# Supplementary material for: Design of a Cereblon construct for crystallographic and biophysical studies of protein degraders
Source: Nat Commun. 2024 Oct 15;15:8885. doi: 10.1038/s41467-024-52871-9 (PMC11480361; doi:10.1038/s41467-024-52871-9)
Supplement: Supplementary file 4 — Supplementary Data 1 [file 41467_2024_52871_MOESM4_ESM.zip]

Archive with 22 entries (22 files):
- MD-sim_supp_data/CRBN-d40/CRBN-d40_8D7U_Input.pdb
- MD-sim_supp_data/CRBN-d40/CRBN-d40_8D7U_MD_run1_Frame1.pdb
- MD-sim_supp_data/CRBN-d40/CRBN-d40_8D7U_MD_run1_Frame10000.pdb
- MD-sim_supp_data/CRBN-d40/CRBN-d40_8D7U_MD_run2_Frame1.pdb
- MD-sim_supp_data/CRBN-d40/CRBN-d40_8D7U_MD_run2_Frame10000.pdb
- MD-sim_supp_data/CRBN-d40/CRBN-d40_8D7U_MD_run3_Frame1.pdb
- MD-sim_supp_data/CRBN-d40/CRBN-d40_8D7U_MD_run3_Frame10000.pdb
- MD-sim_supp_data/CRBN-d40/CRBN-d40_8D7U_MD_run4_Frame1.pdb
- MD-sim_supp_data/CRBN-d40/CRBN-d40_8D7U_MD_run4_Frame10000.pdb
- MD-sim_supp_data/CRBN-d40/CRBN-d40_8D7U_MD_run5_Frame1.pdb
- MD-sim_supp_data/CRBN-d40/CRBN-d40_8D7U_MD_run5_Frame10000.pdb
- MD-sim_supp_data/CRBN-midi/CRBNmidi_MD_run1_Frame1.pdb
- MD-sim_supp_data/CRBN-midi/CRBNmidi_MD_run1_Frame10000.pdb
- MD-sim_supp_data/CRBN-midi/CRBNmidi_MD_run2_Frame1.pdb
- MD-sim_supp_data/CRBN-midi/CRBNmidi_MD_run2_Frame10000.pdb
- MD-sim_supp_data/CRBN-midi/CRBNmidi_MD_run3_Frame1.pdb
- MD-sim_supp_data/CRBN-midi/CRBNmidi_MD_run3_Frame10000.pdb
- MD-sim_supp_data/CRBN-midi/CRBNmidi_MD_run4_Frame1.pdb
- MD-sim_supp_data/CRBN-midi/CRBNmidi_MD_run4_Frame10000.pdb
- MD-sim_supp_data/CRBN-midi/CRBNmidi_MD_run5_Frame1.pdb
- MD-sim_supp_data/CRBN-midi/CRBNmidi_MD_run5_Frame10000.pdb
- MD-sim_supp_data/CRBN-midi/CRBNmidi_Xray_Input.pdb
