# Supplementary material for: Design of a Cereblon construct for crystallographic and biophysical studies of protein degraders
Source: Nat Commun. 2024 Oct 15;15:8885. doi: 10.1038/s41467-024-52871-9 (PMC11480361; doi:10.1038/s41467-024-52871-9)
Supplement: Supplementary file 4 — Supplementary Data 1 [file 41467_2024_52871_MOESM4_ESM.zip › MD-sim_supp_data/CRBN-d40/CRBN-d40_8D7U_Input.pdb]

HEADER    LIGASE                                  07-JUN-22   8D7U
TITLE     CEREBLON~DDB1 BOUND TO CC-92480 WITH DDB1 IN THE LINEAR
TITLE    2 CONFORMATION
EXPDTA    ELECTRON MICROSCOPY
REMARK   2 RESOLUTION.    3.10 ANGSTROMS
REMARK   4 8D7U COMPLIES WITH FORMAT V. 3.30,
REMARK 245   TEMPERATURE (KELVIN)              : NULL
REMARK 245   PH                             : 7.00
REMARK 350 BIOMOLECULE: 1
REMARK 350 APPLY THE FOLLOWING TO CHAINS: A, B
REMARK 350   BIOMT1  1   1.000000 0.000000 0.000000   0.000000
REMARK 350   BIOMT2  1   0.000000 1.000000 0.000000   0.000000
REMARK 350   BIOMT3  1   0.000000 0.000000 1.000000   0.000000
REMARK 888
REMARK 888 WRITTEN BY MAESTRO (A PRODUCT OF SCHRODINGER, LLC)
SEQRES   1 B  386  ACE LYS LYS PRO ASN ILE ILE ASN PHE ASP THR SER LEU
SEQRES   2 B  386  PRO THR SER HIS THR TYR LEU GLY ALA ASP MET GLU GLU
SEQRES   3 B  386  PHE HIS GLY ARG THR LEU HIS ASP ASP ASP SER CYS GLN
SEQRES   4 B  386  VAL ILE PRO VAL LEU PRO GLN VAL MET MET ILE LEU ILE
SEQRES   5 B  386  PRO GLY GLN THR LEU PRO LEU GLN LEU PHE HIS PRO GLN
SEQRES   6 B  386  GLU VAL SER MET VAL ARG ASN LEU ILE GLN LYS ASP ARG
SEQRES   7 B  386  THR PHE ALA VAL LEU ALA TYR SER ASN VAL GLN GLU ARG
SEQRES   8 B  386  GLU ALA GLN PHE GLY THR THR ALA GLU ILE TYR ALA TYR
SEQRES   9 B  386  ARG GLU GLU GLN ASP PHE GLY ILE GLU ILE VAL LYS VAL
SEQRES  10 B  386  LYS ALA ILE GLY ARG GLN ARG PHE LYS VAL LEU GLU LEU
SEQRES  11 B  386  ARG THR GLN SER ASP GLY ILE GLN GLN ALA LYS VAL GLN
SEQRES  12 B  386  ILE LEU PRO GLU CYS VAL LEU PRO SER THR MET SER ALA
SEQRES  13 B  386  VAL GLN LEU GLU SER LEU ASN LYS CYS GLN ILE PHE PRO
SEQRES  14 B  386  SER LYS PRO VAL SER ARG GLU ASP GLN CYS SER TYR LYS
SEQRES  15 B  386  TRP TRP GLN LYS TYR GLN LYS ARG LYS PHE HIS CYS ALA
SEQRES  16 B  386  ASN LEU THR SER TRP PRO ARG TRP LEU TYR SER LEU TYR
SEQRES  17 B  386  ASP ALA GLU THR LEU MET ASP ARG ILE LYS LYS GLN LEU
SEQRES  18 B  386  ARG GLU TRP ASP GLU ASN LEU LYS ASP ASP SER LEU PRO
SEQRES  19 B  386  SER ASN PRO ILE ASP PHE SER TYR ARG VAL ALA ALA CYS
SEQRES  20 B  386  LEU PRO ILE ASP ASP VAL LEU ARG ILE GLN LEU LEU LYS
SEQRES  21 B  386  ILE GLY SER ALA ILE GLN ARG LEU ARG CYS GLU LEU ASP
SEQRES  22 B  386  ILE MET ASN LYS CYS THR SER LEU CYS CYS LYS GLN CYS
SEQRES  23 B  386  GLN GLU THR GLU ILE THR THR LYS ASN GLU ILE PHE SER
SEQRES  24 B  386  LEU SER LEU CYS GLY PRO MET ALA ALA TYR VAL ASN PRO
SEQRES  25 B  386  HIS GLY TYR VAL HIS GLU THR LEU THR VAL TYR LYS ALA
SEQRES  26 B  386  CYS ASN LEU ASN LEU ILE GLY ARG PRO SER THR GLU HIS
SEQRES  27 B  386  SER TRP PHE PRO GLY TYR ALA TRP THR VAL ALA GLN CYS
SEQRES  28 B  386  LYS ILE CYS ALA SER HIS ILE GLY TRP LYS PHE THR ALA
SEQRES  29 B  386  THR LYS LYS ASP MET SER PRO GLN LYS PHE TRP GLY LEU
SEQRES  30 B  386  THR ARG SER ALA LEU LEU PRO THR NMA
HET     ZN  B 501       1
HET    QFC  B 502      73
HETNAM      ZN ZINC ION
HETNAM     QFC MEZIGDOMIDE
FORMUL   2   ZN    ZN 2+
FORMUL   3  QFC    C32 H30 F N5 O4
HELIX    1   1 LEU B   53  SER B   56  1
HELIX    2   2 GLU B  106  ILE B  114  1
HELIX    3   3 TYR B  221  LYS B  231  1
HELIX    4   4 TRP B  243  SER B  246  1
HELIX    5   5 GLU B  251  TRP B  264  1
HELIX    6   6 ASP B  279  CYS B  287  1
HELIX    7   7 ASP B  292  LYS B  300  1
HELIX    8   8 ALA B  304  LYS B  317  1
TURN     1   1 ACE B  41  SER B  52
TURN     2   2 HIS B  57  MET B  64
TURN     3   3 PHE B  67  SER B  77
TURN     4   4 PRO B  82  GLN B  95
TURN     5   5 PRO B  98  LEU B  99
TURN     6   6 PHE B 102  GLN B 105
TURN     7   7 GLN B 115  ARG B 118
TURN     8   8 ALA B 124  GLN B 134
TURN     9   9 GLN B 148  GLU B 153
TURN    10  10 LEU B 170  GLN B 179
TURN    11  11 LEU B 185  SER B 220
TURN    12  12 PHE B 232  ARG B 242
TURN    13  13 LEU B 247  ALA B 250
TURN    14  14 ASP B 265  ILE B 278
TURN    15  15 LEU B 288  ASP B 291
TURN    16  16 ILE B 301  SER B 303
TURN    17  17 CYS B 318  MET B 346
TURN    18  18 ASN B 351  TYR B 355
TURN    19  19 TYR B 363  ASN B 367
TURN    20  20 ILE B 371  GLY B 383
TURN    21  21 LYS B 392  SER B 396
TURN    22  22 THR B 405  PHE B 414
TURN    23  23 ARG B 419  NMA B 425A
SHEET    1   1 1 GLU B  65  GLU B  66  0
SHEET    1   2 1 CYS B  78  ILE B  81  0
SHEET    1   3 1 THR B  96  LEU B  97  0
SHEET    1   4 1 GLN B 100  LEU B 101  0
SHEET    1   5 1 THR B 119  LEU B 123  0
SHEET    1   6 1 PHE B 135  GLU B 147  0
SHEET    1   7 1 ILE B 154  GLU B 169  0
SHEET    1   8 1 ALA B 180  ILE B 184  0
SHEET    1   9 1 ALA B 347  VAL B 350  0
SHEET    1  10 1 VAL B 356  VAL B 362  0
SHEET    1  11 1 LEU B 368  LEU B 370  0
SHEET    1  12 1 TYR B 384  CYS B 391  0
SHEET    1  13 1 HIS B 397  ALA B 404  0
SHEET    1  14 1 TRP B 415  THR B 418  0
ATOM      1  CH3 ACE B  41     -22.312   9.055   1.148  1.00  0.00           C  
ATOM      2  C   ACE B  41     -22.197   9.348  -0.336  1.00  0.00           C  
ATOM      3  O   ACE B  41     -21.402  10.203  -0.723  1.00  0.00           O  
ATOM      4 1H   ACE B  41     -21.528   9.567   1.708  1.00  0.00           H  
ATOM      5 2H   ACE B  41     -23.282   9.366   1.533  1.00  0.00           H  
ATOM      6 3H   ACE B  41     -22.194   7.985   1.301  1.00  0.00           H  
ATOM      7  N   LYS B  42     -22.980   8.600  -1.136  1.00115.26           N  
ATOM      8  CA  LYS B  42     -23.073   8.630  -2.601  1.00115.26           C  
ATOM      9  C   LYS B  42     -23.084  10.055  -3.193  1.00115.26           C  
ATOM     10  O   LYS B  42     -24.061  10.786  -3.027  1.00115.26           O  
ATOM     11  CB  LYS B  42     -24.291   7.780  -3.052  1.00  0.00           C  
ATOM     12  CG  LYS B  42     -25.629   8.103  -2.347  1.00  0.00           C  
ATOM     13  CD  LYS B  42     -26.845   7.424  -2.995  1.00  0.00           C  
ATOM     14  CE  LYS B  42     -28.156   7.798  -2.279  1.00  0.00           C  
ATOM     15  NZ  LYS B  42     -29.338   7.212  -2.937  1.00  0.00           N1+
ATOM     16  H1  LYS B  42     -23.572   7.907  -0.700  1.00115.26           H  
ATOM     17  HA  LYS B  42     -22.177   8.123  -2.965  1.00115.26           H  
ATOM     18  HB3 LYS B  42     -24.065   6.726  -2.885  1.00  0.00           H  
ATOM     19  HB2 LYS B  42     -24.409   7.885  -4.132  1.00  0.00           H  
ATOM     20  HG3 LYS B  42     -25.806   9.176  -2.327  1.00  0.00           H  
ATOM     21  HG2 LYS B  42     -25.571   7.790  -1.304  1.00  0.00           H  
ATOM     22  HD3 LYS B  42     -26.704   6.342  -2.978  1.00  0.00           H  
ATOM     23  HD2 LYS B  42     -26.895   7.712  -4.046  1.00  0.00           H  
ATOM     24  HE3 LYS B  42     -28.276   8.881  -2.258  1.00  0.00           H  
ATOM     25  HE2 LYS B  42     -28.129   7.458  -1.243  1.00  0.00           H  
ATOM     26  HZ1 LYS B  42     -29.263   6.205  -2.938  1.00  0.00           H  
ATOM     27  HZ2 LYS B  42     -30.172   7.484  -2.436  1.00  0.00           H  
ATOM     28  HZ3 LYS B  42     -29.396   7.545  -3.889  1.00  0.00           H  
ATOM     29  N   LYS B  43     -21.960  10.425  -3.828  1.00125.61           N  
ATOM     30  CA  LYS B  43     -21.675  11.781  -4.288  1.00125.61           C  
ATOM     31  C   LYS B  43     -21.250  11.744  -5.770  1.00125.61           C  
ATOM     32  O   LYS B  43     -20.049  11.756  -6.048  1.00125.61           O  
ATOM     33  CB  LYS B  43     -20.632  12.421  -3.336  1.00  0.00           C  
ATOM     34  CG  LYS B  43     -20.211  13.872  -3.652  1.00  0.00           C  
ATOM     35  CD  LYS B  43     -21.385  14.857  -3.784  1.00  0.00           C  
ATOM     36  CE  LYS B  43     -20.914  16.315  -3.902  1.00  0.00           C  
ATOM     37  NZ  LYS B  43     -22.043  17.237  -4.116  1.00  0.00           N1+
ATOM     38  H   LYS B  43     -21.204   9.762  -3.924  1.00125.61           H  
ATOM     39  HA  LYS B  43     -22.568  12.398  -4.203  1.00125.61           H  
ATOM     40  HB3 LYS B  43     -19.736  11.798  -3.302  1.00  0.00           H  
ATOM     41  HB2 LYS B  43     -21.037  12.405  -2.322  1.00  0.00           H  
ATOM     42  HG3 LYS B  43     -19.614  13.892  -4.563  1.00  0.00           H  
ATOM     43  HG2 LYS B  43     -19.542  14.215  -2.862  1.00  0.00           H  
ATOM     44  HD3 LYS B  43     -22.053  14.744  -2.927  1.00  0.00           H  
ATOM     45  HD2 LYS B  43     -21.968  14.598  -4.670  1.00  0.00           H  
ATOM     46  HE3 LYS B  43     -20.219  16.420  -4.734  1.00  0.00           H  
ATOM     47  HE2 LYS B  43     -20.378  16.614  -3.002  1.00  0.00           H  
ATOM     48  HZ1 LYS B  43     -22.683  17.178  -3.337  1.00  0.00           H  
ATOM     49  HZ2 LYS B  43     -21.694  18.183  -4.194  1.00  0.00           H  
ATOM     50  HZ3 LYS B  43     -22.525  16.985  -4.967  1.00  0.00           H  
ATOM     51  N   PRO B  44     -22.233  11.673  -6.700  1.00136.48           N  
ATOM     52  CA  PRO B  44     -21.952  11.701  -8.147  1.00136.48           C  
ATOM     53  C   PRO B  44     -21.596  13.110  -8.661  1.00136.48           C  
ATOM     54  O   PRO B  44     -21.864  14.103  -7.981  1.00136.48           O  
ATOM     55  CB  PRO B  44     -23.265  11.189  -8.761  1.00136.48           C  
ATOM     56  CG  PRO B  44     -24.342  11.679  -7.809  1.00136.48           C  
ATOM     57  CD  PRO B  44     -23.675  11.543  -6.445  1.00136.48           C  
ATOM     58  HA  PRO B  44     -21.136  11.019  -8.396  1.00136.48           H  
ATOM     59  HB3 PRO B  44     -23.256  10.098  -8.773  1.00136.48           H  
ATOM     60  HB2 PRO B  44     -23.434  11.522  -9.786  1.00136.48           H  
ATOM     61  HG3 PRO B  44     -25.280  11.127  -7.889  1.00136.48           H  
ATOM     62  HG2 PRO B  44     -24.552  12.731  -8.010  1.00136.48           H  
ATOM     63  HD2 PRO B  44     -24.070  12.288  -5.754  1.00136.48           H  
ATOM     64  HD3 PRO B  44     -23.869  10.551  -6.035  1.00136.48           H  
ATOM     65  N   ASN B  45     -21.028  13.147  -9.881  1.00129.90           N  
ATOM     66  CA  ASN B  45     -20.666  14.340 -10.655  1.00129.90           C  
ATOM     67  C   ASN B  45     -19.462  15.079 -10.038  1.00129.90           C  
ATOM     68  O   ASN B  45     -18.337  14.886 -10.498  1.00129.90           O  
ATOM     69  CB  ASN B  45     -21.900  15.259 -10.891  1.00129.90           C  
ATOM     70  CG  ASN B  45     -21.733  16.199 -12.089  1.00129.90           C  
ATOM     71  OD1 ASN B  45     -22.040  15.827 -13.218  1.00129.90           O  
ATOM     72  ND2 ASN B  45     -21.255  17.423 -11.851  1.00129.90           N  
ATOM     73  H   ASN B  45     -20.845  12.270 -10.347  1.00129.90           H  
ATOM     74  HA  ASN B  45     -20.308  14.000 -11.629  1.00129.90           H  
ATOM     75  HB3 ASN B  45     -22.185  15.822 -10.001  1.00129.90           H  
ATOM     76  HB2 ASN B  45     -22.762  14.631 -11.123  1.00129.90           H  
ATOM     77 HD22 ASN B  45     -21.133  18.070 -12.616  1.00129.90           H  
ATOM     78 HD21 ASN B  45     -21.011  17.709 -10.915  1.00129.90           H  
ATOM     79  N   ILE B  46     -19.731  15.921  -9.027  1.00115.26           N  
ATOM     80  CA  ILE B  46     -18.749  16.731  -8.315  1.00115.26           C  
ATOM     81  C   ILE B  46     -17.902  15.835  -7.389  1.00115.26           C  
ATOM     82  O   ILE B  46     -18.388  15.391  -6.348  1.00115.26           O  
ATOM     83  CB  ILE B  46     -19.447  17.865  -7.501  1.00115.26           C  
ATOM     84  CG1 ILE B  46     -20.189  18.839  -8.448  1.00115.26           C  
ATOM     85  CG2 ILE B  46     -18.490  18.655  -6.581  1.00115.26           C  
ATOM     86  CD1 ILE B  46     -21.091  19.855  -7.732  1.00115.26           C  
ATOM     87  H   ILE B  46     -20.679  15.977  -8.683  1.00115.26           H  
ATOM     88  HA  ILE B  46     -18.091  17.200  -9.051  1.00115.26           H  
ATOM     89  HB  ILE B  46     -20.204  17.399  -6.867  1.00115.26           H  
ATOM     90 HG13 ILE B  46     -20.813  18.285  -9.147  1.00115.26           H  
ATOM     91 HG12 ILE B  46     -19.460  19.375  -9.059  1.00115.26           H  
ATOM     92 HG21 ILE B  46     -19.006  19.455  -6.051  1.00115.26           H  
ATOM     93 HG22 ILE B  46     -18.036  18.031  -5.812  1.00115.26           H  
ATOM     94 HG23 ILE B  46     -17.689  19.109  -7.164  1.00115.26           H  
ATOM     95 HD11 ILE B  46     -21.922  20.154  -8.371  1.00115.26           H  
ATOM     96 HD12 ILE B  46     -21.514  19.446  -6.813  1.00115.26           H  
ATOM     97 HD13 ILE B  46     -20.537  20.759  -7.474  1.00115.26           H  
ATOM     98  N   ILE B  47     -16.657  15.586  -7.818  1.00 97.74           N  
ATOM     99  CA  ILE B  47     -15.658  14.779  -7.114  1.00 97.74           C  
ATOM    100  C   ILE B  47     -14.324  15.563  -7.042  1.00 97.74           C  
ATOM    101  O   ILE B  47     -13.236  14.991  -7.116  1.00 97.74           O  
ATOM    102  CB  ILE B  47     -15.527  13.376  -7.794  1.00 97.74           C  
ATOM    103  CG1 ILE B  47     -14.835  12.304  -6.920  1.00 97.74           C  
ATOM    104  CG2 ILE B  47     -14.908  13.412  -9.209  1.00 97.74           C  
ATOM    105  CD1 ILE B  47     -15.544  12.039  -5.580  1.00 97.74           C  
ATOM    106  H   ILE B  47     -16.358  15.966  -8.705  1.00 97.74           H  
ATOM    107  HA  ILE B  47     -15.970  14.652  -6.077  1.00 97.74           H  
ATOM    108  HB  ILE B  47     -16.549  13.020  -7.938  1.00 97.74           H  
ATOM    109 HG13 ILE B  47     -13.792  12.563  -6.736  1.00 97.74           H  
ATOM    110 HG12 ILE B  47     -14.802  11.365  -7.474  1.00 97.74           H  
ATOM    111 HG21 ILE B  47     -15.016  12.444  -9.699  1.00 97.74           H  
ATOM    112 HG22 ILE B  47     -15.405  14.147  -9.842  1.00 97.74           H  
ATOM    113 HG23 ILE B  47     -13.843  13.646  -9.198  1.00 97.74           H  
ATOM    114 HD11 ILE B  47     -15.664  10.970  -5.411  1.00 97.74           H  
ATOM    115 HD12 ILE B  47     -14.972  12.449  -4.747  1.00 97.74           H  
ATOM    116 HD13 ILE B  47     -16.543  12.474  -5.546  1.00 97.74           H  
ATOM    117  N   ASN B  48     -14.462  16.892  -6.881  1.00 85.60           N  
ATOM    118  CA  ASN B  48     -13.405  17.902  -6.779  1.00 85.60           C  
ATOM    119  C   ASN B  48     -12.368  17.595  -5.688  1.00 85.60           C  
ATOM    120  O   ASN B  48     -12.719  17.434  -4.518  1.00 85.60           O  
ATOM    121  CB  ASN B  48     -14.015  19.323  -6.635  1.00 85.60           C  
ATOM    122  CG  ASN B  48     -15.167  19.506  -5.630  1.00 85.60           C  
ATOM    123  OD1 ASN B  48     -15.477  18.637  -4.817  1.00 85.60           O  
ATOM    124  ND2 ASN B  48     -15.825  20.661  -5.690  1.00 85.60           N  
ATOM    125  H   ASN B  48     -15.400  17.255  -6.783  1.00 85.60           H  
ATOM    126  HA  ASN B  48     -12.933  17.857  -7.763  1.00 85.60           H  
ATOM    127  HB3 ASN B  48     -14.415  19.610  -7.609  1.00 85.60           H  
ATOM    128  HB2 ASN B  48     -13.233  20.051  -6.414  1.00 85.60           H  
ATOM    129 HD22 ASN B  48     -16.586  20.845  -5.052  1.00 85.60           H  
ATOM    130 HD21 ASN B  48     -15.553  21.389  -6.338  1.00 85.60           H  
ATOM    131  N   PHE B  49     -11.103  17.518  -6.124  1.00 65.25           N  
ATOM    132  CA  PHE B  49      -9.951  17.188  -5.289  1.00 65.25           C  
ATOM    133  C   PHE B  49      -8.656  17.537  -6.046  1.00 65.25           C  
ATOM    134  O   PHE B  49      -7.710  18.004  -5.415  1.00 65.25           O  
ATOM    135  CB  PHE B  49      -9.980  15.678  -4.914  1.00 65.25           C  
ATOM    136  CG  PHE B  49      -9.083  15.283  -3.751  1.00 65.25           C  
ATOM    137  CD1 PHE B  49      -9.630  15.140  -2.458  1.00 65.25           C  
ATOM    138  CD2 PHE B  49      -7.683  15.213  -3.911  1.00 65.25           C  
ATOM    139  CE1 PHE B  49      -8.796  14.896  -1.376  1.00 65.25           C  
ATOM    140  CE2 PHE B  49      -6.865  15.023  -2.809  1.00 65.25           C  
ATOM    141  CZ  PHE B  49      -7.420  14.856  -1.551  1.00 65.25           C  
ATOM    142  H   PHE B  49     -10.908  17.693  -7.098  1.00 65.25           H  
ATOM    143  HA  PHE B  49     -10.001  17.794  -4.382  1.00 65.25           H  
ATOM    144  HB3 PHE B  49      -9.691  15.080  -5.779  1.00 65.25           H  
ATOM    145  HB2 PHE B  49     -10.993  15.354  -4.672  1.00 65.25           H  
ATOM    146  HD1 PHE B  49     -10.697  15.217  -2.305  1.00 65.25           H  
ATOM    147  HD2 PHE B  49      -7.235  15.344  -4.882  1.00 65.25           H  
ATOM    148  HE1 PHE B  49      -9.216  14.763  -0.390  1.00 65.25           H  
ATOM    149  HE2 PHE B  49      -5.792  15.019  -2.923  1.00 65.25           H  
ATOM    150  HZ  PHE B  49      -6.770  14.710  -0.707  1.00 65.25           H  
ATOM    151  N   ASP B  50      -8.632  17.246  -7.364  1.00 59.39           N  
ATOM    152  CA  ASP B  50      -7.445  17.053  -8.205  1.00 59.39           C  
ATOM    153  C   ASP B  50      -6.773  15.745  -7.749  1.00 59.39           C  
ATOM    154  O   ASP B  50      -5.851  15.776  -6.932  1.00 59.39           O  
ATOM    155  CB  ASP B  50      -6.486  18.279  -8.280  1.00 59.39           C  
ATOM    156  CG  ASP B  50      -5.324  18.208  -9.296  1.00 59.39           C  
ATOM    157  OD1 ASP B  50      -5.240  17.232 -10.077  1.00 59.39           O  
ATOM    158  OD2 ASP B  50      -4.538  19.181  -9.301  1.00 59.39           O1-
ATOM    159  H   ASP B  50      -9.481  16.889  -7.777  1.00 59.39           H  
ATOM    160  HA  ASP B  50      -7.834  16.888  -9.211  1.00 59.39           H  
ATOM    161  HB3 ASP B  50      -6.055  18.479  -7.298  1.00 59.39           H  
ATOM    162  HB2 ASP B  50      -7.078  19.166  -8.509  1.00 59.39           H  
ATOM    163  N   THR B  51      -7.327  14.625  -8.243  1.00 54.27           N  
ATOM    164  CA  THR B  51      -7.068  13.248  -7.814  1.00 54.27           C  
ATOM    165  C   THR B  51      -5.695  12.705  -8.286  1.00 54.27           C  
ATOM    166  O   THR B  51      -5.615  11.685  -8.967  1.00 54.27           O  
ATOM    167  CB  THR B  51      -8.228  12.322  -8.286  1.00 54.27           C  
ATOM    168  OG1 THR B  51      -8.306  12.239  -9.698  1.00 54.27           O  
ATOM    169  CG2 THR B  51      -9.602  12.755  -7.749  1.00 54.27           C  
ATOM    170  H   THR B  51      -8.063  14.713  -8.928  1.00 54.27           H  
ATOM    171  HA  THR B  51      -7.056  13.248  -6.723  1.00 54.27           H  
ATOM    172  HB  THR B  51      -8.043  11.310  -7.925  1.00 54.27           H  
ATOM    173  HG1 THR B  51      -7.487  11.850 -10.018  1.00 54.27           H  
ATOM    174 HG21 THR B  51     -10.373  12.028  -8.007  1.00 54.27           H  
ATOM    175 HG22 THR B  51      -9.576  12.837  -6.665  1.00 54.27           H  
ATOM    176 HG23 THR B  51      -9.912  13.722  -8.147  1.00 54.27           H  
ATOM    177  N   SER B  52      -4.633  13.406  -7.871  1.00 49.93           N  
ATOM    178  CA  SER B  52      -3.223  13.106  -8.113  1.00 49.93           C  
ATOM    179  C   SER B  52      -2.342  13.574  -6.937  1.00 49.93           C  
ATOM    180  O   SER B  52      -1.236  13.059  -6.778  1.00 49.93           O  
ATOM    181  CB  SER B  52      -2.792  13.708  -9.470  1.00 49.93           C  
ATOM    182  OG  SER B  52      -2.726  15.122  -9.441  1.00 49.93           O  
ATOM    183  H   SER B  52      -4.815  14.254  -7.352  1.00 49.93           H  
ATOM    184  HA  SER B  52      -3.114  12.021  -8.170  1.00 49.93           H  
ATOM    185  HB3 SER B  52      -3.469  13.396 -10.266  1.00 49.93           H  
ATOM    186  HB2 SER B  52      -1.804  13.334  -9.742  1.00 49.93           H  
ATOM    187  HG  SER B  52      -3.613  15.484  -9.539  1.00 49.93           H  
ATOM    188  N   LEU B  53      -2.852  14.510  -6.115  1.00 48.16           N  
ATOM    189  CA  LEU B  53      -2.196  15.041  -4.920  1.00 48.16           C  
ATOM    190  C   LEU B  53      -1.969  14.050  -3.751  1.00 48.16           C  
ATOM    191  O   LEU B  53      -0.964  14.232  -3.062  1.00 48.16           O  
ATOM    192  CB  LEU B  53      -2.930  16.320  -4.441  1.00 48.16           C  
ATOM    193  CG  LEU B  53      -2.446  17.635  -5.094  1.00 48.16           C  
ATOM    194  CD1 LEU B  53      -0.989  17.984  -4.718  1.00 48.16           C  
ATOM    195  CD2 LEU B  53      -2.701  17.695  -6.612  1.00 48.16           C  
ATOM    196  H   LEU B  53      -3.757  14.909  -6.318  1.00 48.16           H  
ATOM    197  HA  LEU B  53      -1.193  15.331  -5.241  1.00 48.16           H  
ATOM    198  HB3 LEU B  53      -2.810  16.435  -3.364  1.00 48.16           H  
ATOM    199  HB2 LEU B  53      -4.006  16.208  -4.586  1.00 48.16           H  
ATOM    200  HG  LEU B  53      -3.070  18.415  -4.654  1.00 48.16           H  
ATOM    201 HD11 LEU B  53      -0.927  18.992  -4.308  1.00 48.16           H  
ATOM    202 HD12 LEU B  53      -0.588  17.308  -3.962  1.00 48.16           H  
ATOM    203 HD13 LEU B  53      -0.317  17.942  -5.576  1.00 48.16           H  
ATOM    204 HD21 LEU B  53      -3.002  18.699  -6.910  1.00 48.16           H  
ATOM    205 HD22 LEU B  53      -1.816  17.431  -7.193  1.00 48.16           H  
ATOM    206 HD23 LEU B  53      -3.500  17.022  -6.919  1.00 48.16           H  
ATOM    207  N   PRO B  54      -2.801  12.993  -3.559  1.00 44.29           N  
ATOM    208  CA  PRO B  54      -2.484  11.930  -2.583  1.00 44.29           C  
ATOM    209  C   PRO B  54      -1.296  11.039  -2.993  1.00 44.29           C  
ATOM    210  O   PRO B  54      -0.556  10.599  -2.116  1.00 44.29           O  
ATOM    211  CB  PRO B  54      -3.795  11.134  -2.438  1.00 44.29           C  
ATOM    212  CG  PRO B  54      -4.871  12.084  -2.930  1.00 44.29           C  
ATOM    213  CD  PRO B  54      -4.165  12.820  -4.061  1.00 44.29           C  
ATOM    214  HA  PRO B  54      -2.260  12.406  -1.626  1.00 44.29           H  
ATOM    215  HB3 PRO B  54      -3.976  10.816  -1.411  1.00 44.29           H  
ATOM    216  HB2 PRO B  54      -3.786  10.242  -3.068  1.00 44.29           H  
ATOM    217  HG3 PRO B  54      -5.116  12.788  -2.134  1.00 44.29           H  
ATOM    218  HG2 PRO B  54      -5.791  11.582  -3.226  1.00 44.29           H  
ATOM    219  HD2 PRO B  54      -4.141  12.200  -4.959  1.00 44.29           H  
ATOM    220  HD3 PRO B  54      -4.665  13.754  -4.308  1.00 44.29           H  
ATOM    221  N   THR B  55      -1.110  10.826  -4.309  1.00 47.03           N  
ATOM    222  CA  THR B  55       0.010  10.069  -4.883  1.00 47.03           C  
ATOM    223  C   THR B  55       1.370  10.799  -4.779  1.00 47.03           C  
ATOM    224  O   THR B  55       2.406  10.140  -4.868  1.00 47.03           O  
ATOM    225  CB  THR B  55      -0.240   9.688  -6.375  1.00 47.03           C  
ATOM    226  OG1 THR B  55       0.164  10.659  -7.326  1.00 47.03           O  
ATOM    227  CG2 THR B  55      -1.673   9.234  -6.688  1.00 47.03           C  
ATOM    228  H   THR B  55      -1.753  11.232  -4.973  1.00 47.03           H  
ATOM    229  HA  THR B  55       0.101   9.141  -4.314  1.00 47.03           H  
ATOM    230  HB  THR B  55       0.399   8.828  -6.582  1.00 47.03           H  
ATOM    231  HG1 THR B  55      -0.362  11.456  -7.200  1.00 47.03           H  
ATOM    232 HG21 THR B  55      -1.761   8.940  -7.731  1.00 47.03           H  
ATOM    233 HG22 THR B  55      -1.937   8.369  -6.082  1.00 47.03           H  
ATOM    234 HG23 THR B  55      -2.408  10.018  -6.507  1.00 47.03           H  
ATOM    235  N   SER B  56       1.341  12.131  -4.592  1.00 44.66           N  
ATOM    236  CA  SER B  56       2.526  12.984  -4.478  1.00 44.66           C  
ATOM    237  C   SER B  56       3.205  12.898  -3.098  1.00 44.66           C  
ATOM    238  O   SER B  56       4.411  13.136  -3.023  1.00 44.66           O  
ATOM    239  CB  SER B  56       2.133  14.439  -4.799  1.00 44.66           C  
ATOM    240  OG  SER B  56       1.822  14.574  -6.171  1.00 44.66           O  
ATOM    241  H   SER B  56       0.448  12.598  -4.523  1.00 44.66           H  
ATOM    242  HA  SER B  56       3.263  12.659  -5.215  1.00 44.66           H  
ATOM    243  HB3 SER B  56       2.961  15.117  -4.584  1.00 44.66           H  
ATOM    244  HB2 SER B  56       1.290  14.773  -4.196  1.00 44.66           H  
ATOM    245  HG  SER B  56       1.013  14.089  -6.357  1.00 44.66           H  
ATOM    246  N   HIS B  57       2.435  12.553  -2.046  1.00 41.60           N  
ATOM    247  CA  HIS B  57       2.869  12.393  -0.651  1.00 41.60           C  
ATOM    248  C   HIS B  57       3.561  13.648  -0.072  1.00 41.60           C  
ATOM    249  O   HIS B  57       4.665  13.551   0.464  1.00 41.60           O  
ATOM    250  CB  HIS B  57       3.715  11.107  -0.472  1.00 41.60           C  
ATOM    251  CG  HIS B  57       3.058   9.827  -0.930  1.00 41.60           C  
ATOM    252  ND1 HIS B  57       2.011   9.220  -0.226  1.00 41.60           N  
ATOM    253  CD2 HIS B  57       3.344   9.062  -2.041  1.00 41.60           C  
ATOM    254  CE1 HIS B  57       1.700   8.141  -0.932  1.00 41.60           C  
ATOM    255  NE2 HIS B  57       2.457   8.000  -2.020  1.00 41.60           N  
ATOM    256  H   HIS B  57       1.458  12.352  -2.215  1.00 41.60           H  
ATOM    257  HA  HIS B  57       1.949  12.269  -0.080  1.00 41.60           H  
ATOM    258  HB3 HIS B  57       3.982  10.977   0.577  1.00 41.60           H  
ATOM    259  HB2 HIS B  57       4.655  11.210  -1.013  1.00 41.60           H  
ATOM    260  HD2 HIS B  57       4.071   9.190  -2.830  1.00 41.60           H  
ATOM    261  HE1 HIS B  57       0.914   7.453  -0.657  1.00 41.60           H  
ATOM    262  HE2 HIS B  57       2.388   7.259  -2.703  1.00 41.60           H  
ATOM    263  N   THR B  58       2.895  14.808  -0.210  1.00 39.02           N  
ATOM    264  CA  THR B  58       3.381  16.128   0.216  1.00 39.02           C  
ATOM    265  C   THR B  58       3.571  16.288   1.747  1.00 39.02           C  
ATOM    266  O   THR B  58       4.374  17.122   2.167  1.00 39.02           O  
ATOM    267  CB  THR B  58       2.449  17.250  -0.328  1.00 39.02           C  
ATOM    268  OG1 THR B  58       2.943  18.542  -0.019  1.00 39.02           O  
ATOM    269  CG2 THR B  58       0.998  17.185   0.190  1.00 39.02           C  
ATOM    270  H   THR B  58       1.999  14.802  -0.677  1.00 39.02           H  
ATOM    271  HA  THR B  58       4.366  16.263  -0.238  1.00 39.02           H  
ATOM    272  HB  THR B  58       2.428  17.177  -1.416  1.00 39.02           H  
ATOM    273  HG1 THR B  58       2.969  18.642   0.936  1.00 39.02           H  
ATOM    274 HG21 THR B  58       0.392  17.970  -0.262  1.00 39.02           H  
ATOM    275 HG22 THR B  58       0.529  16.233  -0.061  1.00 39.02           H  
ATOM    276 HG23 THR B  58       0.939  17.310   1.271  1.00 39.02           H  
ATOM    277  N   TYR B  59       2.871  15.458   2.543  1.00 41.74           N  
ATOM    278  CA  TYR B  59       3.028  15.329   3.996  1.00 41.74           C  
ATOM    279  C   TYR B  59       4.413  14.778   4.405  1.00 41.74           C  
ATOM    280  O   TYR B  59       4.892  15.108   5.489  1.00 41.74           O  
ATOM    281  CB  TYR B  59       1.890  14.431   4.541  1.00 41.74           C  
ATOM    282  CG  TYR B  59       1.957  12.976   4.099  1.00 41.74           C  
ATOM    283  CD1 TYR B  59       2.679  12.039   4.868  1.00 41.74           C  
ATOM    284  CD2 TYR B  59       1.343  12.562   2.899  1.00 41.74           C  
ATOM    285  CE1 TYR B  59       2.828  10.716   4.419  1.00 41.74           C  
ATOM    286  CE2 TYR B  59       1.468  11.228   2.466  1.00 41.74           C  
ATOM    287  CZ  TYR B  59       2.231  10.310   3.213  1.00 41.74           C  
ATOM    288  OH  TYR B  59       2.410   9.033   2.770  1.00 41.74           O  
ATOM    289  H   TYR B  59       2.234  14.800   2.117  1.00 41.74           H  
ATOM    290  HA  TYR B  59       2.921  16.323   4.434  1.00 41.74           H  
ATOM    291  HB3 TYR B  59       0.921  14.845   4.258  1.00 41.74           H  
ATOM    292  HB2 TYR B  59       1.905  14.452   5.632  1.00 41.74           H  
ATOM    293  HD1 TYR B  59       3.159  12.346   5.782  1.00 41.74           H  
ATOM    294  HD2 TYR B  59       0.779  13.266   2.305  1.00 41.74           H  
ATOM    295  HE1 TYR B  59       3.413  10.019   4.995  1.00 41.74           H  
ATOM    296  HE2 TYR B  59       0.986  10.920   1.551  1.00 41.74           H  
ATOM    297  HH  TYR B  59       2.090   8.907   1.871  1.00 41.74           H  
ATOM    298  N   LEU B  60       5.023  13.957   3.529  1.00 49.38           N  
ATOM    299  CA  LEU B  60       6.310  13.283   3.717  1.00 49.38           C  
ATOM    300  C   LEU B  60       7.493  14.187   3.281  1.00 49.38           C  
ATOM    301  O   LEU B  60       8.505  13.684   2.798  1.00 49.38           O  
ATOM    302  CB  LEU B  60       6.269  11.926   2.949  1.00 49.38           C  
ATOM    303  CG  LEU B  60       6.736  10.678   3.738  1.00 49.38           C  
ATOM    304  CD1 LEU B  60       6.943   9.495   2.786  1.00 49.38           C  
ATOM    305  CD2 LEU B  60       8.000  10.874   4.582  1.00 49.38           C  
ATOM    306  H   LEU B  60       4.569  13.770   2.646  1.00 49.38           H  
ATOM    307  HA  LEU B  60       6.428  13.084   4.783  1.00 49.38           H  
ATOM    308  HB3 LEU B  60       6.830  12.000   2.016  1.00 49.38           H  
ATOM    309  HB2 LEU B  60       5.248  11.720   2.621  1.00 49.38           H  
ATOM    310  HG  LEU B  60       5.931  10.410   4.425  1.00 49.38           H  
ATOM    311 HD11 LEU B  60       7.000   8.561   3.344  1.00 49.38           H  
ATOM    312 HD12 LEU B  60       6.135   9.420   2.058  1.00 49.38           H  
ATOM    313 HD13 LEU B  60       7.878   9.595   2.233  1.00 49.38           H  
ATOM    314 HD21 LEU B  60       8.622   9.980   4.611  1.00 49.38           H  
ATOM    315 HD22 LEU B  60       8.615  11.670   4.184  1.00 49.38           H  
ATOM    316 HD23 LEU B  60       7.747  11.133   5.608  1.00 49.38           H  
ATOM    317  N   GLY B  61       7.347  15.513   3.441  1.00 53.66           N  
ATOM    318  CA  GLY B  61       8.293  16.518   2.964  1.00 53.66           C  
ATOM    319  C   GLY B  61       7.957  16.899   1.515  1.00 53.66           C  
ATOM    320  O   GLY B  61       7.483  16.076   0.730  1.00 53.66           O  
ATOM    321  H   GLY B  61       6.487  15.856   3.846  1.00 53.66           H  
ATOM    322  HA3 GLY B  61       9.322  16.158   3.019  1.00 53.66           H  
ATOM    323  HA2 GLY B  61       8.222  17.394   3.610  1.00 53.66           H  
ATOM    324  N   ALA B  62       8.230  18.167   1.170  1.00 62.80           N  
ATOM    325  CA  ALA B  62       7.975  18.732  -0.154  1.00 62.80           C  
ATOM    326  C   ALA B  62       9.174  18.537  -1.094  1.00 62.80           C  
ATOM    327  O   ALA B  62       9.011  17.925  -2.149  1.00 62.80           O  
ATOM    328  CB  ALA B  62       7.612  20.219  -0.006  1.00 62.80           C  
ATOM    329  H   ALA B  62       8.621  18.798   1.854  1.00 62.80           H  
ATOM    330  HA  ALA B  62       7.112  18.233  -0.601  1.00 62.80           H  
ATOM    331  HB1 ALA B  62       7.433  20.680  -0.978  1.00 62.80           H  
ATOM    332  HB2 ALA B  62       6.702  20.338   0.583  1.00 62.80           H  
ATOM    333  HB3 ALA B  62       8.403  20.784   0.489  1.00 62.80           H  
ATOM    334  N   ASP B  63      10.347  19.060  -0.691  1.00 67.51           N  
ATOM    335  CA  ASP B  63      11.577  19.084  -1.488  1.00 67.51           C  
ATOM    336  C   ASP B  63      12.391  17.793  -1.254  1.00 67.51           C  
ATOM    337  O   ASP B  63      13.462  17.831  -0.646  1.00 67.51           O  
ATOM    338  CB  ASP B  63      12.377  20.386  -1.201  1.00  0.00           C  
ATOM    339  CG  ASP B  63      13.582  20.692  -2.115  1.00  0.00           C  
ATOM    340  OD1 ASP B  63      13.638  20.160  -3.246  1.00  0.00           O  
ATOM    341  OD2 ASP B  63      14.375  21.569  -1.705  1.00  0.00           O1-
ATOM    342  H   ASP B  63      10.396  19.531   0.200  1.00 67.51           H  
ATOM    343  HA  ASP B  63      11.293  19.097  -2.542  1.00 67.51           H  
ATOM    344  HB3 ASP B  63      12.701  20.392  -0.159  1.00  0.00           H  
ATOM    345  HB2 ASP B  63      11.694  21.233  -1.280  1.00  0.00           H  
ATOM    346  N   MET B  64      11.841  16.668  -1.736  1.00 65.25           N  
ATOM    347  CA  MET B  64      12.477  15.353  -1.729  1.00 65.25           C  
ATOM    348  C   MET B  64      13.397  15.229  -2.955  1.00 65.25           C  
ATOM    349  O   MET B  64      12.921  15.396  -4.078  1.00 65.25           O  
ATOM    350  CB  MET B  64      11.387  14.257  -1.756  1.00 65.25           C  
ATOM    351  CG  MET B  64      10.471  14.214  -0.518  1.00 65.25           C  
ATOM    352  SD  MET B  64      11.110  13.262   0.887  1.00 65.25           S  
ATOM    353  CE  MET B  64      10.839  11.573   0.294  1.00 65.25           C  
ATOM    354  H   MET B  64      10.955  16.727  -2.219  1.00 65.25           H  
ATOM    355  HA  MET B  64      13.070  15.236  -0.821  1.00 65.25           H  
ATOM    356  HB3 MET B  64      11.881  13.292  -1.855  1.00 65.25           H  
ATOM    357  HB2 MET B  64      10.770  14.365  -2.650  1.00 65.25           H  
ATOM    358  HG3 MET B  64       9.508  13.781  -0.795  1.00 65.25           H  
ATOM    359  HG2 MET B  64      10.248  15.222  -0.169  1.00 65.25           H  
ATOM    360  HE1 MET B  64      11.113  10.856   1.065  1.00 65.25           H  
ATOM    361  HE2 MET B  64       9.785  11.432   0.055  1.00 65.25           H  
ATOM    362  HE3 MET B  64      11.434  11.368  -0.595  1.00 65.25           H  
ATOM    363  N   GLU B  65      14.681  14.918  -2.712  1.00 60.25           N  
ATOM    364  CA  GLU B  65      15.701  14.658  -3.730  1.00 60.25           C  
ATOM    365  C   GLU B  65      15.395  13.354  -4.490  1.00 60.25           C  
ATOM    366  O   GLU B  65      15.579  12.269  -3.937  1.00 60.25           O  
ATOM    367  CB  GLU B  65      17.095  14.638  -3.052  1.00  0.00           C  
ATOM    368  CG  GLU B  65      18.300  14.332  -3.979  1.00  0.00           C  
ATOM    369  CD  GLU B  65      18.593  15.386  -5.061  1.00  0.00           C  
ATOM    370  OE1 GLU B  65      18.314  16.583  -4.824  1.00  0.00           O  
ATOM    371  OE2 GLU B  65      19.129  14.975  -6.114  1.00  0.00           O1-
ATOM    372  H   GLU B  65      14.979  14.770  -1.758  1.00 60.25           H  
ATOM    373  HA  GLU B  65      15.679  15.487  -4.440  1.00 60.25           H  
ATOM    374  HB3 GLU B  65      17.098  13.894  -2.256  1.00  0.00           H  
ATOM    375  HB2 GLU B  65      17.260  15.589  -2.542  1.00  0.00           H  
ATOM    376  HG3 GLU B  65      18.177  13.352  -4.443  1.00  0.00           H  
ATOM    377  HG2 GLU B  65      19.196  14.250  -3.364  1.00  0.00           H  
ATOM    378  N   GLU B  66      14.912  13.499  -5.733  1.00 56.86           N  
ATOM    379  CA  GLU B  66      14.540  12.400  -6.621  1.00 56.86           C  
ATOM    380  C   GLU B  66      15.768  11.696  -7.226  1.00 56.86           C  
ATOM    381  O   GLU B  66      16.843  12.291  -7.321  1.00 56.86           O  
ATOM    382  CB  GLU B  66      13.556  12.911  -7.706  1.00  0.00           C  
ATOM    383  CG  GLU B  66      14.116  13.844  -8.817  1.00  0.00           C  
ATOM    384  CD  GLU B  66      14.304  15.334  -8.474  1.00  0.00           C  
ATOM    385  OE1 GLU B  66      13.846  15.781  -7.399  1.00  0.00           O  
ATOM    386  OE2 GLU B  66      14.898  16.025  -9.332  1.00  0.00           O1-
ATOM    387  H   GLU B  66      14.767  14.429  -6.108  1.00 56.86           H  
ATOM    388  HA  GLU B  66      13.999  11.672  -6.019  1.00 56.86           H  
ATOM    389  HB3 GLU B  66      12.698  13.377  -7.220  1.00  0.00           H  
ATOM    390  HB2 GLU B  66      13.133  12.035  -8.199  1.00  0.00           H  
ATOM    391  HG3 GLU B  66      13.417  13.812  -9.653  1.00  0.00           H  
ATOM    392  HG2 GLU B  66      15.051  13.450  -9.216  1.00  0.00           H  
ATOM    393  N   PHE B  67      15.558  10.440  -7.652  1.00 59.13           N  
ATOM    394  CA  PHE B  67      16.538   9.630  -8.375  1.00 59.13           C  
ATOM    395  C   PHE B  67      16.027   9.336  -9.794  1.00 59.13           C  
ATOM    396  O   PHE B  67      14.816   9.269 -10.010  1.00 59.13           O  
ATOM    397  CB  PHE B  67      16.836   8.342  -7.582  1.00 59.13           C  
ATOM    398  CG  PHE B  67      17.455   8.586  -6.214  1.00 59.13           C  
ATOM    399  CD1 PHE B  67      16.880   8.011  -5.062  1.00 59.13           C  
ATOM    400  CD2 PHE B  67      18.629   9.361  -6.080  1.00 59.13           C  
ATOM    401  CE1 PHE B  67      17.454   8.231  -3.817  1.00 59.13           C  
ATOM    402  CE2 PHE B  67      19.176   9.583  -4.824  1.00 59.13           C  
ATOM    403  CZ  PHE B  67      18.588   9.024  -3.698  1.00 59.13           C  
ATOM    404  H   PHE B  67      14.640  10.028  -7.541  1.00 59.13           H  
ATOM    405  HA  PHE B  67      17.470  10.187  -8.492  1.00 59.13           H  
ATOM    406  HB3 PHE B  67      17.519   7.705  -8.146  1.00 59.13           H  
ATOM    407  HB2 PHE B  67      15.917   7.765  -7.463  1.00 59.13           H  
ATOM    408  HD1 PHE B  67      15.993   7.400  -5.149  1.00 59.13           H  
ATOM    409  HD2 PHE B  67      19.100   9.800  -6.947  1.00 59.13           H  
ATOM    410  HE1 PHE B  67      17.019   7.793  -2.933  1.00 59.13           H  
ATOM    411  HE2 PHE B  67      20.063  10.193  -4.723  1.00 59.13           H  
ATOM    412  HZ  PHE B  67      19.017   9.206  -2.725  1.00 59.13           H  
ATOM    413  N   HIS B  68      16.986   9.227 -10.729  1.00 72.50           N  
ATOM    414  CA  HIS B  68      16.802   9.308 -12.182  1.00 72.50           C  
ATOM    415  C   HIS B  68      15.760   8.367 -12.816  1.00 72.50           C  
ATOM    416  O   HIS B  68      14.831   8.862 -13.454  1.00 72.50           O  
ATOM    417  CB  HIS B  68      18.167   9.230 -12.910  1.00 30.00           C  
ATOM    418  CG  HIS B  68      19.171   8.226 -12.386  1.00 30.00           C  
ATOM    419  ND1 HIS B  68      19.032   6.844 -12.560  1.00 30.00           N  
ATOM    420  CD2 HIS B  68      20.350   8.470 -11.710  1.00 30.00           C  
ATOM    421  CE1 HIS B  68      20.119   6.318 -12.010  1.00 30.00           C  
ATOM    422  NE2 HIS B  68      20.935   7.236 -11.492  1.00 30.00           N  
ATOM    423  H   HIS B  68      17.949   9.262 -10.428  1.00 72.50           H  
ATOM    424  HA  HIS B  68      16.418  10.313 -12.371  1.00 72.50           H  
ATOM    425  HB3 HIS B  68      18.642  10.210 -12.855  1.00 30.00           H  
ATOM    426  HB2 HIS B  68      18.024   9.044 -13.976  1.00 30.00           H  
ATOM    427  HD2 HIS B  68      20.812   9.394 -11.396  1.00 30.00           H  
ATOM    428  HE1 HIS B  68      20.324   5.258 -11.994  1.00 30.00           H  
ATOM    429  HE2 HIS B  68      21.827   7.069 -11.048  1.00 30.00           H  
ATOM    430  N   GLY B  69      15.954   7.047 -12.680  1.00 79.25           N  
ATOM    431  CA  GLY B  69      15.183   6.067 -13.438  1.00 79.25           C  
ATOM    432  C   GLY B  69      15.220   4.708 -12.738  1.00 79.25           C  
ATOM    433  O   GLY B  69      15.208   4.626 -11.509  1.00 79.25           O  
ATOM    434  H   GLY B  69      16.740   6.706 -12.145  1.00 79.25           H  
ATOM    435  HA3 GLY B  69      15.599   5.990 -14.444  1.00 79.25           H  
ATOM    436  HA2 GLY B  69      14.139   6.369 -13.534  1.00 79.25           H  
ATOM    437  N   ARG B  70      15.194   3.643 -13.555  1.00 79.29           N  
ATOM    438  CA  ARG B  70      15.067   2.254 -13.118  1.00 79.29           C  
ATOM    439  C   ARG B  70      16.414   1.525 -12.983  1.00 79.29           C  
ATOM    440  O   ARG B  70      17.419   1.951 -13.555  1.00 79.29           O  
ATOM    441  CB  ARG B  70      14.175   1.479 -14.116  1.00 79.29           C  
ATOM    442  CG  ARG B  70      12.764   2.067 -14.333  1.00 79.29           C  
ATOM    443  CD  ARG B  70      11.804   1.170 -15.145  1.00 79.29           C  
ATOM    444  NE  ARG B  70      11.558  -0.147 -14.520  1.00 79.29           N  
ATOM    445  CZ  ARG B  70      12.195  -1.311 -14.762  1.00 79.29           C  
ATOM    446  NH1 ARG B  70      13.155  -1.431 -15.693  1.00 79.29           N  
ATOM    447  NH2 ARG B  70      11.857  -2.393 -14.048  1.00 79.29           N1+
ATOM    448  H   ARG B  70      15.226   3.786 -14.554  1.00 79.29           H  
ATOM    449  HA  ARG B  70      14.589   2.242 -12.139  1.00 79.29           H  
ATOM    450  HB3 ARG B  70      14.083   0.456 -13.755  1.00 79.29           H  
ATOM    451  HB2 ARG B  70      14.677   1.407 -15.082  1.00 79.29           H  
ATOM    452  HG3 ARG B  70      12.906   2.979 -14.913  1.00 79.29           H  
ATOM    453  HG2 ARG B  70      12.295   2.391 -13.405  1.00 79.29           H  
ATOM    454  HD3 ARG B  70      12.089   1.109 -16.195  1.00 79.29           H  
ATOM    455  HD2 ARG B  70      10.826   1.653 -15.139  1.00 79.29           H  
ATOM    456  HE  ARG B  70      10.844  -0.146 -13.805  1.00 79.29           H  
ATOM    457 HH12 ARG B  70      13.625  -2.312 -15.840  1.00 79.29           H  
ATOM    458 HH11 ARG B  70      13.423  -0.630 -16.247  1.00 79.29           H  
ATOM    459 HH22 ARG B  70      12.325  -3.274 -14.206  1.00 79.29           H  
ATOM    460 HH21 ARG B  70      11.111  -2.350 -13.369  1.00 79.29           H  
ATOM    461  N   THR B  71      16.354   0.387 -12.273  1.00 68.22           N  
ATOM    462  CA  THR B  71      17.366  -0.667 -12.235  1.00 68.22           C  
ATOM    463  C   THR B  71      16.750  -1.970 -12.811  1.00 68.22           C  
ATOM    464  O   THR B  71      15.565  -1.993 -13.158  1.00 68.22           O  
ATOM    465  CB  THR B  71      17.839  -0.898 -10.766  1.00 68.22           C  
ATOM    466  OG1 THR B  71      19.001  -1.706 -10.724  1.00 68.22           O  
ATOM    467  CG2 THR B  71      16.803  -1.562  -9.835  1.00 68.22           C  
ATOM    468  H   THR B  71      15.482   0.128 -11.839  1.00 68.22           H  
ATOM    469  HA  THR B  71      18.223  -0.396 -12.855  1.00 68.22           H  
ATOM    470  HB  THR B  71      18.113   0.067 -10.336  1.00 68.22           H  
ATOM    471  HG1 THR B  71      19.281  -1.799  -9.808  1.00 68.22           H  
ATOM    472 HG21 THR B  71      17.188  -1.611  -8.817  1.00 68.22           H  
ATOM    473 HG22 THR B  71      15.871  -0.997  -9.807  1.00 68.22           H  
ATOM    474 HG23 THR B  71      16.565  -2.585 -10.129  1.00 68.22           H  
ATOM    475  N   LEU B  72      17.557  -3.038 -12.883  1.00 68.89           N  
ATOM    476  CA  LEU B  72      17.125  -4.391 -13.232  1.00 68.89           C  
ATOM    477  C   LEU B  72      18.033  -5.415 -12.539  1.00 68.89           C  
ATOM    478  O   LEU B  72      19.229  -5.164 -12.383  1.00 68.89           O  
ATOM    479  CB  LEU B  72      17.013  -4.564 -14.778  1.00 68.89           C  
ATOM    480  CG  LEU B  72      18.297  -4.803 -15.624  1.00 68.89           C  
ATOM    481  CD1 LEU B  72      19.378  -3.716 -15.459  1.00 68.89           C  
ATOM    482  CD2 LEU B  72      18.866  -6.236 -15.534  1.00 68.89           C  
ATOM    483  H   LEU B  72      18.511  -2.958 -12.554  1.00 68.89           H  
ATOM    484  HA  LEU B  72      16.126  -4.528 -12.810  1.00 68.89           H  
ATOM    485  HB3 LEU B  72      16.494  -3.696 -15.185  1.00 68.89           H  
ATOM    486  HB2 LEU B  72      16.334  -5.397 -14.969  1.00 68.89           H  
ATOM    487  HG  LEU B  72      17.951  -4.708 -16.654  1.00 68.89           H  
ATOM    488 HD11 LEU B  72      19.863  -3.508 -16.414  1.00 68.89           H  
ATOM    489 HD12 LEU B  72      18.960  -2.773 -15.109  1.00 68.89           H  
ATOM    490 HD13 LEU B  72      20.156  -4.013 -14.757  1.00 68.89           H  
ATOM    491 HD21 LEU B  72      19.052  -6.642 -16.528  1.00 68.89           H  
ATOM    492 HD22 LEU B  72      19.810  -6.274 -14.989  1.00 68.89           H  
ATOM    493 HD23 LEU B  72      18.176  -6.920 -15.039  1.00 68.89           H  
ATOM    494  N   HIS B  73      17.446  -6.567 -12.179  1.00 62.60           N  
ATOM    495  CA  HIS B  73      18.164  -7.780 -11.789  1.00 62.60           C  
ATOM    496  C   HIS B  73      17.793  -8.902 -12.765  1.00 62.60           C  
ATOM    497  O   HIS B  73      16.661  -8.949 -13.252  1.00 62.60           O  
ATOM    498  CB  HIS B  73      17.825  -8.189 -10.340  1.00 62.60           C  
ATOM    499  CG  HIS B  73      18.257  -7.220  -9.265  1.00 62.60           C  
ATOM    500  ND1 HIS B  73      17.568  -7.090  -8.053  1.00 62.60           N  
ATOM    501  CD2 HIS B  73      19.343  -6.366  -9.249  1.00 62.60           C  
ATOM    502  CE1 HIS B  73      18.248  -6.176  -7.372  1.00 62.60           C  
ATOM    503  NE2 HIS B  73      19.305  -5.706  -8.035  1.00 62.60           N  
ATOM    504  H   HIS B  73      16.452  -6.693 -12.325  1.00 62.60           H  
ATOM    505  HA  HIS B  73      19.243  -7.626 -11.865  1.00 62.60           H  
ATOM    506  HB3 HIS B  73      18.307  -9.139 -10.116  1.00 62.60           H  
ATOM    507  HB2 HIS B  73      16.756  -8.374 -10.238  1.00 62.60           H  
ATOM    508  HD2 HIS B  73      20.114  -6.177  -9.983  1.00 62.60           H  
ATOM    509  HE1 HIS B  73      17.979  -5.846  -6.380  1.00 62.60           H  
ATOM    510  HE2 HIS B  73      19.953  -5.001  -7.712  1.00 62.60           H  
ATOM    511  N   ASP B  74      18.773  -9.778 -13.034  1.00 81.15           N  
ATOM    512  CA  ASP B  74      18.691 -10.873 -14.007  1.00 81.15           C  
ATOM    513  C   ASP B  74      17.642 -11.915 -13.577  1.00 81.15           C  
ATOM    514  O   ASP B  74      17.538 -12.218 -12.386  1.00 81.15           O  
ATOM    515  CB  ASP B  74      20.051 -11.580 -14.286  1.00 81.15           C  
ATOM    516  CG  ASP B  74      21.341 -10.734 -14.229  1.00 81.15           C  
ATOM    517  OD1 ASP B  74      22.397 -11.356 -13.981  1.00 81.15           O  
ATOM    518  OD2 ASP B  74      21.296  -9.533 -14.579  1.00 81.15           O1-
ATOM    519  H   ASP B  74      19.678  -9.653 -12.603  1.00 81.15           H  
ATOM    520  HA  ASP B  74      18.358 -10.423 -14.945  1.00 81.15           H  
ATOM    521  HB3 ASP B  74      20.014 -11.999 -15.293  1.00 81.15           H  
ATOM    522  HB2 ASP B  74      20.177 -12.432 -13.622  1.00 81.15           H  
ATOM    523  N   ASP B  75      16.891 -12.450 -14.551  1.00 74.55           N  
ATOM    524  CA  ASP B  75      15.838 -13.436 -14.303  1.00 74.55           C  
ATOM    525  C   ASP B  75      16.464 -14.816 -14.014  1.00 74.55           C  
ATOM    526  O   ASP B  75      17.342 -15.248 -14.763  1.00 74.55           O  
ATOM    527  CB  ASP B  75      14.830 -13.475 -15.480  1.00 74.55           C  
ATOM    528  CG  ASP B  75      13.473 -14.142 -15.193  1.00 74.55           C  
ATOM    529  OD1 ASP B  75      12.706 -14.289 -16.170  1.00 74.55           O  
ATOM    530  OD2 ASP B  75      13.169 -14.398 -14.007  1.00 74.55           O1-
ATOM    531  H   ASP B  75      17.033 -12.175 -15.512  1.00 74.55           H  
ATOM    532  HA  ASP B  75      15.312 -13.100 -13.407  1.00 74.55           H  
ATOM    533  HB3 ASP B  75      15.292 -13.951 -16.347  1.00 74.55           H  
ATOM    534  HB2 ASP B  75      14.627 -12.451 -15.797  1.00 74.55           H  
ATOM    535  N   ASP B  76      16.018 -15.453 -12.915  1.00 70.83           N  
ATOM    536  CA  ASP B  76      16.568 -16.695 -12.354  1.00 70.83           C  
ATOM    537  C   ASP B  76      18.054 -16.577 -11.958  1.00 70.83           C  
ATOM    538  O   ASP B  76      18.852 -17.464 -12.261  1.00 70.83           O  
ATOM    539  CB  ASP B  76      16.260 -17.969 -13.198  1.00 70.83           C  
ATOM    540  CG  ASP B  76      14.790 -18.416 -13.205  1.00 70.83           C  
ATOM    541  OD1 ASP B  76      14.141 -18.327 -12.138  1.00 70.83           O  
ATOM    542  OD2 ASP B  76      14.385 -19.020 -14.224  1.00 70.83           O1-
ATOM    543  H   ASP B  76      15.253 -15.046 -12.394  1.00 70.83           H  
ATOM    544  HA  ASP B  76      16.062 -16.788 -11.394  1.00 70.83           H  
ATOM    545  HB3 ASP B  76      16.835 -18.824 -12.841  1.00 70.83           H  
ATOM    546  HB2 ASP B  76      16.577 -17.800 -14.229  1.00 70.83           H  
ATOM    547  N   SER B  77      18.378 -15.489 -11.243  1.00 66.33           N  
ATOM    548  CA  SER B  77      19.670 -15.279 -10.594  1.00 66.33           C  
ATOM    549  C   SER B  77      19.451 -14.952  -9.112  1.00 66.33           C  
ATOM    550  O   SER B  77      18.385 -14.452  -8.738  1.00 66.33           O  
ATOM    551  CB  SER B  77      20.462 -14.188 -11.345  1.00 66.33           C  
ATOM    552  OG  SER B  77      19.957 -12.891 -11.106  1.00 66.33           O  
ATOM    553  H   SER B  77      17.668 -14.802 -11.036  1.00 66.33           H  
ATOM    554  HA  SER B  77      20.254 -16.201 -10.635  1.00 66.33           H  
ATOM    555  HB3 SER B  77      20.469 -14.390 -12.417  1.00 66.33           H  
ATOM    556  HB2 SER B  77      21.504 -14.199 -11.023  1.00 66.33           H  
ATOM    557  HG  SER B  77      19.142 -12.781 -11.610  1.00 66.33           H  
ATOM    558  N   CYS B  78      20.482 -15.245  -8.305  1.00 62.70           N  
ATOM    559  CA  CYS B  78      20.466 -15.036  -6.865  1.00 62.70           C  
ATOM    560  C   CYS B  78      21.260 -13.767  -6.510  1.00 62.70           C  
ATOM    561  O   CYS B  78      22.465 -13.714  -6.762  1.00 62.70           O  
ATOM    562  CB  CYS B  78      20.972 -16.274  -6.106  1.00 62.70           C  
ATOM    563  SG  CYS B  78      20.733 -16.045  -4.323  1.00 62.70           S  
ATOM    564  H   CYS B  78      21.331 -15.629  -8.692  1.00 62.70           H  
ATOM    565  HA  CYS B  78      19.434 -14.906  -6.554  1.00 62.70           H  
ATOM    566  HB3 CYS B  78      22.025 -16.468  -6.314  1.00 62.70           H  
ATOM    567  HB2 CYS B  78      20.412 -17.159  -6.410  1.00 62.70           H  
ATOM    568  HG  CYS B  78      21.534 -14.980  -4.213  1.00 62.70           H  
ATOM    569  N   GLN B  79      20.564 -12.793  -5.904  1.00 54.70           N  
ATOM    570  CA  GLN B  79      21.116 -11.541  -5.385  1.00 54.70           C  
ATOM    571  C   GLN B  79      21.162 -11.567  -3.850  1.00 54.70           C  
ATOM    572  O   GLN B  79      20.368 -12.265  -3.217  1.00 54.70           O  
ATOM    573  CB  GLN B  79      20.250 -10.344  -5.861  1.00 54.70           C  
ATOM    574  CG  GLN B  79      20.641  -9.720  -7.217  1.00 54.70           C  
ATOM    575  CD  GLN B  79      20.641 -10.703  -8.383  1.00 54.70           C  
ATOM    576  OE1 GLN B  79      21.695 -11.043  -8.914  1.00 54.70           O  
ATOM    577  NE2 GLN B  79      19.459 -11.176  -8.775  1.00 54.70           N  
ATOM    578  H   GLN B  79      19.582 -12.948  -5.709  1.00 54.70           H  
ATOM    579  HA  GLN B  79      22.138 -11.401  -5.746  1.00 54.70           H  
ATOM    580  HB3 GLN B  79      20.316  -9.531  -5.137  1.00 54.70           H  
ATOM    581  HB2 GLN B  79      19.196 -10.628  -5.871  1.00 54.70           H  
ATOM    582  HG3 GLN B  79      21.634  -9.275  -7.140  1.00 54.70           H  
ATOM    583  HG2 GLN B  79      19.961  -8.900  -7.450  1.00 54.70           H  
ATOM    584 HE22 GLN B  79      19.424 -11.837  -9.542  1.00 54.70           H  
ATOM    585 HE21 GLN B  79      18.605 -10.889  -8.320  1.00 54.70           H  
ATOM    586  N   VAL B  80      22.056 -10.738  -3.291  1.00 51.13           N  
ATOM    587  CA  VAL B  80      22.062 -10.369  -1.878  1.00 51.13           C  
ATOM    588  C   VAL B  80      21.425  -8.972  -1.762  1.00 51.13           C  
ATOM    589  O   VAL B  80      21.943  -8.008  -2.327  1.00 51.13           O  
ATOM    590  CB  VAL B  80      23.499 -10.391  -1.277  1.00 51.13           C  
ATOM    591  CG1 VAL B  80      24.038 -11.832  -1.235  1.00 51.13           C  
ATOM    592  CG2 VAL B  80      24.537  -9.451  -1.932  1.00 51.13           C  
ATOM    593  H   VAL B  80      22.667 -10.195  -3.884  1.00 51.13           H  
ATOM    594  HA  VAL B  80      21.455 -11.071  -1.301  1.00 51.13           H  
ATOM    595  HB  VAL B  80      23.414 -10.073  -0.236  1.00 51.13           H  
ATOM    596 HG11 VAL B  80      25.013 -11.877  -0.749  1.00 51.13           H  
ATOM    597 HG12 VAL B  80      23.365 -12.488  -0.681  1.00 51.13           H  
ATOM    598 HG13 VAL B  80      24.152 -12.245  -2.237  1.00 51.13           H  
ATOM    599 HG21 VAL B  80      25.536  -9.642  -1.540  1.00 51.13           H  
ATOM    600 HG22 VAL B  80      24.581  -9.589  -3.012  1.00 51.13           H  
ATOM    601 HG23 VAL B  80      24.329  -8.401  -1.729  1.00 51.13           H  
ATOM    602  N   ILE B  81      20.260  -8.913  -1.095  1.00 48.48           N  
ATOM    603  CA  ILE B  81      19.443  -7.704  -0.992  1.00 48.48           C  
ATOM    604  C   ILE B  81      19.096  -7.497   0.502  1.00 48.48           C  
ATOM    605  O   ILE B  81      18.397  -8.345   1.065  1.00 48.48           O  
ATOM    606  CB  ILE B  81      18.118  -7.828  -1.811  1.00 48.48           C  
ATOM    607  CG1 ILE B  81      18.401  -8.162  -3.297  1.00 48.48           C  
ATOM    608  CG2 ILE B  81      17.284  -6.532  -1.708  1.00 48.48           C  
ATOM    609  CD1 ILE B  81      17.164  -8.184  -4.208  1.00 48.48           C  
ATOM    610  H   ILE B  81      19.878  -9.745  -0.665  1.00 48.48           H  
ATOM    611  HA  ILE B  81      19.971  -6.846  -1.405  1.00 48.48           H  
ATOM    612  HB  ILE B  81      17.520  -8.643  -1.401  1.00 48.48           H  
ATOM    613 HG13 ILE B  81      18.881  -9.138  -3.361  1.00 48.48           H  
ATOM    614 HG12 ILE B  81      19.118  -7.445  -3.701  1.00 48.48           H  
ATOM    615 HG21 ILE B  81      16.332  -6.609  -2.233  1.00 48.48           H  
ATOM    616 HG22 ILE B  81      17.041  -6.288  -0.677  1.00 48.48           H  
ATOM    617 HG23 ILE B  81      17.826  -5.681  -2.125  1.00 48.48           H  
ATOM    618 HD11 ILE B  81      17.308  -8.868  -5.045  1.00 48.48           H  
ATOM    619 HD12 ILE B  81      16.274  -8.499  -3.664  1.00 48.48           H  
ATOM    620 HD13 ILE B  81      16.965  -7.196  -4.623  1.00 48.48           H  
ATOM    621  N   PRO B  82      19.583  -6.392   1.123  1.00 45.17           N  
ATOM    622  CA  PRO B  82      19.190  -5.980   2.488  1.00 45.17           C  
ATOM    623  C   PRO B  82      17.674  -5.852   2.706  1.00 45.17           C  
ATOM    624  O   PRO B  82      17.017  -5.138   1.952  1.00 45.17           O  
ATOM    625  CB  PRO B  82      19.899  -4.627   2.689  1.00 45.17           C  
ATOM    626  CG  PRO B  82      21.093  -4.673   1.756  1.00 45.17           C  
ATOM    627  CD  PRO B  82      20.559  -5.451   0.563  1.00 45.17           C  
ATOM    628  HA  PRO B  82      19.595  -6.708   3.187  1.00 45.17           H  
ATOM    629  HB3 PRO B  82      20.193  -4.464   3.726  1.00 45.17           H  
ATOM    630  HB2 PRO B  82      19.256  -3.794   2.397  1.00 45.17           H  
ATOM    631  HG3 PRO B  82      21.899  -5.235   2.228  1.00 45.17           H  
ATOM    632  HG2 PRO B  82      21.480  -3.687   1.495  1.00 45.17           H  
ATOM    633  HD2 PRO B  82      20.047  -4.782  -0.132  1.00 45.17           H  
ATOM    634  HD3 PRO B  82      21.380  -5.942   0.038  1.00 45.17           H  
ATOM    635  N   VAL B  83      17.157  -6.544   3.733  1.00 49.17           N  
ATOM    636  CA  VAL B  83      15.775  -6.405   4.187  1.00 49.17           C  
ATOM    637  C   VAL B  83      15.749  -5.342   5.295  1.00 49.17           C  
ATOM    638  O   VAL B  83      16.324  -5.571   6.360  1.00 49.17           O  
ATOM    639  CB  VAL B  83      15.211  -7.730   4.784  1.00 49.17           C  
ATOM    640  CG1 VAL B  83      13.773  -7.596   5.337  1.00 49.17           C  
ATOM    641  CG2 VAL B  83      15.257  -8.895   3.785  1.00 49.17           C  
ATOM    642  H   VAL B  83      17.757  -7.113   4.317  1.00 49.17           H  
ATOM    643  HA  VAL B  83      15.137  -6.095   3.361  1.00 49.17           H  
ATOM    644  HB  VAL B  83      15.852  -8.020   5.615  1.00 49.17           H  
ATOM    645 HG11 VAL B  83      13.418  -8.545   5.736  1.00 49.17           H  
ATOM    646 HG12 VAL B  83      13.695  -6.872   6.147  1.00 49.17           H  
ATOM    647 HG13 VAL B  83      13.079  -7.289   4.555  1.00 49.17           H  
ATOM    648 HG21 VAL B  83      14.951  -9.826   4.263  1.00 49.17           H  
ATOM    649 HG22 VAL B  83      14.578  -8.726   2.951  1.00 49.17           H  
ATOM    650 HG23 VAL B  83      16.259  -9.049   3.384  1.00 49.17           H  
ATOM    651  N   LEU B  84      15.065  -4.215   5.039  1.00 38.79           N  
ATOM    652  CA  LEU B  84      14.816  -3.187   6.051  1.00 38.79           C  
ATOM    653  C   LEU B  84      13.721  -3.685   7.021  1.00 38.79           C  
ATOM    654  O   LEU B  84      12.633  -4.018   6.546  1.00 38.79           O  
ATOM    655  CB  LEU B  84      14.363  -1.879   5.362  1.00 38.79           C  
ATOM    656  CG  LEU B  84      15.472  -1.144   4.574  1.00 38.79           C  
ATOM    657  CD1 LEU B  84      14.917   0.134   3.913  1.00 38.79           C  
ATOM    658  CD2 LEU B  84      16.714  -0.836   5.433  1.00 38.79           C  
ATOM    659  H   LEU B  84      14.607  -4.093   4.148  1.00 38.79           H  
ATOM    660  HA  LEU B  84      15.758  -3.005   6.564  1.00 38.79           H  
ATOM    661  HB3 LEU B  84      13.985  -1.194   6.123  1.00 38.79           H  
ATOM    662  HB2 LEU B  84      13.516  -2.087   4.706  1.00 38.79           H  
ATOM    663  HG  LEU B  84      15.792  -1.803   3.767  1.00 38.79           H  
ATOM    664 HD11 LEU B  84      15.292   0.241   2.895  1.00 38.79           H  
ATOM    665 HD12 LEU B  84      13.828   0.126   3.859  1.00 38.79           H  
ATOM    666 HD13 LEU B  84      15.200   1.032   4.462  1.00 38.79           H  
ATOM    667 HD21 LEU B  84      17.216   0.080   5.124  1.00 38.79           H  
ATOM    668 HD22 LEU B  84      16.465  -0.732   6.490  1.00 38.79           H  
ATOM    669 HD23 LEU B  84      17.442  -1.641   5.343  1.00 38.79           H  
ATOM    670  N   PRO B  85      14.016  -3.764   8.341  1.00 41.56           N  
ATOM    671  CA  PRO B  85      13.039  -4.232   9.342  1.00 41.56           C  
ATOM    672  C   PRO B  85      11.923  -3.206   9.639  1.00 41.56           C  
ATOM    673  O   PRO B  85      11.908  -2.117   9.065  1.00 41.56           O  
ATOM    674  CB  PRO B  85      13.924  -4.521  10.569  1.00 41.56           C  
ATOM    675  CG  PRO B  85      15.049  -3.505  10.471  1.00 41.56           C  
ATOM    676  CD  PRO B  85      15.291  -3.405   8.971  1.00 41.56           C  
ATOM    677  HA  PRO B  85      12.564  -5.157   9.010  1.00 41.56           H  
ATOM    678  HB3 PRO B  85      14.336  -5.528  10.486  1.00 41.56           H  
ATOM    679  HB2 PRO B  85      13.401  -4.464  11.524  1.00 41.56           H  
ATOM    680  HG3 PRO B  85      15.940  -3.785  11.034  1.00 41.56           H  
ATOM    681  HG2 PRO B  85      14.702  -2.543  10.849  1.00 41.56           H  
ATOM    682  HD2 PRO B  85      15.627  -2.402   8.704  1.00 41.56           H  
ATOM    683  HD3 PRO B  85      16.052  -4.124   8.663  1.00 41.56           H  
ATOM    684  N   GLN B  86      11.001  -3.605  10.534  1.00 41.12           N  
ATOM    685  CA  GLN B  86       9.866  -2.839  11.072  1.00 41.12           C  
ATOM    686  C   GLN B  86       8.661  -2.699  10.111  1.00 41.12           C  
ATOM    687  O   GLN B  86       7.561  -2.407  10.582  1.00 41.12           O  
ATOM    688  CB  GLN B  86      10.344  -1.493  11.695  1.00  0.00           C  
ATOM    689  CG  GLN B  86       9.303  -0.678  12.496  1.00  0.00           C  
ATOM    690  CD  GLN B  86       8.659  -1.458  13.649  1.00  0.00           C  
ATOM    691  OE1 GLN B  86       9.345  -2.133  14.413  1.00  0.00           O  
ATOM    692  NE2 GLN B  86       7.336  -1.352  13.790  1.00  0.00           N  
ATOM    693  H   GLN B  86      11.102  -4.527  10.931  1.00 41.12           H  
ATOM    694  HA  GLN B  86       9.501  -3.466  11.886  1.00 41.12           H  
ATOM    695  HB3 GLN B  86      10.745  -0.841  10.919  1.00  0.00           H  
ATOM    696  HB2 GLN B  86      11.186  -1.700  12.357  1.00  0.00           H  
ATOM    697  HG3 GLN B  86       8.530  -0.298  11.828  1.00  0.00           H  
ATOM    698  HG2 GLN B  86       9.788   0.203  12.919  1.00  0.00           H  
ATOM    699 HE22 GLN B  86       6.867  -1.839  14.540  1.00  0.00           H  
ATOM    700 HE21 GLN B  86       6.796  -0.797  13.142  1.00  0.00           H  
ATOM    701  N   VAL B  87       8.849  -2.969   8.807  1.00 40.71           N  
ATOM    702  CA  VAL B  87       7.766  -3.095   7.827  1.00 40.71           C  
ATOM    703  C   VAL B  87       7.094  -4.480   7.948  1.00 40.71           C  
ATOM    704  O   VAL B  87       7.768  -5.459   8.271  1.00 40.71           O  
ATOM    705  CB  VAL B  87       8.280  -2.909   6.368  1.00 40.71           C  
ATOM    706  CG1 VAL B  87       8.914  -1.521   6.167  1.00 40.71           C  
ATOM    707  CG2 VAL B  87       9.216  -4.018   5.843  1.00 40.71           C  
ATOM    708  H   VAL B  87       9.778  -3.190   8.476  1.00 40.71           H  
ATOM    709  HA  VAL B  87       7.018  -2.326   8.027  1.00 40.71           H  
ATOM    710  HB  VAL B  87       7.403  -2.922   5.719  1.00 40.71           H  
ATOM    711 HG11 VAL B  87       9.181  -1.363   5.122  1.00 40.71           H  
ATOM    712 HG12 VAL B  87       8.222  -0.728   6.453  1.00 40.71           H  
ATOM    713 HG13 VAL B  87       9.823  -1.401   6.758  1.00 40.71           H  
ATOM    714 HG21 VAL B  87       9.636  -3.755   4.872  1.00 40.71           H  
ATOM    715 HG22 VAL B  87      10.046  -4.189   6.527  1.00 40.71           H  
ATOM    716 HG23 VAL B  87       8.692  -4.966   5.713  1.00 40.71           H  
ATOM    717  N   MET B  88       5.778  -4.529   7.690  1.00 39.05           N  
ATOM    718  CA  MET B  88       4.967  -5.742   7.810  1.00 39.05           C  
ATOM    719  C   MET B  88       3.734  -5.635   6.902  1.00 39.05           C  
ATOM    720  O   MET B  88       2.600  -5.625   7.383  1.00 39.05           O  
ATOM    721  CB  MET B  88       4.653  -6.058   9.296  1.00  0.00           C  
ATOM    722  CG  MET B  88       4.067  -4.894  10.121  1.00  0.00           C  
ATOM    723  SD  MET B  88       3.562  -5.343  11.805  1.00  0.00           S  
ATOM    724  CE  MET B  88       5.182  -5.584  12.583  1.00  0.00           C  
ATOM    725  H   MET B  88       5.285  -3.687   7.430  1.00 39.05           H  
ATOM    726  HA  MET B  88       5.543  -6.579   7.412  1.00 39.05           H  
ATOM    727  HB3 MET B  88       5.574  -6.391   9.775  1.00  0.00           H  
ATOM    728  HB2 MET B  88       3.980  -6.915   9.353  1.00  0.00           H  
ATOM    729  HG3 MET B  88       3.190  -4.482   9.624  1.00  0.00           H  
ATOM    730  HG2 MET B  88       4.789  -4.079  10.192  1.00  0.00           H  
ATOM    731  HE1 MET B  88       5.057  -5.788  13.647  1.00  0.00           H  
ATOM    732  HE2 MET B  88       5.706  -6.427  12.133  1.00  0.00           H  
ATOM    733  HE3 MET B  88       5.798  -4.691  12.471  1.00  0.00           H  
ATOM    734  N   MET B  89       3.991  -5.556   5.587  1.00 45.81           N  
ATOM    735  CA  MET B  89       2.968  -5.481   4.548  1.00 45.81           C  
ATOM    736  C   MET B  89       3.461  -6.182   3.276  1.00 45.81           C  
ATOM    737  O   MET B  89       4.665  -6.216   3.013  1.00 45.81           O  
ATOM    738  CB  MET B  89       2.530  -4.010   4.320  1.00 45.81           C  
ATOM    739  CG  MET B  89       3.633  -2.977   3.989  1.00 45.81           C  
ATOM    740  SD  MET B  89       4.292  -2.938   2.294  1.00 45.81           S  
ATOM    741  CE  MET B  89       2.833  -2.387   1.371  1.00 45.81           C  
ATOM    742  H   MET B  89       4.947  -5.583   5.257  1.00 45.81           H  
ATOM    743  HA  MET B  89       2.093  -6.043   4.885  1.00 45.81           H  
ATOM    744  HB3 MET B  89       2.009  -3.667   5.215  1.00 45.81           H  
ATOM    745  HB2 MET B  89       1.771  -3.987   3.539  1.00 45.81           H  
ATOM    746  HG3 MET B  89       4.476  -3.097   4.669  1.00 45.81           H  
ATOM    747  HG2 MET B  89       3.242  -1.981   4.192  1.00 45.81           H  
ATOM    748  HE1 MET B  89       3.110  -2.127   0.351  1.00 45.81           H  
ATOM    749  HE2 MET B  89       2.090  -3.182   1.326  1.00 45.81           H  
ATOM    750  HE3 MET B  89       2.387  -1.509   1.840  1.00 45.81           H  
ATOM    751  N   ILE B  90       2.501  -6.718   2.506  1.00 41.38           N  
ATOM    752  CA  ILE B  90       2.742  -7.352   1.213  1.00 41.38           C  
ATOM    753  C   ILE B  90       2.699  -6.262   0.127  1.00 41.38           C  
ATOM    754  O   ILE B  90       1.619  -5.889  -0.338  1.00 41.38           O  
ATOM    755  CB  ILE B  90       1.698  -8.473   0.907  1.00 41.38           C  
ATOM    756  CG1 ILE B  90       1.750  -9.581   1.989  1.00 41.38           C  
ATOM    757  CG2 ILE B  90       1.884  -9.109  -0.492  1.00 41.38           C  
ATOM    758  CD1 ILE B  90       0.653  -9.466   3.056  1.00 41.38           C  
ATOM    759  H   ILE B  90       1.535  -6.648   2.791  1.00 41.38           H  
ATOM    760  HA  ILE B  90       3.734  -7.811   1.207  1.00 41.38           H  
ATOM    761  HB  ILE B  90       0.698  -8.036   0.925  1.00 41.38           H  
ATOM    762 HG13 ILE B  90       2.725  -9.598   2.475  1.00 41.38           H  
ATOM    763 HG12 ILE B  90       1.656 -10.560   1.525  1.00 41.38           H  
ATOM    764 HG21 ILE B  90       1.166  -9.914  -0.655  1.00 41.38           H  
ATOM    765 HG22 ILE B  90       1.733  -8.396  -1.303  1.00 41.38           H  
ATOM    766 HG23 ILE B  90       2.883  -9.531  -0.606  1.00 41.38           H  
ATOM    767 HD11 ILE B  90       0.755 -10.263   3.793  1.00 41.38           H  
ATOM    768 HD12 ILE B  90       0.703  -8.517   3.589  1.00 41.38           H  
ATOM    769 HD13 ILE B  90      -0.338  -9.553   2.610  1.00 41.38           H  
ATOM    770  N   LEU B  91       3.895  -5.762  -0.227  1.00 36.37           N  
ATOM    771  CA  LEU B  91       4.121  -4.822  -1.321  1.00 36.37           C  
ATOM    772  C   LEU B  91       3.896  -5.539  -2.661  1.00 36.37           C  
ATOM    773  O   LEU B  91       4.625  -6.478  -2.973  1.00 36.37           O  
ATOM    774  CB  LEU B  91       5.553  -4.245  -1.186  1.00 36.37           C  
ATOM    775  CG  LEU B  91       6.017  -3.278  -2.304  1.00 36.37           C  
ATOM    776  CD1 LEU B  91       5.160  -2.000  -2.365  1.00 36.37           C  
ATOM    777  CD2 LEU B  91       7.521  -2.961  -2.170  1.00 36.37           C  
ATOM    778  H   LEU B  91       4.725  -6.097   0.241  1.00 36.37           H  
ATOM    779  HA  LEU B  91       3.403  -4.005  -1.227  1.00 36.37           H  
ATOM    780  HB3 LEU B  91       6.254  -5.080  -1.134  1.00 36.37           H  
ATOM    781  HB2 LEU B  91       5.642  -3.734  -0.228  1.00 36.37           H  
ATOM    782  HG  LEU B  91       5.909  -3.784  -3.263  1.00 36.37           H  
ATOM    783 HD11 LEU B  91       5.756  -1.095  -2.494  1.00 36.37           H  
ATOM    784 HD12 LEU B  91       4.483  -2.049  -3.214  1.00 36.37           H  
ATOM    785 HD13 LEU B  91       4.555  -1.864  -1.469  1.00 36.37           H  
ATOM    786 HD21 LEU B  91       7.721  -1.911  -1.959  1.00 36.37           H  
ATOM    787 HD22 LEU B  91       7.987  -3.539  -1.374  1.00 36.37           H  
ATOM    788 HD23 LEU B  91       8.054  -3.215  -3.087  1.00 36.37           H  
ATOM    789  N   ILE B  92       2.892  -5.080  -3.419  1.00 33.54           N  
ATOM    790  CA  ILE B  92       2.598  -5.558  -4.770  1.00 33.54           C  
ATOM    791  C   ILE B  92       3.426  -4.708  -5.770  1.00 33.54           C  
ATOM    792  O   ILE B  92       3.494  -3.495  -5.570  1.00 33.54           O  
ATOM    793  CB  ILE B  92       1.078  -5.379  -5.060  1.00 33.54           C  
ATOM    794  CG1 ILE B  92       0.197  -6.242  -4.117  1.00 33.54           C  
ATOM    795  CG2 ILE B  92       0.669  -5.609  -6.528  1.00 33.54           C  
ATOM    796  CD1 ILE B  92       0.320  -7.766  -4.287  1.00 33.54           C  
ATOM    797  H   ILE B  92       2.330  -4.307  -3.090  1.00 33.54           H  
ATOM    798  HA  ILE B  92       2.840  -6.615  -4.826  1.00 33.54           H  
ATOM    799  HB  ILE B  92       0.829  -4.341  -4.835  1.00 33.54           H  
ATOM    800 HG13 ILE B  92      -0.849  -5.960  -4.247  1.00 33.54           H  
ATOM    801 HG12 ILE B  92       0.431  -6.001  -3.081  1.00 33.54           H  
ATOM    802 HG21 ILE B  92      -0.414  -5.559  -6.624  1.00 33.54           H  
ATOM    803 HG22 ILE B  92       1.083  -4.856  -7.199  1.00 33.54           H  
ATOM    804 HG23 ILE B  92       0.982  -6.588  -6.889  1.00 33.54           H  
ATOM    805 HD11 ILE B  92      -0.398  -8.279  -3.645  1.00 33.54           H  
ATOM    806 HD12 ILE B  92       0.118  -8.081  -5.310  1.00 33.54           H  
ATOM    807 HD13 ILE B  92       1.311  -8.124  -4.011  1.00 33.54           H  
ATOM    808  N   PRO B  93       4.069  -5.319  -6.797  1.00 32.81           N  
ATOM    809  CA  PRO B  93       4.869  -4.574  -7.799  1.00 32.81           C  
ATOM    810  C   PRO B  93       4.130  -3.405  -8.485  1.00 32.81           C  
ATOM    811  O   PRO B  93       3.090  -3.622  -9.100  1.00 32.81           O  
ATOM    812  CB  PRO B  93       5.308  -5.655  -8.801  1.00 32.81           C  
ATOM    813  CG  PRO B  93       5.317  -6.937  -7.990  1.00 32.81           C  
ATOM    814  CD  PRO B  93       4.114  -6.757  -7.074  1.00 32.81           C  
ATOM    815  HA  PRO B  93       5.751  -4.203  -7.279  1.00 32.81           H  
ATOM    816  HB3 PRO B  93       6.279  -5.442  -9.248  1.00 32.81           H  
ATOM    817  HB2 PRO B  93       4.587  -5.751  -9.613  1.00 32.81           H  
ATOM    818  HG3 PRO B  93       6.230  -6.982  -7.394  1.00 32.81           H  
ATOM    819  HG2 PRO B  93       5.269  -7.840  -8.598  1.00 32.81           H  
ATOM    820  HD2 PRO B  93       3.196  -7.041  -7.586  1.00 32.81           H  
ATOM    821  HD3 PRO B  93       4.218  -7.390  -6.197  1.00 32.81           H  
ATOM    822  N   GLY B  94       4.673  -2.188  -8.337  1.00 34.25           N  
ATOM    823  CA  GLY B  94       4.134  -0.953  -8.907  1.00 34.25           C  
ATOM    824  C   GLY B  94       3.391  -0.100  -7.864  1.00 34.25           C  
ATOM    825  O   GLY B  94       3.130   1.070  -8.140  1.00 34.25           O  
ATOM    826  H   GLY B  94       5.545  -2.098  -7.834  1.00 34.25           H  
ATOM    827  HA3 GLY B  94       3.468  -1.153  -9.748  1.00 34.25           H  
ATOM    828  HA2 GLY B  94       4.969  -0.371  -9.301  1.00 34.25           H  
ATOM    829  N   GLN B  95       3.075  -0.646  -6.674  1.00 34.21           N  
ATOM    830  CA  GLN B  95       2.520   0.097  -5.537  1.00 34.21           C  
ATOM    831  C   GLN B  95       3.629   0.916  -4.854  1.00 34.21           C  
ATOM    832  O   GLN B  95       4.724   0.392  -4.643  1.00 34.21           O  
ATOM    833  CB  GLN B  95       1.858  -0.907  -4.565  1.00 34.21           C  
ATOM    834  CG  GLN B  95       1.244  -0.308  -3.281  1.00 34.21           C  
ATOM    835  CD  GLN B  95       0.729  -1.373  -2.304  1.00 34.21           C  
ATOM    836  OE1 GLN B  95       0.959  -2.570  -2.476  1.00 34.21           O  
ATOM    837  NE2 GLN B  95       0.037  -0.928  -1.254  1.00 34.21           N  
ATOM    838  H   GLN B  95       3.305  -1.615  -6.496  1.00 34.21           H  
ATOM    839  HA  GLN B  95       1.748   0.776  -5.903  1.00 34.21           H  
ATOM    840  HB3 GLN B  95       2.605  -1.635  -4.265  1.00 34.21           H  
ATOM    841  HB2 GLN B  95       1.090  -1.468  -5.100  1.00 34.21           H  
ATOM    842  HG3 GLN B  95       0.428   0.368  -3.540  1.00 34.21           H  
ATOM    843  HG2 GLN B  95       1.984   0.280  -2.739  1.00 34.21           H  
ATOM    844 HE22 GLN B  95      -0.337  -1.576  -0.572  1.00 34.21           H  
ATOM    845 HE21 GLN B  95      -0.129   0.060  -1.131  1.00 34.21           H  
ATOM    846  N   THR B  96       3.312   2.172  -4.498  1.00 36.10           N  
ATOM    847  CA  THR B  96       4.204   3.056  -3.744  1.00 36.10           C  
ATOM    848  C   THR B  96       4.166   2.714  -2.247  1.00 36.10           C  
ATOM    849  O   THR B  96       3.079   2.565  -1.689  1.00 36.10           O  
ATOM    850  CB  THR B  96       3.816   4.549  -3.920  1.00 36.10           C  
ATOM    851  OG1 THR B  96       3.932   4.898  -5.285  1.00 36.10           O  
ATOM    852  CG2 THR B  96       4.680   5.549  -3.126  1.00 36.10           C  
ATOM    853  H   THR B  96       2.386   2.527  -4.687  1.00 36.10           H  
ATOM    854  HA  THR B  96       5.226   2.921  -4.096  1.00 36.10           H  
ATOM    855  HB  THR B  96       2.770   4.691  -3.638  1.00 36.10           H  
ATOM    856  HG1 THR B  96       3.347   4.335  -5.799  1.00 36.10           H  
ATOM    857 HG21 THR B  96       4.457   6.575  -3.418  1.00 36.10           H  
ATOM    858 HG22 THR B  96       4.507   5.480  -2.053  1.00 36.10           H  
ATOM    859 HG23 THR B  96       5.742   5.379  -3.303  1.00 36.10           H  
ATOM    860  N   LEU B  97       5.361   2.629  -1.645  1.00 33.89           N  
ATOM    861  CA  LEU B  97       5.594   2.393  -0.228  1.00 33.89           C  
ATOM    862  C   LEU B  97       6.372   3.602   0.335  1.00 33.89           C  
ATOM    863  O   LEU B  97       7.596   3.647   0.180  1.00 33.89           O  
ATOM    864  CB  LEU B  97       6.369   1.061  -0.069  1.00 33.89           C  
ATOM    865  CG  LEU B  97       6.751   0.685   1.384  1.00 33.89           C  
ATOM    866  CD1 LEU B  97       5.525   0.602   2.317  1.00 33.89           C  
ATOM    867  CD2 LEU B  97       7.594  -0.604   1.418  1.00 33.89           C  
ATOM    868  H   LEU B  97       6.197   2.781  -2.198  1.00 33.89           H  
ATOM    869  HA  LEU B  97       4.645   2.262   0.289  1.00 33.89           H  
ATOM    870  HB3 LEU B  97       7.275   1.098  -0.678  1.00 33.89           H  
ATOM    871  HB2 LEU B  97       5.765   0.255  -0.488  1.00 33.89           H  
ATOM    872  HG  LEU B  97       7.399   1.469   1.777  1.00 33.89           H  
ATOM    873 HD11 LEU B  97       5.621  -0.191   3.060  1.00 33.89           H  
ATOM    874 HD12 LEU B  97       5.396   1.535   2.866  1.00 33.89           H  
ATOM    875 HD13 LEU B  97       4.602   0.415   1.766  1.00 33.89           H  
ATOM    876 HD21 LEU B  97       8.493  -0.464   2.020  1.00 33.89           H  
ATOM    877 HD22 LEU B  97       7.048  -1.449   1.841  1.00 33.89           H  
ATOM    878 HD23 LEU B  97       7.918  -0.904   0.422  1.00 33.89           H  
ATOM    879  N   PRO B  98       5.668   4.563   0.977  1.00 35.65           N  
ATOM    880  CA  PRO B  98       6.327   5.626   1.753  1.00 35.65           C  
ATOM    881  C   PRO B  98       6.853   5.088   3.099  1.00 35.65           C  
ATOM    882  O   PRO B  98       6.246   4.177   3.664  1.00 35.65           O  
ATOM    883  CD  PRO B  98       4.208   4.663   1.063  1.00  0.00           C  
ATOM    884  CB  PRO B  98       5.213   6.665   1.914  1.00  0.00           C  
ATOM    885  CG  PRO B  98       3.922   5.876   1.937  1.00  0.00           C  
ATOM    886  HA  PRO B  98       7.157   6.063   1.195  1.00 35.65           H  
ATOM    887  HD2 PRO B  98       3.754   3.781   1.515  1.00  0.00           H  
ATOM    888  HD3 PRO B  98       3.788   4.800   0.067  1.00  0.00           H  
ATOM    889  HB3 PRO B  98       5.217   7.334   1.053  1.00  0.00           H  
ATOM    890  HB2 PRO B  98       5.305   7.274   2.809  1.00  0.00           H  
ATOM    891  HG2 PRO B  98       3.711   5.548   2.956  1.00  0.00           H  
ATOM    892  HG3 PRO B  98       3.078   6.466   1.585  1.00  0.00           H  
ATOM    893  N   LEU B  99       7.994   5.627   3.555  1.00 42.03           N  
ATOM    894  CA  LEU B  99       8.702   5.197   4.763  1.00 42.03           C  
ATOM    895  C   LEU B  99       9.262   6.417   5.513  1.00 42.03           C  
ATOM    896  O   LEU B  99       9.595   7.430   4.893  1.00 42.03           O  
ATOM    897  CB  LEU B  99       9.871   4.258   4.378  1.00 42.03           C  
ATOM    898  CG  LEU B  99       9.486   2.909   3.731  1.00 42.03           C  
ATOM    899  CD1 LEU B  99      10.739   2.191   3.183  1.00 42.03           C  
ATOM    900  CD2 LEU B  99       8.657   2.015   4.680  1.00 42.03           C  
ATOM    901  H   LEU B  99       8.459   6.351   3.021  1.00 42.03           H  
ATOM    902  HA  LEU B  99       8.023   4.673   5.437  1.00 42.03           H  
ATOM    903  HB3 LEU B  99      10.484   4.053   5.258  1.00 42.03           H  
ATOM    904  HB2 LEU B  99      10.518   4.798   3.689  1.00 42.03           H  
ATOM    905  HG  LEU B  99       8.865   3.119   2.860  1.00 42.03           H  
ATOM    906 HD11 LEU B  99      10.887   1.200   3.612  1.00 42.03           H  
ATOM    907 HD12 LEU B  99      10.666   2.069   2.102  1.00 42.03           H  
ATOM    908 HD13 LEU B  99      11.654   2.754   3.376  1.00 42.03           H  
ATOM    909 HD21 LEU B  99       9.009   0.986   4.699  1.00 42.03           H  
ATOM    910 HD22 LEU B  99       8.677   2.379   5.707  1.00 42.03           H  
ATOM    911 HD23 LEU B  99       7.613   1.980   4.368  1.00 42.03           H  
ATOM    912  N   GLN B 100       9.416   6.258   6.836  1.00 51.84           N  
ATOM    913  CA  GLN B 100      10.183   7.155   7.700  1.00 51.84           C  
ATOM    914  C   GLN B 100      11.029   6.269   8.621  1.00 51.84           C  
ATOM    915  O   GLN B 100      10.463   5.476   9.377  1.00 51.84           O  
ATOM    916  CB  GLN B 100       9.258   8.065   8.535  1.00 51.84           C  
ATOM    917  CG  GLN B 100       8.322   8.973   7.712  1.00 51.84           C  
ATOM    918  CD  GLN B 100       7.445   9.913   8.550  1.00 51.84           C  
ATOM    919  OE1 GLN B 100       6.845  10.843   8.018  1.00 51.84           O  
ATOM    920  NE2 GLN B 100       7.357   9.688   9.860  1.00 51.84           N  
ATOM    921  H   GLN B 100       9.114   5.397   7.271  1.00 51.84           H  
ATOM    922  HA  GLN B 100      10.848   7.782   7.102  1.00 51.84           H  
ATOM    923  HB3 GLN B 100       9.885   8.693   9.171  1.00 51.84           H  
ATOM    924  HB2 GLN B 100       8.667   7.450   9.209  1.00 51.84           H  
ATOM    925  HG3 GLN B 100       7.657   8.365   7.102  1.00 51.84           H  
ATOM    926  HG2 GLN B 100       8.917   9.571   7.023  1.00 51.84           H  
ATOM    927 HE22 GLN B 100       6.787  10.281  10.445  1.00 51.84           H  
ATOM    928 HE21 GLN B 100       7.848   8.911  10.277  1.00 51.84           H  
ATOM    929  N   LEU B 101      12.359   6.419   8.534  1.00 54.35           N  
ATOM    930  CA  LEU B 101      13.334   5.664   9.318  1.00 54.35           C  
ATOM    931  C   LEU B 101      13.995   6.607  10.328  1.00 54.35           C  
ATOM    932  O   LEU B 101      14.364   7.727   9.969  1.00 54.35           O  
ATOM    933  CB  LEU B 101      14.382   5.039   8.372  1.00 54.35           C  
ATOM    934  CG  LEU B 101      13.801   4.037   7.346  1.00 54.35           C  
ATOM    935  CD1 LEU B 101      14.884   3.568   6.361  1.00 54.35           C  
ATOM    936  CD2 LEU B 101      13.059   2.850   7.997  1.00 54.35           C  
ATOM    937  H   LEU B 101      12.746   7.101   7.892  1.00 54.35           H  
ATOM    938  HA  LEU B 101      12.840   4.866   9.877  1.00 54.35           H  
ATOM    939  HB3 LEU B 101      15.147   4.535   8.965  1.00 54.35           H  
ATOM    940  HB2 LEU B 101      14.898   5.838   7.837  1.00 54.35           H  
ATOM    941  HG  LEU B 101      13.069   4.578   6.745  1.00 54.35           H  
ATOM    942 HD11 LEU B 101      14.501   3.614   5.342  1.00 54.35           H  
ATOM    943 HD12 LEU B 101      15.778   4.192   6.404  1.00 54.35           H  
ATOM    944 HD13 LEU B 101      15.205   2.543   6.545  1.00 54.35           H  
ATOM    945 HD21 LEU B 101      13.325   1.891   7.551  1.00 54.35           H  
ATOM    946 HD22 LEU B 101      13.266   2.771   9.062  1.00 54.35           H  
ATOM    947 HD23 LEU B 101      11.980   2.963   7.885  1.00 54.35           H  
ATOM    948  N   PHE B 102      14.109   6.129  11.575  1.00 51.82           N  
ATOM    949  CA  PHE B 102      14.531   6.926  12.728  1.00 51.82           C  
ATOM    950  C   PHE B 102      15.782   6.353  13.404  1.00 51.82           C  
ATOM    951  O   PHE B 102      16.612   7.134  13.871  1.00 51.82           O  
ATOM    952  CB  PHE B 102      13.380   6.987  13.753  1.00 51.82           C  
ATOM    953  CG  PHE B 102      12.129   7.713  13.292  1.00 51.82           C  
ATOM    954  CD1 PHE B 102      11.107   7.019  12.610  1.00 51.82           C  
ATOM    955  CD2 PHE B 102      12.042   9.115  13.411  1.00 51.82           C  
ATOM    956  CE1 PHE B 102       9.999   7.708  12.136  1.00 51.82           C  
ATOM    957  CE2 PHE B 102      10.924   9.785  12.935  1.00 51.82           C  
ATOM    958  CZ  PHE B 102       9.904   9.082  12.309  1.00 51.82           C  
ATOM    959  H   PHE B 102      13.802   5.186  11.772  1.00 51.82           H  
ATOM    960  HA  PHE B 102      14.773   7.947  12.425  1.00 51.82           H  
ATOM    961  HB3 PHE B 102      13.735   7.481  14.657  1.00 51.82           H  
ATOM    962  HB2 PHE B 102      13.096   5.977  14.058  1.00 51.82           H  
ATOM    963  HD1 PHE B 102      11.177   5.951  12.459  1.00 51.82           H  
ATOM    964  HD2 PHE B 102      12.833   9.667  13.896  1.00 51.82           H  
ATOM    965  HE1 PHE B 102       9.213   7.170  11.630  1.00 51.82           H  
ATOM    966  HE2 PHE B 102      10.846  10.855  13.053  1.00 51.82           H  
ATOM    967  HZ  PHE B 102       9.038   9.613  11.949  1.00 51.82           H  
ATOM    968  N   HIS B 103      15.882   5.014  13.476  1.00 69.06           N  
ATOM    969  CA  HIS B 103      16.948   4.313  14.194  1.00 69.06           C  
ATOM    970  C   HIS B 103      18.266   4.346  13.388  1.00 69.06           C  
ATOM    971  O   HIS B 103      18.200   4.176  12.170  1.00 69.06           O  
ATOM    972  CB  HIS B 103      16.525   2.855  14.452  1.00 69.06           C  
ATOM    973  CG  HIS B 103      15.202   2.638  15.152  1.00 69.06           C  
ATOM    974  ND1 HIS B 103      14.532   1.411  15.097  1.00 69.06           N  
ATOM    975  CD2 HIS B 103      14.465   3.509  15.932  1.00 69.06           C  
ATOM    976  CE1 HIS B 103      13.429   1.589  15.811  1.00 69.06           C  
ATOM    977  NE2 HIS B 103      13.337   2.814  16.331  1.00 69.06           N  
ATOM    978  H   HIS B 103      15.177   4.427  13.051  1.00 69.06           H  
ATOM    979  HA  HIS B 103      17.036   4.802  15.161  1.00 69.06           H  
ATOM    980  HB3 HIS B 103      17.284   2.379  15.070  1.00 69.06           H  
ATOM    981  HB2 HIS B 103      16.501   2.301  13.512  1.00 69.06           H  
ATOM    982  HD2 HIS B 103      14.643   4.535  16.219  1.00 69.06           H  
ATOM    983  HE1 HIS B 103      12.683   0.820  15.957  1.00 69.06           H  
ATOM    984  HE2 HIS B 103      12.585   3.164  16.908  1.00 69.06           H  
ATOM    985  N   PRO B 104      19.429   4.550  14.058  1.00 69.88           N  
ATOM    986  CA  PRO B 104      20.754   4.618  13.402  1.00 69.88           C  
ATOM    987  C   PRO B 104      21.115   3.513  12.392  1.00 69.88           C  
ATOM    988  O   PRO B 104      21.715   3.843  11.373  1.00 69.88           O  
ATOM    989  CB  PRO B 104      21.750   4.639  14.570  1.00 69.88           C  
ATOM    990  CG  PRO B 104      20.986   5.312  15.692  1.00 69.88           C  
ATOM    991  CD  PRO B 104      19.562   4.805  15.497  1.00 69.88           C  
ATOM    992  HA  PRO B 104      20.793   5.581  12.889  1.00 69.88           H  
ATOM    993  HB3 PRO B 104      22.675   5.163  14.326  1.00 69.88           H  
ATOM    994  HB2 PRO B 104      22.013   3.624  14.873  1.00 69.88           H  
ATOM    995  HG3 PRO B 104      21.010   6.393  15.541  1.00 69.88           H  
ATOM    996  HG2 PRO B 104      21.389   5.102  16.682  1.00 69.88           H  
ATOM    997  HD2 PRO B 104      19.404   3.869  16.037  1.00 69.88           H  
ATOM    998  HD3 PRO B 104      18.866   5.552  15.879  1.00 69.88           H  
ATOM    999  N   GLN B 105      20.744   2.248  12.669  1.00 73.99           N  
ATOM   1000  CA  GLN B 105      21.031   1.099  11.803  1.00 73.99           C  
ATOM   1001  C   GLN B 105      20.194   1.076  10.508  1.00 73.99           C  
ATOM   1002  O   GLN B 105      20.723   0.664   9.477  1.00 73.99           O  
ATOM   1003  CB  GLN B 105      20.953  -0.233  12.594  1.00 73.99           C  
ATOM   1004  CG  GLN B 105      19.559  -0.776  13.004  1.00 73.99           C  
ATOM   1005  CD  GLN B 105      18.860  -0.030  14.146  1.00 73.99           C  
ATOM   1006  OE1 GLN B 105      19.454   0.796  14.837  1.00 73.99           O  
ATOM   1007  NE2 GLN B 105      17.579  -0.341  14.359  1.00 73.99           N  
ATOM   1008  H   GLN B 105      20.259   2.041  13.533  1.00 73.99           H  
ATOM   1009  HA  GLN B 105      22.072   1.203  11.489  1.00 73.99           H  
ATOM   1010  HB3 GLN B 105      21.601  -0.175  13.470  1.00 73.99           H  
ATOM   1011  HB2 GLN B 105      21.410  -1.001  11.968  1.00 73.99           H  
ATOM   1012  HG3 GLN B 105      19.682  -1.809  13.333  1.00 73.99           H  
ATOM   1013  HG2 GLN B 105      18.894  -0.822  12.142  1.00 73.99           H  
ATOM   1014 HE22 GLN B 105      17.058   0.116  15.094  1.00 73.99           H  
ATOM   1015 HE21 GLN B 105      17.112  -1.024  13.780  1.00 73.99           H  
ATOM   1016  N   GLU B 106      18.936   1.548  10.568  1.00 73.07           N  
ATOM   1017  CA  GLU B 106      18.049   1.715   9.410  1.00 73.07           C  
ATOM   1018  C   GLU B 106      18.502   2.879   8.511  1.00 73.07           C  
ATOM   1019  O   GLU B 106      18.522   2.737   7.289  1.00 73.07           O  
ATOM   1020  CB  GLU B 106      16.605   1.969   9.890  1.00 73.07           C  
ATOM   1021  CG  GLU B 106      15.994   0.828  10.734  1.00 73.07           C  
ATOM   1022  CD  GLU B 106      14.579   1.127  11.263  1.00 73.07           C  
ATOM   1023  OE1 GLU B 106      14.298   2.304  11.590  1.00 73.07           O  
ATOM   1024  OE2 GLU B 106      13.794   0.156  11.346  1.00 73.07           O1-
ATOM   1025  H   GLU B 106      18.575   1.885  11.450  1.00 73.07           H  
ATOM   1026  HA  GLU B 106      18.066   0.796   8.820  1.00 73.07           H  
ATOM   1027  HB3 GLU B 106      15.964   2.139   9.024  1.00 73.07           H  
ATOM   1028  HB2 GLU B 106      16.585   2.899  10.460  1.00 73.07           H  
ATOM   1029  HG3 GLU B 106      16.625   0.619  11.598  1.00 73.07           H  
ATOM   1030  HG2 GLU B 106      15.979  -0.087  10.139  1.00 73.07           H  
ATOM   1031  N   VAL B 107      18.864   3.998   9.159  1.00 66.65           N  
ATOM   1032  CA  VAL B 107      19.362   5.232   8.557  1.00 66.65           C  
ATOM   1033  C   VAL B 107      20.709   5.033   7.834  1.00 66.65           C  
ATOM   1034  O   VAL B 107      20.828   5.445   6.680  1.00 66.65           O  
ATOM   1035  CB  VAL B 107      19.490   6.335   9.650  1.00 66.65           C  
ATOM   1036  CG1 VAL B 107      20.385   7.544   9.297  1.00 66.65           C  
ATOM   1037  CG2 VAL B 107      18.095   6.818  10.092  1.00 66.65           C  
ATOM   1038  H   VAL B 107      18.792   4.011  10.168  1.00 66.65           H  
ATOM   1039  HA  VAL B 107      18.630   5.557   7.815  1.00 66.65           H  
ATOM   1040  HB  VAL B 107      19.944   5.872  10.527  1.00 66.65           H  
ATOM   1041 HG11 VAL B 107      20.369   8.280  10.099  1.00 66.65           H  
ATOM   1042 HG12 VAL B 107      21.431   7.266   9.169  1.00 66.65           H  
ATOM   1043 HG13 VAL B 107      20.051   8.037   8.385  1.00 66.65           H  
ATOM   1044 HG21 VAL B 107      18.162   7.470  10.963  1.00 66.65           H  
ATOM   1045 HG22 VAL B 107      17.594   7.371   9.297  1.00 66.65           H  
ATOM   1046 HG23 VAL B 107      17.443   5.988  10.369  1.00 66.65           H  
ATOM   1047  N   SER B 108      21.673   4.385   8.512  1.00 72.58           N  
ATOM   1048  CA  SER B 108      23.007   4.078   7.986  1.00 72.58           C  
ATOM   1049  C   SER B 108      22.979   3.051   6.846  1.00 72.58           C  
ATOM   1050  O   SER B 108      23.798   3.159   5.935  1.00 72.58           O  
ATOM   1051  CB  SER B 108      23.928   3.578   9.115  1.00 72.58           C  
ATOM   1052  OG  SER B 108      24.270   4.640   9.982  1.00 72.58           O  
ATOM   1053  H   SER B 108      21.495   4.086   9.463  1.00 72.58           H  
ATOM   1054  HA  SER B 108      23.430   4.999   7.577  1.00 72.58           H  
ATOM   1055  HB3 SER B 108      24.859   3.183   8.706  1.00 72.58           H  
ATOM   1056  HB2 SER B 108      23.463   2.768   9.679  1.00 72.58           H  
ATOM   1057  HG  SER B 108      23.508   4.830  10.538  1.00 72.58           H  
ATOM   1058  N   MET B 109      22.027   2.100   6.894  1.00 73.69           N  
ATOM   1059  CA  MET B 109      21.808   1.129   5.826  1.00 73.69           C  
ATOM   1060  C   MET B 109      21.335   1.806   4.536  1.00 73.69           C  
ATOM   1061  O   MET B 109      21.987   1.612   3.516  1.00 73.69           O  
ATOM   1062  CB  MET B 109      20.852   0.017   6.291  1.00  0.00           C  
ATOM   1063  CG  MET B 109      20.563  -1.084   5.254  1.00  0.00           C  
ATOM   1064  SD  MET B 109      21.921  -2.256   4.941  1.00  0.00           S  
ATOM   1065  CE  MET B 109      22.702  -1.553   3.464  1.00  0.00           C  
ATOM   1066  H   MET B 109      21.391   2.058   7.680  1.00 73.69           H  
ATOM   1067  HA  MET B 109      22.774   0.663   5.622  1.00 73.69           H  
ATOM   1068  HB3 MET B 109      19.906   0.450   6.619  1.00  0.00           H  
ATOM   1069  HB2 MET B 109      21.285  -0.451   7.174  1.00  0.00           H  
ATOM   1070  HG3 MET B 109      20.214  -0.673   4.308  1.00  0.00           H  
ATOM   1071  HG2 MET B 109      19.721  -1.661   5.630  1.00  0.00           H  
ATOM   1072  HE1 MET B 109      23.405  -2.271   3.041  1.00  0.00           H  
ATOM   1073  HE2 MET B 109      21.955  -1.317   2.708  1.00  0.00           H  
ATOM   1074  HE3 MET B 109      23.256  -0.649   3.712  1.00  0.00           H  
ATOM   1075  N   VAL B 110      20.265   2.620   4.607  1.00 69.77           N  
ATOM   1076  CA  VAL B 110      19.737   3.379   3.465  1.00 69.77           C  
ATOM   1077  C   VAL B 110      20.739   4.399   2.877  1.00 69.77           C  
ATOM   1078  O   VAL B 110      20.720   4.618   1.666  1.00 69.77           O  
ATOM   1079  CB  VAL B 110      18.377   4.061   3.798  1.00 69.77           C  
ATOM   1080  CG1 VAL B 110      17.894   5.145   2.808  1.00 69.77           C  
ATOM   1081  CG2 VAL B 110      17.284   2.987   3.927  1.00 69.77           C  
ATOM   1082  H   VAL B 110      19.783   2.742   5.488  1.00 69.77           H  
ATOM   1083  HA  VAL B 110      19.545   2.647   2.682  1.00 69.77           H  
ATOM   1084  HB  VAL B 110      18.467   4.548   4.771  1.00 69.77           H  
ATOM   1085 HG11 VAL B 110      16.888   5.486   3.054  1.00 69.77           H  
ATOM   1086 HG12 VAL B 110      18.532   6.030   2.823  1.00 69.77           H  
ATOM   1087 HG13 VAL B 110      17.867   4.762   1.787  1.00 69.77           H  
ATOM   1088 HG21 VAL B 110      16.300   3.438   4.030  1.00 69.77           H  
ATOM   1089 HG22 VAL B 110      17.246   2.344   3.047  1.00 69.77           H  
ATOM   1090 HG23 VAL B 110      17.451   2.355   4.797  1.00 69.77           H  
ATOM   1091  N   ARG B 111      21.632   4.941   3.722  1.00 69.64           N  
ATOM   1092  CA  ARG B 111      22.746   5.809   3.333  1.00 69.64           C  
ATOM   1093  C   ARG B 111      23.749   5.095   2.404  1.00 69.64           C  
ATOM   1094  O   ARG B 111      24.073   5.633   1.347  1.00 69.64           O  
ATOM   1095  CB  ARG B 111      23.426   6.335   4.615  1.00 69.64           C  
ATOM   1096  CG  ARG B 111      24.379   7.533   4.434  1.00 69.64           C  
ATOM   1097  CD  ARG B 111      23.680   8.905   4.312  1.00 69.64           C  
ATOM   1098  NE  ARG B 111      22.960   9.300   5.541  1.00 69.64           N  
ATOM   1099  CZ  ARG B 111      23.473   9.722   6.713  1.00 69.64           C  
ATOM   1100  NH1 ARG B 111      24.789   9.911   6.903  1.00 69.64           N  
ATOM   1101  NH2 ARG B 111      22.636   9.956   7.731  1.00 69.64           N1+
ATOM   1102  H   ARG B 111      21.571   4.718   4.707  1.00 69.64           H  
ATOM   1103  HA  ARG B 111      22.312   6.652   2.792  1.00 69.64           H  
ATOM   1104  HB3 ARG B 111      23.985   5.528   5.083  1.00 69.64           H  
ATOM   1105  HB2 ARG B 111      22.663   6.605   5.343  1.00 69.64           H  
ATOM   1106  HG3 ARG B 111      25.098   7.387   3.627  1.00 69.64           H  
ATOM   1107  HG2 ARG B 111      24.986   7.549   5.340  1.00 69.64           H  
ATOM   1108  HD3 ARG B 111      22.894   8.818   3.562  1.00 69.64           H  
ATOM   1109  HD2 ARG B 111      24.354   9.680   3.945  1.00 69.64           H  
ATOM   1110  HE  ARG B 111      21.956   9.189   5.490  1.00 69.64           H  
ATOM   1111 HH12 ARG B 111      25.135  10.220   7.800  1.00 69.64           H  
ATOM   1112 HH11 ARG B 111      25.438   9.750   6.147  1.00 69.64           H  
ATOM   1113 HH22 ARG B 111      22.993  10.212   8.645  1.00 69.64           H  
ATOM   1114 HH21 ARG B 111      21.640   9.835   7.616  1.00 69.64           H  
ATOM   1115  N   ASN B 112      24.181   3.882   2.797  1.00 72.69           N  
ATOM   1116  CA  ASN B 112      25.078   3.019   2.015  1.00 72.69           C  
ATOM   1117  C   ASN B 112      24.380   2.362   0.811  1.00 72.69           C  
ATOM   1118  O   ASN B 112      25.044   2.115  -0.195  1.00 72.69           O  
ATOM   1119  CB  ASN B 112      25.689   1.919   2.919  1.00 72.69           C  
ATOM   1120  CG  ASN B 112      26.561   2.430   4.072  1.00 72.69           C  
ATOM   1121  OD1 ASN B 112      26.445   1.945   5.195  1.00 72.69           O  
ATOM   1122  ND2 ASN B 112      27.457   3.386   3.807  1.00 72.69           N  
ATOM   1123  H   ASN B 112      23.861   3.504   3.679  1.00 72.69           H  
ATOM   1124  HA  ASN B 112      25.883   3.645   1.623  1.00 72.69           H  
ATOM   1125  HB3 ASN B 112      26.315   1.255   2.321  1.00 72.69           H  
ATOM   1126  HB2 ASN B 112      24.893   1.297   3.333  1.00 72.69           H  
ATOM   1127 HD22 ASN B 112      28.050   3.734   4.546  1.00 72.69           H  
ATOM   1128 HD21 ASN B 112      27.552   3.762   2.875  1.00 72.69           H  
ATOM   1129  N   LEU B 113      23.067   2.099   0.931  1.00 62.78           N  
ATOM   1130  CA  LEU B 113      22.220   1.498  -0.098  1.00 62.78           C  
ATOM   1131  C   LEU B 113      22.030   2.431  -1.300  1.00 62.78           C  
ATOM   1132  O   LEU B 113      22.106   1.957  -2.425  1.00 62.78           O  
ATOM   1133  CB  LEU B 113      20.857   1.130   0.523  1.00 62.78           C  
ATOM   1134  CG  LEU B 113      19.963   0.201  -0.317  1.00 62.78           C  
ATOM   1135  CD1 LEU B 113      20.509  -1.240  -0.369  1.00 62.78           C  
ATOM   1136  CD2 LEU B 113      18.515   0.256   0.195  1.00 62.78           C  
ATOM   1137  H   LEU B 113      22.608   2.301   1.810  1.00 62.78           H  
ATOM   1138  HA  LEU B 113      22.715   0.588  -0.442  1.00 62.78           H  
ATOM   1139  HB3 LEU B 113      20.326   2.060   0.720  1.00 62.78           H  
ATOM   1140  HB2 LEU B 113      20.996   0.650   1.489  1.00 62.78           H  
ATOM   1141  HG  LEU B 113      19.938   0.579  -1.335  1.00 62.78           H  
ATOM   1142 HD11 LEU B 113      19.789  -1.969   0.007  1.00 62.78           H  
ATOM   1143 HD12 LEU B 113      20.751  -1.522  -1.394  1.00 62.78           H  
ATOM   1144 HD13 LEU B 113      21.418  -1.359   0.220  1.00 62.78           H  
ATOM   1145 HD21 LEU B 113      17.815   0.012  -0.604  1.00 62.78           H  
ATOM   1146 HD22 LEU B 113      18.365  -0.441   1.019  1.00 62.78           H  
ATOM   1147 HD23 LEU B 113      18.243   1.246   0.562  1.00 62.78           H  
ATOM   1148  N   ILE B 114      21.819   3.732  -1.044  1.00 61.33           N  
ATOM   1149  CA  ILE B 114      21.717   4.779  -2.065  1.00 61.33           C  
ATOM   1150  C   ILE B 114      23.052   5.043  -2.798  1.00 61.33           C  
ATOM   1151  O   ILE B 114      23.029   5.396  -3.977  1.00 61.33           O  
ATOM   1152  CB  ILE B 114      21.136   6.085  -1.440  1.00 61.33           C  
ATOM   1153  CG1 ILE B 114      19.617   5.900  -1.204  1.00 61.33           C  
ATOM   1154  CG2 ILE B 114      21.409   7.400  -2.209  1.00 61.33           C  
ATOM   1155  CD1 ILE B 114      19.004   6.922  -0.243  1.00 61.33           C  
ATOM   1156  H   ILE B 114      21.746   4.043  -0.084  1.00 61.33           H  
ATOM   1157  HA  ILE B 114      21.016   4.424  -2.822  1.00 61.33           H  
ATOM   1158  HB  ILE B 114      21.603   6.205  -0.461  1.00 61.33           H  
ATOM   1159 HG13 ILE B 114      19.413   4.906  -0.806  1.00 61.33           H  
ATOM   1160 HG12 ILE B 114      19.092   5.945  -2.159  1.00 61.33           H  
ATOM   1161 HG21 ILE B 114      20.956   8.254  -1.708  1.00 61.33           H  
ATOM   1162 HG22 ILE B 114      22.474   7.628  -2.275  1.00 61.33           H  
ATOM   1163 HG23 ILE B 114      21.009   7.356  -3.222  1.00 61.33           H  
ATOM   1164 HD11 ILE B 114      18.020   6.596   0.095  1.00 61.33           H  
ATOM   1165 HD12 ILE B 114      19.628   7.074   0.638  1.00 61.33           H  
ATOM   1166 HD13 ILE B 114      18.877   7.883  -0.736  1.00 61.33           H  
ATOM   1167  N   GLN B 115      24.177   4.819  -2.099  1.00 71.24           N  
ATOM   1168  CA  GLN B 115      25.536   4.903  -2.637  1.00 71.24           C  
ATOM   1169  C   GLN B 115      26.010   3.623  -3.362  1.00 71.24           C  
ATOM   1170  O   GLN B 115      27.119   3.636  -3.896  1.00 71.24           O  
ATOM   1171  CB  GLN B 115      26.497   5.290  -1.487  1.00 71.24           C  
ATOM   1172  CG  GLN B 115      26.307   6.721  -0.931  1.00 71.24           C  
ATOM   1173  CD  GLN B 115      26.582   7.864  -1.918  1.00 71.24           C  
ATOM   1174  OE1 GLN B 115      25.990   8.932  -1.796  1.00 71.24           O  
ATOM   1175  NE2 GLN B 115      27.483   7.666  -2.885  1.00 71.24           N  
ATOM   1176  H   GLN B 115      24.104   4.529  -1.134  1.00 71.24           H  
ATOM   1177  HA  GLN B 115      25.559   5.690  -3.392  1.00 71.24           H  
ATOM   1178  HB3 GLN B 115      27.536   5.169  -1.799  1.00 71.24           H  
ATOM   1179  HB2 GLN B 115      26.367   4.583  -0.666  1.00 71.24           H  
ATOM   1180  HG3 GLN B 115      26.960   6.863  -0.070  1.00 71.24           H  
ATOM   1181  HG2 GLN B 115      25.289   6.841  -0.562  1.00 71.24           H  
ATOM   1182 HE22 GLN B 115      27.683   8.405  -3.544  1.00 71.24           H  
ATOM   1183 HE21 GLN B 115      27.965   6.784  -2.966  1.00 71.24           H  
ATOM   1184  N   LYS B 116      25.190   2.555  -3.381  1.00 70.35           N  
ATOM   1185  CA  LYS B 116      25.518   1.267  -3.994  1.00 70.35           C  
ATOM   1186  C   LYS B 116      24.208   0.558  -4.377  1.00 70.35           C  
ATOM   1187  O   LYS B 116      23.681  -0.215  -3.573  1.00 70.35           O  
ATOM   1188  CB  LYS B 116      26.402   0.446  -3.024  1.00  0.00           C  
ATOM   1189  CG  LYS B 116      26.909  -0.887  -3.610  1.00  0.00           C  
ATOM   1190  CD  LYS B 116      27.659  -1.773  -2.595  1.00  0.00           C  
ATOM   1191  CE  LYS B 116      26.815  -2.292  -1.410  1.00  0.00           C  
ATOM   1192  NZ  LYS B 116      25.667  -3.113  -1.842  1.00  0.00           N1+
ATOM   1193  H   LYS B 116      24.282   2.613  -2.939  1.00 70.35           H  
ATOM   1194  HA  LYS B 116      26.082   1.441  -4.914  1.00 70.35           H  
ATOM   1195  HB3 LYS B 116      25.840   0.268  -2.107  1.00  0.00           H  
ATOM   1196  HB2 LYS B 116      27.270   1.037  -2.729  1.00  0.00           H  
ATOM   1197  HG3 LYS B 116      27.583  -0.663  -4.438  1.00  0.00           H  
ATOM   1198  HG2 LYS B 116      26.091  -1.454  -4.055  1.00  0.00           H  
ATOM   1199  HD3 LYS B 116      28.506  -1.210  -2.201  1.00  0.00           H  
ATOM   1200  HD2 LYS B 116      28.098  -2.619  -3.125  1.00  0.00           H  
ATOM   1201  HE3 LYS B 116      26.449  -1.466  -0.801  1.00  0.00           H  
ATOM   1202  HE2 LYS B 116      27.443  -2.900  -0.759  1.00  0.00           H  
ATOM   1203  HZ1 LYS B 116      25.052  -2.552  -2.415  1.00  0.00           H  
ATOM   1204  HZ2 LYS B 116      25.998  -3.903  -2.378  1.00  0.00           H  
ATOM   1205  HZ3 LYS B 116      25.160  -3.443  -1.032  1.00  0.00           H  
ATOM   1206  N   ASP B 117      23.701   0.868  -5.587  1.00 60.79           N  
ATOM   1207  CA  ASP B 117      22.358   0.531  -6.091  1.00 60.79           C  
ATOM   1208  C   ASP B 117      21.331   1.493  -5.439  1.00 60.79           C  
ATOM   1209  O   ASP B 117      21.682   2.653  -5.220  1.00 60.79           O  
ATOM   1210  CB  ASP B 117      22.023  -0.991  -5.968  1.00 60.79           C  
ATOM   1211  CG  ASP B 117      21.081  -1.535  -7.053  1.00 60.79           C  
ATOM   1212  OD1 ASP B 117      21.586  -1.801  -8.166  1.00 60.79           O  
ATOM   1213  OD2 ASP B 117      19.855  -1.533  -6.808  1.00 60.79           O1-
ATOM   1214  H   ASP B 117      24.217   1.514  -6.167  1.00 60.79           H  
ATOM   1215  HA  ASP B 117      22.375   0.793  -7.150  1.00 60.79           H  
ATOM   1216  HB3 ASP B 117      21.616  -1.221  -4.981  1.00 60.79           H  
ATOM   1217  HB2 ASP B 117      22.948  -1.568  -6.015  1.00 60.79           H  
ATOM   1218  N   ARG B 118      20.113   1.008  -5.133  1.00 50.78           N  
ATOM   1219  CA  ARG B 118      19.134   1.590  -4.201  1.00 50.78           C  
ATOM   1220  C   ARG B 118      17.927   0.645  -3.998  1.00 50.78           C  
ATOM   1221  O   ARG B 118      16.827   1.126  -3.735  1.00 50.78           O  
ATOM   1222  CB  ARG B 118      18.739   3.058  -4.528  1.00 50.78           C  
ATOM   1223  CG  ARG B 118      17.954   3.257  -5.834  1.00 50.78           C  
ATOM   1224  CD  ARG B 118      17.861   4.719  -6.302  1.00 50.78           C  
ATOM   1225  NE  ARG B 118      19.147   5.250  -6.785  1.00 50.78           N  
ATOM   1226  CZ  ARG B 118      19.672   5.094  -8.014  1.00 50.78           C  
ATOM   1227  NH1 ARG B 118      19.039   4.415  -8.985  1.00 50.78           N  
ATOM   1228  NH2 ARG B 118      20.871   5.630  -8.269  1.00 50.78           N1+
ATOM   1229  H   ARG B 118      19.883   0.081  -5.469  1.00 50.78           H  
ATOM   1230  HA  ARG B 118      19.631   1.624  -3.236  1.00 50.78           H  
ATOM   1231  HB3 ARG B 118      19.619   3.695  -4.528  1.00 50.78           H  
ATOM   1232  HB2 ARG B 118      18.140   3.448  -3.704  1.00 50.78           H  
ATOM   1233  HG3 ARG B 118      16.952   2.836  -5.767  1.00 50.78           H  
ATOM   1234  HG2 ARG B 118      18.474   2.684  -6.602  1.00 50.78           H  
ATOM   1235  HD3 ARG B 118      17.618   5.334  -5.436  1.00 50.78           H  
ATOM   1236  HD2 ARG B 118      17.057   4.873  -7.020  1.00 50.78           H  
ATOM   1237  HE  ARG B 118      19.699   5.734  -6.090  1.00 50.78           H  
ATOM   1238 HH12 ARG B 118      19.453   4.302  -9.898  1.00 50.78           H  
ATOM   1239 HH11 ARG B 118      18.151   3.963  -8.792  1.00 50.78           H  
ATOM   1240 HH22 ARG B 118      21.306   5.504  -9.170  1.00 50.78           H  
ATOM   1241 HH21 ARG B 118      21.368   6.132  -7.546  1.00 50.78           H  
ATOM   1242  N   THR B 119      18.140  -0.680  -4.102  1.00 45.29           N  
ATOM   1243  CA  THR B 119      17.099  -1.691  -3.898  1.00 45.29           C  
ATOM   1244  C   THR B 119      17.240  -2.339  -2.510  1.00 45.29           C  
ATOM   1245  O   THR B 119      18.334  -2.773  -2.149  1.00 45.29           O  
ATOM   1246  CB  THR B 119      17.197  -2.827  -4.952  1.00 45.29           C  
ATOM   1247  OG1 THR B 119      16.891  -2.306  -6.226  1.00 45.29           O  
ATOM   1248  CG2 THR B 119      16.233  -4.005  -4.730  1.00 45.29           C  
ATOM   1249  H   THR B 119      19.063  -1.031  -4.316  1.00 45.29           H  
ATOM   1250  HA  THR B 119      16.110  -1.241  -3.983  1.00 45.29           H  
ATOM   1251  HB  THR B 119      18.219  -3.211  -4.997  1.00 45.29           H  
ATOM   1252  HG1 THR B 119      17.549  -1.639  -6.454  1.00 45.29           H  
ATOM   1253 HG21 THR B 119      16.203  -4.657  -5.603  1.00 45.29           H  
ATOM   1254 HG22 THR B 119      16.522  -4.623  -3.881  1.00 45.29           H  
ATOM   1255 HG23 THR B 119      15.223  -3.636  -4.547  1.00 45.29           H  
ATOM   1256  N   PHE B 120      16.103  -2.453  -1.802  1.00 37.58           N  
ATOM   1257  CA  PHE B 120      15.950  -3.246  -0.581  1.00 37.58           C  
ATOM   1258  C   PHE B 120      14.767  -4.215  -0.767  1.00 37.58           C  
ATOM   1259  O   PHE B 120      13.960  -4.048  -1.678  1.00 37.58           O  
ATOM   1260  CB  PHE B 120      15.782  -2.301   0.631  1.00 37.58           C  
ATOM   1261  CG  PHE B 120      14.420  -1.683   0.887  1.00 37.58           C  
ATOM   1262  CD1 PHE B 120      14.015  -0.530   0.184  1.00 37.58           C  
ATOM   1263  CD2 PHE B 120      13.507  -2.316   1.758  1.00 37.58           C  
ATOM   1264  CE1 PHE B 120      12.750  -0.001   0.402  1.00 37.58           C  
ATOM   1265  CE2 PHE B 120      12.252  -1.764   1.967  1.00 37.58           C  
ATOM   1266  CZ  PHE B 120      11.874  -0.615   1.288  1.00 37.58           C  
ATOM   1267  H   PHE B 120      15.246  -2.066  -2.177  1.00 37.58           H  
ATOM   1268  HA  PHE B 120      16.848  -3.845  -0.424  1.00 37.58           H  
ATOM   1269  HB3 PHE B 120      16.496  -1.489   0.551  1.00 37.58           H  
ATOM   1270  HB2 PHE B 120      16.069  -2.831   1.538  1.00 37.58           H  
ATOM   1271  HD1 PHE B 120      14.686  -0.053  -0.517  1.00 37.58           H  
ATOM   1272  HD2 PHE B 120      13.789  -3.217   2.283  1.00 37.58           H  
ATOM   1273  HE1 PHE B 120      12.436   0.884  -0.128  1.00 37.58           H  
ATOM   1274  HE2 PHE B 120      11.569  -2.234   2.659  1.00 37.58           H  
ATOM   1275  HZ  PHE B 120      10.888  -0.203   1.443  1.00 37.58           H  
ATOM   1276  N   ALA B 121      14.709  -5.233   0.101  1.00 39.59           N  
ATOM   1277  CA  ALA B 121      13.724  -6.310   0.057  1.00 39.59           C  
ATOM   1278  C   ALA B 121      12.609  -6.076   1.086  1.00 39.59           C  
ATOM   1279  O   ALA B 121      12.902  -5.790   2.247  1.00 39.59           O  
ATOM   1280  CB  ALA B 121      14.458  -7.635   0.325  1.00 39.59           C  
ATOM   1281  H   ALA B 121      15.406  -5.299   0.832  1.00 39.59           H  
ATOM   1282  HA  ALA B 121      13.271  -6.377  -0.934  1.00 39.59           H  
ATOM   1283  HB1 ALA B 121      13.776  -8.424   0.641  1.00 39.59           H  
ATOM   1284  HB2 ALA B 121      14.966  -7.986  -0.573  1.00 39.59           H  
ATOM   1285  HB3 ALA B 121      15.215  -7.523   1.102  1.00 39.59           H  
ATOM   1286  N   VAL B 122      11.354  -6.246   0.642  1.00 36.15           N  
ATOM   1287  CA  VAL B 122      10.166  -6.267   1.494  1.00 36.15           C  
ATOM   1288  C   VAL B 122       9.602  -7.693   1.438  1.00 36.15           C  
ATOM   1289  O   VAL B 122       9.108  -8.114   0.391  1.00 36.15           O  
ATOM   1290  CB  VAL B 122       9.077  -5.265   1.010  1.00 36.15           C  
ATOM   1291  CG1 VAL B 122       7.730  -5.389   1.759  1.00 36.15           C  
ATOM   1292  CG2 VAL B 122       9.582  -3.819   1.120  1.00 36.15           C  
ATOM   1293  H   VAL B 122      11.192  -6.461  -0.333  1.00 36.15           H  
ATOM   1294  HA  VAL B 122      10.419  -6.026   2.529  1.00 36.15           H  
ATOM   1295  HB  VAL B 122       8.878  -5.450  -0.047  1.00 36.15           H  
ATOM   1296 HG11 VAL B 122       7.047  -4.587   1.479  1.00 36.15           H  
ATOM   1297 HG12 VAL B 122       7.216  -6.326   1.539  1.00 36.15           H  
ATOM   1298 HG13 VAL B 122       7.870  -5.331   2.839  1.00 36.15           H  
ATOM   1299 HG21 VAL B 122       8.837  -3.112   0.759  1.00 36.15           H  
ATOM   1300 HG22 VAL B 122       9.802  -3.564   2.156  1.00 36.15           H  
ATOM   1301 HG23 VAL B 122      10.487  -3.662   0.530  1.00 36.15           H  
ATOM   1302  N   LEU B 123       9.712  -8.413   2.564  1.00 41.64           N  
ATOM   1303  CA  LEU B 123       9.226  -9.784   2.699  1.00 41.64           C  
ATOM   1304  C   LEU B 123       7.709  -9.790   2.943  1.00 41.64           C  
ATOM   1305  O   LEU B 123       7.226  -9.056   3.808  1.00 41.64           O  
ATOM   1306  CB  LEU B 123       9.967 -10.498   3.851  1.00 41.64           C  
ATOM   1307  CG  LEU B 123      11.511 -10.523   3.751  1.00 41.64           C  
ATOM   1308  CD1 LEU B 123      12.120 -11.337   4.912  1.00 41.64           C  
ATOM   1309  CD2 LEU B 123      12.013 -11.028   2.386  1.00 41.64           C  
ATOM   1310  H   LEU B 123      10.125  -8.001   3.388  1.00 41.64           H  
ATOM   1311  HA  LEU B 123       9.428 -10.323   1.772  1.00 41.64           H  
ATOM   1312  HB3 LEU B 123       9.602 -11.523   3.902  1.00 41.64           H  
ATOM   1313  HB2 LEU B 123       9.691 -10.033   4.796  1.00 41.64           H  
ATOM   1314  HG  LEU B 123      11.873  -9.500   3.861  1.00 41.64           H  
ATOM   1315 HD11 LEU B 123      12.830 -12.089   4.568  1.00 41.64           H  
ATOM   1316 HD12 LEU B 123      12.650 -10.693   5.612  1.00 41.64           H  
ATOM   1317 HD13 LEU B 123      11.358 -11.869   5.482  1.00 41.64           H  
ATOM   1318 HD21 LEU B 123      12.973 -11.539   2.452  1.00 41.64           H  
ATOM   1319 HD22 LEU B 123      11.305 -11.718   1.926  1.00 41.64           H  
ATOM   1320 HD23 LEU B 123      12.156 -10.189   1.706  1.00 41.64           H  
ATOM   1321  N   ALA B 124       6.997 -10.638   2.185  1.00 50.33           N  
ATOM   1322  CA  ALA B 124       5.560 -10.861   2.307  1.00 50.33           C  
ATOM   1323  C   ALA B 124       5.300 -11.918   3.391  1.00 50.33           C  
ATOM   1324  O   ALA B 124       5.215 -13.108   3.080  1.00 50.33           O  
ATOM   1325  CB  ALA B 124       5.002 -11.275   0.933  1.00 50.33           C  
ATOM   1326  H   ALA B 124       7.477 -11.234   1.523  1.00 50.33           H  
ATOM   1327  HA  ALA B 124       5.070  -9.930   2.601  1.00 50.33           H  
ATOM   1328  HB1 ALA B 124       3.931 -11.473   0.986  1.00 50.33           H  
ATOM   1329  HB2 ALA B 124       5.151 -10.482   0.199  1.00 50.33           H  
ATOM   1330  HB3 ALA B 124       5.484 -12.173   0.548  1.00 50.33           H  
ATOM   1331  N   TYR B 125       5.221 -11.455   4.651  1.00 64.03           N  
ATOM   1332  CA  TYR B 125       4.984 -12.292   5.828  1.00 64.03           C  
ATOM   1333  C   TYR B 125       3.578 -12.911   5.825  1.00 64.03           C  
ATOM   1334  O   TYR B 125       2.613 -12.256   5.430  1.00 64.03           O  
ATOM   1335  CB  TYR B 125       5.211 -11.478   7.122  1.00 64.03           C  
ATOM   1336  CG  TYR B 125       6.604 -10.888   7.283  1.00 64.03           C  
ATOM   1337  CD1 TYR B 125       6.771  -9.499   7.467  1.00 64.03           C  
ATOM   1338  CD2 TYR B 125       7.741 -11.722   7.249  1.00 64.03           C  
ATOM   1339  CE1 TYR B 125       8.061  -8.949   7.600  1.00 64.03           C  
ATOM   1340  CE2 TYR B 125       9.030 -11.167   7.348  1.00 64.03           C  
ATOM   1341  CZ  TYR B 125       9.194  -9.782   7.536  1.00 64.03           C  
ATOM   1342  OH  TYR B 125      10.447  -9.250   7.644  1.00 64.03           O  
ATOM   1343  H   TYR B 125       5.336 -10.466   4.824  1.00 64.03           H  
ATOM   1344  HA  TYR B 125       5.703 -13.110   5.802  1.00 64.03           H  
ATOM   1345  HB3 TYR B 125       5.026 -12.113   7.990  1.00 64.03           H  
ATOM   1346  HB2 TYR B 125       4.476 -10.674   7.180  1.00 64.03           H  
ATOM   1347  HD1 TYR B 125       5.908  -8.851   7.503  1.00 64.03           H  
ATOM   1348  HD2 TYR B 125       7.629 -12.789   7.133  1.00 64.03           H  
ATOM   1349  HE1 TYR B 125       8.179  -7.886   7.737  1.00 64.03           H  
ATOM   1350  HE2 TYR B 125       9.895 -11.806   7.270  1.00 64.03           H  
ATOM   1351  HH  TYR B 125      10.438  -8.297   7.752  1.00 64.03           H  
ATOM   1352  N   SER B 126       3.514 -14.162   6.302  1.00 80.76           N  
ATOM   1353  CA  SER B 126       2.292 -14.945   6.485  1.00 80.76           C  
ATOM   1354  C   SER B 126       1.481 -14.479   7.714  1.00 80.76           C  
ATOM   1355  O   SER B 126       1.860 -13.511   8.377  1.00 80.76           O  
ATOM   1356  CB  SER B 126       2.708 -16.429   6.596  1.00 80.76           C  
ATOM   1357  OG  SER B 126       3.146 -16.904   5.339  1.00 80.76           O  
ATOM   1358  H   SER B 126       4.366 -14.607   6.618  1.00 80.76           H  
ATOM   1359  HA  SER B 126       1.648 -14.818   5.614  1.00 80.76           H  
ATOM   1360  HB3 SER B 126       1.874 -17.061   6.901  1.00 80.76           H  
ATOM   1361  HB2 SER B 126       3.495 -16.565   7.339  1.00 80.76           H  
ATOM   1362  HG  SER B 126       3.998 -16.505   5.144  1.00 80.76           H  
ATOM   1363  N   ASN B 127       0.383 -15.200   8.010  1.00 97.51           N  
ATOM   1364  CA  ASN B 127      -0.445 -15.040   9.215  1.00 97.51           C  
ATOM   1365  C   ASN B 127       0.366 -15.173  10.526  1.00 97.51           C  
ATOM   1366  O   ASN B 127       0.095 -14.443  11.479  1.00 97.51           O  
ATOM   1367  CB  ASN B 127      -1.596 -16.074   9.152  1.00  0.00           C  
ATOM   1368  CG  ASN B 127      -2.672 -15.880  10.227  1.00  0.00           C  
ATOM   1369  OD1 ASN B 127      -3.329 -14.843  10.275  1.00  0.00           O  
ATOM   1370  ND2 ASN B 127      -2.866 -16.884  11.085  1.00  0.00           N  
ATOM   1371  H   ASN B 127       0.114 -15.955   7.396  1.00 97.51           H  
ATOM   1372  HA  ASN B 127      -0.868 -14.034   9.196  1.00 97.51           H  
ATOM   1373  HB3 ASN B 127      -1.198 -17.090   9.196  1.00  0.00           H  
ATOM   1374  HB2 ASN B 127      -2.101 -15.988   8.189  1.00  0.00           H  
ATOM   1375 HD22 ASN B 127      -3.566 -16.798  11.808  1.00  0.00           H  
ATOM   1376 HD21 ASN B 127      -2.315 -17.727  11.024  1.00  0.00           H  
ATOM   1377  N   VAL B 128       1.374 -16.063  10.520  1.00 98.49           N  
ATOM   1378  CA  VAL B 128       2.402 -16.173  11.551  1.00 98.49           C  
ATOM   1379  C   VAL B 128       3.471 -15.080  11.334  1.00 98.49           C  
ATOM   1380  O   VAL B 128       3.977 -14.935  10.220  1.00 98.49           O  
ATOM   1381  CB  VAL B 128       3.070 -17.579  11.498  1.00  0.00           C  
ATOM   1382  CG1 VAL B 128       4.364 -17.729  12.326  1.00  0.00           C  
ATOM   1383  CG2 VAL B 128       2.068 -18.675  11.907  1.00  0.00           C  
ATOM   1384  H   VAL B 128       1.531 -16.615   9.690  1.00 98.49           H  
ATOM   1385  HA  VAL B 128       1.941 -16.039  12.532  1.00 98.49           H  
ATOM   1386  HB  VAL B 128       3.339 -17.779  10.460  1.00  0.00           H  
ATOM   1387 HG11 VAL B 128       4.701 -18.766  12.346  1.00  0.00           H  
ATOM   1388 HG12 VAL B 128       5.186 -17.151  11.904  1.00  0.00           H  
ATOM   1389 HG13 VAL B 128       4.217 -17.408  13.358  1.00  0.00           H  
ATOM   1390 HG21 VAL B 128       2.516 -19.666  11.835  1.00  0.00           H  
ATOM   1391 HG22 VAL B 128       1.730 -18.537  12.935  1.00  0.00           H  
ATOM   1392 HG23 VAL B 128       1.187 -18.674  11.266  1.00  0.00           H  
ATOM   1393  N   GLN B 129       3.786 -14.342  12.410  1.00101.13           N  
ATOM   1394  CA  GLN B 129       4.792 -13.277  12.429  1.00101.13           C  
ATOM   1395  C   GLN B 129       6.206 -13.824  12.717  1.00101.13           C  
ATOM   1396  O   GLN B 129       6.388 -15.032  12.871  1.00101.13           O  
ATOM   1397  CB  GLN B 129       4.348 -12.198  13.447  1.00  0.00           C  
ATOM   1398  CG  GLN B 129       4.414 -12.614  14.934  1.00  0.00           C  
ATOM   1399  CD  GLN B 129       3.994 -11.474  15.864  1.00  0.00           C  
ATOM   1400  OE1 GLN B 129       2.903 -10.925  15.729  1.00  0.00           O  
ATOM   1401  NE2 GLN B 129       4.850 -11.123  16.826  1.00  0.00           N  
ATOM   1402  H   GLN B 129       3.326 -14.530  13.289  1.00101.13           H  
ATOM   1403  HA  GLN B 129       4.825 -12.807  11.444  1.00101.13           H  
ATOM   1404  HB3 GLN B 129       3.334 -11.879  13.199  1.00  0.00           H  
ATOM   1405  HB2 GLN B 129       4.968 -11.310  13.306  1.00  0.00           H  
ATOM   1406  HG3 GLN B 129       5.420 -12.939  15.202  1.00  0.00           H  
ATOM   1407  HG2 GLN B 129       3.754 -13.463  15.116  1.00  0.00           H  
ATOM   1408 HE22 GLN B 129       4.608 -10.383  17.468  1.00  0.00           H  
ATOM   1409 HE21 GLN B 129       5.738 -11.594  16.922  1.00  0.00           H  
ATOM   1410  N   GLU B 130       7.175 -12.895  12.802  1.00102.43           N  
ATOM   1411  CA  GLU B 130       8.593 -13.112  13.105  1.00102.43           C  
ATOM   1412  C   GLU B 130       9.277 -13.904  11.978  1.00102.43           C  
ATOM   1413  O   GLU B 130       9.490 -15.109  12.103  1.00102.43           O  
ATOM   1414  CB  GLU B 130       8.778 -13.708  14.531  1.00  0.00           C  
ATOM   1415  CG  GLU B 130      10.220 -13.622  15.099  1.00  0.00           C  
ATOM   1416  CD  GLU B 130      11.166 -14.775  14.725  1.00  0.00           C  
ATOM   1417  OE1 GLU B 130      12.238 -14.469  14.153  1.00  0.00           O  
ATOM   1418  OE2 GLU B 130      10.820 -15.937  15.034  1.00  0.00           O1-
ATOM   1419  H   GLU B 130       6.918 -11.929  12.659  1.00102.43           H  
ATOM   1420  HA  GLU B 130       9.040 -12.117  13.114  1.00102.43           H  
ATOM   1421  HB3 GLU B 130       8.424 -14.740  14.561  1.00  0.00           H  
ATOM   1422  HB2 GLU B 130       8.120 -13.171  15.215  1.00  0.00           H  
ATOM   1423  HG3 GLU B 130      10.159 -13.613  16.188  1.00  0.00           H  
ATOM   1424  HG2 GLU B 130      10.665 -12.663  14.830  1.00  0.00           H  
ATOM   1425  N   ARG B 131       9.588 -13.190  10.882  1.00 92.69           N  
ATOM   1426  CA  ARG B 131      10.432 -13.639   9.768  1.00 92.69           C  
ATOM   1427  C   ARG B 131       9.904 -14.850   8.963  1.00 92.69           C  
ATOM   1428  O   ARG B 131      10.666 -15.418   8.180  1.00 92.69           O  
ATOM   1429  CB  ARG B 131      11.896 -13.803  10.246  1.00  0.00           C  
ATOM   1430  CG  ARG B 131      12.497 -12.478  10.752  1.00  0.00           C  
ATOM   1431  CD  ARG B 131      13.958 -12.604  11.204  1.00  0.00           C  
ATOM   1432  NE  ARG B 131      14.480 -11.311  11.684  1.00  0.00           N  
ATOM   1433  CZ  ARG B 131      15.635 -11.092  12.339  1.00  0.00           C  
ATOM   1434  NH1 ARG B 131      16.475 -12.088  12.653  1.00  0.00           N  
ATOM   1435  NH2 ARG B 131      15.959  -9.841  12.688  1.00  0.00           N1+
ATOM   1436  H   ARG B 131       9.324 -12.216  10.852  1.00 92.69           H  
ATOM   1437  HA  ARG B 131      10.434 -12.817   9.060  1.00 92.69           H  
ATOM   1438  HB3 ARG B 131      12.517 -14.164   9.430  1.00  0.00           H  
ATOM   1439  HB2 ARG B 131      11.960 -14.567  11.023  1.00  0.00           H  
ATOM   1440  HG3 ARG B 131      11.899 -12.070  11.569  1.00  0.00           H  
ATOM   1441  HG2 ARG B 131      12.439 -11.750   9.941  1.00  0.00           H  
ATOM   1442  HD3 ARG B 131      14.582 -12.919  10.367  1.00  0.00           H  
ATOM   1443  HD2 ARG B 131      14.046 -13.370  11.975  1.00  0.00           H  
ATOM   1444  HE  ARG B 131      13.891 -10.514  11.491  1.00  0.00           H  
ATOM   1445 HH12 ARG B 131      17.347 -11.904  13.126  1.00  0.00           H  
ATOM   1446 HH11 ARG B 131      16.248 -13.037  12.391  1.00  0.00           H  
ATOM   1447 HH22 ARG B 131      16.824  -9.652  13.172  1.00  0.00           H  
ATOM   1448 HH21 ARG B 131      15.360  -9.068  12.438  1.00  0.00           H  
ATOM   1449  N   GLU B 132       8.614 -15.197   9.128  1.00 89.24           N  
ATOM   1450  CA  GLU B 132       7.952 -16.303   8.439  1.00 89.24           C  
ATOM   1451  C   GLU B 132       7.416 -15.831   7.074  1.00 89.24           C  
ATOM   1452  O   GLU B 132       6.234 -15.509   6.942  1.00 89.24           O  
ATOM   1453  CB  GLU B 132       6.871 -16.899   9.375  1.00  0.00           C  
ATOM   1454  CG  GLU B 132       6.136 -18.151   8.835  1.00  0.00           C  
ATOM   1455  CD  GLU B 132       7.029 -19.382   8.602  1.00  0.00           C  
ATOM   1456  OE1 GLU B 132       7.936 -19.621   9.430  1.00  0.00           O  
ATOM   1457  OE2 GLU B 132       6.780 -20.081   7.595  1.00  0.00           O1-
ATOM   1458  H   GLU B 132       8.049 -14.691   9.795  1.00 89.24           H  
ATOM   1459  HA  GLU B 132       8.691 -17.085   8.252  1.00 89.24           H  
ATOM   1460  HB3 GLU B 132       6.132 -16.131   9.593  1.00  0.00           H  
ATOM   1461  HB2 GLU B 132       7.320 -17.130  10.343  1.00  0.00           H  
ATOM   1462  HG3 GLU B 132       5.594 -17.906   7.921  1.00  0.00           H  
ATOM   1463  HG2 GLU B 132       5.372 -18.447   9.555  1.00  0.00           H  
ATOM   1464  N   ALA B 133       8.329 -15.781   6.092  1.00 70.03           N  
ATOM   1465  CA  ALA B 133       8.065 -15.433   4.702  1.00 70.03           C  
ATOM   1466  C   ALA B 133       8.887 -16.346   3.791  1.00 70.03           C  
ATOM   1467  O   ALA B 133      10.070 -16.569   4.055  1.00 70.03           O  
ATOM   1468  CB  ALA B 133       8.447 -13.968   4.443  1.00 70.03           C  
ATOM   1469  H   ALA B 133       9.284 -16.046   6.298  1.00 70.03           H  
ATOM   1470  HA  ALA B 133       7.006 -15.571   4.474  1.00 70.03           H  
ATOM   1471  HB1 ALA B 133       8.403 -13.728   3.380  1.00 70.03           H  
ATOM   1472  HB2 ALA B 133       7.768 -13.285   4.944  1.00 70.03           H  
ATOM   1473  HB3 ALA B 133       9.458 -13.750   4.792  1.00 70.03           H  
ATOM   1474  N   GLN B 134       8.244 -16.809   2.712  1.00 56.03           N  
ATOM   1475  CA  GLN B 134       8.872 -17.565   1.626  1.00 56.03           C  
ATOM   1476  C   GLN B 134       8.882 -16.767   0.309  1.00 56.03           C  
ATOM   1477  O   GLN B 134       9.531 -17.207  -0.640  1.00 56.03           O  
ATOM   1478  CB  GLN B 134       8.149 -18.917   1.464  1.00 56.03           C  
ATOM   1479  CG  GLN B 134       8.349 -19.842   2.684  1.00 56.03           C  
ATOM   1480  CD  GLN B 134       7.703 -21.221   2.529  1.00 56.03           C  
ATOM   1481  OE1 GLN B 134       7.137 -21.554   1.490  1.00 56.03           O  
ATOM   1482  NE2 GLN B 134       7.791 -22.038   3.581  1.00 56.03           N  
ATOM   1483  H   GLN B 134       7.265 -16.596   2.592  1.00 56.03           H  
ATOM   1484  HA  GLN B 134       9.915 -17.778   1.862  1.00 56.03           H  
ATOM   1485  HB3 GLN B 134       8.525 -19.422   0.572  1.00 56.03           H  
ATOM   1486  HB2 GLN B 134       7.084 -18.751   1.294  1.00 56.03           H  
ATOM   1487  HG3 GLN B 134       7.938 -19.376   3.580  1.00 56.03           H  
ATOM   1488  HG2 GLN B 134       9.415 -19.983   2.864  1.00 56.03           H  
ATOM   1489 HE22 GLN B 134       7.383 -22.961   3.540  1.00 56.03           H  
ATOM   1490 HE21 GLN B 134       8.249 -21.736   4.429  1.00 56.03           H  
ATOM   1491  N   PHE B 135       8.180 -15.621   0.276  1.00 47.13           N  
ATOM   1492  CA  PHE B 135       8.046 -14.729  -0.875  1.00 47.13           C  
ATOM   1493  C   PHE B 135       8.224 -13.268  -0.435  1.00 47.13           C  
ATOM   1494  O   PHE B 135       8.159 -12.963   0.756  1.00 47.13           O  
ATOM   1495  CB  PHE B 135       6.672 -14.947  -1.552  1.00 47.13           C  
ATOM   1496  CG  PHE B 135       6.467 -16.338  -2.130  1.00 47.13           C  
ATOM   1497  CD1 PHE B 135       7.039 -16.679  -3.374  1.00 47.13           C  
ATOM   1498  CD2 PHE B 135       5.875 -17.353  -1.346  1.00 47.13           C  
ATOM   1499  CE1 PHE B 135       6.967 -17.989  -3.832  1.00 47.13           C  
ATOM   1500  CE2 PHE B 135       5.823 -18.657  -1.818  1.00 47.13           C  
ATOM   1501  CZ  PHE B 135       6.361 -18.971  -3.059  1.00 47.13           C  
ATOM   1502  H   PHE B 135       7.709 -15.310   1.114  1.00 47.13           H  
ATOM   1503  HA  PHE B 135       8.832 -14.936  -1.598  1.00 47.13           H  
ATOM   1504  HB3 PHE B 135       6.551 -14.235  -2.369  1.00 47.13           H  
ATOM   1505  HB2 PHE B 135       5.866 -14.737  -0.847  1.00 47.13           H  
ATOM   1506  HD1 PHE B 135       7.544 -15.930  -3.967  1.00 47.13           H  
ATOM   1507  HD2 PHE B 135       5.478 -17.123  -0.367  1.00 47.13           H  
ATOM   1508  HE1 PHE B 135       7.401 -18.253  -4.784  1.00 47.13           H  
ATOM   1509  HE2 PHE B 135       5.371 -19.431  -1.214  1.00 47.13           H  
ATOM   1510  HZ  PHE B 135       6.319 -19.989  -3.420  1.00 47.13           H  
ATOM   1511  N   GLY B 136       8.438 -12.386  -1.420  1.00 40.30           N  
ATOM   1512  CA  GLY B 136       8.572 -10.952  -1.200  1.00 40.30           C  
ATOM   1513  C   GLY B 136       8.744 -10.253  -2.550  1.00 40.30           C  
ATOM   1514  O   GLY B 136       8.661 -10.881  -3.609  1.00 40.30           O  
ATOM   1515  H   GLY B 136       8.507 -12.705  -2.378  1.00 40.30           H  
ATOM   1516  HA3 GLY B 136       9.436 -10.750  -0.568  1.00 40.30           H  
ATOM   1517  HA2 GLY B 136       7.685 -10.560  -0.699  1.00 40.30           H  
ATOM   1518  N   THR B 137       8.979  -8.933  -2.496  1.00 39.73           N  
ATOM   1519  CA  THR B 137       9.216  -8.084  -3.664  1.00 39.73           C  
ATOM   1520  C   THR B 137      10.305  -7.037  -3.372  1.00 39.73           C  
ATOM   1521  O   THR B 137      10.448  -6.581  -2.235  1.00 39.73           O  
ATOM   1522  CB  THR B 137       7.928  -7.345  -4.122  1.00 39.73           C  
ATOM   1523  OG1 THR B 137       7.501  -6.367  -3.194  1.00 39.73           O  
ATOM   1524  CG2 THR B 137       6.758  -8.277  -4.459  1.00 39.73           C  
ATOM   1525  H   THR B 137       9.029  -8.466  -1.599  1.00 39.73           H  
ATOM   1526  HA  THR B 137       9.583  -8.712  -4.476  1.00 39.73           H  
ATOM   1527  HB  THR B 137       8.163  -6.795  -5.034  1.00 39.73           H  
ATOM   1528  HG1 THR B 137       6.542  -6.294  -3.247  1.00 39.73           H  
ATOM   1529 HG21 THR B 137       5.933  -7.711  -4.880  1.00 39.73           H  
ATOM   1530 HG22 THR B 137       7.046  -9.028  -5.194  1.00 39.73           H  
ATOM   1531 HG23 THR B 137       6.384  -8.796  -3.575  1.00 39.73           H  
ATOM   1532  N   THR B 138      11.067  -6.702  -4.426  1.00 35.03           N  
ATOM   1533  CA  THR B 138      12.146  -5.719  -4.402  1.00 35.03           C  
ATOM   1534  C   THR B 138      11.571  -4.294  -4.520  1.00 35.03           C  
ATOM   1535  O   THR B 138      10.731  -4.043  -5.386  1.00 35.03           O  
ATOM   1536  CB  THR B 138      13.178  -5.962  -5.544  1.00 35.03           C  
ATOM   1537  OG1 THR B 138      12.787  -5.496  -6.823  1.00 35.03           O  
ATOM   1538  CG2 THR B 138      13.668  -7.411  -5.664  1.00 35.03           C  
ATOM   1539  H   THR B 138      10.868  -7.114  -5.329  1.00 35.03           H  
ATOM   1540  HA  THR B 138      12.674  -5.813  -3.451  1.00 35.03           H  
ATOM   1541  HB  THR B 138      14.053  -5.375  -5.289  1.00 35.03           H  
ATOM   1542  HG1 THR B 138      12.638  -4.549  -6.764  1.00 35.03           H  
ATOM   1543 HG21 THR B 138      14.495  -7.489  -6.371  1.00 35.03           H  
ATOM   1544 HG22 THR B 138      14.021  -7.784  -4.704  1.00 35.03           H  
ATOM   1545 HG23 THR B 138      12.873  -8.067  -6.019  1.00 35.03           H  
ATOM   1546  N   ALA B 139      12.045  -3.400  -3.642  1.00 38.09           N  
ATOM   1547  CA  ALA B 139      11.600  -2.020  -3.508  1.00 38.09           C  
ATOM   1548  C   ALA B 139      12.762  -1.076  -3.847  1.00 38.09           C  
ATOM   1549  O   ALA B 139      13.673  -0.905  -3.037  1.00 38.09           O  
ATOM   1550  CB  ALA B 139      11.099  -1.820  -2.069  1.00 38.09           C  
ATOM   1551  H   ALA B 139      12.744  -3.691  -2.969  1.00 38.09           H  
ATOM   1552  HA  ALA B 139      10.766  -1.816  -4.180  1.00 38.09           H  
ATOM   1553  HB1 ALA B 139      10.771  -0.796  -1.897  1.00 38.09           H  
ATOM   1554  HB2 ALA B 139      10.255  -2.476  -1.858  1.00 38.09           H  
ATOM   1555  HB3 ALA B 139      11.874  -2.057  -1.340  1.00 38.09           H  
ATOM   1556  N   GLU B 140      12.699  -0.489  -5.051  1.00 40.48           N  
ATOM   1557  CA  GLU B 140      13.631   0.520  -5.557  1.00 40.48           C  
ATOM   1558  C   GLU B 140      13.221   1.908  -5.042  1.00 40.48           C  
ATOM   1559  O   GLU B 140      12.076   2.304  -5.265  1.00 40.48           O  
ATOM   1560  CB  GLU B 140      13.614   0.443  -7.105  1.00 40.48           C  
ATOM   1561  CG  GLU B 140      14.370   1.543  -7.897  1.00 40.48           C  
ATOM   1562  CD  GLU B 140      15.899   1.432  -7.987  1.00 40.48           C  
ATOM   1563  OE1 GLU B 140      16.493   0.598  -7.271  1.00 40.48           O  
ATOM   1564  OE2 GLU B 140      16.463   2.203  -8.797  1.00 40.48           O1-
ATOM   1565  H   GLU B 140      11.898  -0.673  -5.639  1.00 40.48           H  
ATOM   1566  HA  GLU B 140      14.638   0.291  -5.207  1.00 40.48           H  
ATOM   1567  HB3 GLU B 140      12.575   0.463  -7.437  1.00 40.48           H  
ATOM   1568  HB2 GLU B 140      13.984  -0.536  -7.414  1.00 40.48           H  
ATOM   1569  HG3 GLU B 140      14.109   2.538  -7.539  1.00 40.48           H  
ATOM   1570  HG2 GLU B 140      14.013   1.510  -8.921  1.00 40.48           H  
ATOM   1571  N   ILE B 141      14.161   2.631  -4.405  1.00 38.98           N  
ATOM   1572  CA  ILE B 141      13.964   4.021  -3.975  1.00 38.98           C  
ATOM   1573  C   ILE B 141      13.907   4.957  -5.202  1.00 38.98           C  
ATOM   1574  O   ILE B 141      14.706   4.790  -6.122  1.00 38.98           O  
ATOM   1575  CB  ILE B 141      15.110   4.529  -3.040  1.00 38.98           C  
ATOM   1576  CG1 ILE B 141      15.377   3.610  -1.825  1.00 38.98           C  
ATOM   1577  CG2 ILE B 141      14.886   5.970  -2.533  1.00 38.98           C  
ATOM   1578  CD1 ILE B 141      14.140   3.229  -1.003  1.00 38.98           C  
ATOM   1579  H   ILE B 141      15.081   2.238  -4.256  1.00 38.98           H  
ATOM   1580  HA  ILE B 141      13.018   4.081  -3.438  1.00 38.98           H  
ATOM   1581  HB  ILE B 141      16.034   4.544  -3.619  1.00 38.98           H  
ATOM   1582 HG13 ILE B 141      16.126   4.062  -1.172  1.00 38.98           H  
ATOM   1583 HG12 ILE B 141      15.834   2.688  -2.166  1.00 38.98           H  
ATOM   1584 HG21 ILE B 141      15.660   6.266  -1.825  1.00 38.98           H  
ATOM   1585 HG22 ILE B 141      14.896   6.705  -3.333  1.00 38.98           H  
ATOM   1586 HG23 ILE B 141      13.926   6.063  -2.030  1.00 38.98           H  
ATOM   1587 HD11 ILE B 141      14.395   3.083   0.047  1.00 38.98           H  
ATOM   1588 HD12 ILE B 141      13.359   3.986  -1.052  1.00 38.98           H  
ATOM   1589 HD13 ILE B 141      13.723   2.295  -1.376  1.00 38.98           H  
ATOM   1590  N   TYR B 142      12.982   5.930  -5.182  1.00 43.00           N  
ATOM   1591  CA  TYR B 142      12.852   6.949  -6.230  1.00 43.00           C  
ATOM   1592  C   TYR B 142      12.891   8.383  -5.669  1.00 43.00           C  
ATOM   1593  O   TYR B 142      12.981   9.314  -6.468  1.00 43.00           O  
ATOM   1594  CB  TYR B 142      11.585   6.672  -7.072  1.00 43.00           C  
ATOM   1595  CG  TYR B 142      10.251   7.020  -6.428  1.00 43.00           C  
ATOM   1596  CD1 TYR B 142       9.593   6.080  -5.608  1.00 43.00           C  
ATOM   1597  CD2 TYR B 142       9.662   8.283  -6.651  1.00 43.00           C  
ATOM   1598  CE1 TYR B 142       8.356   6.400  -5.016  1.00 43.00           C  
ATOM   1599  CE2 TYR B 142       8.429   8.606  -6.052  1.00 43.00           C  
ATOM   1600  CZ  TYR B 142       7.773   7.663  -5.236  1.00 43.00           C  
ATOM   1601  OH  TYR B 142       6.577   7.977  -4.659  1.00 43.00           O  
ATOM   1602  H   TYR B 142      12.343   5.999  -4.400  1.00 43.00           H  
ATOM   1603  HA  TYR B 142      13.703   6.894  -6.910  1.00 43.00           H  
ATOM   1604  HB3 TYR B 142      11.569   5.628  -7.388  1.00 43.00           H  
ATOM   1605  HB2 TYR B 142      11.655   7.247  -7.997  1.00 43.00           H  
ATOM   1606  HD1 TYR B 142      10.038   5.113  -5.430  1.00 43.00           H  
ATOM   1607  HD2 TYR B 142      10.159   9.011  -7.276  1.00 43.00           H  
ATOM   1608  HE1 TYR B 142       7.860   5.676  -4.387  1.00 43.00           H  
ATOM   1609  HE2 TYR B 142       7.987   9.576  -6.224  1.00 43.00           H  
ATOM   1610  HH  TYR B 142       6.163   7.225  -4.227  1.00 43.00           H  
ATOM   1611  N   ALA B 143      12.836   8.544  -4.335  1.00 46.46           N  
ATOM   1612  CA  ALA B 143      12.921   9.834  -3.655  1.00 46.46           C  
ATOM   1613  C   ALA B 143      13.439   9.636  -2.227  1.00 46.46           C  
ATOM   1614  O   ALA B 143      13.081   8.652  -1.581  1.00 46.46           O  
ATOM   1615  CB  ALA B 143      11.551  10.532  -3.672  1.00 46.46           C  
ATOM   1616  H   ALA B 143      12.761   7.738  -3.731  1.00 46.46           H  
ATOM   1617  HA  ALA B 143      13.644  10.454  -4.185  1.00 46.46           H  
ATOM   1618  HB1 ALA B 143      11.621  11.537  -3.259  1.00 46.46           H  
ATOM   1619  HB2 ALA B 143      11.163  10.627  -4.686  1.00 46.46           H  
ATOM   1620  HB3 ALA B 143      10.819   9.981  -3.084  1.00 46.46           H  
ATOM   1621  N   TYR B 144      14.271  10.584  -1.774  1.00 55.18           N  
ATOM   1622  CA  TYR B 144      15.012  10.541  -0.515  1.00 55.18           C  
ATOM   1623  C   TYR B 144      15.196  11.961   0.038  1.00 55.18           C  
ATOM   1624  O   TYR B 144      15.268  12.914  -0.733  1.00 55.18           O  
ATOM   1625  CB  TYR B 144      16.355   9.817  -0.776  1.00 55.18           C  
ATOM   1626  CG  TYR B 144      17.464  10.001   0.249  1.00 55.18           C  
ATOM   1627  CD1 TYR B 144      17.405   9.337   1.492  1.00 55.18           C  
ATOM   1628  CD2 TYR B 144      18.567  10.831  -0.050  1.00 55.18           C  
ATOM   1629  CE1 TYR B 144      18.448   9.497   2.427  1.00 55.18           C  
ATOM   1630  CE2 TYR B 144      19.606  10.992   0.886  1.00 55.18           C  
ATOM   1631  CZ  TYR B 144      19.547  10.327   2.126  1.00 55.18           C  
ATOM   1632  OH  TYR B 144      20.548  10.495   3.037  1.00 55.18           O  
ATOM   1633  H   TYR B 144      14.504  11.366  -2.376  1.00 55.18           H  
ATOM   1634  HA  TYR B 144      14.440   9.972   0.220  1.00 55.18           H  
ATOM   1635  HB3 TYR B 144      16.753  10.169  -1.730  1.00 55.18           H  
ATOM   1636  HB2 TYR B 144      16.176   8.750  -0.910  1.00 55.18           H  
ATOM   1637  HD1 TYR B 144      16.567   8.697   1.727  1.00 55.18           H  
ATOM   1638  HD2 TYR B 144      18.621  11.350  -0.996  1.00 55.18           H  
ATOM   1639  HE1 TYR B 144      18.406   8.984   3.375  1.00 55.18           H  
ATOM   1640  HE2 TYR B 144      20.442  11.637   0.652  1.00 55.18           H  
ATOM   1641  HH  TYR B 144      21.149  11.203   2.788  1.00 55.18           H  
ATOM   1642  N   ARG B 145      15.296  12.070   1.369  1.00 57.80           N  
ATOM   1643  CA  ARG B 145      15.521  13.316   2.094  1.00 57.80           C  
ATOM   1644  C   ARG B 145      15.970  12.969   3.516  1.00 57.80           C  
ATOM   1645  O   ARG B 145      15.434  12.030   4.105  1.00 57.80           O  
ATOM   1646  CB  ARG B 145      14.221  14.149   2.090  1.00 57.80           C  
ATOM   1647  CG  ARG B 145      14.363  15.620   2.506  1.00 57.80           C  
ATOM   1648  CD  ARG B 145      13.002  16.334   2.435  1.00 57.80           C  
ATOM   1649  NE  ARG B 145      13.083  17.746   2.853  1.00 57.80           N  
ATOM   1650  CZ  ARG B 145      12.417  18.364   3.848  1.00 57.80           C  
ATOM   1651  NH1 ARG B 145      11.566  17.717   4.660  1.00 57.80           N  
ATOM   1652  NH2 ARG B 145      12.613  19.675   4.033  1.00 57.80           N1+
ATOM   1653  H   ARG B 145      15.199  11.247   1.950  1.00 57.80           H  
ATOM   1654  HA  ARG B 145      16.318  13.867   1.588  1.00 57.80           H  
ATOM   1655  HB3 ARG B 145      13.472  13.658   2.715  1.00 57.80           H  
ATOM   1656  HB2 ARG B 145      13.811  14.157   1.083  1.00 57.80           H  
ATOM   1657  HG3 ARG B 145      15.034  16.079   1.778  1.00 57.80           H  
ATOM   1658  HG2 ARG B 145      14.837  15.747   3.480  1.00 57.80           H  
ATOM   1659  HD3 ARG B 145      12.219  15.761   2.934  1.00 57.80           H  
ATOM   1660  HD2 ARG B 145      12.696  16.376   1.392  1.00 57.80           H  
ATOM   1661  HE  ARG B 145      13.714  18.305   2.294  1.00 57.80           H  
ATOM   1662 HH12 ARG B 145      11.083  18.202   5.401  1.00 57.80           H  
ATOM   1663 HH11 ARG B 145      11.500  16.709   4.599  1.00 57.80           H  
ATOM   1664 HH22 ARG B 145      12.138  20.165   4.778  1.00 57.80           H  
ATOM   1665 HH21 ARG B 145      13.255  20.183   3.440  1.00 57.80           H  
ATOM   1666  N   GLU B 146      16.932  13.736   4.044  1.00 56.67           N  
ATOM   1667  CA  GLU B 146      17.466  13.561   5.390  1.00 56.67           C  
ATOM   1668  C   GLU B 146      17.343  14.890   6.145  1.00 56.67           C  
ATOM   1669  O   GLU B 146      17.615  15.953   5.583  1.00 56.67           O  
ATOM   1670  CB  GLU B 146      18.906  12.981   5.334  1.00  0.00           C  
ATOM   1671  CG  GLU B 146      20.089  13.932   4.999  1.00  0.00           C  
ATOM   1672  CD  GLU B 146      20.241  14.408   3.541  1.00  0.00           C  
ATOM   1673  OE1 GLU B 146      19.617  13.819   2.631  1.00  0.00           O  
ATOM   1674  OE2 GLU B 146      21.026  15.363   3.351  1.00  0.00           O1-
ATOM   1675  H   GLU B 146      17.354  14.474   3.496  1.00 56.67           H  
ATOM   1676  HA  GLU B 146      16.855  12.831   5.921  1.00 56.67           H  
ATOM   1677  HB3 GLU B 146      18.918  12.132   4.649  1.00  0.00           H  
ATOM   1678  HB2 GLU B 146      19.111  12.536   6.308  1.00  0.00           H  
ATOM   1679  HG3 GLU B 146      21.012  13.405   5.240  1.00  0.00           H  
ATOM   1680  HG2 GLU B 146      20.078  14.798   5.662  1.00  0.00           H  
ATOM   1681  N   GLU B 147      16.915  14.784   7.410  1.00 66.14           N  
ATOM   1682  CA  GLU B 147      16.697  15.897   8.327  1.00 66.14           C  
ATOM   1683  C   GLU B 147      17.475  15.611   9.614  1.00 66.14           C  
ATOM   1684  O   GLU B 147      17.416  14.493  10.124  1.00 66.14           O  
ATOM   1685  CB  GLU B 147      15.189  16.064   8.644  1.00 66.14           C  
ATOM   1686  CG  GLU B 147      14.263  16.219   7.410  1.00 66.14           C  
ATOM   1687  CD  GLU B 147      13.715  14.923   6.779  1.00 66.14           C  
ATOM   1688  OE1 GLU B 147      13.778  13.851   7.418  1.00 66.14           O  
ATOM   1689  OE2 GLU B 147      13.203  15.034   5.644  1.00 66.14           O1-
ATOM   1690  H   GLU B 147      16.698  13.867   7.783  1.00 66.14           H  
ATOM   1691  HA  GLU B 147      17.070  16.826   7.891  1.00 66.14           H  
ATOM   1692  HB3 GLU B 147      15.079  16.970   9.243  1.00 66.14           H  
ATOM   1693  HB2 GLU B 147      14.840  15.266   9.303  1.00 66.14           H  
ATOM   1694  HG3 GLU B 147      14.773  16.807   6.644  1.00 66.14           H  
ATOM   1695  HG2 GLU B 147      13.393  16.807   7.705  1.00 66.14           H  
ATOM   1696  N   GLN B 148      18.150  16.647  10.138  1.00 81.78           N  
ATOM   1697  CA  GLN B 148      18.872  16.609  11.414  1.00 81.78           C  
ATOM   1698  C   GLN B 148      17.962  17.023  12.599  1.00 81.78           C  
ATOM   1699  O   GLN B 148      18.455  17.168  13.718  1.00 81.78           O  
ATOM   1700  CB  GLN B 148      20.123  17.518  11.272  1.00 81.78           C  
ATOM   1701  CG  GLN B 148      21.240  17.318  12.322  1.00 81.78           C  
ATOM   1702  CD  GLN B 148      21.794  15.891  12.343  1.00 81.78           C  
ATOM   1703  OE1 GLN B 148      22.167  15.356  11.301  1.00 81.78           O  
ATOM   1704  NE2 GLN B 148      21.864  15.273  13.524  1.00 81.78           N  
ATOM   1705  H   GLN B 148      18.151  17.535   9.657  1.00 81.78           H  
ATOM   1706  HA  GLN B 148      19.192  15.584  11.601  1.00 81.78           H  
ATOM   1707  HB3 GLN B 148      19.816  18.564  11.273  1.00 81.78           H  
ATOM   1708  HB2 GLN B 148      20.566  17.352  10.288  1.00 81.78           H  
ATOM   1709  HG3 GLN B 148      20.899  17.602  13.317  1.00 81.78           H  
ATOM   1710  HG2 GLN B 148      22.068  17.991  12.092  1.00 81.78           H  
ATOM   1711 HE22 GLN B 148      22.233  14.334  13.578  1.00 81.78           H  
ATOM   1712 HE21 GLN B 148      21.549  15.732  14.366  1.00 81.78           H  
ATOM   1713  N   ASP B 149      16.654  17.205  12.333  1.00 82.93           N  
ATOM   1714  CA  ASP B 149      15.613  17.637  13.268  1.00 82.93           C  
ATOM   1715  C   ASP B 149      15.460  16.660  14.454  1.00 82.93           C  
ATOM   1716  O   ASP B 149      15.573  15.447  14.275  1.00 82.93           O  
ATOM   1717  CB  ASP B 149      14.271  17.831  12.514  1.00 82.93           C  
ATOM   1718  CG  ASP B 149      13.151  18.597  13.246  1.00 82.93           C  
ATOM   1719  OD1 ASP B 149      13.455  19.384  14.171  1.00 82.93           O  
ATOM   1720  OD2 ASP B 149      12.001  18.479  12.770  1.00 82.93           O1-
ATOM   1721  H   ASP B 149      16.336  17.030  11.392  1.00 82.93           H  
ATOM   1722  HA  ASP B 149      15.949  18.601  13.656  1.00 82.93           H  
ATOM   1723  HB3 ASP B 149      13.893  16.855  12.200  1.00 82.93           H  
ATOM   1724  HB2 ASP B 149      14.468  18.363  11.581  1.00 82.93           H  
ATOM   1725  N   PHE B 150      15.226  17.235  15.646  1.00 79.71           N  
ATOM   1726  CA  PHE B 150      15.153  16.573  16.957  1.00 79.71           C  
ATOM   1727  C   PHE B 150      16.503  15.981  17.426  1.00 79.71           C  
ATOM   1728  O   PHE B 150      16.512  15.142  18.327  1.00 79.71           O  
ATOM   1729  CB  PHE B 150      13.995  15.540  17.018  1.00 79.71           C  
ATOM   1730  CG  PHE B 150      12.624  16.098  16.672  1.00 79.71           C  
ATOM   1731  CD1 PHE B 150      12.004  17.041  17.518  1.00 79.71           C  
ATOM   1732  CD2 PHE B 150      12.003  15.761  15.450  1.00 79.71           C  
ATOM   1733  CE1 PHE B 150      10.788  17.606  17.155  1.00 79.71           C  
ATOM   1734  CE2 PHE B 150      10.782  16.327  15.112  1.00 79.71           C  
ATOM   1735  CZ  PHE B 150      10.180  17.250  15.958  1.00 79.71           C  
ATOM   1736  H   PHE B 150      15.087  18.236  15.665  1.00 79.71           H  
ATOM   1737  HA  PHE B 150      14.926  17.365  17.670  1.00 79.71           H  
ATOM   1738  HB3 PHE B 150      13.927  15.130  18.026  1.00 79.71           H  
ATOM   1739  HB2 PHE B 150      14.205  14.687  16.372  1.00 79.71           H  
ATOM   1740  HD1 PHE B 150      12.475  17.334  18.445  1.00 79.71           H  
ATOM   1741  HD2 PHE B 150      12.478  15.072  14.769  1.00 79.71           H  
ATOM   1742  HE1 PHE B 150      10.316  18.330  17.804  1.00 79.71           H  
ATOM   1743  HE2 PHE B 150      10.312  16.068  14.175  1.00 79.71           H  
ATOM   1744  HZ  PHE B 150       9.238  17.699  15.679  1.00 79.71           H  
ATOM   1745  N   GLY B 151      17.618  16.427  16.813  1.00 82.59           N  
ATOM   1746  CA  GLY B 151      18.980  15.958  17.082  1.00 82.59           C  
ATOM   1747  C   GLY B 151      19.268  14.572  16.476  1.00 82.59           C  
ATOM   1748  O   GLY B 151      20.319  14.004  16.770  1.00 82.59           O  
ATOM   1749  H   GLY B 151      17.521  17.104  16.069  1.00 82.59           H  
ATOM   1750  HA3 GLY B 151      19.159  15.930  18.158  1.00 82.59           H  
ATOM   1751  HA2 GLY B 151      19.683  16.677  16.660  1.00 82.59           H  
ATOM   1752  N   ILE B 152      18.346  14.027  15.665  1.00 73.37           N  
ATOM   1753  CA  ILE B 152      18.392  12.679  15.100  1.00 73.37           C  
ATOM   1754  C   ILE B 152      18.439  12.785  13.568  1.00 73.37           C  
ATOM   1755  O   ILE B 152      17.798  13.665  12.995  1.00 73.37           O  
ATOM   1756  CB  ILE B 152      17.131  11.863  15.539  1.00 73.37           C  
ATOM   1757  CG1 ILE B 152      17.155  11.616  17.068  1.00 73.37           C  
ATOM   1758  CG2 ILE B 152      16.923  10.516  14.803  1.00 73.37           C  
ATOM   1759  CD1 ILE B 152      15.777  11.347  17.683  1.00 73.37           C  
ATOM   1760  H   ILE B 152      17.523  14.564  15.429  1.00 73.37           H  
ATOM   1761  HA  ILE B 152      19.286  12.150  15.436  1.00 73.37           H  
ATOM   1762  HB  ILE B 152      16.258  12.482  15.321  1.00 73.37           H  
ATOM   1763 HG13 ILE B 152      17.569  12.475  17.594  1.00 73.37           H  
ATOM   1764 HG12 ILE B 152      17.828  10.789  17.298  1.00 73.37           H  
ATOM   1765 HG21 ILE B 152      16.043   9.989  15.174  1.00 73.37           H  
ATOM   1766 HG22 ILE B 152      16.769  10.637  13.732  1.00 73.37           H  
ATOM   1767 HG23 ILE B 152      17.780   9.856  14.940  1.00 73.37           H  
ATOM   1768 HD11 ILE B 152      15.846  11.283  18.769  1.00 73.37           H  
ATOM   1769 HD12 ILE B 152      15.084  12.155  17.449  1.00 73.37           H  
ATOM   1770 HD13 ILE B 152      15.352  10.409  17.328  1.00 73.37           H  
ATOM   1771  N   GLU B 153      19.191  11.866  12.943  1.00 65.57           N  
ATOM   1772  CA  GLU B 153      19.397  11.760  11.498  1.00 65.57           C  
ATOM   1773  C   GLU B 153      18.220  11.035  10.811  1.00 65.57           C  
ATOM   1774  O   GLU B 153      18.421   9.994  10.189  1.00 65.57           O  
ATOM   1775  CB  GLU B 153      20.746  11.046  11.247  1.00  0.00           C  
ATOM   1776  CG  GLU B 153      21.969  11.756  11.873  1.00  0.00           C  
ATOM   1777  CD  GLU B 153      23.320  11.051  11.667  1.00  0.00           C  
ATOM   1778  OE1 GLU B 153      23.382  10.049  10.918  1.00  0.00           O  
ATOM   1779  OE2 GLU B 153      24.297  11.544  12.273  1.00  0.00           O1-
ATOM   1780  H   GLU B 153      19.674  11.174  13.496  1.00 65.57           H  
ATOM   1781  HA  GLU B 153      19.460  12.764  11.073  1.00 65.57           H  
ATOM   1782  HB3 GLU B 153      20.902  10.951  10.172  1.00  0.00           H  
ATOM   1783  HB2 GLU B 153      20.689  10.031  11.644  1.00  0.00           H  
ATOM   1784  HG3 GLU B 153      21.821  11.882  12.947  1.00  0.00           H  
ATOM   1785  HG2 GLU B 153      22.048  12.758  11.454  1.00  0.00           H  
ATOM   1786  N   ILE B 154      17.005  11.592  10.944  1.00 58.52           N  
ATOM   1787  CA  ILE B 154      15.757  11.060  10.390  1.00 58.52           C  
ATOM   1788  C   ILE B 154      15.818  11.038   8.850  1.00 58.52           C  
ATOM   1789  O   ILE B 154      16.231  12.032   8.255  1.00 58.52           O  
ATOM   1790  CB  ILE B 154      14.528  11.915  10.835  1.00 58.52           C  
ATOM   1791  CG1 ILE B 154      14.446  12.006  12.379  1.00 58.52           C  
ATOM   1792  CG2 ILE B 154      13.184  11.408  10.254  1.00 58.52           C  
ATOM   1793  CD1 ILE B 154      13.411  13.002  12.918  1.00 58.52           C  
ATOM   1794  H   ILE B 154      16.927  12.469  11.443  1.00 58.52           H  
ATOM   1795  HA  ILE B 154      15.634  10.041  10.763  1.00 58.52           H  
ATOM   1796  HB  ILE B 154      14.679  12.931  10.462  1.00 58.52           H  
ATOM   1797 HG13 ILE B 154      15.405  12.311  12.792  1.00 58.52           H  
ATOM   1798 HG12 ILE B 154      14.251  11.016  12.790  1.00 58.52           H  
ATOM   1799 HG21 ILE B 154      12.345  12.014  10.595  1.00 58.52           H  
ATOM   1800 HG22 ILE B 154      13.160  11.448   9.165  1.00 58.52           H  
ATOM   1801 HG23 ILE B 154      12.989  10.377  10.553  1.00 58.52           H  
ATOM   1802 HD11 ILE B 154      13.636  13.251  13.955  1.00 58.52           H  
ATOM   1803 HD12 ILE B 154      13.417  13.932  12.347  1.00 58.52           H  
ATOM   1804 HD13 ILE B 154      12.402  12.592  12.893  1.00 58.52           H  
ATOM   1805  N   VAL B 155      15.429   9.902   8.250  1.00 55.18           N  
ATOM   1806  CA  VAL B 155      15.423   9.695   6.805  1.00 55.18           C  
ATOM   1807  C   VAL B 155      13.981   9.432   6.341  1.00 55.18           C  
ATOM   1808  O   VAL B 155      13.428   8.363   6.604  1.00 55.18           O  
ATOM   1809  CB  VAL B 155      16.358   8.520   6.386  1.00 55.18           C  
ATOM   1810  CG1 VAL B 155      16.142   7.989   4.951  1.00 55.18           C  
ATOM   1811  CG2 VAL B 155      17.836   8.915   6.560  1.00 55.18           C  
ATOM   1812  H   VAL B 155      15.101   9.126   8.812  1.00 55.18           H  
ATOM   1813  HA  VAL B 155      15.781  10.590   6.293  1.00 55.18           H  
ATOM   1814  HB  VAL B 155      16.178   7.684   7.064  1.00 55.18           H  
ATOM   1815 HG11 VAL B 155      16.939   7.305   4.662  1.00 55.18           H  
ATOM   1816 HG12 VAL B 155      15.208   7.435   4.853  1.00 55.18           H  
ATOM   1817 HG13 VAL B 155      16.125   8.806   4.228  1.00 55.18           H  
ATOM   1818 HG21 VAL B 155      18.499   8.081   6.328  1.00 55.18           H  
ATOM   1819 HG22 VAL B 155      18.104   9.746   5.905  1.00 55.18           H  
ATOM   1820 HG23 VAL B 155      18.047   9.221   7.584  1.00 55.18           H  
ATOM   1821  N   LYS B 156      13.423  10.425   5.636  1.00 53.07           N  
ATOM   1822  CA  LYS B 156      12.183  10.329   4.874  1.00 53.07           C  
ATOM   1823  C   LYS B 156      12.515   9.817   3.468  1.00 53.07           C  
ATOM   1824  O   LYS B 156      13.368  10.400   2.800  1.00 53.07           O  
ATOM   1825  CB  LYS B 156      11.528  11.722   4.825  1.00 53.07           C  
ATOM   1826  CG  LYS B 156      10.930  12.132   6.183  1.00 53.07           C  
ATOM   1827  CD  LYS B 156      10.152  13.460   6.144  1.00 53.07           C  
ATOM   1828  CE  LYS B 156       9.961  14.114   7.525  1.00 53.07           C  
ATOM   1829  NZ  LYS B 156       9.198  13.263   8.458  1.00 53.07           N1+
ATOM   1830  H   LYS B 156      13.962  11.267   5.472  1.00 53.07           H  
ATOM   1831  HA  LYS B 156      11.499   9.629   5.361  1.00 53.07           H  
ATOM   1832  HB3 LYS B 156      10.745  11.722   4.070  1.00 53.07           H  
ATOM   1833  HB2 LYS B 156      12.251  12.469   4.493  1.00 53.07           H  
ATOM   1834  HG3 LYS B 156      11.732  12.198   6.916  1.00 53.07           H  
ATOM   1835  HG2 LYS B 156      10.272  11.341   6.540  1.00 53.07           H  
ATOM   1836  HD3 LYS B 156       9.172  13.294   5.699  1.00 53.07           H  
ATOM   1837  HD2 LYS B 156      10.650  14.163   5.476  1.00 53.07           H  
ATOM   1838  HE3 LYS B 156       9.434  15.061   7.412  1.00 53.07           H  
ATOM   1839  HE2 LYS B 156      10.929  14.343   7.972  1.00 53.07           H  
ATOM   1840  HZ1 LYS B 156       9.702  12.401   8.608  1.00 53.07           H  
ATOM   1841  HZ2 LYS B 156       9.086  13.744   9.339  1.00 53.07           H  
ATOM   1842  HZ3 LYS B 156       8.289  13.055   8.068  1.00 53.07           H  
ATOM   1843  N   VAL B 157      11.860   8.727   3.044  1.00 45.72           N  
ATOM   1844  CA  VAL B 157      12.213   8.028   1.810  1.00 45.72           C  
ATOM   1845  C   VAL B 157      10.976   7.319   1.229  1.00 45.72           C  
ATOM   1846  O   VAL B 157      10.141   6.830   1.988  1.00 45.72           O  
ATOM   1847  CB  VAL B 157      13.390   7.033   2.071  1.00 45.72           C  
ATOM   1848  CG1 VAL B 157      13.044   5.851   2.996  1.00 45.72           C  
ATOM   1849  CG2 VAL B 157      14.035   6.504   0.784  1.00 45.72           C  
ATOM   1850  H   VAL B 157      11.151   8.292   3.621  1.00 45.72           H  
ATOM   1851  HA  VAL B 157      12.533   8.763   1.068  1.00 45.72           H  
ATOM   1852  HB  VAL B 157      14.171   7.599   2.580  1.00 45.72           H  
ATOM   1853 HG11 VAL B 157      13.946   5.308   3.282  1.00 45.72           H  
ATOM   1854 HG12 VAL B 157      12.564   6.186   3.916  1.00 45.72           H  
ATOM   1855 HG13 VAL B 157      12.385   5.138   2.501  1.00 45.72           H  
ATOM   1856 HG21 VAL B 157      14.866   5.833   1.003  1.00 45.72           H  
ATOM   1857 HG22 VAL B 157      13.317   5.953   0.180  1.00 45.72           H  
ATOM   1858 HG23 VAL B 157      14.435   7.321   0.185  1.00 45.72           H  
ATOM   1859  N   LYS B 158      10.870   7.298  -0.109  1.00 42.73           N  
ATOM   1860  CA  LYS B 158       9.782   6.650  -0.841  1.00 42.73           C  
ATOM   1861  C   LYS B 158      10.363   5.652  -1.845  1.00 42.73           C  
ATOM   1862  O   LYS B 158      11.331   5.971  -2.539  1.00 42.73           O  
ATOM   1863  CB  LYS B 158       8.938   7.694  -1.595  1.00 42.73           C  
ATOM   1864  CG  LYS B 158       8.217   8.705  -0.688  1.00 42.73           C  
ATOM   1865  CD  LYS B 158       7.236   9.618  -1.443  1.00 42.73           C  
ATOM   1866  CE  LYS B 158       7.896  10.496  -2.524  1.00 42.73           C  
ATOM   1867  NZ  LYS B 158       6.905  11.283  -3.276  1.00 42.73           N1+
ATOM   1868  H   LYS B 158      11.600   7.714  -0.676  1.00 42.73           H  
ATOM   1869  HA  LYS B 158       9.128   6.103  -0.159  1.00 42.73           H  
ATOM   1870  HB3 LYS B 158       8.180   7.171  -2.180  1.00 42.73           H  
ATOM   1871  HB2 LYS B 158       9.572   8.215  -2.312  1.00 42.73           H  
ATOM   1872  HG3 LYS B 158       8.950   9.313  -0.160  1.00 42.73           H  
ATOM   1873  HG2 LYS B 158       7.667   8.164   0.083  1.00 42.73           H  
ATOM   1874  HD3 LYS B 158       6.742  10.256  -0.709  1.00 42.73           H  
ATOM   1875  HD2 LYS B 158       6.450   9.001  -1.884  1.00 42.73           H  
ATOM   1876  HE3 LYS B 158       8.430   9.886  -3.250  1.00 42.73           H  
ATOM   1877  HE2 LYS B 158       8.621  11.175  -2.074  1.00 42.73           H  
ATOM   1878  HZ1 LYS B 158       6.387  11.885  -2.650  1.00 42.73           H  
ATOM   1879  HZ2 LYS B 158       7.377  11.851  -3.966  1.00 42.73           H  
ATOM   1880  HZ3 LYS B 158       6.264  10.657  -3.743  1.00 42.73           H  
ATOM   1881  N   ALA B 159       9.714   4.483  -1.921  1.00 36.52           N  
ATOM   1882  CA  ALA B 159      10.043   3.398  -2.837  1.00 36.52           C  
ATOM   1883  C   ALA B 159       8.792   2.936  -3.591  1.00 36.52           C  
ATOM   1884  O   ALA B 159       7.674   3.246  -3.183  1.00 36.52           O  
ATOM   1885  CB  ALA B 159      10.630   2.239  -2.018  1.00 36.52           C  
ATOM   1886  H   ALA B 159       8.918   4.313  -1.318  1.00 36.52           H  
ATOM   1887  HA  ALA B 159      10.772   3.737  -3.572  1.00 36.52           H  
ATOM   1888  HB1 ALA B 159      11.064   1.477  -2.667  1.00 36.52           H  
ATOM   1889  HB2 ALA B 159      11.418   2.593  -1.357  1.00 36.52           H  
ATOM   1890  HB3 ALA B 159       9.875   1.759  -1.393  1.00 36.52           H  
ATOM   1891  N   ILE B 160       9.020   2.175  -4.668  1.00 35.00           N  
ATOM   1892  CA  ILE B 160       7.993   1.447  -5.411  1.00 35.00           C  
ATOM   1893  C   ILE B 160       8.474   0.013  -5.666  1.00 35.00           C  
ATOM   1894  O   ILE B 160       9.663  -0.198  -5.919  1.00 35.00           O  
ATOM   1895  CB  ILE B 160       7.637   2.106  -6.781  1.00 35.00           C  
ATOM   1896  CG1 ILE B 160       8.861   2.631  -7.571  1.00 35.00           C  
ATOM   1897  CG2 ILE B 160       6.562   3.191  -6.607  1.00 35.00           C  
ATOM   1898  CD1 ILE B 160       8.518   3.102  -8.993  1.00 35.00           C  
ATOM   1899  H   ILE B 160       9.974   1.982  -4.945  1.00 35.00           H  
ATOM   1900  HA  ILE B 160       7.092   1.379  -4.800  1.00 35.00           H  
ATOM   1901  HB  ILE B 160       7.174   1.342  -7.410  1.00 35.00           H  
ATOM   1902 HG13 ILE B 160       9.629   1.861  -7.632  1.00 35.00           H  
ATOM   1903 HG12 ILE B 160       9.318   3.462  -7.034  1.00 35.00           H  
ATOM   1904 HG21 ILE B 160       6.294   3.668  -7.548  1.00 35.00           H  
ATOM   1905 HG22 ILE B 160       5.642   2.749  -6.230  1.00 35.00           H  
ATOM   1906 HG23 ILE B 160       6.881   3.970  -5.916  1.00 35.00           H  
ATOM   1907 HD11 ILE B 160       9.419   3.258  -9.582  1.00 35.00           H  
ATOM   1908 HD12 ILE B 160       7.894   2.377  -9.516  1.00 35.00           H  
ATOM   1909 HD13 ILE B 160       7.990   4.056  -8.980  1.00 35.00           H  
ATOM   1910  N   GLY B 161       7.526  -0.940  -5.612  1.00 37.70           N  
ATOM   1911  CA  GLY B 161       7.755  -2.351  -5.924  1.00 37.70           C  
ATOM   1912  C   GLY B 161       8.071  -2.515  -7.419  1.00 37.70           C  
ATOM   1913  O   GLY B 161       7.558  -1.758  -8.244  1.00 37.70           O  
ATOM   1914  H   GLY B 161       6.576  -0.674  -5.386  1.00 37.70           H  
ATOM   1915  HA3 GLY B 161       6.861  -2.922  -5.671  1.00 37.70           H  
ATOM   1916  HA2 GLY B 161       8.569  -2.733  -5.311  1.00 37.70           H  
ATOM   1917  N   ARG B 162       8.919  -3.498  -7.759  1.00 39.08           N  
ATOM   1918  CA  ARG B 162       9.442  -3.698  -9.113  1.00 39.08           C  
ATOM   1919  C   ARG B 162       9.382  -5.174  -9.518  1.00 39.08           C  
ATOM   1920  O   ARG B 162       8.717  -5.495 -10.502  1.00 39.08           O  
ATOM   1921  CB  ARG B 162      10.894  -3.165  -9.202  1.00 39.08           C  
ATOM   1922  CG  ARG B 162      11.056  -1.643  -9.060  1.00 39.08           C  
ATOM   1923  CD  ARG B 162      10.323  -0.854 -10.161  1.00 39.08           C  
ATOM   1924  NE  ARG B 162      10.668   0.576 -10.152  1.00 39.08           N  
ATOM   1925  CZ  ARG B 162      11.812   1.133 -10.591  1.00 39.08           C  
ATOM   1926  NH1 ARG B 162      12.804   0.389 -11.100  1.00 39.08           N  
ATOM   1927  NH2 ARG B 162      11.966   2.462 -10.516  1.00 39.08           N1+
ATOM   1928  H   ARG B 162       9.313  -4.084  -7.036  1.00 39.08           H  
ATOM   1929  HA  ARG B 162       8.827  -3.170  -9.844  1.00 39.08           H  
ATOM   1930  HB3 ARG B 162      11.328  -3.454 -10.160  1.00 39.08           H  
ATOM   1931  HB2 ARG B 162      11.508  -3.648  -8.442  1.00 39.08           H  
ATOM   1932  HG3 ARG B 162      12.107  -1.364  -8.988  1.00 39.08           H  
ATOM   1933  HG2 ARG B 162      10.625  -1.370  -8.098  1.00 39.08           H  
ATOM   1934  HD3 ARG B 162       9.259  -0.847  -9.933  1.00 39.08           H  
ATOM   1935  HD2 ARG B 162      10.416  -1.314 -11.145  1.00 39.08           H  
ATOM   1936  HE  ARG B 162       9.976   1.180  -9.729  1.00 39.08           H  
ATOM   1937 HH12 ARG B 162      13.664   0.826 -11.393  1.00 39.08           H  
ATOM   1938 HH11 ARG B 162      12.713  -0.616 -11.141  1.00 39.08           H  
ATOM   1939 HH22 ARG B 162      12.831   2.900 -10.801  1.00 39.08           H  
ATOM   1940 HH21 ARG B 162      11.234   3.039 -10.126  1.00 39.08           H  
ATOM   1941  N   GLN B 163      10.105  -6.029  -8.781  1.00 41.28           N  
ATOM   1942  CA  GLN B 163      10.302  -7.443  -9.105  1.00 41.28           C  
ATOM   1943  C   GLN B 163       9.785  -8.293  -7.942  1.00 41.28           C  
ATOM   1944  O   GLN B 163       9.795  -7.829  -6.804  1.00 41.28           O  
ATOM   1945  CB  GLN B 163      11.811  -7.710  -9.302  1.00 41.28           C  
ATOM   1946  CG  GLN B 163      12.487  -6.802 -10.353  1.00 41.28           C  
ATOM   1947  CD  GLN B 163      14.005  -6.964 -10.379  1.00 41.28           C  
ATOM   1948  OE1 GLN B 163      14.572  -7.352 -11.396  1.00 41.28           O  
ATOM   1949  NE2 GLN B 163      14.668  -6.647  -9.264  1.00 41.28           N  
ATOM   1950  H   GLN B 163      10.618  -5.693  -7.978  1.00 41.28           H  
ATOM   1951  HA  GLN B 163       9.765  -7.723 -10.013  1.00 41.28           H  
ATOM   1952  HB3 GLN B 163      11.957  -8.752  -9.594  1.00 41.28           H  
ATOM   1953  HB2 GLN B 163      12.318  -7.604  -8.344  1.00 41.28           H  
ATOM   1954  HG3 GLN B 163      12.292  -5.750 -10.152  1.00 41.28           H  
ATOM   1955  HG2 GLN B 163      12.079  -7.010 -11.343  1.00 41.28           H  
ATOM   1956 HE22 GLN B 163      15.675  -6.743  -9.218  1.00 41.28           H  
ATOM   1957 HE21 GLN B 163      14.167  -6.321  -8.448  1.00 41.28           H  
ATOM   1958  N   ARG B 164       9.400  -9.540  -8.245  1.00 38.63           N  
ATOM   1959  CA  ARG B 164       9.061 -10.556  -7.252  1.00 38.63           C  
ATOM   1960  C   ARG B 164      10.249 -11.507  -7.049  1.00 38.63           C  
ATOM   1961  O   ARG B 164      11.020 -11.746  -7.982  1.00 38.63           O  
ATOM   1962  CB  ARG B 164       7.802 -11.308  -7.728  1.00 38.63           C  
ATOM   1963  CG  ARG B 164       7.320 -12.423  -6.771  1.00 38.63           C  
ATOM   1964  CD  ARG B 164       6.013 -13.107  -7.185  1.00 38.63           C  
ATOM   1965  NE  ARG B 164       6.080 -13.689  -8.538  1.00 38.63           N  
ATOM   1966  CZ  ARG B 164       5.548 -13.182  -9.664  1.00 38.63           C  
ATOM   1967  NH1 ARG B 164       4.794 -12.074  -9.664  1.00 38.63           N  
ATOM   1968  NH2 ARG B 164       5.786 -13.793 -10.827  1.00 38.63           N1+
ATOM   1969  H   ARG B 164       9.445  -9.858  -9.203  1.00 38.63           H  
ATOM   1970  HA  ARG B 164       8.831 -10.089  -6.294  1.00 38.63           H  
ATOM   1971  HB3 ARG B 164       8.006 -11.734  -8.712  1.00 38.63           H  
ATOM   1972  HB2 ARG B 164       6.991 -10.591  -7.870  1.00 38.63           H  
ATOM   1973  HG3 ARG B 164       7.127 -11.928  -5.818  1.00 38.63           H  
ATOM   1974  HG2 ARG B 164       8.074 -13.179  -6.560  1.00 38.63           H  
ATOM   1975  HD3 ARG B 164       5.155 -12.460  -7.015  1.00 38.63           H  
ATOM   1976  HD2 ARG B 164       5.871 -13.970  -6.534  1.00 38.63           H  
ATOM   1977  HE  ARG B 164       6.633 -14.529  -8.620  1.00 38.63           H  
ATOM   1978 HH12 ARG B 164       4.470 -11.680 -10.540  1.00 38.63           H  
ATOM   1979 HH11 ARG B 164       4.583 -11.603  -8.798  1.00 38.63           H  
ATOM   1980 HH22 ARG B 164       5.408 -13.401 -11.682  1.00 38.63           H  
ATOM   1981 HH21 ARG B 164       6.378 -14.610 -10.885  1.00 38.63           H  
ATOM   1982  N   PHE B 165      10.332 -12.073  -5.838  1.00 46.04           N  
ATOM   1983  CA  PHE B 165      11.272 -13.129  -5.493  1.00 46.04           C  
ATOM   1984  C   PHE B 165      10.657 -14.162  -4.543  1.00 46.04           C  
ATOM   1985  O   PHE B 165       9.589 -13.942  -3.967  1.00 46.04           O  
ATOM   1986  CB  PHE B 165      12.574 -12.519  -4.932  1.00 46.04           C  
ATOM   1987  CG  PHE B 165      12.485 -11.694  -3.655  1.00 46.04           C  
ATOM   1988  CD1 PHE B 165      12.289 -12.304  -2.397  1.00 46.04           C  
ATOM   1989  CD2 PHE B 165      12.537 -10.289  -3.730  1.00 46.04           C  
ATOM   1990  CE1 PHE B 165      12.174 -11.522  -1.257  1.00 46.04           C  
ATOM   1991  CE2 PHE B 165      12.465  -9.528  -2.573  1.00 46.04           C  
ATOM   1992  CZ  PHE B 165      12.265 -10.140  -1.345  1.00 46.04           C  
ATOM   1993  H   PHE B 165       9.670 -11.820  -5.114  1.00 46.04           H  
ATOM   1994  HA  PHE B 165      11.530 -13.677  -6.400  1.00 46.04           H  
ATOM   1995  HB3 PHE B 165      13.058 -11.929  -5.712  1.00 46.04           H  
ATOM   1996  HB2 PHE B 165      13.267 -13.329  -4.713  1.00 46.04           H  
ATOM   1997  HD1 PHE B 165      12.226 -13.377  -2.307  1.00 46.04           H  
ATOM   1998  HD2 PHE B 165      12.663  -9.811  -4.687  1.00 46.04           H  
ATOM   1999  HE1 PHE B 165      12.009 -11.989  -0.300  1.00 46.04           H  
ATOM   2000  HE2 PHE B 165      12.553  -8.454  -2.626  1.00 46.04           H  
ATOM   2001  HZ  PHE B 165      12.166  -9.534  -0.459  1.00 46.04           H  
ATOM   2002  N   LYS B 166      11.427 -15.241  -4.361  1.00 51.38           N  
ATOM   2003  CA  LYS B 166      11.328 -16.183  -3.256  1.00 51.38           C  
ATOM   2004  C   LYS B 166      12.692 -16.208  -2.547  1.00 51.38           C  
ATOM   2005  O   LYS B 166      13.726 -16.176  -3.219  1.00 51.38           O  
ATOM   2006  CB  LYS B 166      10.885 -17.562  -3.793  1.00  0.00           C  
ATOM   2007  CG  LYS B 166      11.859 -18.238  -4.780  1.00  0.00           C  
ATOM   2008  CD  LYS B 166      11.295 -19.541  -5.361  1.00  0.00           C  
ATOM   2009  CE  LYS B 166      12.264 -20.190  -6.362  1.00  0.00           C  
ATOM   2010  NZ  LYS B 166      11.712 -21.434  -6.929  1.00  0.00           N1+
ATOM   2011  H   LYS B 166      12.278 -15.322  -4.904  1.00 51.38           H  
ATOM   2012  HA  LYS B 166      10.587 -15.831  -2.541  1.00 51.38           H  
ATOM   2013  HB3 LYS B 166       9.913 -17.448  -4.273  1.00  0.00           H  
ATOM   2014  HB2 LYS B 166      10.720 -18.234  -2.949  1.00  0.00           H  
ATOM   2015  HG3 LYS B 166      12.802 -18.459  -4.281  1.00  0.00           H  
ATOM   2016  HG2 LYS B 166      12.096 -17.555  -5.597  1.00  0.00           H  
ATOM   2017  HD3 LYS B 166      10.339 -19.335  -5.843  1.00  0.00           H  
ATOM   2018  HD2 LYS B 166      11.084 -20.234  -4.544  1.00  0.00           H  
ATOM   2019  HE3 LYS B 166      13.213 -20.417  -5.877  1.00  0.00           H  
ATOM   2020  HE2 LYS B 166      12.480 -19.501  -7.180  1.00  0.00           H  
ATOM   2021  HZ1 LYS B 166      10.848 -21.232  -7.412  1.00  0.00           H  
ATOM   2022  HZ2 LYS B 166      12.375 -21.829  -7.581  1.00  0.00           H  
ATOM   2023  HZ3 LYS B 166      11.536 -22.096  -6.186  1.00  0.00           H  
ATOM   2024  N   VAL B 167      12.680 -16.252  -1.205  1.00 58.17           N  
ATOM   2025  CA  VAL B 167      13.906 -16.360  -0.411  1.00 58.17           C  
ATOM   2026  C   VAL B 167      14.350 -17.830  -0.316  1.00 58.17           C  
ATOM   2027  O   VAL B 167      13.520 -18.714  -0.092  1.00 58.17           O  
ATOM   2028  CB  VAL B 167      13.757 -15.771   1.022  1.00 58.17           C  
ATOM   2029  CG1 VAL B 167      13.503 -14.257   0.974  1.00 58.17           C  
ATOM   2030  CG2 VAL B 167      12.711 -16.456   1.925  1.00 58.17           C  
ATOM   2031  H   VAL B 167      11.805 -16.296  -0.702  1.00 58.17           H  
ATOM   2032  HA  VAL B 167      14.698 -15.794  -0.908  1.00 58.17           H  
ATOM   2033  HB  VAL B 167      14.723 -15.894   1.518  1.00 58.17           H  
ATOM   2034 HG11 VAL B 167      13.555 -13.822   1.972  1.00 58.17           H  
ATOM   2035 HG12 VAL B 167      14.240 -13.747   0.352  1.00 58.17           H  
ATOM   2036 HG13 VAL B 167      12.515 -14.042   0.570  1.00 58.17           H  
ATOM   2037 HG21 VAL B 167      12.642 -15.953   2.890  1.00 58.17           H  
ATOM   2038 HG22 VAL B 167      11.723 -16.422   1.470  1.00 58.17           H  
ATOM   2039 HG23 VAL B 167      12.954 -17.497   2.133  1.00 58.17           H  
ATOM   2040  N   LEU B 168      15.660 -18.052  -0.503  1.00 60.55           N  
ATOM   2041  CA  LEU B 168      16.298 -19.363  -0.389  1.00 60.55           C  
ATOM   2042  C   LEU B 168      16.658 -19.666   1.074  1.00 60.55           C  
ATOM   2043  O   LEU B 168      16.449 -20.790   1.528  1.00 60.55           O  
ATOM   2044  CB  LEU B 168      17.555 -19.410  -1.289  1.00 60.55           C  
ATOM   2045  CG  LEU B 168      17.301 -19.103  -2.784  1.00 60.55           C  
ATOM   2046  CD1 LEU B 168      18.623 -19.109  -3.580  1.00 60.55           C  
ATOM   2047  CD2 LEU B 168      16.238 -20.027  -3.415  1.00 60.55           C  
ATOM   2048  H   LEU B 168      16.273 -17.276  -0.723  1.00 60.55           H  
ATOM   2049  HA  LEU B 168      15.600 -20.134  -0.720  1.00 60.55           H  
ATOM   2050  HB3 LEU B 168      18.016 -20.395  -1.204  1.00 60.55           H  
ATOM   2051  HB2 LEU B 168      18.294 -18.701  -0.908  1.00 60.55           H  
ATOM   2052  HG  LEU B 168      16.916 -18.085  -2.850  1.00 60.55           H  
ATOM   2053 HD11 LEU B 168      18.729 -18.190  -4.156  1.00 60.55           H  
ATOM   2054 HD12 LEU B 168      19.494 -19.180  -2.928  1.00 60.55           H  
ATOM   2055 HD13 LEU B 168      18.684 -19.940  -4.283  1.00 60.55           H  
ATOM   2056 HD21 LEU B 168      16.483 -20.303  -4.442  1.00 60.55           H  
ATOM   2057 HD22 LEU B 168      16.116 -20.954  -2.854  1.00 60.55           H  
ATOM   2058 HD23 LEU B 168      15.267 -19.531  -3.444  1.00 60.55           H  
ATOM   2059  N   GLU B 169      17.153 -18.637   1.780  1.00 67.52           N  
ATOM   2060  CA  GLU B 169      17.486 -18.638   3.202  1.00 67.52           C  
ATOM   2061  C   GLU B 169      17.617 -17.173   3.653  1.00 67.52           C  
ATOM   2062  O   GLU B 169      18.048 -16.324   2.869  1.00 67.52           O  
ATOM   2063  CB  GLU B 169      18.745 -19.506   3.472  1.00 67.52           C  
ATOM   2064  CG  GLU B 169      20.066 -19.053   2.788  1.00 67.52           C  
ATOM   2065  CD  GLU B 169      20.996 -18.126   3.594  1.00 67.52           C  
ATOM   2066  OE1 GLU B 169      20.831 -18.027   4.831  1.00 67.52           O  
ATOM   2067  OE2 GLU B 169      21.886 -17.530   2.947  1.00 67.52           O1-
ATOM   2068  H   GLU B 169      17.288 -17.748   1.318  1.00 67.52           H  
ATOM   2069  HA  GLU B 169      16.641 -19.076   3.737  1.00 67.52           H  
ATOM   2070  HB3 GLU B 169      18.537 -20.523   3.136  1.00 67.52           H  
ATOM   2071  HB2 GLU B 169      18.867 -19.625   4.548  1.00 67.52           H  
ATOM   2072  HG3 GLU B 169      19.852 -18.601   1.820  1.00 67.52           H  
ATOM   2073  HG2 GLU B 169      20.652 -19.945   2.564  1.00 67.52           H  
ATOM   2074  N   LEU B 170      17.220 -16.895   4.904  1.00 70.66           N  
ATOM   2075  CA  LEU B 170      17.196 -15.546   5.470  1.00 70.66           C  
ATOM   2076  C   LEU B 170      18.364 -15.380   6.454  1.00 70.66           C  
ATOM   2077  O   LEU B 170      18.187 -15.534   7.663  1.00 70.66           O  
ATOM   2078  CB  LEU B 170      15.799 -15.287   6.084  1.00 70.66           C  
ATOM   2079  CG  LEU B 170      15.562 -13.856   6.625  1.00 70.66           C  
ATOM   2080  CD1 LEU B 170      15.825 -12.757   5.576  1.00 70.66           C  
ATOM   2081  CD2 LEU B 170      14.145 -13.735   7.212  1.00 70.66           C  
ATOM   2082  H   LEU B 170      16.896 -17.639   5.506  1.00 70.66           H  
ATOM   2083  HA  LEU B 170      17.343 -14.811   4.678  1.00 70.66           H  
ATOM   2084  HB3 LEU B 170      15.616 -16.010   6.881  1.00 70.66           H  
ATOM   2085  HB2 LEU B 170      15.045 -15.492   5.322  1.00 70.66           H  
ATOM   2086  HG  LEU B 170      16.252 -13.688   7.452  1.00 70.66           H  
ATOM   2087 HD11 LEU B 170      15.132 -11.922   5.677  1.00 70.66           H  
ATOM   2088 HD12 LEU B 170      16.832 -12.349   5.682  1.00 70.66           H  
ATOM   2089 HD13 LEU B 170      15.724 -13.140   4.561  1.00 70.66           H  
ATOM   2090 HD21 LEU B 170      14.145 -13.081   8.082  1.00 70.66           H  
ATOM   2091 HD22 LEU B 170      13.439 -13.322   6.494  1.00 70.66           H  
ATOM   2092 HD23 LEU B 170      13.750 -14.703   7.521  1.00 70.66           H  
ATOM   2093  N   ARG B 171      19.544 -15.074   5.889  1.00 77.61           N  
ATOM   2094  CA  ARG B 171      20.788 -14.797   6.605  1.00 77.61           C  
ATOM   2095  C   ARG B 171      20.675 -13.514   7.443  1.00 77.61           C  
ATOM   2096  O   ARG B 171      20.480 -12.437   6.878  1.00 77.61           O  
ATOM   2097  CB  ARG B 171      21.930 -14.708   5.570  1.00 77.61           C  
ATOM   2098  CG  ARG B 171      23.318 -14.314   6.119  1.00 77.61           C  
ATOM   2099  CD  ARG B 171      24.393 -14.224   5.020  1.00 77.61           C  
ATOM   2100  NE  ARG B 171      24.168 -13.081   4.114  1.00 77.61           N  
ATOM   2101  CZ  ARG B 171      24.880 -12.750   3.021  1.00 77.61           C  
ATOM   2102  NH1 ARG B 171      25.935 -13.470   2.610  1.00 77.61           N  
ATOM   2103  NH2 ARG B 171      24.522 -11.665   2.324  1.00 77.61           N1+
ATOM   2104  H   ARG B 171      19.601 -15.009   4.883  1.00 77.61           H  
ATOM   2105  HA  ARG B 171      20.994 -15.639   7.269  1.00 77.61           H  
ATOM   2106  HB3 ARG B 171      21.642 -14.000   4.796  1.00 77.61           H  
ATOM   2107  HB2 ARG B 171      22.025 -15.665   5.063  1.00 77.61           H  
ATOM   2108  HG3 ARG B 171      23.645 -14.977   6.920  1.00 77.61           H  
ATOM   2109  HG2 ARG B 171      23.234 -13.326   6.576  1.00 77.61           H  
ATOM   2110  HD3 ARG B 171      24.309 -15.110   4.390  1.00 77.61           H  
ATOM   2111  HD2 ARG B 171      25.399 -14.235   5.441  1.00 77.61           H  
ATOM   2112  HE  ARG B 171      23.363 -12.513   4.342  1.00 77.61           H  
ATOM   2113 HH12 ARG B 171      26.466 -13.194   1.797  1.00 77.61           H  
ATOM   2114 HH11 ARG B 171      26.211 -14.292   3.127  1.00 77.61           H  
ATOM   2115 HH22 ARG B 171      25.049 -11.378   1.511  1.00 77.61           H  
ATOM   2116 HH21 ARG B 171      23.739 -11.101   2.622  1.00 77.61           H  
ATOM   2117  N   THR B 172      20.835 -13.659   8.766  1.00 85.15           N  
ATOM   2118  CA  THR B 172      20.855 -12.548   9.714  1.00 85.15           C  
ATOM   2119  C   THR B 172      22.301 -12.073   9.936  1.00 85.15           C  
ATOM   2120  O   THR B 172      23.192 -12.907  10.103  1.00 85.15           O  
ATOM   2121  CB  THR B 172      20.255 -12.979  11.078  1.00 85.15           C  
ATOM   2122  OG1 THR B 172      18.913 -13.374  10.868  1.00 85.15           O  
ATOM   2123  CG2 THR B 172      20.253 -11.890  12.169  1.00 85.15           C  
ATOM   2124  H   THR B 172      21.014 -14.576   9.149  1.00 85.15           H  
ATOM   2125  HA  THR B 172      20.269 -11.718   9.327  1.00 85.15           H  
ATOM   2126  HB  THR B 172      20.793 -13.850  11.456  1.00 85.15           H  
ATOM   2127  HG1 THR B 172      18.903 -14.098  10.235  1.00 85.15           H  
ATOM   2128 HG21 THR B 172      19.728 -12.233  13.061  1.00 85.15           H  
ATOM   2129 HG22 THR B 172      21.263 -11.619  12.480  1.00 85.15           H  
ATOM   2130 HG23 THR B 172      19.758 -10.983  11.820  1.00 85.15           H  
ATOM   2131  N   GLN B 173      22.490 -10.743   9.948  1.00 94.62           N  
ATOM   2132  CA  GLN B 173      23.771 -10.087  10.211  1.00 94.62           C  
ATOM   2133  C   GLN B 173      23.676  -9.285  11.521  1.00 94.62           C  
ATOM   2134  O   GLN B 173      22.607  -8.781  11.871  1.00 94.62           O  
ATOM   2135  CB  GLN B 173      24.139  -9.211   8.989  1.00 94.62           C  
ATOM   2136  CG  GLN B 173      25.502  -8.477   9.038  1.00 94.62           C  
ATOM   2137  CD  GLN B 173      26.697  -9.400   9.288  1.00 94.62           C  
ATOM   2138  OE1 GLN B 173      27.219  -9.457  10.399  1.00 94.62           O  
ATOM   2139  NE2 GLN B 173      27.128 -10.130   8.258  1.00 94.62           N  
ATOM   2140  H   GLN B 173      21.703 -10.123   9.825  1.00 94.62           H  
ATOM   2141  HA  GLN B 173      24.548 -10.843  10.341  1.00 94.62           H  
ATOM   2142  HB3 GLN B 173      23.355  -8.472   8.831  1.00 94.62           H  
ATOM   2143  HB2 GLN B 173      24.124  -9.839   8.096  1.00 94.62           H  
ATOM   2144  HG3 GLN B 173      25.492  -7.722   9.823  1.00 94.62           H  
ATOM   2145  HG2 GLN B 173      25.659  -7.931   8.107  1.00 94.62           H  
ATOM   2146 HE22 GLN B 173      27.913 -10.753   8.374  1.00 94.62           H  
ATOM   2147 HE21 GLN B 173      26.678 -10.059   7.357  1.00 94.62           H  
ATOM   2148  N   SER B 174      24.821  -9.203  12.216  1.00109.09           N  
ATOM   2149  CA  SER B 174      25.009  -8.602  13.539  1.00109.09           C  
ATOM   2150  C   SER B 174      24.781  -7.078  13.638  1.00109.09           C  
ATOM   2151  O   SER B 174      24.639  -6.587  14.757  1.00109.09           O  
ATOM   2152  CB  SER B 174      26.402  -9.018  14.058  1.00109.09           C  
ATOM   2153  OG  SER B 174      27.453  -8.380  13.353  1.00109.09           O  
ATOM   2154  H   SER B 174      25.651  -9.622  11.818  1.00109.09           H  
ATOM   2155  HA  SER B 174      24.267  -9.065  14.193  1.00109.09           H  
ATOM   2156  HB3 SER B 174      26.532 -10.099  13.992  1.00109.09           H  
ATOM   2157  HB2 SER B 174      26.500  -8.760  15.113  1.00109.09           H  
ATOM   2158  HG  SER B 174      27.487  -8.729  12.457  1.00109.09           H  
ATOM   2159  N   ASP B 175      24.723  -6.364  12.498  1.00105.05           N  
ATOM   2160  CA  ASP B 175      24.419  -4.926  12.419  1.00105.05           C  
ATOM   2161  C   ASP B 175      22.940  -4.586  12.729  1.00105.05           C  
ATOM   2162  O   ASP B 175      22.642  -3.419  12.983  1.00105.05           O  
ATOM   2163  CB  ASP B 175      24.867  -4.280  11.075  1.00105.05           C  
ATOM   2164  CG  ASP B 175      24.305  -4.843   9.751  1.00105.05           C  
ATOM   2165  OD1 ASP B 175      23.520  -5.816   9.776  1.00105.05           O  
ATOM   2166  OD2 ASP B 175      24.690  -4.279   8.703  1.00105.05           O1-
ATOM   2167  H   ASP B 175      24.824  -6.836  11.611  1.00105.05           H  
ATOM   2168  HA  ASP B 175      25.006  -4.440  13.201  1.00105.05           H  
ATOM   2169  HB3 ASP B 175      25.952  -4.376  11.010  1.00105.05           H  
ATOM   2170  HB2 ASP B 175      24.679  -3.205  11.104  1.00105.05           H  
ATOM   2171  N   GLY B 176      22.055  -5.599  12.702  1.00 91.61           N  
ATOM   2172  CA  GLY B 176      20.619  -5.462  12.938  1.00 91.61           C  
ATOM   2173  C   GLY B 176      19.817  -5.451  11.627  1.00 91.61           C  
ATOM   2174  O   GLY B 176      18.593  -5.347  11.696  1.00 91.61           O  
ATOM   2175  H   GLY B 176      22.390  -6.525  12.475  1.00 91.61           H  
ATOM   2176  HA3 GLY B 176      20.389  -4.563  13.511  1.00 91.61           H  
ATOM   2177  HA2 GLY B 176      20.289  -6.310  13.540  1.00 91.61           H  
ATOM   2178  N   ILE B 177      20.475  -5.566  10.457  1.00 77.86           N  
ATOM   2179  CA  ILE B 177      19.833  -5.625   9.146  1.00 77.86           C  
ATOM   2180  C   ILE B 177      20.225  -6.953   8.470  1.00 77.86           C  
ATOM   2181  O   ILE B 177      21.316  -7.078   7.909  1.00 77.86           O  
ATOM   2182  CB  ILE B 177      20.258  -4.449   8.213  1.00 77.86           C  
ATOM   2183  CG1 ILE B 177      20.140  -3.052   8.870  1.00 77.86           C  
ATOM   2184  CG2 ILE B 177      19.505  -4.492   6.864  1.00 77.86           C  
ATOM   2185  CD1 ILE B 177      18.714  -2.587   9.201  1.00 77.86           C  
ATOM   2186  H   ILE B 177      21.485  -5.647  10.452  1.00 77.86           H  
ATOM   2187  HA  ILE B 177      18.744  -5.607   9.240  1.00 77.86           H  
ATOM   2188  HB  ILE B 177      21.320  -4.562   7.984  1.00 77.86           H  
ATOM   2189 HG13 ILE B 177      20.592  -2.321   8.202  1.00 77.86           H  
ATOM   2190 HG12 ILE B 177      20.746  -3.010   9.776  1.00 77.86           H  
ATOM   2191 HG21 ILE B 177      19.867  -3.725   6.191  1.00 77.86           H  
ATOM   2192 HG22 ILE B 177      19.625  -5.437   6.335  1.00 77.86           H  
ATOM   2193 HG23 ILE B 177      18.439  -4.325   7.004  1.00 77.86           H  
ATOM   2194 HD11 ILE B 177      18.736  -1.699   9.832  1.00 77.86           H  
ATOM   2195 HD12 ILE B 177      18.163  -2.328   8.297  1.00 77.86           H  
ATOM   2196 HD13 ILE B 177      18.154  -3.353   9.735  1.00 77.86           H  
ATOM   2197  N   GLN B 178      19.299  -7.920   8.517  1.00 72.35           N  
ATOM   2198  CA  GLN B 178      19.370  -9.194   7.803  1.00 72.35           C  
ATOM   2199  C   GLN B 178      19.342  -8.989   6.274  1.00 72.35           C  
ATOM   2200  O   GLN B 178      18.528  -8.209   5.781  1.00 72.35           O  
ATOM   2201  CB  GLN B 178      18.256 -10.149   8.318  1.00 72.35           C  
ATOM   2202  CG  GLN B 178      16.772  -9.778   8.068  1.00 72.35           C  
ATOM   2203  CD  GLN B 178      16.243  -8.582   8.874  1.00 72.35           C  
ATOM   2204  OE1 GLN B 178      16.765  -8.246   9.935  1.00 72.35           O  
ATOM   2205  NE2 GLN B 178      15.181  -7.943   8.386  1.00 72.35           N  
ATOM   2206  H   GLN B 178      18.438  -7.752   9.021  1.00 72.35           H  
ATOM   2207  HA  GLN B 178      20.331  -9.645   8.059  1.00 72.35           H  
ATOM   2208  HB3 GLN B 178      18.401 -10.323   9.386  1.00 72.35           H  
ATOM   2209  HB2 GLN B 178      18.413 -11.123   7.855  1.00 72.35           H  
ATOM   2210  HG3 GLN B 178      16.153 -10.635   8.340  1.00 72.35           H  
ATOM   2211  HG2 GLN B 178      16.597  -9.621   7.005  1.00 72.35           H  
ATOM   2212 HE22 GLN B 178      14.804  -7.144   8.874  1.00 72.35           H  
ATOM   2213 HE21 GLN B 178      14.766  -8.230   7.512  1.00 72.35           H  
ATOM   2214  N   GLN B 179      20.239  -9.691   5.561  1.00 60.32           N  
ATOM   2215  CA  GLN B 179      20.338  -9.665   4.102  1.00 60.32           C  
ATOM   2216  C   GLN B 179      19.840 -11.005   3.552  1.00 60.32           C  
ATOM   2217  O   GLN B 179      20.535 -12.012   3.683  1.00 60.32           O  
ATOM   2218  CB  GLN B 179      21.791  -9.390   3.654  1.00 60.32           C  
ATOM   2219  CG  GLN B 179      22.332  -8.006   4.074  1.00 60.32           C  
ATOM   2220  CD  GLN B 179      23.617  -7.597   3.344  1.00 60.32           C  
ATOM   2221  OE1 GLN B 179      24.076  -8.269   2.420  1.00 60.32           O  
ATOM   2222  NE2 GLN B 179      24.198  -6.467   3.751  1.00 60.32           N  
ATOM   2223  H   GLN B 179      20.851 -10.340   6.036  1.00 60.32           H  
ATOM   2224  HA  GLN B 179      19.708  -8.880   3.687  1.00 60.32           H  
ATOM   2225  HB3 GLN B 179      21.818  -9.472   2.566  1.00 60.32           H  
ATOM   2226  HB2 GLN B 179      22.458 -10.162   4.039  1.00 60.32           H  
ATOM   2227  HG3 GLN B 179      22.508  -7.987   5.151  1.00 60.32           H  
ATOM   2228  HG2 GLN B 179      21.590  -7.237   3.874  1.00 60.32           H  
ATOM   2229 HE22 GLN B 179      25.046  -6.145   3.307  1.00 60.32           H  
ATOM   2230 HE21 GLN B 179      23.803  -5.933   4.513  1.00 60.32           H  
ATOM   2231  N   ALA B 180      18.643 -10.980   2.944  1.00 58.91           N  
ATOM   2232  CA  ALA B 180      17.994 -12.137   2.331  1.00 58.91           C  
ATOM   2233  C   ALA B 180      18.737 -12.645   1.085  1.00 58.91           C  
ATOM   2234  O   ALA B 180      19.225 -11.839   0.288  1.00 58.91           O  
ATOM   2235  CB  ALA B 180      16.552 -11.753   1.969  1.00 58.91           C  
ATOM   2236  H   ALA B 180      18.151 -10.103   2.858  1.00 58.91           H  
ATOM   2237  HA  ALA B 180      17.962 -12.940   3.072  1.00 58.91           H  
ATOM   2238  HB1 ALA B 180      16.043 -12.564   1.446  1.00 58.91           H  
ATOM   2239  HB2 ALA B 180      15.968 -11.531   2.861  1.00 58.91           H  
ATOM   2240  HB3 ALA B 180      16.522 -10.871   1.328  1.00 58.91           H  
ATOM   2241  N   LYS B 181      18.765 -13.980   0.935  1.00 59.57           N  
ATOM   2242  CA  LYS B 181      19.320 -14.683  -0.219  1.00 59.57           C  
ATOM   2243  C   LYS B 181      18.199 -14.834  -1.266  1.00 59.57           C  
ATOM   2244  O   LYS B 181      17.498 -15.846  -1.292  1.00 59.57           O  
ATOM   2245  CB  LYS B 181      19.903 -16.026   0.280  1.00 59.57           C  
ATOM   2246  CG  LYS B 181      20.840 -16.761  -0.691  1.00 59.57           C  
ATOM   2247  CD  LYS B 181      22.117 -15.970  -1.032  1.00 59.57           C  
ATOM   2248  CE  LYS B 181      23.169 -16.829  -1.752  1.00 59.57           C  
ATOM   2249  NZ  LYS B 181      24.321 -16.023  -2.195  1.00 59.57           N1+
ATOM   2250  H   LYS B 181      18.350 -14.570   1.644  1.00 59.57           H  
ATOM   2251  HA  LYS B 181      20.123 -14.084  -0.652  1.00 59.57           H  
ATOM   2252  HB3 LYS B 181      19.096 -16.699   0.569  1.00 59.57           H  
ATOM   2253  HB2 LYS B 181      20.469 -15.839   1.193  1.00 59.57           H  
ATOM   2254  HG3 LYS B 181      20.299 -17.017  -1.601  1.00 59.57           H  
ATOM   2255  HG2 LYS B 181      21.120 -17.712  -0.237  1.00 59.57           H  
ATOM   2256  HD3 LYS B 181      22.543 -15.556  -0.116  1.00 59.57           H  
ATOM   2257  HD2 LYS B 181      21.856 -15.116  -1.659  1.00 59.57           H  
ATOM   2258  HE3 LYS B 181      22.734 -17.318  -2.623  1.00 59.57           H  
ATOM   2259  HE2 LYS B 181      23.524 -17.620  -1.091  1.00 59.57           H  
ATOM   2260  HZ1 LYS B 181      24.757 -15.590  -1.394  1.00 59.57           H  
ATOM   2261  HZ2 LYS B 181      24.990 -16.619  -2.662  1.00 59.57           H  
ATOM   2262  HZ3 LYS B 181      24.007 -15.308  -2.835  1.00 59.57           H  
ATOM   2263  N   VAL B 182      18.012 -13.762  -2.047  1.00 55.62           N  
ATOM   2264  CA  VAL B 182      16.879 -13.528  -2.938  1.00 55.62           C  
ATOM   2265  C   VAL B 182      17.076 -14.186  -4.315  1.00 55.62           C  
ATOM   2266  O   VAL B 182      17.966 -13.766  -5.049  1.00 55.62           O  
ATOM   2267  CB  VAL B 182      16.675 -11.985  -3.103  1.00 55.62           C  
ATOM   2268  CG1 VAL B 182      15.945 -11.521  -4.381  1.00 55.62           C  
ATOM   2269  CG2 VAL B 182      16.002 -11.397  -1.851  1.00 55.62           C  
ATOM   2270  H   VAL B 182      18.661 -12.989  -1.969  1.00 55.62           H  
ATOM   2271  HA  VAL B 182      15.981 -13.949  -2.478  1.00 55.62           H  
ATOM   2272  HB  VAL B 182      17.660 -11.515  -3.150  1.00 55.62           H  
ATOM   2273 HG11 VAL B 182      15.503 -10.533  -4.272  1.00 55.62           H  
ATOM   2274 HG12 VAL B 182      16.622 -11.475  -5.235  1.00 55.62           H  
ATOM   2275 HG13 VAL B 182      15.146 -12.204  -4.641  1.00 55.62           H  
ATOM   2276 HG21 VAL B 182      15.846 -10.323  -1.943  1.00 55.62           H  
ATOM   2277 HG22 VAL B 182      15.032 -11.858  -1.668  1.00 55.62           H  
ATOM   2278 HG23 VAL B 182      16.616 -11.560  -0.967  1.00 55.62           H  
ATOM   2279  N   GLN B 183      16.203 -15.151  -4.653  1.00 54.48           N  
ATOM   2280  CA  GLN B 183      16.090 -15.755  -5.982  1.00 54.48           C  
ATOM   2281  C   GLN B 183      14.957 -15.061  -6.753  1.00 54.48           C  
ATOM   2282  O   GLN B 183      13.797 -15.208  -6.365  1.00 54.48           O  
ATOM   2283  CB  GLN B 183      15.835 -17.275  -5.818  1.00 54.48           C  
ATOM   2284  CG  GLN B 183      15.551 -18.084  -7.106  1.00 54.48           C  
ATOM   2285  CD  GLN B 183      16.702 -18.106  -8.118  1.00 54.48           C  
ATOM   2286  OE1 GLN B 183      17.853 -17.826  -7.787  1.00 54.48           O  
ATOM   2287  NE2 GLN B 183      16.398 -18.482  -9.361  1.00 54.48           N  
ATOM   2288  H   GLN B 183      15.493 -15.433  -3.989  1.00 54.48           H  
ATOM   2289  HA  GLN B 183      17.025 -15.619  -6.529  1.00 54.48           H  
ATOM   2290  HB3 GLN B 183      14.995 -17.430  -5.141  1.00 54.48           H  
ATOM   2291  HB2 GLN B 183      16.694 -17.715  -5.314  1.00 54.48           H  
ATOM   2292  HG3 GLN B 183      14.648 -17.718  -7.596  1.00 54.48           H  
ATOM   2293  HG2 GLN B 183      15.341 -19.118  -6.829  1.00 54.48           H  
ATOM   2294 HE22 GLN B 183      17.124 -18.536 -10.061  1.00 54.48           H  
ATOM   2295 HE21 GLN B 183      15.445 -18.691  -9.625  1.00 54.48           H  
ATOM   2296  N   ILE B 184      15.313 -14.333  -7.827  1.00 51.48           N  
ATOM   2297  CA  ILE B 184      14.379 -13.611  -8.701  1.00 51.48           C  
ATOM   2298  C   ILE B 184      13.417 -14.587  -9.414  1.00 51.48           C  
ATOM   2299  O   ILE B 184      13.877 -15.477 -10.130  1.00 51.48           O  
ATOM   2300  CB  ILE B 184      15.137 -12.751  -9.761  1.00 51.48           C  
ATOM   2301  CG1 ILE B 184      16.072 -11.700  -9.111  1.00 51.48           C  
ATOM   2302  CG2 ILE B 184      14.224 -12.080 -10.814  1.00 51.48           C  
ATOM   2303  CD1 ILE B 184      15.377 -10.617  -8.268  1.00 51.48           C  
ATOM   2304  H   ILE B 184      16.290 -14.278  -8.086  1.00 51.48           H  
ATOM   2305  HA  ILE B 184      13.784 -12.947  -8.070  1.00 51.48           H  
ATOM   2306  HB  ILE B 184      15.794 -13.425 -10.315  1.00 51.48           H  
ATOM   2307 HG13 ILE B 184      16.660 -11.213  -9.891  1.00 51.48           H  
ATOM   2308 HG12 ILE B 184      16.803 -12.205  -8.479  1.00 51.48           H  
ATOM   2309 HG21 ILE B 184      14.800 -11.428 -11.472  1.00 51.48           H  
ATOM   2310 HG22 ILE B 184      13.729 -12.809 -11.455  1.00 51.48           H  
ATOM   2311 HG23 ILE B 184      13.447 -11.476 -10.344  1.00 51.48           H  
ATOM   2312 HD11 ILE B 184      16.097  -9.865  -7.944  1.00 51.48           H  
ATOM   2313 HD12 ILE B 184      14.601 -10.099  -8.830  1.00 51.48           H  
ATOM   2314 HD13 ILE B 184      14.923 -11.037  -7.370  1.00 51.48           H  
ATOM   2315  N   LEU B 185      12.109 -14.412  -9.156  1.00 42.27           N  
ATOM   2316  CA  LEU B 185      11.040 -15.315  -9.583  1.00 42.27           C  
ATOM   2317  C   LEU B 185      10.423 -14.790 -10.904  1.00 42.27           C  
ATOM   2318  O   LEU B 185       9.958 -13.648 -10.900  1.00 42.27           O  
ATOM   2319  CB  LEU B 185      10.005 -15.372  -8.431  1.00 42.27           C  
ATOM   2320  CG  LEU B 185       8.965 -16.513  -8.538  1.00 42.27           C  
ATOM   2321  CD1 LEU B 185       9.623 -17.912  -8.548  1.00 42.27           C  
ATOM   2322  CD2 LEU B 185       7.908 -16.403  -7.418  1.00 42.27           C  
ATOM   2323  H   LEU B 185      11.817 -13.623  -8.596  1.00 42.27           H  
ATOM   2324  HA  LEU B 185      11.468 -16.308  -9.674  1.00 42.27           H  
ATOM   2325  HB3 LEU B 185       9.495 -14.411  -8.350  1.00 42.27           H  
ATOM   2326  HB2 LEU B 185      10.534 -15.504  -7.486  1.00 42.27           H  
ATOM   2327  HG  LEU B 185       8.436 -16.391  -9.484  1.00 42.27           H  
ATOM   2328 HD11 LEU B 185       9.101 -18.631  -7.917  1.00 42.27           H  
ATOM   2329 HD12 LEU B 185       9.626 -18.331  -9.553  1.00 42.27           H  
ATOM   2330 HD13 LEU B 185      10.657 -17.881  -8.203  1.00 42.27           H  
ATOM   2331 HD21 LEU B 185       6.898 -16.418  -7.829  1.00 42.27           H  
ATOM   2332 HD22 LEU B 185       7.971 -17.221  -6.703  1.00 42.27           H  
ATOM   2333 HD23 LEU B 185       8.016 -15.488  -6.839  1.00 42.27           H  
ATOM   2334  N   PRO B 186      10.442 -15.590 -12.004  1.00 36.97           N  
ATOM   2335  CA  PRO B 186       9.959 -15.162 -13.337  1.00 36.97           C  
ATOM   2336  C   PRO B 186       8.504 -14.683 -13.402  1.00 36.97           C  
ATOM   2337  O   PRO B 186       7.619 -15.357 -12.872  1.00 36.97           O  
ATOM   2338  CB  PRO B 186      10.137 -16.406 -14.230  1.00 36.97           C  
ATOM   2339  CG  PRO B 186      11.198 -17.238 -13.548  1.00 36.97           C  
ATOM   2340  CD  PRO B 186      10.964 -16.957 -12.072  1.00 36.97           C  
ATOM   2341  HA  PRO B 186      10.612 -14.362 -13.681  1.00 36.97           H  
ATOM   2342  HB3 PRO B 186      10.417 -16.147 -15.252  1.00 36.97           H  
ATOM   2343  HB2 PRO B 186       9.216 -16.992 -14.284  1.00 36.97           H  
ATOM   2344  HG3 PRO B 186      12.183 -16.875 -13.838  1.00 36.97           H  
ATOM   2345  HG2 PRO B 186      11.153 -18.297 -13.800  1.00 36.97           H  
ATOM   2346  HD2 PRO B 186      10.215 -17.639 -11.670  1.00 36.97           H  
ATOM   2347  HD3 PRO B 186      11.897 -17.099 -11.533  1.00 36.97           H  
ATOM   2348  N   GLU B 187       8.297 -13.556 -14.106  1.00 36.41           N  
ATOM   2349  CA  GLU B 187       6.980 -13.126 -14.558  1.00 36.41           C  
ATOM   2350  C   GLU B 187       6.712 -13.721 -15.947  1.00 36.41           C  
ATOM   2351  O   GLU B 187       7.447 -13.429 -16.891  1.00 36.41           O  
ATOM   2352  CB  GLU B 187       6.876 -11.582 -14.550  1.00 36.41           C  
ATOM   2353  CG  GLU B 187       5.496 -11.024 -14.995  1.00 36.41           C  
ATOM   2354  CD  GLU B 187       4.298 -11.470 -14.134  1.00 36.41           C  
ATOM   2355  OE1 GLU B 187       4.501 -11.753 -12.934  1.00 36.41           O  
ATOM   2356  OE2 GLU B 187       3.174 -11.523 -14.675  1.00 36.41           O1-
ATOM   2357  H   GLU B 187       9.086 -13.070 -14.510  1.00 36.41           H  
ATOM   2358  HA  GLU B 187       6.232 -13.521 -13.869  1.00 36.41           H  
ATOM   2359  HB3 GLU B 187       7.646 -11.164 -15.200  1.00 36.41           H  
ATOM   2360  HB2 GLU B 187       7.113 -11.209 -13.553  1.00 36.41           H  
ATOM   2361  HG3 GLU B 187       5.310 -11.283 -16.039  1.00 36.41           H  
ATOM   2362  HG2 GLU B 187       5.535  -9.935 -14.964  1.00 36.41           H  
ATOM   2363  N   CYS B 188       5.659 -14.545 -16.026  1.00 35.28           N  
ATOM   2364  CA  CYS B 188       5.219 -15.216 -17.240  1.00 35.28           C  
ATOM   2365  C   CYS B 188       4.232 -14.319 -18.004  1.00 35.28           C  
ATOM   2366  O   CYS B 188       3.270 -13.826 -17.413  1.00 35.28           O  
ATOM   2367  CB  CYS B 188       4.611 -16.593 -16.892  1.00 35.28           C  
ATOM   2368  SG  CYS B 188       4.005 -17.499 -18.346  1.00 35.28           S  
ATOM   2369  H   CYS B 188       5.091 -14.708 -15.203  1.00 35.28           H  
ATOM   2370  HA  CYS B 188       6.089 -15.398 -17.877  1.00 35.28           H  
ATOM   2371  HB3 CYS B 188       3.784 -16.477 -16.193  1.00 35.28           H  
ATOM   2372  HB2 CYS B 188       5.357 -17.212 -16.394  1.00 35.28           H  
ATOM   2373  HG  CYS B 188       2.995 -16.669 -18.621  1.00 35.28           H  
ATOM   2374  N   VAL B 189       4.465 -14.184 -19.316  1.00 21.11           N  
ATOM   2375  CA  VAL B 189       3.520 -13.611 -20.266  1.00 21.11           C  
ATOM   2376  C   VAL B 189       3.282 -14.652 -21.373  1.00 21.11           C  
ATOM   2377  O   VAL B 189       4.238 -15.181 -21.943  1.00 21.11           O  
ATOM   2378  CB  VAL B 189       4.017 -12.254 -20.848  1.00 21.11           C  
ATOM   2379  CG1 VAL B 189       5.342 -12.321 -21.637  1.00 21.11           C  
ATOM   2380  CG2 VAL B 189       2.935 -11.554 -21.692  1.00 21.11           C  
ATOM   2381  H   VAL B 189       5.280 -14.619 -19.725  1.00 21.11           H  
ATOM   2382  HA  VAL B 189       2.563 -13.428 -19.770  1.00 21.11           H  
ATOM   2383  HB  VAL B 189       4.206 -11.608 -19.991  1.00 21.11           H  
ATOM   2384 HG11 VAL B 189       5.698 -11.319 -21.877  1.00 21.11           H  
ATOM   2385 HG12 VAL B 189       6.126 -12.812 -21.060  1.00 21.11           H  
ATOM   2386 HG13 VAL B 189       5.233 -12.855 -22.581  1.00 21.11           H  
ATOM   2387 HG21 VAL B 189       3.266 -10.563 -22.005  1.00 21.11           H  
ATOM   2388 HG22 VAL B 189       2.693 -12.118 -22.594  1.00 21.11           H  
ATOM   2389 HG23 VAL B 189       2.014 -11.425 -21.122  1.00 21.11           H  
ATOM   2390  N   LEU B 190       1.998 -14.955 -21.609  1.00 14.97           N  
ATOM   2391  CA  LEU B 190       1.543 -15.965 -22.562  1.00 14.97           C  
ATOM   2392  C   LEU B 190       1.048 -15.268 -23.843  1.00 14.97           C  
ATOM   2393  O   LEU B 190       0.454 -14.192 -23.741  1.00 14.97           O  
ATOM   2394  CB  LEU B 190       0.379 -16.753 -21.910  1.00 14.97           C  
ATOM   2395  CG  LEU B 190       0.801 -17.651 -20.725  1.00 14.97           C  
ATOM   2396  CD1 LEU B 190      -0.431 -18.176 -19.954  1.00 14.97           C  
ATOM   2397  CD2 LEU B 190       1.742 -18.791 -21.175  1.00 14.97           C  
ATOM   2398  H   LEU B 190       1.271 -14.468 -21.107  1.00 14.97           H  
ATOM   2399  HA  LEU B 190       2.367 -16.643 -22.780  1.00 14.97           H  
ATOM   2400  HB3 LEU B 190      -0.114 -17.375 -22.660  1.00 14.97           H  
ATOM   2401  HB2 LEU B 190      -0.379 -16.043 -21.575  1.00 14.97           H  
ATOM   2402  HG  LEU B 190       1.358 -17.035 -20.018  1.00 14.97           H  
ATOM   2403 HD11 LEU B 190      -0.426 -19.258 -19.823  1.00 14.97           H  
ATOM   2404 HD12 LEU B 190      -0.479 -17.736 -18.957  1.00 14.97           H  
ATOM   2405 HD13 LEU B 190      -1.365 -17.931 -20.459  1.00 14.97           H  
ATOM   2406 HD21 LEU B 190       1.497 -19.751 -20.723  1.00 14.97           H  
ATOM   2407 HD22 LEU B 190       1.721 -18.935 -22.255  1.00 14.97           H  
ATOM   2408 HD23 LEU B 190       2.774 -18.567 -20.903  1.00 14.97           H  
ATOM   2409  N   PRO B 191       1.245 -15.904 -25.023  1.00 12.55           N  
ATOM   2410  CA  PRO B 191       0.604 -15.452 -26.272  1.00 12.55           C  
ATOM   2411  C   PRO B 191      -0.915 -15.731 -26.281  1.00 12.55           C  
ATOM   2412  O   PRO B 191      -1.439 -16.342 -25.345  1.00 12.55           O  
ATOM   2413  CB  PRO B 191       1.348 -16.265 -27.346  1.00 12.55           C  
ATOM   2414  CG  PRO B 191       1.679 -17.580 -26.661  1.00 12.55           C  
ATOM   2415  CD  PRO B 191       1.986 -17.153 -25.229  1.00 12.55           C  
ATOM   2416  HA  PRO B 191       0.765 -14.384 -26.431  1.00 12.55           H  
ATOM   2417  HB3 PRO B 191       2.271 -15.748 -27.614  1.00 12.55           H  
ATOM   2418  HB2 PRO B 191       0.782 -16.411 -28.267  1.00 12.55           H  
ATOM   2419  HG3 PRO B 191       2.495 -18.125 -27.136  1.00 12.55           H  
ATOM   2420  HG2 PRO B 191       0.797 -18.223 -26.669  1.00 12.55           H  
ATOM   2421  HD2 PRO B 191       1.702 -17.939 -24.528  1.00 12.55           H  
ATOM   2422  HD3 PRO B 191       3.052 -16.950 -25.112  1.00 12.55           H  
ATOM   2423  N   SER B 192      -1.591 -15.301 -27.359  1.00 16.68           N  
ATOM   2424  CA  SER B 192      -2.996 -15.624 -27.629  1.00 16.68           C  
ATOM   2425  C   SER B 192      -3.217 -17.148 -27.697  1.00 16.68           C  
ATOM   2426  O   SER B 192      -2.432 -17.845 -28.340  1.00 16.68           O  
ATOM   2427  CB  SER B 192      -3.429 -14.926 -28.936  1.00 16.68           C  
ATOM   2428  OG  SER B 192      -4.783 -15.185 -29.259  1.00 16.68           O  
ATOM   2429  H   SER B 192      -1.099 -14.802 -28.087  1.00 16.68           H  
ATOM   2430  HA  SER B 192      -3.592 -15.220 -26.807  1.00 16.68           H  
ATOM   2431  HB3 SER B 192      -2.807 -15.250 -29.771  1.00 16.68           H  
ATOM   2432  HB2 SER B 192      -3.298 -13.846 -28.846  1.00 16.68           H  
ATOM   2433  HG  SER B 192      -4.971 -14.795 -30.116  1.00 16.68           H  
ATOM   2434  N   THR B 193      -4.284 -17.629 -27.040  1.00 13.67           N  
ATOM   2435  CA  THR B 193      -4.670 -19.045 -26.997  1.00 13.67           C  
ATOM   2436  C   THR B 193      -5.053 -19.638 -28.379  1.00 13.67           C  
ATOM   2437  O   THR B 193      -4.992 -20.855 -28.551  1.00 13.67           O  
ATOM   2438  CB  THR B 193      -5.822 -19.259 -25.973  1.00 13.67           C  
ATOM   2439  OG1 THR B 193      -6.162 -20.628 -25.844  1.00 13.67           O  
ATOM   2440  CG2 THR B 193      -7.117 -18.492 -26.299  1.00 13.67           C  
ATOM   2441  H   THR B 193      -4.878 -16.994 -26.526  1.00 13.67           H  
ATOM   2442  HA  THR B 193      -3.801 -19.601 -26.643  1.00 13.67           H  
ATOM   2443  HB  THR B 193      -5.471 -18.932 -24.993  1.00 13.67           H  
ATOM   2444  HG1 THR B 193      -6.444 -20.959 -26.701  1.00 13.67           H  
ATOM   2445 HG21 THR B 193      -7.848 -18.607 -25.497  1.00 13.67           H  
ATOM   2446 HG22 THR B 193      -6.928 -17.424 -26.402  1.00 13.67           H  
ATOM   2447 HG23 THR B 193      -7.580 -18.840 -27.222  1.00 13.67           H  
ATOM   2448  N   MET B 194      -5.388 -18.764 -29.343  1.00 17.94           N  
ATOM   2449  CA  MET B 194      -5.667 -19.113 -30.733  1.00 17.94           C  
ATOM   2450  C   MET B 194      -4.416 -19.233 -31.616  1.00 17.94           C  
ATOM   2451  O   MET B 194      -4.548 -19.818 -32.685  1.00 17.94           O  
ATOM   2452  CB  MET B 194      -6.644 -18.082 -31.329  1.00 17.94           C  
ATOM   2453  CG  MET B 194      -8.043 -18.117 -30.700  1.00 17.94           C  
ATOM   2454  SD  MET B 194      -9.035 -19.582 -31.120  1.00 17.94           S  
ATOM   2455  CE  MET B 194      -8.796 -20.621 -29.655  1.00 17.94           C  
ATOM   2456  H   MET B 194      -5.402 -17.777 -29.125  1.00 17.94           H  
ATOM   2457  HA  MET B 194      -6.142 -20.092 -30.768  1.00 17.94           H  
ATOM   2458  HB3 MET B 194      -6.754 -18.250 -32.402  1.00 17.94           H  
ATOM   2459  HB2 MET B 194      -6.228 -17.078 -31.233  1.00 17.94           H  
ATOM   2460  HG3 MET B 194      -8.595 -17.244 -31.044  1.00 17.94           H  
ATOM   2461  HG2 MET B 194      -7.981 -18.018 -29.617  1.00 17.94           H  
ATOM   2462  HE1 MET B 194      -9.405 -21.522 -29.737  1.00 17.94           H  
ATOM   2463  HE2 MET B 194      -7.759 -20.928 -29.539  1.00 17.94           H  
ATOM   2464  HE3 MET B 194      -9.098 -20.081 -28.760  1.00 17.94           H  
ATOM   2465  N   SER B 195      -3.253 -18.702 -31.188  1.00 19.04           N  
ATOM   2466  CA  SER B 195      -2.018 -18.637 -31.988  1.00 19.04           C  
ATOM   2467  C   SER B 195      -1.451 -19.999 -32.445  1.00 19.04           C  
ATOM   2468  O   SER B 195      -0.874 -20.063 -33.531  1.00 19.04           O  
ATOM   2469  CB  SER B 195      -0.957 -17.774 -31.267  1.00 19.04           C  
ATOM   2470  OG  SER B 195      -0.347 -18.437 -30.176  1.00 19.04           O  
ATOM   2471  H   SER B 195      -3.212 -18.269 -30.275  1.00 19.04           H  
ATOM   2472  HA  SER B 195      -2.285 -18.089 -32.892  1.00 19.04           H  
ATOM   2473  HB3 SER B 195      -1.393 -16.838 -30.919  1.00 19.04           H  
ATOM   2474  HB2 SER B 195      -0.168 -17.502 -31.970  1.00 19.04           H  
ATOM   2475  HG  SER B 195      -0.963 -18.430 -29.435  1.00 19.04           H  
ATOM   2476  N   ALA B 196      -1.642 -21.054 -31.632  1.00 20.12           N  
ATOM   2477  CA  ALA B 196      -1.179 -22.415 -31.914  1.00 20.12           C  
ATOM   2478  C   ALA B 196      -2.066 -23.186 -32.910  1.00 20.12           C  
ATOM   2479  O   ALA B 196      -1.556 -24.078 -33.586  1.00 20.12           O  
ATOM   2480  CB  ALA B 196      -1.076 -23.182 -30.587  1.00 20.12           C  
ATOM   2481  H   ALA B 196      -2.127 -20.919 -30.756  1.00 20.12           H  
ATOM   2482  HA  ALA B 196      -0.176 -22.355 -32.344  1.00 20.12           H  
ATOM   2483  HB1 ALA B 196      -0.707 -24.196 -30.743  1.00 20.12           H  
ATOM   2484  HB2 ALA B 196      -0.387 -22.687 -29.902  1.00 20.12           H  
ATOM   2485  HB3 ALA B 196      -2.045 -23.254 -30.089  1.00 20.12           H  
ATOM   2486  N   VAL B 197      -3.359 -22.828 -32.983  1.00 20.32           N  
ATOM   2487  CA  VAL B 197      -4.372 -23.443 -33.850  1.00 20.32           C  
ATOM   2488  C   VAL B 197      -4.840 -22.468 -34.963  1.00 20.32           C  
ATOM   2489  O   VAL B 197      -5.847 -22.714 -35.625  1.00 20.32           O  
ATOM   2490  CB  VAL B 197      -5.566 -23.948 -32.978  1.00 20.32           C  
ATOM   2491  CG1 VAL B 197      -6.376 -22.826 -32.294  1.00 20.32           C  
ATOM   2492  CG2 VAL B 197      -6.507 -24.918 -33.717  1.00 20.32           C  
ATOM   2493  H   VAL B 197      -3.687 -22.065 -32.408  1.00 20.32           H  
ATOM   2494  HA  VAL B 197      -3.943 -24.304 -34.365  1.00 20.32           H  
ATOM   2495  HB  VAL B 197      -5.120 -24.537 -32.175  1.00 20.32           H  
ATOM   2496 HG11 VAL B 197      -7.162 -23.239 -31.662  1.00 20.32           H  
ATOM   2497 HG12 VAL B 197      -5.737 -22.219 -31.654  1.00 20.32           H  
ATOM   2498 HG13 VAL B 197      -6.857 -22.162 -33.012  1.00 20.32           H  
ATOM   2499 HG21 VAL B 197      -7.145 -25.457 -33.020  1.00 20.32           H  
ATOM   2500 HG22 VAL B 197      -7.168 -24.393 -34.401  1.00 20.32           H  
ATOM   2501 HG23 VAL B 197      -5.949 -25.663 -34.285  1.00 20.32           H  
ATOM   2502  N   GLN B 198      -4.088 -21.370 -35.154  1.00 26.67           N  
ATOM   2503  CA  GLN B 198      -4.404 -20.261 -36.047  1.00 26.67           C  
ATOM   2504  C   GLN B 198      -4.353 -20.672 -37.526  1.00 26.67           C  
ATOM   2505  O   GLN B 198      -3.376 -21.288 -37.951  1.00 26.67           O  
ATOM   2506  CB  GLN B 198      -3.396 -19.126 -35.758  1.00 26.67           C  
ATOM   2507  CG  GLN B 198      -3.661 -17.783 -36.459  1.00 26.67           C  
ATOM   2508  CD  GLN B 198      -4.983 -17.114 -36.068  1.00 26.67           C  
ATOM   2509  OE1 GLN B 198      -5.435 -17.216 -34.928  1.00 26.67           O  
ATOM   2510  NE2 GLN B 198      -5.584 -16.391 -37.011  1.00 26.67           N  
ATOM   2511  H   GLN B 198      -3.258 -21.249 -34.591  1.00 26.67           H  
ATOM   2512  HA  GLN B 198      -5.411 -19.924 -35.795  1.00 26.67           H  
ATOM   2513  HB3 GLN B 198      -2.390 -19.461 -36.015  1.00 26.67           H  
ATOM   2514  HB2 GLN B 198      -3.363 -18.938 -34.689  1.00 26.67           H  
ATOM   2515  HG3 GLN B 198      -3.607 -17.903 -37.541  1.00 26.67           H  
ATOM   2516  HG2 GLN B 198      -2.858 -17.101 -36.184  1.00 26.67           H  
ATOM   2517 HE22 GLN B 198      -6.435 -15.885 -36.793  1.00 26.67           H  
ATOM   2518 HE21 GLN B 198      -5.186 -16.319 -37.936  1.00 26.67           H  
ATOM   2519  N   LEU B 199      -5.383 -20.263 -38.280  1.00 32.22           N  
ATOM   2520  CA  LEU B 199      -5.426 -20.376 -39.735  1.00 32.22           C  
ATOM   2521  C   LEU B 199      -4.699 -19.171 -40.349  1.00 32.22           C  
ATOM   2522  O   LEU B 199      -4.990 -18.030 -39.983  1.00 32.22           O  
ATOM   2523  CB  LEU B 199      -6.895 -20.454 -40.204  1.00 32.22           C  
ATOM   2524  CG  LEU B 199      -7.604 -21.773 -39.817  1.00 32.22           C  
ATOM   2525  CD1 LEU B 199      -9.127 -21.694 -40.060  1.00 32.22           C  
ATOM   2526  CD2 LEU B 199      -6.961 -23.001 -40.500  1.00 32.22           C  
ATOM   2527  H   LEU B 199      -6.144 -19.755 -37.851  1.00 32.22           H  
ATOM   2528  HA  LEU B 199      -4.906 -21.286 -40.042  1.00 32.22           H  
ATOM   2529  HB3 LEU B 199      -6.948 -20.328 -41.287  1.00 32.22           H  
ATOM   2530  HB2 LEU B 199      -7.439 -19.612 -39.776  1.00 32.22           H  
ATOM   2531  HG  LEU B 199      -7.477 -21.904 -38.742  1.00 32.22           H  
ATOM   2532 HD11 LEU B 199      -9.491 -22.463 -40.740  1.00 32.22           H  
ATOM   2533 HD12 LEU B 199      -9.674 -21.811 -39.123  1.00 32.22           H  
ATOM   2534 HD13 LEU B 199      -9.424 -20.737 -40.487  1.00 32.22           H  
ATOM   2535 HD21 LEU B 199      -7.696 -23.698 -40.902  1.00 32.22           H  
ATOM   2536 HD22 LEU B 199      -6.309 -22.714 -41.326  1.00 32.22           H  
ATOM   2537 HD23 LEU B 199      -6.353 -23.558 -39.787  1.00 32.22           H  
ATOM   2538  N   GLU B 200      -3.760 -19.468 -41.263  1.00 44.08           N  
ATOM   2539  CA  GLU B 200      -2.840 -18.518 -41.900  1.00 44.08           C  
ATOM   2540  C   GLU B 200      -3.539 -17.371 -42.653  1.00 44.08           C  
ATOM   2541  O   GLU B 200      -3.041 -16.244 -42.631  1.00 44.08           O  
ATOM   2542  CB  GLU B 200      -1.865 -19.259 -42.844  1.00 44.08           C  
ATOM   2543  CG  GLU B 200      -1.099 -20.441 -42.203  1.00 44.08           C  
ATOM   2544  CD  GLU B 200      -1.810 -21.794 -42.368  1.00 44.08           C  
ATOM   2545  OE1 GLU B 200      -2.326 -22.301 -41.348  1.00 44.08           O  
ATOM   2546  OE2 GLU B 200      -1.838 -22.294 -43.514  1.00 44.08           O1-
ATOM   2547  H   GLU B 200      -3.579 -20.442 -41.470  1.00 44.08           H  
ATOM   2548  HA  GLU B 200      -2.245 -18.082 -41.102  1.00 44.08           H  
ATOM   2549  HB3 GLU B 200      -1.127 -18.541 -43.207  1.00 44.08           H  
ATOM   2550  HB2 GLU B 200      -2.395 -19.591 -43.739  1.00 44.08           H  
ATOM   2551  HG3 GLU B 200      -0.897 -20.238 -41.150  1.00 44.08           H  
ATOM   2552  HG2 GLU B 200      -0.120 -20.527 -42.677  1.00 44.08           H  
ATOM   2553  N   SER B 201      -4.681 -17.688 -43.283  1.00 42.73           N  
ATOM   2554  CA  SER B 201      -5.498 -16.786 -44.092  1.00 42.73           C  
ATOM   2555  C   SER B 201      -6.170 -15.635 -43.317  1.00 42.73           C  
ATOM   2556  O   SER B 201      -6.367 -14.575 -43.912  1.00 42.73           O  
ATOM   2557  CB  SER B 201      -6.524 -17.634 -44.873  1.00 42.73           C  
ATOM   2558  OG  SER B 201      -7.487 -18.228 -44.019  1.00 42.73           O  
ATOM   2559  H   SER B 201      -5.021 -18.638 -43.222  1.00 42.73           H  
ATOM   2560  HA  SER B 201      -4.827 -16.328 -44.823  1.00 42.73           H  
ATOM   2561  HB3 SER B 201      -6.021 -18.416 -45.443  1.00 42.73           H  
ATOM   2562  HB2 SER B 201      -7.050 -17.011 -45.598  1.00 42.73           H  
ATOM   2563  HG  SER B 201      -8.099 -18.739 -44.555  1.00 42.73           H  
ATOM   2564  N   LEU B 202      -6.503 -15.849 -42.031  1.00 40.02           N  
ATOM   2565  CA  LEU B 202      -7.246 -14.893 -41.200  1.00 40.02           C  
ATOM   2566  C   LEU B 202      -6.400 -14.289 -40.061  1.00 40.02           C  
ATOM   2567  O   LEU B 202      -6.969 -13.767 -39.104  1.00 40.02           O  
ATOM   2568  CB  LEU B 202      -8.617 -15.499 -40.799  1.00 40.02           C  
ATOM   2569  CG  LEU B 202      -8.606 -16.693 -39.811  1.00 40.02           C  
ATOM   2570  CD1 LEU B 202      -8.941 -16.276 -38.363  1.00 40.02           C  
ATOM   2571  CD2 LEU B 202      -9.563 -17.803 -40.283  1.00 40.02           C  
ATOM   2572  H   LEU B 202      -6.290 -16.740 -41.604  1.00 40.02           H  
ATOM   2573  HA  LEU B 202      -7.497 -14.022 -41.806  1.00 40.02           H  
ATOM   2574  HB3 LEU B 202      -9.091 -15.817 -41.728  1.00 40.02           H  
ATOM   2575  HB2 LEU B 202      -9.277 -14.716 -40.426  1.00 40.02           H  
ATOM   2576  HG  LEU B 202      -7.604 -17.124 -39.803  1.00 40.02           H  
ATOM   2577 HD11 LEU B 202      -8.180 -16.636 -37.673  1.00 40.02           H  
ATOM   2578 HD12 LEU B 202      -9.005 -15.196 -38.239  1.00 40.02           H  
ATOM   2579 HD13 LEU B 202      -9.893 -16.688 -38.026  1.00 40.02           H  
ATOM   2580 HD21 LEU B 202      -9.792 -18.505 -39.479  1.00 40.02           H  
ATOM   2581 HD22 LEU B 202     -10.508 -17.394 -40.643  1.00 40.02           H  
ATOM   2582 HD23 LEU B 202      -9.117 -18.373 -41.098  1.00 40.02           H  
ATOM   2583  N   ASN B 203      -5.063 -14.267 -40.236  1.00 45.80           N  
ATOM   2584  CA  ASN B 203      -4.136 -13.444 -39.443  1.00 45.80           C  
ATOM   2585  C   ASN B 203      -4.243 -11.946 -39.779  1.00 45.80           C  
ATOM   2586  O   ASN B 203      -4.068 -11.131 -38.873  1.00 45.80           O  
ATOM   2587  CB  ASN B 203      -2.687 -13.933 -39.664  1.00 45.80           C  
ATOM   2588  CG  ASN B 203      -2.320 -15.116 -38.772  1.00 45.80           C  
ATOM   2589  OD1 ASN B 203      -2.415 -15.019 -37.552  1.00 45.80           O  
ATOM   2590  ND2 ASN B 203      -1.866 -16.219 -39.365  1.00 45.80           N  
ATOM   2591  H   ASN B 203      -4.664 -14.739 -41.035  1.00 45.80           H  
ATOM   2592  HA  ASN B 203      -4.427 -13.608 -38.403  1.00 45.80           H  
ATOM   2593  HB3 ASN B 203      -1.985 -13.146 -39.382  1.00 45.80           H  
ATOM   2594  HB2 ASN B 203      -2.492 -14.141 -40.717  1.00 45.80           H  
ATOM   2595 HD22 ASN B 203      -1.591 -17.015 -38.808  1.00 45.80           H  
ATOM   2596 HD21 ASN B 203      -1.793 -16.266 -40.371  1.00 45.80           H  
ATOM   2597  N   LYS B 204      -4.559 -11.603 -41.043  1.00 52.29           N  
ATOM   2598  CA  LYS B 204      -4.838 -10.226 -41.475  1.00 52.29           C  
ATOM   2599  C   LYS B 204      -6.123  -9.665 -40.831  1.00 52.29           C  
ATOM   2600  O   LYS B 204      -6.216  -8.459 -40.611  1.00 52.29           O  
ATOM   2601  CB  LYS B 204      -4.960 -10.149 -43.013  1.00 52.29           C  
ATOM   2602  CG  LYS B 204      -3.702 -10.582 -43.795  1.00 52.29           C  
ATOM   2603  CD  LYS B 204      -3.707 -12.046 -44.290  1.00 52.29           C  
ATOM   2604  CE  LYS B 204      -4.324 -12.260 -45.690  1.00 52.29           C  
ATOM   2605  NZ  LYS B 204      -5.786 -12.065 -45.727  1.00 52.29           N1+
ATOM   2606  H   LYS B 204      -4.679 -12.326 -41.738  1.00 52.29           H  
ATOM   2607  HA  LYS B 204      -4.005  -9.594 -41.160  1.00 52.29           H  
ATOM   2608  HB3 LYS B 204      -5.165  -9.111 -43.278  1.00 52.29           H  
ATOM   2609  HB2 LYS B 204      -5.834 -10.710 -43.344  1.00 52.29           H  
ATOM   2610  HG3 LYS B 204      -2.823 -10.425 -43.168  1.00 52.29           H  
ATOM   2611  HG2 LYS B 204      -3.559  -9.916 -44.647  1.00 52.29           H  
ATOM   2612  HD3 LYS B 204      -4.217 -12.685 -43.567  1.00 52.29           H  
ATOM   2613  HD2 LYS B 204      -2.678 -12.407 -44.308  1.00 52.29           H  
ATOM   2614  HE3 LYS B 204      -4.122 -13.279 -46.019  1.00 52.29           H  
ATOM   2615  HE2 LYS B 204      -3.853 -11.597 -46.418  1.00 52.29           H  
ATOM   2616  HZ1 LYS B 204      -6.226 -12.729 -45.102  1.00 52.29           H  
ATOM   2617  HZ2 LYS B 204      -6.010 -11.124 -45.435  1.00 52.29           H  
ATOM   2618  HZ3 LYS B 204      -6.124 -12.216 -46.666  1.00 52.29           H  
ATOM   2619  N   CYS B 205      -7.067 -10.571 -40.521  1.00 55.74           N  
ATOM   2620  CA  CYS B 205      -8.346 -10.301 -39.866  1.00 55.74           C  
ATOM   2621  C   CYS B 205      -8.224 -10.241 -38.326  1.00 55.74           C  
ATOM   2622  O   CYS B 205      -9.255 -10.147 -37.665  1.00 55.74           O  
ATOM   2623  CB  CYS B 205      -9.394 -11.359 -40.276  1.00 55.74           C  
ATOM   2624  SG  CYS B 205      -9.664 -11.328 -42.072  1.00 55.74           S  
ATOM   2625  H   CYS B 205      -6.887 -11.543 -40.726  1.00 55.74           H  
ATOM   2626  HA  CYS B 205      -8.706  -9.323 -40.191  1.00 55.74           H  
ATOM   2627  HB3 CYS B 205     -10.354 -11.179 -39.790  1.00 55.74           H  
ATOM   2628  HB2 CYS B 205      -9.074 -12.358 -39.984  1.00 55.74           H  
ATOM   2629  HG  CYS B 205     -10.587 -12.294 -42.096  1.00 55.74           H  
ATOM   2630  N   GLN B 206      -7.001 -10.307 -37.769  1.00 53.32           N  
ATOM   2631  CA  GLN B 206      -6.755 -10.359 -36.325  1.00 53.32           C  
ATOM   2632  C   GLN B 206      -6.155  -9.066 -35.743  1.00 53.32           C  
ATOM   2633  O   GLN B 206      -5.876  -9.046 -34.544  1.00 53.32           O  
ATOM   2634  CB  GLN B 206      -5.918 -11.623 -35.997  1.00 53.32           C  
ATOM   2635  CG  GLN B 206      -6.597 -12.570 -34.985  1.00 53.32           C  
ATOM   2636  CD  GLN B 206      -7.768 -13.361 -35.580  1.00 53.32           C  
ATOM   2637  OE1 GLN B 206      -7.634 -14.546 -35.871  1.00 53.32           O  
ATOM   2638  NE2 GLN B 206      -8.926 -12.725 -35.755  1.00 53.32           N  
ATOM   2639  H   GLN B 206      -6.185 -10.388 -38.361  1.00 53.32           H  
ATOM   2640  HA  GLN B 206      -7.705 -10.430 -35.796  1.00 53.32           H  
ATOM   2641  HB3 GLN B 206      -4.943 -11.337 -35.600  1.00 53.32           H  
ATOM   2642  HB2 GLN B 206      -5.688 -12.185 -36.903  1.00 53.32           H  
ATOM   2643  HG3 GLN B 206      -6.931 -12.018 -34.105  1.00 53.32           H  
ATOM   2644  HG2 GLN B 206      -5.860 -13.290 -34.629  1.00 53.32           H  
ATOM   2645 HE22 GLN B 206      -9.726 -13.232 -36.109  1.00 53.32           H  
ATOM   2646 HE21 GLN B 206      -9.016 -11.745 -35.532  1.00 53.32           H  
ATOM   2647  N   ILE B 207      -6.029  -8.001 -36.556  1.00 61.29           N  
ATOM   2648  CA  ILE B 207      -5.736  -6.645 -36.085  1.00 61.29           C  
ATOM   2649  C   ILE B 207      -7.062  -5.863 -36.083  1.00 61.29           C  
ATOM   2650  O   ILE B 207      -7.593  -5.543 -37.147  1.00 61.29           O  
ATOM   2651  CB  ILE B 207      -4.673  -5.925 -36.970  1.00 61.29           C  
ATOM   2652  CG1 ILE B 207      -3.314  -6.662 -36.873  1.00 61.29           C  
ATOM   2653  CG2 ILE B 207      -4.491  -4.427 -36.620  1.00 61.29           C  
ATOM   2654  CD1 ILE B 207      -2.244  -6.157 -37.852  1.00 61.29           C  
ATOM   2655  H   ILE B 207      -6.282  -8.086 -37.530  1.00 61.29           H  
ATOM   2656  HA  ILE B 207      -5.346  -6.669 -35.066  1.00 61.29           H  
ATOM   2657  HB  ILE B 207      -5.003  -5.983 -38.009  1.00 61.29           H  
ATOM   2658 HG13 ILE B 207      -3.451  -7.729 -37.050  1.00 61.29           H  
ATOM   2659 HG12 ILE B 207      -2.931  -6.580 -35.855  1.00 61.29           H  
ATOM   2660 HG21 ILE B 207      -3.722  -3.962 -37.238  1.00 61.29           H  
ATOM   2661 HG22 ILE B 207      -5.399  -3.847 -36.782  1.00 61.29           H  
ATOM   2662 HG23 ILE B 207      -4.197  -4.300 -35.578  1.00 61.29           H  
ATOM   2663 HD11 ILE B 207      -1.529  -6.945 -38.086  1.00 61.29           H  
ATOM   2664 HD12 ILE B 207      -2.685  -5.823 -38.792  1.00 61.29           H  
ATOM   2665 HD13 ILE B 207      -1.685  -5.322 -37.429  1.00 61.29           H  
ATOM   2666  N   PHE B 208      -7.585  -5.622 -34.872  1.00 60.12           N  
ATOM   2667  CA  PHE B 208      -8.888  -5.006 -34.629  1.00 60.12           C  
ATOM   2668  C   PHE B 208      -8.837  -3.468 -34.723  1.00 60.12           C  
ATOM   2669  O   PHE B 208      -7.969  -2.873 -34.082  1.00 60.12           O  
ATOM   2670  CB  PHE B 208      -9.368  -5.424 -33.223  1.00 60.12           C  
ATOM   2671  CG  PHE B 208      -9.857  -6.858 -33.167  1.00 60.12           C  
ATOM   2672  CD1 PHE B 208     -11.167  -7.158 -33.594  1.00 60.12           C  
ATOM   2673  CD2 PHE B 208      -8.961  -7.916 -32.900  1.00 60.12           C  
ATOM   2674  CE1 PHE B 208     -11.574  -8.478 -33.699  1.00 60.12           C  
ATOM   2675  CE2 PHE B 208      -9.391  -9.232 -33.010  1.00 60.12           C  
ATOM   2676  CZ  PHE B 208     -10.692  -9.510 -33.410  1.00 60.12           C  
ATOM   2677  H   PHE B 208      -7.082  -5.920 -34.050  1.00 60.12           H  
ATOM   2678  HA  PHE B 208      -9.588  -5.426 -35.349  1.00 60.12           H  
ATOM   2679  HB3 PHE B 208     -10.192  -4.784 -32.902  1.00 60.12           H  
ATOM   2680  HB2 PHE B 208      -8.575  -5.284 -32.486  1.00 60.12           H  
ATOM   2681  HD1 PHE B 208     -11.850  -6.363 -33.855  1.00 60.12           H  
ATOM   2682  HD2 PHE B 208      -7.937  -7.708 -32.626  1.00 60.12           H  
ATOM   2683  HE1 PHE B 208     -12.575  -8.698 -34.035  1.00 60.12           H  
ATOM   2684  HE2 PHE B 208      -8.706 -10.042 -32.805  1.00 60.12           H  
ATOM   2685  HZ  PHE B 208     -11.017 -10.532 -33.517  1.00 60.12           H  
ATOM   2686  N   PRO B 209      -9.804  -2.842 -35.441  1.00 66.84           N  
ATOM   2687  CA  PRO B 209     -10.158  -1.420 -35.242  1.00 66.84           C  
ATOM   2688  C   PRO B 209     -10.506  -1.091 -33.778  1.00 66.84           C  
ATOM   2689  O   PRO B 209     -11.200  -1.880 -33.132  1.00 66.84           O  
ATOM   2690  CB  PRO B 209     -11.378  -1.208 -36.160  1.00 66.84           C  
ATOM   2691  CG  PRO B 209     -11.275  -2.301 -37.207  1.00 66.84           C  
ATOM   2692  CD  PRO B 209     -10.692  -3.466 -36.422  1.00 66.84           C  
ATOM   2693  HA  PRO B 209      -9.317  -0.814 -35.589  1.00 66.84           H  
ATOM   2694  HB3 PRO B 209     -11.397  -0.213 -36.605  1.00 66.84           H  
ATOM   2695  HB2 PRO B 209     -12.312  -1.336 -35.608  1.00 66.84           H  
ATOM   2696  HG3 PRO B 209     -10.569  -1.996 -37.982  1.00 66.84           H  
ATOM   2697  HG2 PRO B 209     -12.225  -2.535 -37.689  1.00 66.84           H  
ATOM   2698  HD2 PRO B 209     -11.479  -4.011 -35.896  1.00 66.84           H  
ATOM   2699  HD3 PRO B 209     -10.173  -4.156 -37.089  1.00 66.84           H  
ATOM   2700  N   SER B 210     -10.001   0.056 -33.294  1.00 81.09           N  
ATOM   2701  CA  SER B 210     -10.167   0.559 -31.925  1.00 81.09           C  
ATOM   2702  C   SER B 210     -11.635   0.666 -31.460  1.00 81.09           C  
ATOM   2703  O   SER B 210     -12.531   0.850 -32.286  1.00 81.09           O  
ATOM   2704  CB  SER B 210      -9.416   1.904 -31.807  1.00 81.09           C  
ATOM   2705  OG  SER B 210     -10.039   2.941 -32.543  1.00 81.09           O  
ATOM   2706  H   SER B 210      -9.457   0.649 -33.905  1.00 81.09           H  
ATOM   2707  HA  SER B 210      -9.668  -0.162 -31.274  1.00 81.09           H  
ATOM   2708  HB3 SER B 210      -8.384   1.800 -32.145  1.00 81.09           H  
ATOM   2709  HB2 SER B 210      -9.368   2.214 -30.762  1.00 81.09           H  
ATOM   2710  HG  SER B 210     -10.893   3.133 -32.146  1.00 81.09           H  
ATOM   2711  N   LYS B 211     -11.835   0.554 -30.134  1.00 85.26           N  
ATOM   2712  CA  LYS B 211     -13.136   0.608 -29.457  1.00 85.26           C  
ATOM   2713  C   LYS B 211     -13.894   1.919 -29.781  1.00 85.26           C  
ATOM   2714  O   LYS B 211     -13.333   2.987 -29.526  1.00 85.26           O  
ATOM   2715  CB  LYS B 211     -12.906   0.493 -27.934  1.00 85.26           C  
ATOM   2716  CG  LYS B 211     -12.369  -0.882 -27.493  1.00 85.26           C  
ATOM   2717  CD  LYS B 211     -12.264  -1.051 -25.967  1.00 85.26           C  
ATOM   2718  CE  LYS B 211     -13.627  -1.216 -25.266  1.00 85.26           C  
ATOM   2719  NZ  LYS B 211     -13.479  -1.350 -23.806  1.00 85.26           N1+
ATOM   2720  H   LYS B 211     -11.039   0.411 -29.531  1.00 85.26           H  
ATOM   2721  HA  LYS B 211     -13.675  -0.278 -29.788  1.00 85.26           H  
ATOM   2722  HB3 LYS B 211     -13.859   0.670 -27.434  1.00 85.26           H  
ATOM   2723  HB2 LYS B 211     -12.234   1.282 -27.591  1.00 85.26           H  
ATOM   2724  HG3 LYS B 211     -11.383  -1.039 -27.930  1.00 85.26           H  
ATOM   2725  HG2 LYS B 211     -13.004  -1.670 -27.900  1.00 85.26           H  
ATOM   2726  HD3 LYS B 211     -11.733  -0.192 -25.553  1.00 85.26           H  
ATOM   2727  HD2 LYS B 211     -11.637  -1.920 -25.758  1.00 85.26           H  
ATOM   2728  HE3 LYS B 211     -14.140  -2.100 -25.648  1.00 85.26           H  
ATOM   2729  HE2 LYS B 211     -14.274  -0.361 -25.461  1.00 85.26           H  
ATOM   2730  HZ1 LYS B 211     -13.041  -0.521 -23.430  1.00 85.26           H  
ATOM   2731  HZ2 LYS B 211     -14.387  -1.472 -23.377  1.00 85.26           H  
ATOM   2732  HZ3 LYS B 211     -12.909  -2.156 -23.594  1.00 85.26           H  
ATOM   2733  N   PRO B 212     -15.104   1.826 -30.386  1.00107.21           N  
ATOM   2734  CA  PRO B 212     -15.833   2.998 -30.907  1.00107.21           C  
ATOM   2735  C   PRO B 212     -16.265   3.967 -29.796  1.00107.21           C  
ATOM   2736  O   PRO B 212     -16.888   3.544 -28.822  1.00107.21           O  
ATOM   2737  CB  PRO B 212     -17.024   2.390 -31.668  1.00107.21           C  
ATOM   2738  CG  PRO B 212     -17.253   1.035 -31.025  1.00107.21           C  
ATOM   2739  CD  PRO B 212     -15.846   0.592 -30.648  1.00107.21           C  
ATOM   2740  HA  PRO B 212     -15.194   3.531 -31.615  1.00107.21           H  
ATOM   2741  HB3 PRO B 212     -16.746   2.254 -32.714  1.00107.21           H  
ATOM   2742  HB2 PRO B 212     -17.921   3.012 -31.649  1.00107.21           H  
ATOM   2743  HG3 PRO B 212     -17.774   0.325 -31.667  1.00107.21           H  
ATOM   2744  HG2 PRO B 212     -17.846   1.164 -30.122  1.00107.21           H  
ATOM   2745  HD2 PRO B 212     -15.878  -0.083 -29.792  1.00107.21           H  
ATOM   2746  HD3 PRO B 212     -15.369   0.086 -31.487  1.00107.21           H  
ATOM   2747  N   VAL B 213     -15.876   5.243 -29.962  1.00120.75           N  
ATOM   2748  CA  VAL B 213     -16.017   6.335 -28.993  1.00120.75           C  
ATOM   2749  C   VAL B 213     -15.176   6.001 -27.731  1.00120.75           C  
ATOM   2750  O   VAL B 213     -13.962   5.855 -27.873  1.00120.75           O  
ATOM   2751  CB  VAL B 213     -17.510   6.698 -28.673  1.00120.75           C  
ATOM   2752  CG1 VAL B 213     -17.663   8.000 -27.853  1.00120.75           C  
ATOM   2753  CG2 VAL B 213     -18.351   6.842 -29.958  1.00120.75           C  
ATOM   2754  H   VAL B 213     -15.361   5.482 -30.797  1.00120.75           H  
ATOM   2755  HA  VAL B 213     -15.550   7.209 -29.450  1.00120.75           H  
ATOM   2756  HB  VAL B 213     -17.967   5.893 -28.095  1.00120.75           H  
ATOM   2757 HG11 VAL B 213     -18.715   8.233 -27.688  1.00120.75           H  
ATOM   2758 HG12 VAL B 213     -17.201   7.952 -26.868  1.00120.75           H  
ATOM   2759 HG13 VAL B 213     -17.219   8.846 -28.379  1.00120.75           H  
ATOM   2760 HG21 VAL B 213     -19.374   7.141 -29.727  1.00120.75           H  
ATOM   2761 HG22 VAL B 213     -17.927   7.592 -30.627  1.00120.75           H  
ATOM   2762 HG23 VAL B 213     -18.418   5.903 -30.507  1.00120.75           H  
ATOM   2763  N   SER B 214     -15.812   5.845 -26.558  1.00126.06           N  
ATOM   2764  CA  SER B 214     -15.218   5.453 -25.282  1.00126.06           C  
ATOM   2765  C   SER B 214     -16.315   5.409 -24.210  1.00126.06           C  
ATOM   2766  O   SER B 214     -17.061   6.381 -24.082  1.00126.06           O  
ATOM   2767  CB  SER B 214     -14.067   6.398 -24.846  1.00126.06           C  
ATOM   2768  OG  SER B 214     -14.483   7.740 -24.671  1.00126.06           O  
ATOM   2769  H   SER B 214     -16.812   5.990 -26.530  1.00126.06           H  
ATOM   2770  HA  SER B 214     -14.813   4.447 -25.410  1.00126.06           H  
ATOM   2771  HB3 SER B 214     -13.227   6.373 -25.539  1.00126.06           H  
ATOM   2772  HB2 SER B 214     -13.676   6.048 -23.892  1.00126.06           H  
ATOM   2773  HG  SER B 214     -15.216   7.755 -24.049  1.00126.06           H  
ATOM   2774  N   ARG B 215     -16.340   4.312 -23.428  1.00118.54           N  
ATOM   2775  CA  ARG B 215     -17.166   4.109 -22.227  1.00118.54           C  
ATOM   2776  C   ARG B 215     -18.667   4.366 -22.491  1.00118.54           C  
ATOM   2777  O   ARG B 215     -19.238   5.309 -21.942  1.00118.54           O  
ATOM   2778  CB  ARG B 215     -16.574   4.953 -21.067  1.00  0.00           C  
ATOM   2779  CG  ARG B 215     -17.182   4.669 -19.675  1.00  0.00           C  
ATOM   2780  CD  ARG B 215     -16.654   5.588 -18.554  1.00  0.00           C  
ATOM   2781  NE  ARG B 215     -17.005   7.005 -18.757  1.00  0.00           N  
ATOM   2782  CZ  ARG B 215     -18.185   7.604 -18.504  1.00  0.00           C  
ATOM   2783  NH1 ARG B 215     -19.237   6.943 -17.992  1.00  0.00           N  
ATOM   2784  NH2 ARG B 215     -18.314   8.908 -18.776  1.00  0.00           N1+
ATOM   2785  H   ARG B 215     -15.689   3.566 -23.628  1.00118.54           H  
ATOM   2786  HA  ARG B 215     -17.065   3.056 -21.961  1.00118.54           H  
ATOM   2787  HB3 ARG B 215     -16.682   6.011 -21.310  1.00  0.00           H  
ATOM   2788  HB2 ARG B 215     -15.499   4.774 -21.008  1.00  0.00           H  
ATOM   2789  HG3 ARG B 215     -17.001   3.630 -19.402  1.00  0.00           H  
ATOM   2790  HG2 ARG B 215     -18.266   4.762 -19.706  1.00  0.00           H  
ATOM   2791  HD3 ARG B 215     -15.566   5.523 -18.510  1.00  0.00           H  
ATOM   2792  HD2 ARG B 215     -17.021   5.260 -17.582  1.00  0.00           H  
ATOM   2793  HE  ARG B 215     -16.276   7.569 -19.172  1.00  0.00           H  
ATOM   2794 HH12 ARG B 215     -20.112   7.418 -17.821  1.00  0.00           H  
ATOM   2795 HH11 ARG B 215     -19.162   5.959 -17.784  1.00  0.00           H  
ATOM   2796 HH22 ARG B 215     -19.189   9.382 -18.602  1.00  0.00           H  
ATOM   2797 HH21 ARG B 215     -17.541   9.432 -19.161  1.00  0.00           H  
ATOM   2798  N   GLU B 216     -19.251   3.559 -23.389  1.00112.10           N  
ATOM   2799  CA  GLU B 216     -20.602   3.769 -23.904  1.00112.10           C  
ATOM   2800  C   GLU B 216     -21.266   2.417 -24.202  1.00112.10           C  
ATOM   2801  O   GLU B 216     -20.611   1.523 -24.741  1.00112.10           O  
ATOM   2802  CB  GLU B 216     -20.514   4.709 -25.135  1.00  0.00           C  
ATOM   2803  CG  GLU B 216     -21.853   5.045 -25.830  1.00  0.00           C  
ATOM   2804  CD  GLU B 216     -22.855   5.789 -24.933  1.00  0.00           C  
ATOM   2805  OE1 GLU B 216     -22.439   6.774 -24.282  1.00  0.00           O  
ATOM   2806  OE2 GLU B 216     -24.031   5.361 -24.910  1.00  0.00           O1-
ATOM   2807  H   GLU B 216     -18.729   2.805 -23.811  1.00112.10           H  
ATOM   2808  HA  GLU B 216     -21.203   4.255 -23.132  1.00112.10           H  
ATOM   2809  HB3 GLU B 216     -19.839   4.276 -25.873  1.00  0.00           H  
ATOM   2810  HB2 GLU B 216     -20.028   5.641 -24.840  1.00  0.00           H  
ATOM   2811  HG3 GLU B 216     -22.303   4.138 -26.236  1.00  0.00           H  
ATOM   2812  HG2 GLU B 216     -21.652   5.679 -26.695  1.00  0.00           H  
ATOM   2813  N   ASP B 217     -22.560   2.304 -23.855  1.00117.35           N  
ATOM   2814  CA  ASP B 217     -23.394   1.124 -24.112  1.00117.35           C  
ATOM   2815  C   ASP B 217     -23.850   1.088 -25.576  1.00117.35           C  
ATOM   2816  O   ASP B 217     -24.070   2.135 -26.184  1.00117.35           O  
ATOM   2817  CB  ASP B 217     -24.608   1.018 -23.154  1.00117.35           C  
ATOM   2818  CG  ASP B 217     -24.276   0.931 -21.651  1.00117.35           C  
ATOM   2819  OD1 ASP B 217     -23.142   0.529 -21.304  1.00117.35           O  
ATOM   2820  OD2 ASP B 217     -25.225   1.135 -20.863  1.00117.35           O1-
ATOM   2821  H   ASP B 217     -23.034   3.094 -23.440  1.00117.35           H  
ATOM   2822  HA  ASP B 217     -22.772   0.241 -23.953  1.00117.35           H  
ATOM   2823  HB3 ASP B 217     -25.202   0.138 -23.408  1.00117.35           H  
ATOM   2824  HB2 ASP B 217     -25.253   1.887 -23.301  1.00117.35           H  
ATOM   2825  N   GLN B 218     -23.921  -0.139 -26.122  1.00106.73           N  
ATOM   2826  CA  GLN B 218     -24.115  -0.484 -27.539  1.00106.73           C  
ATOM   2827  C   GLN B 218     -22.885  -0.180 -28.426  1.00106.73           C  
ATOM   2828  O   GLN B 218     -22.818  -0.693 -29.540  1.00106.73           O  
ATOM   2829  CB  GLN B 218     -25.418   0.121 -28.127  1.00106.73           C  
ATOM   2830  CG  GLN B 218     -26.724  -0.160 -27.345  1.00106.73           C  
ATOM   2831  CD  GLN B 218     -26.920  -1.625 -26.943  1.00106.73           C  
ATOM   2832  OE1 GLN B 218     -26.423  -2.062 -25.908  1.00106.73           O  
ATOM   2833  NE2 GLN B 218     -27.648  -2.388 -27.759  1.00106.73           N  
ATOM   2834  H   GLN B 218     -23.772  -0.931 -25.514  1.00106.73           H  
ATOM   2835  HA  GLN B 218     -24.205  -1.571 -27.560  1.00106.73           H  
ATOM   2836  HB3 GLN B 218     -25.545  -0.261 -29.142  1.00106.73           H  
ATOM   2837  HB2 GLN B 218     -25.311   1.199 -28.245  1.00106.73           H  
ATOM   2838  HG3 GLN B 218     -27.583   0.181 -27.924  1.00106.73           H  
ATOM   2839  HG2 GLN B 218     -26.731   0.435 -26.431  1.00106.73           H  
ATOM   2840 HE22 GLN B 218     -27.810  -3.359 -27.532  1.00106.73           H  
ATOM   2841 HE21 GLN B 218     -28.055  -2.000 -28.597  1.00106.73           H  
ATOM   2842  N   CYS B 219     -21.910   0.580 -27.902  1.00 98.68           N  
ATOM   2843  CA  CYS B 219     -20.545   0.695 -28.415  1.00 98.68           C  
ATOM   2844  C   CYS B 219     -19.628  -0.350 -27.748  1.00 98.68           C  
ATOM   2845  O   CYS B 219     -18.567  -0.642 -28.297  1.00 98.68           O  
ATOM   2846  CB  CYS B 219     -19.984   2.105 -28.169  1.00 98.68           C  
ATOM   2847  SG  CYS B 219     -20.791   3.308 -29.258  1.00 98.68           S  
ATOM   2848  H   CYS B 219     -22.074   1.019 -27.007  1.00 98.68           H  
ATOM   2849  HA  CYS B 219     -20.530   0.498 -29.488  1.00 98.68           H  
ATOM   2850  HB3 CYS B 219     -18.914   2.139 -28.359  1.00 98.68           H  
ATOM   2851  HB2 CYS B 219     -20.129   2.408 -27.135  1.00 98.68           H  
ATOM   2852  HG  CYS B 219     -21.986   3.256 -28.662  1.00 98.68           H  
ATOM   2853  N   SER B 220     -20.051  -0.898 -26.593  1.00 81.33           N  
ATOM   2854  CA  SER B 220     -19.356  -1.949 -25.859  1.00 81.33           C  
ATOM   2855  C   SER B 220     -19.952  -3.317 -26.214  1.00 81.33           C  
ATOM   2856  O   SER B 220     -19.248  -4.123 -26.818  1.00 81.33           O  
ATOM   2857  CB  SER B 220     -19.431  -1.670 -24.344  1.00 81.33           C  
ATOM   2858  OG  SER B 220     -18.562  -0.610 -24.002  1.00 81.33           O  
ATOM   2859  H   SER B 220     -20.922  -0.581 -26.193  1.00 81.33           H  
ATOM   2860  HA  SER B 220     -18.300  -1.975 -26.143  1.00 81.33           H  
ATOM   2861  HB3 SER B 220     -19.123  -2.548 -23.774  1.00 81.33           H  
ATOM   2862  HB2 SER B 220     -20.447  -1.423 -24.029  1.00 81.33           H  
ATOM   2863  HG  SER B 220     -18.967   0.211 -24.300  1.00 81.33           H  
ATOM   2864  N   TYR B 221     -21.227  -3.553 -25.845  1.00 68.78           N  
ATOM   2865  CA  TYR B 221     -21.916  -4.846 -25.966  1.00 68.78           C  
ATOM   2866  C   TYR B 221     -21.930  -5.442 -27.388  1.00 68.78           C  
ATOM   2867  O   TYR B 221     -21.725  -6.646 -27.526  1.00 68.78           O  
ATOM   2868  CB  TYR B 221     -23.336  -4.735 -25.363  1.00 68.78           C  
ATOM   2869  CG  TYR B 221     -24.152  -6.020 -25.380  1.00 68.78           C  
ATOM   2870  CD1 TYR B 221     -23.793  -7.095 -24.539  1.00 68.78           C  
ATOM   2871  CD2 TYR B 221     -25.256  -6.156 -26.249  1.00 68.78           C  
ATOM   2872  CE1 TYR B 221     -24.523  -8.299 -24.572  1.00 68.78           C  
ATOM   2873  CE2 TYR B 221     -25.988  -7.360 -26.281  1.00 68.78           C  
ATOM   2874  CZ  TYR B 221     -25.621  -8.433 -25.446  1.00 68.78           C  
ATOM   2875  OH  TYR B 221     -26.327  -9.600 -25.485  1.00 68.78           O  
ATOM   2876  H   TYR B 221     -21.742  -2.828 -25.367  1.00 68.78           H  
ATOM   2877  HA  TYR B 221     -21.351  -5.542 -25.343  1.00 68.78           H  
ATOM   2878  HB3 TYR B 221     -23.894  -3.955 -25.883  1.00 68.78           H  
ATOM   2879  HB2 TYR B 221     -23.266  -4.405 -24.325  1.00 68.78           H  
ATOM   2880  HD1 TYR B 221     -22.947  -7.001 -23.873  1.00 68.78           H  
ATOM   2881  HD2 TYR B 221     -25.540  -5.341 -26.899  1.00 68.78           H  
ATOM   2882  HE1 TYR B 221     -24.235  -9.117 -23.929  1.00 68.78           H  
ATOM   2883  HE2 TYR B 221     -26.829  -7.461 -26.951  1.00 68.78           H  
ATOM   2884  HH  TYR B 221     -25.993 -10.265 -24.879  1.00 68.78           H  
ATOM   2885  N   LYS B 222     -22.120  -4.594 -28.411  1.00 63.89           N  
ATOM   2886  CA  LYS B 222     -22.074  -4.993 -29.819  1.00 63.89           C  
ATOM   2887  C   LYS B 222     -20.637  -5.225 -30.330  1.00 63.89           C  
ATOM   2888  O   LYS B 222     -20.440  -6.126 -31.146  1.00 63.89           O  
ATOM   2889  CB  LYS B 222     -22.844  -3.944 -30.646  1.00 63.89           C  
ATOM   2890  CG  LYS B 222     -22.880  -4.183 -32.168  1.00 63.89           C  
ATOM   2891  CD  LYS B 222     -23.935  -3.338 -32.907  1.00 63.89           C  
ATOM   2892  CE  LYS B 222     -23.831  -1.823 -32.643  1.00 63.89           C  
ATOM   2893  NZ  LYS B 222     -24.789  -1.054 -33.457  1.00 63.89           N1+
ATOM   2894  H   LYS B 222     -22.273  -3.614 -28.226  1.00 63.89           H  
ATOM   2895  HA  LYS B 222     -22.609  -5.941 -29.917  1.00 63.89           H  
ATOM   2896  HB3 LYS B 222     -22.403  -2.966 -30.465  1.00 63.89           H  
ATOM   2897  HB2 LYS B 222     -23.869  -3.899 -30.271  1.00 63.89           H  
ATOM   2898  HG3 LYS B 222     -23.076  -5.238 -32.365  1.00 63.89           H  
ATOM   2899  HG2 LYS B 222     -21.897  -3.974 -32.595  1.00 63.89           H  
ATOM   2900  HD3 LYS B 222     -24.929  -3.694 -32.629  1.00 63.89           H  
ATOM   2901  HD2 LYS B 222     -23.837  -3.531 -33.977  1.00 63.89           H  
ATOM   2902  HE3 LYS B 222     -22.822  -1.466 -32.855  1.00 63.89           H  
ATOM   2903  HE2 LYS B 222     -24.043  -1.609 -31.597  1.00 63.89           H  
ATOM   2904  HZ1 LYS B 222     -25.731  -1.355 -33.246  1.00 63.89           H  
ATOM   2905  HZ2 LYS B 222     -24.697  -0.071 -33.243  1.00 63.89           H  
ATOM   2906  HZ3 LYS B 222     -24.600  -1.203 -34.437  1.00 63.89           H  
ATOM   2907  N   TRP B 223     -19.665  -4.428 -29.841  1.00 52.00           N  
ATOM   2908  CA  TRP B 223     -18.257  -4.514 -30.237  1.00 52.00           C  
ATOM   2909  C   TRP B 223     -17.552  -5.772 -29.704  1.00 52.00           C  
ATOM   2910  O   TRP B 223     -16.810  -6.392 -30.465  1.00 52.00           O  
ATOM   2911  CB  TRP B 223     -17.503  -3.223 -29.864  1.00 52.00           C  
ATOM   2912  CG  TRP B 223     -16.087  -3.121 -30.365  1.00 52.00           C  
ATOM   2913  CD1 TRP B 223     -15.722  -2.620 -31.568  1.00 52.00           C  
ATOM   2914  CD2 TRP B 223     -14.850  -3.603 -29.750  1.00 52.00           C  
ATOM   2915  NE1 TRP B 223     -14.355  -2.716 -31.723  1.00 52.00           N  
ATOM   2916  CE2 TRP B 223     -13.764  -3.328 -30.639  1.00 52.00           C  
ATOM   2917  CE3 TRP B 223     -14.532  -4.254 -28.534  1.00 52.00           C  
ATOM   2918  CZ2 TRP B 223     -12.435  -3.675 -30.337  1.00 52.00           C  
ATOM   2919  CZ3 TRP B 223     -13.204  -4.617 -28.229  1.00 52.00           C  
ATOM   2920  CH2 TRP B 223     -12.157  -4.328 -29.125  1.00 52.00           C  
ATOM   2921  H   TRP B 223     -19.892  -3.732 -29.145  1.00 52.00           H  
ATOM   2922  HA  TRP B 223     -18.244  -4.572 -31.324  1.00 52.00           H  
ATOM   2923  HB3 TRP B 223     -17.492  -3.099 -28.781  1.00 52.00           H  
ATOM   2924  HB2 TRP B 223     -18.047  -2.366 -30.262  1.00 52.00           H  
ATOM   2925  HD1 TRP B 223     -16.410  -2.189 -32.280  1.00 52.00           H  
ATOM   2926  HE1 TRP B 223     -13.862  -2.373 -32.537  1.00 52.00           H  
ATOM   2927  HE3 TRP B 223     -15.320  -4.485 -27.832  1.00 52.00           H  
ATOM   2928  HZ2 TRP B 223     -11.638  -3.453 -31.032  1.00 52.00           H  
ATOM   2929  HZ3 TRP B 223     -12.987  -5.124 -27.303  1.00 52.00           H  
ATOM   2930  HH2 TRP B 223     -11.143  -4.612 -28.882  1.00 52.00           H  
ATOM   2931  N   TRP B 224     -17.804  -6.136 -28.433  1.00 44.50           N  
ATOM   2932  CA  TRP B 224     -17.244  -7.333 -27.797  1.00 44.50           C  
ATOM   2933  C   TRP B 224     -17.753  -8.662 -28.384  1.00 44.50           C  
ATOM   2934  O   TRP B 224     -17.006  -9.639 -28.348  1.00 44.50           O  
ATOM   2935  CB  TRP B 224     -17.406  -7.276 -26.264  1.00 44.50           C  
ATOM   2936  CG  TRP B 224     -16.472  -6.320 -25.579  1.00 44.50           C  
ATOM   2937  CD1 TRP B 224     -16.804  -5.130 -25.031  1.00 44.50           C  
ATOM   2938  CD2 TRP B 224     -15.028  -6.450 -25.397  1.00 44.50           C  
ATOM   2939  NE1 TRP B 224     -15.669  -4.496 -24.574  1.00 44.50           N  
ATOM   2940  CE2 TRP B 224     -14.540  -5.262 -24.772  1.00 44.50           C  
ATOM   2941  CE3 TRP B 224     -14.074  -7.453 -25.692  1.00 44.50           C  
ATOM   2942  CZ2 TRP B 224     -13.179  -5.074 -24.473  1.00 44.50           C  
ATOM   2943  CZ3 TRP B 224     -12.710  -7.285 -25.372  1.00 44.50           C  
ATOM   2944  CH2 TRP B 224     -12.261  -6.096 -24.767  1.00 44.50           C  
ATOM   2945  H   TRP B 224     -18.415  -5.566 -27.861  1.00 44.50           H  
ATOM   2946  HA  TRP B 224     -16.171  -7.325 -27.986  1.00 44.50           H  
ATOM   2947  HB3 TRP B 224     -17.201  -8.258 -25.833  1.00 44.50           H  
ATOM   2948  HB2 TRP B 224     -18.438  -7.040 -25.997  1.00 44.50           H  
ATOM   2949  HD1 TRP B 224     -17.808  -4.749 -24.951  1.00 44.50           H  
ATOM   2950  HE1 TRP B 224     -15.703  -3.610 -24.090  1.00 44.50           H  
ATOM   2951  HE3 TRP B 224     -14.401  -8.373 -26.154  1.00 44.50           H  
ATOM   2952  HZ2 TRP B 224     -12.841  -4.168 -23.996  1.00 44.50           H  
ATOM   2953  HZ3 TRP B 224     -12.003  -8.072 -25.585  1.00 44.50           H  
ATOM   2954  HH2 TRP B 224     -11.216  -5.974 -24.523  1.00 44.50           H  
ATOM   2955  N   GLN B 225     -18.973  -8.674 -28.952  1.00 48.04           N  
ATOM   2956  CA  GLN B 225     -19.537  -9.840 -29.633  1.00 48.04           C  
ATOM   2957  C   GLN B 225     -18.922 -10.098 -31.020  1.00 48.04           C  
ATOM   2958  O   GLN B 225     -18.627 -11.256 -31.318  1.00 48.04           O  
ATOM   2959  CB  GLN B 225     -21.078  -9.735 -29.696  1.00 48.04           C  
ATOM   2960  CG  GLN B 225     -21.800  -9.913 -28.339  1.00 48.04           C  
ATOM   2961  CD  GLN B 225     -21.517 -11.243 -27.635  1.00 48.04           C  
ATOM   2962  OE1 GLN B 225     -21.051 -11.257 -26.500  1.00 48.04           O  
ATOM   2963  NE2 GLN B 225     -21.793 -12.365 -28.303  1.00 48.04           N  
ATOM   2964  H   GLN B 225     -19.540  -7.838 -28.941  1.00 48.04           H  
ATOM   2965  HA  GLN B 225     -19.280 -10.718 -29.039  1.00 48.04           H  
ATOM   2966  HB3 GLN B 225     -21.469 -10.476 -30.395  1.00 48.04           H  
ATOM   2967  HB2 GLN B 225     -21.356  -8.766 -30.115  1.00 48.04           H  
ATOM   2968  HG3 GLN B 225     -22.877  -9.812 -28.474  1.00 48.04           H  
ATOM   2969  HG2 GLN B 225     -21.500  -9.117 -27.661  1.00 48.04           H  
ATOM   2970 HE22 GLN B 225     -21.621 -13.261 -27.871  1.00 48.04           H  
ATOM   2971 HE21 GLN B 225     -22.181 -12.327 -29.234  1.00 48.04           H  
ATOM   2972  N   LYS B 226     -18.697  -9.039 -31.824  1.00 41.01           N  
ATOM   2973  CA  LYS B 226     -18.008  -9.154 -33.118  1.00 41.01           C  
ATOM   2974  C   LYS B 226     -16.486  -9.357 -32.970  1.00 41.01           C  
ATOM   2975  O   LYS B 226     -15.885  -9.975 -33.849  1.00 41.01           O  
ATOM   2976  CB  LYS B 226     -18.364  -7.978 -34.055  1.00 41.01           C  
ATOM   2977  CG  LYS B 226     -17.812  -6.597 -33.656  1.00 41.01           C  
ATOM   2978  CD  LYS B 226     -18.078  -5.524 -34.722  1.00 41.01           C  
ATOM   2979  CE  LYS B 226     -17.514  -4.148 -34.327  1.00 41.01           C  
ATOM   2980  NZ  LYS B 226     -17.701  -3.147 -35.393  1.00 41.01           N1+
ATOM   2981  H   LYS B 226     -18.963  -8.110 -31.527  1.00 41.01           H  
ATOM   2982  HA  LYS B 226     -18.392 -10.052 -33.605  1.00 41.01           H  
ATOM   2983  HB3 LYS B 226     -19.448  -7.921 -34.167  1.00 41.01           H  
ATOM   2984  HB2 LYS B 226     -17.979  -8.218 -35.048  1.00 41.01           H  
ATOM   2985  HG3 LYS B 226     -16.739  -6.648 -33.471  1.00 41.01           H  
ATOM   2986  HG2 LYS B 226     -18.274  -6.300 -32.719  1.00 41.01           H  
ATOM   2987  HD3 LYS B 226     -19.154  -5.448 -34.889  1.00 41.01           H  
ATOM   2988  HD2 LYS B 226     -17.642  -5.846 -35.669  1.00 41.01           H  
ATOM   2989  HE3 LYS B 226     -16.449  -4.224 -34.106  1.00 41.01           H  
ATOM   2990  HE2 LYS B 226     -18.007  -3.783 -33.427  1.00 41.01           H  
ATOM   2991  HZ1 LYS B 226     -18.686  -3.042 -35.590  1.00 41.01           H  
ATOM   2992  HZ2 LYS B 226     -17.324  -2.259 -35.092  1.00 41.01           H  
ATOM   2993  HZ3 LYS B 226     -17.221  -3.446 -36.230  1.00 41.01           H  
ATOM   2994  N   TYR B 227     -15.907  -8.874 -31.856  1.00 35.10           N  
ATOM   2995  CA  TYR B 227     -14.529  -9.135 -31.439  1.00 35.10           C  
ATOM   2996  C   TYR B 227     -14.296 -10.625 -31.146  1.00 35.10           C  
ATOM   2997  O   TYR B 227     -13.354 -11.197 -31.691  1.00 35.10           O  
ATOM   2998  CB  TYR B 227     -14.159  -8.218 -30.249  1.00 35.10           C  
ATOM   2999  CG  TYR B 227     -12.892  -8.572 -29.488  1.00 35.10           C  
ATOM   3000  CD1 TYR B 227     -11.649  -8.032 -29.879  1.00 35.10           C  
ATOM   3001  CD2 TYR B 227     -12.954  -9.461 -28.393  1.00 35.10           C  
ATOM   3002  CE1 TYR B 227     -10.475  -8.390 -29.188  1.00 35.10           C  
ATOM   3003  CE2 TYR B 227     -11.781  -9.829 -27.711  1.00 35.10           C  
ATOM   3004  CZ  TYR B 227     -10.542  -9.290 -28.106  1.00 35.10           C  
ATOM   3005  OH  TYR B 227      -9.406  -9.644 -27.442  1.00 35.10           O  
ATOM   3006  H   TYR B 227     -16.466  -8.340 -31.204  1.00 35.10           H  
ATOM   3007  HA  TYR B 227     -13.888  -8.857 -32.273  1.00 35.10           H  
ATOM   3008  HB3 TYR B 227     -14.968  -8.253 -29.525  1.00 35.10           H  
ATOM   3009  HB2 TYR B 227     -14.102  -7.179 -30.579  1.00 35.10           H  
ATOM   3010  HD1 TYR B 227     -11.591  -7.348 -30.712  1.00 35.10           H  
ATOM   3011  HD2 TYR B 227     -13.902  -9.880 -28.082  1.00 35.10           H  
ATOM   3012  HE1 TYR B 227      -9.524  -7.976 -29.492  1.00 35.10           H  
ATOM   3013  HE2 TYR B 227     -11.840 -10.520 -26.883  1.00 35.10           H  
ATOM   3014  HH  TYR B 227      -9.580 -10.223 -26.689  1.00 35.10           H  
ATOM   3015  N   GLN B 228     -15.170 -11.216 -30.310  1.00 29.48           N  
ATOM   3016  CA  GLN B 228     -15.117 -12.620 -29.902  1.00 29.48           C  
ATOM   3017  C   GLN B 228     -15.366 -13.590 -31.071  1.00 29.48           C  
ATOM   3018  O   GLN B 228     -14.700 -14.622 -31.146  1.00 29.48           O  
ATOM   3019  CB  GLN B 228     -16.098 -12.841 -28.729  1.00 29.48           C  
ATOM   3020  CG  GLN B 228     -16.137 -14.279 -28.162  1.00 29.48           C  
ATOM   3021  CD  GLN B 228     -17.148 -14.442 -27.023  1.00 29.48           C  
ATOM   3022  OE1 GLN B 228     -17.450 -13.497 -26.298  1.00 29.48           O  
ATOM   3023  NE2 GLN B 228     -17.664 -15.659 -26.845  1.00 29.48           N  
ATOM   3024  H   GLN B 228     -15.910 -10.665 -29.894  1.00 29.48           H  
ATOM   3025  HA  GLN B 228     -14.106 -12.795 -29.531  1.00 29.48           H  
ATOM   3026  HB3 GLN B 228     -17.103 -12.550 -29.042  1.00 29.48           H  
ATOM   3027  HB2 GLN B 228     -15.826 -12.155 -27.925  1.00 29.48           H  
ATOM   3028  HG3 GLN B 228     -15.153 -14.557 -27.785  1.00 29.48           H  
ATOM   3029  HG2 GLN B 228     -16.390 -14.995 -28.944  1.00 29.48           H  
ATOM   3030 HE22 GLN B 228     -18.328 -15.813 -26.100  1.00 29.48           H  
ATOM   3031 HE21 GLN B 228     -17.388 -16.429 -27.435  1.00 29.48           H  
ATOM   3032  N   LYS B 229     -16.291 -13.223 -31.973  1.00 33.53           N  
ATOM   3033  CA  LYS B 229     -16.608 -13.954 -33.200  1.00 33.53           C  
ATOM   3034  C   LYS B 229     -15.409 -14.055 -34.159  1.00 33.53           C  
ATOM   3035  O   LYS B 229     -15.148 -15.140 -34.678  1.00 33.53           O  
ATOM   3036  CB  LYS B 229     -17.835 -13.297 -33.867  1.00 33.53           C  
ATOM   3037  CG  LYS B 229     -18.326 -13.990 -35.154  1.00 33.53           C  
ATOM   3038  CD  LYS B 229     -19.573 -13.334 -35.771  1.00 33.53           C  
ATOM   3039  CE  LYS B 229     -19.304 -11.942 -36.373  1.00 33.53           C  
ATOM   3040  NZ  LYS B 229     -20.506 -11.386 -37.019  1.00 33.53           N1+
ATOM   3041  H   LYS B 229     -16.805 -12.365 -31.824  1.00 33.53           H  
ATOM   3042  HA  LYS B 229     -16.884 -14.967 -32.914  1.00 33.53           H  
ATOM   3043  HB3 LYS B 229     -17.601 -12.254 -34.080  1.00 33.53           H  
ATOM   3044  HB2 LYS B 229     -18.658 -13.284 -33.150  1.00 33.53           H  
ATOM   3045  HG3 LYS B 229     -18.551 -15.033 -34.927  1.00 33.53           H  
ATOM   3046  HG2 LYS B 229     -17.537 -14.010 -35.906  1.00 33.53           H  
ATOM   3047  HD3 LYS B 229     -20.352 -13.264 -35.009  1.00 33.53           H  
ATOM   3048  HD2 LYS B 229     -19.967 -14.000 -36.541  1.00 33.53           H  
ATOM   3049  HE3 LYS B 229     -18.507 -12.000 -37.115  1.00 33.53           H  
ATOM   3050  HE2 LYS B 229     -18.976 -11.243 -35.605  1.00 33.53           H  
ATOM   3051  HZ1 LYS B 229     -21.247 -11.296 -36.338  1.00 33.53           H  
ATOM   3052  HZ2 LYS B 229     -20.294 -10.478 -37.407  1.00 33.53           H  
ATOM   3053  HZ3 LYS B 229     -20.807 -12.005 -37.759  1.00 33.53           H  
ATOM   3054  N   ARG B 230     -14.715 -12.922 -34.364  1.00 40.49           N  
ATOM   3055  CA  ARG B 230     -13.589 -12.794 -35.284  1.00 40.49           C  
ATOM   3056  C   ARG B 230     -12.289 -13.390 -34.713  1.00 40.49           C  
ATOM   3057  O   ARG B 230     -11.592 -14.086 -35.451  1.00 40.49           O  
ATOM   3058  CB  ARG B 230     -13.442 -11.306 -35.666  1.00 40.49           C  
ATOM   3059  CG  ARG B 230     -12.497 -11.018 -36.854  1.00 40.49           C  
ATOM   3060  CD  ARG B 230     -12.161  -9.528 -37.068  1.00 40.49           C  
ATOM   3061  NE  ARG B 230     -13.345  -8.655 -37.188  1.00 40.49           N  
ATOM   3062  CZ  ARG B 230     -13.967  -8.229 -38.304  1.00 40.49           C  
ATOM   3063  NH1 ARG B 230     -13.578  -8.584 -39.539  1.00 40.49           N  
ATOM   3064  NH2 ARG B 230     -15.022  -7.415 -38.172  1.00 40.49           N1+
ATOM   3065  H   ARG B 230     -14.997 -12.077 -33.887  1.00 40.49           H  
ATOM   3066  HA  ARG B 230     -13.841 -13.345 -36.192  1.00 40.49           H  
ATOM   3067  HB3 ARG B 230     -13.124 -10.742 -34.791  1.00 40.49           H  
ATOM   3068  HB2 ARG B 230     -14.429 -10.923 -35.927  1.00 40.49           H  
ATOM   3069  HG3 ARG B 230     -12.839 -11.485 -37.778  1.00 40.49           H  
ATOM   3070  HG2 ARG B 230     -11.548 -11.501 -36.623  1.00 40.49           H  
ATOM   3071  HD3 ARG B 230     -11.634  -9.445 -38.017  1.00 40.49           H  
ATOM   3072  HD2 ARG B 230     -11.452  -9.161 -36.328  1.00 40.49           H  
ATOM   3073  HE  ARG B 230     -13.735  -8.367 -36.302  1.00 40.49           H  
ATOM   3074 HH12 ARG B 230     -14.066  -8.244 -40.355  1.00 40.49           H  
ATOM   3075 HH11 ARG B 230     -12.783  -9.195 -39.659  1.00 40.49           H  
ATOM   3076 HH22 ARG B 230     -15.509  -7.076 -38.988  1.00 40.49           H  
ATOM   3077 HH21 ARG B 230     -15.336  -7.132 -37.255  1.00 40.49           H  
ATOM   3078  N   LYS B 231     -11.988 -13.114 -33.428  1.00 29.91           N  
ATOM   3079  CA  LYS B 231     -10.766 -13.559 -32.750  1.00 29.91           C  
ATOM   3080  C   LYS B 231     -10.727 -15.077 -32.536  1.00 29.91           C  
ATOM   3081  O   LYS B 231      -9.730 -15.706 -32.891  1.00 29.91           O  
ATOM   3082  CB  LYS B 231     -10.545 -12.789 -31.425  1.00 29.91           C  
ATOM   3083  CG  LYS B 231      -9.204 -13.136 -30.746  1.00 29.91           C  
ATOM   3084  CD  LYS B 231      -8.788 -12.159 -29.637  1.00 29.91           C  
ATOM   3085  CE  LYS B 231      -7.372 -12.470 -29.119  1.00 29.91           C  
ATOM   3086  NZ  LYS B 231      -6.903 -11.479 -28.137  1.00 29.91           N1+
ATOM   3087  H   LYS B 231     -12.613 -12.535 -32.879  1.00 29.91           H  
ATOM   3088  HA  LYS B 231      -9.930 -13.306 -33.400  1.00 29.91           H  
ATOM   3089  HB3 LYS B 231     -11.369 -12.966 -30.731  1.00 29.91           H  
ATOM   3090  HB2 LYS B 231     -10.554 -11.721 -31.635  1.00 29.91           H  
ATOM   3091  HG3 LYS B 231      -8.420 -13.161 -31.505  1.00 29.91           H  
ATOM   3092  HG2 LYS B 231      -9.253 -14.142 -30.326  1.00 29.91           H  
ATOM   3093  HD3 LYS B 231      -9.508 -12.218 -28.818  1.00 29.91           H  
ATOM   3094  HD2 LYS B 231      -8.833 -11.137 -30.018  1.00 29.91           H  
ATOM   3095  HE3 LYS B 231      -6.665 -12.477 -29.950  1.00 29.91           H  
ATOM   3096  HE2 LYS B 231      -7.342 -13.461 -28.664  1.00 29.91           H  
ATOM   3097  HZ1 LYS B 231      -7.486 -11.524 -27.309  1.00 29.91           H  
ATOM   3098  HZ2 LYS B 231      -5.950 -11.684 -27.872  1.00 29.91           H  
ATOM   3099  HZ3 LYS B 231      -6.953 -10.550 -28.530  1.00 29.91           H  
ATOM   3100  N   PHE B 232     -11.814 -15.625 -31.969  1.00 20.02           N  
ATOM   3101  CA  PHE B 232     -11.922 -17.036 -31.599  1.00 20.02           C  
ATOM   3102  C   PHE B 232     -12.627 -17.870 -32.684  1.00 20.02           C  
ATOM   3103  O   PHE B 232     -13.242 -18.883 -32.359  1.00 20.02           O  
ATOM   3104  CB  PHE B 232     -12.569 -17.163 -30.201  1.00 20.02           C  
ATOM   3105  CG  PHE B 232     -11.828 -16.417 -29.104  1.00 20.02           C  
ATOM   3106  CD1 PHE B 232     -10.600 -16.907 -28.619  1.00 20.02           C  
ATOM   3107  CD2 PHE B 232     -12.268 -15.146 -28.680  1.00 20.02           C  
ATOM   3108  CE1 PHE B 232      -9.857 -16.155 -27.719  1.00 20.02           C  
ATOM   3109  CE2 PHE B 232     -11.519 -14.412 -27.770  1.00 20.02           C  
ATOM   3110  CZ  PHE B 232     -10.316 -14.915 -27.295  1.00 20.02           C  
ATOM   3111  H   PHE B 232     -12.604 -15.042 -31.727  1.00 20.02           H  
ATOM   3112  HA  PHE B 232     -10.922 -17.458 -31.518  1.00 20.02           H  
ATOM   3113  HB3 PHE B 232     -12.618 -18.214 -29.911  1.00 20.02           H  
ATOM   3114  HB2 PHE B 232     -13.598 -16.809 -30.232  1.00 20.02           H  
ATOM   3115  HD1 PHE B 232     -10.235 -17.866 -28.950  1.00 20.02           H  
ATOM   3116  HD2 PHE B 232     -13.187 -14.742 -29.065  1.00 20.02           H  
ATOM   3117  HE1 PHE B 232      -8.917 -16.532 -27.347  1.00 20.02           H  
ATOM   3118  HE2 PHE B 232     -11.863 -13.442 -27.443  1.00 20.02           H  
ATOM   3119  HZ  PHE B 232      -9.727 -14.337 -26.600  1.00 20.02           H  
ATOM   3120  N   HIS B 233     -12.498 -17.466 -33.961  1.00 24.30           N  
ATOM   3121  CA  HIS B 233     -12.987 -18.212 -35.125  1.00 24.30           C  
ATOM   3122  C   HIS B 233     -12.282 -19.574 -35.312  1.00 24.30           C  
ATOM   3123  O   HIS B 233     -12.915 -20.520 -35.780  1.00 24.30           O  
ATOM   3124  CB  HIS B 233     -12.853 -17.322 -36.378  1.00 24.30           C  
ATOM   3125  CG  HIS B 233     -13.455 -17.905 -37.634  1.00 24.30           C  
ATOM   3126  ND1 HIS B 233     -12.719 -18.637 -38.552  1.00 24.30           N  
ATOM   3127  CD2 HIS B 233     -14.737 -17.860 -38.137  1.00 24.30           C  
ATOM   3128  CE1 HIS B 233     -13.558 -19.005 -39.524  1.00 24.30           C  
ATOM   3129  NE2 HIS B 233     -14.800 -18.571 -39.338  1.00 24.30           N  
ATOM   3130  H   HIS B 233     -11.983 -16.619 -34.161  1.00 24.30           H  
ATOM   3131  HA  HIS B 233     -14.049 -18.409 -34.961  1.00 24.30           H  
ATOM   3132  HB3 HIS B 233     -11.802 -17.097 -36.566  1.00 24.30           H  
ATOM   3133  HB2 HIS B 233     -13.335 -16.361 -36.202  1.00 24.30           H  
ATOM   3134  HD1 HIS B 233     -11.736 -18.860 -38.494  1.00 24.30           H  
ATOM   3135  HD2 HIS B 233     -15.614 -17.382 -37.725  1.00 24.30           H  
ATOM   3136  HE1 HIS B 233     -13.256 -19.594 -40.377  1.00 24.30           H  
ATOM   3137  N   CYS B 234     -11.000 -19.653 -34.915  1.00 21.10           N  
ATOM   3138  CA  CYS B 234     -10.172 -20.861 -34.963  1.00 21.10           C  
ATOM   3139  C   CYS B 234     -10.468 -21.855 -33.817  1.00 21.10           C  
ATOM   3140  O   CYS B 234      -9.911 -22.952 -33.836  1.00 21.10           O  
ATOM   3141  CB  CYS B 234      -8.674 -20.499 -35.010  1.00 21.10           C  
ATOM   3142  SG  CYS B 234      -8.308 -19.629 -36.562  1.00 21.10           S  
ATOM   3143  H   CYS B 234     -10.550 -18.827 -34.544  1.00 21.10           H  
ATOM   3144  HA  CYS B 234     -10.407 -21.395 -35.886  1.00 21.10           H  
ATOM   3145  HB3 CYS B 234      -8.052 -21.392 -34.970  1.00 21.10           H  
ATOM   3146  HB2 CYS B 234      -8.390 -19.868 -34.167  1.00 21.10           H  
ATOM   3147  HG  CYS B 234      -8.486 -20.687 -37.358  1.00 21.10           H  
ATOM   3148  N   ALA B 235     -11.357 -21.494 -32.868  1.00 19.22           N  
ATOM   3149  CA  ALA B 235     -11.846 -22.373 -31.799  1.00 19.22           C  
ATOM   3150  C   ALA B 235     -12.742 -23.518 -32.305  1.00 19.22           C  
ATOM   3151  O   ALA B 235     -12.856 -24.525 -31.611  1.00 19.22           O  
ATOM   3152  CB  ALA B 235     -12.606 -21.542 -30.757  1.00 19.22           C  
ATOM   3153  H   ALA B 235     -11.776 -20.576 -32.910  1.00 19.22           H  
ATOM   3154  HA  ALA B 235     -10.979 -22.818 -31.309  1.00 19.22           H  
ATOM   3155  HB1 ALA B 235     -12.892 -22.151 -29.899  1.00 19.22           H  
ATOM   3156  HB2 ALA B 235     -12.002 -20.712 -30.388  1.00 19.22           H  
ATOM   3157  HB3 ALA B 235     -13.526 -21.135 -31.172  1.00 19.22           H  
ATOM   3158  N   ASN B 236     -13.329 -23.369 -33.507  1.00 20.83           N  
ATOM   3159  CA  ASN B 236     -14.106 -24.405 -34.203  1.00 20.83           C  
ATOM   3160  C   ASN B 236     -13.255 -25.621 -34.623  1.00 20.83           C  
ATOM   3161  O   ASN B 236     -13.814 -26.705 -34.782  1.00 20.83           O  
ATOM   3162  CB  ASN B 236     -14.791 -23.778 -35.439  1.00 20.83           C  
ATOM   3163  CG  ASN B 236     -15.888 -22.772 -35.078  1.00 20.83           C  
ATOM   3164  OD1 ASN B 236     -16.906 -23.139 -34.495  1.00 20.83           O  
ATOM   3165  ND2 ASN B 236     -15.697 -21.500 -35.437  1.00 20.83           N  
ATOM   3166  H   ASN B 236     -13.191 -22.505 -34.012  1.00 20.83           H  
ATOM   3167  HA  ASN B 236     -14.871 -24.741 -33.500  1.00 20.83           H  
ATOM   3168  HB3 ASN B 236     -15.272 -24.560 -36.029  1.00 20.83           H  
ATOM   3169  HB2 ASN B 236     -14.049 -23.316 -36.095  1.00 20.83           H  
ATOM   3170 HD22 ASN B 236     -16.407 -20.810 -35.245  1.00 20.83           H  
ATOM   3171 HD21 ASN B 236     -14.840 -21.219 -35.898  1.00 20.83           H  
ATOM   3172  N   LEU B 237     -11.931 -25.429 -34.770  1.00 18.66           N  
ATOM   3173  CA  LEU B 237     -10.955 -26.487 -35.042  1.00 18.66           C  
ATOM   3174  C   LEU B 237     -10.619 -27.310 -33.782  1.00 18.66           C  
ATOM   3175  O   LEU B 237     -10.217 -28.465 -33.914  1.00 18.66           O  
ATOM   3176  CB  LEU B 237      -9.663 -25.859 -35.617  1.00 18.66           C  
ATOM   3177  CG  LEU B 237      -9.849 -24.924 -36.835  1.00 18.66           C  
ATOM   3178  CD1 LEU B 237      -8.513 -24.252 -37.217  1.00 18.66           C  
ATOM   3179  CD2 LEU B 237     -10.515 -25.640 -38.030  1.00 18.66           C  
ATOM   3180  H   LEU B 237     -11.546 -24.506 -34.624  1.00 18.66           H  
ATOM   3181  HA  LEU B 237     -11.378 -27.171 -35.779  1.00 18.66           H  
ATOM   3182  HB3 LEU B 237      -8.963 -26.654 -35.879  1.00 18.66           H  
ATOM   3183  HB2 LEU B 237      -9.182 -25.291 -34.822  1.00 18.66           H  
ATOM   3184  HG  LEU B 237     -10.515 -24.112 -36.543  1.00 18.66           H  
ATOM   3185 HD11 LEU B 237      -8.278 -24.344 -38.277  1.00 18.66           H  
ATOM   3186 HD12 LEU B 237      -8.537 -23.188 -36.983  1.00 18.66           H  
ATOM   3187 HD13 LEU B 237      -7.669 -24.680 -36.676  1.00 18.66           H  
ATOM   3188 HD21 LEU B 237     -10.036 -25.414 -38.983  1.00 18.66           H  
ATOM   3189 HD22 LEU B 237     -10.498 -26.724 -37.918  1.00 18.66           H  
ATOM   3190 HD23 LEU B 237     -11.559 -25.340 -38.122  1.00 18.66           H  
ATOM   3191  N   THR B 238     -10.792 -26.702 -32.594  1.00 19.26           N  
ATOM   3192  CA  THR B 238     -10.594 -27.321 -31.283  1.00 19.26           C  
ATOM   3193  C   THR B 238     -11.899 -27.968 -30.762  1.00 19.26           C  
ATOM   3194  O   THR B 238     -12.968 -27.779 -31.344  1.00 19.26           O  
ATOM   3195  CB  THR B 238     -10.093 -26.276 -30.237  1.00 19.26           C  
ATOM   3196  OG1 THR B 238     -11.120 -25.536 -29.604  1.00 19.26           O  
ATOM   3197  CG2 THR B 238      -8.993 -25.328 -30.737  1.00 19.26           C  
ATOM   3198  H   THR B 238     -11.158 -25.761 -32.579  1.00 19.26           H  
ATOM   3199  HA  THR B 238      -9.842 -28.107 -31.368  1.00 19.26           H  
ATOM   3200  HB  THR B 238      -9.638 -26.849 -29.427  1.00 19.26           H  
ATOM   3201  HG1 THR B 238     -11.671 -25.124 -30.281  1.00 19.26           H  
ATOM   3202 HG21 THR B 238      -8.668 -24.646 -29.951  1.00 19.26           H  
ATOM   3203 HG22 THR B 238      -8.119 -25.896 -31.052  1.00 19.26           H  
ATOM   3204 HG23 THR B 238      -9.325 -24.718 -31.578  1.00 19.26           H  
ATOM   3205  N   SER B 239     -11.775 -28.695 -29.640  1.00 18.53           N  
ATOM   3206  CA  SER B 239     -12.873 -29.343 -28.920  1.00 18.53           C  
ATOM   3207  C   SER B 239     -13.704 -28.408 -28.009  1.00 18.53           C  
ATOM   3208  O   SER B 239     -14.598 -28.917 -27.332  1.00 18.53           O  
ATOM   3209  CB  SER B 239     -12.282 -30.538 -28.141  1.00 18.53           C  
ATOM   3210  OG  SER B 239     -11.446 -30.122 -27.076  1.00 18.53           O  
ATOM   3211  H   SER B 239     -10.865 -28.801 -29.216  1.00 18.53           H  
ATOM   3212  HA  SER B 239     -13.565 -29.749 -29.660  1.00 18.53           H  
ATOM   3213  HB3 SER B 239     -11.711 -31.186 -28.808  1.00 18.53           H  
ATOM   3214  HB2 SER B 239     -13.082 -31.155 -27.727  1.00 18.53           H  
ATOM   3215  HG  SER B 239     -11.991 -29.727 -26.390  1.00 18.53           H  
ATOM   3216  N   TRP B 240     -13.400 -27.095 -27.974  1.00 16.50           N  
ATOM   3217  CA  TRP B 240     -14.003 -26.129 -27.046  1.00 16.50           C  
ATOM   3218  C   TRP B 240     -14.582 -24.898 -27.777  1.00 16.50           C  
ATOM   3219  O   TRP B 240     -14.035 -24.500 -28.806  1.00 16.50           O  
ATOM   3220  CB  TRP B 240     -12.939 -25.692 -26.022  1.00 16.50           C  
ATOM   3221  CG  TRP B 240     -12.394 -26.788 -25.156  1.00 16.50           C  
ATOM   3222  CD1 TRP B 240     -11.122 -27.246 -25.171  1.00 16.50           C  
ATOM   3223  CD2 TRP B 240     -13.104 -27.607 -24.175  1.00 16.50           C  
ATOM   3224  NE1 TRP B 240     -10.991 -28.274 -24.261  1.00 16.50           N  
ATOM   3225  CE2 TRP B 240     -12.182 -28.542 -23.616  1.00 16.50           C  
ATOM   3226  CE3 TRP B 240     -14.438 -27.662 -23.701  1.00 16.50           C  
ATOM   3227  CZ2 TRP B 240     -12.559 -29.475 -22.633  1.00 16.50           C  
ATOM   3228  CZ3 TRP B 240     -14.829 -28.592 -22.716  1.00 16.50           C  
ATOM   3229  CH2 TRP B 240     -13.892 -29.497 -22.181  1.00 16.50           C  
ATOM   3230  H   TRP B 240     -12.674 -26.733 -28.579  1.00 16.50           H  
ATOM   3231  HA  TRP B 240     -14.806 -26.626 -26.506  1.00 16.50           H  
ATOM   3232  HB3 TRP B 240     -13.343 -24.924 -25.364  1.00 16.50           H  
ATOM   3233  HB2 TRP B 240     -12.105 -25.223 -26.542  1.00 16.50           H  
ATOM   3234  HD1 TRP B 240     -10.338 -26.858 -25.806  1.00 16.50           H  
ATOM   3235  HE1 TRP B 240     -10.118 -28.759 -24.111  1.00 16.50           H  
ATOM   3236  HE3 TRP B 240     -15.171 -26.977 -24.099  1.00 16.50           H  
ATOM   3237  HZ2 TRP B 240     -11.836 -30.168 -22.231  1.00 16.50           H  
ATOM   3238  HZ3 TRP B 240     -15.852 -28.610 -22.370  1.00 16.50           H  
ATOM   3239  HH2 TRP B 240     -14.197 -30.208 -21.427  1.00 16.50           H  
ATOM   3240  N   PRO B 241     -15.669 -24.302 -27.226  1.00 20.79           N  
ATOM   3241  CA  PRO B 241     -16.317 -23.113 -27.812  1.00 20.79           C  
ATOM   3242  C   PRO B 241     -15.549 -21.799 -27.560  1.00 20.79           C  
ATOM   3243  O   PRO B 241     -14.666 -21.750 -26.702  1.00 20.79           O  
ATOM   3244  CB  PRO B 241     -17.690 -23.100 -27.120  1.00 20.79           C  
ATOM   3245  CG  PRO B 241     -17.417 -23.666 -25.738  1.00 20.79           C  
ATOM   3246  CD  PRO B 241     -16.373 -24.737 -26.013  1.00 20.79           C  
ATOM   3247  HA  PRO B 241     -16.447 -23.239 -28.889  1.00 20.79           H  
ATOM   3248  HB3 PRO B 241     -18.373 -23.759 -27.658  1.00 20.79           H  
ATOM   3249  HB2 PRO B 241     -18.155 -22.114 -27.083  1.00 20.79           H  
ATOM   3250  HG3 PRO B 241     -18.308 -24.055 -25.243  1.00 20.79           H  
ATOM   3251  HG2 PRO B 241     -16.990 -22.889 -25.102  1.00 20.79           H  
ATOM   3252  HD2 PRO B 241     -15.710 -24.860 -25.157  1.00 20.79           H  
ATOM   3253  HD3 PRO B 241     -16.866 -25.690 -26.211  1.00 20.79           H  
ATOM   3254  N   ARG B 242     -15.934 -20.753 -28.314  1.00 21.85           N  
ATOM   3255  CA  ARG B 242     -15.352 -19.405 -28.270  1.00 21.85           C  
ATOM   3256  C   ARG B 242     -15.395 -18.718 -26.894  1.00 21.85           C  
ATOM   3257  O   ARG B 242     -14.454 -17.995 -26.568  1.00 21.85           O  
ATOM   3258  CB  ARG B 242     -16.042 -18.482 -29.296  1.00 21.85           C  
ATOM   3259  CG  ARG B 242     -16.125 -19.045 -30.727  1.00 21.85           C  
ATOM   3260  CD  ARG B 242     -16.339 -17.962 -31.802  1.00 21.85           C  
ATOM   3261  NE  ARG B 242     -17.654 -17.303 -31.694  1.00 21.85           N  
ATOM   3262  CZ  ARG B 242     -18.774 -17.572 -32.391  1.00 21.85           C  
ATOM   3263  NH1 ARG B 242     -18.827 -18.545 -33.313  1.00 21.85           N  
ATOM   3264  NH2 ARG B 242     -19.870 -16.840 -32.153  1.00 21.85           N1+
ATOM   3265  H   ARG B 242     -16.672 -20.889 -28.988  1.00 21.85           H  
ATOM   3266  HA  ARG B 242     -14.303 -19.509 -28.556  1.00 21.85           H  
ATOM   3267  HB3 ARG B 242     -15.516 -17.527 -29.310  1.00 21.85           H  
ATOM   3268  HB2 ARG B 242     -17.054 -18.251 -28.958  1.00 21.85           H  
ATOM   3269  HG3 ARG B 242     -16.980 -19.724 -30.743  1.00 21.85           H  
ATOM   3270  HG2 ARG B 242     -15.267 -19.663 -30.980  1.00 21.85           H  
ATOM   3271  HD3 ARG B 242     -16.106 -18.327 -32.803  1.00 21.85           H  
ATOM   3272  HD2 ARG B 242     -15.625 -17.158 -31.625  1.00 21.85           H  
ATOM   3273  HE  ARG B 242     -17.700 -16.571 -31.000  1.00 21.85           H  
ATOM   3274 HH12 ARG B 242     -19.680 -18.732 -33.821  1.00 21.85           H  
ATOM   3275 HH11 ARG B 242     -18.010 -19.109 -33.494  1.00 21.85           H  
ATOM   3276 HH22 ARG B 242     -20.727 -17.026 -32.655  1.00 21.85           H  
ATOM   3277 HH21 ARG B 242     -19.856 -16.105 -31.462  1.00 21.85           H  
ATOM   3278  N   TRP B 243     -16.482 -18.938 -26.130  1.00 19.46           N  
ATOM   3279  CA  TRP B 243     -16.696 -18.320 -24.819  1.00 19.46           C  
ATOM   3280  C   TRP B 243     -15.770 -18.861 -23.718  1.00 19.46           C  
ATOM   3281  O   TRP B 243     -15.476 -18.115 -22.785  1.00 19.46           O  
ATOM   3282  CB  TRP B 243     -18.184 -18.393 -24.413  1.00 19.46           C  
ATOM   3283  CG  TRP B 243     -18.823 -19.749 -24.311  1.00 19.46           C  
ATOM   3284  CD1 TRP B 243     -19.564 -20.334 -25.279  1.00 19.46           C  
ATOM   3285  CD2 TRP B 243     -18.757 -20.720 -23.219  1.00 19.46           C  
ATOM   3286  NE1 TRP B 243     -19.984 -21.578 -24.856  1.00 19.46           N  
ATOM   3287  CE2 TRP B 243     -19.510 -21.875 -23.595  1.00 19.46           C  
ATOM   3288  CE3 TRP B 243     -18.141 -20.748 -21.944  1.00 19.46           C  
ATOM   3289  CZ2 TRP B 243     -19.641 -22.996 -22.757  1.00 19.46           C  
ATOM   3290  CZ3 TRP B 243     -18.258 -21.869 -21.098  1.00 19.46           C  
ATOM   3291  CH2 TRP B 243     -19.006 -22.992 -21.502  1.00 19.46           C  
ATOM   3292  H   TRP B 243     -17.209 -19.557 -26.458  1.00 19.46           H  
ATOM   3293  HA  TRP B 243     -16.452 -17.262 -24.919  1.00 19.46           H  
ATOM   3294  HB3 TRP B 243     -18.772 -17.802 -25.116  1.00 19.46           H  
ATOM   3295  HB2 TRP B 243     -18.317 -17.901 -23.448  1.00 19.46           H  
ATOM   3296  HD1 TRP B 243     -19.795 -19.879 -26.231  1.00 19.46           H  
ATOM   3297  HE1 TRP B 243     -20.563 -22.182 -25.422  1.00 19.46           H  
ATOM   3298  HE3 TRP B 243     -17.565 -19.896 -21.613  1.00 19.46           H  
ATOM   3299  HZ2 TRP B 243     -20.215 -23.854 -23.075  1.00 19.46           H  
ATOM   3300  HZ3 TRP B 243     -17.772 -21.866 -20.134  1.00 19.46           H  
ATOM   3301  HH2 TRP B 243     -19.093 -23.849 -20.849  1.00 19.46           H  
ATOM   3302  N   LEU B 244     -15.298 -20.114 -23.852  1.00 16.50           N  
ATOM   3303  CA  LEU B 244     -14.311 -20.700 -22.945  1.00 16.50           C  
ATOM   3304  C   LEU B 244     -12.914 -20.078 -23.140  1.00 16.50           C  
ATOM   3305  O   LEU B 244     -12.207 -19.883 -22.153  1.00 16.50           O  
ATOM   3306  CB  LEU B 244     -14.318 -22.239 -23.092  1.00 16.50           C  
ATOM   3307  CG  LEU B 244     -13.395 -23.004 -22.112  1.00 16.50           C  
ATOM   3308  CD1 LEU B 244     -13.707 -22.677 -20.635  1.00 16.50           C  
ATOM   3309  CD2 LEU B 244     -13.439 -24.521 -22.387  1.00 16.50           C  
ATOM   3310  H   LEU B 244     -15.569 -20.674 -24.647  1.00 16.50           H  
ATOM   3311  HA  LEU B 244     -14.632 -20.459 -21.929  1.00 16.50           H  
ATOM   3312  HB3 LEU B 244     -14.041 -22.500 -24.115  1.00 16.50           H  
ATOM   3313  HB2 LEU B 244     -15.341 -22.598 -22.961  1.00 16.50           H  
ATOM   3314  HG  LEU B 244     -12.365 -22.693 -22.300  1.00 16.50           H  
ATOM   3315 HD11 LEU B 244     -13.587 -23.538 -19.978  1.00 16.50           H  
ATOM   3316 HD12 LEU B 244     -13.038 -21.901 -20.263  1.00 16.50           H  
ATOM   3317 HD13 LEU B 244     -14.729 -22.317 -20.505  1.00 16.50           H  
ATOM   3318 HD21 LEU B 244     -13.729 -25.106 -21.514  1.00 16.50           H  
ATOM   3319 HD22 LEU B 244     -14.152 -24.767 -23.173  1.00 16.50           H  
ATOM   3320 HD23 LEU B 244     -12.463 -24.885 -22.710  1.00 16.50           H  
ATOM   3321  N   TYR B 245     -12.564 -19.724 -24.389  1.00 14.02           N  
ATOM   3322  CA  TYR B 245     -11.323 -19.021 -24.722  1.00 14.02           C  
ATOM   3323  C   TYR B 245     -11.366 -17.514 -24.424  1.00 14.02           C  
ATOM   3324  O   TYR B 245     -10.302 -16.939 -24.198  1.00 14.02           O  
ATOM   3325  CB  TYR B 245     -10.962 -19.285 -26.191  1.00 14.02           C  
ATOM   3326  CG  TYR B 245     -10.606 -20.727 -26.484  1.00 14.02           C  
ATOM   3327  CD1 TYR B 245      -9.459 -21.301 -25.898  1.00 14.02           C  
ATOM   3328  CD2 TYR B 245     -11.410 -21.497 -27.347  1.00 14.02           C  
ATOM   3329  CE1 TYR B 245      -9.107 -22.632 -26.182  1.00 14.02           C  
ATOM   3330  CE2 TYR B 245     -11.057 -22.828 -27.631  1.00 14.02           C  
ATOM   3331  CZ  TYR B 245      -9.904 -23.395 -27.053  1.00 14.02           C  
ATOM   3332  OH  TYR B 245      -9.557 -24.683 -27.333  1.00 14.02           O  
ATOM   3333  H   TYR B 245     -13.193 -19.915 -25.156  1.00 14.02           H  
ATOM   3334  HA  TYR B 245     -10.525 -19.432 -24.100  1.00 14.02           H  
ATOM   3335  HB3 TYR B 245     -10.091 -18.691 -26.466  1.00 14.02           H  
ATOM   3336  HB2 TYR B 245     -11.772 -18.960 -26.845  1.00 14.02           H  
ATOM   3337  HD1 TYR B 245      -8.843 -20.722 -25.226  1.00 14.02           H  
ATOM   3338  HD2 TYR B 245     -12.292 -21.067 -27.796  1.00 14.02           H  
ATOM   3339  HE1 TYR B 245      -8.224 -23.063 -25.734  1.00 14.02           H  
ATOM   3340  HE2 TYR B 245     -11.679 -23.407 -28.294  1.00 14.02           H  
ATOM   3341  HH  TYR B 245     -10.127 -25.081 -28.000  1.00 14.02           H  
ATOM   3342  N   SER B 246     -12.570 -16.911 -24.371  1.00 16.74           N  
ATOM   3343  CA  SER B 246     -12.779 -15.544 -23.876  1.00 16.74           C  
ATOM   3344  C   SER B 246     -12.594 -15.443 -22.344  1.00 16.74           C  
ATOM   3345  O   SER B 246     -12.235 -14.373 -21.855  1.00 16.74           O  
ATOM   3346  CB  SER B 246     -14.142 -15.006 -24.376  1.00 16.74           C  
ATOM   3347  OG  SER B 246     -15.229 -15.300 -23.518  1.00 16.74           O  
ATOM   3348  H   SER B 246     -13.400 -17.436 -24.608  1.00 16.74           H  
ATOM   3349  HA  SER B 246     -12.013 -14.921 -24.341  1.00 16.74           H  
ATOM   3350  HB3 SER B 246     -14.363 -15.372 -25.379  1.00 16.74           H  
ATOM   3351  HB2 SER B 246     -14.085 -13.920 -24.459  1.00 16.74           H  
ATOM   3352  HG  SER B 246     -15.303 -16.254 -23.417  1.00 16.74           H  
ATOM   3353  N   LEU B 247     -12.796 -16.569 -21.634  1.00 14.61           N  
ATOM   3354  CA  LEU B 247     -12.542 -16.744 -20.202  1.00 14.61           C  
ATOM   3355  C   LEU B 247     -11.042 -16.880 -19.865  1.00 14.61           C  
ATOM   3356  O   LEU B 247     -10.696 -16.683 -18.702  1.00 14.61           O  
ATOM   3357  CB  LEU B 247     -13.350 -17.967 -19.688  1.00 14.61           C  
ATOM   3358  CG  LEU B 247     -14.593 -17.620 -18.841  1.00 14.61           C  
ATOM   3359  CD1 LEU B 247     -15.609 -16.727 -19.590  1.00 14.61           C  
ATOM   3360  CD2 LEU B 247     -15.242 -18.902 -18.269  1.00 14.61           C  
ATOM   3361  H   LEU B 247     -13.101 -17.400 -22.122  1.00 14.61           H  
ATOM   3362  HA  LEU B 247     -12.891 -15.848 -19.686  1.00 14.61           H  
ATOM   3363  HB3 LEU B 247     -12.707 -18.613 -19.087  1.00 14.61           H  
ATOM   3364  HB2 LEU B 247     -13.669 -18.591 -20.522  1.00 14.61           H  
ATOM   3365  HG  LEU B 247     -14.234 -17.044 -17.986  1.00 14.61           H  
ATOM   3366 HD11 LEU B 247     -15.698 -15.756 -19.102  1.00 14.61           H  
ATOM   3367 HD12 LEU B 247     -15.314 -16.537 -20.621  1.00 14.61           H  
ATOM   3368 HD13 LEU B 247     -16.609 -17.157 -19.626  1.00 14.61           H  
ATOM   3369 HD21 LEU B 247     -15.304 -18.851 -17.182  1.00 14.61           H  
ATOM   3370 HD22 LEU B 247     -16.253 -19.070 -18.641  1.00 14.61           H  
ATOM   3371 HD23 LEU B 247     -14.669 -19.796 -18.517  1.00 14.61           H  
ATOM   3372  N   TYR B 248     -10.189 -17.176 -20.864  1.00 17.30           N  
ATOM   3373  CA  TYR B 248      -8.726 -17.248 -20.745  1.00 17.30           C  
ATOM   3374  C   TYR B 248      -8.007 -16.172 -21.587  1.00 17.30           C  
ATOM   3375  O   TYR B 248      -6.784 -16.235 -21.711  1.00 17.30           O  
ATOM   3376  CB  TYR B 248      -8.248 -18.674 -21.107  1.00 17.30           C  
ATOM   3377  CG  TYR B 248      -8.629 -19.740 -20.093  1.00 17.30           C  
ATOM   3378  CD1 TYR B 248      -8.034 -19.737 -18.815  1.00 17.30           C  
ATOM   3379  CD2 TYR B 248      -9.568 -20.740 -20.420  1.00 17.30           C  
ATOM   3380  CE1 TYR B 248      -8.399 -20.705 -17.859  1.00 17.30           C  
ATOM   3381  CE2 TYR B 248      -9.937 -21.708 -19.464  1.00 17.30           C  
ATOM   3382  CZ  TYR B 248      -9.358 -21.686 -18.180  1.00 17.30           C  
ATOM   3383  OH  TYR B 248      -9.720 -22.614 -17.247  1.00 17.30           O  
ATOM   3384  H   TYR B 248     -10.557 -17.326 -21.793  1.00 17.30           H  
ATOM   3385  HA  TYR B 248      -8.429 -17.043 -19.715  1.00 17.30           H  
ATOM   3386  HB3 TYR B 248      -7.159 -18.703 -21.174  1.00 17.30           H  
ATOM   3387  HB2 TYR B 248      -8.612 -18.952 -22.097  1.00 17.30           H  
ATOM   3388  HD1 TYR B 248      -7.300 -18.984 -18.562  1.00 17.30           H  
ATOM   3389  HD2 TYR B 248     -10.005 -20.772 -21.405  1.00 17.30           H  
ATOM   3390  HE1 TYR B 248      -7.948 -20.689 -16.878  1.00 17.30           H  
ATOM   3391  HE2 TYR B 248     -10.663 -22.465 -19.723  1.00 17.30           H  
ATOM   3392  HH  TYR B 248     -10.352 -23.256 -17.579  1.00 17.30           H  
ATOM   3393  N   ASP B 249      -8.750 -15.189 -22.125  1.00 24.26           N  
ATOM   3394  CA  ASP B 249      -8.213 -14.036 -22.856  1.00 24.26           C  
ATOM   3395  C   ASP B 249      -7.593 -13.014 -21.876  1.00 24.26           C  
ATOM   3396  O   ASP B 249      -7.964 -12.984 -20.704  1.00 24.26           O  
ATOM   3397  CB  ASP B 249      -9.339 -13.390 -23.706  1.00 24.26           C  
ATOM   3398  CG  ASP B 249      -8.937 -12.311 -24.732  1.00 24.26           C  
ATOM   3399  OD1 ASP B 249      -7.783 -12.333 -25.215  1.00 24.26           O  
ATOM   3400  OD2 ASP B 249      -9.840 -11.544 -25.128  1.00 24.26           O1-
ATOM   3401  H   ASP B 249      -9.749 -15.190 -21.978  1.00 24.26           H  
ATOM   3402  HA  ASP B 249      -7.426 -14.400 -23.521  1.00 24.26           H  
ATOM   3403  HB3 ASP B 249     -10.099 -12.989 -23.035  1.00 24.26           H  
ATOM   3404  HB2 ASP B 249      -9.846 -14.180 -24.257  1.00 24.26           H  
ATOM   3405  N   ALA B 250      -6.684 -12.165 -22.379  1.00 25.37           N  
ATOM   3406  CA  ALA B 250      -6.187 -10.995 -21.660  1.00 25.37           C  
ATOM   3407  C   ALA B 250      -7.215  -9.850 -21.671  1.00 25.37           C  
ATOM   3408  O   ALA B 250      -7.600  -9.383 -20.602  1.00 25.37           O  
ATOM   3409  CB  ALA B 250      -4.845 -10.550 -22.266  1.00 25.37           C  
ATOM   3410  H   ALA B 250      -6.431 -12.237 -23.355  1.00 25.37           H  
ATOM   3411  HA  ALA B 250      -6.000 -11.270 -20.619  1.00 25.37           H  
ATOM   3412  HB1 ALA B 250      -4.461  -9.660 -21.765  1.00 25.37           H  
ATOM   3413  HB2 ALA B 250      -4.093 -11.332 -22.163  1.00 25.37           H  
ATOM   3414  HB3 ALA B 250      -4.937 -10.316 -23.328  1.00 25.37           H  
ATOM   3415  N   GLU B 251      -7.636  -9.426 -22.875  1.00 30.20           N  
ATOM   3416  CA  GLU B 251      -8.413  -8.203 -23.109  1.00 30.20           C  
ATOM   3417  C   GLU B 251      -9.856  -8.243 -22.576  1.00 30.20           C  
ATOM   3418  O   GLU B 251     -10.313  -7.235 -22.036  1.00 30.20           O  
ATOM   3419  CB  GLU B 251      -8.417  -7.863 -24.617  1.00 30.20           C  
ATOM   3420  CG  GLU B 251      -7.038  -7.885 -25.323  1.00 30.20           C  
ATOM   3421  CD  GLU B 251      -5.980  -6.896 -24.797  1.00 30.20           C  
ATOM   3422  OE1 GLU B 251      -4.787  -7.174 -25.052  1.00 30.20           O  
ATOM   3423  OE2 GLU B 251      -6.357  -5.878 -24.174  1.00 30.20           O1-
ATOM   3424  H   GLU B 251      -7.297  -9.891 -23.705  1.00 30.20           H  
ATOM   3425  HA  GLU B 251      -7.904  -7.401 -22.573  1.00 30.20           H  
ATOM   3426  HB3 GLU B 251      -8.877  -6.885 -24.765  1.00 30.20           H  
ATOM   3427  HB2 GLU B 251      -9.075  -8.563 -25.129  1.00 30.20           H  
ATOM   3428  HG3 GLU B 251      -7.189  -7.661 -26.380  1.00 30.20           H  
ATOM   3429  HG2 GLU B 251      -6.630  -8.897 -25.298  1.00 30.20           H  
ATOM   3430  N   THR B 252     -10.542  -9.392 -22.720  1.00 24.65           N  
ATOM   3431  CA  THR B 252     -11.906  -9.595 -22.213  1.00 24.65           C  
ATOM   3432  C   THR B 252     -11.955  -9.624 -20.671  1.00 24.65           C  
ATOM   3433  O   THR B 252     -12.905  -9.103 -20.090  1.00 24.65           O  
ATOM   3434  CB  THR B 252     -12.534 -10.912 -22.749  1.00 24.65           C  
ATOM   3435  OG1 THR B 252     -12.602 -10.859 -24.161  1.00 24.65           O  
ATOM   3436  CG2 THR B 252     -13.949 -11.247 -22.235  1.00 24.65           C  
ATOM   3437  H   THR B 252     -10.113 -10.174 -23.196  1.00 24.65           H  
ATOM   3438  HA  THR B 252     -12.520  -8.758 -22.552  1.00 24.65           H  
ATOM   3439  HB  THR B 252     -11.881 -11.745 -22.495  1.00 24.65           H  
ATOM   3440  HG1 THR B 252     -11.707 -10.933 -24.513  1.00 24.65           H  
ATOM   3441 HG21 THR B 252     -14.357 -12.117 -22.750  1.00 24.65           H  
ATOM   3442 HG22 THR B 252     -13.948 -11.486 -21.173  1.00 24.65           H  
ATOM   3443 HG23 THR B 252     -14.634 -10.414 -22.394  1.00 24.65           H  
ATOM   3444  N   LEU B 253     -10.910 -10.186 -20.041  1.00 26.48           N  
ATOM   3445  CA  LEU B 253     -10.735 -10.247 -18.589  1.00 26.48           C  
ATOM   3446  C   LEU B 253     -10.463  -8.860 -17.986  1.00 26.48           C  
ATOM   3447  O   LEU B 253     -11.038  -8.547 -16.944  1.00 26.48           O  
ATOM   3448  CB  LEU B 253      -9.583 -11.215 -18.251  1.00 26.48           C  
ATOM   3449  CG  LEU B 253      -9.988 -12.691 -18.054  1.00 26.48           C  
ATOM   3450  CD1 LEU B 253     -10.613 -13.346 -19.304  1.00 26.48           C  
ATOM   3451  CD2 LEU B 253      -8.780 -13.487 -17.530  1.00 26.48           C  
ATOM   3452  H   LEU B 253     -10.154 -10.571 -20.590  1.00 26.48           H  
ATOM   3453  HA  LEU B 253     -11.659 -10.623 -18.143  1.00 26.48           H  
ATOM   3454  HB3 LEU B 253      -9.131 -10.894 -17.314  1.00 26.48           H  
ATOM   3455  HB2 LEU B 253      -8.786 -11.131 -18.990  1.00 26.48           H  
ATOM   3456  HG  LEU B 253     -10.747 -12.722 -17.272  1.00 26.48           H  
ATOM   3457 HD11 LEU B 253     -11.638 -13.659 -19.117  1.00 26.48           H  
ATOM   3458 HD12 LEU B 253     -10.627 -12.690 -20.170  1.00 26.48           H  
ATOM   3459 HD13 LEU B 253     -10.063 -14.229 -19.623  1.00 26.48           H  
ATOM   3460 HD21 LEU B 253      -8.765 -14.518 -17.883  1.00 26.48           H  
ATOM   3461 HD22 LEU B 253      -7.831 -13.035 -17.826  1.00 26.48           H  
ATOM   3462 HD23 LEU B 253      -8.796 -13.510 -16.442  1.00 26.48           H  
ATOM   3463  N   MET B 254      -9.631  -8.049 -18.668  1.00 31.28           N  
ATOM   3464  CA  MET B 254      -9.363  -6.651 -18.322  1.00 31.28           C  
ATOM   3465  C   MET B 254     -10.622  -5.773 -18.394  1.00 31.28           C  
ATOM   3466  O   MET B 254     -10.800  -4.933 -17.516  1.00 31.28           O  
ATOM   3467  CB  MET B 254      -8.260  -6.072 -19.233  1.00 31.28           C  
ATOM   3468  CG  MET B 254      -6.860  -6.646 -18.972  1.00 31.28           C  
ATOM   3469  SD  MET B 254      -5.616  -6.194 -20.212  1.00 31.28           S  
ATOM   3470  CE  MET B 254      -5.478  -4.415 -19.899  1.00 31.28           C  
ATOM   3471  H   MET B 254      -9.181  -8.393 -19.507  1.00 31.28           H  
ATOM   3472  HA  MET B 254      -9.007  -6.627 -17.291  1.00 31.28           H  
ATOM   3473  HB3 MET B 254      -8.213  -4.993 -19.082  1.00 31.28           H  
ATOM   3474  HB2 MET B 254      -8.523  -6.216 -20.281  1.00 31.28           H  
ATOM   3475  HG3 MET B 254      -6.897  -7.730 -18.912  1.00 31.28           H  
ATOM   3476  HG2 MET B 254      -6.501  -6.317 -18.002  1.00 31.28           H  
ATOM   3477  HE1 MET B 254      -4.720  -3.980 -20.547  1.00 31.28           H  
ATOM   3478  HE2 MET B 254      -6.422  -3.910 -20.096  1.00 31.28           H  
ATOM   3479  HE3 MET B 254      -5.189  -4.231 -18.864  1.00 31.28           H  
ATOM   3480  N   ASP B 255     -11.475  -6.001 -19.410  1.00 34.82           N  
ATOM   3481  CA  ASP B 255     -12.744  -5.297 -19.603  1.00 34.82           C  
ATOM   3482  C   ASP B 255     -13.778  -5.630 -18.510  1.00 34.82           C  
ATOM   3483  O   ASP B 255     -14.377  -4.705 -17.966  1.00 34.82           O  
ATOM   3484  CB  ASP B 255     -13.302  -5.494 -21.031  1.00 34.82           C  
ATOM   3485  CG  ASP B 255     -14.633  -4.774 -21.308  1.00 34.82           C  
ATOM   3486  OD1 ASP B 255     -14.604  -3.525 -21.405  1.00 34.82           O  
ATOM   3487  OD2 ASP B 255     -15.673  -5.471 -21.316  1.00 34.82           O1-
ATOM   3488  H   ASP B 255     -11.247  -6.703 -20.101  1.00 34.82           H  
ATOM   3489  HA  ASP B 255     -12.515  -4.234 -19.506  1.00 34.82           H  
ATOM   3490  HB3 ASP B 255     -13.400  -6.559 -21.250  1.00 34.82           H  
ATOM   3491  HB2 ASP B 255     -12.557  -5.136 -21.742  1.00 34.82           H  
ATOM   3492  N   ARG B 256     -13.951  -6.926 -18.191  1.00 29.69           N  
ATOM   3493  CA  ARG B 256     -14.862  -7.397 -17.140  1.00 29.69           C  
ATOM   3494  C   ARG B 256     -14.437  -6.985 -15.720  1.00 29.69           C  
ATOM   3495  O   ARG B 256     -15.315  -6.855 -14.867  1.00 29.69           O  
ATOM   3496  CB  ARG B 256     -15.072  -8.921 -17.248  1.00 29.69           C  
ATOM   3497  CG  ARG B 256     -15.817  -9.337 -18.534  1.00 29.69           C  
ATOM   3498  CD  ARG B 256     -16.265 -10.810 -18.596  1.00 29.69           C  
ATOM   3499  NE  ARG B 256     -15.170 -11.783 -18.416  1.00 29.69           N  
ATOM   3500  CZ  ARG B 256     -14.904 -12.529 -17.326  1.00 29.69           C  
ATOM   3501  NH1 ARG B 256     -15.616 -12.430 -16.192  1.00 29.69           N  
ATOM   3502  NH2 ARG B 256     -13.896 -13.408 -17.377  1.00 29.69           N1+
ATOM   3503  H   ARG B 256     -13.432  -7.636 -18.692  1.00 29.69           H  
ATOM   3504  HA  ARG B 256     -15.830  -6.922 -17.306  1.00 29.69           H  
ATOM   3505  HB3 ARG B 256     -15.660  -9.265 -16.394  1.00 29.69           H  
ATOM   3506  HB2 ARG B 256     -14.108  -9.429 -17.182  1.00 29.69           H  
ATOM   3507  HG3 ARG B 256     -15.325  -9.026 -19.454  1.00 29.69           H  
ATOM   3508  HG2 ARG B 256     -16.739  -8.757 -18.509  1.00 29.69           H  
ATOM   3509  HD3 ARG B 256     -16.571 -10.997 -19.625  1.00 29.69           H  
ATOM   3510  HD2 ARG B 256     -17.154 -11.006 -17.995  1.00 29.69           H  
ATOM   3511  HE  ARG B 256     -14.562 -11.887 -19.217  1.00 29.69           H  
ATOM   3512 HH12 ARG B 256     -15.395 -13.001 -15.390  1.00 29.69           H  
ATOM   3513 HH11 ARG B 256     -16.384 -11.776 -16.137  1.00 29.69           H  
ATOM   3514 HH22 ARG B 256     -13.674 -13.980 -16.576  1.00 29.69           H  
ATOM   3515 HH21 ARG B 256     -13.349 -13.509 -18.221  1.00 29.69           H  
ATOM   3516  N   ILE B 257     -13.134  -6.728 -15.502  1.00 32.38           N  
ATOM   3517  CA  ILE B 257     -12.639  -6.080 -14.289  1.00 32.38           C  
ATOM   3518  C   ILE B 257     -12.934  -4.570 -14.304  1.00 32.38           C  
ATOM   3519  O   ILE B 257     -13.524  -4.093 -13.338  1.00 32.38           O  
ATOM   3520  CB  ILE B 257     -11.125  -6.336 -14.033  1.00 32.38           C  
ATOM   3521  CG1 ILE B 257     -10.914  -7.817 -13.651  1.00 32.38           C  
ATOM   3522  CG2 ILE B 257     -10.513  -5.419 -12.951  1.00 32.38           C  
ATOM   3523  CD1 ILE B 257      -9.452  -8.277 -13.597  1.00 32.38           C  
ATOM   3524  H   ILE B 257     -12.458  -6.887 -16.238  1.00 32.38           H  
ATOM   3525  HA  ILE B 257     -13.182  -6.502 -13.439  1.00 32.38           H  
ATOM   3526  HB  ILE B 257     -10.585  -6.160 -14.965  1.00 32.38           H  
ATOM   3527 HG13 ILE B 257     -11.435  -8.450 -14.366  1.00 32.38           H  
ATOM   3528 HG12 ILE B 257     -11.382  -8.009 -12.685  1.00 32.38           H  
ATOM   3529 HG21 ILE B 257      -9.524  -5.755 -12.661  1.00 32.38           H  
ATOM   3530 HG22 ILE B 257     -10.409  -4.390 -13.292  1.00 32.38           H  
ATOM   3531 HG23 ILE B 257     -11.131  -5.400 -12.054  1.00 32.38           H  
ATOM   3532 HD11 ILE B 257      -9.334  -9.253 -14.067  1.00 32.38           H  
ATOM   3533 HD12 ILE B 257      -8.791  -7.582 -14.112  1.00 32.38           H  
ATOM   3534 HD13 ILE B 257      -9.105  -8.365 -12.567  1.00 32.38           H  
ATOM   3535  N   LYS B 258     -12.564  -3.864 -15.393  1.00 36.73           N  
ATOM   3536  CA  LYS B 258     -12.800  -2.427 -15.595  1.00 36.73           C  
ATOM   3537  C   LYS B 258     -14.271  -2.007 -15.421  1.00 36.73           C  
ATOM   3538  O   LYS B 258     -14.514  -0.995 -14.773  1.00 36.73           O  
ATOM   3539  CB  LYS B 258     -12.251  -1.968 -16.967  1.00 36.73           C  
ATOM   3540  CG  LYS B 258     -10.730  -1.739 -16.990  1.00 36.73           C  
ATOM   3541  CD  LYS B 258     -10.174  -1.482 -18.402  1.00 36.73           C  
ATOM   3542  CE  LYS B 258      -8.689  -1.071 -18.378  1.00 36.73           C  
ATOM   3543  NZ  LYS B 258      -8.119  -0.930 -19.730  1.00 36.73           N1+
ATOM   3544  H   LYS B 258     -12.083  -4.338 -16.147  1.00 36.73           H  
ATOM   3545  HA  LYS B 258     -12.233  -1.914 -14.816  1.00 36.73           H  
ATOM   3546  HB3 LYS B 258     -12.704  -1.015 -17.239  1.00 36.73           H  
ATOM   3547  HB2 LYS B 258     -12.550  -2.672 -17.742  1.00 36.73           H  
ATOM   3548  HG3 LYS B 258     -10.229  -2.603 -16.565  1.00 36.73           H  
ATOM   3549  HG2 LYS B 258     -10.486  -0.897 -16.341  1.00 36.73           H  
ATOM   3550  HD3 LYS B 258     -10.768  -0.710 -18.893  1.00 36.73           H  
ATOM   3551  HD2 LYS B 258     -10.297  -2.390 -18.996  1.00 36.73           H  
ATOM   3552  HE3 LYS B 258      -8.101  -1.818 -17.849  1.00 36.73           H  
ATOM   3553  HE2 LYS B 258      -8.570  -0.126 -17.847  1.00 36.73           H  
ATOM   3554  HZ1 LYS B 258      -8.643  -0.243 -20.253  1.00 36.73           H  
ATOM   3555  HZ2 LYS B 258      -7.156  -0.632 -19.658  1.00 36.73           H  
ATOM   3556  HZ3 LYS B 258      -8.157  -1.820 -20.207  1.00 36.73           H  
ATOM   3557  N   LYS B 259     -15.215  -2.816 -15.933  1.00 41.36           N  
ATOM   3558  CA  LYS B 259     -16.662  -2.676 -15.734  1.00 41.36           C  
ATOM   3559  C   LYS B 259     -17.089  -2.632 -14.255  1.00 41.36           C  
ATOM   3560  O   LYS B 259     -17.914  -1.791 -13.900  1.00 41.36           O  
ATOM   3561  CB  LYS B 259     -17.386  -3.823 -16.471  1.00 41.36           C  
ATOM   3562  CG  LYS B 259     -17.489  -3.607 -17.991  1.00 41.36           C  
ATOM   3563  CD  LYS B 259     -17.869  -4.866 -18.787  1.00 41.36           C  
ATOM   3564  CE  LYS B 259     -19.182  -5.532 -18.339  1.00 41.36           C  
ATOM   3565  NZ  LYS B 259     -19.517  -6.691 -19.185  1.00 41.36           N1+
ATOM   3566  H   LYS B 259     -14.924  -3.624 -16.469  1.00 41.36           H  
ATOM   3567  HA  LYS B 259     -16.957  -1.727 -16.185  1.00 41.36           H  
ATOM   3568  HB3 LYS B 259     -18.403  -3.923 -16.086  1.00 41.36           H  
ATOM   3569  HB2 LYS B 259     -16.889  -4.769 -16.251  1.00 41.36           H  
ATOM   3570  HG3 LYS B 259     -16.545  -3.221 -18.379  1.00 41.36           H  
ATOM   3571  HG2 LYS B 259     -18.231  -2.833 -18.185  1.00 41.36           H  
ATOM   3572  HD3 LYS B 259     -17.048  -5.581 -18.732  1.00 41.36           H  
ATOM   3573  HD2 LYS B 259     -17.946  -4.586 -19.839  1.00 41.36           H  
ATOM   3574  HE3 LYS B 259     -20.003  -4.816 -18.385  1.00 41.36           H  
ATOM   3575  HE2 LYS B 259     -19.108  -5.874 -17.306  1.00 41.36           H  
ATOM   3576  HZ1 LYS B 259     -18.775  -7.374 -19.133  1.00 41.36           H  
ATOM   3577  HZ2 LYS B 259     -20.382  -7.105 -18.866  1.00 41.36           H  
ATOM   3578  HZ3 LYS B 259     -19.622  -6.387 -20.143  1.00 41.36           H  
ATOM   3579  N   GLN B 260     -16.496  -3.510 -13.430  1.00 44.57           N  
ATOM   3580  CA  GLN B 260     -16.752  -3.598 -11.992  1.00 44.57           C  
ATOM   3581  C   GLN B 260     -16.052  -2.507 -11.166  1.00 44.57           C  
ATOM   3582  O   GLN B 260     -16.598  -2.122 -10.134  1.00 44.57           O  
ATOM   3583  CB  GLN B 260     -16.392  -5.001 -11.476  1.00 44.57           C  
ATOM   3584  CG  GLN B 260     -17.321  -6.087 -12.044  1.00 44.57           C  
ATOM   3585  CD  GLN B 260     -17.069  -7.438 -11.386  1.00 44.57           C  
ATOM   3586  OE1 GLN B 260     -17.374  -7.620 -10.210  1.00 44.57           O  
ATOM   3587  NE2 GLN B 260     -16.525  -8.393 -12.142  1.00 44.57           N  
ATOM   3588  H   GLN B 260     -15.804  -4.150 -13.795  1.00 44.57           H  
ATOM   3589  HA  GLN B 260     -17.824  -3.468 -11.838  1.00 44.57           H  
ATOM   3590  HB3 GLN B 260     -16.455  -5.009 -10.386  1.00 44.57           H  
ATOM   3591  HB2 GLN B 260     -15.355  -5.238 -11.720  1.00 44.57           H  
ATOM   3592  HG3 GLN B 260     -17.211  -6.164 -13.126  1.00 44.57           H  
ATOM   3593  HG2 GLN B 260     -18.363  -5.818 -11.859  1.00 44.57           H  
ATOM   3594 HE22 GLN B 260     -16.374  -9.311 -11.746  1.00 44.57           H  
ATOM   3595 HE21 GLN B 260     -16.268  -8.205 -13.101  1.00 44.57           H  
ATOM   3596  N   LEU B 261     -14.891  -2.000 -11.629  1.00 53.42           N  
ATOM   3597  CA  LEU B 261     -14.222  -0.860 -10.994  1.00 53.42           C  
ATOM   3598  C   LEU B 261     -14.973   0.454 -11.273  1.00 53.42           C  
ATOM   3599  O   LEU B 261     -15.139   1.233 -10.338  1.00 53.42           O  
ATOM   3600  CB  LEU B 261     -12.730  -0.741 -11.397  1.00 53.42           C  
ATOM   3601  CG  LEU B 261     -11.844  -2.001 -11.221  1.00 53.42           C  
ATOM   3602  CD1 LEU B 261     -10.345  -1.649 -11.344  1.00 53.42           C  
ATOM   3603  CD2 LEU B 261     -12.135  -2.821  -9.948  1.00 53.42           C  
ATOM   3604  H   LEU B 261     -14.470  -2.375 -12.468  1.00 53.42           H  
ATOM   3605  HA  LEU B 261     -14.260  -1.011  -9.914  1.00 53.42           H  
ATOM   3606  HB3 LEU B 261     -12.302   0.064 -10.797  1.00 53.42           H  
ATOM   3607  HB2 LEU B 261     -12.652  -0.406 -12.433  1.00 53.42           H  
ATOM   3608  HG  LEU B 261     -12.057  -2.651 -12.063  1.00 53.42           H  
ATOM   3609 HD11 LEU B 261      -9.865  -2.256 -12.112  1.00 53.42           H  
ATOM   3610 HD12 LEU B 261     -10.188  -0.606 -11.622  1.00 53.42           H  
ATOM   3611 HD13 LEU B 261      -9.803  -1.812 -10.412  1.00 53.42           H  
ATOM   3612 HD21 LEU B 261     -11.250  -3.345  -9.585  1.00 53.42           H  
ATOM   3613 HD22 LEU B 261     -12.490  -2.190  -9.135  1.00 53.42           H  
ATOM   3614 HD23 LEU B 261     -12.892  -3.582 -10.141  1.00 53.42           H  
ATOM   3615  N   ARG B 262     -15.461   0.642 -12.518  1.00 56.88           N  
ATOM   3616  CA  ARG B 262     -16.318   1.764 -12.929  1.00 56.88           C  
ATOM   3617  C   ARG B 262     -17.664   1.815 -12.183  1.00 56.88           C  
ATOM   3618  O   ARG B 262     -18.156   2.913 -11.926  1.00 56.88           O  
ATOM   3619  CB  ARG B 262     -16.566   1.755 -14.449  1.00 56.88           C  
ATOM   3620  CG  ARG B 262     -15.316   2.075 -15.297  1.00 56.88           C  
ATOM   3621  CD  ARG B 262     -15.603   2.452 -16.760  1.00 56.88           C  
ATOM   3622  NE  ARG B 262     -16.504   1.510 -17.458  1.00 56.88           N  
ATOM   3623  CZ  ARG B 262     -16.214   0.488 -18.285  1.00 56.88           C  
ATOM   3624  NH1 ARG B 262     -14.959   0.118 -18.578  1.00 56.88           N  
ATOM   3625  NH2 ARG B 262     -17.228  -0.185 -18.843  1.00 56.88           N1+
ATOM   3626  H   ARG B 262     -15.270  -0.050 -13.230  1.00 56.88           H  
ATOM   3627  HA  ARG B 262     -15.784   2.683 -12.712  1.00 56.88           H  
ATOM   3628  HB3 ARG B 262     -17.321   2.507 -14.685  1.00 56.88           H  
ATOM   3629  HB2 ARG B 262     -16.991   0.794 -14.745  1.00 56.88           H  
ATOM   3630  HG3 ARG B 262     -14.503   1.360 -15.211  1.00 56.88           H  
ATOM   3631  HG2 ARG B 262     -14.920   2.984 -14.849  1.00 56.88           H  
ATOM   3632  HD3 ARG B 262     -14.656   2.431 -17.298  1.00 56.88           H  
ATOM   3633  HD2 ARG B 262     -15.945   3.481 -16.831  1.00 56.88           H  
ATOM   3634  HE  ARG B 262     -17.482   1.656 -17.249  1.00 56.88           H  
ATOM   3635 HH12 ARG B 262     -14.782  -0.666 -19.190  1.00 56.88           H  
ATOM   3636 HH11 ARG B 262     -14.182   0.607 -18.157  1.00 56.88           H  
ATOM   3637 HH22 ARG B 262     -17.048  -0.957 -19.469  1.00 56.88           H  
ATOM   3638 HH21 ARG B 262     -18.185   0.070 -18.642  1.00 56.88           H  
ATOM   3639  N   GLU B 263     -18.213   0.637 -11.840  1.00 58.88           N  
ATOM   3640  CA  GLU B 263     -19.427   0.451 -11.042  1.00 58.88           C  
ATOM   3641  C   GLU B 263     -19.320   0.984  -9.597  1.00 58.88           C  
ATOM   3642  O   GLU B 263     -20.329   1.441  -9.059  1.00 58.88           O  
ATOM   3643  CB  GLU B 263     -19.828  -1.041 -11.138  1.00 58.88           C  
ATOM   3644  CG  GLU B 263     -20.889  -1.570 -10.141  1.00 58.88           C  
ATOM   3645  CD  GLU B 263     -21.212  -3.072 -10.269  1.00 58.88           C  
ATOM   3646  OE1 GLU B 263     -20.761  -3.717 -11.244  1.00 58.88           O  
ATOM   3647  OE2 GLU B 263     -21.918  -3.566  -9.361  1.00 58.88           O1-
ATOM   3648  H   GLU B 263     -17.747  -0.215 -12.119  1.00 58.88           H  
ATOM   3649  HA  GLU B 263     -20.219   1.032 -11.519  1.00 58.88           H  
ATOM   3650  HB3 GLU B 263     -18.933  -1.649 -11.038  1.00 58.88           H  
ATOM   3651  HB2 GLU B 263     -20.190  -1.217 -12.152  1.00 58.88           H  
ATOM   3652  HG3 GLU B 263     -21.815  -1.006 -10.259  1.00 58.88           H  
ATOM   3653  HG2 GLU B 263     -20.552  -1.402  -9.117  1.00 58.88           H  
ATOM   3654  N   TRP B 264     -18.112   0.932  -9.008  1.00 62.07           N  
ATOM   3655  CA  TRP B 264     -17.823   1.443  -7.665  1.00 62.07           C  
ATOM   3656  C   TRP B 264     -17.442   2.933  -7.734  1.00 62.07           C  
ATOM   3657  O   TRP B 264     -18.145   3.771  -7.170  1.00 62.07           O  
ATOM   3658  CB  TRP B 264     -16.694   0.612  -7.008  1.00 62.07           C  
ATOM   3659  CG  TRP B 264     -16.812  -0.888  -6.998  1.00 62.07           C  
ATOM   3660  CD1 TRP B 264     -17.955  -1.612  -7.053  1.00 62.07           C  
ATOM   3661  CD2 TRP B 264     -15.732  -1.862  -6.859  1.00 62.07           C  
ATOM   3662  NE1 TRP B 264     -17.654  -2.958  -7.017  1.00 62.07           N  
ATOM   3663  CE2 TRP B 264     -16.297  -3.174  -6.894  1.00 62.07           C  
ATOM   3664  CE3 TRP B 264     -14.326  -1.772  -6.717  1.00 62.07           C  
ATOM   3665  CZ2 TRP B 264     -15.507  -4.335  -6.809  1.00 62.07           C  
ATOM   3666  CZ3 TRP B 264     -13.525  -2.928  -6.618  1.00 62.07           C  
ATOM   3667  CH2 TRP B 264     -14.112  -4.208  -6.670  1.00 62.07           C  
ATOM   3668  H   TRP B 264     -17.329   0.545  -9.516  1.00 62.07           H  
ATOM   3669  HA  TRP B 264     -18.717   1.339  -7.044  1.00 62.07           H  
ATOM   3670  HB3 TRP B 264     -16.564   0.937  -5.975  1.00 62.07           H  
ATOM   3671  HB2 TRP B 264     -15.744   0.820  -7.505  1.00 62.07           H  
ATOM   3672  HD1 TRP B 264     -18.946  -1.190  -7.137  1.00 62.07           H  
ATOM   3673  HE1 TRP B 264     -18.365  -3.674  -7.080  1.00 62.07           H  
ATOM   3674  HE3 TRP B 264     -13.859  -0.798  -6.685  1.00 62.07           H  
ATOM   3675  HZ2 TRP B 264     -15.968  -5.312  -6.844  1.00 62.07           H  
ATOM   3676  HZ3 TRP B 264     -12.454  -2.831  -6.510  1.00 62.07           H  
ATOM   3677  HH2 TRP B 264     -13.494  -5.090  -6.600  1.00 62.07           H  
ATOM   3678  N   ASP B 265     -16.330   3.214  -8.434  1.00 69.73           N  
ATOM   3679  CA  ASP B 265     -15.715   4.532  -8.621  1.00 69.73           C  
ATOM   3680  C   ASP B 265     -15.787   4.862 -10.107  1.00 69.73           C  
ATOM   3681  O   ASP B 265     -15.244   4.086 -10.886  1.00 69.73           O  
ATOM   3682  CB  ASP B 265     -14.211   4.569  -8.189  1.00 69.73           C  
ATOM   3683  CG  ASP B 265     -13.584   3.234  -7.767  1.00 69.73           C  
ATOM   3684  OD1 ASP B 265     -13.681   2.764  -6.637  1.00 69.73           O  
ATOM   3685  OD2 ASP B 265     -12.930   2.622  -8.797  1.00 69.73           O  
ATOM   3686  H   ASP B 265     -15.857   2.455  -8.906  1.00 69.73           H  
ATOM   3687  HA  ASP B 265     -16.268   5.273  -8.041  1.00 69.73           H  
ATOM   3688  HB3 ASP B 265     -14.094   5.282  -7.376  1.00 69.73           H  
ATOM   3689  HB2 ASP B 265     -13.574   4.986  -8.973  1.00 69.73           H  
ATOM   3690  HD2 ASP B 265     -13.018   3.085  -9.634  1.00 69.73           H  
ATOM   3691  N   GLU B 266     -16.378   6.005 -10.479  1.00 71.54           N  
ATOM   3692  CA  GLU B 266     -16.442   6.484 -11.863  1.00 71.54           C  
ATOM   3693  C   GLU B 266     -15.044   6.866 -12.397  1.00 71.54           C  
ATOM   3694  O   GLU B 266     -14.631   8.020 -12.277  1.00 71.54           O  
ATOM   3695  CB  GLU B 266     -17.470   7.639 -11.979  1.00 71.54           C  
ATOM   3696  CG  GLU B 266     -18.933   7.179 -12.199  1.00 71.54           C  
ATOM   3697  CD  GLU B 266     -19.600   6.387 -11.059  1.00 71.54           C  
ATOM   3698  OE1 GLU B 266     -20.410   5.496 -11.397  1.00 71.54           O  
ATOM   3699  OE2 GLU B 266     -19.327   6.695  -9.876  1.00 71.54           O1-
ATOM   3700  H   GLU B 266     -16.842   6.581  -9.789  1.00 71.54           H  
ATOM   3701  HA  GLU B 266     -16.802   5.662 -12.486  1.00 71.54           H  
ATOM   3702  HB3 GLU B 266     -17.204   8.293 -12.812  1.00 71.54           H  
ATOM   3703  HB2 GLU B 266     -17.415   8.275 -11.095  1.00 71.54           H  
ATOM   3704  HG3 GLU B 266     -18.981   6.595 -13.120  1.00 71.54           H  
ATOM   3705  HG2 GLU B 266     -19.550   8.059 -12.376  1.00 71.54           H  
ATOM   3706  N   ASN B 267     -14.339   5.862 -12.951  1.00 77.56           N  
ATOM   3707  CA  ASN B 267     -12.998   5.980 -13.523  1.00 77.56           C  
ATOM   3708  C   ASN B 267     -13.048   6.722 -14.866  1.00 77.56           C  
ATOM   3709  O   ASN B 267     -13.972   6.510 -15.655  1.00 77.56           O  
ATOM   3710  CB  ASN B 267     -12.376   4.574 -13.711  1.00  0.00           C  
ATOM   3711  CG  ASN B 267     -12.065   3.840 -12.402  1.00  0.00           C  
ATOM   3712  OD1 ASN B 267     -12.735   2.871 -12.052  1.00  0.00           O  
ATOM   3713  ND2 ASN B 267     -11.030   4.283 -11.686  1.00  0.00           N  
ATOM   3714  H   ASN B 267     -14.742   4.936 -12.958  1.00 77.56           H  
ATOM   3715  HA  ASN B 267     -12.400   6.546 -12.805  1.00 77.56           H  
ATOM   3716  HB3 ASN B 267     -11.443   4.653 -14.269  1.00  0.00           H  
ATOM   3717  HB2 ASN B 267     -13.022   3.950 -14.325  1.00  0.00           H  
ATOM   3718 HD22 ASN B 267     -10.766   3.826 -10.827  1.00  0.00           H  
ATOM   3719 HD21 ASN B 267     -10.479   5.067 -12.022  1.00  0.00           H  
ATOM   3720  N   LEU B 268     -12.019   7.550 -15.105  1.00 90.47           N  
ATOM   3721  CA  LEU B 268     -11.830   8.352 -16.314  1.00 90.47           C  
ATOM   3722  C   LEU B 268     -11.158   7.518 -17.429  1.00 90.47           C  
ATOM   3723  O   LEU B 268     -10.083   7.874 -17.905  1.00 90.47           O  
ATOM   3724  CB  LEU B 268     -11.130   9.676 -15.895  1.00 90.47           C  
ATOM   3725  CG  LEU B 268     -10.782  10.695 -17.016  1.00 90.47           C  
ATOM   3726  CD1 LEU B 268     -11.228  12.125 -16.647  1.00 90.47           C  
ATOM   3727  CD2 LEU B 268      -9.280  10.667 -17.399  1.00 90.47           C  
ATOM   3728  H   LEU B 268     -11.289   7.630 -14.409  1.00 90.47           H  
ATOM   3729  HA  LEU B 268     -12.812   8.631 -16.701  1.00 90.47           H  
ATOM   3730  HB3 LEU B 268     -10.255   9.480 -15.280  1.00 90.47           H  
ATOM   3731  HB2 LEU B 268     -11.825  10.155 -15.203  1.00 90.47           H  
ATOM   3732  HG  LEU B 268     -11.349  10.422 -17.907  1.00 90.47           H  
ATOM   3733 HD11 LEU B 268     -10.572  12.889 -17.065  1.00 90.47           H  
ATOM   3734 HD12 LEU B 268     -12.227  12.325 -17.035  1.00 90.47           H  
ATOM   3735 HD13 LEU B 268     -11.259  12.284 -15.569  1.00 90.47           H  
ATOM   3736 HD21 LEU B 268      -9.158  10.478 -18.466  1.00 90.47           H  
ATOM   3737 HD22 LEU B 268      -8.770  11.606 -17.179  1.00 90.47           H  
ATOM   3738 HD23 LEU B 268      -8.729   9.888 -16.873  1.00 90.47           H  
ATOM   3739  N   LYS B 269     -11.824   6.411 -17.821  1.00 97.92           N  
ATOM   3740  CA  LYS B 269     -11.444   5.463 -18.878  1.00 97.92           C  
ATOM   3741  C   LYS B 269     -10.058   4.838 -18.601  1.00 97.92           C  
ATOM   3742  O   LYS B 269      -9.966   3.891 -17.820  1.00 97.92           O  
ATOM   3743  CB  LYS B 269     -11.576   6.149 -20.267  1.00  0.00           C  
ATOM   3744  CG  LYS B 269     -11.318   5.240 -21.488  1.00  0.00           C  
ATOM   3745  CD  LYS B 269     -10.958   6.056 -22.743  1.00  0.00           C  
ATOM   3746  CE  LYS B 269     -10.710   5.205 -24.003  1.00  0.00           C  
ATOM   3747  NZ  LYS B 269      -9.442   4.453 -23.934  1.00  0.00           N1+
ATOM   3748  H   LYS B 269     -12.687   6.194 -17.342  1.00 97.92           H  
ATOM   3749  HA  LYS B 269     -12.172   4.651 -18.836  1.00 97.92           H  
ATOM   3750  HB3 LYS B 269     -10.898   7.003 -20.312  1.00  0.00           H  
ATOM   3751  HB2 LYS B 269     -12.575   6.576 -20.366  1.00  0.00           H  
ATOM   3752  HG3 LYS B 269     -12.213   4.646 -21.681  1.00  0.00           H  
ATOM   3753  HG2 LYS B 269     -10.526   4.522 -21.286  1.00  0.00           H  
ATOM   3754  HD3 LYS B 269     -10.076   6.665 -22.537  1.00  0.00           H  
ATOM   3755  HD2 LYS B 269     -11.753   6.773 -22.943  1.00  0.00           H  
ATOM   3756  HE3 LYS B 269     -10.662   5.856 -24.877  1.00  0.00           H  
ATOM   3757  HE2 LYS B 269     -11.537   4.513 -24.168  1.00  0.00           H  
ATOM   3758  HZ1 LYS B 269      -9.462   3.825 -23.144  1.00  0.00           H  
ATOM   3759  HZ2 LYS B 269      -9.315   3.923 -24.784  1.00  0.00           H  
ATOM   3760  HZ3 LYS B 269      -8.671   5.099 -23.827  1.00  0.00           H  
ATOM   3761  N   ASP B 270      -9.023   5.405 -19.243  1.00 94.88           N  
ATOM   3762  CA  ASP B 270      -7.610   5.130 -19.034  1.00 94.88           C  
ATOM   3763  C   ASP B 270      -7.067   6.238 -18.112  1.00 94.88           C  
ATOM   3764  O   ASP B 270      -6.379   7.150 -18.575  1.00 94.88           O  
ATOM   3765  CB  ASP B 270      -6.886   5.028 -20.407  1.00 94.88           C  
ATOM   3766  CG  ASP B 270      -5.371   4.739 -20.417  1.00 94.88           C  
ATOM   3767  OD1 ASP B 270      -4.809   4.363 -19.364  1.00 94.88           O  
ATOM   3768  OD2 ASP B 270      -4.808   4.823 -21.531  1.00 94.88           O1-
ATOM   3769  H   ASP B 270      -9.212   6.195 -19.842  1.00 94.88           H  
ATOM   3770  HA  ASP B 270      -7.492   4.175 -18.517  1.00 94.88           H  
ATOM   3771  HB3 ASP B 270      -7.073   5.938 -20.980  1.00 94.88           H  
ATOM   3772  HB2 ASP B 270      -7.368   4.235 -20.982  1.00 94.88           H  
ATOM   3773  N   ASP B 271      -7.400   6.132 -16.814  1.00 82.53           N  
ATOM   3774  CA  ASP B 271      -6.875   6.974 -15.734  1.00 82.53           C  
ATOM   3775  C   ASP B 271      -5.616   6.311 -15.144  1.00 82.53           C  
ATOM   3776  O   ASP B 271      -5.573   5.990 -13.956  1.00 82.53           O  
ATOM   3777  CB  ASP B 271      -7.930   7.358 -14.657  1.00 82.53           C  
ATOM   3778  CG  ASP B 271      -8.801   6.265 -14.005  1.00 82.53           C  
ATOM   3779  OD1 ASP B 271      -8.746   5.086 -14.420  1.00 82.53           O  
ATOM   3780  OD2 ASP B 271      -9.571   6.653 -13.099  1.00 82.53           O1-
ATOM   3781  H   ASP B 271      -8.005   5.379 -16.512  1.00 82.53           H  
ATOM   3782  HA  ASP B 271      -6.539   7.920 -16.164  1.00 82.53           H  
ATOM   3783  HB3 ASP B 271      -8.623   8.043 -15.139  1.00 82.53           H  
ATOM   3784  HB2 ASP B 271      -7.452   7.943 -13.869  1.00 82.53           H  
ATOM   3785  N   SER B 272      -4.627   6.093 -16.029  1.00 70.99           N  
ATOM   3786  CA  SER B 272      -3.363   5.386 -15.816  1.00 70.99           C  
ATOM   3787  C   SER B 272      -3.500   3.860 -15.612  1.00 70.99           C  
ATOM   3788  O   SER B 272      -2.510   3.240 -15.230  1.00 70.99           O  
ATOM   3789  CB  SER B 272      -2.474   6.109 -14.768  1.00 70.99           C  
ATOM   3790  OG  SER B 272      -2.813   5.816 -13.426  1.00 70.99           O  
ATOM   3791  H   SER B 272      -4.782   6.390 -16.984  1.00 70.99           H  
ATOM   3792  HA  SER B 272      -2.848   5.488 -16.772  1.00 70.99           H  
ATOM   3793  HB3 SER B 272      -2.505   7.189 -14.916  1.00 70.99           H  
ATOM   3794  HB2 SER B 272      -1.433   5.814 -14.911  1.00 70.99           H  
ATOM   3795  HG  SER B 272      -3.710   6.132 -13.273  1.00 70.99           H  
ATOM   3796  N   LEU B 273      -4.686   3.278 -15.898  1.00 60.07           N  
ATOM   3797  CA  LEU B 273      -4.945   1.832 -15.934  1.00 60.07           C  
ATOM   3798  C   LEU B 273      -4.202   1.202 -17.137  1.00 60.07           C  
ATOM   3799  O   LEU B 273      -4.633   1.447 -18.264  1.00 60.07           O  
ATOM   3800  CB  LEU B 273      -6.470   1.585 -16.076  1.00 60.07           C  
ATOM   3801  CG  LEU B 273      -7.303   1.768 -14.787  1.00 60.07           C  
ATOM   3802  CD1 LEU B 273      -8.813   1.644 -15.090  1.00 60.07           C  
ATOM   3803  CD2 LEU B 273      -6.879   0.816 -13.646  1.00 60.07           C  
ATOM   3804  H   LEU B 273      -5.445   3.864 -16.215  1.00 60.07           H  
ATOM   3805  HA  LEU B 273      -4.626   1.403 -14.990  1.00 60.07           H  
ATOM   3806  HB3 LEU B 273      -6.638   0.564 -16.425  1.00 60.07           H  
ATOM   3807  HB2 LEU B 273      -6.863   2.232 -16.862  1.00 60.07           H  
ATOM   3808  HG  LEU B 273      -7.130   2.788 -14.443  1.00 60.07           H  
ATOM   3809 HD11 LEU B 273      -9.383   2.402 -14.552  1.00 60.07           H  
ATOM   3810 HD12 LEU B 273      -9.031   1.775 -16.150  1.00 60.07           H  
ATOM   3811 HD13 LEU B 273      -9.219   0.674 -14.802  1.00 60.07           H  
ATOM   3812 HD21 LEU B 273      -7.721   0.275 -13.213  1.00 60.07           H  
ATOM   3813 HD22 LEU B 273      -6.160   0.067 -13.975  1.00 60.07           H  
ATOM   3814 HD23 LEU B 273      -6.419   1.376 -12.832  1.00 60.07           H  
ATOM   3815  N   PRO B 274      -3.100   0.443 -16.907  1.00 44.89           N  
ATOM   3816  CA  PRO B 274      -2.219  -0.041 -17.994  1.00 44.89           C  
ATOM   3817  C   PRO B 274      -2.893  -0.880 -19.094  1.00 44.89           C  
ATOM   3818  O   PRO B 274      -3.797  -1.666 -18.808  1.00 44.89           O  
ATOM   3819  CB  PRO B 274      -1.148  -0.867 -17.263  1.00 44.89           C  
ATOM   3820  CG  PRO B 274      -1.107  -0.286 -15.864  1.00 44.89           C  
ATOM   3821  CD  PRO B 274      -2.565   0.045 -15.600  1.00 44.89           C  
ATOM   3822  HA  PRO B 274      -1.752   0.841 -18.436  1.00 44.89           H  
ATOM   3823  HB3 PRO B 274      -0.176  -0.822 -17.757  1.00 44.89           H  
ATOM   3824  HB2 PRO B 274      -1.438  -1.917 -17.205  1.00 44.89           H  
ATOM   3825  HG3 PRO B 274      -0.519   0.634 -15.870  1.00 44.89           H  
ATOM   3826  HG2 PRO B 274      -0.677  -0.953 -15.119  1.00 44.89           H  
ATOM   3827  HD2 PRO B 274      -3.108  -0.836 -15.261  1.00 44.89           H  
ATOM   3828  HD3 PRO B 274      -2.624   0.794 -14.814  1.00 44.89           H  
ATOM   3829  N   SER B 275      -2.397  -0.712 -20.332  1.00 39.71           N  
ATOM   3830  CA  SER B 275      -2.719  -1.568 -21.478  1.00 39.71           C  
ATOM   3831  C   SER B 275      -2.032  -2.950 -21.388  1.00 39.71           C  
ATOM   3832  O   SER B 275      -2.517  -3.902 -21.997  1.00 39.71           O  
ATOM   3833  CB  SER B 275      -2.338  -0.821 -22.773  1.00 39.71           C  
ATOM   3834  OG  SER B 275      -2.749  -1.523 -23.930  1.00 39.71           O  
ATOM   3835  H   SER B 275      -1.678  -0.019 -20.486  1.00 39.71           H  
ATOM   3836  HA  SER B 275      -3.799  -1.734 -21.485  1.00 39.71           H  
ATOM   3837  HB3 SER B 275      -1.259  -0.658 -22.824  1.00 39.71           H  
ATOM   3838  HB2 SER B 275      -2.808   0.163 -22.793  1.00 39.71           H  
ATOM   3839  HG  SER B 275      -2.303  -2.374 -23.952  1.00 39.71           H  
ATOM   3840  N   ASN B 276      -0.933  -3.035 -20.617  1.00 39.52           N  
ATOM   3841  CA  ASN B 276      -0.216  -4.268 -20.290  1.00 39.52           C  
ATOM   3842  C   ASN B 276      -1.050  -5.067 -19.266  1.00 39.52           C  
ATOM   3843  O   ASN B 276      -1.336  -4.516 -18.201  1.00 39.52           O  
ATOM   3844  CB  ASN B 276       1.148  -3.879 -19.665  1.00 39.52           C  
ATOM   3845  CG  ASN B 276       2.187  -3.343 -20.661  1.00 39.52           C  
ATOM   3846  OD1 ASN B 276       1.849  -2.748 -21.681  1.00 39.52           O  
ATOM   3847  ND2 ASN B 276       3.471  -3.537 -20.352  1.00 39.52           N  
ATOM   3848  H   ASN B 276      -0.595  -2.202 -20.159  1.00 39.52           H  
ATOM   3849  HA  ASN B 276      -0.054  -4.771 -21.244  1.00 39.52           H  
ATOM   3850  HB3 ASN B 276       1.583  -4.759 -19.186  1.00 39.52           H  
ATOM   3851  HB2 ASN B 276       1.013  -3.141 -18.873  1.00 39.52           H  
ATOM   3852 HD22 ASN B 276       4.195  -3.197 -20.969  1.00 39.52           H  
ATOM   3853 HD21 ASN B 276       3.728  -3.985 -19.485  1.00 39.52           H  
ATOM   3854  N   PRO B 277      -1.415  -6.337 -19.570  1.00 35.86           N  
ATOM   3855  CA  PRO B 277      -2.152  -7.190 -18.616  1.00 35.86           C  
ATOM   3856  C   PRO B 277      -1.347  -7.560 -17.353  1.00 35.86           C  
ATOM   3857  O   PRO B 277      -1.957  -7.816 -16.317  1.00 35.86           O  
ATOM   3858  CB  PRO B 277      -2.529  -8.426 -19.448  1.00 35.86           C  
ATOM   3859  CG  PRO B 277      -1.426  -8.529 -20.490  1.00 35.86           C  
ATOM   3860  CD  PRO B 277      -1.098  -7.070 -20.798  1.00 35.86           C  
ATOM   3861  HA  PRO B 277      -3.065  -6.686 -18.294  1.00 35.86           H  
ATOM   3862  HB3 PRO B 277      -3.483  -8.250 -19.945  1.00 35.86           H  
ATOM   3863  HB2 PRO B 277      -2.639  -9.340 -18.863  1.00 35.86           H  
ATOM   3864  HG3 PRO B 277      -1.714  -9.103 -21.371  1.00 35.86           H  
ATOM   3865  HG2 PRO B 277      -0.555  -9.013 -20.046  1.00 35.86           H  
ATOM   3866  HD2 PRO B 277      -0.055  -6.973 -21.103  1.00 35.86           H  
ATOM   3867  HD3 PRO B 277      -1.734  -6.695 -21.602  1.00 35.86           H  
ATOM   3868  N   ILE B 278      -0.005  -7.538 -17.460  1.00 37.61           N  
ATOM   3869  CA  ILE B 278       0.960  -7.708 -16.374  1.00 37.61           C  
ATOM   3870  C   ILE B 278       0.796  -6.605 -15.306  1.00 37.61           C  
ATOM   3871  O   ILE B 278       0.562  -6.917 -14.140  1.00 37.61           O  
ATOM   3872  CB  ILE B 278       2.430  -7.649 -16.911  1.00 37.61           C  
ATOM   3873  CG1 ILE B 278       2.703  -8.610 -18.097  1.00 37.61           C  
ATOM   3874  CG2 ILE B 278       3.502  -7.815 -15.811  1.00 37.61           C  
ATOM   3875  CD1 ILE B 278       2.670 -10.108 -17.762  1.00 37.61           C  
ATOM   3876  H   ILE B 278       0.400  -7.333 -18.362  1.00 37.61           H  
ATOM   3877  HA  ILE B 278       0.781  -8.672 -15.897  1.00 37.61           H  
ATOM   3878  HB  ILE B 278       2.589  -6.654 -17.331  1.00 37.61           H  
ATOM   3879 HG13 ILE B 278       3.682  -8.374 -18.515  1.00 37.61           H  
ATOM   3880 HG12 ILE B 278       2.003  -8.415 -18.909  1.00 37.61           H  
ATOM   3881 HG21 ILE B 278       4.504  -7.851 -16.241  1.00 37.61           H  
ATOM   3882 HG22 ILE B 278       3.497  -6.985 -15.104  1.00 37.61           H  
ATOM   3883 HG23 ILE B 278       3.349  -8.731 -15.243  1.00 37.61           H  
ATOM   3884 HD11 ILE B 278       2.088 -10.663 -18.498  1.00 37.61           H  
ATOM   3885 HD12 ILE B 278       3.675 -10.529 -17.750  1.00 37.61           H  
ATOM   3886 HD13 ILE B 278       2.228 -10.294 -16.788  1.00 37.61           H  
ATOM   3887  N   ASP B 279       0.899  -5.341 -15.751  1.00 39.05           N  
ATOM   3888  CA  ASP B 279       0.852  -4.139 -14.916  1.00 39.05           C  
ATOM   3889  C   ASP B 279      -0.570  -3.805 -14.439  1.00 39.05           C  
ATOM   3890  O   ASP B 279      -0.716  -3.272 -13.339  1.00 39.05           O  
ATOM   3891  CB  ASP B 279       1.485  -2.910 -15.617  1.00 39.05           C  
ATOM   3892  CG  ASP B 279       2.908  -3.092 -16.182  1.00 39.05           C  
ATOM   3893  OD1 ASP B 279       3.656  -3.960 -15.679  1.00 39.05           O  
ATOM   3894  OD2 ASP B 279       3.271  -2.264 -17.046  1.00 39.05           O1-
ATOM   3895  H   ASP B 279       1.086  -5.182 -16.729  1.00 39.05           H  
ATOM   3896  HA  ASP B 279       1.438  -4.340 -14.019  1.00 39.05           H  
ATOM   3897  HB3 ASP B 279       1.521  -2.070 -14.922  1.00 39.05           H  
ATOM   3898  HB2 ASP B 279       0.845  -2.616 -16.448  1.00 39.05           H  
ATOM   3899  N   PHE B 280      -1.589  -4.134 -15.252  1.00 33.07           N  
ATOM   3900  CA  PHE B 280      -2.999  -3.963 -14.907  1.00 33.07           C  
ATOM   3901  C   PHE B 280      -3.469  -4.940 -13.817  1.00 33.07           C  
ATOM   3902  O   PHE B 280      -4.195  -4.519 -12.920  1.00 33.07           O  
ATOM   3903  CB  PHE B 280      -3.872  -4.012 -16.175  1.00 33.07           C  
ATOM   3904  CG  PHE B 280      -5.365  -3.855 -15.934  1.00 33.07           C  
ATOM   3905  CD1 PHE B 280      -6.172  -4.994 -15.730  1.00 33.07           C  
ATOM   3906  CD2 PHE B 280      -5.920  -2.577 -15.716  1.00 33.07           C  
ATOM   3907  CE1 PHE B 280      -7.507  -4.852 -15.381  1.00 33.07           C  
ATOM   3908  CE2 PHE B 280      -7.254  -2.456 -15.350  1.00 33.07           C  
ATOM   3909  CZ  PHE B 280      -8.043  -3.587 -15.187  1.00 33.07           C  
ATOM   3910  H   PHE B 280      -1.394  -4.540 -16.159  1.00 33.07           H  
ATOM   3911  HA  PHE B 280      -3.107  -2.963 -14.488  1.00 33.07           H  
ATOM   3912  HB3 PHE B 280      -3.695  -4.940 -16.721  1.00 33.07           H  
ATOM   3913  HB2 PHE B 280      -3.558  -3.209 -16.838  1.00 33.07           H  
ATOM   3914  HD1 PHE B 280      -5.747  -5.979 -15.840  1.00 33.07           H  
ATOM   3915  HD2 PHE B 280      -5.307  -1.693 -15.819  1.00 33.07           H  
ATOM   3916  HE1 PHE B 280      -8.123  -5.725 -15.237  1.00 33.07           H  
ATOM   3917  HE2 PHE B 280      -7.683  -1.479 -15.184  1.00 33.07           H  
ATOM   3918  HZ  PHE B 280      -9.076  -3.485 -14.891  1.00 33.07           H  
ATOM   3919  N   SER B 281      -3.017  -6.204 -13.880  1.00 34.68           N  
ATOM   3920  CA  SER B 281      -3.282  -7.199 -12.839  1.00 34.68           C  
ATOM   3921  C   SER B 281      -2.572  -6.884 -11.507  1.00 34.68           C  
ATOM   3922  O   SER B 281      -3.122  -7.228 -10.465  1.00 34.68           O  
ATOM   3923  CB  SER B 281      -2.999  -8.619 -13.370  1.00 34.68           C  
ATOM   3924  OG  SER B 281      -1.621  -8.877 -13.528  1.00 34.68           O  
ATOM   3925  H   SER B 281      -2.429  -6.496 -14.649  1.00 34.68           H  
ATOM   3926  HA  SER B 281      -4.355  -7.160 -12.638  1.00 34.68           H  
ATOM   3927  HB3 SER B 281      -3.490  -8.777 -14.328  1.00 34.68           H  
ATOM   3928  HB2 SER B 281      -3.412  -9.362 -12.686  1.00 34.68           H  
ATOM   3929  HG  SER B 281      -1.306  -8.383 -14.292  1.00 34.68           H  
ATOM   3930  N   TYR B 282      -1.420  -6.187 -11.539  1.00 33.80           N  
ATOM   3931  CA  TYR B 282      -0.773  -5.657 -10.335  1.00 33.80           C  
ATOM   3932  C   TYR B 282      -1.503  -4.436  -9.745  1.00 33.80           C  
ATOM   3933  O   TYR B 282      -1.605  -4.345  -8.523  1.00 33.80           O  
ATOM   3934  CB  TYR B 282       0.693  -5.290 -10.617  1.00 33.80           C  
ATOM   3935  CG  TYR B 282       1.683  -6.425 -10.819  1.00 33.80           C  
ATOM   3936  CD1 TYR B 282       1.699  -7.540  -9.952  1.00 33.80           C  
ATOM   3937  CD2 TYR B 282       2.664  -6.316 -11.828  1.00 33.80           C  
ATOM   3938  CE1 TYR B 282       2.699  -8.521 -10.080  1.00 33.80           C  
ATOM   3939  CE2 TYR B 282       3.661  -7.299 -11.959  1.00 33.80           C  
ATOM   3940  CZ  TYR B 282       3.691  -8.389 -11.070  1.00 33.80           C  
ATOM   3941  OH  TYR B 282       4.700  -9.299 -11.148  1.00 33.80           O  
ATOM   3942  H   TYR B 282      -0.996  -5.947 -12.425  1.00 33.80           H  
ATOM   3943  HA  TYR B 282      -0.800  -6.433  -9.571  1.00 33.80           H  
ATOM   3944  HB3 TYR B 282       1.060  -4.746  -9.752  1.00 33.80           H  
ATOM   3945  HB2 TYR B 282       0.754  -4.593 -11.454  1.00 33.80           H  
ATOM   3946  HD1 TYR B 282       0.973  -7.637  -9.158  1.00 33.80           H  
ATOM   3947  HD2 TYR B 282       2.678  -5.463 -12.488  1.00 33.80           H  
ATOM   3948  HE1 TYR B 282       2.720  -9.359  -9.398  1.00 33.80           H  
ATOM   3949  HE2 TYR B 282       4.421  -7.193 -12.721  1.00 33.80           H  
ATOM   3950  HH  TYR B 282       5.272  -9.167 -11.909  1.00 33.80           H  
ATOM   3951  N   ARG B 283      -2.013  -3.536 -10.605  1.00 40.84           N  
ATOM   3952  CA  ARG B 283      -2.830  -2.383 -10.212  1.00 40.84           C  
ATOM   3953  C   ARG B 283      -4.121  -2.809  -9.486  1.00 40.84           C  
ATOM   3954  O   ARG B 283      -4.447  -2.232  -8.451  1.00 40.84           O  
ATOM   3955  CB  ARG B 283      -3.106  -1.511 -11.461  1.00 40.84           C  
ATOM   3956  CG  ARG B 283      -4.174  -0.404 -11.317  1.00 40.84           C  
ATOM   3957  CD  ARG B 283      -3.884   0.691 -10.270  1.00 40.84           C  
ATOM   3958  NE  ARG B 283      -2.773   1.576 -10.666  1.00 40.84           N  
ATOM   3959  CZ  ARG B 283      -2.822   2.588 -11.553  1.00 40.84           C  
ATOM   3960  NH1 ARG B 283      -3.947   2.913 -12.207  1.00 40.84           N  
ATOM   3961  NH2 ARG B 283      -1.711   3.293 -11.796  1.00 40.84           N1+
ATOM   3962  H   ARG B 283      -1.862  -3.657 -11.598  1.00 40.84           H  
ATOM   3963  HA  ARG B 283      -2.245  -1.790  -9.507  1.00 40.84           H  
ATOM   3964  HB3 ARG B 283      -3.440  -2.155 -12.272  1.00 40.84           H  
ATOM   3965  HB2 ARG B 283      -2.167  -1.078 -11.810  1.00 40.84           H  
ATOM   3966  HG3 ARG B 283      -5.179  -0.808 -11.178  1.00 40.84           H  
ATOM   3967  HG2 ARG B 283      -4.209   0.067 -12.301  1.00 40.84           H  
ATOM   3968  HD3 ARG B 283      -3.525   0.221  -9.356  1.00 40.84           H  
ATOM   3969  HD2 ARG B 283      -4.785   1.233  -9.980  1.00 40.84           H  
ATOM   3970  HE  ARG B 283      -1.882   1.367 -10.238  1.00 40.84           H  
ATOM   3971 HH12 ARG B 283      -3.952   3.690 -12.854  1.00 40.84           H  
ATOM   3972 HH11 ARG B 283      -4.808   2.421 -12.015  1.00 40.84           H  
ATOM   3973 HH22 ARG B 283      -1.743   4.068 -12.449  1.00 40.84           H  
ATOM   3974 HH21 ARG B 283      -0.845   3.079 -11.324  1.00 40.84           H  
ATOM   3975  N   VAL B 284      -4.792  -3.838 -10.026  1.00 37.23           N  
ATOM   3976  CA  VAL B 284      -6.007  -4.427  -9.468  1.00 37.23           C  
ATOM   3977  C   VAL B 284      -5.739  -5.218  -8.169  1.00 37.23           C  
ATOM   3978  O   VAL B 284      -6.556  -5.121  -7.257  1.00 37.23           O  
ATOM   3979  CB  VAL B 284      -6.721  -5.322 -10.518  1.00 37.23           C  
ATOM   3980  CG1 VAL B 284      -7.918  -6.136  -9.976  1.00 37.23           C  
ATOM   3981  CG2 VAL B 284      -7.200  -4.478 -11.713  1.00 37.23           C  
ATOM   3982  H   VAL B 284      -4.457  -4.248 -10.888  1.00 37.23           H  
ATOM   3983  HA  VAL B 284      -6.685  -3.610  -9.221  1.00 37.23           H  
ATOM   3984  HB  VAL B 284      -5.983  -6.029 -10.900  1.00 37.23           H  
ATOM   3985 HG11 VAL B 284      -8.403  -6.696 -10.774  1.00 37.23           H  
ATOM   3986 HG12 VAL B 284      -7.614  -6.865  -9.228  1.00 37.23           H  
ATOM   3987 HG13 VAL B 284      -8.667  -5.487  -9.522  1.00 37.23           H  
ATOM   3988 HG21 VAL B 284      -7.428  -5.120 -12.561  1.00 37.23           H  
ATOM   3989 HG22 VAL B 284      -8.096  -3.908 -11.462  1.00 37.23           H  
ATOM   3990 HG23 VAL B 284      -6.455  -3.761 -12.055  1.00 37.23           H  
ATOM   3991  N   ALA B 285      -4.598  -5.930  -8.078  1.00 37.51           N  
ATOM   3992  CA  ALA B 285      -4.163  -6.654  -6.875  1.00 37.51           C  
ATOM   3993  C   ALA B 285      -3.896  -5.740  -5.669  1.00 37.51           C  
ATOM   3994  O   ALA B 285      -4.277  -6.093  -4.552  1.00 37.51           O  
ATOM   3995  CB  ALA B 285      -2.902  -7.483  -7.178  1.00 37.51           C  
ATOM   3996  H   ALA B 285      -3.968  -5.962  -8.868  1.00 37.51           H  
ATOM   3997  HA  ALA B 285      -4.965  -7.341  -6.595  1.00 37.51           H  
ATOM   3998  HB1 ALA B 285      -2.503  -7.946  -6.274  1.00 37.51           H  
ATOM   3999  HB2 ALA B 285      -3.103  -8.290  -7.879  1.00 37.51           H  
ATOM   4000  HB3 ALA B 285      -2.111  -6.869  -7.606  1.00 37.51           H  
ATOM   4001  N   ALA B 286      -3.258  -4.584  -5.926  1.00 39.67           N  
ATOM   4002  CA  ALA B 286      -2.949  -3.565  -4.927  1.00 39.67           C  
ATOM   4003  C   ALA B 286      -4.189  -2.788  -4.454  1.00 39.67           C  
ATOM   4004  O   ALA B 286      -4.273  -2.480  -3.265  1.00 39.67           O  
ATOM   4005  CB  ALA B 286      -1.897  -2.603  -5.503  1.00 39.67           C  
ATOM   4006  H   ALA B 286      -2.961  -4.383  -6.872  1.00 39.67           H  
ATOM   4007  HA  ALA B 286      -2.510  -4.062  -4.060  1.00 39.67           H  
ATOM   4008  HB1 ALA B 286      -1.603  -1.851  -4.769  1.00 39.67           H  
ATOM   4009  HB2 ALA B 286      -0.995  -3.137  -5.800  1.00 39.67           H  
ATOM   4010  HB3 ALA B 286      -2.272  -2.080  -6.384  1.00 39.67           H  
ATOM   4011  N   CYS B 287      -5.111  -2.485  -5.387  1.00 45.32           N  
ATOM   4012  CA  CYS B 287      -6.284  -1.640  -5.151  1.00 45.32           C  
ATOM   4013  C   CYS B 287      -7.508  -2.405  -4.598  1.00 45.32           C  
ATOM   4014  O   CYS B 287      -8.404  -1.755  -4.058  1.00 45.32           O  
ATOM   4015  CB  CYS B 287      -6.592  -0.765  -6.387  1.00 45.32           C  
ATOM   4016  SG  CYS B 287      -7.754  -1.486  -7.588  1.00 45.32           S  
ATOM   4017  H   CYS B 287      -4.960  -2.777  -6.343  1.00 45.32           H  
ATOM   4018  HA  CYS B 287      -6.005  -0.933  -4.371  1.00 45.32           H  
ATOM   4019  HB3 CYS B 287      -5.671  -0.500  -6.906  1.00 45.32           H  
ATOM   4020  HB2 CYS B 287      -7.007   0.180  -6.047  1.00 45.32           H  
ATOM   4021  HG  CYS B 287      -6.935  -2.459  -7.998  1.00 45.32           H  
ATOM   4022  N   LEU B 288      -7.523  -3.747  -4.721  1.00 42.03           N  
ATOM   4023  CA  LEU B 288      -8.535  -4.641  -4.146  1.00 42.03           C  
ATOM   4024  C   LEU B 288      -8.440  -4.628  -2.603  1.00 42.03           C  
ATOM   4025  O   LEU B 288      -7.353  -4.900  -2.088  1.00 42.03           O  
ATOM   4026  CB  LEU B 288      -8.288  -6.083  -4.668  1.00 42.03           C  
ATOM   4027  CG  LEU B 288      -9.166  -6.492  -5.871  1.00 42.03           C  
ATOM   4028  CD1 LEU B 288      -8.684  -7.822  -6.480  1.00 42.03           C  
ATOM   4029  CD2 LEU B 288     -10.665  -6.556  -5.511  1.00 42.03           C  
ATOM   4030  H   LEU B 288      -6.758  -4.202  -5.199  1.00 42.03           H  
ATOM   4031  HA  LEU B 288      -9.501  -4.289  -4.501  1.00 42.03           H  
ATOM   4032  HB3 LEU B 288      -8.485  -6.813  -3.883  1.00 42.03           H  
ATOM   4033  HB2 LEU B 288      -7.229  -6.210  -4.900  1.00 42.03           H  
ATOM   4034  HG  LEU B 288      -9.042  -5.727  -6.639  1.00 42.03           H  
ATOM   4035 HD11 LEU B 288      -8.898  -7.853  -7.548  1.00 42.03           H  
ATOM   4036 HD12 LEU B 288      -7.610  -7.960  -6.357  1.00 42.03           H  
ATOM   4037 HD13 LEU B 288      -9.175  -8.683  -6.024  1.00 42.03           H  
ATOM   4038 HD21 LEU B 288     -11.119  -7.505  -5.794  1.00 42.03           H  
ATOM   4039 HD22 LEU B 288     -10.836  -6.435  -4.441  1.00 42.03           H  
ATOM   4040 HD23 LEU B 288     -11.219  -5.768  -6.022  1.00 42.03           H  
ATOM   4041  N   PRO B 289      -9.550  -4.320  -1.890  1.00 41.77           N  
ATOM   4042  CA  PRO B 289      -9.589  -4.406  -0.420  1.00 41.77           C  
ATOM   4043  C   PRO B 289      -9.761  -5.862   0.057  1.00 41.77           C  
ATOM   4044  O   PRO B 289     -10.881  -6.318   0.290  1.00 41.77           O  
ATOM   4045  CB  PRO B 289     -10.756  -3.480  -0.061  1.00 41.77           C  
ATOM   4046  CG  PRO B 289     -11.737  -3.648  -1.212  1.00 41.77           C  
ATOM   4047  CD  PRO B 289     -10.823  -3.819  -2.422  1.00 41.77           C  
ATOM   4048  HA  PRO B 289      -8.678  -4.014   0.033  1.00 41.77           H  
ATOM   4049  HB3 PRO B 289     -10.391  -2.452  -0.035  1.00 41.77           H  
ATOM   4050  HB2 PRO B 289     -11.188  -3.689   0.916  1.00 41.77           H  
ATOM   4051  HG3 PRO B 289     -12.433  -2.819  -1.315  1.00 41.77           H  
ATOM   4052  HG2 PRO B 289     -12.325  -4.555  -1.066  1.00 41.77           H  
ATOM   4053  HD2 PRO B 289     -11.275  -4.492  -3.150  1.00 41.77           H  
ATOM   4054  HD3 PRO B 289     -10.650  -2.854  -2.901  1.00 41.77           H  
ATOM   4055  N   ILE B 290      -8.623  -6.564   0.151  1.00 50.53           N  
ATOM   4056  CA  ILE B 290      -8.530  -7.990   0.456  1.00 50.53           C  
ATOM   4057  C   ILE B 290      -7.508  -8.246   1.575  1.00 50.53           C  
ATOM   4058  O   ILE B 290      -6.603  -7.436   1.783  1.00 50.53           O  
ATOM   4059  CB  ILE B 290      -8.119  -8.802  -0.805  1.00 50.53           C  
ATOM   4060  CG1 ILE B 290      -6.855  -8.271  -1.530  1.00 50.53           C  
ATOM   4061  CG2 ILE B 290      -9.308  -8.912  -1.773  1.00 50.53           C  
ATOM   4062  CD1 ILE B 290      -6.204  -9.274  -2.491  1.00 50.53           C  
ATOM   4063  H   ILE B 290      -7.747  -6.109  -0.066  1.00 50.53           H  
ATOM   4064  HA  ILE B 290      -9.494  -8.354   0.808  1.00 50.53           H  
ATOM   4065  HB  ILE B 290      -7.894  -9.820  -0.484  1.00 50.53           H  
ATOM   4066 HG13 ILE B 290      -6.106  -7.953  -0.809  1.00 50.53           H  
ATOM   4067 HG12 ILE B 290      -7.105  -7.378  -2.094  1.00 50.53           H  
ATOM   4068 HG21 ILE B 290      -9.034  -9.487  -2.650  1.00 50.53           H  
ATOM   4069 HG22 ILE B 290     -10.159  -9.408  -1.303  1.00 50.53           H  
ATOM   4070 HG23 ILE B 290      -9.642  -7.933  -2.117  1.00 50.53           H  
ATOM   4071 HD11 ILE B 290      -5.322  -8.841  -2.965  1.00 50.53           H  
ATOM   4072 HD12 ILE B 290      -5.886 -10.168  -1.959  1.00 50.53           H  
ATOM   4073 HD13 ILE B 290      -6.880  -9.579  -3.289  1.00 50.53           H  
ATOM   4074  N   ASP B 291      -7.681  -9.379   2.277  1.00 54.33           N  
ATOM   4075  CA  ASP B 291      -6.817  -9.846   3.369  1.00 54.33           C  
ATOM   4076  C   ASP B 291      -5.425 -10.304   2.878  1.00 54.33           C  
ATOM   4077  O   ASP B 291      -5.205 -10.449   1.675  1.00 54.33           O  
ATOM   4078  CB  ASP B 291      -7.504 -10.918   4.269  1.00 54.33           C  
ATOM   4079  CG  ASP B 291      -8.223 -12.098   3.586  1.00 54.33           C  
ATOM   4080  OD1 ASP B 291      -7.946 -12.382   2.400  1.00 54.33           O  
ATOM   4081  OD2 ASP B 291      -8.978 -12.780   4.314  1.00 54.33           O1-
ATOM   4082  H   ASP B 291      -8.424 -10.014   2.021  1.00 54.33           H  
ATOM   4083  HA  ASP B 291      -6.642  -8.978   4.008  1.00 54.33           H  
ATOM   4084  HB3 ASP B 291      -8.237 -10.405   4.893  1.00 54.33           H  
ATOM   4085  HB2 ASP B 291      -6.784 -11.339   4.972  1.00 54.33           H  
ATOM   4086  N   ASP B 292      -4.511 -10.511   3.841  1.00 51.53           N  
ATOM   4087  CA  ASP B 292      -3.110 -10.908   3.640  1.00 51.53           C  
ATOM   4088  C   ASP B 292      -2.930 -12.186   2.801  1.00 51.53           C  
ATOM   4089  O   ASP B 292      -2.076 -12.193   1.916  1.00 51.53           O  
ATOM   4090  CB  ASP B 292      -2.283 -11.015   4.955  1.00  0.00           C  
ATOM   4091  CG  ASP B 292      -2.777 -11.951   6.084  1.00  0.00           C  
ATOM   4092  OD1 ASP B 292      -3.977 -12.306   6.121  1.00  0.00           O  
ATOM   4093  OD2 ASP B 292      -1.939 -12.228   6.970  1.00  0.00           O1-
ATOM   4094  H   ASP B 292      -4.793 -10.431   4.809  1.00 51.53           H  
ATOM   4095  HA  ASP B 292      -2.667 -10.097   3.059  1.00 51.53           H  
ATOM   4096  HB3 ASP B 292      -2.228 -10.018   5.393  1.00  0.00           H  
ATOM   4097  HB2 ASP B 292      -1.251 -11.275   4.709  1.00  0.00           H  
ATOM   4098  N   VAL B 293      -3.738 -13.224   3.079  1.00 49.08           N  
ATOM   4099  CA  VAL B 293      -3.672 -14.529   2.422  1.00 49.08           C  
ATOM   4100  C   VAL B 293      -4.049 -14.498   0.924  1.00 49.08           C  
ATOM   4101  O   VAL B 293      -3.421 -15.219   0.149  1.00 49.08           O  
ATOM   4102  CB  VAL B 293      -4.522 -15.590   3.183  1.00 49.08           C  
ATOM   4103  CG1 VAL B 293      -6.030 -15.275   3.234  1.00 49.08           C  
ATOM   4104  CG2 VAL B 293      -4.300 -17.027   2.675  1.00 49.08           C  
ATOM   4105  H   VAL B 293      -4.403 -13.136   3.836  1.00 49.08           H  
ATOM   4106  HA  VAL B 293      -2.629 -14.849   2.478  1.00 49.08           H  
ATOM   4107  HB  VAL B 293      -4.170 -15.577   4.216  1.00 49.08           H  
ATOM   4108 HG11 VAL B 293      -6.563 -16.011   3.837  1.00 49.08           H  
ATOM   4109 HG12 VAL B 293      -6.211 -14.301   3.688  1.00 49.08           H  
ATOM   4110 HG13 VAL B 293      -6.487 -15.276   2.245  1.00 49.08           H  
ATOM   4111 HG21 VAL B 293      -4.803 -17.749   3.318  1.00 49.08           H  
ATOM   4112 HG22 VAL B 293      -4.686 -17.170   1.665  1.00 49.08           H  
ATOM   4113 HG23 VAL B 293      -3.239 -17.281   2.666  1.00 49.08           H  
ATOM   4114  N   LEU B 294      -5.001 -13.630   0.531  1.00 44.31           N  
ATOM   4115  CA  LEU B 294      -5.362 -13.412  -0.872  1.00 44.31           C  
ATOM   4116  C   LEU B 294      -4.316 -12.574  -1.632  1.00 44.31           C  
ATOM   4117  O   LEU B 294      -4.120 -12.836  -2.816  1.00 44.31           O  
ATOM   4118  CB  LEU B 294      -6.769 -12.785  -0.985  1.00 44.31           C  
ATOM   4119  CG  LEU B 294      -7.934 -13.769  -0.729  1.00 44.31           C  
ATOM   4120  CD1 LEU B 294      -9.285 -13.021  -0.669  1.00 44.31           C  
ATOM   4121  CD2 LEU B 294      -7.962 -14.937  -1.742  1.00 44.31           C  
ATOM   4122  H   LEU B 294      -5.481 -13.061   1.215  1.00 44.31           H  
ATOM   4123  HA  LEU B 294      -5.382 -14.385  -1.362  1.00 44.31           H  
ATOM   4124  HB3 LEU B 294      -6.907 -12.361  -1.982  1.00 44.31           H  
ATOM   4125  HB2 LEU B 294      -6.832 -11.943  -0.294  1.00 44.31           H  
ATOM   4126  HG  LEU B 294      -7.777 -14.206   0.257  1.00 44.31           H  
ATOM   4127 HD11 LEU B 294      -9.823 -13.268   0.247  1.00 44.31           H  
ATOM   4128 HD12 LEU B 294      -9.153 -11.939  -0.678  1.00 44.31           H  
ATOM   4129 HD13 LEU B 294      -9.940 -13.261  -1.505  1.00 44.31           H  
ATOM   4130 HD21 LEU B 294      -8.959 -15.130  -2.139  1.00 44.31           H  
ATOM   4131 HD22 LEU B 294      -7.311 -14.754  -2.598  1.00 44.31           H  
ATOM   4132 HD23 LEU B 294      -7.624 -15.861  -1.273  1.00 44.31           H  
ATOM   4133  N   ARG B 295      -3.638 -11.626  -0.955  1.00 42.04           N  
ATOM   4134  CA  ARG B 295      -2.521 -10.860  -1.529  1.00 42.04           C  
ATOM   4135  C   ARG B 295      -1.282 -11.734  -1.770  1.00 42.04           C  
ATOM   4136  O   ARG B 295      -0.631 -11.563  -2.799  1.00 42.04           O  
ATOM   4137  CB  ARG B 295      -2.157  -9.653  -0.641  1.00 42.04           C  
ATOM   4138  CG  ARG B 295      -3.293  -8.626  -0.520  1.00 42.04           C  
ATOM   4139  CD  ARG B 295      -2.986  -7.445   0.414  1.00 42.04           C  
ATOM   4140  NE  ARG B 295      -2.001  -6.494  -0.138  1.00 42.04           N  
ATOM   4141  CZ  ARG B 295      -2.256  -5.391  -0.867  1.00 42.04           C  
ATOM   4142  NH1 ARG B 295      -3.499  -5.037  -1.228  1.00 42.04           N  
ATOM   4143  NH2 ARG B 295      -1.228  -4.621  -1.239  1.00 42.04           N1+
ATOM   4144  H   ARG B 295      -3.854 -11.455   0.018  1.00 42.04           H  
ATOM   4145  HA  ARG B 295      -2.842 -10.474  -2.499  1.00 42.04           H  
ATOM   4146  HB3 ARG B 295      -1.279  -9.153  -1.056  1.00 42.04           H  
ATOM   4147  HB2 ARG B 295      -1.866  -9.998   0.351  1.00 42.04           H  
ATOM   4148  HG3 ARG B 295      -4.237  -9.086  -0.237  1.00 42.04           H  
ATOM   4149  HG2 ARG B 295      -3.450  -8.234  -1.526  1.00 42.04           H  
ATOM   4150  HD3 ARG B 295      -2.484  -7.844   1.295  1.00 42.04           H  
ATOM   4151  HD2 ARG B 295      -3.895  -6.968   0.782  1.00 42.04           H  
ATOM   4152  HE  ARG B 295      -1.032  -6.712   0.050  1.00 42.04           H  
ATOM   4153 HH12 ARG B 295      -3.662  -4.193  -1.762  1.00 42.04           H  
ATOM   4154 HH11 ARG B 295      -4.287  -5.615  -0.973  1.00 42.04           H  
ATOM   4155 HH22 ARG B 295      -1.386  -3.760  -1.742  1.00 42.04           H  
ATOM   4156 HH21 ARG B 295      -0.283  -4.856  -0.962  1.00 42.04           H  
ATOM   4157  N   ILE B 296      -1.006 -12.670  -0.845  1.00 39.09           N  
ATOM   4158  CA  ILE B 296       0.056 -13.671  -0.955  1.00 39.09           C  
ATOM   4159  C   ILE B 296      -0.237 -14.707  -2.062  1.00 39.09           C  
ATOM   4160  O   ILE B 296       0.693 -15.088  -2.768  1.00 39.09           O  
ATOM   4161  CB  ILE B 296       0.318 -14.377   0.413  1.00 39.09           C  
ATOM   4162  CG1 ILE B 296       0.928 -13.377   1.423  1.00 39.09           C  
ATOM   4163  CG2 ILE B 296       1.200 -15.644   0.350  1.00 39.09           C  
ATOM   4164  CD1 ILE B 296       0.850 -13.827   2.890  1.00 39.09           C  
ATOM   4165  H   ILE B 296      -1.580 -12.724  -0.012  1.00 39.09           H  
ATOM   4166  HA  ILE B 296       0.970 -13.145  -1.240  1.00 39.09           H  
ATOM   4167  HB  ILE B 296      -0.654 -14.683   0.807  1.00 39.09           H  
ATOM   4168 HG13 ILE B 296       0.425 -12.416   1.345  1.00 39.09           H  
ATOM   4169 HG12 ILE B 296       1.969 -13.181   1.159  1.00 39.09           H  
ATOM   4170 HG21 ILE B 296       1.412 -16.032   1.347  1.00 39.09           H  
ATOM   4171 HG22 ILE B 296       0.711 -16.453  -0.189  1.00 39.09           H  
ATOM   4172 HG23 ILE B 296       2.156 -15.440  -0.134  1.00 39.09           H  
ATOM   4173 HD11 ILE B 296       0.669 -12.974   3.546  1.00 39.09           H  
ATOM   4174 HD12 ILE B 296       0.045 -14.542   3.059  1.00 39.09           H  
ATOM   4175 HD13 ILE B 296       1.785 -14.291   3.205  1.00 39.09           H  
ATOM   4176  N   GLN B 297      -1.513 -15.095  -2.239  1.00 40.83           N  
ATOM   4177  CA  GLN B 297      -1.976 -15.958  -3.331  1.00 40.83           C  
ATOM   4178  C   GLN B 297      -1.832 -15.302  -4.718  1.00 40.83           C  
ATOM   4179  O   GLN B 297      -1.323 -15.950  -5.631  1.00 40.83           O  
ATOM   4180  CB  GLN B 297      -3.413 -16.438  -3.031  1.00 40.83           C  
ATOM   4181  CG  GLN B 297      -4.060 -17.309  -4.130  1.00 40.83           C  
ATOM   4182  CD  GLN B 297      -5.415 -17.882  -3.703  1.00 40.83           C  
ATOM   4183  OE1 GLN B 297      -5.574 -18.357  -2.581  1.00 40.83           O  
ATOM   4184  NE2 GLN B 297      -6.393 -17.873  -4.609  1.00 40.83           N  
ATOM   4185  H   GLN B 297      -2.227 -14.758  -1.607  1.00 40.83           H  
ATOM   4186  HA  GLN B 297      -1.339 -16.843  -3.334  1.00 40.83           H  
ATOM   4187  HB3 GLN B 297      -4.052 -15.575  -2.847  1.00 40.83           H  
ATOM   4188  HB2 GLN B 297      -3.389 -16.998  -2.094  1.00 40.83           H  
ATOM   4189  HG3 GLN B 297      -3.404 -18.145  -4.376  1.00 40.83           H  
ATOM   4190  HG2 GLN B 297      -4.192 -16.731  -5.046  1.00 40.83           H  
ATOM   4191 HE22 GLN B 297      -7.300 -18.252  -4.375  1.00 40.83           H  
ATOM   4192 HE21 GLN B 297      -6.243 -17.478  -5.528  1.00 40.83           H  
ATOM   4193  N   LEU B 298      -2.232 -14.022  -4.829  1.00 31.75           N  
ATOM   4194  CA  LEU B 298      -2.079 -13.178  -6.023  1.00 31.75           C  
ATOM   4195  C   LEU B 298      -0.600 -12.944  -6.398  1.00 31.75           C  
ATOM   4196  O   LEU B 298      -0.297 -12.845  -7.588  1.00 31.75           O  
ATOM   4197  CB  LEU B 298      -2.807 -11.827  -5.797  1.00 31.75           C  
ATOM   4198  CG  LEU B 298      -4.260 -11.724  -6.324  1.00 31.75           C  
ATOM   4199  CD1 LEU B 298      -5.215 -12.833  -5.838  1.00 31.75           C  
ATOM   4200  CD2 LEU B 298      -4.851 -10.327  -6.048  1.00 31.75           C  
ATOM   4201  H   LEU B 298      -2.659 -13.572  -4.030  1.00 31.75           H  
ATOM   4202  HA  LEU B 298      -2.542 -13.695  -6.865  1.00 31.75           H  
ATOM   4203  HB3 LEU B 298      -2.248 -11.028  -6.290  1.00 31.75           H  
ATOM   4204  HB2 LEU B 298      -2.777 -11.567  -4.738  1.00 31.75           H  
ATOM   4205  HG  LEU B 298      -4.194 -11.835  -7.408  1.00 31.75           H  
ATOM   4206 HD11 LEU B 298      -5.965 -13.033  -6.603  1.00 31.75           H  
ATOM   4207 HD12 LEU B 298      -4.714 -13.776  -5.630  1.00 31.75           H  
ATOM   4208 HD13 LEU B 298      -5.750 -12.547  -4.933  1.00 31.75           H  
ATOM   4209 HD21 LEU B 298      -5.811 -10.370  -5.532  1.00 31.75           H  
ATOM   4210 HD22 LEU B 298      -4.189  -9.713  -5.436  1.00 31.75           H  
ATOM   4211 HD23 LEU B 298      -5.018  -9.789  -6.979  1.00 31.75           H  
ATOM   4212  N   LEU B 299       0.283 -12.882  -5.385  1.00 37.58           N  
ATOM   4213  CA  LEU B 299       1.731 -12.754  -5.538  1.00 37.58           C  
ATOM   4214  C   LEU B 299       2.363 -14.066  -6.043  1.00 37.58           C  
ATOM   4215  O   LEU B 299       3.138 -14.014  -6.993  1.00 37.58           O  
ATOM   4216  CB  LEU B 299       2.339 -12.266  -4.198  1.00 37.58           C  
ATOM   4217  CG  LEU B 299       3.782 -11.712  -4.260  1.00 37.58           C  
ATOM   4218  CD1 LEU B 299       3.861 -10.391  -5.063  1.00 37.58           C  
ATOM   4219  CD2 LEU B 299       4.389 -11.572  -2.845  1.00 37.58           C  
ATOM   4220  H   LEU B 299      -0.057 -12.944  -4.434  1.00 37.58           H  
ATOM   4221  HA  LEU B 299       1.906 -11.992  -6.299  1.00 37.58           H  
ATOM   4222  HB3 LEU B 299       2.294 -13.084  -3.479  1.00 37.58           H  
ATOM   4223  HB2 LEU B 299       1.713 -11.477  -3.782  1.00 37.58           H  
ATOM   4224  HG  LEU B 299       4.390 -12.453  -4.779  1.00 37.58           H  
ATOM   4225 HD11 LEU B 299       4.584 -10.468  -5.876  1.00 37.58           H  
ATOM   4226 HD12 LEU B 299       2.904 -10.117  -5.506  1.00 37.58           H  
ATOM   4227 HD13 LEU B 299       4.161  -9.542  -4.451  1.00 37.58           H  
ATOM   4228 HD21 LEU B 299       4.641 -10.543  -2.586  1.00 37.58           H  
ATOM   4229 HD22 LEU B 299       3.713 -11.932  -2.068  1.00 37.58           H  
ATOM   4230 HD23 LEU B 299       5.309 -12.150  -2.762  1.00 37.58           H  
ATOM   4231  N   LYS B 300       1.989 -15.215  -5.443  1.00 35.15           N  
ATOM   4232  CA  LYS B 300       2.458 -16.557  -5.818  1.00 35.15           C  
ATOM   4233  C   LYS B 300       2.106 -16.998  -7.251  1.00 35.15           C  
ATOM   4234  O   LYS B 300       2.858 -17.792  -7.817  1.00 35.15           O  
ATOM   4235  CB  LYS B 300       1.941 -17.602  -4.807  1.00 35.15           C  
ATOM   4236  CG  LYS B 300       2.704 -17.609  -3.471  1.00 35.15           C  
ATOM   4237  CD  LYS B 300       2.284 -18.740  -2.514  1.00 35.15           C  
ATOM   4238  CE  LYS B 300       0.770 -18.815  -2.238  1.00 35.15           C  
ATOM   4239  NZ  LYS B 300       0.450 -19.799  -1.188  1.00 35.15           N1+
ATOM   4240  H   LYS B 300       1.343 -15.176  -4.665  1.00 35.15           H  
ATOM   4241  HA  LYS B 300       3.549 -16.533  -5.760  1.00 35.15           H  
ATOM   4242  HB3 LYS B 300       2.051 -18.602  -5.232  1.00 35.15           H  
ATOM   4243  HB2 LYS B 300       0.871 -17.458  -4.651  1.00 35.15           H  
ATOM   4244  HG3 LYS B 300       2.603 -16.649  -2.968  1.00 35.15           H  
ATOM   4245  HG2 LYS B 300       3.769 -17.709  -3.679  1.00 35.15           H  
ATOM   4246  HD3 LYS B 300       2.818 -18.599  -1.574  1.00 35.15           H  
ATOM   4247  HD2 LYS B 300       2.634 -19.692  -2.917  1.00 35.15           H  
ATOM   4248  HE3 LYS B 300       0.226 -19.094  -3.140  1.00 35.15           H  
ATOM   4249  HE2 LYS B 300       0.392 -17.842  -1.928  1.00 35.15           H  
ATOM   4250  HZ1 LYS B 300       0.910 -19.538  -0.328  1.00 35.15           H  
ATOM   4251  HZ2 LYS B 300      -0.550 -19.823  -1.039  1.00 35.15           H  
ATOM   4252  HZ3 LYS B 300       0.767 -20.714  -1.474  1.00 35.15           H  
ATOM   4253  N   ILE B 301       1.002 -16.475  -7.815  1.00 33.12           N  
ATOM   4254  CA  ILE B 301       0.619 -16.665  -9.216  1.00 33.12           C  
ATOM   4255  C   ILE B 301       1.682 -16.063 -10.162  1.00 33.12           C  
ATOM   4256  O   ILE B 301       2.125 -14.936  -9.935  1.00 33.12           O  
ATOM   4257  CB  ILE B 301      -0.781 -16.042  -9.506  1.00 33.12           C  
ATOM   4258  CG1 ILE B 301      -1.905 -16.871  -8.840  1.00 33.12           C  
ATOM   4259  CG2 ILE B 301      -1.105 -15.855 -11.001  1.00 33.12           C  
ATOM   4260  CD1 ILE B 301      -3.243 -16.123  -8.708  1.00 33.12           C  
ATOM   4261  H   ILE B 301       0.425 -15.844  -7.277  1.00 33.12           H  
ATOM   4262  HA  ILE B 301       0.561 -17.740  -9.398  1.00 33.12           H  
ATOM   4263  HB  ILE B 301      -0.794 -15.051  -9.051  1.00 33.12           H  
ATOM   4264 HG13 ILE B 301      -1.597 -17.200  -7.849  1.00 33.12           H  
ATOM   4265 HG12 ILE B 301      -2.061 -17.789  -9.408  1.00 33.12           H  
ATOM   4266 HG21 ILE B 301      -2.131 -15.527 -11.139  1.00 33.12           H  
ATOM   4267 HG22 ILE B 301      -0.471 -15.096 -11.459  1.00 33.12           H  
ATOM   4268 HG23 ILE B 301      -0.979 -16.786 -11.552  1.00 33.12           H  
ATOM   4269 HD11 ILE B 301      -3.715 -16.332  -7.747  1.00 33.12           H  
ATOM   4270 HD12 ILE B 301      -3.119 -15.042  -8.781  1.00 33.12           H  
ATOM   4271 HD13 ILE B 301      -3.939 -16.427  -9.490  1.00 33.12           H  
ATOM   4272  N   GLY B 302       2.085 -16.846 -11.176  1.00 29.41           N  
ATOM   4273  CA  GLY B 302       3.223 -16.524 -12.036  1.00 29.41           C  
ATOM   4274  C   GLY B 302       2.835 -15.742 -13.299  1.00 29.41           C  
ATOM   4275  O   GLY B 302       3.713 -15.089 -13.863  1.00 29.41           O  
ATOM   4276  H   GLY B 302       1.667 -17.758 -11.293  1.00 29.41           H  
ATOM   4277  HA3 GLY B 302       3.685 -17.460 -12.348  1.00 29.41           H  
ATOM   4278  HA2 GLY B 302       3.986 -15.977 -11.482  1.00 29.41           H  
ATOM   4279  N   SER B 303       1.567 -15.810 -13.750  1.00 27.43           N  
ATOM   4280  CA  SER B 303       1.112 -15.243 -15.025  1.00 27.43           C  
ATOM   4281  C   SER B 303      -0.050 -14.257 -14.842  1.00 27.43           C  
ATOM   4282  O   SER B 303      -0.838 -14.394 -13.905  1.00 27.43           O  
ATOM   4283  CB  SER B 303       0.763 -16.394 -15.999  1.00 27.43           C  
ATOM   4284  OG  SER B 303      -0.472 -17.022 -15.707  1.00 27.43           O  
ATOM   4285  H   SER B 303       0.876 -16.325 -13.223  1.00 27.43           H  
ATOM   4286  HA  SER B 303       1.928 -14.676 -15.472  1.00 27.43           H  
ATOM   4287  HB3 SER B 303       1.547 -17.150 -16.007  1.00 27.43           H  
ATOM   4288  HB2 SER B 303       0.704 -16.006 -17.017  1.00 27.43           H  
ATOM   4289  HG  SER B 303      -0.359 -17.577 -14.930  1.00 27.43           H  
ATOM   4290  N   ALA B 304      -0.140 -13.293 -15.775  1.00 29.04           N  
ATOM   4291  CA  ALA B 304      -1.169 -12.253 -15.813  1.00 29.04           C  
ATOM   4292  C   ALA B 304      -2.604 -12.782 -15.943  1.00 29.04           C  
ATOM   4293  O   ALA B 304      -3.463 -12.321 -15.196  1.00 29.04           O  
ATOM   4294  CB  ALA B 304      -0.869 -11.269 -16.951  1.00 29.04           C  
ATOM   4295  H   ALA B 304       0.562 -13.244 -16.501  1.00 29.04           H  
ATOM   4296  HA  ALA B 304      -1.110 -11.701 -14.872  1.00 29.04           H  
ATOM   4297  HB1 ALA B 304      -1.657 -10.522 -17.038  1.00 29.04           H  
ATOM   4298  HB2 ALA B 304       0.058 -10.735 -16.765  1.00 29.04           H  
ATOM   4299  HB3 ALA B 304      -0.780 -11.774 -17.914  1.00 29.04           H  
ATOM   4300  N   ILE B 305      -2.839 -13.734 -16.864  1.00 23.98           N  
ATOM   4301  CA  ILE B 305      -4.163 -14.306 -17.141  1.00 23.98           C  
ATOM   4302  C   ILE B 305      -4.768 -15.033 -15.924  1.00 23.98           C  
ATOM   4303  O   ILE B 305      -5.924 -14.771 -15.598  1.00 23.98           O  
ATOM   4304  CB  ILE B 305      -4.147 -15.241 -18.390  1.00 23.98           C  
ATOM   4305  CG1 ILE B 305      -3.906 -14.409 -19.675  1.00 23.98           C  
ATOM   4306  CG2 ILE B 305      -5.400 -16.135 -18.572  1.00 23.98           C  
ATOM   4307  CD1 ILE B 305      -3.386 -15.228 -20.864  1.00 23.98           C  
ATOM   4308  H   ILE B 305      -2.076 -14.074 -17.432  1.00 23.98           H  
ATOM   4309  HA  ILE B 305      -4.825 -13.467 -17.367  1.00 23.98           H  
ATOM   4310  HB  ILE B 305      -3.294 -15.912 -18.273  1.00 23.98           H  
ATOM   4311 HG13 ILE B 305      -3.183 -13.615 -19.485  1.00 23.98           H  
ATOM   4312 HG12 ILE B 305      -4.828 -13.900 -19.960  1.00 23.98           H  
ATOM   4313 HG21 ILE B 305      -5.325 -16.739 -19.475  1.00 23.98           H  
ATOM   4314 HG22 ILE B 305      -5.536 -16.841 -17.752  1.00 23.98           H  
ATOM   4315 HG23 ILE B 305      -6.307 -15.535 -18.652  1.00 23.98           H  
ATOM   4316 HD11 ILE B 305      -2.955 -14.576 -21.625  1.00 23.98           H  
ATOM   4317 HD12 ILE B 305      -2.612 -15.928 -20.555  1.00 23.98           H  
ATOM   4318 HD13 ILE B 305      -4.184 -15.799 -21.338  1.00 23.98           H  
ATOM   4319  N   GLN B 306      -3.963 -15.863 -15.236  1.00 27.21           N  
ATOM   4320  CA  GLN B 306      -4.339 -16.527 -13.982  1.00 27.21           C  
ATOM   4321  C   GLN B 306      -4.662 -15.549 -12.840  1.00 27.21           C  
ATOM   4322  O   GLN B 306      -5.576 -15.820 -12.061  1.00 27.21           O  
ATOM   4323  CB  GLN B 306      -3.217 -17.484 -13.544  1.00 27.21           C  
ATOM   4324  CG  GLN B 306      -3.094 -18.742 -14.423  1.00 27.21           C  
ATOM   4325  CD  GLN B 306      -1.955 -19.662 -13.972  1.00 27.21           C  
ATOM   4326  OE1 GLN B 306      -0.977 -19.216 -13.373  1.00 27.21           O  
ATOM   4327  NE2 GLN B 306      -2.064 -20.954 -14.287  1.00 27.21           N  
ATOM   4328  H   GLN B 306      -3.014 -16.011 -15.552  1.00 27.21           H  
ATOM   4329  HA  GLN B 306      -5.242 -17.111 -14.173  1.00 27.21           H  
ATOM   4330  HB3 GLN B 306      -3.384 -17.801 -12.512  1.00 27.21           H  
ATOM   4331  HB2 GLN B 306      -2.272 -16.937 -13.543  1.00 27.21           H  
ATOM   4332  HG3 GLN B 306      -2.915 -18.462 -15.462  1.00 27.21           H  
ATOM   4333  HG2 GLN B 306      -4.034 -19.296 -14.404  1.00 27.21           H  
ATOM   4334 HE22 GLN B 306      -1.335 -21.600 -14.023  1.00 27.21           H  
ATOM   4335 HE21 GLN B 306      -2.870 -21.295 -14.790  1.00 27.21           H  
ATOM   4336  N   ARG B 307      -3.916 -14.431 -12.780  1.00 28.74           N  
ATOM   4337  CA  ARG B 307      -4.087 -13.377 -11.784  1.00 28.74           C  
ATOM   4338  C   ARG B 307      -5.391 -12.588 -12.000  1.00 28.74           C  
ATOM   4339  O   ARG B 307      -6.077 -12.309 -11.021  1.00 28.74           O  
ATOM   4340  CB  ARG B 307      -2.823 -12.489 -11.759  1.00 28.74           C  
ATOM   4341  CG  ARG B 307      -2.703 -11.591 -10.510  1.00 28.74           C  
ATOM   4342  CD  ARG B 307      -1.422 -10.733 -10.430  1.00 28.74           C  
ATOM   4343  NE  ARG B 307      -0.186 -11.530 -10.543  1.00 28.74           N  
ATOM   4344  CZ  ARG B 307       0.712 -11.535 -11.549  1.00 28.74           C  
ATOM   4345  NH1 ARG B 307       0.642 -10.714 -12.606  1.00 28.74           N  
ATOM   4346  NH2 ARG B 307       1.726 -12.401 -11.502  1.00 28.74           N1+
ATOM   4347  H   ARG B 307      -3.182 -14.285 -13.460  1.00 28.74           H  
ATOM   4348  HA  ARG B 307      -4.159 -13.872 -10.813  1.00 28.74           H  
ATOM   4349  HB3 ARG B 307      -2.763 -11.878 -12.661  1.00 28.74           H  
ATOM   4350  HB2 ARG B 307      -1.956 -13.146 -11.791  1.00 28.74           H  
ATOM   4351  HG3 ARG B 307      -2.870 -12.136  -9.579  1.00 28.74           H  
ATOM   4352  HG2 ARG B 307      -3.533 -10.891 -10.588  1.00 28.74           H  
ATOM   4353  HD3 ARG B 307      -1.367 -10.346  -9.412  1.00 28.74           H  
ATOM   4354  HD2 ARG B 307      -1.463  -9.848 -11.063  1.00 28.74           H  
ATOM   4355  HE  ARG B 307      -0.029 -12.169  -9.774  1.00 28.74           H  
ATOM   4356 HH12 ARG B 307       1.349 -10.760 -13.330  1.00 28.74           H  
ATOM   4357 HH11 ARG B 307      -0.120 -10.052 -12.695  1.00 28.74           H  
ATOM   4358 HH22 ARG B 307       2.435 -12.387 -12.229  1.00 28.74           H  
ATOM   4359 HH21 ARG B 307       1.803 -13.078 -10.753  1.00 28.74           H  
ATOM   4360  N   LEU B 308      -5.738 -12.310 -13.270  1.00 28.49           N  
ATOM   4361  CA  LEU B 308      -6.984 -11.658 -13.681  1.00 28.49           C  
ATOM   4362  C   LEU B 308      -8.240 -12.508 -13.396  1.00 28.49           C  
ATOM   4363  O   LEU B 308      -9.237 -11.936 -12.959  1.00 28.49           O  
ATOM   4364  CB  LEU B 308      -6.924 -11.289 -15.180  1.00 28.49           C  
ATOM   4365  CG  LEU B 308      -5.909 -10.190 -15.574  1.00 28.49           C  
ATOM   4366  CD1 LEU B 308      -5.593 -10.219 -17.084  1.00 28.49           C  
ATOM   4367  CD2 LEU B 308      -6.353  -8.788 -15.132  1.00 28.49           C  
ATOM   4368  H   LEU B 308      -5.110 -12.572 -14.020  1.00 28.49           H  
ATOM   4369  HA  LEU B 308      -7.084 -10.744 -13.095  1.00 28.49           H  
ATOM   4370  HB3 LEU B 308      -7.911 -10.971 -15.510  1.00 28.49           H  
ATOM   4371  HB2 LEU B 308      -6.698 -12.197 -15.740  1.00 28.49           H  
ATOM   4372  HG  LEU B 308      -4.981 -10.391 -15.048  1.00 28.49           H  
ATOM   4373 HD11 LEU B 308      -5.686  -9.234 -17.542  1.00 28.49           H  
ATOM   4374 HD12 LEU B 308      -4.569 -10.553 -17.259  1.00 28.49           H  
ATOM   4375 HD13 LEU B 308      -6.253 -10.892 -17.633  1.00 28.49           H  
ATOM   4376 HD21 LEU B 308      -5.517  -8.092 -15.183  1.00 28.49           H  
ATOM   4377 HD22 LEU B 308      -7.147  -8.400 -15.771  1.00 28.49           H  
ATOM   4378 HD23 LEU B 308      -6.710  -8.777 -14.104  1.00 28.49           H  
ATOM   4379  N   ARG B 309      -8.176 -13.840 -13.609  1.00 26.58           N  
ATOM   4380  CA  ARG B 309      -9.270 -14.768 -13.272  1.00 26.58           C  
ATOM   4381  C   ARG B 309      -9.479 -14.913 -11.757  1.00 26.58           C  
ATOM   4382  O   ARG B 309     -10.626 -15.018 -11.323  1.00 26.58           O  
ATOM   4383  CB  ARG B 309      -9.054 -16.168 -13.888  1.00 26.58           C  
ATOM   4384  CG  ARG B 309      -8.998 -16.188 -15.423  1.00 26.58           C  
ATOM   4385  CD  ARG B 309      -8.963 -17.590 -16.052  1.00 26.58           C  
ATOM   4386  NE  ARG B 309     -10.288 -18.246 -16.058  1.00 26.58           N  
ATOM   4387  CZ  ARG B 309     -10.800 -19.174 -15.227  1.00 26.58           C  
ATOM   4388  NH1 ARG B 309     -10.117 -19.679 -14.189  1.00 26.58           N  
ATOM   4389  NH2 ARG B 309     -12.047 -19.610 -15.451  1.00 26.58           N1+
ATOM   4390  H   ARG B 309      -7.331 -14.247 -13.985  1.00 26.58           H  
ATOM   4391  HA  ARG B 309     -10.191 -14.360 -13.692  1.00 26.58           H  
ATOM   4392  HB3 ARG B 309      -9.869 -16.817 -13.564  1.00 26.58           H  
ATOM   4393  HB2 ARG B 309      -8.138 -16.609 -13.491  1.00 26.58           H  
ATOM   4394  HG3 ARG B 309      -8.171 -15.604 -15.809  1.00 26.58           H  
ATOM   4395  HG2 ARG B 309      -9.898 -15.678 -15.771  1.00 26.58           H  
ATOM   4396  HD3 ARG B 309      -8.288 -18.217 -15.472  1.00 26.58           H  
ATOM   4397  HD2 ARG B 309      -8.531 -17.548 -17.052  1.00 26.58           H  
ATOM   4398  HE  ARG B 309     -10.881 -17.927 -16.813  1.00 26.58           H  
ATOM   4399 HH12 ARG B 309     -10.531 -20.378 -13.588  1.00 26.58           H  
ATOM   4400 HH11 ARG B 309      -9.175 -19.365 -14.007  1.00 26.58           H  
ATOM   4401 HH22 ARG B 309     -12.462 -20.307 -14.849  1.00 26.58           H  
ATOM   4402 HH21 ARG B 309     -12.580 -19.252 -16.230  1.00 26.58           H  
ATOM   4403  N   CYS B 310      -8.376 -14.900 -10.988  1.00 31.46           N  
ATOM   4404  CA  CYS B 310      -8.381 -14.966  -9.527  1.00 31.46           C  
ATOM   4405  C   CYS B 310      -8.985 -13.693  -8.901  1.00 31.46           C  
ATOM   4406  O   CYS B 310      -9.761 -13.802  -7.953  1.00 31.46           O  
ATOM   4407  CB  CYS B 310      -6.972 -15.281  -8.983  1.00 31.46           C  
ATOM   4408  SG  CYS B 310      -7.002 -15.683  -7.214  1.00 31.46           S  
ATOM   4409  H   CYS B 310      -7.467 -14.828 -11.426  1.00 31.46           H  
ATOM   4410  HA  CYS B 310      -9.030 -15.801  -9.252  1.00 31.46           H  
ATOM   4411  HB3 CYS B 310      -6.287 -14.449  -9.155  1.00 31.46           H  
ATOM   4412  HB2 CYS B 310      -6.556 -16.144  -9.504  1.00 31.46           H  
ATOM   4413  HG  CYS B 310      -7.410 -14.479  -6.802  1.00 31.46           H  
ATOM   4414  N   GLU B 311      -8.664 -12.523  -9.480  1.00 35.29           N  
ATOM   4415  CA  GLU B 311      -9.235 -11.222  -9.128  1.00 35.29           C  
ATOM   4416  C   GLU B 311     -10.733 -11.114  -9.443  1.00 35.29           C  
ATOM   4417  O   GLU B 311     -11.468 -10.591  -8.607  1.00 35.29           O  
ATOM   4418  CB  GLU B 311      -8.443 -10.110  -9.839  1.00 35.29           C  
ATOM   4419  CG  GLU B 311      -7.049  -9.914  -9.224  1.00 35.29           C  
ATOM   4420  CD  GLU B 311      -6.081  -9.150 -10.121  1.00 35.29           C  
ATOM   4421  OE1 GLU B 311      -6.321  -8.755 -11.261  1.00 35.29           O  
ATOM   4422  OE2 GLU B 311      -4.900  -8.957  -9.482  1.00 35.29           O  
ATOM   4423  H   GLU B 311      -8.003 -12.519 -10.246  1.00 35.29           H  
ATOM   4424  HA  GLU B 311      -9.126 -11.083  -8.050  1.00 35.29           H  
ATOM   4425  HB3 GLU B 311      -8.984  -9.165  -9.775  1.00 35.29           H  
ATOM   4426  HB2 GLU B 311      -8.369 -10.341 -10.903  1.00 35.29           H  
ATOM   4427  HG3 GLU B 311      -6.589 -10.873  -8.987  1.00 35.29           H  
ATOM   4428  HG2 GLU B 311      -7.137  -9.390  -8.274  1.00 35.29           H  
ATOM   4429  HE2 GLU B 311      -4.275  -8.426  -9.990  1.00 35.29           H  
ATOM   4430  N   LEU B 312     -11.153 -11.629 -10.613  1.00 34.20           N  
ATOM   4431  CA  LEU B 312     -12.553 -11.706 -11.048  1.00 34.20           C  
ATOM   4432  C   LEU B 312     -13.414 -12.581 -10.125  1.00 34.20           C  
ATOM   4433  O   LEU B 312     -14.510 -12.154  -9.770  1.00 34.20           O  
ATOM   4434  CB  LEU B 312     -12.626 -12.188 -12.514  1.00 34.20           C  
ATOM   4435  CG  LEU B 312     -12.419 -11.038 -13.522  1.00 34.20           C  
ATOM   4436  CD1 LEU B 312     -11.995 -11.550 -14.915  1.00 34.20           C  
ATOM   4437  CD2 LEU B 312     -13.656 -10.110 -13.577  1.00 34.20           C  
ATOM   4438  H   LEU B 312     -10.472 -12.018 -11.252  1.00 34.20           H  
ATOM   4439  HA  LEU B 312     -12.962 -10.697 -10.996  1.00 34.20           H  
ATOM   4440  HB3 LEU B 312     -13.584 -12.668 -12.723  1.00 34.20           H  
ATOM   4441  HB2 LEU B 312     -11.876 -12.964 -12.665  1.00 34.20           H  
ATOM   4442  HG  LEU B 312     -11.580 -10.451 -13.152  1.00 34.20           H  
ATOM   4443 HD11 LEU B 312     -12.669 -11.232 -15.709  1.00 34.20           H  
ATOM   4444 HD12 LEU B 312     -11.004 -11.173 -15.175  1.00 34.20           H  
ATOM   4445 HD13 LEU B 312     -11.943 -12.638 -14.955  1.00 34.20           H  
ATOM   4446 HD21 LEU B 312     -13.983  -9.896 -14.593  1.00 34.20           H  
ATOM   4447 HD22 LEU B 312     -14.511 -10.535 -13.050  1.00 34.20           H  
ATOM   4448 HD23 LEU B 312     -13.445  -9.150 -13.105  1.00 34.20           H  
ATOM   4449  N   ASP B 313     -12.882 -13.744  -9.709  1.00 37.81           N  
ATOM   4450  CA  ASP B 313     -13.482 -14.639  -8.714  1.00 37.81           C  
ATOM   4451  C   ASP B 313     -13.691 -13.932  -7.359  1.00 37.81           C  
ATOM   4452  O   ASP B 313     -14.793 -13.978  -6.812  1.00 37.81           O  
ATOM   4453  CB  ASP B 313     -12.662 -15.951  -8.584  1.00 37.81           C  
ATOM   4454  CG  ASP B 313     -13.165 -16.945  -7.521  1.00 37.81           C  
ATOM   4455  OD1 ASP B 313     -14.191 -17.604  -7.797  1.00 37.81           O  
ATOM   4456  OD2 ASP B 313     -12.600 -16.934  -6.403  1.00 37.81           O1-
ATOM   4457  H   ASP B 313     -11.976 -14.025 -10.062  1.00 37.81           H  
ATOM   4458  HA  ASP B 313     -14.471 -14.908  -9.091  1.00 37.81           H  
ATOM   4459  HB3 ASP B 313     -11.614 -15.714  -8.393  1.00 37.81           H  
ATOM   4460  HB2 ASP B 313     -12.654 -16.458  -9.550  1.00 37.81           H  
ATOM   4461  N   ILE B 314     -12.624 -13.275  -6.876  1.00 34.94           N  
ATOM   4462  CA  ILE B 314     -12.573 -12.568  -5.601  1.00 34.94           C  
ATOM   4463  C   ILE B 314     -13.537 -11.368  -5.506  1.00 34.94           C  
ATOM   4464  O   ILE B 314     -14.211 -11.258  -4.485  1.00 34.94           O  
ATOM   4465  CB  ILE B 314     -11.110 -12.151  -5.257  1.00 34.94           C  
ATOM   4466  CG1 ILE B 314     -10.292 -13.392  -4.825  1.00 34.94           C  
ATOM   4467  CG2 ILE B 314     -10.946 -11.032  -4.208  1.00 34.94           C  
ATOM   4468  CD1 ILE B 314      -8.770 -13.176  -4.837  1.00 34.94           C  
ATOM   4469  H   ILE B 314     -11.758 -13.300  -7.398  1.00 34.94           H  
ATOM   4470  HA  ILE B 314     -12.899 -13.284  -4.842  1.00 34.94           H  
ATOM   4471  HB  ILE B 314     -10.662 -11.775  -6.178  1.00 34.94           H  
ATOM   4472 HG13 ILE B 314     -10.521 -14.241  -5.469  1.00 34.94           H  
ATOM   4473 HG12 ILE B 314     -10.602 -13.701  -3.827  1.00 34.94           H  
ATOM   4474 HG21 ILE B 314      -9.890 -10.839  -4.044  1.00 34.94           H  
ATOM   4475 HG22 ILE B 314     -11.379 -10.084  -4.530  1.00 34.94           H  
ATOM   4476 HG23 ILE B 314     -11.392 -11.307  -3.251  1.00 34.94           H  
ATOM   4477 HD11 ILE B 314      -8.247 -14.129  -4.908  1.00 34.94           H  
ATOM   4478 HD12 ILE B 314      -8.455 -12.563  -5.683  1.00 34.94           H  
ATOM   4479 HD13 ILE B 314      -8.431 -12.688  -3.924  1.00 34.94           H  
ATOM   4480  N   MET B 315     -13.609 -10.511  -6.542  1.00 36.97           N  
ATOM   4481  CA  MET B 315     -14.467  -9.317  -6.535  1.00 36.97           C  
ATOM   4482  C   MET B 315     -15.962  -9.618  -6.766  1.00 36.97           C  
ATOM   4483  O   MET B 315     -16.792  -8.834  -6.305  1.00 36.97           O  
ATOM   4484  CB  MET B 315     -13.907  -8.236  -7.484  1.00 36.97           C  
ATOM   4485  CG  MET B 315     -14.074  -8.482  -8.993  1.00 36.97           C  
ATOM   4486  SD  MET B 315     -13.359  -7.180 -10.044  1.00 36.97           S  
ATOM   4487  CE  MET B 315     -11.584  -7.463  -9.794  1.00 36.97           C  
ATOM   4488  H   MET B 315     -13.023 -10.649  -7.357  1.00 36.97           H  
ATOM   4489  HA  MET B 315     -14.399  -8.888  -5.533  1.00 36.97           H  
ATOM   4490  HB3 MET B 315     -12.856  -8.085  -7.249  1.00 36.97           H  
ATOM   4491  HB2 MET B 315     -14.393  -7.290  -7.246  1.00 36.97           H  
ATOM   4492  HG3 MET B 315     -15.132  -8.552  -9.240  1.00 36.97           H  
ATOM   4493  HG2 MET B 315     -13.641  -9.438  -9.271  1.00 36.97           H  
ATOM   4494  HE1 MET B 315     -11.004  -6.660 -10.242  1.00 36.97           H  
ATOM   4495  HE2 MET B 315     -11.325  -7.503  -8.738  1.00 36.97           H  
ATOM   4496  HE3 MET B 315     -11.287  -8.398 -10.265  1.00 36.97           H  
ATOM   4497  N   ASN B 316     -16.283 -10.752  -7.419  1.00 40.95           N  
ATOM   4498  CA  ASN B 316     -17.654 -11.270  -7.532  1.00 40.95           C  
ATOM   4499  C   ASN B 316     -18.145 -11.836  -6.187  1.00 40.95           C  
ATOM   4500  O   ASN B 316     -19.278 -11.552  -5.799  1.00 40.95           O  
ATOM   4501  CB  ASN B 316     -17.732 -12.366  -8.626  1.00 40.95           C  
ATOM   4502  CG  ASN B 316     -17.593 -11.871 -10.071  1.00 40.95           C  
ATOM   4503  OD1 ASN B 316     -17.531 -10.675 -10.340  1.00 40.95           O  
ATOM   4504  ND2 ASN B 316     -17.545 -12.808 -11.019  1.00 40.95           N  
ATOM   4505  H   ASN B 316     -15.550 -11.338  -7.793  1.00 40.95           H  
ATOM   4506  HA  ASN B 316     -18.290 -10.431  -7.824  1.00 40.95           H  
ATOM   4507  HB3 ASN B 316     -18.706 -12.858  -8.569  1.00 40.95           H  
ATOM   4508  HB2 ASN B 316     -16.987 -13.141  -8.440  1.00 40.95           H  
ATOM   4509 HD22 ASN B 316     -17.459 -12.540 -11.988  1.00 40.95           H  
ATOM   4510 HD21 ASN B 316     -17.594 -13.786 -10.774  1.00 40.95           H  
ATOM   4511  N   LYS B 317     -17.284 -12.618  -5.513  1.00 39.67           N  
ATOM   4512  CA  LYS B 317     -17.582 -13.304  -4.254  1.00 39.67           C  
ATOM   4513  C   LYS B 317     -17.560 -12.368  -3.026  1.00 39.67           C  
ATOM   4514  O   LYS B 317     -18.308 -12.611  -2.079  1.00 39.67           O  
ATOM   4515  CB  LYS B 317     -16.611 -14.495  -4.121  1.00  0.00           C  
ATOM   4516  CG  LYS B 317     -16.916 -15.451  -2.951  1.00  0.00           C  
ATOM   4517  CD  LYS B 317     -16.136 -16.779  -3.029  1.00  0.00           C  
ATOM   4518  CE  LYS B 317     -14.602 -16.657  -2.937  1.00  0.00           C  
ATOM   4519  NZ  LYS B 317     -14.155 -16.188  -1.612  1.00  0.00           N1+
ATOM   4520  H   LYS B 317     -16.373 -12.808  -5.913  1.00 39.67           H  
ATOM   4521  HA  LYS B 317     -18.594 -13.708  -4.330  1.00 39.67           H  
ATOM   4522  HB3 LYS B 317     -15.585 -14.129  -4.054  1.00  0.00           H  
ATOM   4523  HB2 LYS B 317     -16.664 -15.076  -5.043  1.00  0.00           H  
ATOM   4524  HG3 LYS B 317     -17.983 -15.678  -2.946  1.00  0.00           H  
ATOM   4525  HG2 LYS B 317     -16.716 -14.954  -2.001  1.00  0.00           H  
ATOM   4526  HD3 LYS B 317     -16.385 -17.275  -3.968  1.00  0.00           H  
ATOM   4527  HD2 LYS B 317     -16.500 -17.450  -2.249  1.00  0.00           H  
ATOM   4528  HE3 LYS B 317     -14.213 -15.991  -3.708  1.00  0.00           H  
ATOM   4529  HE2 LYS B 317     -14.150 -17.633  -3.117  1.00  0.00           H  
ATOM   4530  HZ1 LYS B 317     -14.472 -16.833  -0.902  1.00  0.00           H  
ATOM   4531  HZ2 LYS B 317     -13.146 -16.138  -1.596  1.00  0.00           H  
ATOM   4532  HZ3 LYS B 317     -14.540 -15.272  -1.430  1.00  0.00           H  
ATOM   4533  N   CYS B 318     -16.737 -11.305  -3.077  1.00 47.69           N  
ATOM   4534  CA  CYS B 318     -16.698 -10.212  -2.102  1.00 47.69           C  
ATOM   4535  C   CYS B 318     -17.942  -9.314  -2.258  1.00 47.69           C  
ATOM   4536  O   CYS B 318     -18.453  -9.162  -3.369  1.00 47.69           O  
ATOM   4537  CB  CYS B 318     -15.379  -9.411  -2.226  1.00 47.69           C  
ATOM   4538  SG  CYS B 318     -15.182  -8.128  -0.950  1.00 47.69           S  
ATOM   4539  H   CYS B 318     -16.135 -11.191  -3.882  1.00 47.69           H  
ATOM   4540  HA  CYS B 318     -16.721 -10.659  -1.107  1.00 47.69           H  
ATOM   4541  HB3 CYS B 318     -15.309  -8.942  -3.208  1.00 47.69           H  
ATOM   4542  HB2 CYS B 318     -14.527 -10.085  -2.137  1.00 47.69           H  
ATOM   4543  HG  CYS B 318     -14.966  -8.966   0.067  1.00 47.69           H  
ATOM   4544  N   THR B 319     -18.399  -8.739  -1.137  1.00 61.95           N  
ATOM   4545  CA  THR B 319     -19.583  -7.884  -1.065  1.00 61.95           C  
ATOM   4546  C   THR B 319     -19.615  -7.019   0.213  1.00 61.95           C  
ATOM   4547  O   THR B 319     -20.189  -5.930   0.179  1.00 61.95           O  
ATOM   4548  CB  THR B 319     -20.908  -8.698  -1.221  1.00 61.95           C  
ATOM   4549  OG1 THR B 319     -22.053  -7.872  -1.112  1.00 61.95           O  
ATOM   4550  CG2 THR B 319     -21.083  -9.846  -0.209  1.00 61.95           C  
ATOM   4551  H   THR B 319     -17.896  -8.881  -0.274  1.00 61.95           H  
ATOM   4552  HA  THR B 319     -19.519  -7.180  -1.893  1.00 61.95           H  
ATOM   4553  HB  THR B 319     -20.940  -9.125  -2.224  1.00 61.95           H  
ATOM   4554  HG1 THR B 319     -22.112  -7.541  -0.213  1.00 61.95           H  
ATOM   4555 HG21 THR B 319     -22.052 -10.332  -0.333  1.00 61.95           H  
ATOM   4556 HG22 THR B 319     -20.324 -10.612  -0.355  1.00 61.95           H  
ATOM   4557 HG23 THR B 319     -21.021  -9.503   0.822  1.00 61.95           H  
ATOM   4558  N   SER B 320     -18.998  -7.508   1.300  1.00 62.95           N  
ATOM   4559  CA  SER B 320     -19.060  -6.912   2.633  1.00 62.95           C  
ATOM   4560  C   SER B 320     -17.664  -6.965   3.281  1.00 62.95           C  
ATOM   4561  O   SER B 320     -16.918  -7.919   3.051  1.00 62.95           O  
ATOM   4562  CB  SER B 320     -20.214  -7.605   3.415  1.00 62.95           C  
ATOM   4563  OG  SER B 320     -19.836  -8.251   4.610  1.00 62.95           O  
ATOM   4564  H   SER B 320     -18.524  -8.397   1.259  1.00 62.95           H  
ATOM   4565  HA  SER B 320     -19.312  -5.855   2.537  1.00 62.95           H  
ATOM   4566  HB3 SER B 320     -20.727  -8.348   2.804  1.00 62.95           H  
ATOM   4567  HB2 SER B 320     -20.973  -6.865   3.665  1.00 62.95           H  
ATOM   4568  HG  SER B 320     -19.746  -7.579   5.299  1.00 62.95           H  
ATOM   4569  N   LEU B 321     -17.339  -5.916   4.058  1.00 60.53           N  
ATOM   4570  CA  LEU B 321     -16.061  -5.751   4.749  1.00 60.53           C  
ATOM   4571  C   LEU B 321     -16.355  -5.291   6.182  1.00 60.53           C  
ATOM   4572  O   LEU B 321     -16.964  -4.240   6.388  1.00 60.53           O  
ATOM   4573  CB  LEU B 321     -15.115  -4.760   4.026  1.00 60.53           C  
ATOM   4574  CG  LEU B 321     -14.878  -5.009   2.515  1.00 60.53           C  
ATOM   4575  CD1 LEU B 321     -16.019  -4.447   1.631  1.00 60.53           C  
ATOM   4576  CD2 LEU B 321     -13.504  -4.462   2.079  1.00 60.53           C  
ATOM   4577  H   LEU B 321     -18.032  -5.202   4.242  1.00 60.53           H  
ATOM   4578  HA  LEU B 321     -15.553  -6.716   4.799  1.00 60.53           H  
ATOM   4579  HB3 LEU B 321     -14.156  -4.847   4.538  1.00 60.53           H  
ATOM   4580  HB2 LEU B 321     -15.421  -3.730   4.185  1.00 60.53           H  
ATOM   4581  HG  LEU B 321     -14.841  -6.088   2.360  1.00 60.53           H  
ATOM   4582 HD11 LEU B 321     -16.469  -5.238   1.031  1.00 60.53           H  
ATOM   4583 HD12 LEU B 321     -16.816  -4.000   2.224  1.00 60.53           H  
ATOM   4584 HD13 LEU B 321     -15.685  -3.673   0.939  1.00 60.53           H  
ATOM   4585 HD21 LEU B 321     -13.545  -3.930   1.130  1.00 60.53           H  
ATOM   4586 HD22 LEU B 321     -13.083  -3.772   2.811  1.00 60.53           H  
ATOM   4587 HD23 LEU B 321     -12.793  -5.278   1.955  1.00 60.53           H  
ATOM   4588  N   CYS B 322     -15.925  -6.127   7.131  1.00 68.03           N  
ATOM   4589  CA  CYS B 322     -16.286  -6.103   8.544  1.00 68.03           C  
ATOM   4590  C   CYS B 322     -15.018  -5.890   9.398  1.00 68.03           C  
ATOM   4591  O   CYS B 322     -13.921  -6.169   8.921  1.00 68.03           O  
ATOM   4592  CB  CYS B 322     -17.026  -7.431   8.830  1.00 68.03           C  
ATOM   4593  SG  CYS B 322     -17.330  -7.818  10.569  1.00 68.03           S  
ATOM   4594  H   CYS B 322     -15.379  -6.931   6.854  1.00 68.03           H  
ATOM   4595  HA  CYS B 322     -16.977  -5.286   8.749  1.00 68.03           H  
ATOM   4596  HB3 CYS B 322     -16.464  -8.262   8.410  1.00 68.03           H  
ATOM   4597  HB2 CYS B 322     -17.989  -7.430   8.319  1.00 68.03           H  
ATOM   4598  HG  CYS B 322     -16.043  -7.947  10.911  1.00 68.03           H  
ATOM   4599  N   CYS B 323     -15.177  -5.410  10.645  1.00 70.87           N  
ATOM   4600  CA  CYS B 323     -14.109  -5.290  11.653  1.00 70.87           C  
ATOM   4601  C   CYS B 323     -13.478  -6.664  11.960  1.00 70.87           C  
ATOM   4602  O   CYS B 323     -14.221  -7.610  12.215  1.00 70.87           O  
ATOM   4603  CB  CYS B 323     -14.655  -4.646  12.950  1.00 70.87           C  
ATOM   4604  SG  CYS B 323     -13.443  -4.368  14.304  1.00 70.87           S1-
ATOM   4605  H   CYS B 323     -16.112  -5.196  10.968  1.00 70.87           H  
ATOM   4606  HA  CYS B 323     -13.333  -4.641  11.245  1.00 70.87           H  
ATOM   4607  HB3 CYS B 323     -15.466  -5.266  13.329  1.00 70.87           H  
ATOM   4608  HB2 CYS B 323     -15.132  -3.699  12.693  1.00 70.87           H  
ATOM   4609  N   LYS B 324     -12.134  -6.745  11.947  1.00 65.54           N  
ATOM   4610  CA  LYS B 324     -11.378  -7.971  12.240  1.00 65.54           C  
ATOM   4611  C   LYS B 324     -11.481  -8.410  13.711  1.00 65.54           C  
ATOM   4612  O   LYS B 324     -11.604  -9.609  13.967  1.00 65.54           O  
ATOM   4613  CB  LYS B 324      -9.905  -7.795  11.794  1.00  0.00           C  
ATOM   4614  CG  LYS B 324      -8.941  -8.963  12.100  1.00  0.00           C  
ATOM   4615  CD  LYS B 324      -9.322 -10.302  11.445  1.00  0.00           C  
ATOM   4616  CE  LYS B 324      -8.409 -11.454  11.890  1.00  0.00           C  
ATOM   4617  NZ  LYS B 324      -8.810 -12.735  11.280  1.00  0.00           N1+
ATOM   4618  H   LYS B 324     -11.590  -5.919  11.746  1.00 65.54           H  
ATOM   4619  HA  LYS B 324     -11.813  -8.767  11.638  1.00 65.54           H  
ATOM   4620  HB3 LYS B 324      -9.500  -6.920  12.298  1.00  0.00           H  
ATOM   4621  HB2 LYS B 324      -9.874  -7.574  10.726  1.00  0.00           H  
ATOM   4622  HG3 LYS B 324      -8.849  -9.093  13.179  1.00  0.00           H  
ATOM   4623  HG2 LYS B 324      -7.943  -8.680  11.761  1.00  0.00           H  
ATOM   4624  HD3 LYS B 324      -9.253 -10.194  10.362  1.00  0.00           H  
ATOM   4625  HD2 LYS B 324     -10.360 -10.549  11.671  1.00  0.00           H  
ATOM   4626  HE3 LYS B 324      -8.442 -11.562  12.975  1.00  0.00           H  
ATOM   4627  HE2 LYS B 324      -7.374 -11.241  11.618  1.00  0.00           H  
ATOM   4628  HZ1 LYS B 324      -8.763 -12.660  10.274  1.00  0.00           H  
ATOM   4629  HZ2 LYS B 324      -8.186 -13.465  11.591  1.00  0.00           H  
ATOM   4630  HZ3 LYS B 324      -9.755 -12.959  11.559  1.00  0.00           H  
ATOM   4631  N   GLN B 325     -11.422  -7.438  14.637  1.00 70.90           N  
ATOM   4632  CA  GLN B 325     -11.448  -7.671  16.083  1.00 70.90           C  
ATOM   4633  C   GLN B 325     -12.816  -8.130  16.619  1.00 70.90           C  
ATOM   4634  O   GLN B 325     -12.846  -8.837  17.626  1.00 70.90           O  
ATOM   4635  CB  GLN B 325     -10.960  -6.400  16.818  1.00  0.00           C  
ATOM   4636  CG  GLN B 325      -9.482  -6.017  16.581  1.00  0.00           C  
ATOM   4637  CD  GLN B 325      -8.493  -7.128  16.941  1.00  0.00           C  
ATOM   4638  OE1 GLN B 325      -7.918  -7.764  16.061  1.00  0.00           O  
ATOM   4639  NE2 GLN B 325      -8.301  -7.373  18.239  1.00  0.00           N  
ATOM   4640  H   GLN B 325     -11.359  -6.474  14.344  1.00 70.90           H  
ATOM   4641  HA  GLN B 325     -10.761  -8.492  16.295  1.00 70.90           H  
ATOM   4642  HB3 GLN B 325     -11.120  -6.517  17.891  1.00  0.00           H  
ATOM   4643  HB2 GLN B 325     -11.585  -5.557  16.524  1.00  0.00           H  
ATOM   4644  HG3 GLN B 325      -9.238  -5.127  17.161  1.00  0.00           H  
ATOM   4645  HG2 GLN B 325      -9.335  -5.744  15.534  1.00  0.00           H  
ATOM   4646 HE22 GLN B 325      -7.667  -8.104  18.525  1.00  0.00           H  
ATOM   4647 HE21 GLN B 325      -8.792  -6.836  18.939  1.00  0.00           H  
ATOM   4648  N   CYS B 326     -13.903  -7.748  15.928  1.00 84.79           N  
ATOM   4649  CA  CYS B 326     -15.269  -8.171  16.234  1.00 84.79           C  
ATOM   4650  C   CYS B 326     -15.648  -9.440  15.457  1.00 84.79           C  
ATOM   4651  O   CYS B 326     -16.218 -10.358  16.045  1.00 84.79           O  
ATOM   4652  CB  CYS B 326     -16.291  -7.063  15.902  1.00 84.79           C  
ATOM   4653  SG  CYS B 326     -16.237  -5.586  16.972  1.00 84.79           S1-
ATOM   4654  H   CYS B 326     -13.793  -7.149  15.122  1.00 84.79           H  
ATOM   4655  HA  CYS B 326     -15.354  -8.392  17.300  1.00 84.79           H  
ATOM   4656  HB3 CYS B 326     -17.290  -7.483  15.995  1.00 84.79           H  
ATOM   4657  HB2 CYS B 326     -16.208  -6.773  14.854  1.00 84.79           H  
ATOM   4658  N   GLN B 327     -15.405  -9.402  14.133  1.00 78.91           N  
ATOM   4659  CA  GLN B 327     -16.004 -10.238  13.085  1.00 78.91           C  
ATOM   4660  C   GLN B 327     -17.548 -10.326  13.167  1.00 78.91           C  
ATOM   4661  O   GLN B 327     -18.115 -11.402  12.970  1.00 78.91           O  
ATOM   4662  CB  GLN B 327     -15.242 -11.570  12.878  1.00  0.00           C  
ATOM   4663  CG  GLN B 327     -15.255 -12.575  14.044  1.00  0.00           C  
ATOM   4664  CD  GLN B 327     -14.590 -13.891  13.644  1.00  0.00           C  
ATOM   4665  OE1 GLN B 327     -13.384 -13.936  13.410  1.00  0.00           O  
ATOM   4666  NE2 GLN B 327     -15.373 -14.969  13.572  1.00  0.00           N  
ATOM   4667  H   GLN B 327     -14.891  -8.608  13.775  1.00 78.91           H  
ATOM   4668  HA  GLN B 327     -15.828  -9.680  12.167  1.00 78.91           H  
ATOM   4669  HB3 GLN B 327     -14.208 -11.336  12.615  1.00  0.00           H  
ATOM   4670  HB2 GLN B 327     -15.655 -12.058  11.994  1.00  0.00           H  
ATOM   4671  HG3 GLN B 327     -16.275 -12.762  14.384  1.00  0.00           H  
ATOM   4672  HG2 GLN B 327     -14.707 -12.171  14.895  1.00  0.00           H  
ATOM   4673 HE22 GLN B 327     -14.981 -15.863  13.317  1.00  0.00           H  
ATOM   4674 HE21 GLN B 327     -16.360 -14.896  13.771  1.00  0.00           H  
ATOM   4675  N   GLU B 328     -18.185  -9.175  13.468  1.00 83.05           N  
ATOM   4676  CA  GLU B 328     -19.620  -9.046  13.730  1.00 83.05           C  
ATOM   4677  C   GLU B 328     -20.185  -7.705  13.207  1.00 83.05           C  
ATOM   4678  O   GLU B 328     -21.316  -7.706  12.719  1.00 83.05           O  
ATOM   4679  CB  GLU B 328     -19.876  -9.323  15.242  1.00 30.00           C  
ATOM   4680  CG  GLU B 328     -20.136  -8.090  16.146  1.00 30.00           C  
ATOM   4681  CD  GLU B 328     -20.012  -8.309  17.662  1.00 30.00           C  
ATOM   4682  OE1 GLU B 328     -20.277  -7.320  18.378  1.00 30.00           O  
ATOM   4683  OE2 GLU B 328     -19.658  -9.426  18.101  1.00 30.00           O1-
ATOM   4684  H   GLU B 328     -17.634  -8.340  13.605  1.00 83.05           H  
ATOM   4685  HA  GLU B 328     -20.131  -9.826  13.161  1.00 83.05           H  
ATOM   4686  HB3 GLU B 328     -19.027  -9.882  15.637  1.00 30.00           H  
ATOM   4687  HB2 GLU B 328     -20.722 -10.005  15.331  1.00 30.00           H  
ATOM   4688  HG3 GLU B 328     -21.129  -7.691  15.938  1.00 30.00           H  
ATOM   4689  HG2 GLU B 328     -19.434  -7.301  15.897  1.00 30.00           H  
ATOM   4690  N   THR B 329     -19.427  -6.595  13.315  1.00 73.97           N  
ATOM   4691  CA  THR B 329     -19.879  -5.253  12.926  1.00 73.97           C  
ATOM   4692  C   THR B 329     -19.508  -4.952  11.459  1.00 73.97           C  
ATOM   4693  O   THR B 329     -18.324  -4.847  11.128  1.00 73.97           O  
ATOM   4694  CB  THR B 329     -19.255  -4.141  13.821  1.00 73.97           C  
ATOM   4695  OG1 THR B 329     -17.841  -4.106  13.753  1.00 73.97           O  
ATOM   4696  CG2 THR B 329     -19.645  -4.241  15.301  1.00 73.97           C  
ATOM   4697  H   THR B 329     -18.508  -6.642  13.731  1.00 73.97           H  
ATOM   4698  HA  THR B 329     -20.964  -5.190  13.037  1.00 73.97           H  
ATOM   4699  HB  THR B 329     -19.608  -3.174  13.460  1.00 73.97           H  
ATOM   4700  HG1 THR B 329     -17.590  -3.993  12.831  1.00 73.97           H  
ATOM   4701 HG21 THR B 329     -19.302  -3.361  15.845  1.00 73.97           H  
ATOM   4702 HG22 THR B 329     -20.726  -4.308  15.427  1.00 73.97           H  
ATOM   4703 HG23 THR B 329     -19.194  -5.107  15.782  1.00 73.97           H  
ATOM   4704  N   GLU B 330     -20.536  -4.785  10.608  1.00 74.31           N  
ATOM   4705  CA  GLU B 330     -20.363  -4.358   9.220  1.00 74.31           C  
ATOM   4706  C   GLU B 330     -20.083  -2.849   9.161  1.00 74.31           C  
ATOM   4707  O   GLU B 330     -20.848  -2.070   9.731  1.00 74.31           O  
ATOM   4708  CB  GLU B 330     -21.591  -4.768   8.376  1.00 74.31           C  
ATOM   4709  CG  GLU B 330     -21.509  -4.397   6.872  1.00 74.31           C  
ATOM   4710  CD  GLU B 330     -20.352  -5.042   6.085  1.00 74.31           C  
ATOM   4711  OE1 GLU B 330     -20.028  -4.500   5.008  1.00 74.31           O  
ATOM   4712  OE2 GLU B 330     -19.806  -6.070   6.542  1.00 74.31           O1-
ATOM   4713  H   GLU B 330     -21.486  -4.897  10.933  1.00 74.31           H  
ATOM   4714  HA  GLU B 330     -19.487  -4.882   8.835  1.00 74.31           H  
ATOM   4715  HB3 GLU B 330     -22.486  -4.307   8.798  1.00 74.31           H  
ATOM   4716  HB2 GLU B 330     -21.753  -5.843   8.474  1.00 74.31           H  
ATOM   4717  HG3 GLU B 330     -21.460  -3.313   6.757  1.00 74.31           H  
ATOM   4718  HG2 GLU B 330     -22.438  -4.701   6.388  1.00 74.31           H  
ATOM   4719  N   ILE B 331     -18.979  -2.486   8.493  1.00 59.03           N  
ATOM   4720  CA  ILE B 331     -18.410  -1.138   8.528  1.00 59.03           C  
ATOM   4721  C   ILE B 331     -18.162  -0.529   7.133  1.00 59.03           C  
ATOM   4722  O   ILE B 331     -17.770   0.636   7.068  1.00 59.03           O  
ATOM   4723  CB  ILE B 331     -17.097  -1.112   9.374  1.00 59.03           C  
ATOM   4724  CG1 ILE B 331     -16.058  -2.156   8.893  1.00 59.03           C  
ATOM   4725  CG2 ILE B 331     -17.421  -1.282  10.875  1.00 59.03           C  
ATOM   4726  CD1 ILE B 331     -14.688  -2.093   9.579  1.00 59.03           C  
ATOM   4727  H   ILE B 331     -18.417  -3.193   8.039  1.00 59.03           H  
ATOM   4728  HA  ILE B 331     -19.127  -0.462   8.985  1.00 59.03           H  
ATOM   4729  HB  ILE B 331     -16.639  -0.127   9.271  1.00 59.03           H  
ATOM   4730 HG13 ILE B 331     -15.898  -2.056   7.820  1.00 59.03           H  
ATOM   4731 HG12 ILE B 331     -16.460  -3.155   9.042  1.00 59.03           H  
ATOM   4732 HG21 ILE B 331     -16.554  -1.104  11.506  1.00 59.03           H  
ATOM   4733 HG22 ILE B 331     -18.185  -0.583  11.204  1.00 59.03           H  
ATOM   4734 HG23 ILE B 331     -17.785  -2.284  11.096  1.00 59.03           H  
ATOM   4735 HD11 ILE B 331     -14.094  -2.970   9.323  1.00 59.03           H  
ATOM   4736 HD12 ILE B 331     -14.134  -1.216   9.250  1.00 59.03           H  
ATOM   4737 HD13 ILE B 331     -14.758  -2.077  10.664  1.00 59.03           H  
ATOM   4738  N   THR B 332     -18.425  -1.284   6.049  1.00 56.84           N  
ATOM   4739  CA  THR B 332     -18.285  -0.819   4.662  1.00 56.84           C  
ATOM   4740  C   THR B 332     -19.385  -1.447   3.764  1.00 56.84           C  
ATOM   4741  O   THR B 332     -20.531  -1.514   4.207  1.00 56.84           O  
ATOM   4742  CB  THR B 332     -16.847  -1.049   4.085  1.00 56.84           C  
ATOM   4743  OG1 THR B 332     -15.843  -0.798   5.049  1.00 56.84           O  
ATOM   4744  CG2 THR B 332     -16.497  -0.152   2.883  1.00 56.84           C  
ATOM   4745  H   THR B 332     -18.772  -2.227   6.163  1.00 56.84           H  
ATOM   4746  HA  THR B 332     -18.490   0.254   4.640  1.00 56.84           H  
ATOM   4747  HB  THR B 332     -16.733  -2.089   3.791  1.00 56.84           H  
ATOM   4748  HG1 THR B 332     -16.002  -1.373   5.802  1.00 56.84           H  
ATOM   4749 HG21 THR B 332     -15.435  -0.209   2.646  1.00 56.84           H  
ATOM   4750 HG22 THR B 332     -17.023  -0.417   1.971  1.00 56.84           H  
ATOM   4751 HG23 THR B 332     -16.737   0.887   3.101  1.00 56.84           H  
ATOM   4752  N   THR B 333     -19.017  -1.869   2.540  1.00 50.91           N  
ATOM   4753  CA  THR B 333     -19.741  -2.581   1.477  1.00 50.91           C  
ATOM   4754  C   THR B 333     -19.088  -2.176   0.132  1.00 50.91           C  
ATOM   4755  O   THR B 333     -18.619  -1.041   0.011  1.00 50.91           O  
ATOM   4756  CB  THR B 333     -21.282  -2.335   1.410  1.00 50.91           C  
ATOM   4757  OG1 THR B 333     -21.861  -3.142   0.402  1.00 50.91           O  
ATOM   4758  CG2 THR B 333     -21.715  -0.889   1.108  1.00 50.91           C  
ATOM   4759  H   THR B 333     -18.055  -1.696   2.286  1.00 50.91           H  
ATOM   4760  HA  THR B 333     -19.560  -3.644   1.642  1.00 50.91           H  
ATOM   4761  HB  THR B 333     -21.741  -2.658   2.344  1.00 50.91           H  
ATOM   4762  HG1 THR B 333     -21.735  -4.065   0.637  1.00 50.91           H  
ATOM   4763 HG21 THR B 333     -22.801  -0.795   1.139  1.00 50.91           H  
ATOM   4764 HG22 THR B 333     -21.308  -0.191   1.839  1.00 50.91           H  
ATOM   4765 HG23 THR B 333     -21.392  -0.566   0.119  1.00 50.91           H  
ATOM   4766  N   LYS B 334     -19.040  -3.102  -0.846  1.00 51.26           N  
ATOM   4767  CA  LYS B 334     -18.314  -2.921  -2.114  1.00 51.26           C  
ATOM   4768  C   LYS B 334     -18.780  -1.743  -2.996  1.00 51.26           C  
ATOM   4769  O   LYS B 334     -17.941  -1.157  -3.680  1.00 51.26           O  
ATOM   4770  CB  LYS B 334     -18.263  -4.243  -2.911  1.00  0.00           C  
ATOM   4771  CG  LYS B 334     -19.606  -4.761  -3.465  1.00  0.00           C  
ATOM   4772  CD  LYS B 334     -19.400  -5.962  -4.400  1.00  0.00           C  
ATOM   4773  CE  LYS B 334     -20.705  -6.708  -4.725  1.00  0.00           C  
ATOM   4774  NZ  LYS B 334     -20.451  -7.909  -5.542  1.00  0.00           N1+
ATOM   4775  H   LYS B 334     -19.461  -4.009  -0.695  1.00 51.26           H  
ATOM   4776  HA  LYS B 334     -17.286  -2.698  -1.831  1.00 51.26           H  
ATOM   4777  HB3 LYS B 334     -17.799  -5.017  -2.298  1.00  0.00           H  
ATOM   4778  HB2 LYS B 334     -17.586  -4.097  -3.755  1.00  0.00           H  
ATOM   4779  HG3 LYS B 334     -20.128  -3.979  -4.017  1.00  0.00           H  
ATOM   4780  HG2 LYS B 334     -20.259  -5.036  -2.635  1.00  0.00           H  
ATOM   4781  HD3 LYS B 334     -18.667  -6.641  -3.967  1.00  0.00           H  
ATOM   4782  HD2 LYS B 334     -18.952  -5.604  -5.329  1.00  0.00           H  
ATOM   4783  HE3 LYS B 334     -21.394  -6.052  -5.258  1.00  0.00           H  
ATOM   4784  HE2 LYS B 334     -21.203  -7.017  -3.805  1.00  0.00           H  
ATOM   4785  HZ1 LYS B 334     -19.831  -8.531  -5.038  1.00  0.00           H  
ATOM   4786  HZ2 LYS B 334     -21.322  -8.385  -5.732  1.00  0.00           H  
ATOM   4787  HZ3 LYS B 334     -20.014  -7.642  -6.413  1.00  0.00           H  
ATOM   4788  N   ASN B 335     -20.084  -1.416  -2.962  1.00 50.99           N  
ATOM   4789  CA  ASN B 335     -20.683  -0.319  -3.734  1.00 50.99           C  
ATOM   4790  C   ASN B 335     -20.395   1.077  -3.151  1.00 50.99           C  
ATOM   4791  O   ASN B 335     -20.330   2.028  -3.931  1.00 50.99           O  
ATOM   4792  CB  ASN B 335     -22.198  -0.555  -3.962  1.00 50.99           C  
ATOM   4793  CG  ASN B 335     -23.008  -0.914  -2.710  1.00 50.99           C  
ATOM   4794  OD1 ASN B 335     -23.003  -2.064  -2.278  1.00 50.99           O  
ATOM   4795  ND2 ASN B 335     -23.721   0.056  -2.136  1.00 50.99           N  
ATOM   4796  H   ASN B 335     -20.717  -1.945  -2.377  1.00 50.99           H  
ATOM   4797  HA  ASN B 335     -20.215  -0.373  -4.721  1.00 50.99           H  
ATOM   4798  HB3 ASN B 335     -22.313  -1.392  -4.653  1.00 50.99           H  
ATOM   4799  HB2 ASN B 335     -22.648   0.301  -4.468  1.00 50.99           H  
ATOM   4800 HD22 ASN B 335     -24.278  -0.146  -1.318  1.00 50.99           H  
ATOM   4801 HD21 ASN B 335     -23.703   1.002  -2.494  1.00 50.99           H  
ATOM   4802  N   GLU B 336     -20.199   1.181  -1.822  1.00 49.36           N  
ATOM   4803  CA  GLU B 336     -19.854   2.431  -1.136  1.00 49.36           C  
ATOM   4804  C   GLU B 336     -18.325   2.608  -1.015  1.00 49.36           C  
ATOM   4805  O   GLU B 336     -17.821   2.917   0.064  1.00 49.36           O  
ATOM   4806  CB  GLU B 336     -20.593   2.551   0.220  1.00 49.36           C  
ATOM   4807  CG  GLU B 336     -22.139   2.534   0.127  1.00 49.36           C  
ATOM   4808  CD  GLU B 336     -22.782   3.656  -0.712  1.00 49.36           C  
ATOM   4809  OE1 GLU B 336     -22.263   4.795  -0.696  1.00 49.36           O  
ATOM   4810  OE2 GLU B 336     -23.816   3.356  -1.349  1.00 49.36           O1-
ATOM   4811  H   GLU B 336     -20.235   0.351  -1.247  1.00 49.36           H  
ATOM   4812  HA  GLU B 336     -20.208   3.255  -1.749  1.00 49.36           H  
ATOM   4813  HB3 GLU B 336     -20.282   3.461   0.736  1.00 49.36           H  
ATOM   4814  HB2 GLU B 336     -20.275   1.735   0.869  1.00 49.36           H  
ATOM   4815  HG3 GLU B 336     -22.551   2.604   1.134  1.00 49.36           H  
ATOM   4816  HG2 GLU B 336     -22.462   1.567  -0.255  1.00 49.36           H  
ATOM   4817  N   ILE B 337     -17.624   2.436  -2.146  1.00 45.28           N  
ATOM   4818  CA  ILE B 337     -16.187   2.649  -2.306  1.00 45.28           C  
ATOM   4819  C   ILE B 337     -15.971   3.574  -3.515  1.00 45.28           C  
ATOM   4820  O   ILE B 337     -16.601   3.363  -4.552  1.00 45.28           O  
ATOM   4821  CB  ILE B 337     -15.441   1.295  -2.528  1.00 45.28           C  
ATOM   4822  CG1 ILE B 337     -15.444   0.462  -1.224  1.00 45.28           C  
ATOM   4823  CG2 ILE B 337     -13.996   1.431  -3.062  1.00 45.28           C  
ATOM   4824  CD1 ILE B 337     -15.017  -0.999  -1.411  1.00 45.28           C  
ATOM   4825  H   ILE B 337     -18.118   2.196  -2.994  1.00 45.28           H  
ATOM   4826  HA  ILE B 337     -15.774   3.140  -1.425  1.00 45.28           H  
ATOM   4827  HB  ILE B 337     -16.002   0.733  -3.277  1.00 45.28           H  
ATOM   4828 HG13 ILE B 337     -16.437   0.456  -0.775  1.00 45.28           H  
ATOM   4829 HG12 ILE B 337     -14.791   0.935  -0.490  1.00 45.28           H  
ATOM   4830 HG21 ILE B 337     -13.498   0.466  -3.139  1.00 45.28           H  
ATOM   4831 HG22 ILE B 337     -13.958   1.867  -4.060  1.00 45.28           H  
ATOM   4832 HG23 ILE B 337     -13.402   2.060  -2.401  1.00 45.28           H  
ATOM   4833 HD11 ILE B 337     -15.425  -1.628  -0.620  1.00 45.28           H  
ATOM   4834 HD12 ILE B 337     -15.355  -1.400  -2.367  1.00 45.28           H  
ATOM   4835 HD13 ILE B 337     -13.934  -1.092  -1.380  1.00 45.28           H  
ATOM   4836  N   PHE B 338     -15.073   4.561  -3.361  1.00 47.35           N  
ATOM   4837  CA  PHE B 338     -14.669   5.483  -4.426  1.00 47.35           C  
ATOM   4838  C   PHE B 338     -13.136   5.544  -4.516  1.00 47.35           C  
ATOM   4839  O   PHE B 338     -12.477   4.580  -4.130  1.00 47.35           O  
ATOM   4840  CB  PHE B 338     -15.389   6.843  -4.271  1.00 47.35           C  
ATOM   4841  CG  PHE B 338     -14.934   7.826  -3.202  1.00 47.35           C  
ATOM   4842  CD1 PHE B 338     -15.067   7.523  -1.831  1.00 47.35           C  
ATOM   4843  CD2 PHE B 338     -14.409   9.082  -3.578  1.00 47.35           C  
ATOM   4844  CE1 PHE B 338     -14.710   8.468  -0.877  1.00 47.35           C  
ATOM   4845  CE2 PHE B 338     -14.083  10.018  -2.607  1.00 47.35           C  
ATOM   4846  CZ  PHE B 338     -14.231   9.712  -1.263  1.00 47.35           C  
ATOM   4847  H   PHE B 338     -14.569   4.643  -2.489  1.00 47.35           H  
ATOM   4848  HA  PHE B 338     -14.995   5.065  -5.376  1.00 47.35           H  
ATOM   4849  HB3 PHE B 338     -16.440   6.651  -4.091  1.00 47.35           H  
ATOM   4850  HB2 PHE B 338     -15.361   7.353  -5.235  1.00 47.35           H  
ATOM   4851  HD1 PHE B 338     -15.463   6.568  -1.519  1.00 47.35           H  
ATOM   4852  HD2 PHE B 338     -14.284   9.331  -4.621  1.00 47.35           H  
ATOM   4853  HE1 PHE B 338     -14.809   8.249   0.172  1.00 47.35           H  
ATOM   4854  HE2 PHE B 338     -13.714  10.989  -2.899  1.00 47.35           H  
ATOM   4855  HZ  PHE B 338     -13.969  10.445  -0.516  1.00 47.35           H  
ATOM   4856  N   SER B 339     -12.594   6.634  -5.083  1.00 47.52           N  
ATOM   4857  CA  SER B 339     -11.168   6.796  -5.357  1.00 47.52           C  
ATOM   4858  C   SER B 339     -10.827   8.291  -5.498  1.00 47.52           C  
ATOM   4859  O   SER B 339     -11.473   8.987  -6.280  1.00 47.52           O  
ATOM   4860  CB  SER B 339     -10.808   5.972  -6.617  1.00 47.52           C  
ATOM   4861  OG  SER B 339      -9.465   6.148  -7.010  1.00 47.52           O  
ATOM   4862  H   SER B 339     -13.186   7.394  -5.386  1.00 47.52           H  
ATOM   4863  HA  SER B 339     -10.600   6.401  -4.513  1.00 47.52           H  
ATOM   4864  HB3 SER B 339     -11.447   6.253  -7.455  1.00 47.52           H  
ATOM   4865  HB2 SER B 339     -10.971   4.908  -6.441  1.00 47.52           H  
ATOM   4866  HG  SER B 339      -8.888   5.751  -6.353  1.00 47.52           H  
ATOM   4867  N   LEU B 340      -9.795   8.732  -4.757  1.00 44.19           N  
ATOM   4868  CA  LEU B 340      -9.184  10.068  -4.851  1.00 44.19           C  
ATOM   4869  C   LEU B 340      -7.692   9.988  -5.243  1.00 44.19           C  
ATOM   4870  O   LEU B 340      -7.058  11.032  -5.389  1.00 44.19           O  
ATOM   4871  CB  LEU B 340      -9.342  10.817  -3.504  1.00 44.19           C  
ATOM   4872  CG  LEU B 340     -10.798  11.158  -3.120  1.00 44.19           C  
ATOM   4873  CD1 LEU B 340     -10.871  11.721  -1.686  1.00 44.19           C  
ATOM   4874  CD2 LEU B 340     -11.472  12.096  -4.145  1.00 44.19           C  
ATOM   4875  H   LEU B 340      -9.349   8.095  -4.114  1.00 44.19           H  
ATOM   4876  HA  LEU B 340      -9.666  10.645  -5.640  1.00 44.19           H  
ATOM   4877  HB3 LEU B 340      -8.772  11.748  -3.525  1.00 44.19           H  
ATOM   4878  HB2 LEU B 340      -8.892  10.213  -2.714  1.00 44.19           H  
ATOM   4879  HG  LEU B 340     -11.359  10.223  -3.112  1.00 44.19           H
[truncated: 116,232 more chars]
