# Supplementary material for: Design of a Cereblon construct for crystallographic and biophysical studies of protein degraders
Source: Nat Commun. 2024 Oct 15;15:8885. doi: 10.1038/s41467-024-52871-9 (PMC11480361; doi:10.1038/s41467-024-52871-9)
Supplement: Supplementary file 4 — Supplementary Data 1 [file 41467_2024_52871_MOESM4_ESM.zip › MD-sim_supp_data/CRBN-d40/CRBN-d40_8D7U_MD_run1_Frame1.pdb]

TITLE     8D7U_chainB - prepared_cap_Mez - Frame 1
REMARK   4      COMPLIES WITH FORMAT V. 3.0, 1-DEC-2006
REMARK 888
REMARK 888 WRITTEN BY MAESTRO (A PRODUCT OF SCHRODINGER, LLC)
SEQRES   1 B  386  ACE LYS LYS PRO ASN ILE ILE ASN PHE ASP THR SER LEU
SEQRES   2 B  386  PRO THR SER HIS THR TYR LEU GLY ALA ASP MET GLU GLU
SEQRES   3 B  386  PHE HIS GLY ARG THR LEU HIS ASP ASP ASP SER CYS GLN
SEQRES   4 B  386  VAL ILE PRO VAL LEU PRO GLN VAL MET MET ILE LEU ILE
SEQRES   5 B  386  PRO GLY GLN THR LEU PRO LEU GLN LEU PHE HIS PRO GLN
SEQRES   6 B  386  GLU VAL SER MET VAL ARG ASN LEU ILE GLN LYS ASP ARG
SEQRES   7 B  386  THR PHE ALA VAL LEU ALA TYR SER ASN VAL GLN GLU ARG
SEQRES   8 B  386  GLU ALA GLN PHE GLY THR THR ALA GLU ILE TYR ALA TYR
SEQRES   9 B  386  ARG GLU GLU GLN ASP PHE GLY ILE GLU ILE VAL LYS VAL
SEQRES  10 B  386  LYS ALA ILE GLY ARG GLN ARG PHE LYS VAL LEU GLU LEU
SEQRES  11 B  386  ARG THR GLN SER ASP GLY ILE GLN GLN ALA LYS VAL GLN
SEQRES  12 B  386  ILE LEU PRO GLU CYS VAL LEU PRO SER THR MET SER ALA
SEQRES  13 B  386  VAL GLN LEU GLU SER LEU ASN LYS CYS GLN ILE PHE PRO
SEQRES  14 B  386  SER LYS PRO VAL SER ARG GLU ASP GLN CYS SER TYR LYS
SEQRES  15 B  386  TRP TRP GLN LYS TYR GLN LYS ARG LYS PHE HIS CYS ALA
SEQRES  16 B  386  ASN LEU THR SER TRP PRO ARG TRP LEU TYR SER LEU TYR
SEQRES  17 B  386  ASP ALA GLU THR LEU MET ASP ARG ILE LYS LYS GLN LEU
SEQRES  18 B  386  ARG GLU TRP ASP GLU ASN LEU LYS ASP ASP SER LEU PRO
SEQRES  19 B  386  SER ASN PRO ILE ASP PHE SER TYR ARG VAL ALA ALA CYS
SEQRES  20 B  386  LEU PRO ILE ASP ASP VAL LEU ARG ILE GLN LEU LEU LYS
SEQRES  21 B  386  ILE GLY SER ALA ILE GLN ARG LEU ARG CYS GLU LEU ASP
SEQRES  22 B  386  ILE MET ASN LYS CYS THR SER LEU CYS CYS LYS GLN CYS
SEQRES  23 B  386  GLN GLU THR GLU ILE THR THR LYS ASN GLU ILE PHE SER
SEQRES  24 B  386  LEU SER LEU CYS GLY PRO MET ALA ALA TYR VAL ASN PRO
SEQRES  25 B  386  HIS GLY TYR VAL HIS GLU THR LEU THR VAL TYR LYS ALA
SEQRES  26 B  386  CYS ASN LEU ASN LEU ILE GLY ARG PRO SER THR GLU HIS
SEQRES  27 B  386  SER TRP PHE PRO GLY TYR ALA TRP THR VAL ALA GLN CYS
SEQRES  28 B  386  LYS ILE CYS ALA SER HIS ILE GLY TRP LYS PHE THR ALA
SEQRES  29 B  386  THR LYS LYS ASP MET SER PRO GLN LYS PHE TRP GLY LEU
SEQRES  30 B  386  THR ARG SER ALA LEU LEU PRO THR NMA
HET     ZN  B 501       1
HET    QFC  B 502      73
HET    CL       1       1
HET    NA       1       1
HET    CL       1       1
HET    T3P      1       3
HET    CL       2       1
HET    NA       2       1
HET    CL       2       1
HET    T3P      2       3
HET    CL       3       1
HET    NA       3       1
HET    CL       3       1
HET    T3P      3       3
HET    CL       4       1
HET    NA       4       1
HET    CL       4       1
HET    T3P      4       3
HET    CL       5       1
HET    NA       5       1
HET    CL       5       1
HET    T3P      5       3
HET    NA       6       1
HET    CL       6       1
HET    T3P      6       3
HET    NA       7       1
HET    CL       7       1
HET    T3P      7       3
HET    NA       8       1
HET    CL       8       1
HET    T3P      8       3
HET    NA       9       1
HET    CL       9       1
HET    T3P      9       3
HET    NA      10       1
HET    CL      10       1
HET    T3P     10       3
HET    NA      11       1
HET    CL      11       1
HET    T3P     11       3
HET    NA      12       1
HET    CL      12       1
HET    T3P     12       3
HET    NA      13       1
HET    CL      13       1
HET    T3P     13       3
HET    NA      14       1
HET    CL      14       1
HET    T3P     14       3
HET    NA      15       1
HET    CL      15       1
HET    T3P     15       3
HET    NA      16       1
HET    CL      16       1
HET    T3P     16       3
HET    NA      17       1
HET    CL      17       1
HET    T3P     17       3
HET    NA      18       1
HET    CL      18       1
HET    T3P     18       3
HET    NA      19       1
HET    CL      19       1
HET    T3P     19       3
HET    NA      20       1
HET    CL      20       1
HET    T3P     20       3
HET    NA      21       1
HET    CL      21       1
HET    T3P     21       3
HET    NA      22       1
HET    CL      22       1
HET    T3P     22       3
HET    NA      23       1
HET    CL      23       1
HET    T3P     23       3
HET    NA      24       1
HET    CL      24       1
HET    T3P     24       3
HET    NA      25       1
HET    CL      25       1
HET    T3P     25       3
HET    NA      26       1
HET    CL      26       1
HET    T3P     26       3
HET    NA      27       1
HET    CL      27       1
HET    T3P     27       3
HET    NA      28       1
HET    CL      28       1
HET    T3P     28       3
HET    NA      29       1
HET    CL      29       1
HET    T3P     29       3
HET    NA      30       1
HET    CL      30       1
HET    T3P     30       3
HET    NA      31       1
HET    CL      31       1
HET    T3P     31       3
HET    NA      32       1
HET    CL      32       1
HET    T3P     32       3
HET    NA      33       1
HET    CL      33       1
HET    T3P     33       3
HET    NA      34       1
HET    CL      34       1
HET    T3P     34       3
HET    NA      35       1
HET    CL      35       1
HET    T3P     35       3
HET    NA      36       1
HET    CL      36       1
HET    T3P     36       3
HET    NA      37       1
HET    CL      37       1
HET    T3P     37       3
HET    NA      38       1
HET    CL      38       1
HET    T3P     38       3
HET    NA      39       1
HET    CL      39       1
HET    T3P     39       3
HET    NA      40       1
HET    CL      40       1
HET    T3P     40       3
HET    NA      41       1
HET    CL      41       1
HET    T3P     41       3
HET    NA      42       1
HET    CL      42       1
HET    T3P     42       3
HET    NA      43       1
HET    CL      43       1
HET    T3P     43       3
HET    NA      44       1
HET    CL      44       1
HET    T3P     44       3
HET    NA      45       1
HET    CL      45       1
HET    T3P     45       3
HET    NA      46       1
HET    CL      46       1
HET    T3P     46       3
HET    NA      47       1
HET    CL      47       1
HET    T3P     47       3
HET    NA      48       1
HET    CL      48       1
HET    T3P     48       3
HET    NA      49       1
HET    CL      49       1
HET    T3P     49       3
HET    NA      50       1
HET    CL      50       1
HET    T3P     50       3
HET    NA      51       1
HET    CL      51       1
HET    T3P     51       3
HET    NA      52       1
HET    CL      52       1
HET    T3P     52       3
HET    NA      53       1
HET    CL      53       1
HET    T3P     53       3
HET    NA      54       1
HET    CL      54       1
HET    T3P     54       3
HET    NA      55       1
HET    CL      55       1
HET    T3P     55       3
HET    NA      56       1
HET    CL      56       1
HET    T3P     56       3
HET    NA      57       1
HET    CL      57       1
HET    T3P     57       3
HET    NA      58       1
HET    CL      58       1
HET    T3P     58       3
HET    NA      59       1
HET    CL      59       1
HET    T3P     59       3
HET    NA      60       1
HET    CL      60       1
HET    T3P     60       3
HET    T3P     61       3
HET    T3P     62       3
HET    T3P     63       3
HET    T3P     64       3
HET    T3P     65       3
HET    T3P     66       3
HET    T3P     67       3
HET    T3P     68       3
HET    T3P     69       3
HET    T3P     70       3
HET    T3P     71       3
HET    T3P     72       3
HET    T3P     73       3
HET    T3P     74       3
HET    T3P     75       3
HET    T3P     76       3
HET    T3P     77       3
HET    T3P     78       3
HET    T3P     79       3
HET    T3P     80       3
HET    T3P     81       3
HET    T3P     82       3
HET    T3P     83       3
HET    T3P     84       3
HET    T3P     85       3
HET    T3P     86       3
HET    T3P     87       3
HET    T3P     88       3
HET    T3P     89       3
HET    T3P     90       3
HET    T3P     91       3
HET    T3P     92       3
HET    T3P     93       3
HET    T3P     94       3
HET    T3P     95       3
HET    T3P     96       3
HET    T3P     97       3
HET    T3P     98       3
HET    T3P     99       3
HET    T3P    100       3
HET    T3P    101       3
HET    T3P    102       3
HET    T3P    103       3
HET    T3P    104       3
HET    T3P    105       3
HET    T3P    106       3
HET    T3P    107       3
HET    T3P    108       3
HET    T3P    109       3
HET    T3P    110       3
HET    T3P    111       3
HET    T3P    112       3
HET    T3P    113       3
HET    T3P    114       3
HET    T3P    115       3
HET    T3P    116       3
HET    T3P    117       3
HET    T3P    118       3
HET    T3P    119       3
HET    T3P    120       3
HET    T3P    121       3
HET    T3P    122       3
HET    T3P    123       3
HET    T3P    124       3
HET    T3P    125       3
HET    T3P    126       3
HET    T3P    127       3
HET    T3P    128       3
HET    T3P    129       3
HET    T3P    130       3
HET    T3P    131       3
HET    T3P    132       3
HET    T3P    133       3
HET    T3P    134       3
HET    T3P    135       3
HET    T3P    136       3
HET    T3P    137       3
HET    T3P    138       3
HET    T3P    139       3
HET    T3P    140       3
HET    T3P    141       3
HET    T3P    142       3
HET    T3P    143       3
HET    T3P    144       3
HET    T3P    145       3
HET    T3P    146       3
HET    T3P    147       3
HET    T3P    148       3
HET    T3P    149       3
HET    T3P    150       3
HET    T3P    151       3
HET    T3P    152       3
HET    T3P    153       3
HET    T3P    154       3
HET    T3P    155       3
HET    T3P    156       3
HET    T3P    157       3
HET    T3P    158       3
HET    T3P    159       3
HET    T3P    160       3
HET    T3P    161       3
HET    T3P    162       3
HET    T3P    163       3
HET    T3P    164       3
HET    T3P    165       3
HET    T3P    166       3
HET    T3P    167       3
HET    T3P    168       3
HET    T3P    169       3
HET    T3P    170       3
HET    T3P    171       3
HET    T3P    172       3
HET    T3P    173       3
HET    T3P    174       3
HET    T3P    175       3
HET    T3P    176       3
HET    T3P    177       3
HET    T3P    178       3
HET    T3P    179       3
HET    T3P    180       3
HET    T3P    181       3
HET    T3P    182       3
HET    T3P    183       3
HET    T3P    184       3
HET    T3P    185       3
HET    T3P    186       3
HET    T3P    187       3
HET    T3P    188       3
HET    T3P    189       3
HET    T3P    190       3
HET    T3P    191       3
HET    T3P    192       3
HET    T3P    193       3
HET    T3P    194       3
HET    T3P    195       3
HET    T3P    196       3
HET    T3P    197       3
HET    T3P    198       3
HET    T3P    199       3
HET    T3P    200       3
HET    T3P    201       3
HET    T3P    202       3
HET    T3P    203       3
HET    T3P    204       3
HET    T3P    205       3
HET    T3P    206       3
HET    T3P    207       3
HET    T3P    208       3
HET    T3P    209       3
HET    T3P    210       3
HET    T3P    211       3
HET    T3P    212       3
HET    T3P    213       3
HET    T3P    214       3
HET    T3P    215       3
HET    T3P    216       3
HET    T3P    217       3
HET    T3P    218       3
HET    T3P    219       3
HET    T3P    220       3
HET    T3P    221       3
HET    T3P    222       3
HET    T3P    223       3
HET    T3P    224       3
HET    T3P    225       3
HET    T3P    226       3
HET    T3P    227       3
HET    T3P    228       3
HET    T3P    229       3
HET    T3P    230       3
HET    T3P    231       3
HET    T3P    232       3
HET    T3P    233       3
HET    T3P    234       3
HET    T3P    235       3
HET    T3P    236       3
HET    T3P    237       3
HET    T3P    238       3
HET    T3P    239       3
HET    T3P    240       3
HET    T3P    241       3
HET    T3P    242       3
HET    T3P    243       3
HET    T3P    244       3
HET    T3P    245       3
HET    T3P    246       3
HET    T3P    247       3
HET    T3P    248       3
HET    T3P    249       3
HET    T3P    250       3
HET    T3P    251       3
HET    T3P    252       3
HET    T3P    253       3
HET    T3P    254       3
HET    T3P    255       3
HET    T3P    256       3
HET    T3P    257       3
HET    T3P    258       3
HET    T3P    259       3
HET    T3P    260       3
HET    T3P    261       3
HET    T3P    262       3
HET    T3P    263       3
HET    T3P    264       3
HET    T3P    265       3
HET    T3P    266       3
HET    T3P    267       3
HET    T3P    268       3
HET    T3P    269       3
HET    T3P    270       3
HET    T3P    271       3
HET    T3P    272       3
HET    T3P    273       3
HET    T3P    274       3
HET    T3P    275       3
HET    T3P    276       3
HET    T3P    277       3
HET    T3P    278       3
HET    T3P    279       3
HET    T3P    280       3
HET    T3P    281       3
HET    T3P    282       3
HET    T3P    283       3
HET    T3P    284       3
HET    T3P    285       3
HET    T3P    286       3
HET    T3P    287       3
HET    T3P    288       3
HET    T3P    289       3
HET    T3P    290       3
HET    T3P    291       3
HET    T3P    292       3
HET    T3P    293       3
HET    T3P    294       3
HET    T3P    295       3
HET    T3P    296       3
HET    T3P    297       3
HET    T3P    298       3
HET    T3P    299       3
HET    T3P    300       3
HET    T3P    301       3
HET    T3P    302       3
HET    T3P    303       3
HET    T3P    304       3
HET    T3P    305       3
HET    T3P    306       3
HET    T3P    307       3
HET    T3P    308       3
HET    T3P    309       3
HET    T3P    310       3
HET    T3P    311       3
HET    T3P    312       3
HET    T3P    313       3
HET    T3P    314       3
HET    T3P    315       3
HET    T3P    316       3
HET    T3P    317       3
HET    T3P    318       3
HET    T3P    319       3
HET    T3P    320       3
HET    T3P    321       3
HET    T3P    322       3
HET    T3P    323       3
HET    T3P    324       3
HET    T3P    325       3
HET    T3P    326       3
HET    T3P    327       3
HET    T3P    328       3
HET    T3P    329       3
HET    T3P    330       3
HET    T3P    331       3
HET    T3P    332       3
HET    T3P    333       3
HET    T3P    334       3
HET    T3P    335       3
HET    T3P    336       3
HET    T3P    337       3
HET    T3P    338       3
HET    T3P    339       3
HET    T3P    340       3
HET    T3P    341       3
HET    T3P    342       3
HET    T3P    343       3
HET    T3P    344       3
HET    T3P    345       3
HET    T3P    346       3
HET    T3P    347       3
HET    T3P    348       3
HET    T3P    349       3
HET    T3P    350       3
HET    T3P    351       3
HET    T3P    352       3
HET    T3P    353       3
HET    T3P    354       3
HET    T3P    355       3
HET    T3P    356       3
HET    T3P    357       3
HET    T3P    358       3
HET    T3P    359       3
HET    T3P    360       3
HET    T3P    361       3
HET    T3P    362       3
HET    T3P    363       3
HET    T3P    364       3
HET    T3P    365       3
HET    T3P    366       3
HET    T3P    367       3
HET    T3P    368       3
HET    T3P    369       3
HET    T3P    370       3
HET    T3P    371       3
HET    T3P    372       3
HET    T3P    373       3
HET    T3P    374       3
HET    T3P    375       3
HET    T3P    376       3
HET    T3P    377       3
HET    T3P    378       3
HET    T3P    379       3
HET    T3P    380       3
HET    T3P    381       3
HET    T3P    382       3
HET    T3P    383       3
HET    T3P    384       3
HET    T3P    385       3
HET    T3P    386       3
HET    T3P    387       3
HET    T3P    388       3
HET    T3P    389       3
HET    T3P    390       3
HET    T3P    391       3
HET    T3P    392       3
HET    T3P    393       3
HET    T3P    394       3
HET    T3P    395       3
HET    T3P    396       3
HET    T3P    397       3
HET    T3P    398       3
HET    T3P    399       3
HET    T3P    400       3
HET    T3P    401       3
HET    T3P    402       3
HET    T3P    403       3
HET    T3P    404       3
HET    T3P    405       3
HET    T3P    406       3
HET    T3P    407       3
HET    T3P    408       3
HET    T3P    409       3
HET    T3P    410       3
HET    T3P    411       3
HET    T3P    412       3
HET    T3P    413       3
HET    T3P    414       3
HET    T3P    415       3
HET    T3P    416       3
HET    T3P    417       3
HET    T3P    418       3
HET    T3P    419       3
HET    T3P    420       3
HET    T3P    421       3
HET    T3P    422       3
HET    T3P    423       3
HET    T3P    424       3
HET    T3P    425       3
HET    T3P    426       3
HET    T3P    427       3
HET    T3P    428       3
HET    T3P    429       3
HET    T3P    430       3
HET    T3P    431       3
HET    T3P    432       3
HET    T3P    433       3
HET    T3P    434       3
HET    T3P    435       3
HET    T3P    436       3
HET    T3P    437       3
HET    T3P    438       3
HET    T3P    439       3
HET    T3P    440       3
HET    T3P    441       3
HET    T3P    442       3
HET    T3P    443       3
HET    T3P    444       3
HET    T3P    445       3
HET    T3P    446       3
HET    T3P    447       3
HET    T3P    448       3
HET    T3P    449       3
HET    T3P    450       3
HET    T3P    451       3
HET    T3P    452       3
HET    T3P    453       3
HET    T3P    454       3
HET    T3P    455       3
HET    T3P    456       3
HET    T3P    457       3
HET    T3P    458       3
HET    T3P    459       3
HET    T3P    460       3
HET    T3P    461       3
HET    T3P    462       3
HET    T3P    463       3
HET    T3P    464       3
HET    T3P    465       3
HET    T3P    466       3
HET    T3P    467       3
HET    T3P    468       3
HET    T3P    469       3
HET    T3P    470       3
HET    T3P    471       3
HET    T3P    472       3
HET    T3P    473       3
HET    T3P    474       3
HET    T3P    475       3
HET    T3P    476       3
HET    T3P    477       3
HET    T3P    478       3
HET    T3P    479       3
HET    T3P    480       3
HET    T3P    481       3
HET    T3P    482       3
HET    T3P    483       3
HET    T3P    484       3
HET    T3P    485       3
HET    T3P    486       3
HET    T3P    487       3
HET    T3P    488       3
HET    T3P    489       3
HET    T3P    490       3
HET    T3P    491       3
HET    T3P    492       3
HET    T3P    493       3
HET    T3P    494       3
HET    T3P    495       3
HET    T3P    496       3
HET    T3P    497       3
HET    T3P    498       3
HET    T3P    499       3
HET    T3P    500       3
HET    T3P    501       3
HET    T3P    502       3
HET    T3P    503       3
HET    T3P    504       3
HET    T3P    505       3
HET    T3P    506       3
HET    T3P    507       3
HET    T3P    508       3
HET    T3P    509       3
HET    T3P    510       3
HET    T3P    511       3
HET    T3P    512       3
HET    T3P    513       3
HET    T3P    514       3
HET    T3P    515       3
HET    T3P    516       3
HET    T3P    517       3
HET    T3P    518       3
HET    T3P    519       3
HET    T3P    520       3
HET    T3P    521       3
HET    T3P    522       3
HET    T3P    523       3
HET    T3P    524       3
HET    T3P    525       3
HET    T3P    526       3
HET    T3P    527       3
HET    T3P    528       3
HET    T3P    529       3
HET    T3P    530       3
HET    T3P    531       3
HET    T3P    532       3
HET    T3P    533       3
HET    T3P    534       3
HET    T3P    535       3
HET    T3P    536       3
HET    T3P    537       3
HET    T3P    538       3
HET    T3P    539       3
HET    T3P    540       3
HET    T3P    541       3
HET    T3P    542       3
HET    T3P    543       3
HET    T3P    544       3
HET    T3P    545       3
HET    T3P    546       3
HET    T3P    547       3
HET    T3P    548       3
HET    T3P    549       3
HET    T3P    550       3
HET    T3P    551       3
HET    T3P    552       3
HET    T3P    553       3
HET    T3P    554       3
HET    T3P    555       3
HET    T3P    556       3
HET    T3P    557       3
HET    T3P    558       3
HET    T3P    559       3
HET    T3P    560       3
HET    T3P    561       3
HET    T3P    562       3
HET    T3P    563       3
HET    T3P    564       3
HET    T3P    565       3
HET    T3P    566       3
HET    T3P    567       3
HET    T3P    568       3
HET    T3P    569       3
HET    T3P    570       3
HET    T3P    571       3
HET    T3P    572       3
HET    T3P    573       3
HET    T3P    574       3
HET    T3P    575       3
HET    T3P    576       3
HET    T3P    577       3
HET    T3P    578       3
HET    T3P    579       3
HET    T3P    580       3
HET    T3P    581       3
HET    T3P    582       3
HET    T3P    583       3
HET    T3P    584       3
HET    T3P    585       3
HET    T3P    586       3
HET    T3P    587       3
HET    T3P    588       3
HET    T3P    589       3
HET    T3P    590       3
HET    T3P    591       3
HET    T3P    592       3
HET    T3P    593       3
HET    T3P    594       3
HET    T3P    595       3
HET    T3P    596       3
HET    T3P    597       3
HET    T3P    598       3
HET    T3P    599       3
HET    T3P    600       3
HET    T3P    601       3
HET    T3P    602       3
HET    T3P    603       3
HET    T3P    604       3
HET    T3P    605       3
HET    T3P    606       3
HET    T3P    607       3
HET    T3P    608       3
HET    T3P    609       3
HET    T3P    610       3
HET    T3P    611       3
HET    T3P    612       3
HET    T3P    613       3
HET    T3P    614       3
HET    T3P    615       3
HET    T3P    616       3
HET    T3P    617       3
HET    T3P    618       3
HET    T3P    619       3
HET    T3P    620       3
HET    T3P    621       3
HET    T3P    622       3
HET    T3P    623       3
HET    T3P    624       3
HET    T3P    625       3
HET    T3P    626       3
HET    T3P    627       3
HET    T3P    628       3
HET    T3P    629       3
HET    T3P    630       3
HET    T3P    631       3
HET    T3P    632       3
HET    T3P    633       3
HET    T3P    634       3
HET    T3P    635       3
HET    T3P    636       3
HET    T3P    637       3
HET    T3P    638       3
HET    T3P    639       3
HET    T3P    640       3
HET    T3P    641       3
HET    T3P    642       3
HET    T3P    643       3
HET    T3P    644       3
HET    T3P    645       3
HET    T3P    646       3
HET    T3P    647       3
HET    T3P    648       3
HET    T3P    649       3
HET    T3P    650       3
HET    T3P    651       3
HET    T3P    652       3
HET    T3P    653       3
HET    T3P    654       3
HET    T3P    655       3
HET    T3P    656       3
HET    T3P    657       3
HET    T3P    658       3
HET    T3P    659       3
HET    T3P    660       3
HET    T3P    661       3
HET    T3P    662       3
HET    T3P    663       3
HET    T3P    664       3
HET    T3P    665       3
HET    T3P    666       3
HET    T3P    667       3
HET    T3P    668       3
HET    T3P    669       3
HET    T3P    670       3
HET    T3P    671       3
HET    T3P    672       3
HET    T3P    673       3
HET    T3P    674       3
HET    T3P    675       3
HET    T3P    676       3
HET    T3P    677       3
HET    T3P    678       3
HET    T3P    679       3
HET    T3P    680       3
HET    T3P    681       3
HET    T3P    682       3
HET    T3P    683       3
HET    T3P    684       3
HET    T3P    685       3
HET    T3P    686       3
HET    T3P    687       3
HET    T3P    688       3
HET    T3P    689       3
HET    T3P    690       3
HET    T3P    691       3
HET    T3P    692       3
HET    T3P    693       3
HET    T3P    694       3
HET    T3P    695       3
HET    T3P    696       3
HET    T3P    697       3
HET    T3P    698       3
HET    T3P    699       3
HET    T3P    700       3
HET    T3P    701       3
HET    T3P    702       3
HET    T3P    703       3
HET    T3P    704       3
HET    T3P    705       3
HET    T3P    706       3
HET    T3P    707       3
HET    T3P    708       3
HET    T3P    709       3
HET    T3P    710       3
HET    T3P    711       3
HET    T3P    712       3
HET    T3P    713       3
HET    T3P    714       3
HET    T3P    715       3
HET    T3P    716       3
HET    T3P    717       3
HET    T3P    718       3
HET    T3P    719       3
HET    T3P    720       3
HET    T3P    721       3
HET    T3P    722       3
HET    T3P    723       3
HET    T3P    724       3
HET    T3P    725       3
HET    T3P    726       3
HET    T3P    727       3
HET    T3P    728       3
HET    T3P    729       3
HET    T3P    730       3
HET    T3P    731       3
HET    T3P    732       3
HET    T3P    733       3
HET    T3P    734       3
HET    T3P    735       3
HET    T3P    736       3
HET    T3P    737       3
HET    T3P    738       3
HET    T3P    739       3
HET    T3P    740       3
HET    T3P    741       3
HET    T3P    742       3
HET    T3P    743       3
HET    T3P    744       3
HET    T3P    745       3
HET    T3P    746       3
HET    T3P    747       3
HET    T3P    748       3
HET    T3P    749       3
HET    T3P    750       3
HET    T3P    751       3
HET    T3P    752       3
HET    T3P    753       3
HET    T3P    754       3
HET    T3P    755       3
HET    T3P    756       3
HET    T3P    757       3
HET    T3P    758       3
HET    T3P    759       3
HET    T3P    760       3
HET    T3P    761       3
HET    T3P    762       3
HET    T3P    763       3
HET    T3P    764       3
HET    T3P    765       3
HET    T3P    766       3
HET    T3P    767       3
HET    T3P    768       3
HET    T3P    769       3
HET    T3P    770       3
HET    T3P    771       3
HET    T3P    772       3
HET    T3P    773       3
HET    T3P    774       3
HET    T3P    775       3
HET    T3P    776       3
HET    T3P    777       3
HET    T3P    778       3
HET    T3P    779       3
HET    T3P    780       3
HET    T3P    781       3
HET    T3P    782       3
HET    T3P    783       3
HET    T3P    784       3
HET    T3P    785       3
HET    T3P    786       3
HET    T3P    787       3
HET    T3P    788       3
HET    T3P    789       3
HET    T3P    790       3
HET    T3P    791       3
HET    T3P    792       3
HET    T3P    793       3
HET    T3P    794       3
HET    T3P    795       3
HET    T3P    796       3
HET    T3P    797       3
HET    T3P    798       3
HET    T3P    799       3
HET    T3P    800       3
HET    T3P    801       3
HET    T3P    802       3
HET    T3P    803       3
HET    T3P    804       3
HET    T3P    805       3
HET    T3P    806       3
HET    T3P    807       3
HET    T3P    808       3
HET    T3P    809       3
HET    T3P    810       3
HET    T3P    811       3
HET    T3P    812       3
HET    T3P    813       3
HET    T3P    814       3
HET    T3P    815       3
HET    T3P    816       3
HET    T3P    817       3
HET    T3P    818       3
HET    T3P    819       3
HET    T3P    820       3
HET    T3P    821       3
HET    T3P    822       3
HET    T3P    823       3
HET    T3P    824       3
HET    T3P    825       3
HET    T3P    826       3
HET    T3P    827       3
HET    T3P    828       3
HET    T3P    829       3
HET    T3P    830       3
HET    T3P    831       3
HET    T3P    832       3
HET    T3P    833       3
HET    T3P    834       3
HET    T3P    835       3
HET    T3P    836       3
HET    T3P    837       3
HET    T3P    838       3
HET    T3P    839       3
HET    T3P    840       3
HET    T3P    841       3
HET    T3P    842       3
HET    T3P    843       3
HET    T3P    844       3
HET    T3P    845       3
HET    T3P    846       3
HET    T3P    847       3
HET    T3P    848       3
HET    T3P    849       3
HET    T3P    850       3
HET    T3P    851       3
HET    T3P    852       3
HET    T3P    853       3
HET    T3P    854       3
HET    T3P    855       3
HET    T3P    856       3
HET    T3P    857       3
HET    T3P    858       3
HET    T3P    859       3
HET    T3P    860       3
HET    T3P    861       3
HET    T3P    862       3
HET    T3P    863       3
HET    T3P    864       3
HET    T3P    865       3
HET    T3P    866       3
HET    T3P    867       3
HET    T3P    868       3
HET    T3P    869       3
HET    T3P    870       3
HET    T3P    871       3
HET    T3P    872       3
HET    T3P    873       3
HET    T3P    874       3
HET    T3P    875       3
HET    T3P    876       3
HET    T3P    877       3
HET    T3P    878       3
HET    T3P    879       3
HET    T3P    880       3
HET    T3P    881       3
HET    T3P    882       3
HET    T3P    883       3
HET    T3P    884       3
HET    T3P    885       3
HET    T3P    886       3
HET    T3P    887       3
HET    T3P    888       3
HET    T3P    889       3
HET    T3P    890       3
HET    T3P    891       3
HET    T3P    892       3
HET    T3P    893       3
HET    T3P    894       3
HET    T3P    895       3
HET    T3P    896       3
HET    T3P    897       3
HET    T3P    898       3
HET    T3P    899       3
HET    T3P    900       3
HET    T3P    901       3
HET    T3P    902       3
HET    T3P    903       3
HET    T3P    904       3
HET    T3P    905       3
HET    T3P    906       3
HET    T3P    907       3
HET    T3P    908       3
HET    T3P    909       3
HET    T3P    910       3
HET    T3P    911       3
HET    T3P    912       3
HET    T3P    913       3
HET    T3P    914       3
HET    T3P    915       3
HET    T3P    916       3
HET    T3P    917       3
HET    T3P    918       3
HET    T3P    919       3
HET    T3P    920       3
HET    T3P    921       3
HET    T3P    922       3
HET    T3P    923       3
HET    T3P    924       3
HET    T3P    925       3
HET    T3P    926       3
HET    T3P    927       3
HET    T3P    928       3
HET    T3P    929       3
HET    T3P    930       3
HET    T3P    931       3
HET    T3P    932       3
HET    T3P    933       3
HET    T3P    934       3
HET    T3P    935       3
HET    T3P    936       3
HET    T3P    937       3
HET    T3P    938       3
HET    T3P    939       3
HET    T3P    940       3
HET    T3P    941       3
HET    T3P    942       3
HET    T3P    943       3
HET    T3P    944       3
HET    T3P    945       3
HET    T3P    946       3
HET    T3P    947       3
HET    T3P    948       3
HET    T3P    949       3
HET    T3P    950       3
HET    T3P    951       3
HET    T3P    952       3
HET    T3P    953       3
HET    T3P    954       3
HET    T3P    955       3
HET    T3P    956       3
HET    T3P    957       3
HET    T3P    958       3
HET    T3P    959       3
HET    T3P    960       3
HET    T3P    961       3
HET    T3P    962       3
HET    T3P    963       3
HET    T3P    964       3
HET    T3P    965       3
HET    T3P    966       3
HET    T3P    967       3
HET    T3P    968       3
HET    T3P    969       3
HET    T3P    970       3
HET    T3P    971       3
HET    T3P    972       3
HET    T3P    973       3
HET    T3P    974       3
HET    T3P    975       3
HET    T3P    976       3
HET    T3P    977       3
HET    T3P    978       3
HET    T3P    979       3
HET    T3P    980       3
HET    T3P    981       3
HET    T3P    982       3
HET    T3P    983       3
HET    T3P    984       3
HET    T3P    985       3
HET    T3P    986       3
HET    T3P    987       3
HET    T3P    988       3
HET    T3P    989       3
HET    T3P    990       3
HET    T3P    991       3
HET    T3P    992       3
HET    T3P    993       3
HET    T3P    994       3
HET    T3P    995       3
HET    T3P    996       3
HET    T3P    997       3
HET    T3P    998       3
HET    T3P    999       3
HET    T3P   1000       3
HET    T3P   1001       3
HET    T3P   1002       3
HET    T3P   1003       3
HET    T3P   1004       3
HET    T3P   1005       3
HET    T3P   1006       3
HET    T3P   1007       3
HET    T3P   1008       3
HET    T3P   1009       3
HET    T3P   1010       3
HET    T3P   1011       3
HET    T3P   1012       3
HET    T3P   1013       3
HET    T3P   1014       3
HET    T3P   1015       3
HET    T3P   1016       3
HET    T3P   1017       3
HET    T3P   1018       3
HET    T3P   1019       3
HET    T3P   1020       3
HET    T3P   1021       3
HET    T3P   1022       3
HET    T3P   1023       3
HET    T3P   1024       3
HET    T3P   1025       3
HET    T3P   1026       3
HET    T3P   1027       3
HET    T3P   1028       3
HET    T3P   1029       3
HET    T3P   1030       3
HET    T3P   1031       3
HET    T3P   1032       3
HET    T3P   1033       3
HET    T3P   1034       3
HET    T3P   1035       3
HET    T3P   1036       3
HET    T3P   1037       3
HET    T3P   1038       3
HET    T3P   1039       3
HET    T3P   1040       3
HET    T3P   1041       3
HET    T3P   1042       3
HET    T3P   1043       3
HET    T3P   1044       3
HET    T3P   1045       3
HET    T3P   1046       3
HET    T3P   1047       3
HET    T3P   1048       3
HET    T3P   1049       3
HET    T3P   1050       3
HET    T3P   1051       3
HET    T3P   1052       3
HET    T3P   1053       3
HET    T3P   1054       3
HET    T3P   1055       3
HET    T3P   1056       3
HET    T3P   1057       3
HET    T3P   1058       3
HET    T3P   1059       3
HET    T3P   1060       3
HET    T3P   1061       3
HET    T3P   1062       3
HET    T3P   1063       3
HET    T3P   1064       3
HET    T3P   1065       3
HET    T3P   1066       3
HET    T3P   1067       3
HET    T3P   1068       3
HET    T3P   1069       3
HET    T3P   1070       3
HET    T3P   1071       3
HET    T3P   1072       3
HET    T3P   1073       3
HET    T3P   1074       3
HET    T3P   1075       3
HET    T3P   1076       3
HET    T3P   1077       3
HET    T3P   1078       3
HET    T3P   1079       3
HET    T3P   1080       3
HET    T3P   1081       3
HET    T3P   1082       3
HET    T3P   1083       3
HET    T3P   1084       3
HET    T3P   1085       3
HET    T3P   1086       3
HET    T3P   1087       3
HET    T3P   1088       3
HET    T3P   1089       3
HET    T3P   1090       3
HET    T3P   1091       3
HET    T3P   1092       3
HET    T3P   1093       3
HET    T3P   1094       3
HET    T3P   1095       3
HET    T3P   1096       3
HET    T3P   1097       3
HET    T3P   1098       3
HET    T3P   1099       3
HET    T3P   1100       3
HET    T3P   1101       3
HET    T3P   1102       3
HET    T3P   1103       3
HET    T3P   1104       3
HET    T3P   1105       3
HET    T3P   1106       3
HET    T3P   1107       3
HET    T3P   1108       3
HET    T3P   1109       3
HET    T3P   1110       3
HET    T3P   1111       3
HET    T3P   1112       3
HET    T3P   1113       3
HET    T3P   1114       3
HET    T3P   1115       3
HET    T3P   1116       3
HET    T3P   1117       3
HET    T3P   1118       3
HET    T3P   1119       3
HET    T3P   1120       3
HET    T3P   1121       3
HET    T3P   1122       3
HET    T3P   1123       3
HET    T3P   1124       3
HET    T3P   1125       3
HET    T3P   1126       3
HET    T3P   1127       3
HET    T3P   1128       3
HET    T3P   1129       3
HET    T3P   1130       3
HET    T3P   1131       3
HET    T3P   1132       3
HET    T3P   1133       3
HET    T3P   1134       3
HET    T3P   1135       3
HET    T3P   1136       3
HET    T3P   1137       3
HET    T3P   1138       3
HET    T3P   1139       3
HET    T3P   1140       3
HET    T3P   1141       3
HET    T3P   1142       3
HET    T3P   1143       3
HET    T3P   1144       3
HET    T3P   1145       3
HET    T3P   1146       3
HET    T3P   1147       3
HET    T3P   1148       3
HET    T3P   1149       3
HET    T3P   1150       3
HET    T3P   1151       3
HET    T3P   1152       3
HET    T3P   1153       3
HET    T3P   1154       3
HET    T3P   1155       3
HET    T3P   1156       3
HET    T3P   1157       3
HET    T3P   1158       3
HET    T3P   1159       3
HET    T3P   1160       3
HET    T3P   1161       3
HET    T3P   1162       3
HET    T3P   1163       3
HET    T3P   1164       3
HET    T3P   1165       3
HET    T3P   1166       3
HET    T3P   1167       3
HET    T3P   1168       3
HET    T3P   1169       3
HET    T3P   1170       3
HET    T3P   1171       3
HET    T3P   1172       3
HET    T3P   1173       3
HET    T3P   1174       3
HET    T3P   1175       3
HET    T3P   1176       3
HET    T3P   1177       3
HET    T3P   1178       3
HET    T3P   1179       3
HET    T3P   1180       3
HET    T3P   1181       3
HET    T3P   1182       3
HET    T3P   1183       3
HET    T3P   1184       3
HET    T3P   1185       3
HET    T3P   1186       3
HET    T3P   1187       3
HET    T3P   1188       3
HET    T3P   1189       3
HET    T3P   1190       3
HET    T3P   1191       3
HET    T3P   1192       3
HET    T3P   1193       3
HET    T3P   1194       3
HET    T3P   1195       3
HET    T3P   1196       3
HET    T3P   1197       3
HET    T3P   1198       3
HET    T3P   1199       3
HET    T3P   1200       3
HET    T3P   1201       3
HET    T3P   1202       3
HET    T3P   1203       3
HET    T3P   1204       3
HET    T3P   1205       3
HET    T3P   1206       3
HET    T3P   1207       3
HET    T3P   1208       3
HET    T3P   1209       3
HET    T3P   1210       3
HET    T3P   1211       3
HET    T3P   1212       3
HET    T3P   1213       3
HET    T3P   1214       3
HET    T3P   1215       3
HET    T3P   1216       3
HET    T3P   1217       3
HET    T3P   1218       3
HET    T3P   1219       3
HET    T3P   1220       3
HET    T3P   1221       3
HET    T3P   1222       3
HET    T3P   1223       3
HET    T3P   1224       3
HET    T3P   1225       3
HET    T3P   1226       3
HET    T3P   1227       3
HET    T3P   1228       3
HET    T3P   1229       3
HET    T3P   1230       3
HET    T3P   1231       3
HET    T3P   1232       3
HET    T3P   1233       3
HET    T3P   1234       3
HET    T3P   1235       3
HET    T3P   1236       3
HET    T3P   1237       3
HET    T3P   1238       3
HET    T3P   1239       3
HET    T3P   1240       3
HET    T3P   1241       3
HET    T3P   1242       3
HET    T3P   1243       3
HET    T3P   1244       3
HET    T3P   1245       3
HET    T3P   1246       3
HET    T3P   1247       3
HET    T3P   1248       3
HET    T3P   1249       3
HET    T3P   1250       3
HET    T3P   1251       3
HET    T3P   1252       3
HET    T3P   1253       3
HET    T3P   1254       3
HET    T3P   1255       3
HET    T3P   1256       3
HET    T3P   1257       3
HET    T3P   1258       3
HET    T3P   1259       3
HET    T3P   1260       3
HET    T3P   1261       3
HET    T3P   1262       3
HET    T3P   1263       3
HET    T3P   1264       3
HET    T3P   1265       3
HET    T3P   1266       3
HET    T3P   1267       3
HET    T3P   1268       3
HET    T3P   1269       3
HET    T3P   1270       3
HET    T3P   1271       3
HET    T3P   1272       3
HET    T3P   1273       3
HET    T3P   1274       3
HET    T3P   1275       3
HET    T3P   1276       3
HET    T3P   1277       3
HET    T3P   1278       3
HET    T3P   1279       3
HET    T3P   1280       3
HET    T3P   1281       3
HET    T3P   1282       3
HET    T3P   1283       3
HET    T3P   1284       3
HET    T3P   1285       3
HET    T3P   1286       3
HET    T3P   1287       3
HET    T3P   1288       3
HET    T3P   1289       3
HET    T3P   1290       3
HET    T3P   1291       3
HET    T3P   1292       3
HET    T3P   1293       3
HET    T3P   1294       3
HET    T3P   1295       3
HET    T3P   1296       3
HET    T3P   1297       3
HET    T3P   1298       3
HET    T3P   1299       3
HET    T3P   1300       3
HET    T3P   1301       3
HET    T3P   1302       3
HET    T3P   1303       3
HET    T3P   1304       3
HET    T3P   1305       3
HET    T3P   1306       3
HET    T3P   1307       3
HET    T3P   1308       3
HET    T3P   1309       3
HET    T3P   1310       3
HET    T3P   1311       3
HET    T3P   1312       3
HET    T3P   1313       3
HET    T3P   1314       3
HET    T3P   1315       3
HET    T3P   1316       3
HET    T3P   1317       3
HET    T3P   1318       3
HET    T3P   1319       3
HET    T3P   1320       3
HET    T3P   1321       3
HET    T3P   1322       3
HET    T3P   1323       3
HET    T3P   1324       3
HET    T3P   1325       3
HET    T3P   1326       3
HET    T3P   1327       3
HET    T3P   1328       3
HET    T3P   1329       3
HET    T3P   1330       3
HET    T3P   1331       3
HET    T3P   1332       3
HET    T3P   1333       3
HET    T3P   1334       3
HET    T3P   1335       3
HET    T3P   1336       3
HET    T3P   1337       3
HET    T3P   1338       3
HET    T3P   1339       3
HET    T3P   1340       3
HET    T3P   1341       3
HET    T3P   1342       3
HET    T3P   1343       3
HET    T3P   1344       3
HET    T3P   1345       3
HET    T3P   1346       3
HET    T3P   1347       3
HET    T3P   1348       3
HET    T3P   1349       3
HET    T3P   1350       3
HET    T3P   1351       3
HET    T3P   1352       3
HET    T3P   1353       3
HET    T3P   1354       3
HET    T3P   1355       3
HET    T3P   1356       3
HET    T3P   1357       3
HET    T3P   1358       3
HET    T3P   1359       3
HET    T3P   1360       3
HET    T3P   1361       3
HET    T3P   1362       3
HET    T3P   1363       3
HET    T3P   1364       3
HET    T3P   1365       3
HET    T3P   1366       3
HET    T3P   1367       3
HET    T3P   1368       3
HET    T3P   1369       3
HET    T3P   1370       3
HET    T3P   1371       3
HET    T3P   1372       3
HET    T3P   1373       3
HET    T3P   1374       3
HET    T3P   1375       3
HET    T3P   1376       3
HET    T3P   1377       3
HET    T3P   1378       3
HET    T3P   1379       3
HET    T3P   1380       3
HET    T3P   1381       3
HET    T3P   1382       3
HET    T3P   1383       3
HET    T3P   1384       3
HET    T3P   1385       3
HET    T3P   1386       3
HET    T3P   1387       3
HET    T3P   1388       3
HET    T3P   1389       3
HET    T3P   1390       3
HET    T3P   1391       3
HET    T3P   1392       3
HET    T3P   1393       3
HET    T3P   1394       3
HET    T3P   1395       3
HET    T3P   1396       3
HET    T3P   1397       3
HET    T3P   1398       3
HET    T3P   1399       3
HET    T3P   1400       3
HET    T3P   1401       3
HET    T3P   1402       3
HET    T3P   1403       3
HET    T3P   1404       3
HET    T3P   1405       3
HET    T3P   1406       3
HET    T3P   1407       3
HET    T3P   1408       3
HET    T3P   1409       3
HET    T3P   1410       3
HET    T3P   1411       3
HET    T3P   1412       3
HET    T3P   1413       3
HET    T3P   1414       3
HET    T3P   1415       3
HET    T3P   1416       3
HET    T3P   1417       3
HET    T3P   1418       3
HET    T3P   1419       3
HET    T3P   1420       3
HET    T3P   1421       3
HET    T3P   1422       3
HET    T3P   1423       3
HET    T3P   1424       3
HET    T3P   1425       3
HET    T3P   1426       3
HET    T3P   1427       3
HET    T3P   1428       3
HET    T3P   1429       3
HET    T3P   1430       3
HET    T3P   1431       3
HET    T3P   1432       3
HET    T3P   1433       3
HET    T3P   1434       3
HET    T3P   1435       3
HET    T3P   1436       3
HET    T3P   1437       3
HET    T3P   1438       3
HET    T3P   1439       3
HET    T3P   1440       3
HET    T3P   1441       3
HET    T3P   1442       3
HET    T3P   1443       3
HET    T3P   1444       3
HET    T3P   1445       3
HET    T3P   1446       3
HET    T3P   1447       3
HET    T3P   1448       3
HET    T3P   1449       3
HET    T3P   1450       3
HET    T3P   1451       3
HET    T3P   1452       3
HET    T3P   1453       3
HET    T3P   1454       3
HET    T3P   1455       3
HET    T3P   1456       3
HET    T3P   1457       3
HET    T3P   1458       3
HET    T3P   1459       3
HET    T3P   1460       3
HET    T3P   1461       3
HET    T3P   1462       3
HET    T3P   1463       3
HET    T3P   1464       3
HET    T3P   1465       3
HET    T3P   1466       3
HET    T3P   1467       3
HET    T3P   1468       3
HET    T3P   1469       3
HET    T3P   1470       3
HET    T3P   1471       3
HET    T3P   1472       3
HET    T3P   1473       3
HET    T3P   1474       3
HET    T3P   1475       3
HET    T3P   1476       3
HET    T3P   1477       3
HET    T3P   1478       3
HET    T3P   1479       3
HET    T3P   1480       3
HET    T3P   1481       3
HET    T3P   1482       3
HET    T3P   1483       3
HET    T3P   1484       3
HET    T3P   1485       3
HET    T3P   1486       3
HET    T3P   1487       3
HET    T3P   1488       3
HET    T3P   1489       3
HET    T3P   1490       3
HET    T3P   1491       3
HET    T3P   1492       3
HET    T3P   1493       3
HET    T3P   1494       3
HET    T3P   1495       3
HET    T3P   1496       3
HET    T3P   1497       3
HET    T3P   1498       3
HET    T3P   1499       3
HET    T3P   1500       3
HET    T3P   1501       3
HET    T3P   1502       3
HET    T3P   1503       3
HET    T3P   1504       3
HET    T3P   1505       3
HET    T3P   1506       3
HET    T3P   1507       3
HET    T3P   1508       3
HET    T3P   1509       3
HET    T3P   1510       3
HET    T3P   1511       3
HET    T3P   1512       3
HET    T3P   1513       3
HET    T3P   1514       3
HET    T3P   1515       3
HET    T3P   1516       3
HET    T3P   1517       3
HET    T3P   1518       3
HET    T3P   1519       3
HET    T3P   1520       3
HET    T3P   1521       3
HET    T3P   1522       3
HET    T3P   1523       3
HET    T3P   1524       3
HET    T3P   1525       3
HET    T3P   1526       3
HET    T3P   1527       3
HET    T3P   1528       3
HET    T3P   1529       3
HET    T3P   1530       3
HET    T3P   1531       3
HET    T3P   1532       3
HET    T3P   1533       3
HET    T3P   1534       3
HET    T3P   1535       3
HET    T3P   1536       3
HET    T3P   1537       3
HET    T3P   1538       3
HET    T3P   1539       3
HET    T3P   1540       3
HET    T3P   1541       3
HET    T3P   1542       3
HET    T3P   1543       3
HET    T3P   1544       3
HET    T3P   1545       3
HET    T3P   1546       3
HET    T3P   1547       3
HET    T3P   1548       3
HET    T3P   1549       3
HET    T3P   1550       3
HET    T3P   1551       3
HET    T3P   1552       3
HET    T3P   1553       3
HET    T3P   1554       3
HET    T3P   1555       3
HET    T3P   1556       3
HET    T3P   1557       3
HET    T3P   1558       3
HET    T3P   1559       3
HET    T3P   1560       3
HET    T3P   1561       3
HET    T3P   1562       3
HET    T3P   1563       3
HET    T3P   1564       3
HET    T3P   1565       3
HET    T3P   1566       3
HET    T3P   1567       3
HET    T3P   1568       3
HET    T3P   1569       3
HET    T3P   1570       3
HET    T3P   1571       3
HET    T3P   1572       3
HET    T3P   1573       3
HET    T3P   1574       3
HET    T3P   1575       3
HET    T3P   1576       3
HET    T3P   1577       3
HET    T3P   1578       3
HET    T3P   1579       3
HET    T3P   1580       3
HET    T3P   1581       3
HET    T3P   1582       3
HET    T3P   1583       3
HET    T3P   1584       3
HET    T3P   1585       3
HET    T3P   1586       3
HET    T3P   1587       3
HET    T3P   1588       3
HET    T3P   1589       3
HET    T3P   1590       3
HET    T3P   1591       3
HET    T3P   1592       3
HET    T3P   1593       3
HET    T3P   1594       3
HET    T3P   1595       3
HET    T3P   1596       3
HET    T3P   1597       3
HET    T3P   1598       3
HET    T3P   1599       3
HET    T3P   1600       3
HET    T3P   1601       3
HET    T3P   1602       3
HET    T3P   1603       3
HET    T3P   1604       3
HET    T3P   1605       3
HET    T3P   1606       3
HET    T3P   1607       3
HET    T3P   1608       3
HET    T3P   1609       3
HET    T3P   1610       3
HET    T3P   1611       3
HET    T3P   1612       3
HET    T3P   1613       3
HET    T3P   1614       3
HET    T3P   1615       3
HET    T3P   1616       3
HET    T3P   1617       3
HET    T3P   1618       3
HET    T3P   1619       3
HET    T3P   1620       3
HET    T3P   1621       3
HET    T3P   1622       3
HET    T3P   1623       3
HET    T3P   1624       3
HET    T3P   1625       3
HET    T3P   1626       3
HET    T3P   1627       3
HET    T3P   1628       3
HET    T3P   1629       3
HET    T3P   1630       3
HET    T3P   1631       3
HET    T3P   1632       3
HET    T3P   1633       3
HET    T3P   1634       3
HET    T3P   1635       3
HET    T3P   1636       3
HET    T3P   1637       3
HET    T3P   1638       3
HET    T3P   1639       3
HET    T3P   1640       3
HET    T3P   1641       3
HET    T3P   1642       3
HET    T3P   1643       3
HET    T3P   1644       3
HET    T3P   1645       3
HET    T3P   1646       3
HET    T3P   1647       3
HET    T3P   1648       3
HET    T3P   1649       3
HET    T3P   1650       3
HET    T3P   1651       3
HET    T3P   1652       3
HET    T3P   1653       3
HET    T3P   1654       3
HET    T3P   1655       3
HET    T3P   1656       3
HET    T3P   1657       3
HET    T3P   1658       3
HET    T3P   1659       3
HET    T3P   1660       3
HET    T3P   1661       3
HET    T3P   1662       3
HET    T3P   1663       3
HET    T3P   1664       3
HET    T3P   1665       3
HET    T3P   1666       3
HET    T3P   1667       3
HET    T3P   1668       3
HET    T3P   1669       3
HET    T3P   1670       3
HET    T3P   1671       3
HET    T3P   1672       3
HET    T3P   1673       3
HET    T3P   1674       3
HET    T3P   1675       3
HET    T3P   1676       3
HET    T3P   1677       3
HET    T3P   1678       3
HET    T3P   1679       3
HET    T3P   1680       3
HET    T3P   1681       3
HET    T3P   1682       3
HET    T3P   1683       3
HET    T3P   1684       3
HET    T3P   1685       3
HET    T3P   1686       3
HET    T3P   1687       3
HET    T3P   1688       3
HET    T3P   1689       3
HET    T3P   1690       3
HET    T3P   1691       3
HET    T3P   1692       3
HET    T3P   1693       3
HET    T3P   1694       3
HET    T3P   1695       3
HET    T3P   1696       3
HET    T3P   1697       3
HET    T3P   1698       3
HET    T3P   1699       3
HET    T3P   1700       3
HET    T3P   1701       3
HET    T3P   1702       3
HET    T3P   1703       3
HET    T3P   1704       3
HET    T3P   1705       3
HET    T3P   1706       3
HET    T3P   1707       3
HET    T3P   1708       3
HET    T3P   1709       3
HET    T3P   1710       3
HET    T3P   1711       3
HET    T3P   1712       3
HET    T3P   1713       3
HET    T3P   1714       3
HET    T3P   1715       3
HET    T3P   1716       3
HET    T3P   1717       3
HET    T3P   1718       3
HET    T3P   1719       3
HET    T3P   1720       3
HET    T3P   1721       3
HET    T3P   1722       3
HET    T3P   1723       3
HET    T3P   1724       3
HET    T3P   1725       3
HET    T3P   1726       3
HET    T3P   1727       3
HET    T3P   1728       3
HET    T3P   1729       3
HET    T3P   1730       3
HET    T3P   1731       3
HET    T3P   1732       3
HET    T3P   1733       3
HET    T3P   1734       3
HET    T3P   1735       3
HET    T3P   1736       3
HET    T3P   1737       3
HET    T3P   1738       3
HET    T3P   1739       3
HET    T3P   1740       3
HET    T3P   1741       3
HET    T3P   1742       3
HET    T3P   1743       3
HET    T3P   1744       3
HET    T3P   1745       3
HET    T3P   1746       3
HET    T3P   1747       3
HET    T3P   1748       3
HET    T3P   1749       3
HET    T3P   1750       3
HET    T3P   1751       3
HET    T3P   1752       3
HET    T3P   1753       3
HET    T3P   1754       3
HET    T3P   1755       3
HET    T3P   1756       3
HET    T3P   1757       3
HET    T3P   1758       3
HET    T3P   1759       3
HET    T3P   1760       3
HET    T3P   1761       3
HET    T3P   1762       3
HET    T3P   1763       3
HET    T3P   1764       3
HET    T3P   1765       3
HET    T3P   1766       3
HET    T3P   1767       3
HET    T3P   1768       3
HET    T3P   1769       3
HET    T3P   1770       3
HET    T3P   1771       3
HET    T3P   1772       3
HET    T3P   1773       3
HET    T3P   1774       3
HET    T3P   1775       3
HET    T3P   1776       3
HET    T3P   1777       3
HET    T3P   1778       3
HET    T3P   1779       3
HET    T3P   1780       3
HET    T3P   1781       3
HET    T3P   1782       3
HET    T3P   1783       3
HET    T3P   1784       3
HET    T3P   1785       3
HET    T3P   1786       3
HET    T3P   1787       3
HET    T3P   1788       3
HET    T3P   1789       3
HET    T3P   1790       3
HET    T3P   1791       3
HET    T3P   1792       3
HET    T3P   1793       3
HET    T3P   1794       3
HET    T3P   1795       3
HET    T3P   1796       3
HET    T3P   1797       3
HET    T3P   1798       3
HET    T3P   1799       3
HET    T3P   1800       3
HET    T3P   1801       3
HET    T3P   1802       3
HET    T3P   1803       3
HET    T3P   1804       3
HET    T3P   1805       3
HET    T3P   1806       3
HET    T3P   1807       3
HET    T3P   1808       3
HET    T3P   1809       3
HET    T3P   1810       3
HET    T3P   1811       3
HET    T3P   1812       3
HET    T3P   1813       3
HET    T3P   1814       3
HET    T3P   1815       3
HET    T3P   1816       3
HET    T3P   1817       3
HET    T3P   1818       3
HET    T3P   1819       3
HET    T3P   1820       3
HET    T3P   1821       3
HET    T3P   1822       3
HET    T3P   1823       3
HET    T3P   1824       3
HET    T3P   1825       3
HET    T3P   1826       3
HET    T3P   1827       3
HET    T3P   1828       3
HET    T3P   1829       3
HET    T3P   1830       3
HET    T3P   1831       3
HET    T3P   1832       3
HET    T3P   1833       3
HET    T3P   1834       3
HET    T3P   1835       3
HET    T3P   1836       3
HET    T3P   1837       3
HET    T3P   1838       3
HET    T3P   1839       3
HET    T3P   1840       3
HET    T3P   1841       3
HET    T3P   1842       3
HET    T3P   1843       3
HET    T3P   1844       3
HET    T3P   1845       3
HET    T3P   1846       3
HET    T3P   1847       3
HET    T3P   1848       3
HET    T3P   1849       3
HET    T3P   1850       3
HET    T3P   1851       3
HET    T3P   1852       3
HET    T3P   1853       3
HET    T3P   1854       3
HET    T3P   1855       3
HET    T3P   1856       3
HET    T3P   1857       3
HET    T3P   1858       3
HET    T3P   1859       3
HET    T3P   1860       3
HET    T3P   1861       3
HET    T3P   1862       3
HET    T3P   1863       3
HET    T3P   1864       3
HET    T3P   1865       3
HET    T3P   1866       3
HET    T3P   1867       3
HET    T3P   1868       3
HET    T3P   1869       3
HET    T3P   1870       3
HET    T3P   1871       3
HET    T3P   1872       3
HET    T3P   1873       3
HET    T3P   1874       3
HET    T3P   1875       3
HET    T3P   1876       3
HET    T3P   1877       3
HET    T3P   1878       3
HET    T3P   1879       3
HET    T3P   1880       3
HET    T3P   1881       3
HET    T3P   1882       3
HET    T3P   1883       3
HET    T3P   1884       3
HET    T3P   1885       3
HET    T3P   1886       3
HET    T3P   1887       3
HET    T3P   1888       3
HET    T3P   1889       3
HET    T3P   1890       3
HET    T3P   1891       3
HET    T3P   1892       3
HET    T3P   1893       3
HET    T3P   1894       3
HET    T3P   1895       3
HET    T3P   1896       3
HET    T3P   1897       3
HET    T3P   1898       3
HET    T3P   1899       3
HET    T3P   1900       3
HET    T3P   1901       3
HET    T3P   1902       3
HET    T3P   1903       3
HET    T3P   1904       3
HET    T3P   1905       3
HET    T3P   1906       3
HET    T3P   1907       3
HET    T3P   1908       3
HET    T3P   1909       3
HET    T3P   1910       3
HET    T3P   1911       3
HET    T3P   1912       3
HET    T3P   1913       3
HET    T3P   1914       3
HET    T3P   1915       3
HET    T3P   1916       3
HET    T3P   1917       3
HET    T3P   1918       3
HET    T3P   1919       3
HET    T3P   1920       3
HET    T3P   1921       3
HET    T3P   1922       3
HET    T3P   1923       3
HET    T3P   1924       3
HET    T3P   1925       3
HET    T3P   1926       3
HET    T3P   1927       3
HET    T3P   1928       3
HET    T3P   1929       3
HET    T3P   1930       3
HET    T3P   1931       3
HET    T3P   1932       3
HET    T3P   1933       3
HET    T3P   1934       3
HET    T3P   1935       3
HET    T3P   1936       3
HET    T3P   1937       3
HET    T3P   1938       3
HET    T3P   1939       3
HET    T3P   1940       3
HET    T3P   1941       3
HET    T3P   1942       3
HET    T3P   1943       3
HET    T3P   1944       3
HET    T3P   1945       3
HET    T3P   1946       3
HET    T3P   1947       3
HET    T3P   1948       3
HET    T3P   1949       3
HET    T3P   1950       3
HET    T3P   1951       3
HET    T3P   1952       3
HET    T3P   1953       3
HET    T3P   1954       3
HET    T3P   1955       3
HET    T3P   1956       3
HET    T3P   1957       3
HET    T3P   1958       3
HET    T3P   1959       3
HET    T3P   1960       3
HET    T3P   1961       3
HET    T3P   1962       3
HET    T3P   1963       3
HET    T3P   1964       3
HET    T3P   1965       3
HET    T3P   1966       3
HET    T3P   1967       3
HET    T3P   1968       3
HET    T3P   1969       3
HET    T3P   1970       3
HET    T3P   1971       3
HET    T3P   1972       3
HET    T3P   1973       3
HET    T3P   1974       3
HET    T3P   1975       3
HET    T3P   1976       3
HET    T3P   1977       3
HET    T3P   1978       3
HET    T3P   1979       3
HET    T3P   1980       3
HET    T3P   1981       3
HET    T3P   1982       3
HET    T3P   1983       3
HET    T3P   1984       3
HET    T3P   1985       3
HET    T3P   1986       3
HET    T3P   1987       3
HET    T3P   1988       3
HET    T3P   1989       3
HET    T3P   1990       3
HET    T3P   1991       3
HET    T3P   1992       3
HET    T3P   1993       3
HET    T3P   1994       3
HET    T3P   1995       3
HET    T3P   1996       3
HET    T3P   1997       3
HET    T3P   1998       3
HET    T3P   1999       3
HET    T3P   2000       3
HET    T3P   2001       3
HET    T3P   2002       3
HET    T3P   2003       3
HET    T3P   2004       3
HET    T3P   2005       3
HET    T3P   2006       3
HET    T3P   2007       3
HET    T3P   2008       3
HET    T3P   2009       3
HET    T3P   2010       3
HET    T3P   2011       3
HET    T3P   2012       3
HET    T3P   2013       3
HET    T3P   2014       3
HET    T3P   2015       3
HET    T3P   2016       3
HET    T3P   2017       3
HET    T3P   2018       3
HET    T3P   2019       3
HET    T3P   2020       3
HET    T3P   2021       3
HET    T3P   2022       3
HET    T3P   2023       3
HET    T3P   2024       3
HET    T3P   2025       3
HET    T3P   2026       3
HET    T3P   2027       3
HET    T3P   2028       3
HET    T3P   2029       3
HET    T3P   2030       3
HET    T3P   2031       3
HET    T3P   2032       3
HET    T3P   2033       3
HET    T3P   2034       3
HET    T3P   2035       3
HET    T3P   2036       3
HET    T3P   2037       3
HET    T3P   2038       3
HET    T3P   2039       3
HET    T3P   2040       3
HET    T3P   2041       3
HET    T3P   2042       3
HET    T3P   2043       3
HET    T3P   2044       3
HET    T3P   2045       3
HET    T3P   2046       3
HET    T3P   2047       3
HET    T3P   2048       3
HET    T3P   2049       3
HET    T3P   2050       3
HET    T3P   2051       3
HET    T3P   2052       3
HET    T3P   2053       3
HET    T3P   2054       3
HET    T3P   2055       3
HET    T3P   2056       3
HET    T3P   2057       3
HET    T3P   2058       3
HET    T3P   2059       3
HET    T3P   2060       3
HET    T3P   2061       3
HET    T3P   2062       3
HET    T3P   2063       3
HET    T3P   2064       3
HET    T3P   2065       3
HET    T3P   2066       3
HET    T3P   2067       3
HET    T3P   2068       3
HET    T3P   2069       3
HET    T3P   2070       3
HET    T3P   2071       3
HET    T3P   2072       3
HET    T3P   2073       3
HET    T3P   2074       3
HET    T3P   2075       3
HET    T3P   2076       3
HET    T3P   2077       3
HET    T3P   2078       3
HET    T3P   2079       3
HET    T3P   2080       3
HET    T3P   2081       3
HET    T3P   2082       3
HET    T3P   2083       3
HET    T3P   2084       3
HET    T3P   2085       3
HET    T3P   2086       3
HET    T3P   2087       3
HET    T3P   2088       3
HET    T3P   2089       3
HET    T3P   2090       3
HET    T3P   2091       3
HET    T3P   2092       3
HET    T3P   2093       3
HET    T3P   2094       3
HET    T3P   2095       3
HET    T3P   2096       3
HET    T3P   2097       3
HET    T3P   2098       3
HET    T3P   2099       3
HET    T3P   2100       3
HET    T3P   2101       3
HET    T3P   2102       3
HET    T3P   2103       3
HET    T3P   2104       3
HET    T3P   2105       3
HET    T3P   2106       3
HET    T3P   2107       3
HET    T3P   2108       3
HET    T3P   2109       3
HET    T3P   2110       3
HET    T3P   2111       3
HET    T3P   2112       3
HET    T3P   2113       3
HET    T3P   2114       3
HET    T3P   2115       3
HET    T3P   2116       3
HET    T3P   2117       3
HET    T3P   2118       3
HET    T3P   2119       3
HET    T3P   2120       3
HET    T3P   2121       3
HET    T3P   2122       3
HET    T3P   2123       3
HET    T3P   2124       3
HET    T3P   2125       3
HET    T3P   2126       3
HET    T3P   2127       3
HET    T3P   2128       3
HET    T3P   2129       3
HET    T3P   2130       3
HET    T3P   2131       3
HET    T3P   2132       3
HET    T3P   2133       3
HET    T3P   2134       3
HET    T3P   2135       3
HET    T3P   2136       3
HET    T3P   2137       3
HET    T3P   2138       3
HET    T3P   2139       3
HET    T3P   2140       3
HET    T3P   2141       3
HET    T3P   2142       3
HET    T3P   2143       3
HET    T3P   2144       3
HET    T3P   2145       3
HET    T3P   2146       3
HET    T3P   2147       3
HET    T3P   2148       3
HET    T3P   2149       3
HET    T3P   2150       3
HET    T3P   2151       3
HET    T3P   2152       3
HET    T3P   2153       3
HET    T3P   2154       3
HET    T3P   2155       3
HET    T3P   2156       3
HET    T3P   2157       3
HET    T3P   2158       3
HET    T3P   2159       3
HET    T3P   2160       3
HET    T3P   2161       3
HET    T3P   2162       3
HET    T3P   2163       3
HET    T3P   2164       3
HET    T3P   2165       3
HET    T3P   2166       3
HET    T3P   2167       3
HET    T3P   2168       3
HET    T3P   2169       3
HET    T3P   2170       3
HET    T3P   2171       3
HET    T3P   2172       3
HET    T3P   2173       3
HET    T3P   2174       3
HET    T3P   2175       3
HET    T3P   2176       3
HET    T3P   2177       3
HET    T3P   2178       3
HET    T3P   2179       3
HET    T3P   2180       3
HET    T3P   2181       3
HET    T3P   2182       3
HET    T3P   2183       3
HET    T3P   2184       3
HET    T3P   2185       3
HET    T3P   2186       3
HET    T3P   2187       3
HET    T3P   2188       3
HET    T3P   2189       3
HET    T3P   2190       3
HET    T3P   2191       3
HET    T3P   2192       3
HET    T3P   2193       3
HET    T3P   2194       3
HET    T3P   2195       3
HET    T3P   2196       3
HET    T3P   2197       3
HET    T3P   2198       3
HET    T3P   2199       3
HET    T3P   2200       3
HET    T3P   2201       3
HET    T3P   2202       3
HET    T3P   2203       3
HET    T3P   2204       3
HET    T3P   2205       3
HET    T3P   2206       3
HET    T3P   2207       3
HET    T3P   2208       3
HET    T3P   2209       3
HET    T3P   2210       3
HET    T3P   2211       3
HET    T3P   2212       3
HET    T3P   2213       3
HET    T3P   2214       3
HET    T3P   2215       3
HET    T3P   2216       3
HET    T3P   2217       3
HET    T3P   2218       3
HET    T3P   2219       3
HET    T3P   2220       3
HET    T3P   2221       3
HET    T3P   2222       3
HET    T3P   2223       3
HET    T3P   2224       3
HET    T3P   2225       3
HET    T3P   2226       3
HET    T3P   2227       3
HET    T3P   2228       3
HET    T3P   2229       3
HET    T3P   2230       3
HET    T3P   2231       3
HET    T3P   2232       3
HET    T3P   2233       3
HET    T3P   2234       3
HET    T3P   2235       3
HET    T3P   2236       3
HET    T3P   2237       3
HET    T3P   2238       3
HET    T3P   2239       3
HET    T3P   2240       3
HET    T3P   2241       3
HET    T3P   2242       3
HET    T3P   2243       3
HET    T3P   2244       3
HET    T3P   2245       3
HET    T3P   2246       3
HET    T3P   2247       3
HET    T3P   2248       3
HET    T3P   2249       3
HET    T3P   2250       3
HET    T3P   2251       3
HET    T3P   2252       3
HET    T3P   2253       3
HET    T3P   2254       3
HET    T3P   2255       3
HET    T3P   2256       3
HET    T3P   2257       3
HET    T3P   2258       3
HET    T3P   2259       3
HET    T3P   2260       3
HET    T3P   2261       3
HET    T3P   2262       3
HET    T3P   2263       3
HET    T3P   2264       3
HET    T3P   2265       3
HET    T3P   2266       3
HET    T3P   2267       3
HET    T3P   2268       3
HET    T3P   2269       3
HET    T3P   2270       3
HET    T3P   2271       3
HET    T3P   2272       3
HET    T3P   2273       3
HET    T3P   2274       3
HET    T3P   2275       3
HET    T3P   2276       3
HET    T3P   2277       3
HET    T3P   2278       3
HET    T3P   2279       3
HET    T3P   2280       3
HET    T3P   2281       3
HET    T3P   2282       3
HET    T3P   2283       3
HET    T3P   2284       3
HET    T3P   2285       3
HET    T3P   2286       3
HET    T3P   2287       3
HET    T3P   2288       3
HET    T3P   2289       3
HET    T3P   2290       3
HET    T3P   2291       3
HET    T3P   2292       3
HET    T3P   2293       3
HET    T3P   2294       3
HET    T3P   2295       3
HET    T3P   2296       3
HET    T3P   2297       3
HET    T3P   2298       3
HET    T3P   2299       3
HET    T3P   2300       3
HET    T3P   2301       3
HET    T3P   2302       3
HET    T3P   2303       3
HET    T3P   2304       3
HET    T3P   2305       3
HET    T3P   2306       3
HET    T3P   2307       3
HET    T3P   2308       3
HET    T3P   2309       3
HET    T3P   2310       3
HET    T3P   2311       3
HET    T3P   2312       3
HET    T3P   2313       3
HET    T3P   2314       3
HET    T3P   2315       3
HET    T3P   2316       3
HET    T3P   2317       3
HET    T3P   2318       3
HET    T3P   2319       3
HET    T3P   2320       3
HET    T3P   2321       3
HET    T3P   2322       3
HET    T3P   2323       3
HET    T3P   2324       3
HET    T3P   2325       3
HET    T3P   2326       3
HET    T3P   2327       3
HET    T3P   2328       3
HET    T3P   2329       3
HET    T3P   2330       3
HET    T3P   2331       3
HET    T3P   2332       3
HET    T3P   2333       3
HET    T3P   2334       3
HET    T3P   2335       3
HET    T3P   2336       3
HET    T3P   2337       3
HET    T3P   2338       3
HET    T3P   2339       3
HET    T3P   2340       3
HET    T3P   2341       3
HET    T3P   2342       3
HET    T3P   2343       3
HET    T3P   2344       3
HET    T3P   2345       3
HET    T3P   2346       3
HET    T3P   2347       3
HET    T3P   2348       3
HET    T3P   2349       3
HET    T3P   2350       3
HET    T3P   2351       3
HET    T3P   2352       3
HET    T3P   2353       3
HET    T3P   2354       3
HET    T3P   2355       3
HET    T3P   2356       3
HET    T3P   2357       3
HET    T3P   2358       3
HET    T3P   2359       3
HET    T3P   2360       3
HET    T3P   2361       3
HET    T3P   2362       3
HET    T3P   2363       3
HET    T3P   2364       3
HET    T3P   2365       3
HET    T3P   2366       3
HET    T3P   2367       3
HET    T3P   2368       3
HET    T3P   2369       3
HET    T3P   2370       3
HET    T3P   2371       3
HET    T3P   2372       3
HET    T3P   2373       3
HET    T3P   2374       3
HET    T3P   2375       3
HET    T3P   2376       3
HET    T3P   2377       3
HET    T3P   2378       3
HET    T3P   2379       3
HET    T3P   2380       3
HET    T3P   2381       3
HET    T3P   2382       3
HET    T3P   2383       3
HET    T3P   2384       3
HET    T3P   2385       3
HET    T3P   2386       3
HET    T3P   2387       3
HET    T3P   2388       3
HET    T3P   2389       3
HET    T3P   2390       3
HET    T3P   2391       3
HET    T3P   2392       3
HET    T3P   2393       3
HET    T3P   2394       3
HET    T3P   2395       3
HET    T3P   2396       3
HET    T3P   2397       3
HET    T3P   2398       3
HET    T3P   2399       3
HET    T3P   2400       3
HET    T3P   2401       3
HET    T3P   2402       3
HET    T3P   2403       3
HET    T3P   2404       3
HET    T3P   2405       3
HET    T3P   2406       3
HET    T3P   2407       3
HET    T3P   2408       3
HET    T3P   2409       3
HET    T3P   2410       3
HET    T3P   2411       3
HET    T3P   2412       3
HET    T3P   2413       3
HET    T3P   2414       3
HET    T3P   2415       3
HET    T3P   2416       3
HET    T3P   2417       3
HET    T3P   2418       3
HET    T3P   2419       3
HET    T3P   2420       3
HET    T3P   2421       3
HET    T3P   2422       3
HET    T3P   2423       3
HET    T3P   2424       3
HET    T3P   2425       3
HET    T3P   2426       3
HET    T3P   2427       3
HET    T3P   2428       3
HET    T3P   2429       3
HET    T3P   2430       3
HET    T3P   2431       3
HET    T3P   2432       3
HET    T3P   2433       3
HET    T3P   2434       3
HET    T3P   2435       3
HET    T3P   2436       3
HET    T3P   2437       3
HET    T3P   2438       3
HET    T3P   2439       3
HET    T3P   2440       3
HET    T3P   2441       3
HET    T3P   2442       3
HET    T3P   2443       3
HET    T3P   2444       3
HET    T3P   2445       3
HET    T3P   2446       3
HET    T3P   2447       3
HET    T3P   2448       3
HET    T3P   2449       3
HET    T3P   2450       3
HET    T3P   2451       3
HET    T3P   2452       3
HET    T3P   2453       3
HET    T3P   2454       3
HET    T3P   2455       3
HET    T3P   2456       3
HET    T3P   2457       3
HET    T3P   2458       3
HET    T3P   2459       3
HET    T3P   2460       3
HET    T3P   2461       3
HET    T3P   2462       3
HET    T3P   2463       3
HET    T3P   2464       3
HET    T3P   2465       3
HET    T3P   2466       3
HET    T3P   2467       3
HET    T3P   2468       3
HET    T3P   2469       3
HET    T3P   2470       3
HET    T3P   2471       3
HET    T3P   2472       3
HET    T3P   2473       3
HET    T3P   2474       3
HET    T3P   2475       3
HET    T3P   2476       3
HET    T3P   2477       3
HET    T3P   2478       3
HET    T3P   2479       3
HET    T3P   2480       3
HET    T3P   2481       3
HET    T3P   2482       3
HET    T3P   2483       3
HET    T3P   2484       3
HET    T3P   2485       3
HET    T3P   2486       3
HET    T3P   2487       3
HET    T3P   2488       3
HET    T3P   2489       3
HET    T3P   2490       3
HET    T3P   2491       3
HET    T3P   2492       3
HET    T3P   2493       3
HET    T3P   2494       3
HET    T3P   2495       3
HET    T3P   2496       3
HET    T3P   2497       3
HET    T3P   2498       3
HET    T3P   2499       3
HET    T3P   2500       3
HET    T3P   2501       3
HET    T3P   2502       3
HET    T3P   2503       3
HET    T3P   2504       3
HET    T3P   2505       3
HET    T3P   2506       3
HET    T3P   2507       3
HET    T3P   2508       3
HET    T3P   2509       3
HET    T3P   2510       3
HET    T3P   2511       3
HET    T3P   2512       3
HET    T3P   2513       3
HET    T3P   2514       3
HET    T3P   2515       3
HET    T3P   2516       3
HET    T3P   2517       3
HET    T3P   2518       3
HET    T3P   2519       3
HET    T3P   2520       3
HET    T3P   2521       3
HET    T3P   2522       3
HET    T3P   2523       3
HET    T3P   2524       3
HET    T3P   2525       3
HET    T3P   2526       3
HET    T3P   2527       3
HET    T3P   2528       3
HET    T3P   2529       3
HET    T3P   2530       3
HET    T3P   2531       3
HET    T3P   2532       3
HET    T3P   2533       3
HET    T3P   2534       3
HET    T3P   2535       3
HET    T3P   2536       3
HET    T3P   2537       3
HET    T3P   2538       3
HET    T3P   2539       3
HET    T3P   2540       3
HET    T3P   2541       3
HET    T3P   2542       3
HET    T3P   2543       3
HET    T3P   2544       3
HET    T3P   2545       3
HET    T3P   2546       3
HET    T3P   2547       3
HET    T3P   2548       3
HET    T3P   2549       3
HET    T3P   2550       3
HET    T3P   2551       3
HET    T3P   2552       3
HET    T3P   2553       3
HET    T3P   2554       3
HET    T3P   2555       3
HET    T3P   2556       3
HET    T3P   2557       3
HET    T3P   2558       3
HET    T3P   2559       3
HET    T3P   2560       3
HET    T3P   2561       3
HET    T3P   2562       3
HET    T3P   2563       3
HET    T3P   2564       3
HET    T3P   2565       3
HET    T3P   2566       3
HET    T3P   2567       3
HET    T3P   2568       3
HET    T3P   2569       3
HET    T3P   2570       3
HET    T3P   2571       3
HET    T3P   2572       3
HET    T3P   2573       3
HET    T3P   2574       3
HET    T3P   2575       3
HET    T3P   2576       3
HET    T3P   2577       3
HET    T3P   2578       3
HET    T3P   2579       3
HET    T3P   2580       3
HET    T3P   2581       3
HET    T3P   2582       3
HET    T3P   2583       3
HET    T3P   2584       3
HET    T3P   2585       3
HET    T3P   2586       3
HET    T3P   2587       3
HET    T3P   2588       3
HET    T3P   2589       3
HET    T3P   2590       3
HET    T3P   2591       3
HET    T3P   2592       3
HET    T3P   2593       3
HET    T3P   2594       3
HET    T3P   2595       3
HET    T3P   2596       3
HET    T3P   2597       3
HET    T3P   2598       3
HET    T3P   2599       3
HET    T3P   2600       3
HET    T3P   2601       3
HET    T3P   2602       3
HET    T3P   2603       3
HET    T3P   2604       3
HET    T3P   2605       3
HET    T3P   2606       3
HET    T3P   2607       3
HET    T3P   2608       3
HET    T3P   2609       3
HET    T3P   2610       3
HET    T3P   2611       3
HET    T3P   2612       3
HET    T3P   2613       3
HET    T3P   2614       3
HET    T3P   2615       3
HET    T3P   2616       3
HET    T3P   2617       3
HET    T3P   2618       3
HET    T3P   2619       3
HET    T3P   2620       3
HET    T3P   2621       3
HET    T3P   2622       3
HET    T3P   2623       3
HET    T3P   2624       3
HET    T3P   2625       3
HET    T3P   2626       3
HET    T3P   2627       3
HET    T3P   2628       3
HET    T3P   2629       3
HET    T3P   2630       3
HET    T3P   2631       3
HET    T3P   2632       3
HET    T3P   2633       3
HET    T3P   2634       3
HET    T3P   2635       3
HET    T3P   2636       3
HET    T3P   2637       3
HET    T3P   2638       3
HET    T3P   2639       3
HET    T3P   2640       3
HET    T3P   2641       3
HET    T3P   2642       3
HET    T3P   2643       3
HET    T3P   2644       3
HET    T3P   2645       3
HET    T3P   2646       3
HET    T3P   2647       3
HET    T3P   2648       3
HET    T3P   2649       3
HET    T3P   2650       3
HET    T3P   2651       3
HET    T3P   2652       3
HET    T3P   2653       3
HET    T3P   2654       3
HET    T3P   2655       3
HET    T3P   2656       3
HET    T3P   2657       3
HET    T3P   2658       3
HET    T3P   2659       3
HET    T3P   2660       3
HET    T3P   2661       3
HET    T3P   2662       3
HET    T3P   2663       3
HET    T3P   2664       3
HET    T3P   2665       3
HET    T3P   2666       3
HET    T3P   2667       3
HET    T3P   2668       3
HET    T3P   2669       3
HET    T3P   2670       3
HET    T3P   2671       3
HET    T3P   2672       3
HET    T3P   2673       3
HET    T3P   2674       3
HET    T3P   2675       3
HET    T3P   2676       3
HET    T3P   2677       3
HET    T3P   2678       3
HET    T3P   2679       3
HET    T3P   2680       3
HET    T3P   2681       3
HET    T3P   2682       3
HET    T3P   2683       3
HET    T3P   2684       3
HET    T3P   2685       3
HET    T3P   2686       3
HET    T3P   2687       3
HET    T3P   2688       3
HET    T3P   2689       3
HET    T3P   2690       3
HET    T3P   2691       3
HET    T3P   2692       3
HET    T3P   2693       3
HET    T3P   2694       3
HET    T3P   2695       3
HET    T3P   2696       3
HET    T3P   2697       3
HET    T3P   2698       3
HET    T3P   2699       3
HET    T3P   2700       3
HET    T3P   2701       3
HET    T3P   2702       3
HET    T3P   2703       3
HET    T3P   2704       3
HET    T3P   2705       3
HET    T3P   2706       3
HET    T3P   2707       3
HET    T3P   2708       3
HET    T3P   2709       3
HET    T3P   2710       3
HET    T3P   2711       3
HET    T3P   2712       3
HET    T3P   2713       3
HET    T3P   2714       3
HET    T3P   2715       3
HET    T3P   2716       3
HET    T3P   2717       3
HET    T3P   2718       3
HET    T3P   2719       3
HET    T3P   2720       3
HET    T3P   2721       3
HET    T3P   2722       3
HET    T3P   2723       3
HET    T3P   2724       3
HET    T3P   2725       3
HET    T3P   2726       3
HET    T3P   2727       3
HET    T3P   2728       3
HET    T3P   2729       3
HET    T3P   2730       3
HET    T3P   2731       3
HET    T3P   2732       3
HET    T3P   2733       3
HET    T3P   2734       3
HET    T3P   2735       3
HET    T3P   2736       3
HET    T3P   2737       3
HET    T3P   2738       3
HET    T3P   2739       3
HET    T3P   2740       3
HET    T3P   2741       3
HET    T3P   2742       3
HET    T3P   2743       3
HET    T3P   2744       3
HET    T3P   2745       3
HET    T3P   2746       3
HET    T3P   2747       3
HET    T3P   2748       3
HET    T3P   2749       3
HET    T3P   2750       3
HET    T3P   2751       3
HET    T3P   2752       3
HET    T3P   2753       3
HET    T3P   2754       3
HET    T3P   2755       3
HET    T3P   2756       3
HET    T3P   2757       3
HET    T3P   2758       3
HET    T3P   2759       3
HET    T3P   2760       3
HET    T3P   2761       3
HET    T3P   2762       3
HET    T3P   2763       3
HET    T3P   2764       3
HET    T3P   2765       3
HET    T3P   2766       3
HET    T3P   2767       3
HET    T3P   2768       3
HET    T3P   2769       3
HET    T3P   2770       3
HET    T3P   2771       3
HET    T3P   2772       3
HET    T3P   2773       3
HET    T3P   2774       3
HET    T3P   2775       3
HET    T3P   2776       3
HET    T3P   2777       3
HET    T3P   2778       3
HET    T3P   2779       3
HET    T3P   2780       3
HET    T3P   2781       3
HET    T3P   2782       3
HET    T3P   2783       3
HET    T3P   2784       3
HET    T3P   2785       3
HET    T3P   2786       3
HET    T3P   2787       3
HET    T3P   2788       3
HET    T3P   2789       3
HET    T3P   2790       3
HET    T3P   2791       3
HET    T3P   2792       3
HET    T3P   2793       3
HET    T3P   2794       3
HET    T3P   2795       3
HET    T3P   2796       3
HET    T3P   2797       3
HET    T3P   2798       3
HET    T3P   2799       3
HET    T3P   2800       3
HET    T3P   2801       3
HET    T3P   2802       3
HET    T3P   2803       3
HET    T3P   2804       3
HET    T3P   2805       3
HET    T3P   2806       3
HET    T3P   2807       3
HET    T3P   2808       3
HET    T3P   2809       3
HET    T3P   2810       3
HET    T3P   2811       3
HET    T3P   2812       3
HET    T3P   2813       3
HET    T3P   2814       3
HET    T3P   2815       3
HET    T3P   2816       3
HET    T3P   2817       3
HET    T3P   2818       3
HET    T3P   2819       3
HET    T3P   2820       3
HET    T3P   2821       3
HET    T3P   2822       3
HET    T3P   2823       3
HET    T3P   2824       3
HET    T3P   2825       3
HET    T3P   2826       3
HET    T3P   2827       3
HET    T3P   2828       3
HET    T3P   2829       3
HET    T3P   2830       3
HET    T3P   2831       3
HET    T3P   2832       3
HET    T3P   2833       3
HET    T3P   2834       3
HET    T3P   2835       3
HET    T3P   2836       3
HET    T3P   2837       3
HET    T3P   2838       3
HET    T3P   2839       3
HET    T3P   2840       3
HET    T3P   2841       3
HET    T3P   2842       3
HET    T3P   2843       3
HET    T3P   2844       3
HET    T3P   2845       3
HET    T3P   2846       3
HET    T3P   2847       3
HET    T3P   2848       3
HET    T3P   2849       3
HET    T3P   2850       3
HET    T3P   2851       3
HET    T3P   2852       3
HET    T3P   2853       3
HET    T3P   2854       3
HET    T3P   2855       3
HET    T3P   2856       3
HET    T3P   2857       3
HET    T3P   2858       3
HET    T3P   2859       3
HET    T3P   2860       3
HET    T3P   2861       3
HET    T3P   2862       3
HET    T3P   2863       3
HET    T3P   2864       3
HET    T3P   2865       3
HET    T3P   2866       3
HET    T3P   2867       3
HET    T3P   2868       3
HET    T3P   2869       3
HET    T3P   2870       3
HET    T3P   2871       3
HET    T3P   2872       3
HET    T3P   2873       3
HET    T3P   2874       3
HET    T3P   2875       3
HET    T3P   2876       3
HET    T3P   2877       3
HET    T3P   2878       3
HET    T3P   2879       3
HET    T3P   2880       3
HET    T3P   2881       3
HET    T3P   2882       3
HET    T3P   2883       3
HET    T3P   2884       3
HET    T3P   2885       3
HET    T3P   2886       3
HET    T3P   2887       3
HET    T3P   2888       3
HET    T3P   2889       3
HET    T3P   2890       3
HET    T3P   2891       3
HET    T3P   2892       3
HET    T3P   2893       3
HET    T3P   2894       3
HET    T3P   2895       3
HET    T3P   2896       3
HET    T3P   2897       3
HET    T3P   2898       3
HET    T3P   2899       3
HET    T3P   2900       3
HET    T3P   2901       3
HET    T3P   2902       3
HET    T3P   2903       3
HET    T3P   2904       3
HET    T3P   2905       3
HET    T3P   2906       3
HET    T3P   2907       3
HET    T3P   2908       3
HET    T3P   2909       3
HET    T3P   2910       3
HET    T3P   2911       3
HET    T3P   2912       3
HET    T3P   2913       3
HET    T3P   2914       3
HET    T3P   2915       3
HET    T3P   2916       3
HET    T3P   2917       3
HET    T3P   2918       3
HET    T3P   2919       3
HET    T3P   2920       3
HET    T3P   2921       3
HET    T3P   2922       3
HET    T3P   2923       3
HET    T3P   2924       3
HET    T3P   2925       3
HET    T3P   2926       3
HET    T3P   2927       3
HET    T3P   2928       3
HET    T3P   2929       3
HET    T3P   2930       3
HET    T3P   2931       3
HET    T3P   2932       3
HET    T3P   2933       3
HET    T3P   2934       3
HET    T3P   2935       3
HET    T3P   2936       3
HET    T3P   2937       3
HET    T3P   2938       3
HET    T3P   2939       3
HET    T3P   2940       3
HET    T3P   2941       3
HET    T3P   2942       3
HET    T3P   2943       3
HET    T3P   2944       3
HET    T3P   2945       3
HET    T3P   2946       3
HET    T3P   2947       3
HET    T3P   2948       3
HET    T3P   2949       3
HET    T3P   2950       3
HET    T3P   2951       3
HET    T3P   2952       3
HET    T3P   2953       3
HET    T3P   2954       3
HET    T3P   2955       3
HET    T3P   2956       3
HET    T3P   2957       3
HET    T3P   2958       3
HET    T3P   2959       3
HET    T3P   2960       3
HET    T3P   2961       3
HET    T3P   2962       3
HET    T3P   2963       3
HET    T3P   2964       3
HET    T3P   2965       3
HET    T3P   2966       3
HET    T3P   2967       3
HET    T3P   2968       3
HET    T3P   2969       3
HET    T3P   2970       3
HET    T3P   2971       3
HET    T3P   2972       3
HET    T3P   2973       3
HET    T3P   2974       3
HET    T3P   2975       3
HET    T3P   2976       3
HET    T3P   2977       3
HET    T3P   2978       3
HET    T3P   2979       3
HET    T3P   2980       3
HET    T3P   2981       3
HET    T3P   2982       3
HET    T3P   2983       3
HET    T3P   2984       3
HET    T3P   2985       3
HET    T3P   2986       3
HET    T3P   2987       3
HET    T3P   2988       3
HET    T3P   2989       3
HET    T3P   2990       3
HET    T3P   2991       3
HET    T3P   2992       3
HET    T3P   2993       3
HET    T3P   2994       3
HET    T3P   2995       3
HET    T3P   2996       3
HET    T3P   2997       3
HET    T3P   2998       3
HET    T3P   2999       3
HET    T3P   3000       3
HET    T3P   3001       3
HET    T3P   3002       3
HET    T3P   3003       3
HET    T3P   3004       3
HET    T3P   3005       3
HET    T3P   3006       3
HET    T3P   3007       3
HET    T3P   3008       3
HET    T3P   3009       3
HET    T3P   3010       3
HET    T3P   3011       3
HET    T3P   3012       3
HET    T3P   3013       3
HET    T3P   3014       3
HET    T3P   3015       3
HET    T3P   3016       3
HET    T3P   3017       3
HET    T3P   3018       3
HET    T3P   3019       3
HET    T3P   3020       3
HET    T3P   3021       3
HET    T3P   3022       3
HET    T3P   3023       3
HET    T3P   3024       3
HET    T3P   3025       3
HET    T3P   3026       3
HET    T3P   3027       3
HET    T3P   3028       3
HET    T3P   3029       3
HET    T3P   3030       3
HET    T3P   3031       3
HET    T3P   3032       3
HET    T3P   3033       3
HET    T3P   3034       3
HET    T3P   3035       3
HET    T3P   3036       3
HET    T3P   3037       3
HET    T3P   3038       3
HET    T3P   3039       3
HET    T3P   3040       3
HET    T3P   3041       3
HET    T3P   3042       3
HET    T3P   3043       3
HET    T3P   3044       3
HET    T3P   3045       3
HET    T3P   3046       3
HET    T3P   3047       3
HET    T3P   3048       3
HET    T3P   3049       3
HET    T3P   3050       3
HET    T3P   3051       3
HET    T3P   3052       3
HET    T3P   3053       3
HET    T3P   3054       3
HET    T3P   3055       3
HET    T3P   3056       3
HET    T3P   3057       3
HET    T3P   3058       3
HET    T3P   3059       3
HET    T3P   3060       3
HET    T3P   3061       3
HET    T3P   3062       3
HET    T3P   3063       3
HET    T3P   3064       3
HET    T3P   3065       3
HET    T3P   3066       3
HET    T3P   3067       3
HET    T3P   3068       3
HET    T3P   3069       3
HET    T3P   3070       3
HET    T3P   3071       3
HET    T3P   3072       3
HET    T3P   3073       3
HET    T3P   3074       3
HET    T3P   3075       3
HET    T3P   3076       3
HET    T3P   3077       3
HET    T3P   3078       3
HET    T3P   3079       3
HET    T3P   3080       3
HET    T3P   3081       3
HET    T3P   3082       3
HET    T3P   3083       3
HET    T3P   3084       3
HET    T3P   3085       3
HET    T3P   3086       3
HET    T3P   3087       3
HET    T3P   3088       3
HET    T3P   3089       3
HET    T3P   3090       3
HET    T3P   3091       3
HET    T3P   3092       3
HET    T3P   3093       3
HET    T3P   3094       3
HET    T3P   3095       3
HET    T3P   3096       3
HET    T3P   3097       3
HET    T3P   3098       3
HET    T3P   3099       3
HET    T3P   3100       3
HET    T3P   3101       3
HET    T3P   3102       3
HET    T3P   3103       3
HET    T3P   3104       3
HET    T3P   3105       3
HET    T3P   3106       3
HET    T3P   3107       3
HET    T3P   3108       3
HET    T3P   3109       3
HET    T3P   3110       3
HET    T3P   3111       3
HET    T3P   3112       3
HET    T3P   3113       3
HET    T3P   3114       3
HET    T3P   3115       3
HET    T3P   3116       3
HET    T3P   3117       3
HET    T3P   3118       3
HET    T3P   3119       3
HET    T3P   3120       3
HET    T3P   3121       3
HET    T3P   3122       3
HET    T3P   3123       3
HET    T3P   3124       3
HET    T3P   3125       3
HET    T3P   3126       3
HET    T3P   3127       3
HET    T3P   3128       3
HET    T3P   3129       3
HET    T3P   3130       3
HET    T3P   3131       3
HET    T3P   3132       3
HET    T3P   3133       3
HET    T3P   3134       3
HET    T3P   3135       3
HET    T3P   3136       3
HET    T3P   3137       3
HET    T3P   3138       3
HET    T3P   3139       3
HET    T3P   3140       3
HET    T3P   3141       3
HET    T3P   3142       3
HET    T3P   3143       3
HET    T3P   3144       3
HET    T3P   3145       3
HET    T3P   3146       3
HET    T3P   3147       3
HET    T3P   3148       3
HET    T3P   3149       3
HET    T3P   3150       3
HET    T3P   3151       3
HET    T3P   3152       3
HET    T3P   3153       3
HET    T3P   3154       3
HET    T3P   3155       3
HET    T3P   3156       3
HET    T3P   3157       3
HET    T3P   3158       3
HET    T3P   3159       3
HET    T3P   3160       3
HET    T3P   3161       3
HET    T3P   3162       3
HET    T3P   3163       3
HET    T3P   3164       3
HET    T3P   3165       3
HET    T3P   3166       3
HET    T3P   3167       3
HET    T3P   3168       3
HET    T3P   3169       3
HET    T3P   3170       3
HET    T3P   3171       3
HET    T3P   3172       3
HET    T3P   3173       3
HET    T3P   3174       3
HET    T3P   3175       3
HET    T3P   3176       3
HET    T3P   3177       3
HET    T3P   3178       3
HET    T3P   3179       3
HET    T3P   3180       3
HET    T3P   3181       3
HET    T3P   3182       3
HET    T3P   3183       3
HET    T3P   3184       3
HET    T3P   3185       3
HET    T3P   3186       3
HET    T3P   3187       3
HET    T3P   3188       3
HET    T3P   3189       3
HET    T3P   3190       3
HET    T3P   3191       3
HET    T3P   3192       3
HET    T3P   3193       3
HET    T3P   3194       3
HET    T3P   3195       3
HET    T3P   3196       3
HET    T3P   3197       3
HET    T3P   3198       3
HET    T3P   3199       3
HET    T3P   3200       3
HET    T3P   3201       3
HET    T3P   3202       3
HET    T3P   3203       3
HET    T3P   3204       3
HET    T3P   3205       3
HET    T3P   3206       3
HET    T3P   3207       3
HET    T3P   3208       3
HET    T3P   3209       3
HET    T3P   3210       3
HET    T3P   3211       3
HET    T3P   3212       3
HET    T3P   3213       3
HET    T3P   3214       3
HET    T3P   3215       3
HET    T3P   3216       3
HET    T3P   3217       3
HET    T3P   3218       3
HET    T3P   3219       3
HET    T3P   3220       3
HET    T3P   3221       3
HET    T3P   3222       3
HET    T3P   3223       3
HET    T3P   3224       3
HET    T3P   3225       3
HET    T3P   3226       3
HET    T3P   3227       3
HET    T3P   3228       3
HET    T3P   3229       3
HET    T3P   3230       3
HET    T3P   3231       3
HET    T3P   3232       3
HET    T3P   3233       3
HET    T3P   3234       3
HET    T3P   3235       3
HET    T3P   3236       3
HET    T3P   3237       3
HET    T3P   3238       3
HET    T3P   3239       3
HET    T3P   3240       3
HET    T3P   3241       3
HET    T3P   3242       3
HET    T3P   3243       3
HET    T3P   3244       3
HET    T3P   3245       3
HET    T3P   3246       3
HET    T3P   3247       3
HET    T3P   3248       3
HET    T3P   3249       3
HET    T3P   3250       3
HET    T3P   3251       3
HET    T3P   3252       3
HET    T3P   3253       3
HET    T3P   3254       3
HET    T3P   3255       3
HET    T3P   3256       3
HET    T3P   3257       3
HET    T3P   3258       3
HET    T3P   3259       3
HET    T3P   3260       3
HET    T3P   3261       3
HET    T3P   3262       3
HET    T3P   3263       3
HET    T3P   3264       3
HET    T3P   3265       3
HET    T3P   3266       3
HET    T3P   3267       3
HET    T3P   3268       3
HET    T3P   3269       3
HET    T3P   3270       3
HET    T3P   3271       3
HET    T3P   3272       3
HET    T3P   3273       3
HET    T3P   3274       3
HET    T3P   3275       3
HET    T3P   3276       3
HET    T3P   3277       3
HET    T3P   3278       3
HET    T3P   3279       3
HET    T3P   3280       3
HET    T3P   3281       3
HET    T3P   3282       3
HET    T3P   3283       3
HET    T3P   3284       3
HET    T3P   3285       3
HET    T3P   3286       3
HET    T3P   3287       3
HET    T3P   3288       3
HET    T3P   3289       3
HET    T3P   3290       3
HET    T3P   3291       3
HET    T3P   3292       3
HET    T3P   3293       3
HET    T3P   3294       3
HET    T3P   3295       3
HET    T3P   3296       3
HET    T3P   3297       3
HET    T3P   3298       3
HET    T3P   3299       3
HET    T3P   3300       3
HET    T3P   3301       3
HET    T3P   3302       3
HET    T3P   3303       3
HET    T3P   3304       3
HET    T3P   3305       3
HET    T3P   3306       3
HET    T3P   3307       3
HET    T3P   3308       3
HET    T3P   3309       3
HET    T3P   3310       3
HET    T3P   3311       3
HET    T3P   3312       3
HET    T3P   3313       3
HET    T3P   3314       3
HET    T3P   3315       3
HET    T3P   3316       3
HET    T3P   3317       3
HET    T3P   3318       3
HET    T3P   3319       3
HET    T3P   3320       3
HET    T3P   3321       3
HET    T3P   3322       3
HET    T3P   3323       3
HET    T3P   3324       3
HET    T3P   3325       3
HET    T3P   3326       3
HET    T3P   3327       3
HET    T3P   3328       3
HET    T3P   3329       3
HET    T3P   3330       3
HET    T3P   3331       3
HET    T3P   3332       3
HET    T3P   3333       3
HET    T3P   3334       3
HET    T3P   3335       3
HET    T3P   3336       3
HET    T3P   3337       3
HET    T3P   3338       3
HET    T3P   3339       3
HET    T3P   3340       3
HET    T3P   3341       3
HET    T3P   3342       3
HET    T3P   3343       3
HET    T3P   3344       3
HET    T3P   3345       3
HET    T3P   3346       3
HET    T3P   3347       3
HET    T3P   3348       3
HET    T3P   3349       3
HET    T3P   3350       3
HET    T3P   3351       3
HET    T3P   3352       3
HET    T3P   3353       3
HET    T3P   3354       3
HET    T3P   3355       3
HET    T3P   3356       3
HET    T3P   3357       3
HET    T3P   3358       3
HET    T3P   3359       3
HET    T3P   3360       3
HET    T3P   3361       3
HET    T3P   3362       3
HET    T3P   3363       3
HET    T3P   3364       3
HET    T3P   3365       3
HET    T3P   3366       3
HET    T3P   3367       3
HET    T3P   3368       3
HET    T3P   3369       3
HET    T3P   3370       3
HET    T3P   3371       3
HET    T3P   3372       3
HET    T3P   3373       3
HET    T3P   3374       3
HET    T3P   3375       3
HET    T3P   3376       3
HET    T3P   3377       3
HET    T3P   3378       3
HET    T3P   3379       3
HET    T3P   3380       3
HET    T3P   3381       3
HET    T3P   3382       3
HET    T3P   3383       3
HET    T3P   3384       3
HET    T3P   3385       3
HET    T3P   3386       3
HET    T3P   3387       3
HET    T3P   3388       3
HET    T3P   3389       3
HET    T3P   3390       3
HET    T3P   3391       3
HET    T3P   3392       3
HET    T3P   3393       3
HET    T3P   3394       3
HET    T3P   3395       3
HET    T3P   3396       3
HET    T3P   3397       3
HET    T3P   3398       3
HET    T3P   3399       3
HET    T3P   3400       3
HET    T3P   3401       3
HET    T3P   3402       3
HET    T3P   3403       3
HET    T3P   3404       3
HET    T3P   3405       3
HET    T3P   3406       3
HET    T3P   3407       3
HET    T3P   3408       3
HET    T3P   3409       3
HET    T3P   3410       3
HET    T3P   3411       3
HET    T3P   3412       3
HET    T3P   3413       3
HET    T3P   3414       3
HET    T3P   3415       3
HET    T3P   3416       3
HET    T3P   3417       3
HET    T3P   3418       3
HET    T3P   3419       3
HET    T3P   3420       3
HET    T3P   3421       3
HET    T3P   3422       3
HET    T3P   3423       3
HET    T3P   3424       3
HET    T3P   3425       3
HET    T3P   3426       3
HET    T3P   3427       3
HET    T3P   3428       3
HET    T3P   3429       3
HET    T3P   3430       3
HET    T3P   3431       3
HET    T3P   3432       3
HET    T3P   3433       3
HET    T3P   3434       3
HET    T3P   3435       3
HET    T3P   3436       3
HET    T3P   3437       3
HET    T3P   3438       3
HET    T3P   3439       3
HET    T3P   3440       3
HET    T3P   3441       3
HET    T3P   3442       3
HET    T3P   3443       3
HET    T3P   3444       3
HET    T3P   3445       3
HET    T3P   3446       3
HET    T3P   3447       3
HET    T3P   3448       3
HET    T3P   3449       3
HET    T3P   3450       3
HET    T3P   3451       3
HET    T3P   3452       3
HET    T3P   3453       3
HET    T3P   3454       3
HET    T3P   3455       3
HET    T3P   3456       3
HET    T3P   3457       3
HET    T3P   3458       3
HET    T3P   3459       3
HET    T3P   3460       3
HET    T3P   3461       3
HET    T3P   3462       3
HET    T3P   3463       3
HET    T3P   3464       3
HET    T3P   3465       3
HET    T3P   3466       3
HET    T3P   3467       3
HET    T3P   3468       3
HET    T3P   3469       3
HET    T3P   3470       3
HET    T3P   3471       3
HET    T3P   3472       3
HET    T3P   3473       3
HET    T3P   3474       3
HET    T3P   3475       3
HET    T3P   3476       3
HET    T3P   3477       3
HET    T3P   3478       3
HET    T3P   3479       3
HET    T3P   3480       3
HET    T3P   3481       3
HET    T3P   3482       3
HET    T3P   3483       3
HET    T3P   3484       3
HET    T3P   3485       3
HET    T3P   3486       3
HET    T3P   3487       3
HET    T3P   3488       3
HET    T3P   3489       3
HET    T3P   3490       3
HET    T3P   3491       3
HET    T3P   3492       3
HET    T3P   3493       3
HET    T3P   3494       3
HET    T3P   3495       3
HET    T3P   3496       3
HET    T3P   3497       3
HET    T3P   3498       3
HET    T3P   3499       3
HET    T3P   3500       3
HET    T3P   3501       3
HET    T3P   3502       3
HET    T3P   3503       3
HET    T3P   3504       3
HET    T3P   3505       3
HET    T3P   3506       3
HET    T3P   3507       3
HET    T3P   3508       3
HET    T3P   3509       3
HET    T3P   3510       3
HET    T3P   3511       3
HET    T3P   3512       3
HET    T3P   3513       3
HET    T3P   3514       3
HET    T3P   3515       3
HET    T3P   3516       3
HET    T3P   3517       3
HET    T3P   3518       3
HET    T3P   3519       3
HET    T3P   3520       3
HET    T3P   3521       3
HET    T3P   3522       3
HET    T3P   3523       3
HET    T3P   3524       3
HET    T3P   3525       3
HET    T3P   3526       3
HET    T3P   3527       3
HET    T3P   3528       3
HET    T3P   3529       3
HET    T3P   3530       3
HET    T3P   3531       3
HET    T3P   3532       3
HET    T3P   3533       3
HET    T3P   3534       3
HET    T3P   3535       3
HET    T3P   3536       3
HET    T3P   3537       3
HET    T3P   3538       3
HET    T3P   3539       3
HET    T3P   3540       3
HET    T3P   3541       3
HET    T3P   3542       3
HET    T3P   3543       3
HET    T3P   3544       3
HET    T3P   3545       3
HET    T3P   3546       3
HET    T3P   3547       3
HET    T3P   3548       3
HET    T3P   3549       3
HET    T3P   3550       3
HET    T3P   3551       3
HET    T3P   3552       3
HET    T3P   3553       3
HET    T3P   3554       3
HET    T3P   3555       3
HET    T3P   3556       3
HET    T3P   3557       3
HET    T3P   3558       3
HET    T3P   3559       3
HET    T3P   3560       3
HET    T3P   3561       3
HET    T3P   3562       3
HET    T3P   3563       3
HET    T3P   3564       3
HET    T3P   3565       3
HET    T3P   3566       3
HET    T3P   3567       3
HET    T3P   3568       3
HET    T3P   3569       3
HET    T3P   3570       3
HET    T3P   3571       3
HET    T3P   3572       3
HET    T3P   3573       3
HET    T3P   3574       3
HET    T3P   3575       3
HET    T3P   3576       3
HET    T3P   3577       3
HET    T3P   3578       3
HET    T3P   3579       3
HET    T3P   3580       3
HET    T3P   3581       3
HET    T3P   3582       3
HET    T3P   3583       3
HET    T3P   3584       3
HET    T3P   3585       3
HET    T3P   3586       3
HET    T3P   3587       3
HET    T3P   3588       3
HET    T3P   3589       3
HET    T3P   3590       3
HET    T3P   3591       3
HET    T3P   3592       3
HET    T3P   3593       3
HET    T3P   3594       3
HET    T3P   3595       3
HET    T3P   3596       3
HET    T3P   3597       3
HET    T3P   3598       3
HET    T3P   3599       3
HET    T3P   3600       3
HET    T3P   3601       3
HET    T3P   3602       3
HET    T3P   3603       3
HET    T3P   3604       3
HET    T3P   3605       3
HET    T3P   3606       3
HET    T3P   3607       3
HET    T3P   3608       3
HET    T3P   3609       3
HET    T3P   3610       3
HET    T3P   3611       3
HET    T3P   3612       3
HET    T3P   3613       3
HET    T3P   3614       3
HET    T3P   3615       3
HET    T3P   3616       3
HET    T3P   3617       3
HET    T3P   3618       3
HET    T3P   3619       3
HET    T3P   3620       3
HET    T3P   3621       3
HET    T3P   3622       3
HET    T3P   3623       3
HET    T3P   3624       3
HET    T3P   3625       3
HET    T3P   3626       3
HET    T3P   3627       3
HET    T3P   3628       3
HET    T3P   3629       3
HET    T3P   3630       3
HET    T3P   3631       3
HET    T3P   3632       3
HET    T3P   3633       3
HET    T3P   3634       3
HET    T3P   3635       3
HET    T3P   3636       3
HET    T3P   3637       3
HET    T3P   3638       3
HET    T3P   3639       3
HET    T3P   3640       3
HET    T3P   3641       3
HET    T3P   3642       3
HET    T3P   3643       3
HET    T3P   3644       3
HET    T3P   3645       3
HET    T3P   3646       3
HET    T3P   3647       3
HET    T3P   3648       3
HET    T3P   3649       3
HET    T3P   3650       3
HET    T3P   3651       3
HET    T3P   3652       3
HET    T3P   3653       3
HET    T3P   3654       3
HET    T3P   3655       3
HET    T3P   3656       3
HET    T3P   3657       3
HET    T3P   3658       3
HET    T3P   3659       3
HET    T3P   3660       3
HET    T3P   3661       3
HET    T3P   3662       3
HET    T3P   3663       3
HET    T3P   3664       3
HET    T3P   3665       3
HET    T3P   3666       3
HET    T3P   3667       3
HET    T3P   3668       3
HET    T3P   3669       3
HET    T3P   3670       3
HET    T3P   3671       3
HET    T3P   3672       3
HET    T3P   3673       3
HET    T3P   3674       3
HET    T3P   3675       3
HET    T3P   3676       3
HET    T3P   3677       3
HET    T3P   3678       3
HET    T3P   3679       3
HET    T3P   3680       3
HET    T3P   3681       3
HET    T3P   3682       3
HET    T3P   3683       3
HET    T3P   3684       3
HET    T3P   3685       3
HET    T3P   3686       3
HET    T3P   3687       3
HET    T3P   3688       3
HET    T3P   3689       3
HET    T3P   3690       3
HET    T3P   3691       3
HET    T3P   3692       3
HET    T3P   3693       3
HET    T3P   3694       3
HET    T3P   3695       3
HET    T3P   3696       3
HET    T3P   3697       3
HET    T3P   3698       3
HET    T3P   3699       3
HET    T3P   3700       3
HET    T3P   3701       3
HET    T3P   3702       3
HET    T3P   3703       3
HET    T3P   3704       3
HET    T3P   3705       3
HET    T3P   3706       3
HET    T3P   3707       3
HET    T3P   3708       3
HET    T3P   3709       3
HET    T3P   3710       3
HET    T3P   3711       3
HET    T3P   3712       3
HET    T3P   3713       3
HET    T3P   3714       3
HET    T3P   3715       3
HET    T3P   3716       3
HET    T3P   3717       3
HET    T3P   3718       3
HET    T3P   3719       3
HET    T3P   3720       3
HET    T3P   3721       3
HET    T3P   3722       3
HET    T3P   3723       3
HET    T3P   3724       3
HET    T3P   3725       3
HET    T3P   3726       3
HET    T3P   3727       3
HET    T3P   3728       3
HET    T3P   3729       3
HET    T3P   3730       3
HET    T3P   3731       3
HET    T3P   3732       3
HET    T3P   3733       3
HET    T3P   3734       3
HET    T3P   3735       3
HET    T3P   3736       3
HET    T3P   3737       3
HET    T3P   3738       3
HET    T3P   3739       3
HET    T3P   3740       3
HET    T3P   3741       3
HET    T3P   3742       3
HET    T3P   3743       3
HET    T3P   3744       3
HET    T3P   3745       3
HET    T3P   3746       3
HET    T3P   3747       3
HET    T3P   3748       3
HET    T3P   3749       3
HET    T3P   3750       3
HET    T3P   3751       3
HET    T3P   3752       3
HET    T3P   3753       3
HET    T3P   3754       3
HET    T3P   3755       3
HET    T3P   3756       3
HET    T3P   3757       3
HET    T3P   3758       3
HET    T3P   3759       3
HET    T3P   3760       3
HET    T3P   3761       3
HET    T3P   3762       3
HET    T3P   3763       3
HET    T3P   3764       3
HET    T3P   3765       3
HET    T3P   3766       3
HET    T3P   3767       3
HET    T3P   3768       3
HET    T3P   3769       3
HET    T3P   3770       3
HET    T3P   3771       3
HET    T3P   3772       3
HET    T3P   3773       3
HET    T3P   3774       3
HET    T3P   3775       3
HET    T3P   3776       3
HET    T3P   3777       3
HET    T3P   3778       3
HET    T3P   3779       3
HET    T3P   3780       3
HET    T3P   3781       3
HET    T3P   3782       3
HET    T3P   3783       3
HET    T3P   3784       3
HET    T3P   3785       3
HET    T3P   3786       3
HET    T3P   3787       3
HET    T3P   3788       3
HET    T3P   3789       3
HET    T3P   3790       3
HET    T3P   3791       3
HET    T3P   3792       3
HET    T3P   3793       3
HET    T3P   3794       3
HET    T3P   3795       3
HET    T3P   3796       3
HET    T3P   3797       3
HET    T3P   3798       3
HET    T3P   3799       3
HET    T3P   3800       3
HET    T3P   3801       3
HET    T3P   3802       3
HET    T3P   3803       3
HET    T3P   3804       3
HET    T3P   3805       3
HET    T3P   3806       3
HET    T3P   3807       3
HET    T3P   3808       3
HET    T3P   3809       3
HET    T3P   3810       3
HET    T3P   3811       3
HET    T3P   3812       3
HET    T3P   3813       3
HET    T3P   3814       3
HET    T3P   3815       3
HET    T3P   3816       3
HET    T3P   3817       3
HET    T3P   3818       3
HET    T3P   3819       3
HET    T3P   3820       3
HET    T3P   3821       3
HET    T3P   3822       3
HET    T3P   3823       3
HET    T3P   3824       3
HET    T3P   3825       3
HET    T3P   3826       3
HET    T3P   3827       3
HET    T3P   3828       3
HET    T3P   3829       3
HET    T3P   3830       3
HET    T3P   3831       3
HET    T3P   3832       3
HET    T3P   3833       3
HET    T3P   3834       3
HET    T3P   3835       3
HET    T3P   3836       3
HET    T3P   3837       3
HET    T3P   3838       3
HET    T3P   3839       3
HET    T3P   3840       3
HET    T3P   3841       3
HET    T3P   3842       3
HET    T3P   3843       3
HET    T3P   3844       3
HET    T3P   3845       3
HET    T3P   3846       3
HET    T3P   3847       3
HET    T3P   3848       3
HET    T3P   3849       3
HET    T3P   3850       3
HET    T3P   3851       3
HET    T3P   3852       3
HET    T3P   3853       3
HET    T3P   3854       3
HET    T3P   3855       3
HET    T3P   3856       3
HET    T3P   3857       3
HET    T3P   3858       3
HET    T3P   3859       3
HET    T3P   3860       3
HET    T3P   3861       3
HET    T3P   3862       3
HET    T3P   3863       3
HET    T3P   3864       3
HET    T3P   3865       3
HET    T3P   3866       3
HET    T3P   3867       3
HET    T3P   3868       3
HET    T3P   3869       3
HET    T3P   3870       3
HET    T3P   3871       3
HET    T3P   3872       3
HET    T3P   3873       3
HET    T3P   3874       3
HET    T3P   3875       3
HET    T3P   3876       3
HET    T3P   3877       3
HET    T3P   3878       3
HET    T3P   3879       3
HET    T3P   3880       3
HET    T3P   3881       3
HET    T3P   3882       3
HET    T3P   3883       3
HET    T3P   3884       3
HET    T3P   3885       3
HET    T3P   3886       3
HET    T3P   3887       3
HET    T3P   3888       3
HET    T3P   3889       3
HET    T3P   3890       3
HET    T3P   3891       3
HET    T3P   3892       3
HET    T3P   3893       3
HET    T3P   3894       3
HET    T3P   3895       3
HET    T3P   3896       3
HET    T3P   3897       3
HET    T3P   3898       3
HET    T3P   3899       3
HET    T3P   3900       3
HET    T3P   3901       3
HET    T3P   3902       3
HET    T3P   3903       3
HET    T3P   3904       3
HET    T3P   3905       3
HET    T3P   3906       3
HET    T3P   3907       3
HET    T3P   3908       3
HET    T3P   3909       3
HET    T3P   3910       3
HET    T3P   3911       3
HET    T3P   3912       3
HET    T3P   3913       3
HET    T3P   3914       3
HET    T3P   3915       3
HET    T3P   3916       3
HET    T3P   3917       3
HET    T3P   3918       3
HET    T3P   3919       3
HET    T3P   3920       3
HET    T3P   3921       3
HET    T3P   3922       3
HET    T3P   3923       3
HET    T3P   3924       3
HET    T3P   3925       3
HET    T3P   3926       3
HET    T3P   3927       3
HET    T3P   3928       3
HET    T3P   3929       3
HET    T3P   3930       3
HET    T3P   3931       3
HET    T3P   3932       3
HET    T3P   3933       3
HET    T3P   3934       3
HET    T3P   3935       3
HET    T3P   3936       3
HET    T3P   3937       3
HET    T3P   3938       3
HET    T3P   3939       3
HET    T3P   3940       3
HET    T3P   3941       3
HET    T3P   3942       3
HET    T3P   3943       3
HET    T3P   3944       3
HET    T3P   3945       3
HET    T3P   3946       3
HET    T3P   3947       3
HET    T3P   3948       3
HET    T3P   3949       3
HET    T3P   3950       3
HET    T3P   3951       3
HET    T3P   3952       3
HET    T3P   3953       3
HET    T3P   3954       3
HET    T3P   3955       3
HET    T3P   3956       3
HET    T3P   3957       3
HET    T3P   3958       3
HET    T3P   3959       3
HET    T3P   3960       3
HET    T3P   3961       3
HET    T3P   3962       3
HET    T3P   3963       3
HET    T3P   3964       3
HET    T3P   3965       3
HET    T3P   3966       3
HET    T3P   3967       3
HET    T3P   3968       3
HET    T3P   3969       3
HET    T3P   3970       3
HET    T3P   3971       3
HET    T3P   3972       3
HET    T3P   3973       3
HET    T3P   3974       3
HET    T3P   3975       3
HET    T3P   3976       3
HET    T3P   3977       3
HET    T3P   3978       3
HET    T3P   3979       3
HET    T3P   3980       3
HET    T3P   3981       3
HET    T3P   3982       3
HET    T3P   3983       3
HET    T3P   3984       3
HET    T3P   3985       3
HET    T3P   3986       3
HET    T3P   3987       3
HET    T3P   3988       3
HET    T3P   3989       3
HET    T3P   3990       3
HET    T3P   3991       3
HET    T3P   3992       3
HET    T3P   3993       3
HET    T3P   3994       3
HET    T3P   3995       3
HET    T3P   3996       3
HET    T3P   3997       3
HET    T3P   3998       3
HET    T3P   3999       3
HET    T3P   4000       3
HET    T3P   4001       3
HET    T3P   4002       3
HET    T3P   4003       3
HET    T3P   4004       3
HET    T3P   4005       3
HET    T3P   4006       3
HET    T3P   4007       3
HET    T3P   4008       3
HET    T3P   4009       3
HET    T3P   4010       3
HET    T3P   4011       3
HET    T3P   4012       3
HET    T3P   4013       3
HET    T3P   4014       3
HET    T3P   4015       3
HET    T3P   4016       3
HET    T3P   4017       3
HET    T3P   4018       3
HET    T3P   4019       3
HET    T3P   4020       3
HET    T3P   4021       3
HET    T3P   4022       3
HET    T3P   4023       3
HET    T3P   4024       3
HET    T3P   4025       3
HET    T3P   4026       3
HET    T3P   4027       3
HET    T3P   4028       3
HET    T3P   4029       3
HET    T3P   4030       3
HET    T3P   4031       3
HET    T3P   4032       3
HET    T3P   4033       3
HET    T3P   4034       3
HET    T3P   4035       3
HET    T3P   4036       3
HET    T3P   4037       3
HET    T3P   4038       3
HET    T3P   4039       3
HET    T3P   4040       3
HET    T3P   4041       3
HET    T3P   4042       3
HET    T3P   4043       3
HET    T3P   4044       3
HET    T3P   4045       3
HET    T3P   4046       3
HET    T3P   4047       3
HET    T3P   4048       3
HET    T3P   4049       3
HET    T3P   4050       3
HET    T3P   4051       3
HET    T3P   4052       3
HET    T3P   4053       3
HET    T3P   4054       3
HET    T3P   4055       3
HET    T3P   4056       3
HET    T3P   4057       3
HET    T3P   4058       3
HET    T3P   4059       3
HET    T3P   4060       3
HET    T3P   4061       3
HET    T3P   4062       3
HET    T3P   4063       3
HET    T3P   4064       3
HET    T3P   4065       3
HET    T3P   4066       3
HET    T3P   4067       3
HET    T3P   4068       3
HET    T3P   4069       3
HET    T3P   4070       3
HET    T3P   4071       3
HET    T3P   4072       3
HET    T3P   4073       3
HET    T3P   4074       3
HET    T3P   4075       3
HET    T3P   4076       3
HET    T3P   4077       3
HET    T3P   4078       3
HET    T3P   4079       3
HET    T3P   4080       3
HET    T3P   4081       3
HET    T3P   4082       3
HET    T3P   4083       3
HET    T3P   4084       3
HET    T3P   4085       3
HET    T3P   4086       3
HET    T3P   4087       3
HET    T3P   4088       3
HET    T3P   4089       3
HET    T3P   4090       3
HET    T3P   4091       3
HET    T3P   4092       3
HET    T3P   4093       3
HET    T3P   4094       3
HET    T3P   4095       3
HET    T3P   4096       3
HET    T3P   4097       3
HET    T3P   4098       3
HET    T3P   4099       3
HET    T3P   4100       3
HET    T3P   4101       3
HET    T3P   4102       3
HET    T3P   4103       3
HET    T3P   4104       3
HET    T3P   4105       3
HET    T3P   4106       3
HET    T3P   4107       3
HET    T3P   4108       3
HET    T3P   4109       3
HET    T3P   4110       3
HET    T3P   4111       3
HET    T3P   4112       3
HET    T3P   4113       3
HET    T3P   4114       3
HET    T3P   4115       3
HET    T3P   4116       3
HET    T3P   4117       3
HET    T3P   4118       3
HET    T3P   4119       3
HET    T3P   4120       3
HET    T3P   4121       3
HET    T3P   4122       3
HET    T3P   4123       3
HET    T3P   4124       3
HET    T3P   4125       3
HET    T3P   4126       3
HET    T3P   4127       3
HET    T3P   4128       3
HET    T3P   4129       3
HET    T3P   4130       3
HET    T3P   4131       3
HET    T3P   4132       3
HET    T3P   4133       3
HET    T3P   4134       3
HET    T3P   4135       3
HET    T3P   4136       3
HET    T3P   4137       3
HET    T3P   4138       3
HET    T3P   4139       3
HET    T3P   4140       3
HET    T3P   4141       3
HET    T3P   4142       3
HET    T3P   4143       3
HET    T3P   4144       3
HET    T3P   4145       3
HET    T3P   4146       3
HET    T3P   4147       3
HET    T3P   4148       3
HET    T3P   4149       3
HET    T3P   4150       3
HET    T3P   4151       3
HET    T3P   4152       3
HET    T3P   4153       3
HET    T3P   4154       3
HET    T3P   4155       3
HET    T3P   4156       3
HET    T3P   4157       3
HET    T3P   4158       3
HET    T3P   4159       3
HET    T3P   4160       3
HET    T3P   4161       3
HET    T3P   4162       3
HET    T3P   4163       3
HET    T3P   4164       3
HET    T3P   4165       3
HET    T3P   4166       3
HET    T3P   4167       3
HET    T3P   4168       3
HET    T3P   4169       3
HET    T3P   4170       3
HET    T3P   4171       3
HET    T3P   4172       3
HET    T3P   4173       3
HET    T3P   4174       3
HET    T3P   4175       3
HET    T3P   4176       3
HET    T3P   4177       3
HET    T3P   4178       3
HET    T3P   4179       3
HET    T3P   4180       3
HET    T3P   4181       3
HET    T3P   4182       3
HET    T3P   4183       3
HET    T3P   4184       3
HET    T3P   4185       3
HET    T3P   4186       3
HET    T3P   4187       3
HET    T3P   4188       3
HET    T3P   4189       3
HET    T3P   4190       3
HET    T3P   4191       3
HET    T3P   4192       3
HET    T3P   4193       3
HET    T3P   4194       3
HET    T3P   4195       3
HET    T3P   4196       3
HET    T3P   4197       3
HET    T3P   4198       3
HET    T3P   4199       3
HET    T3P   4200       3
HET    T3P   4201       3
HET    T3P   4202       3
HET    T3P   4203       3
HET    T3P   4204       3
HET    T3P   4205       3
HET    T3P   4206       3
HET    T3P   4207       3
HET    T3P   4208       3
HET    T3P   4209       3
HET    T3P   4210       3
HET    T3P   4211       3
HET    T3P   4212       3
HET    T3P   4213       3
HET    T3P   4214       3
HET    T3P   4215       3
HET    T3P   4216       3
HET    T3P   4217       3
HET    T3P   4218       3
HET    T3P   4219       3
HET    T3P   4220       3
HET    T3P   4221       3
HET    T3P   4222       3
HET    T3P   4223       3
HET    T3P   4224       3
HET    T3P   4225       3
HET    T3P   4226       3
HET    T3P   4227       3
HET    T3P   4228       3
HET    T3P   4229       3
HET    T3P   4230       3
HET    T3P   4231       3
HET    T3P   4232       3
HET    T3P   4233       3
HET    T3P   4234       3
HET    T3P   4235       3
HET    T3P   4236       3
HET    T3P   4237       3
HET    T3P   4238       3
HET    T3P   4239       3
HET    T3P   4240       3
HET    T3P   4241       3
HET    T3P   4242       3
HET    T3P   4243       3
HET    T3P   4244       3
HET    T3P   4245       3
HET    T3P   4246       3
HET    T3P   4247       3
HET    T3P   4248       3
HET    T3P   4249       3
HET    T3P   4250       3
HET    T3P   4251       3
HET    T3P   4252       3
HET    T3P   4253       3
HET    T3P   4254       3
HET    T3P   4255       3
HET    T3P   4256       3
HET    T3P   4257       3
HET    T3P   4258       3
HET    T3P   4259       3
HET    T3P   4260       3
HET    T3P   4261       3
HET    T3P   4262       3
HET    T3P   4263       3
HET    T3P   4264       3
HET    T3P   4265       3
HET    T3P   4266       3
HET    T3P   4267       3
HET    T3P   4268       3
HET    T3P   4269       3
HET    T3P   4270       3
HET    T3P   4271       3
HET    T3P   4272       3
HET    T3P   4273       3
HET    T3P   4274       3
HET    T3P   4275       3
HET    T3P   4276       3
HET    T3P   4277       3
HET    T3P   4278       3
HET    T3P   4279       3
HET    T3P   4280       3
HET    T3P   4281       3
HET    T3P   4282       3
HET    T3P   4283       3
HET    T3P   4284       3
HET    T3P   4285       3
HET    T3P   4286       3
HET    T3P   4287       3
HET    T3P   4288       3
HET    T3P   4289       3
HET    T3P   4290       3
HET    T3P   4291       3
HET    T3P   4292       3
HET    T3P   4293       3
HET    T3P   4294       3
HET    T3P   4295       3
HET    T3P   4296       3
HET    T3P   4297       3
HET    T3P   4298       3
HET    T3P   4299       3
HET    T3P   4300       3
HET    T3P   4301       3
HET    T3P   4302       3
HET    T3P   4303       3
HET    T3P   4304       3
HET    T3P   4305       3
HET    T3P   4306       3
HET    T3P   4307       3
HET    T3P   4308       3
HET    T3P   4309       3
HET    T3P   4310       3
HET    T3P   4311       3
HET    T3P   4312       3
HET    T3P   4313       3
HET    T3P   4314       3
HET    T3P   4315       3
HET    T3P   4316       3
HET    T3P   4317       3
HET    T3P   4318       3
HET    T3P   4319       3
HET    T3P   4320       3
HET    T3P   4321       3
HET    T3P   4322       3
HET    T3P   4323       3
HET    T3P   4324       3
HET    T3P   4325       3
HET    T3P   4326       3
HET    T3P   4327       3
HET    T3P   4328       3
HET    T3P   4329       3
HET    T3P   4330       3
HET    T3P   4331       3
HET    T3P   4332       3
HET    T3P   4333       3
HET    T3P   4334       3
HET    T3P   4335       3
HET    T3P   4336       3
HET    T3P   4337       3
HET    T3P   4338       3
HET    T3P   4339       3
HET    T3P   4340       3
HET    T3P   4341       3
HET    T3P   4342       3
HET    T3P   4343       3
HET    T3P   4344       3
HET    T3P   4345       3
HET    T3P   4346       3
HET    T3P   4347       3
HET    T3P   4348       3
HET    T3P   4349       3
HET    T3P   4350       3
HET    T3P   4351       3
HET    T3P   4352       3
HET    T3P   4353       3
HET    T3P   4354       3
HET    T3P   4355       3
HET    T3P   4356       3
HET    T3P   4357       3
HET    T3P   4358       3
HET    T3P   4359       3
HET    T3P   4360       3
HET    T3P   4361       3
HET    T3P   4362       3
HET    T3P   4363       3
HET    T3P   4364       3
HET    T3P   4365       3
HET    T3P   4366       3
HET    T3P   4367       3
HET    T3P   4368       3
HET    T3P   4369       3
HET    T3P   4370       3
HET    T3P   4371       3
HET    T3P   4372       3
HET    T3P   4373       3
HET    T3P   4374       3
HET    T3P   4375       3
HET    T3P   4376       3
HET    T3P   4377       3
HET    T3P   4378       3
HET    T3P   4379       3
HET    T3P   4380       3
HET    T3P   4381       3
HET    T3P   4382       3
HET    T3P   4383       3
HET    T3P   4384       3
HET    T3P   4385       3
HET    T3P   4386       3
HET    T3P   4387       3
HET    T3P   4388       3
HET    T3P   4389       3
HET    T3P   4390       3
HET    T3P   4391       3
HET    T3P   4392       3
HET    T3P   4393       3
HET    T3P   4394       3
HET    T3P   4395       3
HET    T3P   4396       3
HET    T3P   4397       3
HET    T3P   4398       3
HET    T3P   4399       3
HET    T3P   4400       3
HET    T3P   4401       3
HET    T3P   4402       3
HET    T3P   4403       3
HET    T3P   4404       3
HET    T3P   4405       3
HET    T3P   4406       3
HET    T3P   4407       3
HET    T3P   4408       3
HET    T3P   4409       3
HET    T3P   4410       3
HET    T3P   4411       3
HET    T3P   4412       3
HET    T3P   4413       3
HET    T3P   4414       3
HET    T3P   4415       3
HET    T3P   4416       3
HET    T3P   4417       3
HET    T3P   4418       3
HET    T3P   4419       3
HET    T3P   4420       3
HET    T3P   4421       3
HET    T3P   4422       3
HET    T3P   4423       3
HET    T3P   4424       3
HET    T3P   4425       3
HET    T3P   4426       3
HET    T3P   4427       3
HET    T3P   4428       3
HET    T3P   4429       3
HET    T3P   4430       3
HET    T3P   4431       3
HET    T3P   4432       3
HET    T3P   4433       3
HET    T3P   4434       3
HET    T3P   4435       3
HET    T3P   4436       3
HET    T3P   4437       3
HET    T3P   4438       3
HET    T3P   4439       3
HET    T3P   4440       3
HET    T3P   4441       3
HET    T3P   4442       3
HET    T3P   4443       3
HET    T3P   4444       3
HET    T3P   4445       3
HET    T3P   4446       3
HET    T3P   4447       3
HET    T3P   4448       3
HET    T3P   4449       3
HET    T3P   4450       3
HET    T3P   4451       3
HET    T3P   4452       3
HET    T3P   4453       3
HET    T3P   4454       3
HET    T3P   4455       3
HET    T3P   4456       3
HET    T3P   4457       3
HET    T3P   4458       3
HET    T3P   4459       3
HET    T3P   4460       3
HET    T3P   4461       3
HET    T3P   4462       3
HET    T3P   4463       3
HET    T3P   4464       3
HET    T3P   4465       3
HET    T3P   4466       3
HET    T3P   4467       3
HET    T3P   4468       3
HET    T3P   4469       3
HET    T3P   4470       3
HET    T3P   4471       3
HET    T3P   4472       3
HET    T3P   4473       3
HET    T3P   4474       3
HET    T3P   4475       3
HET    T3P   4476       3
HET    T3P   4477       3
HET    T3P   4478       3
HET    T3P   4479       3
HET    T3P   4480       3
HET    T3P   4481       3
HET    T3P   4482       3
HET    T3P   4483       3
HET    T3P   4484       3
HET    T3P   4485       3
HET    T3P   4486       3
HET    T3P   4487       3
HET    T3P   4488       3
HET    T3P   4489       3
HET    T3P   4490       3
HET    T3P   4491       3
HET    T3P   4492       3
HET    T3P   4493       3
HET    T3P   4494       3
HET    T3P   4495       3
HET    T3P   4496       3
HET    T3P   4497       3
HET    T3P   4498       3
HET    T3P   4499       3
HET    T3P   4500       3
HET    T3P   4501       3
HET    T3P   4502       3
HET    T3P   4503       3
HET    T3P   4504       3
HET    T3P   4505       3
HET    T3P   4506       3
HET    T3P   4507       3
HET    T3P   4508       3
HET    T3P   4509       3
HET    T3P   4510       3
HET    T3P   4511       3
HET    T3P   4512       3
HET    T3P   4513       3
HET    T3P   4514       3
HET    T3P   4515       3
HET    T3P   4516       3
HET    T3P   4517       3
HET    T3P   4518       3
HET    T3P   4519       3
HET    T3P   4520       3
HET    T3P   4521       3
HET    T3P   4522       3
HET    T3P   4523       3
HET    T3P   4524       3
HET    T3P   4525       3
HET    T3P   4526       3
HET    T3P   4527       3
HET    T3P   4528       3
HET    T3P   4529       3
HET    T3P   4530       3
HET    T3P   4531       3
HET    T3P   4532       3
HET    T3P   4533       3
HET    T3P   4534       3
HET    T3P   4535       3
HET    T3P   4536       3
HET    T3P   4537       3
HET    T3P   4538       3
HET    T3P   4539       3
HET    T3P   4540       3
HET    T3P   4541       3
HET    T3P   4542       3
HET    T3P   4543       3
HET    T3P   4544       3
HET    T3P   4545       3
HET    T3P   4546       3
HET    T3P   4547       3
HET    T3P   4548       3
HET    T3P   4549       3
HET    T3P   4550       3
HET    T3P   4551       3
HET    T3P   4552       3
HET    T3P   4553       3
HET    T3P   4554       3
HET    T3P   4555       3
HET    T3P   4556       3
HET    T3P   4557       3
HET    T3P   4558       3
HET    T3P   4559       3
HET    T3P   4560       3
HET    T3P   4561       3
HET    T3P   4562       3
HET    T3P   4563       3
HET    T3P   4564       3
HET    T3P   4565       3
HET    T3P   4566       3
HET    T3P   4567       3
HET    T3P   4568       3
HET    T3P   4569       3
HET    T3P   4570       3
HET    T3P   4571       3
HET    T3P   4572       3
HET    T3P   4573       3
HET    T3P   4574       3
HET    T3P   4575       3
HET    T3P   4576       3
HET    T3P   4577       3
HET    T3P   4578       3
HET    T3P   4579       3
HET    T3P   4580       3
HET    T3P   4581       3
HET    T3P   4582       3
HET    T3P   4583       3
HET    T3P   4584       3
HET    T3P   4585       3
HET    T3P   4586       3
HET    T3P   4587       3
HET    T3P   4588       3
HET    T3P   4589       3
HET    T3P   4590       3
HET    T3P   4591       3
HET    T3P   4592       3
HET    T3P   4593       3
HET    T3P   4594       3
HET    T3P   4595       3
HET    T3P   4596       3
HET    T3P   4597       3
HET    T3P   4598       3
HET    T3P   4599       3
HET    T3P   4600       3
HET    T3P   4601       3
HET    T3P   4602       3
HET    T3P   4603       3
HET    T3P   4604       3
HET    T3P   4605       3
HET    T3P   4606       3
HET    T3P   4607       3
HET    T3P   4608       3
HET    T3P   4609       3
HET    T3P   4610       3
HET    T3P   4611       3
HET    T3P   4612       3
HET    T3P   4613       3
HET    T3P   4614       3
HET    T3P   4615       3
HET    T3P   4616       3
HET    T3P   4617       3
HET    T3P   4618       3
HET    T3P   4619       3
HET    T3P   4620       3
HET    T3P   4621       3
HET    T3P   4622       3
HET    T3P   4623       3
HET    T3P   4624       3
HET    T3P   4625       3
HET    T3P   4626       3
HET    T3P   4627       3
HET    T3P   4628       3
HET    T3P   4629       3
HET    T3P   4630       3
HET    T3P   4631       3
HET    T3P   4632       3
HET    T3P   4633       3
HET    T3P   4634       3
HET    T3P   4635       3
HET    T3P   4636       3
HET    T3P   4637       3
HET    T3P   4638       3
HET    T3P   4639       3
HET    T3P   4640       3
HET    T3P   4641       3
HET    T3P   4642       3
HET    T3P   4643       3
HET    T3P   4644       3
HET    T3P   4645       3
HET    T3P   4646       3
HET    T3P   4647       3
HET    T3P   4648       3
HET    T3P   4649       3
HET    T3P   4650       3
HET    T3P   4651       3
HET    T3P   4652       3
HET    T3P   4653       3
HET    T3P   4654       3
HET    T3P   4655       3
HET    T3P   4656       3
HET    T3P   4657       3
HET    T3P   4658       3
HET    T3P   4659       3
HET    T3P   4660       3
HET    T3P   4661       3
HET    T3P   4662       3
HET    T3P   4663       3
HET    T3P   4664       3
HET    T3P   4665       3
HET    T3P   4666       3
HET    T3P   4667       3
HET    T3P   4668       3
HET    T3P   4669       3
HET    T3P   4670       3
HET    T3P   4671       3
HET    T3P   4672       3
HET    T3P   4673       3
HET    T3P   4674       3
HET    T3P   4675       3
HET    T3P   4676       3
HET    T3P   4677       3
HET    T3P   4678       3
HET    T3P   4679       3
HET    T3P   4680       3
HET    T3P   4681       3
HET    T3P   4682       3
HET    T3P   4683       3
HET    T3P   4684       3
HET    T3P   4685       3
HET    T3P   4686       3
HET    T3P   4687       3
HET    T3P   4688       3
HET    T3P   4689       3
HET    T3P   4690       3
HET    T3P   4691       3
HET    T3P   4692       3
HET    T3P   4693       3
HET    T3P   4694       3
HET    T3P   4695       3
HET    T3P   4696       3
HET    T3P   4697       3
HET    T3P   4698       3
HET    T3P   4699       3
HET    T3P   4700       3
HET    T3P   4701       3
HET    T3P   4702       3
HET    T3P   4703       3
HET    T3P   4704       3
HET    T3P   4705       3
HET    T3P   4706       3
HET    T3P   4707       3
HET    T3P   4708       3
HET    T3P   4709       3
HET    T3P   4710       3
HET    T3P   4711       3
HET    T3P   4712       3
HET    T3P   4713       3
HET    T3P   4714       3
HET    T3P   4715       3
HET    T3P   4716       3
HET    T3P   4717       3
HET    T3P   4718       3
HET    T3P   4719       3
HET    T3P   4720       3
HET    T3P   4721       3
HET    T3P   4722       3
HET    T3P   4723       3
HET    T3P   4724       3
HET    T3P   4725       3
HET    T3P   4726       3
HET    T3P   4727       3
HET    T3P   4728       3
HET    T3P   4729       3
HET    T3P   4730       3
HET    T3P   4731       3
HET    T3P   4732       3
HET    T3P   4733       3
HET    T3P   4734       3
HET    T3P   4735       3
HET    T3P   4736       3
HET    T3P   4737       3
HET    T3P   4738       3
HET    T3P   4739       3
HET    T3P   4740       3
HET    T3P   4741       3
HET    T3P   4742       3
HET    T3P   4743       3
HET    T3P   4744       3
HET    T3P   4745       3
HET    T3P   4746       3
HET    T3P   4747       3
HET    T3P   4748       3
HET    T3P   4749       3
HET    T3P   4750       3
HET    T3P   4751       3
HET    T3P   4752       3
HET    T3P   4753       3
HET    T3P   4754       3
HET    T3P   4755       3
HET    T3P   4756       3
HET    T3P   4757       3
HET    T3P   4758       3
HET    T3P   4759       3
HET    T3P   4760       3
HET    T3P   4761       3
HET    T3P   4762       3
HET    T3P   4763       3
HET    T3P   4764       3
HET    T3P   4765       3
HET    T3P   4766       3
HET    T3P   4767       3
HET    T3P   4768       3
HET    T3P   4769       3
HET    T3P   4770       3
HET    T3P   4771       3
HET    T3P   4772       3
HET    T3P   4773       3
HET    T3P   4774       3
HET    T3P   4775       3
HET    T3P   4776       3
HET    T3P   4777       3
HET    T3P   4778       3
HET    T3P   4779       3
HET    T3P   4780       3
HET    T3P   4781       3
HET    T3P   4782       3
HET    T3P   4783       3
HET    T3P   4784       3
HET    T3P   4785       3
HET    T3P   4786       3
HET    T3P   4787       3
HET    T3P   4788       3
HET    T3P   4789       3
HET    T3P   4790       3
HET    T3P   4791       3
HET    T3P   4792       3
HET    T3P   4793       3
HET    T3P   4794       3
HET    T3P   4795       3
HET    T3P   4796       3
HET    T3P   4797       3
HET    T3P   4798       3
HET    T3P   4799       3
HET    T3P   4800       3
HET    T3P   4801       3
HET    T3P   4802       3
HET    T3P   4803       3
HET    T3P   4804       3
HET    T3P   4805       3
HET    T3P   4806       3
HET    T3P   4807       3
HET    T3P   4808       3
HET    T3P   4809       3
HET    T3P   4810       3
HET    T3P   4811       3
HET    T3P   4812       3
HET    T3P   4813       3
HET    T3P   4814       3
HET    T3P   4815       3
HET    T3P   4816       3
HET    T3P   4817       3
HET    T3P   4818       3
HET    T3P   4819       3
HET    T3P   4820       3
HET    T3P   4821       3
HET    T3P   4822       3
HET    T3P   4823       3
HET    T3P   4824       3
HET    T3P   4825       3
HET    T3P   4826       3
HET    T3P   4827       3
HET    T3P   4828       3
HET    T3P   4829       3
HET    T3P   4830       3
HET    T3P   4831       3
HET    T3P   4832       3
HET    T3P   4833       3
HET    T3P   4834       3
HET    T3P   4835       3
HET    T3P   4836       3
HET    T3P   4837       3
HET    T3P   4838       3
HET    T3P   4839       3
HET    T3P   4840       3
HET    T3P   4841       3
HET    T3P   4842       3
HET    T3P   4843       3
HET    T3P   4844       3
HET    T3P   4845       3
HET    T3P   4846       3
HET    T3P   4847       3
HET    T3P   4848       3
HET    T3P   4849       3
HET    T3P   4850       3
HET    T3P   4851       3
HET    T3P   4852       3
HET    T3P   4853       3
HET    T3P   4854       3
HET    T3P   4855       3
HET    T3P   4856       3
HET    T3P   4857       3
HET    T3P   4858       3
HET    T3P   4859       3
HET    T3P   4860       3
HET    T3P   4861       3
HET    T3P   4862       3
HET    T3P   4863       3
HET    T3P   4864       3
HET    T3P   4865       3
HET    T3P   4866       3
HET    T3P   4867       3
HET    T3P   4868       3
HET    T3P   4869       3
HET    T3P   4870       3
HET    T3P   4871       3
HET    T3P   4872       3
HET    T3P   4873       3
HET    T3P   4874       3
HET    T3P   4875       3
HET    T3P   4876       3
HET    T3P   4877       3
HET    T3P   4878       3
HET    T3P   4879       3
HET    T3P   4880       3
HET    T3P   4881       3
HET    T3P   4882       3
HET    T3P   4883       3
HET    T3P   4884       3
HET    T3P   4885       3
HET    T3P   4886       3
HET    T3P   4887       3
HET    T3P   4888       3
HET    T3P   4889       3
HET    T3P   4890       3
HET    T3P   4891       3
HET    T3P   4892       3
HET    T3P   4893       3
HET    T3P   4894       3
HET    T3P   4895       3
HET    T3P   4896       3
HET    T3P   4897       3
HET    T3P   4898       3
HET    T3P   4899       3
HET    T3P   4900       3
HET    T3P   4901       3
HET    T3P   4902       3
HET    T3P   4903       3
HET    T3P   4904       3
HET    T3P   4905       3
HET    T3P   4906       3
HET    T3P   4907       3
HET    T3P   4908       3
HET    T3P   4909       3
HET    T3P   4910       3
HET    T3P   4911       3
HET    T3P   4912       3
HET    T3P   4913       3
HET    T3P   4914       3
HET    T3P   4915       3
HET    T3P   4916       3
HET    T3P   4917       3
HET    T3P   4918       3
HET    T3P   4919       3
HET    T3P   4920       3
HET    T3P   4921       3
HET    T3P   4922       3
HET    T3P   4923       3
HET    T3P   4924       3
HET    T3P   4925       3
HET    T3P   4926       3
HET    T3P   4927       3
HET    T3P   4928       3
HET    T3P   4929       3
HET    T3P   4930       3
HET    T3P   4931       3
HET    T3P   4932       3
HET    T3P   4933       3
HET    T3P   4934       3
HET    T3P   4935       3
HET    T3P   4936       3
HET    T3P   4937       3
HET    T3P   4938       3
HET    T3P   4939       3
HET    T3P   4940       3
HET    T3P   4941       3
HET    T3P   4942       3
HET    T3P   4943       3
HET    T3P   4944       3
HET    T3P   4945       3
HET    T3P   4946       3
HET    T3P   4947       3
HET    T3P   4948       3
HET    T3P   4949       3
HET    T3P   4950       3
HET    T3P   4951       3
HET    T3P   4952       3
HET    T3P   4953       3
HET    T3P   4954       3
HET    T3P   4955       3
HET    T3P   4956       3
HET    T3P   4957       3
HET    T3P   4958       3
HET    T3P   4959       3
HET    T3P   4960       3
HET    T3P   4961       3
HET    T3P   4962       3
HET    T3P   4963       3
HET    T3P   4964       3
HET    T3P   4965       3
HET    T3P   4966       3
HET    T3P   4967       3
HET    T3P   4968       3
HET    T3P   4969       3
HET    T3P   4970       3
HET    T3P   4971       3
HET    T3P   4972       3
HET    T3P   4973       3
HET    T3P   4974       3
HET    T3P   4975       3
HET    T3P   4976       3
HET    T3P   4977       3
HET    T3P   4978       3
HET    T3P   4979       3
HET    T3P   4980       3
HET    T3P   4981       3
HET    T3P   4982       3
HET    T3P   4983       3
HET    T3P   4984       3
HET    T3P   4985       3
HET    T3P   4986       3
HET    T3P   4987       3
HET    T3P   4988       3
HET    T3P   4989       3
HET    T3P   4990       3
HET    T3P   4991       3
HET    T3P   4992       3
HET    T3P   4993       3
HET    T3P   4994       3
HET    T3P   4995       3
HET    T3P   4996       3
HET    T3P   4997       3
HET    T3P   4998       3
HET    T3P   4999       3
HET    T3P   5000       3
HET    T3P   5001       3
HET    T3P   5002       3
HET    T3P   5003       3
HET    T3P   5004       3
HET    T3P   5005       3
HET    T3P   5006       3
HET    T3P   5007       3
HET    T3P   5008       3
HET    T3P   5009       3
HET    T3P   5010       3
HET    T3P   5011       3
HET    T3P   5012       3
HET    T3P   5013       3
HET    T3P   5014       3
HET    T3P   5015       3
HET    T3P   5016       3
HET    T3P   5017       3
HET    T3P   5018       3
HET    T3P   5019       3
HET    T3P   5020       3
HET    T3P   5021       3
HET    T3P   5022       3
HET    T3P   5023       3
HET    T3P   5024       3
HET    T3P   5025       3
HET    T3P   5026       3
HET    T3P   5027       3
HET    T3P   5028       3
HET    T3P   5029       3
HET    T3P   5030       3
HET    T3P   5031       3
HET    T3P   5032       3
HET    T3P   5033       3
HET    T3P   5034       3
HET    T3P   5035       3
HET    T3P   5036       3
HET    T3P   5037       3
HET    T3P   5038       3
HET    T3P   5039       3
HET    T3P   5040       3
HET    T3P   5041       3
HET    T3P   5042       3
HET    T3P   5043       3
HET    T3P   5044       3
HET    T3P   5045       3
HET    T3P   5046       3
HET    T3P   5047       3
HET    T3P   5048       3
HET    T3P   5049       3
HET    T3P   5050       3
HET    T3P   5051       3
HET    T3P   5052       3
HET    T3P   5053       3
HET    T3P   5054       3
HET    T3P   5055       3
HET    T3P   5056       3
HET    T3P   5057       3
HET    T3P   5058       3
HET    T3P   5059       3
HET    T3P   5060       3
HET    T3P   5061       3
HET    T3P   5062       3
HET    T3P   5063       3
HET    T3P   5064       3
HET    T3P   5065       3
HET    T3P   5066       3
HET    T3P   5067       3
HET    T3P   5068       3
HET    T3P   5069       3
HET    T3P   5070       3
HET    T3P   5071       3
HET    T3P   5072       3
HET    T3P   5073       3
HET    T3P   5074       3
HET    T3P   5075       3
HET    T3P   5076       3
HET    T3P   5077       3
HET    T3P   5078       3
HET    T3P   5079       3
HET    T3P   5080       3
HET    T3P   5081       3
HET    T3P   5082       3
HET    T3P   5083       3
HET    T3P   5084       3
HET    T3P   5085       3
HET    T3P   5086       3
HET    T3P   5087       3
HET    T3P   5088       3
HET    T3P   5089       3
HET    T3P   5090       3
HET    T3P   5091       3
HET    T3P   5092       3
HET    T3P   5093       3
HET    T3P   5094       3
HET    T3P   5095       3
HET    T3P   5096       3
HET    T3P   5097       3
HET    T3P   5098       3
HET    T3P   5099       3
HET    T3P   5100       3
HET    T3P   5101       3
HET    T3P   5102       3
HET    T3P   5103       3
HET    T3P   5104       3
HET    T3P   5105       3
HET    T3P   5106       3
HET    T3P   5107       3
HET    T3P   5108       3
HET    T3P   5109       3
HET    T3P   5110       3
HET    T3P   5111       3
HET    T3P   5112       3
HET    T3P   5113       3
HET    T3P   5114       3
HET    T3P   5115       3
HET    T3P   5116       3
HET    T3P   5117       3
HET    T3P   5118       3
HET    T3P   5119       3
HET    T3P   5120       3
HET    T3P   5121       3
HET    T3P   5122       3
HET    T3P   5123       3
HET    T3P   5124       3
HET    T3P   5125       3
HET    T3P   5126       3
HET    T3P   5127       3
HET    T3P   5128       3
HET    T3P   5129       3
HET    T3P   5130       3
HET    T3P   5131       3
HET    T3P   5132       3
HET    T3P   5133       3
HET    T3P   5134       3
HET    T3P   5135       3
HET    T3P   5136       3
HET    T3P   5137       3
HET    T3P   5138       3
HET    T3P   5139       3
HET    T3P   5140       3
HET    T3P   5141       3
HET    T3P   5142       3
HET    T3P   5143       3
HET    T3P   5144       3
HET    T3P   5145       3
HET    T3P   5146       3
HET    T3P   5147       3
HET    T3P   5148       3
HET    T3P   5149       3
HET    T3P   5150       3
HET    T3P   5151       3
HET    T3P   5152       3
HET    T3P   5153       3
HET    T3P   5154       3
HET    T3P   5155       3
HET    T3P   5156       3
HET    T3P   5157       3
HET    T3P   5158       3
HET    T3P   5159       3
HET    T3P   5160       3
HET    T3P   5161       3
HET    T3P   5162       3
HET    T3P   5163       3
HET    T3P   5164       3
HET    T3P   5165       3
HET    T3P   5166       3
HET    T3P   5167       3
HET    T3P   5168       3
HET    T3P   5169       3
HET    T3P   5170       3
HET    T3P   5171       3
HET    T3P   5172       3
HET    T3P   5173       3
HET    T3P   5174       3
HET    T3P   5175       3
HET    T3P   5176       3
HET    T3P   5177       3
HET    T3P   5178       3
HET    T3P   5179       3
HET    T3P   5180       3
HET    T3P   5181       3
HET    T3P   5182       3
HET    T3P   5183       3
HET    T3P   5184       3
HET    T3P   5185       3
HET    T3P   5186       3
HET    T3P   5187       3
HET    T3P   5188       3
HET    T3P   5189       3
HET    T3P   5190       3
HET    T3P   5191       3
HET    T3P   5192       3
HET    T3P   5193       3
HET    T3P   5194       3
HET    T3P   5195       3
HET    T3P   5196       3
HET    T3P   5197       3
HET    T3P   5198       3
HET    T3P   5199       3
HET    T3P   5200       3
HET    T3P   5201       3
HET    T3P   5202       3
HET    T3P   5203       3
HET    T3P   5204       3
HET    T3P   5205       3
HET    T3P   5206       3
HET    T3P   5207       3
HET    T3P   5208       3
HET    T3P   5209       3
HET    T3P   5210       3
HET    T3P   5211       3
HET    T3P   5212       3
HET    T3P   5213       3
HET    T3P   5214       3
HET    T3P   5215       3
HET    T3P   5216       3
HET    T3P   5217       3
HET    T3P   5218       3
HET    T3P   5219       3
HET    T3P   5220       3
HET    T3P   5221       3
HET    T3P   5222       3
HET    T3P   5223       3
HET    T3P   5224       3
HET    T3P   5225       3
HET    T3P   5226       3
HET    T3P   5227       3
HET    T3P   5228       3
HET    T3P   5229       3
HET    T3P   5230       3
HET    T3P   5231       3
HET    T3P   5232       3
HET    T3P   5233       3
HET    T3P   5234       3
HET    T3P   5235       3
HET    T3P   5236       3
HET    T3P   5237       3
HET    T3P   5238       3
HET    T3P   5239       3
HET    T3P   5240       3
HET    T3P   5241       3
HET    T3P   5242       3
HET    T3P   5243       3
HET    T3P   5244       3
HET    T3P   5245       3
HET    T3P   5246       3
HET    T3P   5247       3
HET    T3P   5248       3
HET    T3P   5249       3
HET    T3P   5250       3
HET    T3P   5251       3
HET    T3P   5252       3
HET    T3P   5253       3
HET    T3P   5254       3
HET    T3P   5255       3
HET    T3P   5256       3
HET    T3P   5257       3
HET    T3P   5258       3
HET    T3P   5259       3
HET    T3P   5260       3
HET    T3P   5261       3
HET    T3P   5262       3
HET    T3P   5263       3
HET    T3P   5264       3
HET    T3P   5265       3
HET    T3P   5266       3
HET    T3P   5267       3
HET    T3P   5268       3
HET    T3P   5269       3
HET    T3P   5270       3
HET    T3P   5271       3
HET    T3P   5272       3
HET    T3P   5273       3
HET    T3P   5274       3
HET    T3P   5275       3
HET    T3P   5276       3
HET    T3P   5277       3
HET    T3P   5278       3
HET    T3P   5279       3
HET    T3P   5280       3
HET    T3P   5281       3
HET    T3P   5282       3
HET    T3P   5283       3
HET    T3P   5284       3
HET    T3P   5285       3
HET    T3P   5286       3
HET    T3P   5287       3
HET    T3P   5288       3
HET    T3P   5289       3
HET    T3P   5290       3
HET    T3P   5291       3
HET    T3P   5292       3
HET    T3P   5293       3
HET    T3P   5294       3
HET    T3P   5295       3
HET    T3P   5296       3
HET    T3P   5297       3
HET    T3P   5298       3
HET    T3P   5299       3
HET    T3P   5300       3
HET    T3P   5301       3
HET    T3P   5302       3
HET    T3P   5303       3
HET    T3P   5304       3
HET    T3P   5305       3
HET    T3P   5306       3
HET    T3P   5307       3
HET    T3P   5308       3
HET    T3P   5309       3
HET    T3P   5310       3
HET    T3P   5311       3
HET    T3P   5312       3
HET    T3P   5313       3
HET    T3P   5314       3
HET    T3P   5315       3
HET    T3P   5316       3
HET    T3P   5317       3
HET    T3P   5318       3
HET    T3P   5319       3
HET    T3P   5320       3
HET    T3P   5321       3
HET    T3P   5322       3
HET    T3P   5323       3
HET    T3P   5324       3
HET    T3P   5325       3
HET    T3P   5326       3
HET    T3P   5327       3
HET    T3P   5328       3
HET    T3P   5329       3
HET    T3P   5330       3
HET    T3P   5331       3
HET    T3P   5332       3
HET    T3P   5333       3
HET    T3P   5334       3
HET    T3P   5335       3
HET    T3P   5336       3
HET    T3P   5337       3
HET    T3P   5338       3
HET    T3P   5339       3
HET    T3P   5340       3
HET    T3P   5341       3
HET    T3P   5342       3
HET    T3P   5343       3
HET    T3P   5344       3
HET    T3P   5345       3
HET    T3P   5346       3
HET    T3P   5347       3
HET    T3P   5348       3
HET    T3P   5349       3
HET    T3P   5350       3
HET    T3P   5351       3
HET    T3P   5352       3
HET    T3P   5353       3
HET    T3P   5354       3
HET    T3P   5355       3
HET    T3P   5356       3
HET    T3P   5357       3
HET    T3P   5358       3
HET    T3P   5359       3
HET    T3P   5360       3
HET    T3P   5361       3
HET    T3P   5362       3
HET    T3P   5363       3
HET    T3P   5364       3
HET    T3P   5365       3
HET    T3P   5366       3
HET    T3P   5367       3
HET    T3P   5368       3
HET    T3P   5369       3
HET    T3P   5370       3
HET    T3P   5371       3
HET    T3P   5372       3
HET    T3P   5373       3
HET    T3P   5374       3
HET    T3P   5375       3
HET    T3P   5376       3
HET    T3P   5377       3
HET    T3P   5378       3
HET    T3P   5379       3
HET    T3P   5380       3
HET    T3P   5381       3
HET    T3P   5382       3
HET    T3P   5383       3
HET    T3P   5384       3
HET    T3P   5385       3
HET    T3P   5386       3
HET    T3P   5387       3
HET    T3P   5388       3
HET    T3P   5389       3
HET    T3P   5390       3
HET    T3P   5391       3
HET    T3P   5392       3
HET    T3P   5393       3
HET    T3P   5394       3
HET    T3P   5395       3
HET    T3P   5396       3
HET    T3P   5397       3
HET    T3P   5398       3
HET    T3P   5399       3
HET    T3P   5400       3
HET    T3P   5401       3
HET    T3P   5402       3
HET    T3P   5403       3
HET    T3P   5404       3
HET    T3P   5405       3
HET    T3P   5406       3
HET    T3P   5407       3
HET    T3P   5408       3
HET    T3P   5409       3
HET    T3P   5410       3
HET    T3P   5411       3
HET    T3P   5412       3
HET    T3P   5413       3
HET    T3P   5414       3
HET    T3P   5415       3
HET    T3P   5416       3
HET    T3P   5417       3
HET    T3P   5418       3
HET    T3P   5419       3
HET    T3P   5420       3
HET    T3P   5421       3
HET    T3P   5422       3
HET    T3P   5423       3
HET    T3P   5424       3
HET    T3P   5425       3
HET    T3P   5426       3
HET    T3P   5427       3
HET    T3P   5428       3
HET    T3P   5429       3
HET    T3P   5430       3
HET    T3P   5431       3
HET    T3P   5432       3
HET    T3P   5433       3
HET    T3P   5434       3
HET    T3P   5435       3
HET    T3P   5436       3
HET    T3P   5437       3
HET    T3P   5438       3
HET    T3P   5439       3
HET    T3P   5440       3
HET    T3P   5441       3
HET    T3P   5442       3
HET    T3P   5443       3
HET    T3P   5444       3
HET    T3P   5445       3
HET    T3P   5446       3
HET    T3P   5447       3
HET    T3P   5448       3
HET    T3P   5449       3
HET    T3P   5450       3
HET    T3P   5451       3
HET    T3P   5452       3
HET    T3P   5453       3
HET    T3P   5454       3
HET    T3P   5455       3
HET    T3P   5456       3
HET    T3P   5457       3
HET    T3P   5458       3
HET    T3P   5459       3
HET    T3P   5460       3
HET    T3P   5461       3
HET    T3P   5462       3
HET    T3P   5463       3
HET    T3P   5464       3
HET    T3P   5465       3
HET    T3P   5466       3
HET    T3P   5467       3
HET    T3P   5468       3
HET    T3P   5469       3
HET    T3P   5470       3
HET    T3P   5471       3
HET    T3P   5472       3
HET    T3P   5473       3
HET    T3P   5474       3
HET    T3P   5475       3
HET    T3P   5476       3
HET    T3P   5477       3
HET    T3P   5478       3
HET    T3P   5479       3
HET    T3P   5480       3
HET    T3P   5481       3
HET    T3P   5482       3
HET    T3P   5483       3
HET    T3P   5484       3
HET    T3P   5485       3
HET    T3P   5486       3
HET    T3P   5487       3
HET    T3P   5488       3
HET    T3P   5489       3
HET    T3P   5490       3
HET    T3P   5491       3
HET    T3P   5492       3
HET    T3P   5493       3
HET    T3P   5494       3
HET    T3P   5495       3
HET    T3P   5496       3
HET    T3P   5497       3
HET    T3P   5498       3
HET    T3P   5499       3
HET    T3P   5500       3
HET    T3P   5501       3
HET    T3P   5502       3
HET    T3P   5503       3
HET    T3P   5504       3
HET    T3P   5505       3
HET    T3P   5506       3
HET    T3P   5507       3
HET    T3P   5508       3
HET    T3P   5509       3
HET    T3P   5510       3
HET    T3P   5511       3
HET    T3P   5512       3
HET    T3P   5513       3
HET    T3P   5514       3
HET    T3P   5515       3
HET    T3P   5516       3
HET    T3P   5517       3
HET    T3P   5518       3
HET    T3P   5519       3
HET    T3P   5520       3
HET    T3P   5521       3
HET    T3P   5522       3
HET    T3P   5523       3
HET    T3P   5524       3
HET    T3P   5525       3
HET    T3P   5526       3
HET    T3P   5527       3
HET    T3P   5528       3
HET    T3P   5529       3
HET    T3P   5530       3
HET    T3P   5531       3
HET    T3P   5532       3
HET    T3P   5533       3
HET    T3P   5534       3
HET    T3P   5535       3
HET    T3P   5536       3
HET    T3P   5537       3
HET    T3P   5538       3
HET    T3P   5539       3
HET    T3P   5540       3
HET    T3P   5541       3
HET    T3P   5542       3
HET    T3P   5543       3
HET    T3P   5544       3
HET    T3P   5545       3
HET    T3P   5546       3
HET    T3P   5547       3
HET    T3P   5548       3
HET    T3P   5549       3
HET    T3P   5550       3
HET    T3P   5551       3
HET    T3P   5552       3
HET    T3P   5553       3
HET    T3P   5554       3
HET    T3P   5555       3
HET    T3P   5556       3
HET    T3P   5557       3
HET    T3P   5558       3
HET    T3P   5559       3
HET    T3P   5560       3
HET    T3P   5561       3
HET    T3P   5562       3
HET    T3P   5563       3
HET    T3P   5564       3
HET    T3P   5565       3
HET    T3P   5566       3
HET    T3P   5567       3
HET    T3P   5568       3
HET    T3P   5569       3
HET    T3P   5570       3
HET    T3P   5571       3
HET    T3P   5572       3
HET    T3P   5573       3
HET    T3P   5574       3
HET    T3P   5575       3
HET    T3P   5576       3
HET    T3P   5577       3
HET    T3P   5578       3
HET    T3P   5579       3
HET    T3P   5580       3
HET    T3P   5581       3
HET    T3P   5582       3
HET    T3P   5583       3
HET    T3P   5584       3
HET    T3P   5585       3
HET    T3P   5586       3
HET    T3P   5587       3
HET    T3P   5588       3
HET    T3P   5589       3
HET    T3P   5590       3
HET    T3P   5591       3
HET    T3P   5592       3
HET    T3P   5593       3
HET    T3P   5594       3
HET    T3P   5595       3
HET    T3P   5596       3
HET    T3P   5597       3
HET    T3P   5598       3
HET    T3P   5599       3
HET    T3P   5600       3
HET    T3P   5601       3
HET    T3P   5602       3
HET    T3P   5603       3
HET    T3P   5604       3
HET    T3P   5605       3
HET    T3P   5606       3
HET    T3P   5607       3
HET    T3P   5608       3
HET    T3P   5609       3
HET    T3P   5610       3
HET    T3P   5611       3
HET    T3P   5612       3
HET    T3P   5613       3
HET    T3P   5614       3
HET    T3P   5615       3
HET    T3P   5616       3
HET    T3P   5617       3
HET    T3P   5618       3
HET    T3P   5619       3
HET    T3P   5620       3
HET    T3P   5621       3
HET    T3P   5622       3
HET    T3P   5623       3
HET    T3P   5624       3
HET    T3P   5625       3
HET    T3P   5626       3
HET    T3P   5627       3
HET    T3P   5628       3
HET    T3P   5629       3
HET    T3P   5630       3
HET    T3P   5631       3
HET    T3P   5632       3
HET    T3P   5633       3
HET    T3P   5634       3
HET    T3P   5635       3
HET    T3P   5636       3
HET    T3P   5637       3
HET    T3P   5638       3
HET    T3P   5639       3
HET    T3P   5640       3
HET    T3P   5641       3
HET    T3P   5642       3
HET    T3P   5643       3
HET    T3P   5644       3
HET    T3P   5645       3
HET    T3P   5646       3
HET    T3P   5647       3
HET    T3P   5648       3
HET    T3P   5649       3
HET    T3P   5650       3
HET    T3P   5651       3
HET    T3P   5652       3
HET    T3P   5653       3
HET    T3P   5654       3
HET    T3P   5655       3
HET    T3P   5656       3
HET    T3P   5657       3
HET    T3P   5658       3
HET    T3P   5659       3
HET    T3P   5660       3
HET    T3P   5661       3
HET    T3P   5662       3
HET    T3P   5663       3
HET    T3P   5664       3
HET    T3P   5665       3
HET    T3P   5666       3
HET    T3P   5667       3
HET    T3P   5668       3
HET    T3P   5669       3
HET    T3P   5670       3
HET    T3P   5671       3
HET    T3P   5672       3
HET    T3P   5673       3
HET    T3P   5674       3
HET    T3P   5675       3
HET    T3P   5676       3
HET    T3P   5677       3
HET    T3P   5678       3
HET    T3P   5679       3
HET    T3P   5680       3
HET    T3P   5681       3
HET    T3P   5682       3
HET    T3P   5683       3
HET    T3P   5684       3
HET    T3P   5685       3
HET    T3P   5686       3
HET    T3P   5687       3
HET    T3P   5688       3
HET    T3P   5689       3
HET    T3P   5690       3
HET    T3P   5691       3
HET    T3P   5692       3
HET    T3P   5693       3
HET    T3P   5694       3
HET    T3P   5695       3
HET    T3P   5696       3
HET    T3P   5697       3
HET    T3P   5698       3
HET    T3P   5699       3
HET    T3P   5700       3
HET    T3P   5701       3
HET    T3P   5702       3
HET    T3P   5703       3
HET    T3P   5704       3
HET    T3P   5705       3
HET    T3P   5706       3
HET    T3P   5707       3
HET    T3P   5708       3
HET    T3P   5709       3
HET    T3P   5710       3
HET    T3P   5711       3
HET    T3P   5712       3
HET    T3P   5713       3
HET    T3P   5714       3
HET    T3P   5715       3
HET    T3P   5716       3
HET    T3P   5717       3
HET    T3P   5718       3
HET    T3P   5719       3
HET    T3P   5720       3
HET    T3P   5721       3
HET    T3P   5722       3
HET    T3P   5723       3
HET    T3P   5724       3
HET    T3P   5725       3
HET    T3P   5726       3
HET    T3P   5727       3
HET    T3P   5728       3
HET    T3P   5729       3
HET    T3P   5730       3
HET    T3P   5731       3
HET    T3P   5732       3
HET    T3P   5733       3
HET    T3P   5734       3
HET    T3P   5735       3
HET    T3P   5736       3
HET    T3P   5737       3
HET    T3P   5738       3
HET    T3P   5739       3
HET    T3P   5740       3
HET    T3P   5741       3
HET    T3P   5742       3
HET    T3P   5743       3
HET    T3P   5744       3
HET    T3P   5745       3
HET    T3P   5746       3
HET    T3P   5747       3
HET    T3P   5748       3
HET    T3P   5749       3
HET    T3P   5750       3
HET    T3P   5751       3
HET    T3P   5752       3
HET    T3P   5753       3
HET    T3P   5754       3
HET    T3P   5755       3
HET    T3P   5756       3
HET    T3P   5757       3
HET    T3P   5758       3
HET    T3P   5759       3
HET    T3P   5760       3
HET    T3P   5761       3
HET    T3P   5762       3
HET    T3P   5763       3
HET    T3P   5764       3
HET    T3P   5765       3
HET    T3P   5766       3
HET    T3P   5767       3
HET    T3P   5768       3
HET    T3P   5769       3
HET    T3P   5770       3
HET    T3P   5771       3
HET    T3P   5772       3
HET    T3P   5773       3
HET    T3P   5774       3
HET    T3P   5775       3
HET    T3P   5776       3
HET    T3P   5777       3
HET    T3P   5778       3
HET    T3P   5779       3
HET    T3P   5780       3
HET    T3P   5781       3
HET    T3P   5782       3
HET    T3P   5783       3
HET    T3P   5784       3
HET    T3P   5785       3
HET    T3P   5786       3
HET    T3P   5787       3
HET    T3P   5788       3
HET    T3P   5789       3
HET    T3P   5790       3
HET    T3P   5791       3
HET    T3P   5792       3
HET    T3P   5793       3
HET    T3P   5794       3
HET    T3P   5795       3
HET    T3P   5796       3
HET    T3P   5797       3
HET    T3P   5798       3
HET    T3P   5799       3
HET    T3P   5800       3
HET    T3P   5801       3
HET    T3P   5802       3
HET    T3P   5803       3
HET    T3P   5804       3
HET    T3P   5805       3
HET    T3P   5806       3
HET    T3P   5807       3
HET    T3P   5808       3
HET    T3P   5809       3
HET    T3P   5810       3
HET    T3P   5811       3
HET    T3P   5812       3
HET    T3P   5813       3
HET    T3P   5814       3
HET    T3P   5815       3
HET    T3P   5816       3
HET    T3P   5817       3
HET    T3P   5818       3
HET    T3P   5819       3
HET    T3P   5820       3
HET    T3P   5821       3
HET    T3P   5822       3
HET    T3P   5823       3
HET    T3P   5824       3
HET    T3P   5825       3
HET    T3P   5826       3
HET    T3P   5827       3
HET    T3P   5828       3
HET    T3P   5829       3
HET    T3P   5830       3
HET    T3P   5831       3
HET    T3P   5832       3
HET    T3P   5833       3
HET    T3P   5834       3
HET    T3P   5835       3
HET    T3P   5836       3
HET    T3P   5837       3
HET    T3P   5838       3
HET    T3P   5839       3
HET    T3P   5840       3
HET    T3P   5841       3
HET    T3P   5842       3
HET    T3P   5843       3
HET    T3P   5844       3
HET    T3P   5845       3
HET    T3P   5846       3
HET    T3P   5847       3
HET    T3P   5848       3
HET    T3P   5849       3
HET    T3P   5850       3
HET    T3P   5851       3
HET    T3P   5852       3
HET    T3P   5853       3
HET    T3P   5854       3
HET    T3P   5855       3
HET    T3P   5856       3
HET    T3P   5857       3
HET    T3P   5858       3
HET    T3P   5859       3
HET    T3P   5860       3
HET    T3P   5861       3
HET    T3P   5862       3
HET    T3P   5863       3
HET    T3P   5864       3
HET    T3P   5865       3
HET    T3P   5866       3
HET    T3P   5867       3
HET    T3P   5868       3
HET    T3P   5869       3
HET    T3P   5870       3
HET    T3P   5871       3
HET    T3P   5872       3
HET    T3P   5873       3
HET    T3P   5874       3
HET    T3P   5875       3
HET    T3P   5876       3
HET    T3P   5877       3
HET    T3P   5878       3
HET    T3P   5879       3
HET    T3P   5880       3
HET    T3P   5881       3
HET    T3P   5882       3
HET    T3P   5883       3
HET    T3P   5884       3
HET    T3P   5885       3
HET    T3P   5886       3
HET    T3P   5887       3
HET    T3P   5888       3
HET    T3P   5889       3
HET    T3P   5890       3
HET    T3P   5891       3
HET    T3P   5892       3
HET    T3P   5893       3
HET    T3P   5894       3
HET    T3P   5895       3
HET    T3P   5896       3
HET    T3P   5897       3
HET    T3P   5898       3
HET    T3P   5899       3
HET    T3P   5900       3
HET    T3P   5901       3
HET    T3P   5902       3
HET    T3P   5903       3
HET    T3P   5904       3
HET    T3P   5905       3
HET    T3P   5906       3
HET    T3P   5907       3
HET    T3P   5908       3
HET    T3P   5909       3
HET    T3P   5910       3
HET    T3P   5911       3
HET    T3P   5912       3
HET    T3P   5913       3
HET    T3P   5914       3
HET    T3P   5915       3
HET    T3P   5916       3
HET    T3P   5917       3
HET    T3P   5918       3
HET    T3P   5919       3
HET    T3P   5920       3
HET    T3P   5921       3
HET    T3P   5922       3
HET    T3P   5923       3
HET    T3P   5924       3
HET    T3P   5925       3
HET    T3P   5926       3
HET    T3P   5927       3
HET    T3P   5928       3
HET    T3P   5929       3
HET    T3P   5930       3
HET    T3P   5931       3
HET    T3P   5932       3
HET    T3P   5933       3
HET    T3P   5934       3
HET    T3P   5935       3
HET    T3P   5936       3
HET    T3P   5937       3
HET    T3P   5938       3
HET    T3P   5939       3
HET    T3P   5940       3
HET    T3P   5941       3
HET    T3P   5942       3
HET    T3P   5943       3
HET    T3P   5944       3
HET    T3P   5945       3
HET    T3P   5946       3
HET    T3P   5947       3
HET    T3P   5948       3
HET    T3P   5949       3
HET    T3P   5950       3
HET    T3P   5951       3
HET    T3P   5952       3
HET    T3P   5953       3
HET    T3P   5954       3
HET    T3P   5955       3
HET    T3P   5956       3
HET    T3P   5957       3
HET    T3P   5958       3
HET    T3P   5959       3
HET    T3P   5960       3
HET    T3P   5961       3
HET    T3P   5962       3
HET    T3P   5963       3
HET    T3P   5964       3
HET    T3P   5965       3
HET    T3P   5966       3
HET    T3P   5967       3
HET    T3P   5968       3
HET    T3P   5969       3
HET    T3P   5970       3
HET    T3P   5971       3
HET    T3P   5972       3
HET    T3P   5973       3
HET    T3P   5974       3
HET    T3P   5975       3
HET    T3P   5976       3
HET    T3P   5977       3
HET    T3P   5978       3
HET    T3P   5979       3
HET    T3P   5980       3
HET    T3P   5981       3
HET    T3P   5982       3
HET    T3P   5983       3
HET    T3P   5984       3
HET    T3P   5985       3
HET    T3P   5986       3
HET    T3P   5987       3
HET    T3P   5988       3
HET    T3P   5989       3
HET    T3P   5990       3
HET    T3P   5991       3
HET    T3P   5992       3
HET    T3P   5993       3
HET    T3P   5994       3
HET    T3P   5995       3
HET    T3P   5996       3
HET    T3P   5997       3
HET    T3P   5998       3
HET    T3P   5999       3
HET    T3P   6000       3
HET    T3P   6001       3
HET    T3P   6002       3
HET    T3P   6003       3
HET    T3P   6004       3
HET    T3P   6005       3
HET    T3P   6006       3
HET    T3P   6007       3
HET    T3P   6008       3
HET    T3P   6009       3
HET    T3P   6010       3
HET    T3P   6011       3
HET    T3P   6012       3
HET    T3P   6013       3
HET    T3P   6014       3
HET    T3P   6015       3
HET    T3P   6016       3
HET    T3P   6017       3
HET    T3P   6018       3
HET    T3P   6019       3
HET    T3P   6020       3
HET    T3P   6021       3
HET    T3P   6022       3
HET    T3P   6023       3
HET    T3P   6024       3
HET    T3P   6025       3
HET    T3P   6026       3
HET    T3P   6027       3
HET    T3P   6028       3
HET    T3P   6029       3
HET    T3P   6030       3
HET    T3P   6031       3
HET    T3P   6032       3
HET    T3P   6033       3
HET    T3P   6034       3
HET    T3P   6035       3
HET    T3P   6036       3
HET    T3P   6037       3
HET    T3P   6038       3
HET    T3P   6039       3
HET    T3P   6040       3
HET    T3P   6041       3
HET    T3P   6042       3
HET    T3P   6043       3
HET    T3P   6044       3
HET    T3P   6045       3
HET    T3P   6046       3
HET    T3P   6047       3
HET    T3P   6048       3
HET    T3P   6049       3
HET    T3P   6050       3
HET    T3P   6051       3
HET    T3P   6052       3
HET    T3P   6053       3
HET    T3P   6054       3
HET    T3P   6055       3
HET    T3P   6056       3
HET    T3P   6057       3
HET    T3P   6058       3
HET    T3P   6059       3
HET    T3P   6060       3
HET    T3P   6061       3
HET    T3P   6062       3
HET    T3P   6063       3
HET    T3P   6064       3
HET    T3P   6065       3
HET    T3P   6066       3
HET    T3P   6067       3
HET    T3P   6068       3
HET    T3P   6069       3
HET    T3P   6070       3
HET    T3P   6071       3
HET    T3P   6072       3
HET    T3P   6073       3
HET    T3P   6074       3
HET    T3P   6075       3
HET    T3P   6076       3
HET    T3P   6077       3
HET    T3P   6078       3
HET    T3P   6079       3
HET    T3P   6080       3
HET    T3P   6081       3
HET    T3P   6082       3
HET    T3P   6083       3
HET    T3P   6084       3
HET    T3P   6085       3
HET    T3P   6086       3
HET    T3P   6087       3
HET    T3P   6088       3
HET    T3P   6089       3
HET    T3P   6090       3
HET    T3P   6091       3
HET    T3P   6092       3
HET    T3P   6093       3
HET    T3P   6094       3
HET    T3P   6095       3
HET    T3P   6096       3
HET    T3P   6097       3
HET    T3P   6098       3
HET    T3P   6099       3
HET    T3P   6100       3
HET    T3P   6101       3
HET    T3P   6102       3
HET    T3P   6103       3
HET    T3P   6104       3
HET    T3P   6105       3
HET    T3P   6106       3
HET    T3P   6107       3
HET    T3P   6108       3
HET    T3P   6109       3
HET    T3P   6110       3
HET    T3P   6111       3
HET    T3P   6112       3
HET    T3P   6113       3
HET    T3P   6114       3
HET    T3P   6115       3
HET    T3P   6116       3
HET    T3P   6117       3
HET    T3P   6118       3
HET    T3P   6119       3
HET    T3P   6120       3
HET    T3P   6121       3
HET    T3P   6122       3
HET    T3P   6123       3
HET    T3P   6124       3
HET    T3P   6125       3
HET    T3P   6126       3
HET    T3P   6127       3
HET    T3P   6128       3
HET    T3P   6129       3
HET    T3P   6130       3
HET    T3P   6131       3
HET    T3P   6132       3
HET    T3P   6133       3
HET    T3P   6134       3
HET    T3P   6135       3
HET    T3P   6136       3
HET    T3P   6137       3
HET    T3P   6138       3
HET    T3P   6139       3
HET    T3P   6140       3
HET    T3P   6141       3
HET    T3P   6142       3
HET    T3P   6143       3
HET    T3P   6144       3
HET    T3P   6145       3
HET    T3P   6146       3
HET    T3P   6147       3
HET    T3P   6148       3
HET    T3P   6149       3
HET    T3P   6150       3
HET    T3P   6151       3
HET    T3P   6152       3
HET    T3P   6153       3
HET    T3P   6154       3
HET    T3P   6155       3
HET    T3P   6156       3
HET    T3P   6157       3
HET    T3P   6158       3
HET    T3P   6159       3
HET    T3P   6160       3
HET    T3P   6161       3
HET    T3P   6162       3
HET    T3P   6163       3
HET    T3P   6164       3
HET    T3P   6165       3
HET    T3P   6166       3
HET    T3P   6167       3
HET    T3P   6168       3
HET    T3P   6169       3
HET    T3P   6170       3
HET    T3P   6171       3
HET    T3P   6172       3
HET    T3P   6173       3
HET    T3P   6174       3
HET    T3P   6175       3
HET    T3P   6176       3
HET    T3P   6177       3
HET    T3P   6178       3
HET    T3P   6179       3
HET    T3P   6180       3
HET    T3P   6181       3
HET    T3P   6182       3
HET    T3P   6183       3
HET    T3P   6184       3
HET    T3P   6185       3
HET    T3P   6186       3
HET    T3P   6187       3
HET    T3P   6188       3
HET    T3P   6189       3
HET    T3P   6190       3
HET    T3P   6191       3
HET    T3P   6192       3
HET    T3P   6193       3
HET    T3P   6194       3
HET    T3P   6195       3
HET    T3P   6196       3
HET    T3P   6197       3
HET    T3P   6198       3
HET    T3P   6199       3
HET    T3P   6200       3
HET    T3P   6201       3
HET    T3P   6202       3
HET    T3P   6203       3
HET    T3P   6204       3
HET    T3P   6205       3
HET    T3P   6206       3
HET    T3P   6207       3
HET    T3P   6208       3
HET    T3P   6209       3
HET    T3P   6210       3
HET    T3P   6211       3
HET    T3P   6212       3
HET    T3P   6213       3
HET    T3P   6214       3
HET    T3P   6215       3
HET    T3P   6216       3
HET    T3P   6217       3
HET    T3P   6218       3
HET    T3P   6219       3
HET    T3P   6220       3
HET    T3P   6221       3
HET    T3P   6222       3
HET    T3P   6223       3
HET    T3P   6224       3
HET    T3P   6225       3
HET    T3P   6226       3
HET    T3P   6227       3
HET    T3P   6228       3
HET    T3P   6229       3
HET    T3P   6230       3
HET    T3P   6231       3
HET    T3P   6232       3
HET    T3P   6233       3
HET    T3P   6234       3
HET    T3P   6235       3
HET    T3P   6236       3
HET    T3P   6237       3
HET    T3P   6238       3
HET    T3P   6239       3
HET    T3P   6240       3
HET    T3P   6241       3
HET    T3P   6242       3
HET    T3P   6243       3
HET    T3P   6244       3
HET    T3P   6245       3
HET    T3P   6246       3
HET    T3P   6247       3
HET    T3P   6248       3
HET    T3P   6249       3
HET    T3P   6250       3
HET    T3P   6251       3
HET    T3P   6252       3
HET    T3P   6253       3
HET    T3P   6254       3
HET    T3P   6255       3
HET    T3P   6256       3
HET    T3P   6257       3
HET    T3P   6258       3
HET    T3P   6259       3
HET    T3P   6260       3
HET    T3P   6261       3
HET    T3P   6262       3
HET    T3P   6263       3
HET    T3P   6264       3
HET    T3P   6265       3
HET    T3P   6266       3
HET    T3P   6267       3
HET    T3P   6268       3
HET    T3P   6269       3
HET    T3P   6270       3
HET    T3P   6271       3
HET    T3P   6272       3
HET    T3P   6273       3
HET    T3P   6274       3
HET    T3P   6275       3
HET    T3P   6276       3
HET    T3P   6277       3
HET    T3P   6278       3
HET    T3P   6279       3
HET    T3P   6280       3
HET    T3P   6281       3
HET    T3P   6282       3
HET    T3P   6283       3
HET    T3P   6284       3
HET    T3P   6285       3
HET    T3P   6286       3
HET    T3P   6287       3
HET    T3P   6288       3
HET    T3P   6289       3
HET    T3P   6290       3
HET    T3P   6291       3
HET    T3P   6292       3
HET    T3P   6293       3
HET    T3P   6294       3
HET    T3P   6295       3
HET    T3P   6296       3
HET    T3P   6297       3
HET    T3P   6298       3
HET    T3P   6299       3
HET    T3P   6300       3
HET    T3P   6301       3
HET    T3P   6302       3
HET    T3P   6303       3
HET    T3P   6304       3
HET    T3P   6305       3
HET    T3P   6306       3
HET    T3P   6307       3
HET    T3P   6308       3
HET    T3P   6309       3
HET    T3P   6310       3
HET    T3P   6311       3
HET    T3P   6312       3
HET    T3P   6313       3
HET    T3P   6314       3
HET    T3P   6315       3
HET    T3P   6316       3
HET    T3P   6317       3
HET    T3P   6318       3
HET    T3P   6319       3
HET    T3P   6320       3
HET    T3P   6321       3
HET    T3P   6322       3
HET    T3P   6323       3
HET    T3P   6324       3
HET    T3P   6325       3
HET    T3P   6326       3
HET    T3P   6327       3
HET    T3P   6328       3
HET    T3P   6329       3
HET    T3P   6330       3
HET    T3P   6331       3
HET    T3P   6332       3
HET    T3P   6333       3
HET    T3P   6334       3
HET    T3P   6335       3
HET    T3P   6336       3
HET    T3P   6337       3
HET    T3P   6338       3
HET    T3P   6339       3
HET    T3P   6340       3
HET    T3P   6341       3
HET    T3P   6342       3
HET    T3P   6343       3
HET    T3P   6344       3
HET    T3P   6345       3
HET    T3P   6346       3
HET    T3P   6347       3
HET    T3P   6348       3
HET    T3P   6349       3
HET    T3P   6350       3
HET    T3P   6351       3
HET    T3P   6352       3
HET    T3P   6353       3
HET    T3P   6354       3
HET    T3P   6355       3
HET    T3P   6356       3
HET    T3P   6357       3
HET    T3P   6358       3
HET    T3P   6359       3
HET    T3P   6360       3
HET    T3P   6361       3
HET    T3P   6362       3
HET    T3P   6363       3
HET    T3P   6364       3
HET    T3P   6365       3
HET    T3P   6366       3
HET    T3P   6367       3
HET    T3P   6368       3
HET    T3P   6369       3
HET    T3P   6370       3
HET    T3P   6371       3
HET    T3P   6372       3
HET    T3P   6373       3
HET    T3P   6374       3
HET    T3P   6375       3
HET    T3P   6376       3
HET    T3P   6377       3
HET    T3P   6378       3
HET    T3P   6379       3
HET    T3P   6380       3
HET    T3P   6381       3
HET    T3P   6382       3
HET    T3P   6383       3
HET    T3P   6384       3
HET    T3P   6385       3
HET    T3P   6386       3
HET    T3P   6387       3
HET    T3P   6388       3
HET    T3P   6389       3
HET    T3P   6390       3
HET    T3P   6391       3
HET    T3P   6392       3
HET    T3P   6393       3
HET    T3P   6394       3
HET    T3P   6395       3
HET    T3P   6396       3
HET    T3P   6397       3
HET    T3P   6398       3
HET    T3P   6399       3
HET    T3P   6400       3
HET    T3P   6401       3
HET    T3P   6402       3
HET    T3P   6403       3
HET    T3P   6404       3
HET    T3P   6405       3
HET    T3P   6406       3
HET    T3P   6407       3
HET    T3P   6408       3
HET    T3P   6409       3
HET    T3P   6410       3
HET    T3P   6411       3
HET    T3P   6412       3
HET    T3P   6413       3
HET    T3P   6414       3
HET    T3P   6415       3
HET    T3P   6416       3
HET    T3P   6417       3
HET    T3P   6418       3
HET    T3P   6419       3
HET    T3P   6420       3
HET    T3P   6421       3
HET    T3P   6422       3
HET    T3P   6423       3
HET    T3P   6424       3
HET    T3P   6425       3
HET    T3P   6426       3
HET    T3P   6427       3
HET    T3P   6428       3
HET    T3P   6429       3
HET    T3P   6430       3
HET    T3P   6431       3
HET    T3P   6432       3
HET    T3P   6433       3
HET    T3P   6434       3
HET    T3P   6435       3
HET    T3P   6436       3
HET    T3P   6437       3
HET    T3P   6438       3
HET    T3P   6439       3
HET    T3P   6440       3
HET    T3P   6441       3
HET    T3P   6442       3
HET    T3P   6443       3
HET    T3P   6444       3
HET    T3P   6445       3
HET    T3P   6446       3
HET    T3P   6447       3
HET    T3P   6448       3
HET    T3P   6449       3
HET    T3P   6450       3
HET    T3P   6451       3
HET    T3P   6452       3
HET    T3P   6453       3
HET    T3P   6454       3
HET    T3P   6455       3
HET    T3P   6456       3
HET    T3P   6457       3
HET    T3P   6458       3
HET    T3P   6459       3
HET    T3P   6460       3
HET    T3P   6461       3
HET    T3P   6462       3
HET    T3P   6463       3
HET    T3P   6464       3
HET    T3P   6465       3
HET    T3P   6466       3
HET    T3P   6467       3
HET    T3P   6468       3
HET    T3P   6469       3
HET    T3P   6470       3
HET    T3P   6471       3
HET    T3P   6472       3
HET    T3P   6473       3
HET    T3P   6474       3
HET    T3P   6475       3
HET    T3P   6476       3
HET    T3P   6477       3
HET    T3P   6478       3
HET    T3P   6479       3
HET    T3P   6480       3
HET    T3P   6481       3
HET    T3P   6482       3
HET    T3P   6483       3
HET    T3P   6484       3
HET    T3P   6485       3
HET    T3P   6486       3
HET    T3P   6487       3
HET    T3P   6488       3
HET    T3P   6489       3
HET    T3P   6490       3
HET    T3P   6491       3
HET    T3P   6492       3
HET    T3P   6493       3
HET    T3P   6494       3
HET    T3P   6495       3
HET    T3P   6496       3
HET    T3P   6497       3
HET    T3P   6498       3
HET    T3P   6499       3
HET    T3P   6500       3
HET    T3P   6501       3
HET    T3P   6502       3
HET    T3P   6503       3
HET    T3P   6504       3
HET    T3P   6505       3
HET    T3P   6506       3
HET    T3P   6507       3
HET    T3P   6508       3
HET    T3P   6509       3
HET    T3P   6510       3
HET    T3P   6511       3
HET    T3P   6512       3
HET    T3P   6513       3
HET    T3P   6514       3
HET    T3P   6515       3
HET    T3P   6516       3
HET    T3P   6517       3
HET    T3P   6518       3
HET    T3P   6519       3
HET    T3P   6520       3
HET    T3P   6521       3
HET    T3P   6522       3
HET    T3P   6523       3
HET    T3P   6524       3
HET    T3P   6525       3
HET    T3P   6526       3
HET    T3P   6527       3
HET    T3P   6528       3
HET    T3P   6529       3
HET    T3P   6530       3
HET    T3P   6531       3
HET    T3P   6532       3
HET    T3P   6533       3
HET    T3P   6534       3
HET    T3P   6535       3
HET    T3P   6536       3
HET    T3P   6537       3
HET    T3P   6538       3
HET    T3P   6539       3
HET    T3P   6540       3
HET    T3P   6541       3
HET    T3P   6542       3
HET    T3P   6543       3
HET    T3P   6544       3
HET    T3P   6545       3
HET    T3P   6546       3
HET    T3P   6547       3
HET    T3P   6548       3
HET    T3P   6549       3
HET    T3P   6550       3
HET    T3P   6551       3
HET    T3P   6552       3
HET    T3P   6553       3
HET    T3P   6554       3
HET    T3P   6555       3
HET    T3P   6556       3
HET    T3P   6557       3
HET    T3P   6558       3
HET    T3P   6559       3
HET    T3P   6560       3
HET    T3P   6561       3
HET    T3P   6562       3
HET    T3P   6563       3
HET    T3P   6564       3
HET    T3P   6565       3
HET    T3P   6566       3
HET    T3P   6567       3
HET    T3P   6568       3
HET    T3P   6569       3
HET    T3P   6570       3
HET    T3P   6571       3
HET    T3P   6572       3
HET    T3P   6573       3
HET    T3P   6574       3
HET    T3P   6575       3
HET    T3P   6576       3
HET    T3P   6577       3
HET    T3P   6578       3
HET    T3P   6579       3
HET    T3P   6580       3
HET    T3P   6581       3
HET    T3P   6582       3
HET    T3P   6583       3
HET    T3P   6584       3
HET    T3P   6585       3
HET    T3P   6586       3
HET    T3P   6587       3
HET    T3P   6588       3
HET    T3P   6589       3
HET    T3P   6590       3
HET    T3P   6591       3
HET    T3P   6592       3
HET    T3P   6593       3
HET    T3P   6594       3
HET    T3P   6595       3
HET    T3P   6596       3
HET    T3P   6597       3
HET    T3P   6598       3
HET    T3P   6599       3
HET    T3P   6600       3
HET    T3P   6601       3
HET    T3P   6602       3
HET    T3P   6603       3
HET    T3P   6604       3
HET    T3P   6605       3
HET    T3P   6606       3
HET    T3P   6607       3
HET    T3P   6608       3
HET    T3P   6609       3
HET    T3P   6610       3
HET    T3P   6611       3
HET    T3P   6612       3
HET    T3P   6613       3
HET    T3P   6614       3
HET    T3P   6615       3
HET    T3P   6616       3
HET    T3P   6617       3
HET    T3P   6618       3
HET    T3P   6619       3
HET    T3P   6620       3
HET    T3P   6621       3
HET    T3P   6622       3
HET    T3P   6623       3
HET    T3P   6624       3
HET    T3P   6625       3
HET    T3P   6626       3
HET    T3P   6627       3
HET    T3P   6628       3
HET    T3P   6629       3
HET    T3P   6630       3
HET    T3P   6631       3
HET    T3P   6632       3
HET    T3P   6633       3
HET    T3P   6634       3
HET    T3P   6635       3
HET    T3P   6636       3
HET    T3P   6637       3
HET    T3P   6638       3
HET    T3P   6639       3
HET    T3P   6640       3
HET    T3P   6641       3
HET    T3P   6642       3
HET    T3P   6643       3
HET    T3P   6644       3
HET    T3P   6645       3
HET    T3P   6646       3
HET    T3P   6647       3
HET    T3P   6648       3
HET    T3P   6649       3
HET    T3P   6650       3
HET    T3P   6651       3
HET    T3P   6652       3
HET    T3P   6653       3
HET    T3P   6654       3
HET    T3P   6655       3
HET    T3P   6656       3
HET    T3P   6657       3
HET    T3P   6658       3
HET    T3P   6659       3
HET    T3P   6660       3
HET    T3P   6661       3
HET    T3P   6662       3
HET    T3P   6663       3
HET    T3P   6664       3
HET    T3P   6665       3
HET    T3P   6666       3
HET    T3P   6667       3
HET    T3P   6668       3
HET    T3P   6669       3
HET    T3P   6670       3
HET    T3P   6671       3
HET    T3P   6672       3
HET    T3P   6673       3
HET    T3P   6674       3
HET    T3P   6675       3
HET    T3P   6676       3
HET    T3P   6677       3
HET    T3P   6678       3
HET    T3P   6679       3
HET    T3P   6680       3
HET    T3P   6681       3
HET    T3P   6682       3
HET    T3P   6683       3
HET    T3P   6684       3
HET    T3P   6685       3
HET    T3P   6686       3
HET    T3P   6687       3
HET    T3P   6688       3
HET    T3P   6689       3
HET    T3P   6690       3
HET    T3P   6691       3
HET    T3P   6692       3
HET    T3P   6693       3
HET    T3P   6694       3
HET    T3P   6695       3
HET    T3P   6696       3
HET    T3P   6697       3
HET    T3P   6698       3
HET    T3P   6699       3
HET    T3P   6700       3
HET    T3P   6701       3
HET    T3P   6702       3
HET    T3P   6703       3
HET    T3P   6704       3
HET    T3P   6705       3
HET    T3P   6706       3
HET    T3P   6707       3
HET    T3P   6708       3
HET    T3P   6709       3
HET    T3P   6710       3
HET    T3P   6711       3
HET    T3P   6712       3
HET    T3P   6713       3
HET    T3P   6714       3
HET    T3P   6715       3
HET    T3P   6716       3
HET    T3P   6717       3
HET    T3P   6718       3
HET    T3P   6719       3
HET    T3P   6720       3
HET    T3P   6721       3
HET    T3P   6722       3
HET    T3P   6723       3
HET    T3P   6724       3
HET    T3P   6725       3
HET    T3P   6726       3
HET    T3P   6727       3
HET    T3P   6728       3
HET    T3P   6729       3
HET    T3P   6730       3
HET    T3P   6731       3
HET    T3P   6732       3
HET    T3P   6733       3
HET    T3P   6734       3
HET    T3P   6735       3
HET    T3P   6736       3
HET    T3P   6737       3
HET    T3P   6738       3
HET    T3P   6739       3
HET    T3P   6740       3
HET    T3P   6741       3
HET    T3P   6742       3
HET    T3P   6743       3
HET    T3P   6744       3
HET    T3P   6745       3
HET    T3P   6746       3
HET    T3P   6747       3
HET    T3P   6748       3
HET    T3P   6749       3
HET    T3P   6750       3
HET    T3P   6751       3
HET    T3P   6752       3
HET    T3P   6753       3
HET    T3P   6754       3
HET    T3P   6755       3
HET    T3P   6756       3
HET    T3P   6757       3
HET    T3P   6758       3
HET    T3P   6759       3
HET    T3P   6760       3
HET    T3P   6761       3
HET    T3P   6762       3
HET    T3P   6763       3
HET    T3P   6764       3
HET    T3P   6765       3
HET    T3P   6766       3
HET    T3P   6767       3
HET    T3P   6768       3
HET    T3P   6769       3
HET    T3P   6770       3
HET    T3P   6771       3
HET    T3P   6772       3
HET    T3P   6773       3
HET    T3P   6774       3
HET    T3P   6775       3
HET    T3P   6776       3
HET    T3P   6777       3
HET    T3P   6778       3
HET    T3P   6779       3
HET    T3P   6780       3
HET    T3P   6781       3
HET    T3P   6782       3
HET    T3P   6783       3
HET    T3P   6784       3
HET    T3P   6785       3
HET    T3P   6786       3
HET    T3P   6787       3
HET    T3P   6788       3
HET    T3P   6789       3
HET    T3P   6790       3
HET    T3P   6791       3
HET    T3P   6792       3
HET    T3P   6793       3
HET    T3P   6794       3
HET    T3P   6795       3
HET    T3P   6796       3
HET    T3P   6797       3
HET    T3P   6798       3
HET    T3P   6799       3
HET    T3P   6800       3
HET    T3P   6801       3
HET    T3P   6802       3
HET    T3P   6803       3
HET    T3P   6804       3
HET    T3P   6805       3
HET    T3P   6806       3
HET    T3P   6807       3
HET    T3P   6808       3
HET    T3P   6809       3
HET    T3P   6810       3
HET    T3P   6811       3
HET    T3P   6812       3
HET    T3P   6813       3
HET    T3P   6814       3
HET    T3P   6815       3
HET    T3P   6816       3
HET    T3P   6817       3
HET    T3P   6818       3
HET    T3P   6819       3
HET    T3P   6820       3
HET    T3P   6821       3
HET    T3P   6822       3
HET    T3P   6823       3
HET    T3P   6824       3
HET    T3P   6825       3
HET    T3P   6826       3
HET    T3P   6827       3
HET    T3P   6828       3
HET    T3P   6829       3
HET    T3P   6830       3
HET    T3P   6831       3
HET    T3P   6832       3
HET    T3P   6833       3
HET    T3P   6834       3
HET    T3P   6835       3
HET    T3P   6836       3
HET    T3P   6837       3
HET    T3P   6838       3
HET    T3P   6839       3
HET    T3P   6840       3
HET    T3P   6841       3
HET    T3P   6842       3
HET    T3P   6843       3
HET    T3P   6844       3
HET    T3P   6845       3
HET    T3P   6846       3
HET    T3P   6847       3
HET    T3P   6848       3
HET    T3P   6849       3
HET    T3P   6850       3
HET    T3P   6851       3
HET    T3P   6852       3
HET    T3P   6853       3
HET    T3P   6854       3
HET    T3P   6855       3
HET    T3P   6856       3
HET    T3P   6857       3
HET    T3P   6858       3
HET    T3P   6859       3
HET    T3P   6860       3
HET    T3P   6861       3
HET    T3P   6862       3
HET    T3P   6863       3
HET    T3P   6864       3
HET    T3P   6865       3
HET    T3P   6866       3
HET    T3P   6867       3
HET    T3P   6868       3
HET    T3P   6869       3
HET    T3P   6870       3
HET    T3P   6871       3
HET    T3P   6872       3
HET    T3P   6873       3
HET    T3P   6874       3
HET    T3P   6875       3
HET    T3P   6876       3
HET    T3P   6877       3
HET    T3P   6878       3
HET    T3P   6879       3
HET    T3P   6880       3
HET    T3P   6881       3
HET    T3P   6882       3
HET    T3P   6883       3
HET    T3P   6884       3
HET    T3P   6885       3
HET    T3P   6886       3
HET    T3P   6887       3
HET    T3P   6888       3
HET    T3P   6889       3
HET    T3P   6890       3
HET    T3P   6891       3
HET    T3P   6892       3
HET    T3P   6893       3
HET    T3P   6894       3
HET    T3P   6895       3
HET    T3P   6896       3
HET    T3P   6897       3
HET    T3P   6898       3
HET    T3P   6899       3
HET    T3P   6900       3
HET    T3P   6901       3
HET    T3P   6902       3
HET    T3P   6903       3
HET    T3P   6904       3
HET    T3P   6905       3
HET    T3P   6906       3
HET    T3P   6907       3
HET    T3P   6908       3
HET    T3P   6909       3
HET    T3P   6910       3
HET    T3P   6911       3
HET    T3P   6912       3
HET    T3P   6913       3
HET    T3P   6914       3
HET    T3P   6915       3
HET    T3P   6916       3
HET    T3P   6917       3
HET    T3P   6918       3
HET    T3P   6919       3
HET    T3P   6920       3
HET    T3P   6921       3
HET    T3P   6922       3
HET    T3P   6923       3
HET    T3P   6924       3
HET    T3P   6925       3
HET    T3P   6926       3
HET    T3P   6927       3
HET    T3P   6928       3
HET    T3P   6929       3
HET    T3P   6930       3
HET    T3P   6931       3
HET    T3P   6932       3
HET    T3P   6933       3
HET    T3P   6934       3
HET    T3P   6935       3
HET    T3P   6936       3
HET    T3P   6937       3
HET    T3P   6938       3
HET    T3P   6939       3
HET    T3P   6940       3
HET    T3P   6941       3
HET    T3P   6942       3
HET    T3P   6943       3
HET    T3P   6944       3
HET    T3P   6945       3
HET    T3P   6946       3
HET    T3P   6947       3
HET    T3P   6948       3
HET    T3P   6949       3
HET    T3P   6950       3
HET    T3P   6951       3
HET    T3P   6952       3
HET    T3P   6953       3
HET    T3P   6954       3
HET    T3P   6955       3
HET    T3P   6956       3
HET    T3P   6957       3
HET    T3P   6958       3
HET    T3P   6959       3
HET    T3P   6960       3
HET    T3P   6961       3
HET    T3P   6962       3
HET    T3P   6963       3
HET    T3P   6964       3
HET    T3P   6965       3
HET    T3P   6966       3
HET    T3P   6967       3
HET    T3P   6968       3
HET    T3P   6969       3
HET    T3P   6970       3
HET    T3P   6971       3
HET    T3P   6972       3
HET    T3P   6973       3
HET    T3P   6974       3
HET    T3P   6975       3
HET    T3P   6976       3
HET    T3P   6977       3
HET    T3P   6978       3
HET    T3P   6979       3
HET    T3P   6980       3
HET    T3P   6981       3
HET    T3P   6982       3
HET    T3P   6983       3
HET    T3P   6984       3
HET    T3P   6985       3
HET    T3P   6986       3
HET    T3P   6987       3
HET    T3P   6988       3
HET    T3P   6989       3
HET    T3P   6990       3
HET    T3P   6991       3
HET    T3P   6992       3
HET    T3P   6993       3
HET    T3P   6994       3
HET    T3P   6995       3
HET    T3P   6996       3
HET    T3P   6997       3
HET    T3P   6998       3
HET    T3P   6999       3
HET    T3P   7000       3
HET    T3P   7001       3
HET    T3P   7002       3
HET    T3P   7003       3
HET    T3P   7004       3
HET    T3P   7005       3
HET    T3P   7006       3
HET    T3P   7007       3
HET    T3P   7008       3
HET    T3P   7009       3
HET    T3P   7010       3
HET    T3P   7011       3
HET    T3P   7012       3
HET    T3P   7013       3
HET    T3P   7014       3
HET    T3P   7015       3
HET    T3P   7016       3
HET    T3P   7017       3
HET    T3P   7018       3
HET    T3P   7019       3
HET    T3P   7020       3
HET    T3P   7021       3
HET    T3P   7022       3
HET    T3P   7023       3
HET    T3P   7024       3
HET    T3P   7025       3
HET    T3P   7026       3
HET    T3P   7027       3
HET    T3P   7028       3
HET    T3P   7029       3
HET    T3P   7030       3
HET    T3P   7031       3
HET    T3P   7032       3
HET    T3P   7033       3
HET    T3P   7034       3
HET    T3P   7035       3
HET    T3P   7036       3
HET    T3P   7037       3
HET    T3P   7038       3
HET    T3P   7039       3
HET    T3P   7040       3
HET    T3P   7041       3
HET    T3P   7042       3
HET    T3P   7043       3
HET    T3P   7044       3
HET    T3P   7045       3
HET    T3P   7046       3
HET    T3P   7047       3
HET    T3P   7048       3
HET    T3P   7049       3
HET    T3P   7050       3
HET    T3P   7051       3
HET    T3P   7052       3
HET    T3P   7053       3
HET    T3P   7054       3
HET    T3P   7055       3
HET    T3P   7056       3
HET    T3P   7057       3
HET    T3P   7058       3
HET    T3P   7059       3
HET    T3P   7060       3
HET    T3P   7061       3
HET    T3P   7062       3
HET    T3P   7063       3
HET    T3P   7064       3
HET    T3P   7065       3
HET    T3P   7066       3
HET    T3P   7067       3
HET    T3P   7068       3
HET    T3P   7069       3
HET    T3P   7070       3
HET    T3P   7071       3
HET    T3P   7072       3
HET    T3P   7073       3
HET    T3P   7074       3
HET    T3P   7075       3
HET    T3P   7076       3
HET    T3P   7077       3
HET    T3P   7078       3
HET    T3P   7079       3
HET    T3P   7080       3
HET    T3P   7081       3
HET    T3P   7082       3
HET    T3P   7083       3
HET    T3P   7084       3
HET    T3P   7085       3
HET    T3P   7086       3
HET    T3P   7087       3
HET    T3P   7088       3
HET    T3P   7089       3
HET    T3P   7090       3
HET    T3P   7091       3
HET    T3P   7092       3
HET    T3P   7093       3
HET    T3P   7094       3
HET    T3P   7095       3
HET    T3P   7096       3
HET    T3P   7097       3
HET    T3P   7098       3
HET    T3P   7099       3
HET    T3P   7100       3
HET    T3P   7101       3
HET    T3P   7102       3
HET    T3P   7103       3
HET    T3P   7104       3
HET    T3P   7105       3
HET    T3P   7106       3
HET    T3P   7107       3
HET    T3P   7108       3
HET    T3P   7109       3
HET    T3P   7110       3
HET    T3P   7111       3
HET    T3P   7112       3
HET    T3P   7113       3
HET    T3P   7114       3
HET    T3P   7115       3
HET    T3P   7116       3
HET    T3P   7117       3
HET    T3P   7118       3
HET    T3P   7119       3
HET    T3P   7120       3
HET    T3P   7121       3
HET    T3P   7122       3
HET    T3P   7123       3
HET    T3P   7124       3
HET    T3P   7125       3
HET    T3P   7126       3
HET    T3P   7127       3
HET    T3P   7128       3
HET    T3P   7129       3
HET    T3P   7130       3
HET    T3P   7131       3
HET    T3P   7132       3
HET    T3P   7133       3
HET    T3P   7134       3
HET    T3P   7135       3
HET    T3P   7136       3
HET    T3P   7137       3
HET    T3P   7138       3
HET    T3P   7139       3
HET    T3P   7140       3
HET    T3P   7141       3
HET    T3P   7142       3
HET    T3P   7143       3
HET    T3P   7144       3
HET    T3P   7145       3
HET    T3P   7146       3
HET    T3P   7147       3
HET    T3P   7148       3
HET    T3P   7149       3
HET    T3P   7150       3
HET    T3P   7151       3
HET    T3P   7152       3
HET    T3P   7153       3
HET    T3P   7154       3
HET    T3P   7155       3
HET    T3P   7156       3
HET    T3P   7157       3
HET    T3P   7158       3
HET    T3P   7159       3
HET    T3P   7160       3
HET    T3P   7161       3
HET    T3P   7162       3
HET    T3P   7163       3
HET    T3P   7164       3
HET    T3P   7165       3
HET    T3P   7166       3
HET    T3P   7167       3
HET    T3P   7168       3
HET    T3P   7169       3
HET    T3P   7170       3
HET    T3P   7171       3
HET    T3P   7172       3
HET    T3P   7173       3
HET    T3P   7174       3
HET    T3P   7175       3
HET    T3P   7176       3
HET    T3P   7177       3
HET    T3P   7178       3
HET    T3P   7179       3
HET    T3P   7180       3
HET    T3P   7181       3
HET    T3P   7182       3
HET    T3P   7183       3
HET    T3P   7184       3
HET    T3P   7185       3
HET    T3P   7186       3
HET    T3P   7187       3
HET    T3P   7188       3
HET    T3P   7189       3
HET    T3P   7190       3
HET    T3P   7191       3
HET    T3P   7192       3
HET    T3P   7193       3
HET    T3P   7194       3
HET    T3P   7195       3
HET    T3P   7196       3
HET    T3P   7197       3
HET    T3P   7198       3
HET    T3P   7199       3
HET    T3P   7200       3
HET    T3P   7201       3
HET    T3P   7202       3
HET    T3P   7203       3
HET    T3P   7204       3
HET    T3P   7205       3
HET    T3P   7206       3
HET    T3P   7207       3
HET    T3P   7208       3
HET    T3P   7209       3
HET    T3P   7210       3
HET    T3P   7211       3
HET    T3P   7212       3
HET    T3P   7213       3
HET    T3P   7214       3
HET    T3P   7215       3
HET    T3P   7216       3
HET    T3P   7217       3
HET    T3P   7218       3
HET    T3P   7219       3
HET    T3P   7220       3
HET    T3P   7221       3
HET    T3P   7222       3
HET    T3P   7223       3
HET    T3P   7224       3
HET    T3P   7225       3
HET    T3P   7226       3
HET    T3P   7227       3
HET    T3P   7228       3
HET    T3P   7229       3
HET    T3P   7230       3
HET    T3P   7231       3
HET    T3P   7232       3
HET    T3P   7233       3
HET    T3P   7234       3
HET    T3P   7235       3
HET    T3P   7236       3
HET    T3P   7237       3
HET    T3P   7238       3
HET    T3P   7239       3
HET    T3P   7240       3
HET    T3P   7241       3
HET    T3P   7242       3
HET    T3P   7243       3
HET    T3P   7244       3
HET    T3P   7245       3
HET    T3P   7246       3
HET    T3P   7247       3
HET    T3P   7248       3
HET    T3P   7249       3
HET    T3P   7250       3
HET    T3P   7251       3
HET    T3P   7252       3
HET    T3P   7253       3
HET    T3P   7254       3
HET    T3P   7255       3
HET    T3P   7256       3
HET    T3P   7257       3
HET    T3P   7258       3
HET    T3P   7259       3
HET    T3P   7260       3
HET    T3P   7261       3
HET    T3P   7262       3
HET    T3P   7263       3
HET    T3P   7264       3
HET    T3P   7265       3
HET    T3P   7266       3
HET    T3P   7267       3
HET    T3P   7268       3
HET    T3P   7269       3
HET    T3P   7270       3
HET    T3P   7271       3
HET    T3P   7272       3
HET    T3P   7273       3
HET    T3P   7274       3
HET    T3P   7275       3
HET    T3P   7276       3
HET    T3P   7277       3
HET    T3P   7278       3
HET    T3P   7279       3
HET    T3P   7280       3
HET    T3P   7281       3
HET    T3P   7282       3
HET    T3P   7283       3
HET    T3P   7284       3
HET    T3P   7285       3
HET    T3P   7286       3
HET    T3P   7287       3
HET    T3P   7288       3
HET    T3P   7289       3
HET    T3P   7290       3
HET    T3P   7291       3
HET    T3P   7292       3
HET    T3P   7293       3
HET    T3P   7294       3
HET    T3P   7295       3
HET    T3P   7296       3
HET    T3P   7297       3
HET    T3P   7298       3
HET    T3P   7299       3
HET    T3P   7300       3
HET    T3P   7301       3
HET    T3P   7302       3
HET    T3P   7303       3
HET    T3P   7304       3
HET    T3P   7305       3
HET    T3P   7306       3
HET    T3P   7307       3
HET    T3P   7308       3
HET    T3P   7309       3
HET    T3P   7310       3
HET    T3P   7311       3
HET    T3P   7312       3
HET    T3P   7313       3
HET    T3P   7314       3
HET    T3P   7315       3
HET    T3P   7316       3
HET    T3P   7317       3
HET    T3P   7318       3
HET    T3P   7319       3
HET    T3P   7320       3
HET    T3P   7321       3
HET    T3P   7322       3
HET    T3P   7323       3
HET    T3P   7324       3
HET    T3P   7325       3
HET    T3P   7326       3
HET    T3P   7327       3
HET    T3P   7328       3
HET    T3P   7329       3
HET    T3P   7330       3
HET    T3P   7331       3
HET    T3P   7332       3
HET    T3P   7333       3
HET    T3P   7334       3
HET    T3P   7335       3
HET    T3P   7336       3
HET    T3P   7337       3
HET    T3P   7338       3
HET    T3P   7339       3
HET    T3P   7340       3
HET    T3P   7341       3
HET    T3P   7342       3
HET    T3P   7343       3
HET    T3P   7344       3
HET    T3P   7345       3
HET    T3P   7346       3
HET    T3P   7347       3
HET    T3P   7348       3
HET    T3P   7349       3
HET    T3P   7350       3
HET    T3P   7351       3
HET    T3P   7352       3
HET    T3P   7353       3
HET    T3P   7354       3
HET    T3P   7355       3
HET    T3P   7356       3
HET    T3P   7357       3
HET    T3P   7358       3
HET    T3P   7359       3
HET    T3P   7360       3
HET    T3P   7361       3
HET    T3P   7362       3
HET    T3P   7363       3
HET    T3P   7364       3
HET    T3P   7365       3
HET    T3P   7366       3
HET    T3P   7367       3
HET    T3P   7368       3
HET    T3P   7369       3
HET    T3P   7370       3
HET    T3P   7371       3
HET    T3P   7372       3
HET    T3P   7373       3
HET    T3P   7374       3
HET    T3P   7375       3
HET    T3P   7376       3
HET    T3P   7377       3
HET    T3P   7378       3
HET    T3P   7379       3
HET    T3P   7380       3
HET    T3P   7381       3
HET    T3P   7382       3
HET    T3P   7383       3
HET    T3P   7384       3
HET    T3P   7385       3
HET    T3P   7386       3
HET    T3P   7387       3
HET    T3P   7388       3
HET    T3P   7389       3
HET    T3P   7390       3
HET    T3P   7391       3
HET    T3P   7392       3
HET    T3P   7393       3
HET    T3P   7394       3
HET    T3P   7395       3
HET    T3P   7396       3
HET    T3P   7397       3
HET    T3P   7398       3
HET    T3P   7399       3
HET    T3P   7400       3
HET    T3P   7401       3
HET    T3P   7402       3
HET    T3P   7403       3
HET    T3P   7404       3
HET    T3P   7405       3
HET    T3P   7406       3
HET    T3P   7407       3
HET    T3P   7408       3
HET    T3P   7409       3
HET    T3P   7410       3
HET    T3P   7411       3
HET    T3P   7412       3
HET    T3P   7413       3
HET    T3P   7414       3
HET    T3P   7415       3
HET    T3P   7416       3
HET    T3P   7417       3
HET    T3P   7418       3
HET    T3P   7419       3
HET    T3P   7420       3
HET    T3P   7421       3
HET    T3P   7422       3
HET    T3P   7423       3
HET    T3P   7424       3
HET    T3P   7425       3
HET    T3P   7426       3
HET    T3P   7427       3
HET    T3P   7428       3
HET    T3P   7429       3
HET    T3P   7430       3
HET    T3P   7431       3
HET    T3P   7432       3
HET    T3P   7433       3
HET    T3P   7434       3
HET    T3P   7435       3
HET    T3P   7436       3
HET    T3P   7437       3
HET    T3P   7438       3
HET    T3P   7439       3
HET    T3P   7440       3
HET    T3P   7441       3
HET    T3P   7442       3
HET    T3P   7443       3
HET    T3P   7444       3
HET    T3P   7445       3
HET    T3P   7446       3
HET    T3P   7447       3
HET    T3P   7448       3
HET    T3P   7449       3
HET    T3P   7450       3
HET    T3P   7451       3
HET    T3P   7452       3
HET    T3P   7453       3
HET    T3P   7454       3
HET    T3P   7455       3
HET    T3P   7456       3
HET    T3P   7457       3
HET    T3P   7458       3
HET    T3P   7459       3
HET    T3P   7460       3
HET    T3P   7461       3
HET    T3P   7462       3
HET    T3P   7463       3
HET    T3P   7464       3
HET    T3P   7465       3
HET    T3P   7466       3
HET    T3P   7467       3
HET    T3P   7468       3
HET    T3P   7469       3
HET    T3P   7470       3
HET    T3P   7471       3
HET    T3P   7472       3
HET    T3P   7473       3
HET    T3P   7474       3
HET    T3P   7475       3
HET    T3P   7476       3
HET    T3P   7477       3
HET    T3P   7478       3
HET    T3P   7479       3
HET    T3P   7480       3
HET    T3P   7481       3
HET    T3P   7482       3
HET    T3P   7483       3
HET    T3P   7484       3
HET    T3P   7485       3
HET    T3P   7486       3
HET    T3P   7487       3
HET    T3P   7488       3
HET    T3P   7489       3
HET    T3P   7490       3
HET    T3P   7491       3
HET    T3P   7492       3
HET    T3P   7493       3
HET    T3P   7494       3
HET    T3P   7495       3
HET    T3P   7496       3
HET    T3P   7497       3
HET    T3P   7498       3
HET    T3P   7499       3
HET    T3P   7500       3
HET    T3P   7501       3
HET    T3P   7502       3
HET    T3P   7503       3
HET    T3P   7504       3
HET    T3P   7505       3
HET    T3P   7506       3
HET    T3P   7507       3
HET    T3P   7508       3
HET    T3P   7509       3
HET    T3P   7510       3
HET    T3P   7511       3
HET    T3P   7512       3
HET    T3P   7513       3
HET    T3P   7514       3
HET    T3P   7515       3
HET    T3P   7516       3
HET    T3P   7517       3
HET    T3P   7518       3
HET    T3P   7519       3
HET    T3P   7520       3
HET    T3P   7521       3
HET    T3P   7522       3
HET    T3P   7523       3
HET    T3P   7524       3
HET    T3P   7525       3
HET    T3P   7526       3
HET    T3P   7527       3
HET    T3P   7528       3
HET    T3P   7529       3
HET    T3P   7530       3
HET    T3P   7531       3
HET    T3P   7532       3
HET    T3P   7533       3
HET    T3P   7534       3
HET    T3P   7535       3
HET    T3P   7536       3
HET    T3P   7537       3
HET    T3P   7538       3
HET    T3P   7539       3
HET    T3P   7540       3
HET    T3P   7541       3
HET    T3P   7542       3
HET    T3P   7543       3
HET    T3P   7544       3
HET    T3P   7545       3
HET    T3P   7546       3
HET    T3P   7547       3
HET    T3P   7548       3
HET    T3P   7549       3
HET    T3P   7550       3
HET    T3P   7551       3
HET    T3P   7552       3
HET    T3P   7553       3
HET    T3P   7554       3
HET    T3P   7555       3
HET    T3P   7556       3
HET    T3P   7557       3
HET    T3P   7558       3
HET    T3P   7559       3
HET    T3P   7560       3
HET    T3P   7561       3
HET    T3P   7562       3
HET    T3P   7563       3
HET    T3P   7564       3
HET    T3P   7565       3
HET    T3P   7566       3
HET    T3P   7567       3
HET    T3P   7568       3
HET    T3P   7569       3
HET    T3P   7570       3
HET    T3P   7571       3
HET    T3P   7572       3
HET    T3P   7573       3
HET    T3P   7574       3
HET    T3P   7575       3
HET    T3P   7576       3
HET    T3P   7577       3
HET    T3P   7578       3
HET    T3P   7579       3
HET    T3P   7580       3
HET    T3P   7581       3
HET    T3P   7582       3
HET    T3P   7583       3
HET    T3P   7584       3
HET    T3P   7585       3
HET    T3P   7586       3
HET    T3P   7587       3
HET    T3P   7588       3
HET    T3P   7589       3
HET    T3P   7590       3
HET    T3P   7591       3
HET    T3P   7592       3
HET    T3P   7593       3
HET    T3P   7594       3
HET    T3P   7595       3
HET    T3P   7596       3
HET    T3P   7597       3
HET    T3P   7598       3
HET    T3P   7599       3
HET    T3P   7600       3
HET    T3P   7601       3
HET    T3P   7602       3
HET    T3P   7603       3
HET    T3P   7604       3
HET    T3P   7605       3
HET    T3P   7606       3
HET    T3P   7607       3
HET    T3P   7608       3
HET    T3P   7609       3
HET    T3P   7610       3
HET    T3P   7611       3
HET    T3P   7612       3
HET    T3P   7613       3
HET    T3P   7614       3
HET    T3P   7615       3
HET    T3P   7616       3
HET    T3P   7617       3
HET    T3P   7618       3
HET    T3P   7619       3
HET    T3P   7620       3
HET    T3P   7621       3
HET    T3P   7622       3
HET    T3P   7623       3
HET    T3P   7624       3
HET    T3P   7625       3
HET    T3P   7626       3
HET    T3P   7627       3
HET    T3P   7628       3
HET    T3P   7629       3
HET    T3P   7630       3
HET    T3P   7631       3
HET    T3P   7632       3
HET    T3P   7633       3
HET    T3P   7634       3
HET    T3P   7635       3
HET    T3P   7636       3
HET    T3P   7637       3
HET    T3P   7638       3
HET    T3P   7639       3
HET    T3P   7640       3
HET    T3P   7641       3
HET    T3P   7642       3
HET    T3P   7643       3
HET    T3P   7644       3
HET    T3P   7645       3
HET    T3P   7646       3
HET    T3P   7647       3
HET    T3P   7648       3
HET    T3P   7649       3
HET    T3P   7650       3
HET    T3P   7651       3
HET    T3P   7652       3
HET    T3P   7653       3
HET    T3P   7654       3
HET    T3P   7655       3
HET    T3P   7656       3
HET    T3P   7657       3
HET    T3P   7658       3
HET    T3P   7659       3
HET    T3P   7660       3
HET    T3P   7661       3
HET    T3P   7662       3
HET    T3P   7663       3
HET    T3P   7664       3
HET    T3P   7665       3
HET    T3P   7666       3
HET    T3P   7667       3
HET    T3P   7668       3
HET    T3P   7669       3
HET    T3P   7670       3
HET    T3P   7671       3
HET    T3P   7672       3
HET    T3P   7673       3
HET    T3P   7674       3
HET    T3P   7675       3
HET    T3P   7676       3
HET    T3P   7677       3
HET    T3P   7678       3
HET    T3P   7679       3
HET    T3P   7680       3
HET    T3P   7681       3
HET    T3P   7682       3
HET    T3P   7683       3
HET    T3P   7684       3
HET    T3P   7685       3
HET    T3P   7686       3
HET    T3P   7687       3
HET    T3P   7688       3
HET    T3P   7689       3
HET    T3P   7690       3
HET    T3P   7691       3
HET    T3P   7692       3
HET    T3P   7693       3
HET    T3P   7694       3
HET    T3P   7695       3
HET    T3P   7696       3
HET    T3P   7697       3
HET    T3P   7698       3
HET    T3P   7699       3
HET    T3P   7700       3
HET    T3P   7701       3
HET    T3P   7702       3
HET    T3P   7703       3
HET    T3P   7704       3
HET    T3P   7705       3
HET    T3P   7706       3
HET    T3P   7707       3
HET    T3P   7708       3
HET    T3P   7709       3
HET    T3P   7710       3
HET    T3P   7711       3
HET    T3P   7712       3
HET    T3P   7713       3
HET    T3P   7714       3
HET    T3P   7715       3
HET    T3P   7716       3
HET    T3P   7717       3
HET    T3P   7718       3
HET    T3P   7719       3
HET    T3P   7720       3
HET    T3P   7721       3
HET    T3P   7722       3
HET    T3P   7723       3
HET    T3P   7724       3
HET    T3P   7725       3
HET    T3P   7726       3
HET    T3P   7727       3
HET    T3P   7728       3
HET    T3P   7729       3
HET    T3P   7730       3
HET    T3P   7731       3
HET    T3P   7732       3
HET    T3P   7733       3
HET    T3P   7734       3
HET    T3P   7735       3
HET    T3P   7736       3
HET    T3P   7737       3
HET    T3P   7738       3
HET    T3P   7739       3
HET    T3P   7740       3
HET    T3P   7741       3
HET    T3P   7742       3
HET    T3P   7743       3
HET    T3P   7744       3
HET    T3P   7745       3
HET    T3P   7746       3
HET    T3P   7747       3
HET    T3P   7748       3
HET    T3P   7749       3
HET    T3P   7750       3
HET    T3P   7751       3
HET    T3P   7752       3
HET    T3P   7753       3
HET    T3P   7754       3
HET    T3P   7755       3
HET    T3P   7756       3
HET    T3P   7757       3
HET    T3P   7758       3
HET    T3P   7759       3
HET    T3P   7760       3
HET    T3P   7761       3
HET    T3P   7762       3
HET    T3P   7763       3
HET    T3P   7764       3
HET    T3P   7765       3
HET    T3P   7766       3
HET    T3P   7767       3
HET    T3P   7768       3
HET    T3P   7769       3
HET    T3P   7770       3
HET    T3P   7771       3
HET    T3P   7772       3
HET    T3P   7773       3
HET    T3P   7774       3
HET    T3P   7775       3
HET    T3P   7776       3
HET    T3P   7777       3
HET    T3P   7778       3
HET    T3P   7779       3
HET    T3P   7780       3
HET    T3P   7781       3
HET    T3P   7782       3
HET    T3P   7783       3
HET    T3P   7784       3
HET    T3P   7785       3
HET    T3P   7786       3
HET    T3P   7787       3
HET    T3P   7788       3
HET    T3P   7789       3
HET    T3P   7790       3
HET    T3P   7791       3
HET    T3P   7792       3
HET    T3P   7793       3
HET    T3P   7794       3
HET    T3P   7795       3
HET    T3P   7796       3
HET    T3P   7797       3
HET    T3P   7798       3
HET    T3P   7799       3
HET    T3P   7800       3
HET    T3P   7801       3
HET    T3P   7802       3
HET    T3P   7803       3
HET    T3P   7804       3
HET    T3P   7805       3
HET    T3P   7806       3
HET    T3P   7807       3
HET    T3P   7808       3
HET    T3P   7809       3
HET    T3P   7810       3
HET    T3P   7811       3
HET    T3P   7812       3
HET    T3P   7813       3
HET    T3P   7814       3
HET    T3P   7815       3
HET    T3P   7816       3
HET    T3P   7817       3
HET    T3P   7818       3
HET    T3P   7819       3
HET    T3P   7820       3
HET    T3P   7821       3
HET    T3P   7822       3
HET    T3P   7823       3
HET    T3P   7824       3
HET    T3P   7825       3
HET    T3P   7826       3
HET    T3P   7827       3
HET    T3P   7828       3
HET    T3P   7829       3
HET    T3P   7830       3
HET    T3P   7831       3
HET    T3P   7832       3
HET    T3P   7833       3
HET    T3P   7834       3
HET    T3P   7835       3
HET    T3P   7836       3
HET    T3P   7837       3
HET    T3P   7838       3
HET    T3P   7839       3
HET    T3P   7840       3
HET    T3P   7841       3
HET    T3P   7842       3
HET    T3P   7843       3
HET    T3P   7844       3
HET    T3P   7845       3
HET    T3P   7846       3
HET    T3P   7847       3
HET    T3P   7848       3
HET    T3P   7849       3
HET    T3P   7850       3
HET    T3P   7851       3
HET    T3P   7852       3
HET    T3P   7853       3
HET    T3P   7854       3
HET    T3P   7855       3
HET    T3P   7856       3
HET    T3P   7857       3
HET    T3P   7858       3
HET    T3P   7859       3
HET    T3P   7860       3
HET    T3P   7861       3
HET    T3P   7862       3
HET    T3P   7863       3
HET    T3P   7864       3
HET    T3P   7865       3
HET    T3P   7866       3
HET    T3P   7867       3
HET    T3P   7868       3
HET    T3P   7869       3
HET    T3P   7870       3
HET    T3P   7871       3
HET    T3P   7872       3
HET    T3P   7873       3
HET    T3P   7874       3
HET    T3P   7875       3
HET    T3P   7876       3
HET    T3P   7877       3
HET    T3P   7878       3
HET    T3P   7879       3
HET    T3P   7880       3
HET    T3P   7881       3
HET    T3P   7882       3
HET    T3P   7883       3
HET    T3P   7884       3
HET    T3P   7885       3
HET    T3P   7886       3
HET    T3P   7887       3
HET    T3P   7888       3
HET    T3P   7889       3
HET    T3P   7890       3
HET    T3P   7891       3
HET    T3P   7892       3
HET    T3P   7893       3
HET    T3P   7894       3
HET    T3P   7895       3
HET    T3P   7896       3
HET    T3P   7897       3
HET    T3P   7898       3
HET    T3P   7899       3
HET    T3P   7900       3
HET    T3P   7901       3
HET    T3P   7902       3
HET    T3P   7903       3
HET    T3P   7904       3
HET    T3P   7905       3
HET    T3P   7906       3
HET    T3P   7907       3
HET    T3P   7908       3
HET    T3P   7909       3
HET    T3P   7910       3
HET    T3P   7911       3
HET    T3P   7912       3
HET    T3P   7913       3
HET    T3P   7914       3
HET    T3P   7915       3
HET    T3P   7916       3
HET    T3P   7917       3
HET    T3P   7918       3
HET    T3P   7919       3
HET    T3P   7920       3
HET    T3P   7921       3
HET    T3P   7922       3
HET    T3P   7923       3
HET    T3P   7924       3
HET    T3P   7925       3
HET    T3P   7926       3
HET    T3P   7927       3
HET    T3P   7928       3
HET    T3P   7929       3
HET    T3P   7930       3
HET    T3P   7931       3
HET    T3P   7932       3
HET    T3P   7933       3
HET    T3P   7934       3
HET    T3P   7935       3
HET    T3P   7936       3
HET    T3P   7937       3
HET    T3P   7938       3
HET    T3P   7939       3
HET    T3P   7940       3
HET    T3P   7941       3
HET    T3P   7942       3
HET    T3P   7943       3
HET    T3P   7944       3
HET    T3P   7945       3
HET    T3P   7946       3
HET    T3P   7947       3
HET    T3P   7948       3
HET    T3P   7949       3
HET    T3P   7950       3
HET    T3P   7951       3
HET    T3P   7952       3
HET    T3P   7953       3
HET    T3P   7954       3
HET    T3P   7955       3
HET    T3P   7956       3
HET    T3P   7957       3
HET    T3P   7958       3
HET    T3P   7959       3
HET    T3P   7960       3
HET    T3P   7961       3
HET    T3P   7962       3
HET    T3P   7963       3
HET    T3P   7964       3
HET    T3P   7965       3
HET    T3P   7966       3
HET    T3P   7967       3
HET    T3P   7968       3
HET    T3P   7969       3
HET    T3P   7970       3
HET    T3P   7971       3
HET    T3P   7972       3
HET    T3P   7973       3
HET    T3P   7974       3
HET    T3P   7975       3
HET    T3P   7976       3
HET    T3P   7977       3
HET    T3P   7978       3
HET    T3P   7979       3
HET    T3P   7980       3
HET    T3P   7981       3
HET    T3P   7982       3
HET    T3P   7983       3
HET    T3P   7984       3
HET    T3P   7985       3
HET    T3P   7986       3
HET    T3P   7987       3
HET    T3P   7988       3
HET    T3P   7989       3
HET    T3P   7990       3
HET    T3P   7991       3
HET    T3P   7992       3
HET    T3P   7993       3
HET    T3P   7994       3
HET    T3P   7995       3
HET    T3P   7996       3
HET    T3P   7997       3
HET    T3P   7998       3
HET    T3P   7999       3
HET    T3P   8000       3
HET    T3P   8001       3
HET    T3P   8002       3
HET    T3P   8003       3
HET    T3P   8004       3
HET    T3P   8005       3
HET    T3P   8006       3
HET    T3P   8007       3
HET    T3P   8008       3
HET    T3P   8009       3
HET    T3P   8010       3
HET    T3P   8011       3
HET    T3P   8012       3
HET    T3P   8013       3
HET    T3P   8014       3
HET    T3P   8015       3
HET    T3P   8016       3
HET    T3P   8017       3
HET    T3P   8018       3
HET    T3P   8019       3
HET    T3P   8020       3
HET    T3P   8021       3
HET    T3P   8022       3
HET    T3P   8023       3
HET    T3P   8024       3
HET    T3P   8025       3
HET    T3P   8026       3
HET    T3P   8027       3
HET    T3P   8028       3
HET    T3P   8029       3
HET    T3P   8030       3
HET    T3P   8031       3
HET    T3P   8032       3
HET    T3P   8033       3
HET    T3P   8034       3
HET    T3P   8035       3
HET    T3P   8036       3
HET    T3P   8037       3
HET    T3P   8038       3
HET    T3P   8039       3
HET    T3P   8040       3
HET    T3P   8041       3
HET    T3P   8042       3
HET    T3P   8043       3
HET    T3P   8044       3
HET    T3P   8045       3
HET    T3P   8046       3
HET    T3P   8047       3
HET    T3P   8048       3
HET    T3P   8049       3
HET    T3P   8050       3
HET    T3P   8051       3
HET    T3P   8052       3
HET    T3P   8053       3
HET    T3P   8054       3
HET    T3P   8055       3
HET    T3P   8056       3
HET    T3P   8057       3
HET    T3P   8058       3
HET    T3P   8059       3
HET    T3P   8060       3
HET    T3P   8061       3
HET    T3P   8062       3
HET    T3P   8063       3
HET    T3P   8064       3
HET    T3P   8065       3
HET    T3P   8066       3
HET    T3P   8067       3
HET    T3P   8068       3
HET    T3P   8069       3
HET    T3P   8070       3
HET    T3P   8071       3
HET    T3P   8072       3
HET    T3P   8073       3
HET    T3P   8074       3
HET    T3P   8075       3
HET    T3P   8076       3
HET    T3P   8077       3
HET    T3P   8078       3
HET    T3P   8079       3
HET    T3P   8080       3
HET    T3P   8081       3
HET    T3P   8082       3
HET    T3P   8083       3
HET    T3P   8084       3
HET    T3P   8085       3
HET    T3P   8086       3
HET    T3P   8087       3
HET    T3P   8088       3
HET    T3P   8089       3
HET    T3P   8090       3
HET    T3P   8091       3
HET    T3P   8092       3
HET    T3P   8093       3
HET    T3P   8094       3
HET    T3P   8095       3
HET    T3P   8096       3
HET    T3P   8097       3
HET    T3P   8098       3
HET    T3P   8099       3
HET    T3P   8100       3
HET    T3P   8101       3
HET    T3P   8102       3
HET    T3P   8103       3
HET    T3P   8104       3
HET    T3P   8105       3
HET    T3P   8106       3
HET    T3P   8107       3
HET    T3P   8108       3
HET    T3P   8109       3
HET    T3P   8110       3
HET    T3P   8111       3
HET    T3P   8112       3
HET    T3P   8113       3
HET    T3P   8114       3
HET    T3P   8115       3
HET    T3P   8116       3
HET    T3P   8117       3
HET    T3P   8118       3
HET    T3P   8119       3
HET    T3P   8120       3
HET    T3P   8121       3
HET    T3P   8122       3
HET    T3P   8123       3
HET    T3P   8124       3
HET    T3P   8125       3
HET    T3P   8126       3
HET    T3P   8127       3
HET    T3P   8128       3
HET    T3P   8129       3
HET    T3P   8130       3
HET    T3P   8131       3
HET    T3P   8132       3
HET    T3P   8133       3
HET    T3P   8134       3
HET    T3P   8135       3
HET    T3P   8136       3
HET    T3P   8137       3
HET    T3P   8138       3
HET    T3P   8139       3
HET    T3P   8140       3
HET    T3P   8141       3
HET    T3P   8142       3
HET    T3P   8143       3
HET    T3P   8144       3
HET    T3P   8145       3
HET    T3P   8146       3
HET    T3P   8147       3
HET    T3P   8148       3
HET    T3P   8149       3
HET    T3P   8150       3
HET    T3P   8151       3
HET    T3P   8152       3
HET    T3P   8153       3
HET    T3P   8154       3
HET    T3P   8155       3
HET    T3P   8156       3
HET    T3P   8157       3
HET    T3P   8158       3
HET    T3P   8159       3
HET    T3P   8160       3
HET    T3P   8161       3
HET    T3P   8162       3
HET    T3P   8163       3
HET    T3P   8164       3
HET    T3P   8165       3
HET    T3P   8166       3
HET    T3P   8167       3
HET    T3P   8168       3
HET    T3P   8169       3
HET    T3P   8170       3
HET    T3P   8171       3
HET    T3P   8172       3
HET    T3P   8173       3
HET    T3P   8174       3
HET    T3P   8175       3
HET    T3P   8176       3
HET    T3P   8177       3
HET    T3P   8178       3
HET    T3P   8179       3
HET    T3P   8180       3
HET    T3P   8181       3
HET    T3P   8182       3
HET    T3P   8183       3
HET    T3P   8184       3
HET    T3P   8185       3
HET    T3P   8186       3
HET    T3P   8187       3
HET    T3P   8188       3
HET    T3P   8189       3
HET    T3P   8190       3
HET    T3P   8191       3
HET    T3P   8192       3
HET    T3P   8193       3
HET    T3P   8194       3
HET    T3P   8195       3
HET    T3P   8196       3
HET    T3P   8197       3
HET    T3P   8198       3
HET    T3P   8199       3
HET    T3P   8200       3
HET    T3P   8201       3
HET    T3P   8202       3
HET    T3P   8203       3
HET    T3P   8204       3
HET    T3P   8205       3
HET    T3P   8206       3
HET    T3P   8207       3
HET    T3P   8208       3
HET    T3P   8209       3
HET    T3P   8210       3
HET    T3P   8211       3
HET    T3P   8212       3
HET    T3P   8213       3
HET    T3P   8214       3
HET    T3P   8215       3
HET    T3P   8216       3
HET    T3P   8217       3
HET    T3P   8218       3
HET    T3P   8219       3
HET    T3P   8220       3
HET    T3P   8221       3
HET    T3P   8222       3
HET    T3P   8223       3
HET    T3P   8224       3
HET    T3P   8225       3
HET    T3P   8226       3
HET    T3P   8227       3
HET    T3P   8228       3
HET    T3P   8229       3
HET    T3P   8230       3
HET    T3P   8231       3
HET    T3P   8232       3
HET    T3P   8233       3
HET    T3P   8234       3
HET    T3P   8235       3
HET    T3P   8236       3
HET    T3P   8237       3
HET    T3P   8238       3
HET    T3P   8239       3
HET    T3P   8240       3
HET    T3P   8241       3
HET    T3P   8242       3
HET    T3P   8243       3
HET    T3P   8244       3
HET    T3P   8245       3
HET    T3P   8246       3
HET    T3P   8247       3
HET    T3P   8248       3
HET    T3P   8249       3
HET    T3P   8250       3
HET    T3P   8251       3
HET    T3P   8252       3
HET    T3P   8253       3
HET    T3P   8254       3
HET    T3P   8255       3
HET    T3P   8256       3
HET    T3P   8257       3
HET    T3P   8258       3
HET    T3P   8259       3
HET    T3P   8260       3
HET    T3P   8261       3
HET    T3P   8262       3
HET    T3P   8263       3
HET    T3P   8264       3
HET    T3P   8265       3
HET    T3P   8266       3
HET    T3P   8267       3
HET    T3P   8268       3
HET    T3P   8269       3
HET    T3P   8270       3
HET    T3P   8271       3
HET    T3P   8272       3
HET    T3P   8273       3
HET    T3P   8274       3
HET    T3P   8275       3
HET    T3P   8276       3
HET    T3P   8277       3
HET    T3P   8278       3
HET    T3P   8279       3
HET    T3P   8280       3
HET    T3P   8281       3
HET    T3P   8282       3
HET    T3P   8283       3
HET    T3P   8284       3
HET    T3P   8285       3
HET    T3P   8286       3
HET    T3P   8287       3
HET    T3P   8288       3
HET    T3P   8289       3
HET    T3P   8290       3
HET    T3P   8291       3
HET    T3P   8292       3
HET    T3P   8293       3
HET    T3P   8294       3
HET    T3P   8295       3
HET    T3P   8296       3
HET    T3P   8297       3
HET    T3P   8298       3
HET    T3P   8299       3
HET    T3P   8300       3
HET    T3P   8301       3
HET    T3P   8302       3
HET    T3P   8303       3
HET    T3P   8304       3
HET    T3P   8305       3
HET    T3P   8306       3
HET    T3P   8307       3
HET    T3P   8308       3
HET    T3P   8309       3
HET    T3P   8310       3
HET    T3P   8311       3
HET    T3P   8312       3
HET    T3P   8313       3
HET    T3P   8314       3
HET    T3P   8315       3
HET    T3P   8316       3
HET    T3P   8317       3
HET    T3P   8318       3
HET    T3P   8319       3
HET    T3P   8320       3
HET    T3P   8321       3
HET    T3P   8322       3
HET    T3P   8323       3
HET    T3P   8324       3
HET    T3P   8325       3
HET    T3P   8326       3
HET    T3P   8327       3
HET    T3P   8328       3
HET    T3P   8329       3
HET    T3P   8330       3
HET    T3P   8331       3
HET    T3P   8332       3
HET    T3P   8333       3
HET    T3P   8334       3
HET    T3P   8335       3
HET    T3P   8336       3
HET    T3P   8337       3
HET    T3P   8338       3
HET    T3P   8339       3
HET    T3P   8340       3
HET    T3P   8341       3
HET    T3P   8342       3
HET    T3P   8343       3
HET    T3P   8344       3
HET    T3P   8345       3
HET    T3P   8346       3
HET    T3P   8347       3
HET    T3P   8348       3
HET    T3P   8349       3
HET    T3P   8350       3
HET    T3P   8351       3
HET    T3P   8352       3
HET    T3P   8353       3
HET    T3P   8354       3
HET    T3P   8355       3
HET    T3P   8356       3
HET    T3P   8357       3
HET    T3P   8358       3
HET    T3P   8359       3
HET    T3P   8360       3
HET    T3P   8361       3
HET    T3P   8362       3
HET    T3P   8363       3
HET    T3P   8364       3
HET    T3P   8365       3
HET    T3P   8366       3
HET    T3P   8367       3
HET    T3P   8368       3
HET    T3P   8369       3
HET    T3P   8370       3
HET    T3P   8371       3
HET    T3P   8372       3
HET    T3P   8373       3
HET    T3P   8374       3
HET    T3P   8375       3
HET    T3P   8376       3
HET    T3P   8377       3
HET    T3P   8378       3
HET    T3P   8379       3
HET    T3P   8380       3
HET    T3P   8381       3
HET    T3P   8382       3
HET    T3P   8383       3
HET    T3P   8384       3
HET    T3P   8385       3
HET    T3P   8386       3
HET    T3P   8387       3
HET    T3P   8388       3
HET    T3P   8389       3
HET    T3P   8390       3
HET    T3P   8391       3
HET    T3P   8392       3
HET    T3P   8393       3
HET    T3P   8394       3
HET    T3P   8395       3
HET    T3P   8396       3
HET    T3P   8397       3
HET    T3P   8398       3
HET    T3P   8399       3
HET    T3P   8400       3
HET    T3P   8401       3
HET    T3P   8402       3
HET    T3P   8403       3
HET    T3P   8404       3
HET    T3P   8405       3
HET    T3P   8406       3
HET    T3P   8407       3
HET    T3P   8408       3
HET    T3P   8409       3
HET    T3P   8410       3
HET    T3P   8411       3
HET    T3P   8412       3
HET    T3P   8413       3
HET    T3P   8414       3
HET    T3P   8415       3
HET    T3P   8416       3
HET    T3P   8417       3
HET    T3P   8418       3
HET    T3P   8419       3
HET    T3P   8420       3
HET    T3P   8421       3
HET    T3P   8422       3
HET    T3P   8423       3
HET    T3P   8424       3
HET    T3P   8425       3
HET    T3P   8426       3
HET    T3P   8427       3
HET    T3P   8428       3
HET    T3P   8429       3
HET    T3P   8430       3
HET    T3P   8431       3
HET    T3P   8432       3
HET    T3P   8433       3
HET    T3P   8434       3
HET    T3P   8435       3
HET    T3P   8436       3
HET    T3P   8437       3
HET    T3P   8438       3
HET    T3P   8439       3
HET    T3P   8440       3
HET    T3P   8441       3
HET    T3P   8442       3
HET    T3P   8443       3
HET    T3P   8444       3
HET    T3P   8445       3
HET    T3P   8446       3
HET    T3P   8447       3
HET    T3P   8448       3
HET    T3P   8449       3
HET    T3P   8450       3
HET    T3P   8451       3
HET    T3P   8452       3
HET    T3P   8453       3
HET    T3P   8454       3
HET    T3P   8455       3
HET    T3P   8456       3
HET    T3P   8457       3
HET    T3P   8458       3
HET    T3P   8459       3
HET    T3P   8460       3
HET    T3P   8461       3
HET    T3P   8462       3
HET    T3P   8463       3
HET    T3P   8464       3
HET    T3P   8465       3
HET    T3P   8466       3
HET    T3P   8467       3
HET    T3P   8468       3
HET    T3P   8469       3
HET    T3P   8470       3
HET    T3P   8471       3
HET    T3P   8472       3
HET    T3P   8473       3
HET    T3P   8474       3
HET    T3P   8475       3
HET    T3P   8476       3
HET    T3P   8477       3
HET    T3P   8478       3
HET    T3P   8479       3
HET    T3P   8480       3
HET    T3P   8481       3
HET    T3P   8482       3
HET    T3P   8483       3
HET    T3P   8484       3
HET    T3P   8485       3
HET    T3P   8486       3
HET    T3P   8487       3
HET    T3P   8488       3
HET    T3P   8489       3
HET    T3P   8490       3
HET    T3P   8491       3
HET    T3P   8492       3
HET    T3P   8493       3
HET    T3P   8494       3
HET    T3P   8495       3
HET    T3P   8496       3
HET    T3P   8497       3
HET    T3P   8498       3
HET    T3P   8499       3
HET    T3P   8500       3
HET    T3P   8501       3
HET    T3P   8502       3
HET    T3P   8503       3
HET    T3P   8504       3
HET    T3P   8505       3
HET    T3P   8506       3
HET    T3P   8507       3
HET    T3P   8508       3
HET    T3P   8509       3
HET    T3P   8510       3
HET    T3P   8511       3
HET    T3P   8512       3
HET    T3P   8513       3
HET    T3P   8514       3
HET    T3P   8515       3
HET    T3P   8516       3
HET    T3P   8517       3
HET    T3P   8518       3
HET    T3P   8519       3
HET    T3P   8520       3
HET    T3P   8521       3
HET    T3P   8522       3
HET    T3P   8523       3
HET    T3P   8524       3
HET    T3P   8525       3
HET    T3P   8526       3
HET    T3P   8527       3
HET    T3P   8528       3
HET    T3P   8529       3
HET    T3P   8530       3
HET    T3P   8531       3
HET    T3P   8532       3
HET    T3P   8533       3
HET    T3P   8534       3
HET    T3P   8535       3
HET    T3P   8536       3
HET    T3P   8537       3
HET    T3P   8538       3
HET    T3P   8539       3
HET    T3P   8540       3
HET    T3P   8541       3
HET    T3P   8542       3
HET    T3P   8543       3
HET    T3P   8544       3
HET    T3P   8545       3
HET    T3P   8546       3
HET    T3P   8547       3
HET    T3P   8548       3
HET    T3P   8549       3
HET    T3P   8550       3
HET    T3P   8551       3
HET    T3P   8552       3
HET    T3P   8553       3
HET    T3P   8554       3
HET    T3P   8555       3
HET    T3P   8556       3
HET    T3P   8557       3
HET    T3P   8558       3
HET    T3P   8559       3
HET    T3P   8560       3
HET    T3P   8561       3
HET    T3P   8562       3
HET    T3P   8563       3
HET    T3P   8564       3
HET    T3P   8565       3
HET    T3P   8566       3
HET    T3P   8567       3
HET    T3P   8568       3
HET    T3P   8569       3
HET    T3P   8570       3
HET    T3P   8571       3
HET    T3P   8572       3
HET    T3P   8573       3
HET    T3P   8574       3
HET    T3P   8575       3
HET    T3P   8576       3
HET    T3P   8577       3
HET    T3P   8578       3
HET    T3P   8579       3
HET    T3P   8580       3
HET    T3P   8581       3
HET    T3P   8582       3
HET    T3P   8583       3
HET    T3P   8584       3
HET    T3P   8585       3
HET    T3P   8586       3
HET    T3P   8587       3
HET    T3P   8588       3
HET    T3P   8589       3
HET    T3P   8590       3
HET    T3P   8591       3
HET    T3P   8592       3
HET    T3P   8593       3
HET    T3P   8594       3
HET    T3P   8595       3
HET    T3P   8596       3
HET    T3P   8597       3
HET    T3P   8598       3
HET    T3P   8599       3
HET    T3P   8600       3
HET    T3P   8601       3
HET    T3P   8602       3
HET    T3P   8603       3
HET    T3P   8604       3
HET    T3P   8605       3
HET    T3P   8606       3
HET    T3P   8607       3
HET    T3P   8608       3
HET    T3P   8609       3
HET    T3P   8610       3
HET    T3P   8611       3
HET    T3P   8612       3
HET    T3P   8613       3
HET    T3P   8614       3
HET    T3P   8615       3
HET    T3P   8616       3
HET    T3P   8617       3
HET    T3P   8618       3
HET    T3P   8619       3
HET    T3P   8620       3
HET    T3P   8621       3
HET    T3P   8622       3
HET    T3P   8623       3
HET    T3P   8624       3
HET    T3P   8625       3
HET    T3P   8626       3
HET    T3P   8627       3
HET    T3P   8628       3
HET    T3P   8629       3
HET    T3P   8630       3
HET    T3P   8631       3
HET    T3P   8632       3
HET    T3P   8633       3
HET    T3P   8634       3
HET    T3P   8635       3
HET    T3P   8636       3
HET    T3P   8637       3
HET    T3P   8638       3
HET    T3P   8639       3
HET    T3P   8640       3
HET    T3P   8641       3
HET    T3P   8642       3
HET    T3P   8643       3
HET    T3P   8644       3
HET    T3P   8645       3
HET    T3P   8646       3
HET    T3P   8647       3
HET    T3P   8648       3
HET    T3P   8649       3
HET    T3P   8650       3
HET    T3P   8651       3
HET    T3P   8652       3
HET    T3P   8653       3
HET    T3P   8654       3
HET    T3P   8655       3
HET    T3P   8656       3
HET    T3P   8657       3
HET    T3P   8658       3
HET    T3P   8659       3
HET    T3P   8660       3
HET    T3P   8661       3
HET    T3P   8662       3
HET    T3P   8663       3
HET    T3P   8664       3
HET    T3P   8665       3
HET    T3P   8666       3
HET    T3P   8667       3
HET    T3P   8668       3
HET    T3P   8669       3
HET    T3P   8670       3
HET    T3P   8671       3
HET    T3P   8672       3
HET    T3P   8673       3
HET    T3P   8674       3
HET    T3P   8675       3
HET    T3P   8676       3
HET    T3P   8677       3
HET    T3P   8678       3
HET    T3P   8679       3
HET    T3P   8680       3
HET    T3P   8681       3
HET    T3P   8682       3
HET    T3P   8683       3
HET    T3P   8684       3
HET    T3P   8685       3
HET    T3P   8686       3
HET    T3P   8687       3
HET    T3P   8688       3
HET    T3P   8689       3
HET    T3P   8690       3
HET    T3P   8691       3
HET    T3P   8692       3
HET    T3P   8693       3
HET    T3P   8694       3
HET    T3P   8695       3
HET    T3P   8696       3
HET    T3P   8697       3
HET    T3P   8698       3
HET    T3P   8699       3
HET    T3P   8700       3
HET    T3P   8701       3
HET    T3P   8702       3
HET    T3P   8703       3
HET    T3P   8704       3
HET    T3P   8705       3
HET    T3P   8706       3
HET    T3P   8707       3
HET    T3P   8708       3
HET    T3P   8709       3
HET    T3P   8710       3
HET    T3P   8711       3
HET    T3P   8712       3
HET    T3P   8713       3
HET    T3P   8714       3
HET    T3P   8715       3
HET    T3P   8716       3
HET    T3P   8717       3
HET    T3P   8718       3
HET    T3P   8719       3
HET    T3P   8720       3
HET    T3P   8721       3
HET    T3P   8722       3
HET    T3P   8723       3
HET    T3P   8724       3
HET    T3P   8725       3
HET    T3P   8726       3
HET    T3P   8727       3
HET    T3P   8728       3
HET    T3P   8729       3
HET    T3P   8730       3
HET    T3P   8731       3
HET    T3P   8732       3
HET    T3P   8733       3
HET    T3P   8734       3
HET    T3P   8735       3
HET    T3P   8736       3
HET    T3P   8737       3
HET    T3P   8738       3
HET    T3P   8739       3
HET    T3P   8740       3
HET    T3P   8741       3
HET    T3P   8742       3
HET    T3P   8743       3
HET    T3P   8744       3
HET    T3P   8745       3
HET    T3P   8746       3
HET    T3P   8747       3
HET    T3P   8748       3
HET    T3P   8749       3
HET    T3P   8750       3
HET    T3P   8751       3
HET    T3P   8752       3
HET    T3P   8753       3
HET    T3P   8754       3
HET    T3P   8755       3
HET    T3P   8756       3
HET    T3P   8757       3
HET    T3P   8758       3
HET    T3P   8759       3
HET    T3P   8760       3
HET    T3P   8761       3
HET    T3P   8762       3
HET    T3P   8763       3
HET    T3P   8764       3
HET    T3P   8765       3
HET    T3P   8766       3
HET    T3P   8767       3
HET    T3P   8768       3
HET    T3P   8769       3
HET    T3P   8770       3
HET    T3P   8771       3
HET    T3P   8772       3
HET    T3P   8773       3
HET    T3P   8774       3
HET    T3P   8775       3
HET    T3P   8776       3
HET    T3P   8777       3
HET    T3P   8778       3
HET    T3P   8779       3
HET    T3P   8780       3
HET    T3P   8781       3
HET    T3P   8782       3
HET    T3P   8783       3
HET    T3P   8784       3
HET    T3P   8785       3
HET    T3P   8786       3
HET    T3P   8787       3
HET    T3P   8788       3
HET    T3P   8789       3
HET    T3P   8790       3
HET    T3P   8791       3
HET    T3P   8792       3
HET    T3P   8793       3
HET    T3P   8794       3
HET    T3P   8795       3
HET    T3P   8796       3
HET    T3P   8797       3
HET    T3P   8798       3
HET    T3P   8799       3
HET    T3P   8800       3
HET    T3P   8801       3
HET    T3P   8802       3
HET    T3P   8803       3
HET    T3P   8804       3
HET    T3P   8805       3
HET    T3P   8806       3
HET    T3P   8807       3
HET    T3P   8808       3
HET    T3P   8809       3
HET    T3P   8810       3
HET    T3P   8811       3
HET    T3P   8812       3
HET    T3P   8813       3
HET    T3P   8814       3
HET    T3P   8815       3
HET    T3P   8816       3
HET    T3P   8817       3
HET    T3P   8818       3
HET    T3P   8819       3
HET    T3P   8820       3
HET    T3P   8821       3
HET    T3P   8822       3
HET    T3P   8823       3
HET    T3P   8824       3
HET    T3P   8825       3
HET    T3P   8826       3
HET    T3P   8827       3
HET    T3P   8828       3
HET    T3P   8829       3
HET    T3P   8830       3
HET    T3P   8831       3
HET    T3P   8832       3
HET    T3P   8833       3
HET    T3P   8834       3
HET    T3P   8835       3
HET    T3P   8836       3
HET    T3P   8837       3
HET    T3P   8838       3
HET    T3P   8839       3
HET    T3P   8840       3
HET    T3P   8841       3
HET    T3P   8842       3
HET    T3P   8843       3
HET    T3P   8844       3
HET    T3P   8845       3
HET    T3P   8846       3
HET    T3P   8847       3
HET    T3P   8848       3
HET    T3P   8849       3
HET    T3P   8850       3
HET    T3P   8851       3
HET    T3P   8852       3
HET    T3P   8853       3
HET    T3P   8854       3
HET    T3P   8855       3
HET    T3P   8856       3
HET    T3P   8857       3
HET    T3P   8858       3
HET    T3P   8859       3
HET    T3P   8860       3
HET    T3P   8861       3
HET    T3P   8862       3
HET    T3P   8863       3
HET    T3P   8864       3
HET    T3P   8865       3
HET    T3P   8866       3
HET    T3P   8867       3
HET    T3P   8868       3
HET    T3P   8869       3
HET    T3P   8870       3
HET    T3P   8871       3
HET    T3P   8872       3
HET    T3P   8873       3
HET    T3P   8874       3
HET    T3P   8875       3
HET    T3P   8876       3
HET    T3P   8877       3
HET    T3P   8878       3
HET    T3P   8879       3
HET    T3P   8880       3
HET    T3P   8881       3
HET    T3P   8882       3
HET    T3P   8883       3
HET    T3P   8884       3
HET    T3P   8885       3
HET    T3P   8886       3
HET    T3P   8887       3
HET    T3P   8888       3
HET    T3P   8889       3
HET    T3P   8890       3
HET    T3P   8891       3
HET    T3P   8892       3
HET    T3P   8893       3
HET    T3P   8894       3
HET    T3P   8895       3
HET    T3P   8896       3
HET    T3P   8897       3
HET    T3P   8898       3
HET    T3P   8899       3
HET    T3P   8900       3
HET    T3P   8901       3
HET    T3P   8902       3
HET    T3P   8903       3
HET    T3P   8904       3
HET    T3P   8905       3
HET    T3P   8906       3
HET    T3P   8907       3
HET    T3P   8908       3
HET    T3P   8909       3
HET    T3P   8910       3
HET    T3P   8911       3
HET    T3P   8912       3
HET    T3P   8913       3
HET    T3P   8914       3
HET    T3P   8915       3
HET    T3P   8916       3
HET    T3P   8917       3
HET    T3P   8918       3
HET    T3P   8919       3
HET    T3P   8920       3
HET    T3P   8921       3
HET    T3P   8922       3
HET    T3P   8923       3
HET    T3P   8924       3
HET    T3P   8925       3
HET    T3P   8926       3
HET    T3P   8927       3
HET    T3P   8928       3
HET    T3P   8929       3
HET    T3P   8930       3
HET    T3P   8931       3
HET    T3P   8932       3
HET    T3P   8933       3
HET    T3P   8934       3
HET    T3P   8935       3
HET    T3P   8936       3
HET    T3P   8937       3
HET    T3P   8938       3
HET    T3P   8939       3
HET    T3P   8940       3
HET    T3P   8941       3
HET    T3P   8942       3
HET    T3P   8943       3
HET    T3P   8944       3
HET    T3P   8945       3
HET    T3P   8946       3
HET    T3P   8947       3
HET    T3P   8948       3
HET    T3P   8949       3
HET    T3P   8950       3
HET    T3P   8951       3
HET    T3P   8952       3
HET    T3P   8953       3
HET    T3P   8954       3
HET    T3P   8955       3
HET    T3P   8956       3
HET    T3P   8957       3
HET    T3P   8958       3
HET    T3P   8959       3
HET    T3P   8960       3
HET    T3P   8961       3
HET    T3P   8962       3
HET    T3P   8963       3
HET    T3P   8964       3
HET    T3P   8965       3
HET    T3P   8966       3
HET    T3P   8967       3
HET    T3P   8968       3
HET    T3P   8969       3
HET    T3P   8970       3
HET    T3P   8971       3
HET    T3P   8972       3
HET    T3P   8973       3
HET    T3P   8974       3
HET    T3P   8975       3
HET    T3P   8976       3
HET    T3P   8977       3
HET    T3P   8978       3
HET    T3P   8979       3
HET    T3P   8980       3
HET    T3P   8981       3
HET    T3P   8982       3
HET    T3P   8983       3
HET    T3P   8984       3
HET    T3P   8985       3
HET    T3P   8986       3
HET    T3P   8987       3
HET    T3P   8988       3
HET    T3P   8989       3
HET    T3P   8990       3
HET    T3P   8991       3
HET    T3P   8992       3
HET    T3P   8993       3
HET    T3P   8994       3
HET    T3P   8995       3
HET    T3P   8996       3
HET    T3P   8997       3
HET    T3P   8998       3
HET    T3P   8999       3
HET    T3P   9000       3
HET    T3P   9001       3
HET    T3P   9002       3
HET    T3P   9003       3
HET    T3P   9004       3
HET    T3P   9005       3
HET    T3P   9006       3
HET    T3P   9007       3
HET    T3P   9008       3
HET    T3P   9009       3
HET    T3P   9010       3
HET    T3P   9011       3
HET    T3P   9012       3
HET    T3P   9013       3
HET    T3P   9014       3
HET    T3P   9015       3
HET    T3P   9016       3
HET    T3P   9017       3
HET    T3P   9018       3
HET    T3P   9019       3
HET    T3P   9020       3
HET    T3P   9021       3
HET    T3P   9022       3
HET    T3P   9023       3
HET    T3P   9024       3
HET    T3P   9025       3
HET    T3P   9026       3
HET    T3P   9027       3
HET    T3P   9028       3
HET    T3P   9029       3
HET    T3P   9030       3
HET    T3P   9031       3
HET    T3P   9032       3
HET    T3P   9033       3
HET    T3P   9034       3
HET    T3P   9035       3
HET    T3P   9036       3
HET    T3P   9037       3
HET    T3P   9038       3
HET    T3P   9039       3
HET    T3P   9040       3
HET    T3P   9041       3
HET    T3P   9042       3
HET    T3P   9043       3
HET    T3P   9044       3
HET    T3P   9045       3
HET    T3P   9046       3
HET    T3P   9047       3
HET    T3P   9048       3
HET    T3P   9049       3
HET    T3P   9050       3
HET    T3P   9051       3
HET    T3P   9052       3
HET    T3P   9053       3
HET    T3P   9054       3
HET    T3P   9055       3
HET    T3P   9056       3
HET    T3P   9057       3
HET    T3P   9058       3
HET    T3P   9059       3
HET    T3P   9060       3
HET    T3P   9061       3
HET    T3P   9062       3
HET    T3P   9063       3
HET    T3P   9064       3
HET    T3P   9065       3
HET    T3P   9066       3
HET    T3P   9067       3
HET    T3P   9068       3
HET    T3P   9069       3
HET    T3P   9070       3
HET    T3P   9071       3
HET    T3P   9072       3
HET    T3P   9073       3
HET    T3P   9074       3
HET    T3P   9075       3
HET    T3P   9076       3
HET    T3P   9077       3
HET    T3P   9078       3
HET    T3P   9079       3
HET    T3P   9080       3
HET    T3P   9081       3
HET    T3P   9082       3
HET    T3P   9083       3
HET    T3P   9084       3
HET    T3P   9085       3
HET    T3P   9086       3
HET    T3P   9087       3
HET    T3P   9088       3
HET    T3P   9089       3
HET    T3P   9090       3
HET    T3P   9091       3
HET    T3P   9092       3
HET    T3P   9093       3
HET    T3P   9094       3
HET    T3P   9095       3
HET    T3P   9096       3
HET    T3P   9097       3
HET    T3P   9098       3
HET    T3P   9099       3
HET    T3P   9100       3
HET    T3P   9101       3
HET    T3P   9102       3
HET    T3P   9103       3
HET    T3P   9104       3
HET    T3P   9105       3
HET    T3P   9106       3
HET    T3P   9107       3
HET    T3P   9108       3
HET    T3P   9109       3
HET    T3P   9110       3
HET    T3P   9111       3
HET    T3P   9112       3
HET    T3P   9113       3
HET    T3P   9114       3
HET    T3P   9115       3
HET    T3P   9116       3
HET    T3P   9117       3
HET    T3P   9118       3
HET    T3P   9119       3
HET    T3P   9120       3
HET    T3P   9121       3
HET    T3P   9122       3
HET    T3P   9123       3
HET    T3P   9124       3
HET    T3P   9125       3
HET    T3P   9126       3
HET    T3P   9127       3
HET    T3P   9128       3
HET    T3P   9129       3
HET    T3P   9130       3
HET    T3P   9131       3
HET    T3P   9132       3
HET    T3P   9133       3
HET    T3P   9134       3
HET    T3P   9135       3
HET    T3P   9136       3
HET    T3P   9137       3
HET    T3P   9138       3
HET    T3P   9139       3
HET    T3P   9140       3
HET    T3P   9141       3
HET    T3P   9142       3
HET    T3P   9143       3
HET    T3P   9144       3
HET    T3P   9145       3
HET    T3P   9146       3
HET    T3P   9147       3
HET    T3P   9148       3
HET    T3P   9149       3
HET    T3P   9150       3
HET    T3P   9151       3
HET    T3P   9152       3
HET    T3P   9153       3
HET    T3P   9154       3
HET    T3P   9155       3
HET    T3P   9156       3
HET    T3P   9157       3
HET    T3P   9158       3
HET    T3P   9159       3
HET    T3P   9160       3
HET    T3P   9161       3
HET    T3P   9162       3
HET    T3P   9163       3
HET    T3P   9164       3
HET    T3P   9165       3
HET    T3P   9166       3
HET    T3P   9167       3
HET    T3P   9168       3
HET    T3P   9169       3
HET    T3P   9170       3
HET    T3P   9171       3
HET    T3P   9172       3
HET    T3P   9173       3
HET    T3P   9174       3
HET    T3P   9175       3
HET    T3P   9176       3
HET    T3P   9177       3
HET    T3P   9178       3
HET    T3P   9179       3
HET    T3P   9180       3
HET    T3P   9181       3
HET    T3P   9182       3
HET    T3P   9183       3
HET    T3P   9184       3
HET    T3P   9185       3
HET    T3P   9186       3
HET    T3P   9187       3
HET    T3P   9188       3
HET    T3P   9189       3
HET    T3P   9190       3
HET    T3P   9191       3
HET    T3P   9192       3
HET    T3P   9193       3
HET    T3P   9194       3
HET    T3P   9195       3
HET    T3P   9196       3
HET    T3P   9197       3
HET    T3P   9198       3
HET    T3P   9199       3
HET    T3P   9200       3
HET    T3P   9201       3
HET    T3P   9202       3
HET    T3P   9203       3
HET    T3P   9204       3
HET    T3P   9205       3
HET    T3P   9206       3
HET    T3P   9207       3
HET    T3P   9208       3
HET    T3P   9209       3
HET    T3P   9210       3
HET    T3P   9211       3
HET    T3P   9212       3
HET    T3P   9213       3
HET    T3P   9214       3
HET    T3P   9215       3
HET    T3P   9216       3
HET    T3P   9217       3
HET    T3P   9218       3
HET    T3P   9219       3
HET    T3P   9220       3
HET    T3P   9221       3
HET    T3P   9222       3
HET    T3P   9223       3
HET    T3P   9224       3
HET    T3P   9225       3
HET    T3P   9226       3
HET    T3P   9227       3
HET    T3P   9228       3
HET    T3P   9229       3
HET    T3P   9230       3
HET    T3P   9231       3
HET    T3P   9232       3
HET    T3P   9233       3
HET    T3P   9234       3
HET    T3P   9235       3
HET    T3P   9236       3
HET    T3P   9237       3
HET    T3P   9238       3
HET    T3P   9239       3
HET    T3P   9240       3
HET    T3P   9241       3
HET    T3P   9242       3
HET    T3P   9243       3
HET    T3P   9244       3
HET    T3P   9245       3
HET    T3P   9246       3
HET    T3P   9247       3
HET    T3P   9248       3
HET    T3P   9249       3
HET    T3P   9250       3
HET    T3P   9251       3
HET    T3P   9252       3
HET    T3P   9253       3
HET    T3P   9254       3
HET    T3P   9255       3
HET    T3P   9256       3
HET    T3P   9257       3
HET    T3P   9258       3
HET    T3P   9259       3
HET    T3P   9260       3
HET    T3P   9261       3
HET    T3P   9262       3
HET    T3P   9263       3
HET    T3P   9264       3
HET    T3P   9265       3
HET    T3P   9266       3
HET    T3P   9267       3
HET    T3P   9268       3
HET    T3P   9269       3
HET    T3P   9270       3
HET    T3P   9271       3
HET    T3P   9272       3
HET    T3P   9273       3
HET    T3P   9274       3
HET    T3P   9275       3
HET    T3P   9276       3
HET    T3P   9277       3
HET    T3P   9278       3
HET    T3P   9279       3
HET    T3P   9280       3
HET    T3P   9281       3
HET    T3P   9282       3
HET    T3P   9283       3
HET    T3P   9284       3
HET    T3P   9285       3
HET    T3P   9286       3
HET    T3P   9287       3
HET    T3P   9288       3
HET    T3P   9289       3
HET    T3P   9290       3
HET    T3P   9291       3
HET    T3P   9292       3
HET    T3P   9293       3
HET    T3P   9294       3
HET    T3P   9295       3
HET    T3P   9296       3
HET    T3P   9297       3
HET    T3P   9298       3
HET    T3P   9299       3
HET    T3P   9300       3
HET    T3P   9301       3
HET    T3P   9302       3
HET    T3P   9303       3
HET    T3P   9304       3
HET    T3P   9305       3
HET    T3P   9306       3
HET    T3P   9307       3
HET    T3P   9308       3
HET    T3P   9309       3
HET    T3P   9310       3
HET    T3P   9311       3
HET    T3P   9312       3
HET    T3P   9313       3
HET    T3P   9314       3
HET    T3P   9315       3
HET    T3P   9316       3
HET    T3P   9317       3
HET    T3P   9318       3
HET    T3P   9319       3
HET    T3P   9320       3
HET    T3P   9321       3
HET    T3P   9322       3
HET    T3P   9323       3
HET    T3P   9324       3
HET    T3P   9325       3
HET    T3P   9326       3
HET    T3P   9327       3
HET    T3P   9328       3
HET    T3P   9329       3
HET    T3P   9330       3
HET    T3P   9331       3
HET    T3P   9332       3
HET    T3P   9333       3
HET    T3P   9334       3
HET    T3P   9335       3
HET    T3P   9336       3
HET    T3P   9337       3
HET    T3P   9338       3
HET    T3P   9339       3
HET    T3P   9340       3
HET    T3P   9341       3
HET    T3P   9342       3
HET    T3P   9343       3
HET    T3P   9344       3
HET    T3P   9345       3
HET    T3P   9346       3
HET    T3P   9347       3
HET    T3P   9348       3
HET    T3P   9349       3
HET    T3P   9350       3
HET    T3P   9351       3
HET    T3P   9352       3
HET    T3P   9353       3
HET    T3P   9354       3
HET    T3P   9355       3
HET    T3P   9356       3
HET    T3P   9357       3
HET    T3P   9358       3
HET    T3P   9359       3
HET    T3P   9360       3
HET    T3P   9361       3
HET    T3P   9362       3
HET    T3P   9363       3
HET    T3P   9364       3
HET    T3P   9365       3
HET    T3P   9366       3
HET    T3P   9367       3
HET    T3P   9368       3
HET    T3P   9369       3
HET    T3P   9370       3
HET    T3P   9371       3
HET    T3P   9372       3
HET    T3P   9373       3
HET    T3P   9374       3
HET    T3P   9375       3
HET    T3P   9376       3
HET    T3P   9377       3
HET    T3P   9378       3
HET    T3P   9379       3
HET    T3P   9380       3
HET    T3P   9381       3
HET    T3P   9382       3
HET    T3P   9383       3
HET    T3P   9384       3
HET    T3P   9385       3
HET    T3P   9386       3
HET    T3P   9387       3
HET    T3P   9388       3
HET    T3P   9389       3
HET    T3P   9390       3
HET    T3P   9391       3
HET    T3P   9392       3
HET    T3P   9393       3
HET    T3P   9394       3
HET    T3P   9395       3
HET    T3P   9396       3
HET    T3P   9397       3
HET    T3P   9398       3
HET    T3P   9399       3
HET    T3P   9400       3
HET    T3P   9401       3
HET    T3P   9402       3
HET    T3P   9403       3
HET    T3P   9404       3
HET    T3P   9405       3
HET    T3P   9406       3
HET    T3P   9407       3
HET    T3P   9408       3
HET    T3P   9409       3
HET    T3P   9410       3
HET    T3P   9411       3
HET    T3P   9412       3
HET    T3P   9413       3
HET    T3P   9414       3
HET    T3P   9415       3
HET    T3P   9416       3
HET    T3P   9417       3
HET    T3P   9418       3
HET    T3P   9419       3
HET    T3P   9420       3
HET    T3P   9421       3
HET    T3P   9422       3
HET    T3P   9423       3
HET    T3P   9424       3
HET    T3P   9425       3
HET    T3P   9426       3
HET    T3P   9427       3
HET    T3P   9428       3
HET    T3P   9429       3
HET    T3P   9430       3
HET    T3P   9431       3
HET    T3P   9432       3
HET    T3P   9433       3
HET    T3P   9434       3
HET    T3P   9435       3
HET    T3P   9436       3
HET    T3P   9437       3
HET    T3P   9438       3
HET    T3P   9439       3
HET    T3P   9440       3
HET    T3P   9441       3
HET    T3P   9442       3
HET    T3P   9443       3
HET    T3P   9444       3
HET    T3P   9445       3
HET    T3P   9446       3
HET    T3P   9447       3
HET    T3P   9448       3
HET    T3P   9449       3
HET    T3P   9450       3
HET    T3P   9451       3
HET    T3P   9452       3
HET    T3P   9453       3
HET    T3P   9454       3
HET    T3P   9455       3
HET    T3P   9456       3
HET    T3P   9457       3
HET    T3P   9458       3
HET    T3P   9459       3
HET    T3P   9460       3
HET    T3P   9461       3
HET    T3P   9462       3
HET    T3P   9463       3
HET    T3P   9464       3
HET    T3P   9465       3
HET    T3P   9466       3
HET    T3P   9467       3
HET    T3P   9468       3
HET    T3P   9469       3
HET    T3P   9470       3
HET    T3P   9471       3
HET    T3P   9472       3
HET    T3P   9473       3
HET    T3P   9474       3
HET    T3P   9475       3
HET    T3P   9476       3
HET    T3P   9477       3
HET    T3P   9478       3
HET    T3P   9479       3
HET    T3P   9480       3
HET    T3P   9481       3
HET    T3P   9482       3
HET    T3P   9483       3
HET    T3P   9484       3
HET    T3P   9485       3
HET    T3P   9486       3
HET    T3P   9487       3
HET    T3P   9488       3
HET    T3P   9489       3
HET    T3P   9490       3
HET    T3P   9491       3
HET    T3P   9492       3
HET    T3P   9493       3
HET    T3P   9494       3
HET    T3P   9495       3
HET    T3P   9496       3
HET    T3P   9497       3
HET    T3P   9498       3
HET    T3P   9499       3
HET    T3P   9500       3
HET    T3P   9501       3
HET    T3P   9502       3
HET    T3P   9503       3
HET    T3P   9504       3
HET    T3P   9505       3
HET    T3P   9506       3
HET    T3P   9507       3
HET    T3P   9508       3
HET    T3P   9509       3
HET    T3P   9510       3
HET    T3P   9511       3
HET    T3P   9512       3
HET    T3P   9513       3
HET    T3P   9514       3
HET    T3P   9515       3
HET    T3P   9516       3
HET    T3P   9517       3
HET    T3P   9518       3
HET    T3P   9519       3
HET    T3P   9520       3
HET    T3P   9521       3
HET    T3P   9522       3
HET    T3P   9523       3
HET    T3P   9524       3
HET    T3P   9525       3
HET    T3P   9526       3
HET    T3P   9527       3
HET    T3P   9528       3
HET    T3P   9529       3
HET    T3P   9530       3
HET    T3P   9531       3
HET    T3P   9532       3
HET    T3P   9533       3
HET    T3P   9534       3
HET    T3P   9535       3
HET    T3P   9536       3
HET    T3P   9537       3
HET    T3P   9538       3
HET    T3P   9539       3
HET    T3P   9540       3
HET    T3P   9541       3
HET    T3P   9542       3
HET    T3P   9543       3
HET    T3P   9544       3
HET    T3P   9545       3
HET    T3P   9546       3
HET    T3P   9547       3
HET    T3P   9548       3
HET    T3P   9549       3
HET    T3P   9550       3
HET    T3P   9551       3
HET    T3P   9552       3
HET    T3P   9553       3
HET    T3P   9554       3
HET    T3P   9555       3
HET    T3P   9556       3
HET    T3P   9557       3
HET    T3P   9558       3
HET    T3P   9559       3
HET    T3P   9560       3
HET    T3P   9561       3
HET    T3P   9562       3
HET    T3P   9563       3
HET    T3P   9564       3
HET    T3P   9565       3
HET    T3P   9566       3
HET    T3P   9567       3
HET    T3P   9568       3
HET    T3P   9569       3
HET    T3P   9570       3
HET    T3P   9571       3
HET    T3P   9572       3
HET    T3P   9573       3
HET    T3P   9574       3
HET    T3P   9575       3
HET    T3P   9576       3
HET    T3P   9577       3
HET    T3P   9578       3
HET    T3P   9579       3
HET    T3P   9580       3
HET    T3P   9581       3
HET    T3P   9582       3
HET    T3P   9583       3
HET    T3P   9584       3
HET    T3P   9585       3
HET    T3P   9586       3
HET    T3P   9587       3
HET    T3P   9588       3
HET    T3P   9589       3
HET    T3P   9590       3
HET    T3P   9591       3
HET    T3P   9592       3
HET    T3P   9593       3
HET    T3P   9594       3
HET    T3P   9595       3
HET    T3P   9596       3
HET    T3P   9597       3
HET    T3P   9598       3
HET    T3P   9599       3
HET    T3P   9600       3
HET    T3P   9601       3
HET    T3P   9602       3
HET    T3P   9603       3
HET    T3P   9604       3
HET    T3P   9605       3
HET    T3P   9606       3
HET    T3P   9607       3
HET    T3P   9608       3
HET    T3P   9609       3
HET    T3P   9610       3
HET    T3P   9611       3
HET    T3P   9612       3
HET    T3P   9613       3
HET    T3P   9614       3
HET    T3P   9615       3
HET    T3P   9616       3
HET    T3P   9617       3
HET    T3P   9618       3
HET    T3P   9619       3
HET    T3P   9620       3
HET    T3P   9621       3
HET    T3P   9622       3
HET    T3P   9623       3
HET    T3P   9624       3
HET    T3P   9625       3
HET    T3P   9626       3
HET    T3P   9627       3
HET    T3P   9628       3
HET    T3P   9629       3
HET    T3P   9630       3
HET    T3P   9631       3
HET    T3P   9632       3
HET    T3P   9633       3
HET    T3P   9634       3
HET    T3P   9635       3
HET    T3P   9636       3
HET    T3P   9637       3
HET    T3P   9638       3
HET    T3P   9639       3
HET    T3P   9640       3
HET    T3P   9641       3
HET    T3P   9642       3
HET    T3P   9643       3
HET    T3P   9644       3
HET    T3P   9645       3
HET    T3P   9646       3
HET    T3P   9647       3
HET    T3P   9648       3
HET    T3P   9649       3
HET    T3P   9650       3
HET    T3P   9651       3
HET    T3P   9652       3
HET    T3P   9653       3
HET    T3P   9654       3
HET    T3P   9655       3
HET    T3P   9656       3
HET    T3P   9657       3
HET    T3P   9658       3
HET    T3P   9659       3
HET    T3P   9660       3
HET    T3P   9661       3
HET    T3P   9662       3
HET    T3P   9663       3
HET    T3P   9664       3
HET    T3P   9665       3
HET    T3P   9666       3
HET    T3P   9667       3
HET    T3P   9668       3
HET    T3P   9669       3
HET    T3P   9670       3
HET    T3P   9671       3
HET    T3P   9672       3
HET    T3P   9673       3
HET    T3P   9674       3
HET    T3P   9675       3
HET    T3P   9676       3
HET    T3P   9677       3
HET    T3P   9678       3
HET    T3P   9679       3
HET    T3P   9680       3
HET    T3P   9681       3
HET    T3P   9682       3
HET    T3P   9683       3
HET    T3P   9684       3
HET    T3P   9685       3
HET    T3P   9686       3
HET    T3P   9687       3
HET    T3P   9688       3
HET    T3P   9689       3
HET    T3P   9690       3
HET    T3P   9691       3
HET    T3P   9692       3
HET    T3P   9693       3
HET    T3P   9694       3
HET    T3P   9695       3
HET    T3P   9696       3
HET    T3P   9697       3
HET    T3P   9698       3
HET    T3P   9699       3
HET    T3P   9700       3
HET    T3P   9701       3
HET    T3P   9702       3
HET    T3P   9703       3
HET    T3P   9704       3
HET    T3P   9705       3
HET    T3P   9706       3
HET    T3P   9707       3
HET    T3P   9708       3
HET    T3P   9709       3
HET    T3P   9710       3
HET    T3P   9711       3
HET    T3P   9712       3
HET    T3P   9713       3
HET    T3P   9714       3
HET    T3P   9715       3
HET    T3P   9716       3
HET    T3P   9717       3
HET    T3P   9718       3
HET    T3P   9719       3
HET    T3P   9720       3
HET    T3P   9721       3
HET    T3P   9722       3
HET    T3P   9723       3
HET    T3P   9724       3
HET    T3P   9725       3
HET    T3P   9726       3
HET    T3P   9727       3
HET    T3P   9728       3
HET    T3P   9729       3
HET    T3P   9730       3
HET    T3P   9731       3
HET    T3P   9732       3
HET    T3P   9733       3
HET    T3P   9734       3
HET    T3P   9735       3
HET    T3P   9736       3
HET    T3P   9737       3
HET    T3P   9738       3
HET    T3P   9739       3
HET    T3P   9740       3
HET    T3P   9741       3
HET    T3P   9742       3
HET    T3P   9743       3
HET    T3P   9744       3
HET    T3P   9745       3
HET    T3P   9746       3
HET    T3P   9747       3
HET    T3P   9748       3
HET    T3P   9749       3
HET    T3P   9750       3
HET    T3P   9751       3
HET    T3P   9752       3
HET    T3P   9753       3
HET    T3P   9754       3
HET    T3P   9755       3
HET    T3P   9756       3
HET    T3P   9757       3
HET    T3P   9758       3
HET    T3P   9759       3
HET    T3P   9760       3
HET    T3P   9761       3
HET    T3P   9762       3
HET    T3P   9763       3
HET    T3P   9764       3
HET    T3P   9765       3
HET    T3P   9766       3
HET    T3P   9767       3
HET    T3P   9768       3
HET    T3P   9769       3
HET    T3P   9770       3
HET    T3P   9771       3
HET    T3P   9772       3
HET    T3P   9773       3
HET    T3P   9774       3
HET    T3P   9775       3
HET    T3P   9776       3
HET    T3P   9777       3
HET    T3P   9778       3
HET    T3P   9779       3
HET    T3P   9780       3
HET    T3P   9781       3
HET    T3P   9782       3
HET    T3P   9783       3
HET    T3P   9784       3
HET    T3P   9785       3
HET    T3P   9786       3
HET    T3P   9787       3
HET    T3P   9788       3
HET    T3P   9789       3
HET    T3P   9790       3
HET    T3P   9791       3
HET    T3P   9792       3
HET    T3P   9793       3
HET    T3P   9794       3
HET    T3P   9795       3
HET    T3P   9796       3
HET    T3P   9797       3
HET    T3P   9798       3
HET    T3P   9799       3
HET    T3P   9800       3
HET    T3P   9801       3
HET    T3P   9802       3
HET    T3P   9803       3
HET    T3P   9804       3
HET    T3P   9805       3
HET    T3P   9806       3
HET    T3P   9807       3
HET    T3P   9808       3
HET    T3P   9809       3
HET    T3P   9810       3
HET    T3P   9811       3
HET    T3P   9812       3
HET    T3P   9813       3
HET    T3P   9814       3
HET    T3P   9815       3
HET    T3P   9816       3
HET    T3P   9817       3
HET    T3P   9818       3
HET    T3P   9819       3
HET    T3P   9820       3
HET    T3P   9821       3
HET    T3P   9822       3
HET    T3P   9823       3
HET    T3P   9824       3
HET    T3P   9825       3
HET    T3P   9826       3
HET    T3P   9827       3
HET    T3P   9828       3
HET    T3P   9829       3
HET    T3P   9830       3
HET    T3P   9831       3
HET    T3P   9832       3
HET    T3P   9833       3
HET    T3P   9834       3
HET    T3P   9835       3
HET    T3P   9836       3
HET    T3P   9837       3
HET    T3P   9838       3
HET    T3P   9839       3
HET    T3P   9840       3
HET    T3P   9841       3
HET    T3P   9842       3
HET    T3P   9843       3
HET    T3P   9844       3
HET    T3P   9845       3
HET    T3P   9846       3
HET    T3P   9847       3
HET    T3P   9848       3
HET    T3P   9849       3
HET    T3P   9850       3
HET    T3P   9851       3
HET    T3P   9852       3
HET    T3P   9853       3
HET    T3P   9854       3
HET    T3P   9855       3
HET    T3P   9856       3
HET    T3P   9857       3
HET    T3P   9858       3
HET    T3P   9859       3
HET    T3P   9860       3
HET    T3P   9861       3
HET    T3P   9862       3
HET    T3P   9863       3
HET    T3P   9864       3
HET    T3P   9865       3
HET    T3P   9866       3
HET    T3P   9867       3
HET    T3P   9868       3
HET    T3P   9869       3
HET    T3P   9870       3
HET    T3P   9871       3
HET    T3P   9872       3
HET    T3P   9873       3
HET    T3P   9874       3
HET    T3P   9875       3
HET    T3P   9876       3
HET    T3P   9877       3
HET    T3P   9878       3
HET    T3P   9879       3
HET    T3P   9880       3
HET    T3P   9881       3
HET    T3P   9882       3
HET    T3P   9883       3
HET    T3P   9884       3
HET    T3P   9885       3
HET    T3P   9886       3
HET    T3P   9887       3
HET    T3P   9888       3
HET    T3P   9889       3
HET    T3P   9890       3
HET    T3P   9891       3
HET    T3P   9892       3
HET    T3P   9893       3
HET    T3P   9894       3
HET    T3P   9895       3
HET    T3P   9896       3
HET    T3P   9897       3
HET    T3P   9898       3
HET    T3P   9899       3
HET    T3P   9900       3
HET    T3P   9901       3
HET    T3P   9902       3
HET    T3P   9903       3
HET    T3P   9904       3
HET    T3P   9905       3
HET    T3P   9906       3
HET    T3P   9907       3
HET    T3P   9908       3
HET    T3P   9909       3
HET    T3P   9910       3
HET    T3P   9911       3
HET    T3P   9912       3
HET    T3P   9913       3
HET    T3P   9914       3
HET    T3P   9915       3
HET    T3P   9916       3
HET    T3P   9917       3
HET    T3P   9918       3
HET    T3P   9919       3
HET    T3P   9920       3
HET    T3P   9921       3
HET    T3P   9922       3
HET    T3P   9923       3
HET    T3P   9924       3
HET    T3P   9925       3
HET    T3P   9926       3
HET    T3P   9927       3
HET    T3P   9928       3
HET    T3P   9929       3
HET    T3P   9930       3
HET    T3P   9931       3
HET    T3P   9932       3
HET    T3P   9933       3
HET    T3P   9934       3
HET    T3P   9935       3
HET    T3P   9936       3
HET    T3P   9937       3
HET    T3P   9938       3
HET    T3P   9939       3
HET    T3P   9940       3
HET    T3P   9941       3
HET    T3P   9942       3
HET    T3P   9943       3
HET    T3P   9944       3
HET    T3P   9945       3
HET    T3P   9946       3
HET    T3P   9947       3
HET    T3P   9948       3
HET    T3P   9949       3
HET    T3P   9950       3
HET    T3P   9951       3
HET    T3P   9952       3
HET    T3P   9953       3
HET    T3P   9954       3
HET    T3P   9955       3
HET    T3P   9956       3
HET    T3P   9957       3
HET    T3P   9958       3
HET    T3P   9959       3
HET    T3P   9960       3
HET    T3P   9961       3
HET    T3P   9962       3
HET    T3P   9963       3
HET    T3P   9964       3
HET    T3P   9965       3
HET    T3P   9966       3
HET    T3P   9967       3
HET    T3P   9968       3
HET    T3P   9969       3
HET    T3P   9970       3
HET    T3P   9971       3
HET    T3P   9972       3
HET    T3P   9973       3
HET    T3P   9974       3
HET    T3P   9975       3
HET    T3P   9976       3
HET    T3P   9977       3
HET    T3P   9978       3
HET    T3P   9979       3
HET    T3P   9980       3
HET    T3P   9981       3
HET    T3P   9982       3
HET    T3P   9983       3
HET    T3P   9984       3
HET    T3P   9985       3
HET    T3P   9986       3
HET    T3P   9987       3
HET    T3P   9988       3
HET    T3P   9989       3
HET    T3P   9990       3
HET    T3P   9991       3
HET    T3P   9992       3
HET    T3P   9993       3
HET    T3P   9994       3
HET    T3P   9995       3
HET    T3P   9996       3
HET    T3P   9997       3
HET    T3P   9998       3
HET    T3P   9999       3
HET    T3P   A000       3
HET    T3P   A001       3
HET    T3P   A002       3
HET    T3P   A003       3
HET    T3P   A004       3
HET    T3P   A005       3
HET    T3P   A006       3
HET    T3P   A007       3
HET    T3P   A008       3
HET    T3P   A009       3
HET    T3P   A00A       3
HET    T3P   A00B       3
HET    T3P   A00C       3
HET    T3P   A00D       3
HET    T3P   A00E       3
HET    T3P   A00F       3
HET    T3P   A00G       3
HET    T3P   A00H       3
HET    T3P   A00I       3
HET    T3P   A00J       3
HET    T3P   A00K       3
HET    T3P   A00L       3
HET    T3P   A00M       3
HET    T3P   A00N       3
HET    T3P   A00O       3
HET    T3P   A00P       3
HET    T3P   A00Q       3
HET    T3P   A00R       3
HET    T3P   A00S       3
HET    T3P   A00T       3
HET    T3P   A00U       3
HET    T3P   A00V       3
HET    T3P   A00W       3
HET    T3P   A00X       3
HET    T3P   A00Y       3
HET    T3P   A00Z       3
HET    T3P   A010       3
HET    T3P   A011       3
HET    T3P   A012       3
HET    T3P   A013       3
HET    T3P   A014       3
HET    T3P   A015       3
HET    T3P   A016       3
HET    T3P   A017       3
HET    T3P   A018       3
HET    T3P   A019       3
HET    T3P   A01A       3
HET    T3P   A01B       3
HET    T3P   A01C       3
HET    T3P   A01D       3
HET    T3P   A01E       3
HET    T3P   A01F       3
HET    T3P   A01G       3
HET    T3P   A01H       3
HET    T3P   A01I       3
HET    T3P   A01J       3
HET    T3P   A01K       3
HET    T3P   A01L       3
HET    T3P   A01M       3
HET    T3P   A01N       3
HET    T3P   A01O       3
HET    T3P   A01P       3
HET    T3P   A01Q       3
HET    T3P   A01R       3
HET    T3P   A01S       3
HET    T3P   A01T       3
HET    T3P   A01U       3
HET    T3P   A01V       3
HET    T3P   A01W       3
HET    T3P   A01X       3
HET    T3P   A01Y       3
HET    T3P   A01Z       3
HET    T3P   A020       3
HET    T3P   A021       3
HET    T3P   A022       3
HET    T3P   A023       3
HET    T3P   A024       3
HET    T3P   A025       3
HET    T3P   A026       3
HET    T3P   A027       3
HET    T3P   A028       3
HET    T3P   A029       3
HET    T3P   A02A       3
HET    T3P   A02B       3
HET    T3P   A02C       3
HET    T3P   A02D       3
HET    T3P   A02E       3
HET    T3P   A02F       3
HET    T3P   A02G       3
HET    T3P   A02H       3
HET    T3P   A02I       3
HET    T3P   A02J       3
HET    T3P   A02K       3
HET    T3P   A02L       3
HET    T3P   A02M       3
HET    T3P   A02N       3
HET    T3P   A02O       3
HET    T3P   A02P       3
HET    T3P   A02Q       3
HET    T3P   A02R       3
HET    T3P   A02S       3
HET    T3P   A02T       3
HET    T3P   A02U       3
HET    T3P   A02V       3
HET    T3P   A02W       3
HET    T3P   A02X       3
HET    T3P   A02Y       3
HET    T3P   A02Z       3
HET    T3P   A030       3
HET    T3P   A031       3
HET    T3P   A032       3
HET    T3P   A033       3
HET    T3P   A034       3
HET    T3P   A035       3
HET    T3P   A036       3
HET    T3P   A037       3
HET    T3P   A038       3
HET    T3P   A039       3
HET    T3P   A03A       3
HET    T3P   A03B       3
HET    T3P   A03C       3
HET    T3P   A03D       3
HET    T3P   A03E       3
HET    T3P   A03F       3
HET    T3P   A03G       3
HET    T3P   A03H       3
HET    T3P   A03I       3
HET    T3P   A03J       3
HET    T3P   A03K       3
HET    T3P   A03L       3
HET    T3P   A03M       3
HET    T3P   A03N       3
HET    T3P   A03O       3
HET    T3P   A03P       3
HET    T3P   A03Q       3
HET    T3P   A03R       3
HET    T3P   A03S       3
HET    T3P   A03T       3
HET    T3P   A03U       3
HET    T3P   A03V       3
HET    T3P   A03W       3
HET    T3P   A03X       3
HET    T3P   A03Y       3
HET    T3P   A03Z       3
HET    T3P   A040       3
HET    T3P   A041       3
HET    T3P   A042       3
HET    T3P   A043       3
HET    T3P   A044       3
HET    T3P   A045       3
HET    T3P   A046       3
HET    T3P   A047       3
HET    T3P   A048       3
HET    T3P   A049       3
HET    T3P   A04A       3
HET    T3P   A04B       3
HET    T3P   A04C       3
HET    T3P   A04D       3
HET    T3P   A04E       3
HET    T3P   A04F       3
HET    T3P   A04G       3
HET    T3P   A04H       3
HET    T3P   A04I       3
HET    T3P   A04J       3
HET    T3P   A04K       3
HET    T3P   A04L       3
HET    T3P   A04M       3
HET    T3P   A04N       3
HET    T3P   A04O       3
HET    T3P   A04P       3
HET    T3P   A04Q       3
HET    T3P   A04R       3
HET    T3P   A04S       3
HET    T3P   A04T       3
HET    T3P   A04U       3
HET    T3P   A04V       3
HET    T3P   A04W       3
HET    T3P   A04X       3
HET    T3P   A04Y       3
HET    T3P   A04Z       3
HET    T3P   A050       3
HET    T3P   A051       3
HET    T3P   A052       3
HET    T3P   A053       3
HET    T3P   A054       3
HET    T3P   A055       3
HET    T3P   A056       3
HET    T3P   A057       3
HET    T3P   A058       3
HET    T3P   A059       3
HET    T3P   A05A       3
HET    T3P   A05B       3
HET    T3P   A05C       3
HET    T3P   A05D       3
HET    T3P   A05E       3
HET    T3P   A05F       3
HET    T3P   A05G       3
HET    T3P   A05H       3
HET    T3P   A05I       3
HET    T3P   A05J       3
HET    T3P   A05K       3
HET    T3P   A05L       3
HET    T3P   A05M       3
HET    T3P   A05N       3
HET    T3P   A05O       3
HET    T3P   A05P       3
HET    T3P   A05Q       3
HET    T3P   A05R       3
HET    T3P   A05S       3
HET    T3P   A05T       3
HET    T3P   A05U       3
HET    T3P   A05V       3
HET    T3P   A05W       3
HET    T3P   A05X       3
HET    T3P   A05Y       3
HET    T3P   A05Z       3
HET    T3P   A060       3
HET    T3P   A061       3
HET    T3P   A062       3
HET    T3P   A063       3
HET    T3P   A064       3
HET    T3P   A065       3
HET    T3P   A066       3
HET    T3P   A067       3
HET    T3P   A068       3
HET    T3P   A069       3
HET    T3P   A06A       3
HET    T3P   A06B       3
HET    T3P   A06C       3
HET    T3P   A06D       3
HET    T3P   A06E       3
HET    T3P   A06F       3
HET    T3P   A06G       3
HET    T3P   A06H       3
HET    T3P   A06I       3
HET    T3P   A06J       3
HET    T3P   A06K       3
HET    T3P   A06L       3
HET    T3P   A06M       3
HET    T3P   A06N       3
HET    T3P   A06O       3
HET    T3P   A06P       3
HET    T3P   A06Q       3
HET    T3P   A06R       3
HET    T3P   A06S       3
HET    T3P   A06T       3
HET    T3P   A06U       3
HET    T3P   A06V       3
HET    T3P   A06W       3
HET    T3P   A06X       3
HET    T3P   A06Y       3
HET    T3P   A06Z       3
HET    T3P   A070       3
HET    T3P   A071       3
HET    T3P   A072       3
HET    T3P   A073       3
HET    T3P   A074       3
HET    T3P   A075       3
HET    T3P   A076       3
HET    T3P   A077       3
HET    T3P   A078       3
HET    T3P   A079       3
HET    T3P   A07A       3
HET    T3P   A07B       3
HET    T3P   A07C       3
HET    T3P   A07D       3
HET    T3P   A07E       3
HET    T3P   A07F       3
HET    T3P   A07G       3
HET    T3P   A07H       3
HET    T3P   A07I       3
HET    T3P   A07J       3
HET    T3P   A07K       3
HET    T3P   A07L       3
HET    T3P   A07M       3
HET    T3P   A07N       3
HET    T3P   A07O       3
HET    T3P   A07P       3
HET    T3P   A07Q       3
HET    T3P   A07R       3
HET    T3P   A07S       3
HET    T3P   A07T       3
HET    T3P   A07U       3
HET    T3P   A07V       3
HET    T3P   A07W       3
HET    T3P   A07X       3
HET    T3P   A07Y       3
HET    T3P   A07Z       3
HET    T3P   A080       3
HET    T3P   A081       3
HET    T3P   A082       3
HET    T3P   A083       3
HET    T3P   A084       3
HET    T3P   A085       3
HET    T3P   A086       3
HET    T3P   A087       3
HET    T3P   A088       3
HET    T3P   A089       3
HET    T3P   A08A       3
HET    T3P   A08B       3
HET    T3P   A08C       3
HET    T3P   A08D       3
HET    T3P   A08E       3
HET    T3P   A08F       3
HET    T3P   A08G       3
HET    T3P   A08H       3
HET    T3P   A08I       3
HET    T3P   A08J       3
HET    T3P   A08K       3
HET    T3P   A08L       3
HET    T3P   A08M       3
HET    T3P   A08N       3
HET    T3P   A08O       3
HET    T3P   A08P       3
HET    T3P   A08Q       3
HET    T3P   A08R       3
HET    T3P   A08S       3
HET    T3P   A08T       3
HET    T3P   A08U       3
HET    T3P   A08V       3
HET    T3P   A08W       3
HET    T3P   A08X       3
HET    T3P   A08Y       3
HET    T3P   A08Z       3
HET    T3P   A090       3
HET    T3P   A091       3
HET    T3P   A092       3
HET    T3P   A093       3
HET    T3P   A094       3
HET    T3P   A095       3
HET    T3P   A096       3
HET    T3P   A097       3
HET    T3P   A098       3
HET    T3P   A099       3
HET    T3P   A09A       3
HET    T3P   A09B       3
HET    T3P   A09C       3
HET    T3P   A09D       3
HET    T3P   A09E       3
HET    T3P   A09F       3
HET    T3P   A09G       3
HET    T3P   A09H       3
HET    T3P   A09I       3
HET    T3P   A09J       3
HET    T3P   A09K       3
HET    T3P   A09L       3
HET    T3P   A09M       3
HET    T3P   A09N       3
HET    T3P   A09O       3
HET    T3P   A09P       3
HET    T3P   A09Q       3
HET    T3P   A09R       3
HET    T3P   A09S       3
HET    T3P   A09T       3
HET    T3P   A09U       3
HET    T3P   A09V       3
HET    T3P   A09W       3
HET    T3P   A09X       3
HET    T3P   A09Y       3
HET    T3P   A09Z       3
HET    T3P   A0A0       3
HET    T3P   A0A1       3
HET    T3P   A0A2       3
HET    T3P   A0A3       3
HET    T3P   A0A4       3
HET    T3P   A0A5       3
HET    T3P   A0A6       3
HET    T3P   A0A7       3
HET    T3P   A0A8       3
HET    T3P   A0A9       3
HET    T3P   A0AA       3
HET    T3P   A0AB       3
HET    T3P   A0AC       3
HET    T3P   A0AD       3
HET    T3P   A0AE       3
HET    T3P   A0AF       3
HET    T3P   A0AG       3
HET    T3P   A0AH       3
HET    T3P   A0AI       3
HET    T3P   A0AJ       3
HET    T3P   A0AK       3
HET    T3P   A0AL       3
HET    T3P   A0AM       3
HET    T3P   A0AN       3
HET    T3P   A0AO       3
HET    T3P   A0AP       3
HET    T3P   A0AQ       3
HET    T3P   A0AR       3
HET    T3P   A0AS       3
HET    T3P   A0AT       3
HET    T3P   A0AU       3
HET    T3P   A0AV       3
HET    T3P   A0AW       3
HET    T3P   A0AX       3
HET    T3P   A0AY       3
HET    T3P   A0AZ       3
HET    T3P   A0B0       3
HET    T3P   A0B1       3
HET    T3P   A0B2       3
HET    T3P   A0B3       3
HET    T3P   A0B4       3
HET    T3P   A0B5       3
HET    T3P   A0B6       3
HET    T3P   A0B7       3
HET    T3P   A0B8       3
HET    T3P   A0B9       3
HET    T3P   A0BA       3
HET    T3P   A0BB       3
HET    T3P   A0BC       3
HET    T3P   A0BD       3
HET    T3P   A0BE       3
HET    T3P   A0BF       3
HET    T3P   A0BG       3
HET    T3P   A0BH       3
HET    T3P   A0BI       3
HET    T3P   A0BJ       3
HET    T3P   A0BK       3
HET    T3P   A0BL       3
HET    T3P   A0BM       3
HET    T3P   A0BN       3
HET    T3P   A0BO       3
HET    T3P   A0BP       3
HET    T3P   A0BQ       3
HET    T3P   A0BR       3
HET    T3P   A0BS       3
HET    T3P   A0BT       3
HET    T3P   A0BU       3
HET    T3P   A0BV       3
HET    T3P   A0BW       3
HET    T3P   A0BX       3
HET    T3P   A0BY       3
HET    T3P   A0BZ       3
HET    T3P   A0C0       3
HET    T3P   A0C1       3
HET    T3P   A0C2       3
HET    T3P   A0C3       3
HET    T3P   A0C4       3
HET    T3P   A0C5       3
HET    T3P   A0C6       3
HET    T3P   A0C7       3
HET    T3P   A0C8       3
HET    T3P   A0C9       3
HET    T3P   A0CA       3
HET    T3P   A0CB       3
HET    T3P   A0CC       3
HET    T3P   A0CD       3
HET    T3P   A0CE       3
HET    T3P   A0CF       3
HET    T3P   A0CG       3
HET    T3P   A0CH       3
HET    T3P   A0CI       3
HET    T3P   A0CJ       3
HET    T3P   A0CK       3
HET    T3P   A0CL       3
HET    T3P   A0CM       3
HET    T3P   A0CN       3
HET    T3P   A0CO       3
HET    T3P   A0CP       3
HET    T3P   A0CQ       3
HET    T3P   A0CR       3
HET    T3P   A0CS       3
HET    T3P   A0CT       3
HET    T3P   A0CU       3
HET    T3P   A0CV       3
HET    T3P   A0CW       3
HET    T3P   A0CX       3
HET    T3P   A0CY       3
HET    T3P   A0CZ       3
HET    T3P   A0D0       3
HET    T3P   A0D1       3
HET    T3P   A0D2       3
HET    T3P   A0D3       3
HET    T3P   A0D4       3
HET    T3P   A0D5       3
HET    T3P   A0D6       3
HET    T3P   A0D7       3
HET    T3P   A0D8       3
HET    T3P   A0D9       3
HET    T3P   A0DA       3
HET    T3P   A0DB       3
HET    T3P   A0DC       3
HET    T3P   A0DD       3
HET    T3P   A0DE       3
HET    T3P   A0DF       3
HET    T3P   A0DG       3
HET    T3P   A0DH       3
HET    T3P   A0DI       3
HET    T3P   A0DJ       3
HET    T3P   A0DK       3
HET    T3P   A0DL       3
HET    T3P   A0DM       3
HET    T3P   A0DN       3
HET    T3P   A0DO       3
HET    T3P   A0DP       3
HET    T3P   A0DQ       3
HET    T3P   A0DR       3
HET    T3P   A0DS       3
HET    T3P   A0DT       3
HET    T3P   A0DU       3
HET    T3P   A0DV       3
HET    T3P   A0DW       3
HET    T3P   A0DX       3
HET    T3P   A0DY       3
HET    T3P   A0DZ       3
HET    T3P   A0E0       3
HET    T3P   A0E1       3
HET    T3P   A0E2       3
HET    T3P   A0E3       3
HET    T3P   A0E4       3
HET    T3P   A0E5       3
HET    T3P   A0E6       3
HET    T3P   A0E7       3
HET    T3P   A0E8       3
HET    T3P   A0E9       3
HET    T3P   A0EA       3
HET    T3P   A0EB       3
HET    T3P   A0EC       3
HET    T3P   A0ED       3
HET    T3P   A0EE       3
HET    T3P   A0EF       3
HET    T3P   A0EG       3
HET    T3P   A0EH       3
HET    T3P   A0EI       3
HET    T3P   A0EJ       3
HET    T3P   A0EK       3
HET    T3P   A0EL       3
HET    T3P   A0EM       3
HET    T3P   A0EN       3
HET    T3P   A0EO       3
HET    T3P   A0EP       3
HET    T3P   A0EQ       3
HET    T3P   A0ER       3
HET    T3P   A0ES       3
HET    T3P   A0ET       3
HET    T3P   A0EU       3
HET    T3P   A0EV       3
HET    T3P   A0EW       3
HET    T3P   A0EX       3
HET    T3P   A0EY       3
HET    T3P   A0EZ       3
HET    T3P   A0F0       3
HET    T3P   A0F1       3
HET    T3P   A0F2       3
HET    T3P   A0F3       3
HET    T3P   A0F4       3
HET    T3P   A0F5       3
HET    T3P   A0F6       3
HET    T3P   A0F7       3
HET    T3P   A0F8       3
HET    T3P   A0F9       3
HET    T3P   A0FA       3
HET    T3P   A0FB       3
HET    T3P   A0FC       3
HET    T3P   A0FD       3
HET    T3P   A0FE       3
HET    T3P   A0FF       3
HET    T3P   A0FG       3
HET    T3P   A0FH       3
HET    T3P   A0FI       3
HET    T3P   A0FJ       3
HET    T3P   A0FK       3
HET    T3P   A0FL       3
HET    T3P   A0FM       3
HET    T3P   A0FN       3
HET    T3P   A0FO       3
HET    T3P   A0FP       3
HET    T3P   A0FQ       3
HET    T3P   A0FR       3
HET    T3P   A0FS       3
HET    T3P   A0FT       3
HET    T3P   A0FU       3
HET    T3P   A0FV       3
HET    T3P   A0FW       3
HET    T3P   A0FX       3
HET    T3P   A0FY       3
HET    T3P   A0FZ       3
HET    T3P   A0G0       3
HET    T3P   A0G1       3
HET    T3P   A0G2       3
HET    T3P   A0G3       3
HET    T3P   A0G4       3
HET    T3P   A0G5       3
HET    T3P   A0G6       3
HET    T3P   A0G7       3
HET    T3P   A0G8       3
HET    T3P   A0G9       3
HET    T3P   A0GA       3
HET    T3P   A0GB       3
HET    T3P   A0GC       3
HET    T3P   A0GD       3
HET    T3P   A0GE       3
HET    T3P   A0GF       3
HET    T3P   A0GG       3
HET    T3P   A0GH       3
HET    T3P   A0GI       3
HET    T3P   A0GJ       3
HET    T3P   A0GK       3
HET    T3P   A0GL       3
HET    T3P   A0GM       3
HET    T3P   A0GN       3
HET    T3P   A0GO       3
HET    T3P   A0GP       3
HET    T3P   A0GQ       3
HET    T3P   A0GR       3
HET    T3P   A0GS       3
HET    T3P   A0GT       3
HET    T3P   A0GU       3
HET    T3P   A0GV       3
HET    T3P   A0GW       3
HET    T3P   A0GX       3
HET    T3P   A0GY       3
HET    T3P   A0GZ       3
HET    T3P   A0H0       3
HET    T3P   A0H1       3
HET    T3P   A0H2       3
HET    T3P   A0H3       3
HET    T3P   A0H4       3
HET    T3P   A0H5       3
HET    T3P   A0H6       3
HET    T3P   A0H7       3
HET    T3P   A0H8       3
HET    T3P   A0H9       3
HET    T3P   A0HA       3
HET    T3P   A0HB       3
HET    T3P   A0HC       3
HET    T3P   A0HD       3
HET    T3P   A0HE       3
HET    T3P   A0HF       3
HET    T3P   A0HG       3
HET    T3P   A0HH       3
HET    T3P   A0HI       3
HET    T3P   A0HJ       3
HET    T3P   A0HK       3
HET    T3P   A0HL       3
HET    T3P   A0HM       3
HET    T3P   A0HN       3
HET    T3P   A0HO       3
HET    T3P   A0HP       3
HET    T3P   A0HQ       3
HET    T3P   A0HR       3
HET    T3P   A0HS       3
HET    T3P   A0HT       3
HET    T3P   A0HU       3
HET    T3P   A0HV       3
HET    T3P   A0HW       3
HET    T3P   A0HX       3
HET    T3P   A0HY       3
HET    T3P   A0HZ       3
HET    T3P   A0I0       3
HET    T3P   A0I1       3
HET    T3P   A0I2       3
HET    T3P   A0I3       3
HET    T3P   A0I4       3
HET    T3P   A0I5       3
HET    T3P   A0I6       3
HET    T3P   A0I7       3
HET    T3P   A0I8       3
HET    T3P   A0I9       3
HET    T3P   A0IA       3
HET    T3P   A0IB       3
HET    T3P   A0IC       3
HET    T3P   A0ID       3
HET    T3P   A0IE       3
HET    T3P   A0IF       3
HET    T3P   A0IG       3
HET    T3P   A0IH       3
HET    T3P   A0II       3
HET    T3P   A0IJ       3
HET    T3P   A0IK       3
HET    T3P   A0IL       3
HET    T3P   A0IM       3
HET    T3P   A0IN       3
HET    T3P   A0IO       3
HET    T3P   A0IP       3
HET    T3P   A0IQ       3
HET    T3P   A0IR       3
HET    T3P   A0IS       3
HET    T3P   A0IT       3
HET    T3P   A0IU       3
HET    T3P   A0IV       3
HET    T3P   A0IW       3
HET    T3P   A0IX       3
HET    T3P   A0IY       3
HET    T3P   A0IZ       3
HET    T3P   A0J0       3
HET    T3P   A0J1       3
HET    T3P   A0J2       3
HET    T3P   A0J3       3
HET    T3P   A0J4       3
HET    T3P   A0J5       3
HET    T3P   A0J6       3
HET    T3P   A0J7       3
HET    T3P   A0J8       3
HET    T3P   A0J9       3
HET    T3P   A0JA       3
HET    T3P   A0JB       3
HET    T3P   A0JC       3
HET    T3P   A0JD       3
HET    T3P   A0JE       3
HET    T3P   A0JF       3
HET    T3P   A0JG       3
HET    T3P   A0JH       3
HET    T3P   A0JI       3
HET    T3P   A0JJ       3
HET    T3P   A0JK       3
HET    T3P   A0JL       3
HET    T3P   A0JM       3
HET    T3P   A0JN       3
HET    T3P   A0JO       3
HET    T3P   A0JP       3
HET    T3P   A0JQ       3
HET    T3P   A0JR       3
HET    T3P   A0JS       3
HET    T3P   A0JT       3
HET    T3P   A0JU       3
HET    T3P   A0JV       3
HET    T3P   A0JW       3
HET    T3P   A0JX       3
HET    T3P   A0JY       3
HET    T3P   A0JZ       3
HET    T3P   A0K0       3
HET    T3P   A0K1       3
HET    T3P   A0K2       3
HET    T3P   A0K3       3
HET    T3P   A0K4       3
HET    T3P   A0K5       3
HET    T3P   A0K6       3
HET    T3P   A0K7       3
HET    T3P   A0K8       3
HET    T3P   A0K9       3
HET    T3P   A0KA       3
HET    T3P   A0KB       3
HET    T3P   A0KC       3
HET    T3P   A0KD       3
HET    T3P   A0KE       3
HET    T3P   A0KF       3
HET    T3P   A0KG       3
HET    T3P   A0KH       3
HET    T3P   A0KI       3
HET    T3P   A0KJ       3
HET    T3P   A0KK       3
HET    T3P   A0KL       3
HET    T3P   A0KM       3
HET    T3P   A0KN       3
HET    T3P   A0KO       3
HET    T3P   A0KP       3
HET    T3P   A0KQ       3
HET    T3P   A0KR       3
HET    T3P   A0KS       3
HET    T3P   A0KT       3
HET    T3P   A0KU       3
HET    T3P   A0KV       3
HET    T3P   A0KW       3
HET    T3P   A0KX       3
HET    T3P   A0KY       3
HET    T3P   A0KZ       3
HET    T3P   A0L0       3
HET    T3P   A0L1       3
HET    T3P   A0L2       3
HET    T3P   A0L3       3
HET    T3P   A0L4       3
HET    T3P   A0L5       3
HET    T3P   A0L6       3
HET    T3P   A0L7       3
HET    T3P   A0L8       3
HET    T3P   A0L9       3
HET    T3P   A0LA       3
HET    T3P   A0LB       3
HET    T3P   A0LC       3
HET    T3P   A0LD       3
HET    T3P   A0LE       3
HET    T3P   A0LF       3
HET    T3P   A0LG       3
HET    T3P   A0LH       3
HET    T3P   A0LI       3
HET    T3P   A0LJ       3
HET    T3P   A0LK       3
HET    T3P   A0LL       3
HET    T3P   A0LM       3
HET    T3P   A0LN       3
HET    T3P   A0LO       3
HET    T3P   A0LP       3
HET    T3P   A0LQ       3
HET    T3P   A0LR       3
HET    T3P   A0LS       3
HET    T3P   A0LT       3
HET    T3P   A0LU       3
HET    T3P   A0LV       3
HET    T3P   A0LW       3
HET    T3P   A0LX       3
HET    T3P   A0LY       3
HET    T3P   A0LZ       3
HET    T3P   A0M0       3
HET    T3P   A0M1       3
HET    T3P   A0M2       3
HET    T3P   A0M3       3
HET    T3P   A0M4       3
HET    T3P   A0M5       3
HET    T3P   A0M6       3
HET    T3P   A0M7       3
HET    T3P   A0M8       3
HET    T3P   A0M9       3
HET    T3P   A0MA       3
HET    T3P   A0MB       3
HET    T3P   A0MC       3
HET    T3P   A0MD       3
HET    T3P   A0ME       3
HET    T3P   A0MF       3
HET    T3P   A0MG       3
HET    T3P   A0MH       3
HET    T3P   A0MI       3
HET    T3P   A0MJ       3
HET    T3P   A0MK       3
HET    T3P   A0ML       3
HET    T3P   A0MM       3
HET    T3P   A0MN       3
HET    T3P   A0MO       3
HET    T3P   A0MP       3
HET    T3P   A0MQ       3
HET    T3P   A0MR       3
HET    T3P   A0MS       3
HET    T3P   A0MT       3
HET    T3P   A0MU       3
HET    T3P   A0MV       3
HET    T3P   A0MW       3
HET    T3P   A0MX       3
HET    T3P   A0MY       3
HET    T3P   A0MZ       3
HET    T3P   A0N0       3
HET    T3P   A0N1       3
HET    T3P   A0N2       3
HET    T3P   A0N3       3
HET    T3P   A0N4       3
HET    T3P   A0N5       3
HET    T3P   A0N6       3
HET    T3P   A0N7       3
HET    T3P   A0N8       3
HET    T3P   A0N9       3
HET    T3P   A0NA       3
HET    T3P   A0NB       3
HET    T3P   A0NC       3
HET    T3P   A0ND       3
HET    T3P   A0NE       3
HET    T3P   A0NF       3
HET    T3P   A0NG       3
HET    T3P   A0NH       3
HET    T3P   A0NI       3
HET    T3P   A0NJ       3
HET    T3P   A0NK       3
HET    T3P   A0NL       3
HET    T3P   A0NM       3
HET    T3P   A0NN       3
HET    T3P   A0NO       3
HET    T3P   A0NP       3
HET    T3P   A0NQ       3
HET    T3P   A0NR       3
HET    T3P   A0NS       3
HET    T3P   A0NT       3
HET    T3P   A0NU       3
HET    T3P   A0NV       3
HET    T3P   A0NW       3
HET    T3P   A0NX       3
HET    T3P   A0NY       3
HET    T3P   A0NZ       3
HET    T3P   A0O0       3
HET    T3P   A0O1       3
HET    T3P   A0O2       3
HET    T3P   A0O3       3
HET    T3P   A0O4       3
HET    T3P   A0O5       3
HET    T3P   A0O6       3
HET    T3P   A0O7       3
HET    T3P   A0O8       3
HET    T3P   A0O9       3
HET    T3P   A0OA       3
HET    T3P   A0OB       3
HET    T3P   A0OC       3
HET    T3P   A0OD       3
HET    T3P   A0OE       3
HET    T3P   A0OF       3
HET    T3P   A0OG       3
HET    T3P   A0OH       3
HET    T3P   A0OI       3
HET    T3P   A0OJ       3
HET    T3P   A0OK       3
HET    T3P   A0OL       3
HET    T3P   A0OM       3
HET    T3P   A0ON       3
HET    T3P   A0OO       3
HET    T3P   A0OP       3
HET    T3P   A0OQ       3
HET    T3P   A0OR       3
HET    T3P   A0OS       3
HET    T3P   A0OT       3
HET    T3P   A0OU       3
HET    T3P   A0OV       3
HET    T3P   A0OW       3
HET    T3P   A0OX       3
HET    T3P   A0OY       3
HET    T3P   A0OZ       3
HET    T3P   A0P0       3
HET    T3P   A0P1       3
HET    T3P   A0P2       3
HET    T3P   A0P3       3
HET    T3P   A0P4       3
HET    T3P   A0P5       3
HET    T3P   A0P6       3
HET    T3P   A0P7       3
HET    T3P   A0P8       3
HET    T3P   A0P9       3
HET    T3P   A0PA       3
HET    T3P   A0PB       3
HET    T3P   A0PC       3
HET    T3P   A0PD       3
HET    T3P   A0PE       3
HET    T3P   A0PF       3
HET    T3P   A0PG       3
HET    T3P   A0PH       3
HET    T3P   A0PI       3
HET    T3P   A0PJ       3
HET    T3P   A0PK       3
HET    T3P   A0PL       3
HET    T3P   A0PM       3
HET    T3P   A0PN       3
HET    T3P   A0PO       3
HET    T3P   A0PP       3
HET    T3P   A0PQ       3
HET    T3P   A0PR       3
HET    T3P   A0PS       3
HET    T3P   A0PT       3
HET    T3P   A0PU       3
HET    T3P   A0PV       3
HET    T3P   A0PW       3
HET    T3P   A0PX       3
HET    T3P   A0PY       3
HET    T3P   A0PZ       3
HET    T3P   A0Q0       3
HET    T3P   A0Q1       3
HET    T3P   A0Q2       3
HET    T3P   A0Q3       3
HET    T3P   A0Q4       3
HET    T3P   A0Q5       3
HET    T3P   A0Q6       3
HET    T3P   A0Q7       3
HET    T3P   A0Q8       3
HET    T3P   A0Q9       3
HET    T3P   A0QA       3
HET    T3P   A0QB       3
HET    T3P   A0QC       3
HET    T3P   A0QD       3
HET    T3P   A0QE       3
HET    T3P   A0QF       3
HET    T3P   A0QG       3
HET    T3P   A0QH       3
HET    T3P   A0QI       3
HET    T3P   A0QJ       3
HET    T3P   A0QK       3
HET    T3P   A0QL       3
HET    T3P   A0QM       3
HET    T3P   A0QN       3
HET    T3P   A0QO       3
HET    T3P   A0QP       3
HET    T3P   A0QQ       3
HET    T3P   A0QR       3
HET    T3P   A0QS       3
HET    T3P   A0QT       3
HET    T3P   A0QU       3
HET    T3P   A0QV       3
HET    T3P   A0QW       3
HET    T3P   A0QX       3
HET    T3P   A0QY       3
HET    T3P   A0QZ       3
HET    T3P   A0R0       3
HET    T3P   A0R1       3
HET    T3P   A0R2       3
HET    T3P   A0R3       3
HET    T3P   A0R4       3
HET    T3P   A0R5       3
HET    T3P   A0R6       3
HET    T3P   A0R7       3
HET    T3P   A0R8       3
HET    T3P   A0R9       3
HET    T3P   A0RA       3
HET    T3P   A0RB       3
HET    T3P   A0RC       3
HET    T3P   A0RD       3
HET    T3P   A0RE       3
HET    T3P   A0RF       3
HET    T3P   A0RG       3
HET    T3P   A0RH       3
HET    T3P   A0RI       3
HET    T3P   A0RJ       3
HET    T3P   A0RK       3
HET    T3P   A0RL       3
HET    T3P   A0RM       3
HET    T3P   A0RN       3
HET    T3P   A0RO       3
HET    T3P   A0RP       3
HET    T3P   A0RQ       3
HET    T3P   A0RR       3
HET    T3P   A0RS       3
HET    T3P   A0RT       3
HET    T3P   A0RU       3
HET    T3P   A0RV       3
HET    T3P   A0RW       3
HET    T3P   A0RX       3
HET    T3P   A0RY       3
HET    T3P   A0RZ       3
HET    T3P   A0S0       3
HET    T3P   A0S1       3
HET    T3P   A0S2       3
HET    T3P   A0S3       3
HET    T3P   A0S4       3
HET    T3P   A0S5       3
HET    T3P   A0S6       3
HET    T3P   A0S7       3
HET    T3P   A0S8       3
HET    T3P   A0S9       3
HET    T3P   A0SA       3
HET    T3P   A0SB       3
HET    T3P   A0SC       3
HET    T3P   A0SD       3
HET    T3P   A0SE       3
HET    T3P   A0SF       3
HET    T3P   A0SG       3
HET    T3P   A0SH       3
HET    T3P   A0SI       3
HET    T3P   A0SJ       3
HET    T3P   A0SK       3
HET    T3P   A0SL       3
HET    T3P   A0SM       3
HET    T3P   A0SN       3
HET    T3P   A0SO       3
HET    T3P   A0SP       3
HET    T3P   A0SQ       3
HET    T3P   A0SR       3
HET    T3P   A0SS       3
HET    T3P   A0ST       3
HET    T3P   A0SU       3
HET    T3P   A0SV       3
HET    T3P   A0SW       3
HET    T3P   A0SX       3
HET    T3P   A0SY       3
HET    T3P   A0SZ       3
HET    T3P   A0T0       3
HET    T3P   A0T1       3
HET    T3P   A0T2       3
HET    T3P   A0T3       3
HET    T3P   A0T4       3
HET    T3P   A0T5       3
HET    T3P   A0T6       3
HET    T3P   A0T7       3
HET    T3P   A0T8       3
HET    T3P   A0T9       3
HET    T3P   A0TA       3
HET    T3P   A0TB       3
HET    T3P   A0TC       3
HET    T3P   A0TD       3
HET    T3P   A0TE       3
HET    T3P   A0TF       3
HET    T3P   A0TG       3
HET    T3P   A0TH       3
HET    T3P   A0TI       3
HET    T3P   A0TJ       3
HET    T3P   A0TK       3
HET    T3P   A0TL       3
HET    T3P   A0TM       3
HET    T3P   A0TN       3
HET    T3P   A0TO       3
HET    T3P   A0TP       3
HET    T3P   A0TQ       3
HET    T3P   A0TR       3
HET    T3P   A0TS       3
HET    T3P   A0TT       3
HET    T3P   A0TU       3
HET    T3P   A0TV       3
HET    T3P   A0TW       3
HET    T3P   A0TX       3
HET    T3P   A0TY       3
HET    T3P   A0TZ       3
HET    T3P   A0U0       3
HET    T3P   A0U1       3
HET    T3P   A0U2       3
HET    T3P   A0U3       3
HET    T3P   A0U4       3
HET    T3P   A0U5       3
HET    T3P   A0U6       3
HET    T3P   A0U7       3
HET    T3P   A0U8       3
HET    T3P   A0U9       3
HET    T3P   A0UA       3
HET    T3P   A0UB       3
HET    T3P   A0UC       3
HET    T3P   A0UD       3
HET    T3P   A0UE       3
HET    T3P   A0UF       3
HET    T3P   A0UG       3
HET    T3P   A0UH       3
HET    T3P   A0UI       3
HET    T3P   A0UJ       3
HET    T3P   A0UK       3
HET    T3P   A0UL       3
HET    T3P   A0UM       3
HET    T3P   A0UN       3
HET    T3P   A0UO       3
HET    T3P   A0UP       3
HET    T3P   A0UQ       3
HET    T3P   A0UR       3
HET    T3P   A0US       3
HET    T3P   A0UT       3
HET    T3P   A0UU       3
HET    T3P   A0UV       3
HET    T3P   A0UW       3
HET    T3P   A0UX       3
HET    T3P   A0UY       3
HET    T3P   A0UZ       3
HET    T3P   A0V0       3
HET    T3P   A0V1       3
HET    T3P   A0V2       3
HET    T3P   A0V3       3
HET    T3P   A0V4       3
HET    T3P   A0V5       3
HET    T3P   A0V6       3
HET    T3P   A0V7       3
HET    T3P   A0V8       3
HET    T3P   A0V9       3
HET    T3P   A0VA       3
HET    T3P   A0VB       3
HET    T3P   A0VC       3
HET    T3P   A0VD       3
HET    T3P   A0VE       3
HET    T3P   A0VF       3
HET    T3P   A0VG       3
HET    T3P   A0VH       3
HET    T3P   A0VI       3
HET    T3P   A0VJ       3
HET    T3P   A0VK       3
HET    T3P   A0VL       3
HET    T3P   A0VM       3
HET    T3P   A0VN       3
HET    T3P   A0VO       3
HET    T3P   A0VP       3
HET    T3P   A0VQ       3
HET    T3P   A0VR       3
HET    T3P   A0VS       3
HET    T3P   A0VT       3
HET    T3P   A0VU       3
HET    T3P   A0VV       3
HET    T3P   A0VW       3
HET    T3P   A0VX       3
HET    T3P   A0VY       3
HET    T3P   A0VZ       3
HET    T3P   A0W0       3
HET    T3P   A0W1       3
HET    T3P   A0W2       3
HET    T3P   A0W3       3
HET    T3P   A0W4       3
HET    T3P   A0W5       3
HET    T3P   A0W6       3
HET    T3P   A0W7       3
HET    T3P   A0W8       3
HET    T3P   A0W9       3
HET    T3P   A0WA       3
HET    T3P   A0WB       3
HET    T3P   A0WC       3
HET    T3P   A0WD       3
HET    T3P   A0WE       3
HET    T3P   A0WF       3
HET    T3P   A0WG       3
HET    T3P   A0WH       3
HET    T3P   A0WI       3
HET    T3P   A0WJ       3
HET    T3P   A0WK       3
HET    T3P   A0WL       3
HET    T3P   A0WM       3
HET    T3P   A0WN       3
HET    T3P   A0WO       3
HET    T3P   A0WP       3
HET    T3P   A0WQ       3
HET    T3P   A0WR       3
HET    T3P   A0WS       3
HET    T3P   A0WT       3
HET    T3P   A0WU       3
HET    T3P   A0WV       3
HET    T3P   A0WW       3
HET    T3P   A0WX       3
HET    T3P   A0WY       3
HET    T3P   A0WZ       3
HET    T3P   A0X0       3
HET    T3P   A0X1       3
HET    T3P   A0X2       3
HET    T3P   A0X3       3
HET    T3P   A0X4       3
HET    T3P   A0X5       3
HET    T3P   A0X6       3
HET    T3P   A0X7       3
HET    T3P   A0X8       3
HET    T3P   A0X9       3
HET    T3P   A0XA       3
HET    T3P   A0XB       3
HET    T3P   A0XC       3
HET    T3P   A0XD       3
HET    T3P   A0XE       3
HET    T3P   A0XF       3
HET    T3P   A0XG       3
HET    T3P   A0XH       3
HET    T3P   A0XI       3
HET    T3P   A0XJ       3
HET    T3P   A0XK       3
HET    T3P   A0XL       3
HET    T3P   A0XM       3
HET    T3P   A0XN       3
HET    T3P   A0XO       3
HET    T3P   A0XP       3
HET    T3P   A0XQ       3
HET    T3P   A0XR       3
HET    T3P   A0XS       3
HET    T3P   A0XT       3
HET    T3P   A0XU       3
HET    T3P   A0XV       3
HET    T3P   A0XW       3
HET    T3P   A0XX       3
HET    T3P   A0XY       3
HET    T3P   A0XZ       3
HET    T3P   A0Y0       3
HET    T3P   A0Y1       3
HET    T3P   A0Y2       3
HET    T3P   A0Y3       3
HET    T3P   A0Y4       3
HET    T3P   A0Y5       3
HET    T3P   A0Y6       3
HET    T3P   A0Y7       3
HET    T3P   A0Y8       3
HET    T3P   A0Y9       3
HET    T3P   A0YA       3
HET    T3P   A0YB       3
HET    T3P   A0YC       3
HET    T3P   A0YD       3
HET    T3P   A0YE       3
HET    T3P   A0YF       3
HET    T3P   A0YG       3
HET    T3P   A0YH       3
HET    T3P   A0YI       3
HET    T3P   A0YJ       3
HET    T3P   A0YK       3
HET    T3P   A0YL       3
HET    T3P   A0YM       3
HET    T3P   A0YN       3
HET    T3P   A0YO       3
HET    T3P   A0YP       3
HET    T3P   A0YQ       3
HET    T3P   A0YR       3
HET    T3P   A0YS       3
HET    T3P   A0YT       3
HET    T3P   A0YU       3
HET    T3P   A0YV       3
HET    T3P   A0YW       3
HET    T3P   A0YX       3
HET    T3P   A0YY       3
HET    T3P   A0YZ       3
HET    T3P   A0Z0       3
HET    T3P   A0Z1       3
HET    T3P   A0Z2       3
HET    T3P   A0Z3       3
HET    T3P   A0Z4       3
HET    T3P   A0Z5       3
HET    T3P   A0Z6       3
HET    T3P   A0Z7       3
HET    T3P   A0Z8       3
HET    T3P   A0Z9       3
HET    T3P   A0ZA       3
HET    T3P   A0ZB       3
HET    T3P   A0ZC       3
HET    T3P   A0ZD       3
HET    T3P   A0ZE       3
HET    T3P   A0ZF       3
HET    T3P   A0ZG       3
HET    T3P   A0ZH       3
HET    T3P   A0ZI       3
HET    T3P   A0ZJ       3
HET    T3P   A0ZK       3
HET    T3P   A0ZL       3
HET    T3P   A0ZM       3
HET    T3P   A0ZN       3
HET    T3P   A0ZO       3
HET    T3P   A0ZP       3
HET    T3P   A0ZQ       3
HET    T3P   A0ZR       3
HET    T3P   A0ZS       3
HET    T3P   A0ZT       3
HET    T3P   A0ZU       3
HET    T3P   A0ZV       3
HET    T3P   A0ZW       3
HET    T3P   A0ZX       3
HET    T3P   A0ZY       3
HET    T3P   A0ZZ       3
HET    T3P   A100       3
HET    T3P   A101       3
HET    T3P   A102       3
HET    T3P   A103       3
HET    T3P   A104       3
HET    T3P   A105       3
HET    T3P   A106       3
HET    T3P   A107       3
HET    T3P   A108       3
HET    T3P   A109       3
HET    T3P   A10A       3
HET    T3P   A10B       3
HET    T3P   A10C       3
HET    T3P   A10D       3
HET    T3P   A10E       3
HET    T3P   A10F       3
HET    T3P   A10G       3
HET    T3P   A10H       3
HET    T3P   A10I       3
HET    T3P   A10J       3
HET    T3P   A10K       3
HET    T3P   A10L       3
HET    T3P   A10M       3
HET    T3P   A10N       3
HET    T3P   A10O       3
HET    T3P   A10P       3
HET    T3P   A10Q       3
HET    T3P   A10R       3
HET    T3P   A10S       3
HET    T3P   A10T       3
HET    T3P   A10U       3
HET    T3P   A10V       3
HET    T3P   A10W       3
HET    T3P   A10X       3
HET    T3P   A10Y       3
HET    T3P   A10Z       3
HET    T3P   A110       3
HET    T3P   A111       3
HET    T3P   A112       3
HET    T3P   A113       3
HET    T3P   A114       3
HET    T3P   A115       3
HET    T3P   A116       3
HET    T3P   A117       3
HET    T3P   A118       3
HET    T3P   A119       3
HET    T3P   A11A       3
HET    T3P   A11B       3
HET    T3P   A11C       3
HET    T3P   A11D       3
HET    T3P   A11E       3
HET    T3P   A11F       3
HET    T3P   A11G       3
HET    T3P   A11H       3
HET    T3P   A11I       3
HET    T3P   A11J       3
HET    T3P   A11K       3
HET    T3P   A11L       3
HET    T3P   A11M       3
HET    T3P   A11N       3
HET    T3P   A11O       3
HET    T3P   A11P       3
HET    T3P   A11Q       3
HET    T3P   A11R       3
HET    T3P   A11S       3
HET    T3P   A11T       3
HET    T3P   A11U       3
HET    T3P   A11V       3
HET    T3P   A11W       3
HET    T3P   A11X       3
HET    T3P   A11Y       3
HET    T3P   A11Z       3
HET    T3P   A120       3
HET    T3P   A121       3
HET    T3P   A122       3
HET    T3P   A123       3
HET    T3P   A124       3
HET    T3P   A125       3
HET    T3P   A126       3
HET    T3P   A127       3
HET    T3P   A128       3
HET    T3P   A129       3
HET    T3P   A12A       3
HET    T3P   A12B       3
HET    T3P   A12C       3
HET    T3P   A12D       3
HET    T3P   A12E       3
HET    T3P   A12F       3
HET    T3P   A12G       3
HET    T3P   A12H       3
HET    T3P   A12I       3
HET    T3P   A12J       3
HET    T3P   A12K       3
HET    T3P   A12L       3
HET    T3P   A12M       3
HET    T3P   A12N       3
HET    T3P   A12O       3
HET    T3P   A12P       3
HET    T3P   A12Q       3
HET    T3P   A12R       3
HET    T3P   A12S       3
HET    T3P   A12T       3
HET    T3P   A12U       3
HET    T3P   A12V       3
HET    T3P   A12W       3
HET    T3P   A12X       3
HET    T3P   A12Y       3
HET    T3P   A12Z       3
HET    T3P   A130       3
HET    T3P   A131       3
HET    T3P   A132       3
HET    T3P   A133       3
HET    T3P   A134       3
HET    T3P   A135       3
HET    T3P   A136       3
HET    T3P   A137       3
HET    T3P   A138       3
HET    T3P   A139       3
HET    T3P   A13A       3
HET    T3P   A13B       3
HET    T3P   A13C       3
HET    T3P   A13D       3
HET    T3P   A13E       3
HET    T3P   A13F       3
HET    T3P   A13G       3
HET    T3P   A13H       3
HET    T3P   A13I       3
HET    T3P   A13J       3
HET    T3P   A13K       3
HET    T3P   A13L       3
HET    T3P   A13M       3
HET    T3P   A13N       3
HET    T3P   A13O       3
HET    T3P   A13P       3
HET    T3P   A13Q       3
HET    T3P   A13R       3
HET    T3P   A13S       3
HET    T3P   A13T       3
HET    T3P   A13U       3
HET    T3P   A13V       3
HET    T3P   A13W       3
HET    T3P   A13X       3
HET    T3P   A13Y       3
HET    T3P   A13Z       3
HET    T3P   A140       3
HET    T3P   A141       3
HET    T3P   A142       3
HET    T3P   A143       3
HET    T3P   A144       3
HET    T3P   A145       3
HET    T3P   A146       3
HET    T3P   A147       3
HET    T3P   A148       3
HET    T3P   A149       3
HET    T3P   A14A       3
HET    T3P   A14B       3
HET    T3P   A14C       3
HET    T3P   A14D       3
HET    T3P   A14E       3
HET    T3P   A14F       3
HET    T3P   A14G       3
HET    T3P   A14H       3
HET    T3P   A14I       3
HET    T3P   A14J       3
HET    T3P   A14K       3
HET    T3P   A14L       3
HET    T3P   A14M       3
HET    T3P   A14N       3
HET    T3P   A14O       3
HET    T3P   A14P       3
HET    T3P   A14Q       3
HET    T3P   A14R       3
HET    T3P   A14S       3
HET    T3P   A14T       3
HET    T3P   A14U       3
HET    T3P   A14V       3
HET    T3P   A14W       3
HET    T3P   A14X       3
HET    T3P   A14Y       3
HET    T3P   A14Z       3
HET    T3P   A150       3
HET    T3P   A151       3
HET    T3P   A152       3
HET    T3P   A153       3
HET    T3P   A154       3
HET    T3P   A155       3
HET    T3P   A156       3
HET    T3P   A157       3
HET    T3P   A158       3
HET    T3P   A159       3
HET    T3P   A15A       3
HET    T3P   A15B       3
HET    T3P   A15C       3
HET    T3P   A15D       3
HET    T3P   A15E       3
HET    T3P   A15F       3
HET    T3P   A15G       3
HET    T3P   A15H       3
HET    T3P   A15I       3
HET    T3P   A15J       3
HET    T3P   A15K       3
HET    T3P   A15L       3
HET    T3P   A15M       3
HET    T3P   A15N       3
HET    T3P   A15O       3
HET    T3P   A15P       3
HET    T3P   A15Q       3
HET    T3P   A15R       3
HET    T3P   A15S       3
HET    T3P   A15T       3
HET    T3P   A15U       3
HET    T3P   A15V       3
HET    T3P   A15W       3
HET    T3P   A15X       3
HET    T3P   A15Y       3
HET    T3P   A15Z       3
HET    T3P   A160       3
HET    T3P   A161       3
HET    T3P   A162       3
HET    T3P   A163       3
HET    T3P   A164       3
HET    T3P   A165       3
HET    T3P   A166       3
HET    T3P   A167       3
HET    T3P   A168       3
HET    T3P   A169       3
HET    T3P   A16A       3
HET    T3P   A16B       3
HET    T3P   A16C       3
HET    T3P   A16D       3
HET    T3P   A16E       3
HET    T3P   A16F       3
HET    T3P   A16G       3
HET    T3P   A16H       3
HET    T3P   A16I       3
HET    T3P   A16J       3
HET    T3P   A16K       3
HET    T3P   A16L       3
HET    T3P   A16M       3
HET    T3P   A16N       3
HET    T3P   A16O       3
HET    T3P   A16P       3
HET    T3P   A16Q       3
HET    T3P   A16R       3
HET    T3P   A16S       3
HET    T3P   A16T       3
HET    T3P   A16U       3
HET    T3P   A16V       3
HET    T3P   A16W       3
HET    T3P   A16X       3
HET    T3P   A16Y       3
HET    T3P   A16Z       3
HET    T3P   A170       3
HET    T3P   A171       3
HET    T3P   A172       3
HET    T3P   A173       3
HET    T3P   A174       3
HET    T3P   A175       3
HET    T3P   A176       3
HET    T3P   A177       3
HET    T3P   A178       3
HET    T3P   A179       3
HET    T3P   A17A       3
HET    T3P   A17B       3
HET    T3P   A17C       3
HET    T3P   A17D       3
HET    T3P   A17E       3
HET    T3P   A17F       3
HET    T3P   A17G       3
HET    T3P   A17H       3
HET    T3P   A17I       3
HET    T3P   A17J       3
HET    T3P   A17K       3
HET    T3P   A17L       3
HET    T3P   A17M       3
HET    T3P   A17N       3
HET    T3P   A17O       3
HET    T3P   A17P       3
HET    T3P   A17Q       3
HET    T3P   A17R       3
HET    T3P   A17S       3
HET    T3P   A17T       3
HET    T3P   A17U       3
HET    T3P   A17V       3
HET    T3P   A17W       3
HET    T3P   A17X       3
HET    T3P   A17Y       3
HET    T3P   A17Z       3
HET    T3P   A180       3
HET    T3P   A181       3
HET    T3P   A182       3
HET    T3P   A183       3
HET    T3P   A184       3
HET    T3P   A185       3
HET    T3P   A186       3
HET    T3P   A187       3
HET    T3P   A188       3
HET    T3P   A189       3
HET    T3P   A18A       3
HET    T3P   A18B       3
HET    T3P   A18C       3
HET    T3P   A18D       3
HET    T3P   A18E       3
HET    T3P   A18F       3
HET    T3P   A18G       3
HET    T3P   A18H       3
HET    T3P   A18I       3
HET    T3P   A18J       3
HET    T3P   A18K       3
HET    T3P   A18L       3
HET    T3P   A18M       3
HET    T3P   A18N       3
HET    T3P   A18O       3
HET    T3P   A18P       3
HET    T3P   A18Q       3
HET    T3P   A18R       3
HET    T3P   A18S       3
HET    T3P   A18T       3
HET    T3P   A18U       3
HET    T3P   A18V       3
HET    T3P   A18W       3
HET    T3P   A18X       3
HET    T3P   A18Y       3
HET    T3P   A18Z       3
HET    T3P   A190       3
HET    T3P   A191       3
HET    T3P   A192       3
HET    T3P   A193       3
HET    T3P   A194       3
HET    T3P   A195       3
HET    T3P   A196       3
HET    T3P   A197       3
HET    T3P   A198       3
HET    T3P   A199       3
HET    T3P   A19A       3
HET    T3P   A19B       3
HET    T3P   A19C       3
HET    T3P   A19D       3
HET    T3P   A19E       3
HET    T3P   A19F       3
HET    T3P   A19G       3
HET    T3P   A19H       3
HET    T3P   A19I       3
HET    T3P   A19J       3
HET    T3P   A19K       3
HET    T3P   A19L       3
HET    T3P   A19M       3
HET    T3P   A19N       3
HET    T3P   A19O       3
HET    T3P   A19P       3
HET    T3P   A19Q       3
HET    T3P   A19R       3
HET    T3P   A19S       3
HET    T3P   A19T       3
HET    T3P   A19U       3
HET    T3P   A19V       3
HET    T3P   A19W       3
HET    T3P   A19X       3
HET    T3P   A19Y       3
HET    T3P   A19Z       3
HET    T3P   A1A0       3
HET    T3P   A1A1       3
HET    T3P   A1A2       3
HET    T3P   A1A3       3
HET    T3P   A1A4       3
HET    T3P   A1A5       3
HET    T3P   A1A6       3
HET    T3P   A1A7       3
HET    T3P   A1A8       3
HET    T3P   A1A9       3
HET    T3P   A1AA       3
HET    T3P   A1AB       3
HET    T3P   A1AC       3
HET    T3P   A1AD       3
HET    T3P   A1AE       3
HET    T3P   A1AF       3
HET    T3P   A1AG       3
HET    T3P   A1AH       3
HET    T3P   A1AI       3
HET    T3P   A1AJ       3
HET    T3P   A1AK       3
HET    T3P   A1AL       3
HET    T3P   A1AM       3
HET    T3P   A1AN       3
HET    T3P   A1AO       3
HET    T3P   A1AP       3
HET    T3P   A1AQ       3
HET    T3P   A1AR       3
HET    T3P   A1AS       3
HET    T3P   A1AT       3
HET    T3P   A1AU       3
HET    T3P   A1AV       3
HET    T3P   A1AW       3
HET    T3P   A1AX       3
HET    T3P   A1AY       3
HET    T3P   A1AZ       3
HET    T3P   A1B0       3
HET    T3P   A1B1       3
HET    T3P   A1B2       3
HET    T3P   A1B3       3
HET    T3P   A1B4       3
HET    T3P   A1B5       3
HET    T3P   A1B6       3
HET    T3P   A1B7       3
HET    T3P   A1B8       3
HET    T3P   A1B9       3
HET    T3P   A1BA       3
HET    T3P   A1BB       3
HET    T3P   A1BC       3
HET    T3P   A1BD       3
HET    T3P   A1BE       3
HET    T3P   A1BF       3
HET    T3P   A1BG       3
HET    T3P   A1BH       3
HET    T3P   A1BI       3
HET    T3P   A1BJ       3
HET    T3P   A1BK       3
HET    T3P   A1BL       3
HET    T3P   A1BM       3
HET    T3P   A1BN       3
HET    T3P   A1BO       3
HET    T3P   A1BP       3
HET    T3P   A1BQ       3
HET    T3P   A1BR       3
HET    T3P   A1BS       3
HET    T3P   A1BT       3
HET    T3P   A1BU       3
HET    T3P   A1BV       3
HET    T3P   A1BW       3
HET    T3P   A1BX       3
HET    T3P   A1BY       3
HET    T3P   A1BZ       3
HET    T3P   A1C0       3
HET    T3P   A1C1       3
HET    T3P   A1C2       3
HET    T3P   A1C3       3
HET    T3P   A1C4       3
HET    T3P   A1C5       3
HET    T3P   A1C6       3
HET    T3P   A1C7       3
HET    T3P   A1C8       3
HET    T3P   A1C9       3
HET    T3P   A1CA       3
HET    T3P   A1CB       3
HET    T3P   A1CC       3
HET    T3P   A1CD       3
HET    T3P   A1CE       3
HET    T3P   A1CF       3
HET    T3P   A1CG       3
HET    T3P   A1CH       3
HET    T3P   A1CI       3
HET    T3P   A1CJ       3
HET    T3P   A1CK       3
HET    T3P   A1CL       3
HET    T3P   A1CM       3
HET    T3P   A1CN       3
HET    T3P   A1CO       3
HET    T3P   A1CP       3
HET    T3P   A1CQ       3
HET    T3P   A1CR       3
HET    T3P   A1CS       3
HET    T3P   A1CT       3
HET    T3P   A1CU       3
HET    T3P   A1CV       3
HET    T3P   A1CW       3
HET    T3P   A1CX       3
HET    T3P   A1CY       3
HET    T3P   A1CZ       3
HET    T3P   A1D0       3
HET    T3P   A1D1       3
HET    T3P   A1D2       3
HET    T3P   A1D3       3
HET    T3P   A1D4       3
HET    T3P   A1D5       3
HET    T3P   A1D6       3
HET    T3P   A1D7       3
HET    T3P   A1D8       3
HET    T3P   A1D9       3
HET    T3P   A1DA       3
HET    T3P   A1DB       3
HET    T3P   A1DC       3
HET    T3P   A1DD       3
HET    T3P   A1DE       3
HET    T3P   A1DF       3
HET    T3P   A1DG       3
HET    T3P   A1DH       3
HET    T3P   A1DI       3
HET    T3P   A1DJ       3
HET    T3P   A1DK       3
HET    T3P   A1DL       3
HET    T3P   A1DM       3
HET    T3P   A1DN       3
HET    T3P   A1DO       3
HET    T3P   A1DP       3
HET    T3P   A1DQ       3
HET    T3P   A1DR       3
HET    T3P   A1DS       3
HET    T3P   A1DT       3
HET    T3P   A1DU       3
HET    T3P   A1DV       3
HET    T3P   A1DW       3
HET    T3P   A1DX       3
HET    T3P   A1DY       3
HET    T3P   A1DZ       3
HET    T3P   A1E0       3
HET    T3P   A1E1       3
HET    T3P   A1E2       3
HET    T3P   A1E3       3
HET    T3P   A1E4       3
HET    T3P   A1E5       3
HET    T3P   A1E6       3
HET    T3P   A1E7       3
HET    T3P   A1E8       3
HET    T3P   A1E9       3
HET    T3P   A1EA       3
HET    T3P   A1EB       3
HET    T3P   A1EC       3
HET    T3P   A1ED       3
HET    T3P   A1EE       3
HET    T3P   A1EF       3
HET    T3P   A1EG       3
HET    T3P   A1EH       3
HET    T3P   A1EI       3
HET    T3P   A1EJ       3
HET    T3P   A1EK       3
HET    T3P   A1EL       3
HET    T3P   A1EM       3
HET    T3P   A1EN       3
HET    T3P   A1EO       3
HET    T3P   A1EP       3
HET    T3P   A1EQ       3
HET    T3P   A1ER       3
HET    T3P   A1ES       3
HET    T3P   A1ET       3
HET    T3P   A1EU       3
HET    T3P   A1EV       3
HET    T3P   A1EW       3
HET    T3P   A1EX       3
HET    T3P   A1EY       3
HET    T3P   A1EZ       3
HET    T3P   A1F0       3
HET    T3P   A1F1       3
HET    T3P   A1F2       3
HET    T3P   A1F3       3
HET    T3P   A1F4       3
HET    T3P   A1F5       3
HET    T3P   A1F6       3
HET    T3P   A1F7       3
HET    T3P   A1F8       3
HET    T3P   A1F9       3
HET    T3P   A1FA       3
HET    T3P   A1FB       3
HET    T3P   A1FC       3
HET    T3P   A1FD       3
HET    T3P   A1FE       3
HET    T3P   A1FF       3
HET    T3P   A1FG       3
HET    T3P   A1FH       3
HET    T3P   A1FI       3
HET    T3P   A1FJ       3
HET    T3P   A1FK       3
HET    T3P   A1FL       3
HET    T3P   A1FM       3
HET    T3P   A1FN       3
HET    T3P   A1FO       3
HET    T3P   A1FP       3
HET    T3P   A1FQ       3
HET    T3P   A1FR       3
HET    T3P   A1FS       3
HET    T3P   A1FT       3
HET    T3P   A1FU       3
HET    T3P   A1FV       3
HET    T3P   A1FW       3
HET    T3P   A1FX       3
HET    T3P   A1FY       3
HET    T3P   A1FZ       3
HET    T3P   A1G0       3
HET    T3P   A1G1       3
HET    T3P   A1G2       3
HET    T3P   A1G3       3
HET    T3P   A1G4       3
HET    T3P   A1G5       3
HET    T3P   A1G6       3
HET    T3P   A1G7       3
HET    T3P   A1G8       3
HET    T3P   A1G9       3
HET    T3P   A1GA       3
HET    T3P   A1GB       3
HET    T3P   A1GC       3
HET    T3P   A1GD       3
HET    T3P   A1GE       3
HET    T3P   A1GF       3
HET    T3P   A1GG       3
HET    T3P   A1GH       3
HET    T3P   A1GI       3
HET    T3P   A1GJ       3
HET    T3P   A1GK       3
HET    T3P   A1GL       3
HET    T3P   A1GM       3
HET    T3P   A1GN       3
HET    T3P   A1GO       3
HET    T3P   A1GP       3
HET    T3P   A1GQ       3
HET    T3P   A1GR       3
HET    T3P   A1GS       3
HET    T3P   A1GT       3
HET    T3P   A1GU       3
HET    T3P   A1GV       3
HET    T3P   A1GW       3
HET    T3P   A1GX       3
HET    T3P   A1GY       3
HET    T3P   A1GZ       3
HET    T3P   A1H0       3
HET    T3P   A1H1       3
HET    T3P   A1H2       3
HET    T3P   A1H3       3
HET    T3P   A1H4       3
HET    T3P   A1H5       3
HET    T3P   A1H6       3
HET    T3P   A1H7       3
HET    T3P   A1H8       3
HET    T3P   A1H9       3
HET    T3P   A1HA       3
HET    T3P   A1HB       3
HET    T3P   A1HC       3
HET    T3P   A1HD       3
HET    T3P   A1HE       3
HET    T3P   A1HF       3
HET    T3P   A1HG       3
HET    T3P   A1HH       3
HET    T3P   A1HI       3
HET    T3P   A1HJ       3
HET    T3P   A1HK       3
HET    T3P   A1HL       3
HET    T3P   A1HM       3
HET    T3P   A1HN       3
HET    T3P   A1HO       3
HET    T3P   A1HP       3
HET    T3P   A1HQ       3
HET    T3P   A1HR       3
HET    T3P   A1HS       3
HET    T3P   A1HT       3
HET    T3P   A1HU       3
HET    T3P   A1HV       3
HET    T3P   A1HW       3
HET    T3P   A1HX       3
HET    T3P   A1HY       3
HET    T3P   A1HZ       3
HET    T3P   A1I0       3
HET    T3P   A1I1       3
HET    T3P   A1I2       3
HET    T3P   A1I3       3
HET    T3P   A1I4       3
HET    T3P   A1I5       3
HET    T3P   A1I6       3
HET    T3P   A1I7       3
HET    T3P   A1I8       3
HET    T3P   A1I9       3
HET    T3P   A1IA       3
HET    T3P   A1IB       3
HET    T3P   A1IC       3
HET    T3P   A1ID       3
HET    T3P   A1IE       3
HET    T3P   A1IF       3
HET    T3P   A1IG       3
HET    T3P   A1IH       3
HET    T3P   A1II       3
HET    T3P   A1IJ       3
HET    T3P   A1IK       3
HET    T3P   A1IL       3
HET    T3P   A1IM       3
HET    T3P   A1IN       3
HET    T3P   A1IO       3
HET    T3P   A1IP       3
HET    T3P   A1IQ       3
HET    T3P   A1IR       3
HET    T3P   A1IS       3
HET    T3P   A1IT       3
HET    T3P   A1IU       3
HET    T3P   A1IV       3
HET    T3P   A1IW       3
HET    T3P   A1IX       3
HET    T3P   A1IY       3
HET    T3P   A1IZ       3
HET    T3P   A1J0       3
HET    T3P   A1J1       3
HET    T3P   A1J2       3
HET    T3P   A1J3       3
HET    T3P   A1J4       3
HET    T3P   A1J5       3
HET    T3P   A1J6       3
HET    T3P   A1J7       3
HET    T3P   A1J8       3
HET    T3P   A1J9       3
HET    T3P   A1JA       3
HET    T3P   A1JB       3
HET    T3P   A1JC       3
HET    T3P   A1JD       3
HET    T3P   A1JE       3
HET    T3P   A1JF       3
HET    T3P   A1JG       3
HET    T3P   A1JH       3
HET    T3P   A1JI       3
HET    T3P   A1JJ       3
HET    T3P   A1JK       3
HET    T3P   A1JL       3
HET    T3P   A1JM       3
HET    T3P   A1JN       3
HET    T3P   A1JO       3
HET    T3P   A1JP       3
HET    T3P   A1JQ       3
HET    T3P   A1JR       3
HET    T3P   A1JS       3
HET    T3P   A1JT       3
HET    T3P   A1JU       3
HET    T3P   A1JV       3
HET    T3P   A1JW       3
HET    T3P   A1JX       3
HET    T3P   A1JY       3
HET    T3P   A1JZ       3
HET    T3P   A1K0       3
HET    T3P   A1K1       3
HET    T3P   A1K2       3
HET    T3P   A1K3       3
HET    T3P   A1K4       3
HET    T3P   A1K5       3
HET    T3P   A1K6       3
HET    T3P   A1K7       3
HET    T3P   A1K8       3
HET    T3P   A1K9       3
HET    T3P   A1KA       3
HET    T3P   A1KB       3
HET    T3P   A1KC       3
HET    T3P   A1KD       3
HET    T3P   A1KE       3
HET    T3P   A1KF       3
HET    T3P   A1KG       3
HET    T3P   A1KH       3
HET    T3P   A1KI       3
HET    T3P   A1KJ       3
HET    T3P   A1KK       3
HET    T3P   A1KL       3
HET    T3P   A1KM       3
HET    T3P   A1KN       3
HET    T3P   A1KO       3
HET    T3P   A1KP       3
HET    T3P   A1KQ       3
HET    T3P   A1KR       3
HET    T3P   A1KS       3
HET    T3P   A1KT       3
HET    T3P   A1KU       3
HET    T3P   A1KV       3
HET    T3P   A1KW       3
HET    T3P   A1KX       3
HET    T3P   A1KY       3
HET    T3P   A1KZ       3
HET    T3P   A1L0       3
HET    T3P   A1L1       3
HET    T3P   A1L2       3
HET    T3P   A1L3       3
HET    T3P   A1L4       3
HET    T3P   A1L5       3
HET    T3P   A1L6       3
HET    T3P   A1L7       3
HET    T3P   A1L8       3
HET    T3P   A1L9       3
HET    T3P   A1LA       3
HET    T3P   A1LB       3
HET    T3P   A1LC       3
HET    T3P   A1LD       3
HET    T3P   A1LE       3
HET    T3P   A1LF       3
HET    T3P   A1LG       3
HET    T3P   A1LH       3
HET    T3P   A1LI       3
HET    T3P   A1LJ       3
HET    T3P   A1LK       3
HET    T3P   A1LL       3
HET    T3P   A1LM       3
HET    T3P   A1LN       3
HET    T3P   A1LO       3
HET    T3P   A1LP       3
HET    T3P   A1LQ       3
HET    T3P   A1LR       3
HET    T3P   A1LS       3
HET    T3P   A1LT       3
HET    T3P   A1LU       3
HET    T3P   A1LV       3
HET    T3P   A1LW       3
HET    T3P   A1LX       3
HET    T3P   A1LY       3
HET    T3P   A1LZ       3
HET    T3P   A1M0       3
HET    T3P   A1M1       3
HET    T3P   A1M2       3
HET    T3P   A1M3       3
HET    T3P   A1M4       3
HET    T3P   A1M5       3
HET    T3P   A1M6       3
HET    T3P   A1M7       3
HET    T3P   A1M8       3
HET    T3P   A1M9       3
HET    T3P   A1MA       3
HET    T3P   A1MB       3
HET    T3P   A1MC       3
HET    T3P   A1MD       3
HET    T3P   A1ME       3
HET    T3P   A1MF       3
HET    T3P   A1MG       3
HET    T3P   A1MH       3
HET    T3P   A1MI       3
HET    T3P   A1MJ       3
HET    T3P   A1MK       3
HET    T3P   A1ML       3
HET    T3P   A1MM       3
HET    T3P   A1MN       3
HET    T3P   A1MO       3
HET    T3P   A1MP       3
HET    T3P   A1MQ       3
HET    T3P   A1MR       3
HET    T3P   A1MS       3
HET    T3P   A1MT       3
HET    T3P   A1MU       3
HET    T3P   A1MV       3
HET    T3P   A1MW       3
HET    T3P   A1MX       3
HET    T3P   A1MY       3
HET    T3P   A1MZ       3
HET    T3P   A1N0       3
HET    T3P   A1N1       3
HET    T3P   A1N2       3
HET    T3P   A1N3       3
HET    T3P   A1N4       3
HET    T3P   A1N5       3
HET    T3P   A1N6       3
HET    T3P   A1N7       3
HET    T3P   A1N8       3
HET    T3P   A1N9       3
HET    T3P   A1NA       3
HET    T3P   A1NB       3
HET    T3P   A1NC       3
HET    T3P   A1ND       3
HET    T3P   A1NE       3
HET    T3P   A1NF       3
HET    T3P   A1NG       3
HET    T3P   A1NH       3
HET    T3P   A1NI       3
HET    T3P   A1NJ       3
HET    T3P   A1NK       3
HET    T3P   A1NL       3
HET    T3P   A1NM       3
HET    T3P   A1NN       3
HET    T3P   A1NO       3
HET    T3P   A1NP       3
HET    T3P   A1NQ       3
HET    T3P   A1NR       3
HET    T3P   A1NS       3
HET    T3P   A1NT       3
HET    T3P   A1NU       3
HET    T3P   A1NV       3
HET    T3P   A1NW       3
HET    T3P   A1NX       3
HET    T3P   A1NY       3
HET    T3P   A1NZ       3
HET    T3P   A1O0       3
HET    T3P   A1O1       3
HET    T3P   A1O2       3
HET    T3P   A1O3       3
HET    T3P   A1O4       3
HET    T3P   A1O5       3
HET    T3P   A1O6       3
HET    T3P   A1O7       3
HET    T3P   A1O8       3
HET    T3P   A1O9       3
HET    T3P   A1OA       3
HET    T3P   A1OB       3
HET    T3P   A1OC       3
HET    T3P   A1OD       3
HET    T3P   A1OE       3
HET    T3P   A1OF       3
HET    T3P   A1OG       3
HET    T3P   A1OH       3
HET    T3P   A1OI       3
HET    T3P   A1OJ       3
HET    T3P   A1OK       3
HET    T3P   A1OL       3
HET    T3P   A1OM       3
HET    T3P   A1ON       3
HET    T3P   A1OO       3
HET    T3P   A1OP       3
HET    T3P   A1OQ       3
HET    T3P   A1OR       3
HET    T3P   A1OS       3
HET    T3P   A1OT       3
HET    T3P   A1OU       3
HET    T3P   A1OV       3
HET    T3P   A1OW       3
HET    T3P   A1OX       3
HET    T3P   A1OY       3
HET    T3P   A1OZ       3
HET    T3P   A1P0       3
HET    T3P   A1P1       3
HET    T3P   A1P2       3
HET    T3P   A1P3       3
HET    T3P   A1P4       3
HET    T3P   A1P5       3
HET    T3P   A1P6       3
HET    T3P   A1P7       3
HET    T3P   A1P8       3
HET    T3P   A1P9       3
HET    T3P   A1PA       3
HET    T3P   A1PB       3
HET    T3P   A1PC       3
HET    T3P   A1PD       3
HET    T3P   A1PE       3
HET    T3P   A1PF       3
HET    T3P   A1PG       3
HET    T3P   A1PH       3
HET    T3P   A1PI       3
HET    T3P   A1PJ       3
HET    T3P   A1PK       3
HET    T3P   A1PL       3
HET    T3P   A1PM       3
HET    T3P   A1PN       3
HET    T3P   A1PO       3
HET    T3P   A1PP       3
HET    T3P   A1PQ       3
HET    T3P   A1PR       3
HET    T3P   A1PS       3
HET    T3P   A1PT       3
HET    T3P   A1PU       3
HET    T3P   A1PV       3
HET    T3P   A1PW       3
HET    T3P   A1PX       3
HET    T3P   A1PY       3
HET    T3P   A1PZ       3
HET    T3P   A1Q0       3
HET    T3P   A1Q1       3
HET    T3P   A1Q2       3
HET    T3P   A1Q3       3
HET    T3P   A1Q4       3
HET    T3P   A1Q5       3
HET    T3P   A1Q6       3
HET    T3P   A1Q7       3
HET    T3P   A1Q8       3
HET    T3P   A1Q9       3
HET    T3P   A1QA       3
HET    T3P   A1QB       3
HET    T3P   A1QC       3
HET    T3P   A1QD       3
HET    T3P   A1QE       3
HET    T3P   A1QF       3
HET    T3P   A1QG       3
HET    T3P   A1QH       3
HET    T3P   A1QI       3
HET    T3P   A1QJ       3
HET    T3P   A1QK       3
HET    T3P   A1QL       3
HET    T3P   A1QM       3
HET    T3P   A1QN       3
HET    T3P   A1QO       3
HET    T3P   A1QP       3
HET    T3P   A1QQ       3
HET    T3P   A1QR       3
HET    T3P   A1QS       3
HET    T3P   A1QT       3
HET    T3P   A1QU       3
HET    T3P   A1QV       3
HET    T3P   A1QW       3
HET    T3P   A1QX       3
HET    T3P   A1QY       3
HET    T3P   A1QZ       3
HET    T3P   A1R0       3
HET    T3P   A1R1       3
HET    T3P   A1R2       3
HET    T3P   A1R3       3
HET    T3P   A1R4       3
HET    T3P   A1R5       3
HET    T3P   A1R6       3
HET    T3P   A1R7       3
HET    T3P   A1R8       3
HET    T3P   A1R9       3
HET    T3P   A1RA       3
HET    T3P   A1RB       3
HET    T3P   A1RC       3
HET    T3P   A1RD       3
HET    T3P   A1RE       3
HET    T3P   A1RF       3
HET    T3P   A1RG       3
HET    T3P   A1RH       3
HET    T3P   A1RI       3
HET    T3P   A1RJ       3
HET    T3P   A1RK       3
HET    T3P   A1RL       3
HET    T3P   A1RM       3
HET    T3P   A1RN       3
HET    T3P   A1RO       3
HET    T3P   A1RP       3
HET    T3P   A1RQ       3
HET    T3P   A1RR       3
HET    T3P   A1RS       3
HET    T3P   A1RT       3
HET    T3P   A1RU       3
HET    T3P   A1RV       3
HET    T3P   A1RW       3
HET    T3P   A1RX       3
HET    T3P   A1RY       3
HET    T3P   A1RZ       3
HET    T3P   A1S0       3
HET    T3P   A1S1       3
HET    T3P   A1S2       3
HET    T3P   A1S3       3
HET    T3P   A1S4       3
HET    T3P   A1S5       3
HET    T3P   A1S6       3
HET    T3P   A1S7       3
HET    T3P   A1S8       3
HET    T3P   A1S9       3
HET    T3P   A1SA       3
HET    T3P   A1SB       3
HET    T3P   A1SC       3
HET    T3P   A1SD       3
HET    T3P   A1SE       3
HET    T3P   A1SF       3
HET    T3P   A1SG       3
HET    T3P   A1SH       3
HET    T3P   A1SI       3
HET    T3P   A1SJ       3
HET    T3P   A1SK       3
HET    T3P   A1SL       3
HET    T3P   A1SM       3
HET    T3P   A1SN       3
HET    T3P   A1SO       3
HET    T3P   A1SP       3
HET    T3P   A1SQ       3
HET    T3P   A1SR       3
HET    T3P   A1SS       3
HET    T3P   A1ST       3
HET    T3P   A1SU       3
HET    T3P   A1SV       3
HET    T3P   A1SW       3
HET    T3P   A1SX       3
HET    T3P   A1SY       3
HET    T3P   A1SZ       3
HET    T3P   A1T0       3
HET    T3P   A1T1       3
HET    T3P   A1T2       3
HET    T3P   A1T3       3
HET    T3P   A1T4       3
HET    T3P   A1T5       3
HET    T3P   A1T6       3
HET    T3P   A1T7       3
HET    T3P   A1T8       3
HET    T3P   A1T9       3
HET    T3P   A1TA       3
HET    T3P   A1TB       3
HET    T3P   A1TC       3
HET    T3P   A1TD       3
HET    T3P   A1TE       3
HET    T3P   A1TF       3
HET    T3P   A1TG       3
HET    T3P   A1TH       3
HET    T3P   A1TI       3
HET    T3P   A1TJ       3
HET    T3P   A1TK       3
HET    T3P   A1TL       3
HET    T3P   A1TM       3
HET    T3P   A1TN       3
HET    T3P   A1TO       3
HET    T3P   A1TP       3
HET    T3P   A1TQ       3
HET    T3P   A1TR       3
HET    T3P   A1TS       3
HET    T3P   A1TT       3
HET    T3P   A1TU       3
HET    T3P   A1TV       3
HET    T3P   A1TW       3
HET    T3P   A1TX       3
HET    T3P   A1TY       3
HET    T3P   A1TZ       3
HET    T3P   A1U0       3
HET    T3P   A1U1       3
HET    T3P   A1U2       3
HET    T3P   A1U3       3
HET    T3P   A1U4       3
HET    T3P   A1U5       3
HET    T3P   A1U6       3
HET    T3P   A1U7       3
HET    T3P   A1U8       3
HET    T3P   A1U9       3
HET    T3P   A1UA       3
HET    T3P   A1UB       3
HET    T3P   A1UC       3
HET    T3P   A1UD       3
HET    T3P   A1UE       3
HET    T3P   A1UF       3
HET    T3P   A1UG       3
HET    T3P   A1UH       3
HET    T3P   A1UI       3
HET    T3P   A1UJ       3
HET    T3P   A1UK       3
HET    T3P   A1UL       3
HET    T3P   A1UM       3
HET    T3P   A1UN       3
HET    T3P   A1UO       3
HET    T3P   A1UP       3
HET    T3P   A1UQ       3
HET    T3P   A1UR       3
HET    T3P   A1US       3
HET    T3P   A1UT       3
HET    T3P   A1UU       3
HET    T3P   A1UV       3
HET    T3P   A1UW       3
HET    T3P   A1UX       3
HET    T3P   A1UY       3
HET    T3P   A1UZ       3
HET    T3P   A1V0       3
HET    T3P   A1V1       3
HET    T3P   A1V2       3
HET    T3P   A1V3       3
HET    T3P   A1V4       3
HET    T3P   A1V5       3
HET    T3P   A1V6       3
HET    T3P   A1V7       3
HET    T3P   A1V8       3
HET    T3P   A1V9       3
HET    T3P   A1VA       3
HET    T3P   A1VB       3
HET    T3P   A1VC       3
HET    T3P   A1VD       3
HET    T3P   A1VE       3
HET    T3P   A1VF       3
HET    T3P   A1VG       3
HET    T3P   A1VH       3
HET    T3P   A1VI       3
HET    T3P   A1VJ       3
HET    T3P   A1VK       3
HET    T3P   A1VL       3
HET    T3P   A1VM       3
HET    T3P   A1VN       3
HET    T3P   A1VO       3
HET    T3P   A1VP       3
HET    T3P   A1VQ       3
HET    T3P   A1VR       3
HET    T3P   A1VS       3
HET    T3P   A1VT       3
HET    T3P   A1VU       3
HET    T3P   A1VV       3
HET    T3P   A1VW       3
HET    T3P   A1VX       3
HET    T3P   A1VY       3
HET    T3P   A1VZ       3
HET    T3P   A1W0       3
HET    T3P   A1W1       3
HET    T3P   A1W2       3
HET    T3P   A1W3       3
HET    T3P   A1W4       3
HET    T3P   A1W5       3
HET    T3P   A1W6       3
HET    T3P   A1W7       3
HET    T3P   A1W8       3
HET    T3P   A1W9       3
HET    T3P   A1WA       3
HET    T3P   A1WB       3
HET    T3P   A1WC       3
HET    T3P   A1WD       3
HET    T3P   A1WE       3
HET    T3P   A1WF       3
HET    T3P   A1WG       3
HET    T3P   A1WH       3
HET    T3P   A1WI       3
HET    T3P   A1WJ       3
HET    T3P   A1WK       3
HET    T3P   A1WL       3
HET    T3P   A1WM       3
HET    T3P   A1WN       3
HET    T3P   A1WO       3
HET    T3P   A1WP       3
HET    T3P   A1WQ       3
HET    T3P   A1WR       3
HET    T3P   A1WS       3
HET    T3P   A1WT       3
HET    T3P   A1WU       3
HET    T3P   A1WV       3
HET    T3P   A1WW       3
HET    T3P   A1WX       3
HET    T3P   A1WY       3
HET    T3P   A1WZ       3
HET    T3P   A1X0       3
HET    T3P   A1X1       3
HET    T3P   A1X2       3
HET    T3P   A1X3       3
HET    T3P   A1X4       3
HET    T3P   A1X5       3
HET    T3P   A1X6       3
HET    T3P   A1X7       3
HET    T3P   A1X8       3
HET    T3P   A1X9       3
HET    T3P   A1XA       3
HET    T3P   A1XB       3
HET    T3P   A1XC       3
HET    T3P   A1XD       3
HET    T3P   A1XE       3
HET    T3P   A1XF       3
HET    T3P   A1XG       3
HET    T3P   A1XH       3
HET    T3P   A1XI       3
HET    T3P   A1XJ       3
HET    T3P   A1XK       3
HET    T3P   A1XL       3
HET    T3P   A1XM       3
HET    T3P   A1XN       3
HET    T3P   A1XO       3
HET    T3P   A1XP       3
HET    T3P   A1XQ       3
HET    T3P   A1XR       3
HET    T3P   A1XS       3
HET    T3P   A1XT       3
HET    T3P   A1XU       3
HET    T3P   A1XV       3
HET    T3P   A1XW       3
HET    T3P   A1XX       3
HET    T3P   A1XY       3
HET    T3P   A1XZ       3
HET    T3P   A1Y0       3
HET    T3P   A1Y1       3
HET    T3P   A1Y2       3
HET    T3P   A1Y3       3
HET    T3P   A1Y4       3
HET    T3P   A1Y5       3
HET    T3P   A1Y6       3
HET    T3P   A1Y7       3
HET    T3P   A1Y8       3
HET    T3P   A1Y9       3
HET    T3P   A1YA       3
HET    T3P   A1YB       3
HET    T3P   A1YC       3
HET    T3P   A1YD       3
HET    T3P   A1YE       3
HET    T3P   A1YF       3
HET    T3P   A1YG       3
HET    T3P   A1YH       3
HET    T3P   A1YI       3
HET    T3P   A1YJ       3
HET    T3P   A1YK       3
HET    T3P   A1YL       3
HET    T3P   A1YM       3
HET    T3P   A1YN       3
HET    T3P   A1YO       3
HET    T3P   A1YP       3
HET    T3P   A1YQ       3
HET    T3P   A1YR       3
HET    T3P   A1YS       3
HET    T3P   A1YT       3
HET    T3P   A1YU       3
HET    T3P   A1YV       3
HET    T3P   A1YW       3
HET    T3P   A1YX       3
HET    T3P   A1YY       3
HET    T3P   A1YZ       3
HET    T3P   A1Z0       3
HET    T3P   A1Z1       3
HET    T3P   A1Z2       3
HET    T3P   A1Z3       3
HET    T3P   A1Z4       3
HET    T3P   A1Z5       3
HET    T3P   A1Z6       3
HET    T3P   A1Z7       3
HET    T3P   A1Z8       3
HET    T3P   A1Z9       3
HET    T3P   A1ZA       3
HET    T3P   A1ZB       3
HET    T3P   A1ZC       3
HET    T3P   A1ZD       3
HET    T3P   A1ZE       3
HET    T3P   A1ZF       3
HET    T3P   A1ZG       3
HET    T3P   A1ZH       3
HET    T3P   A1ZI       3
HET    T3P   A1ZJ       3
HET    T3P   A1ZK       3
HET    T3P   A1ZL       3
HET    T3P   A1ZM       3
HET    T3P   A1ZN       3
HET    T3P   A1ZO       3
HET    T3P   A1ZP       3
HET    T3P   A1ZQ       3
HET    T3P   A1ZR       3
HET    T3P   A1ZS       3
HET    T3P   A1ZT       3
HET    T3P   A1ZU       3
HET    T3P   A1ZV       3
HET    T3P   A1ZW       3
HET    T3P   A1ZX       3
HET    T3P   A1ZY       3
HET    T3P   A1ZZ       3
HET    T3P   A200       3
HET    T3P   A201       3
HET    T3P   A202       3
HET    T3P   A203       3
HET    T3P   A204       3
HET    T3P   A205       3
HET    T3P   A206       3
HET    T3P   A207       3
HET    T3P   A208       3
HET    T3P   A209       3
HET    T3P   A20A       3
HET    T3P   A20B       3
HET    T3P   A20C       3
HET    T3P   A20D       3
HET    T3P   A20E       3
HET    T3P   A20F       3
HET    T3P   A20G       3
HET    T3P   A20H       3
HET    T3P   A20I       3
HET    T3P   A20J       3
HET    T3P   A20K       3
HET    T3P   A20L       3
HET    T3P   A20M       3
HET    T3P   A20N       3
HET    T3P   A20O       3
HET    T3P   A20P       3
HET    T3P   A20Q       3
HET    T3P   A20R       3
HET    T3P   A20S       3
HET    T3P   A20T       3
HET    T3P   A20U       3
HET    T3P   A20V       3
HET    T3P   A20W       3
HET    T3P   A20X       3
HET    T3P   A20Y       3
HET    T3P   A20Z       3
HET    T3P   A210       3
HET    T3P   A211       3
HET    T3P   A212       3
HET    T3P   A213       3
HET    T3P   A214       3
HET    T3P   A215       3
HET    T3P   A216       3
HET    T3P   A217       3
HET    T3P   A218       3
HET    T3P   A219       3
HET    T3P   A21A       3
HET    T3P   A21B       3
HET    T3P   A21C       3
HET    T3P   A21D       3
HET    T3P   A21E       3
HET    T3P   A21F       3
HET    T3P   A21G       3
HET    T3P   A21H       3
HET    T3P   A21I       3
HET    T3P   A21J       3
HET    T3P   A21K       3
HET    T3P   A21L       3
HET    T3P   A21M       3
HET    T3P   A21N       3
HET    T3P   A21O       3
HET    T3P   A21P       3
HET    T3P   A21Q       3
HET    T3P   A21R       3
HET    T3P   A21S       3
HET    T3P   A21T       3
HET    T3P   A21U       3
HET    T3P   A21V       3
HET    T3P   A21W       3
HET    T3P   A21X       3
HET    T3P   A21Y       3
HET    T3P   A21Z       3
HET    T3P   A220       3
HET    T3P   A221       3
HET    T3P   A222       3
HET    T3P   A223       3
HET    T3P   A224       3
HET    T3P   A225       3
HET    T3P   A226       3
HET    T3P   A227       3
HET    T3P   A228       3
HET    T3P   A229       3
HET    T3P   A22A       3
HET    T3P   A22B       3
HET    T3P   A22C       3
HET    T3P   A22D       3
HET    T3P   A22E       3
HET    T3P   A22F       3
HET    T3P   A22G       3
HET    T3P   A22H       3
HET    T3P   A22I       3
HET    T3P   A22J       3
HET    T3P   A22K       3
HET    T3P   A22L       3
HET    T3P   A22M       3
HET    T3P   A22N       3
HET    T3P   A22O       3
HET    T3P   A22P       3
HET    T3P   A22Q       3
HET    T3P   A22R       3
HET    T3P   A22S       3
HET    T3P   A22T       3
HET    T3P   A22U       3
HET    T3P   A22V       3
HET    T3P   A22W       3
HET    T3P   A22X       3
HET    T3P   A22Y       3
HET    T3P   A22Z       3
HET    T3P   A230       3
HET    T3P   A231       3
HET    T3P   A232       3
HET    T3P   A233       3
HET    T3P   A234       3
HET    T3P   A235       3
HET    T3P   A236       3
HET    T3P   A237       3
HET    T3P   A238       3
HET    T3P   A239       3
HET    T3P   A23A       3
HET    T3P   A23B       3
HET    T3P   A23C       3
HET    T3P   A23D       3
HET    T3P   A23E       3
HET    T3P   A23F       3
HET    T3P   A23G       3
HET    T3P   A23H       3
HET    T3P   A23I       3
HET    T3P   A23J       3
HET    T3P   A23K       3
HET    T3P   A23L       3
HET    T3P   A23M       3
HET    T3P   A23N       3
HET    T3P   A23O       3
HET    T3P   A23P       3
HET    T3P   A23Q       3
HET    T3P   A23R       3
HET    T3P   A23S       3
HET    T3P   A23T       3
HET    T3P   A23U       3
HET    T3P   A23V       3
HET    T3P   A23W       3
HET    T3P   A23X       3
HET    T3P   A23Y       3
HET    T3P   A23Z       3
HET    T3P   A240       3
HET    T3P   A241       3
HET    T3P   A242       3
HET    T3P   A243       3
HET    T3P   A244       3
HET    T3P   A245       3
HET    T3P   A246       3
HET    T3P   A247       3
HET    T3P   A248       3
HET    T3P   A249       3
HET    T3P   A24A       3
HET    T3P   A24B       3
HET    T3P   A24C       3
HET    T3P   A24D       3
HET    T3P   A24E       3
HET    T3P   A24F       3
HET    T3P   A24G       3
HET    T3P   A24H       3
HET    T3P   A24I       3
HET    T3P   A24J       3
HET    T3P   A24K       3
HET    T3P   A24L       3
HET    T3P   A24M       3
HET    T3P   A24N       3
HET    T3P   A24O       3
HET    T3P   A24P       3
HET    T3P   A24Q       3
HET    T3P   A24R       3
HET    T3P   A24S       3
HET    T3P   A24T       3
HET    T3P   A24U       3
HET    T3P   A24V       3
HET    T3P   A24W       3
HET    T3P   A24X       3
HET    T3P   A24Y       3
HET    T3P   A24Z       3
HET    T3P   A250       3
HET    T3P   A251       3
HET    T3P   A252       3
HET    T3P   A253       3
HET    T3P   A254       3
HET    T3P   A255       3
HET    T3P   A256       3
HET    T3P   A257       3
HET    T3P   A258       3
HET    T3P   A259       3
HET    T3P   A25A       3
HET    T3P   A25B       3
HET    T3P   A25C       3
HET    T3P   A25D       3
HET    T3P   A25E       3
HET    T3P   A25F       3
HET    T3P   A25G       3
HET    T3P   A25H       3
HET    T3P   A25I       3
HET    T3P   A25J       3
HET    T3P   A25K       3
HET    T3P   A25L       3
HET    T3P   A25M       3
HET    T3P   A25N       3
HET    T3P   A25O       3
HET    T3P   A25P       3
HET    T3P   A25Q       3
HET    T3P   A25R       3
HET    T3P   A25S       3
HET    T3P   A25T       3
HET    T3P   A25U       3
HET    T3P   A25V       3
HET    T3P   A25W       3
HET    T3P   A25X       3
HET    T3P   A25Y       3
HET    T3P   A25Z       3
HET    T3P   A260       3
HET    T3P   A261       3
HET    T3P   A262       3
HET    T3P   A263       3
HET    T3P   A264       3
HET    T3P   A265       3
HET    T3P   A266       3
HET    T3P   A267       3
HET    T3P   A268       3
HET    T3P   A269       3
HET    T3P   A26A       3
HET    T3P   A26B       3
HET    T3P   A26C       3
HET    T3P   A26D       3
HET    T3P   A26E       3
HET    T3P   A26F       3
HET    T3P   A26G       3
HET    T3P   A26H       3
HET    T3P   A26I       3
HET    T3P   A26J       3
HET    T3P   A26K       3
HET    T3P   A26L       3
HET    T3P   A26M       3
HET    T3P   A26N       3
HET    T3P   A26O       3
HET    T3P   A26P       3
HET    T3P   A26Q       3
HET    T3P   A26R       3
HET    T3P   A26S       3
HET    T3P   A26T       3
HET    T3P   A26U       3
HET    T3P   A26V       3
HET    T3P   A26W       3
HET    T3P   A26X       3
HET    T3P   A26Y       3
HET    T3P   A26Z       3
HET    T3P   A270       3
HET    T3P   A271       3
HET    T3P   A272       3
HET    T3P   A273       3
HET    T3P   A274       3
HET    T3P   A275       3
HET    T3P   A276       3
HET    T3P   A277       3
HET    T3P   A278       3
HET    T3P   A279       3
HET    T3P   A27A       3
HET    T3P   A27B       3
HET    T3P   A27C       3
HET    T3P   A27D       3
HET    T3P   A27E       3
HET    T3P   A27F       3
HET    T3P   A27G       3
HET    T3P   A27H       3
HET    T3P   A27I       3
HET    T3P   A27J       3
HET    T3P   A27K       3
HET    T3P   A27L       3
HET    T3P   A27M       3
HET    T3P   A27N       3
HET    T3P   A27O       3
HET    T3P   A27P       3
HET    T3P   A27Q       3
HET    T3P   A27R       3
HET    T3P   A27S       3
HET    T3P   A27T       3
HET    T3P   A27U       3
HET    T3P   A27V       3
HET    T3P   A27W       3
HET    T3P   A27X       3
HET    T3P   A27Y       3
HET    T3P   A27Z       3
HET    T3P   A280       3
HET    T3P   A281       3
HET    T3P   A282       3
HET    T3P   A283       3
HET    T3P   A284       3
HET    T3P   A285       3
HET    T3P   A286       3
HET    T3P   A287       3
HET    T3P   A288       3
HET    T3P   A289       3
HET    T3P   A28A       3
HET    T3P   A28B       3
HET    T3P   A28C       3
HET    T3P   A28D       3
HET    T3P   A28E       3
HET    T3P   A28F       3
HET    T3P   A28G       3
HET    T3P   A28H       3
HET    T3P   A28I       3
HET    T3P   A28J       3
HET    T3P   A28K       3
HET    T3P   A28L       3
HET    T3P   A28M       3
HET    T3P   A28N       3
HET    T3P   A28O       3
HET    T3P   A28P       3
HET    T3P   A28Q       3
HET    T3P   A28R       3
HET    T3P   A28S       3
HET    T3P   A28T       3
HET    T3P   A28U       3
HET    T3P   A28V       3
HET    T3P   A28W       3
HET    T3P   A28X       3
HET    T3P   A28Y       3
HET    T3P   A28Z       3
HET    T3P   A290       3
HET    T3P   A291       3
HET    T3P   A292       3
HET    T3P   A293       3
HET    T3P   A294       3
HET    T3P   A295       3
HET    T3P   A296       3
HET    T3P   A297       3
HET    T3P   A298       3
HET    T3P   A299       3
HET    T3P   A29A       3
HET    T3P   A29B       3
HET    T3P   A29C       3
HET    T3P   A29D       3
HET    T3P   A29E       3
HET    T3P   A29F       3
HET    T3P   A29G       3
HET    T3P   A29H       3
HET    T3P   A29I       3
HET    T3P   A29J       3
HET    T3P   A29K       3
HET    T3P   A29L       3
HET    T3P   A29M       3
HET    T3P   A29N       3
HET    T3P   A29O       3
HET    T3P   A29P       3
HET    T3P   A29Q       3
HET    T3P   A29R       3
HET    T3P   A29S       3
HET    T3P   A29T       3
HET    T3P   A29U       3
HET    T3P   A29V       3
HET    T3P   A29W       3
HET    T3P   A29X       3
HET    T3P   A29Y       3
HET    T3P   A29Z       3
HET    T3P   A2A0       3
HET    T3P   A2A1       3
HET    T3P   A2A2       3
HET    T3P   A2A3       3
HET    T3P   A2A4       3
HET    T3P   A2A5       3
HET    T3P   A2A6       3
HET    T3P   A2A7       3
HET    T3P   A2A8       3
HET    T3P   A2A9       3
HET    T3P   A2AA       3
HET    T3P   A2AB       3
HET    T3P   A2AC       3
HET    T3P   A2AD       3
HET    T3P   A2AE       3
HET    T3P   A2AF       3
HET    T3P   A2AG       3
HET    T3P   A2AH       3
HET    T3P   A2AI       3
HET    T3P   A2AJ       3
HET    T3P   A2AK       3
HET    T3P   A2AL       3
HET    T3P   A2AM       3
HET    T3P   A2AN       3
HET    T3P   A2AO       3
HET    T3P   A2AP       3
HET    T3P   A2AQ       3
HET    T3P   A2AR       3
HET    T3P   A2AS       3
HET    T3P   A2AT       3
HET    T3P   A2AU       3
HET    T3P   A2AV       3
HET    T3P   A2AW       3
HET    T3P   A2AX       3
HET    T3P   A2AY       3
HET    T3P   A2AZ       3
HET    T3P   A2B0       3
HET    T3P   A2B1       3
HET    T3P   A2B2       3
HET    T3P   A2B3       3
HET    T3P   A2B4       3
HET    T3P   A2B5       3
HET    T3P   A2B6       3
HET    T3P   A2B7       3
HET    T3P   A2B8       3
HET    T3P   A2B9       3
HET    T3P   A2BA       3
HET    T3P   A2BB       3
HET    T3P   A2BC       3
HET    T3P   A2BD       3
HET    T3P   A2BE       3
HET    T3P   A2BF       3
HET    T3P   A2BG       3
HET    T3P   A2BH       3
HET    T3P   A2BI       3
HET    T3P   A2BJ       3
HET    T3P   A2BK       3
HET    T3P   A2BL       3
HET    T3P   A2BM       3
HET    T3P   A2BN       3
HET    T3P   A2BO       3
HET    T3P   A2BP       3
HET    T3P   A2BQ       3
HET    T3P   A2BR       3
HET    T3P   A2BS       3
HET    T3P   A2BT       3
HET    T3P   A2BU       3
HET    T3P   A2BV       3
HET    T3P   A2BW       3
HET    T3P   A2BX       3
HET    T3P   A2BY       3
HET    T3P   A2BZ       3
HET    T3P   A2C0       3
HET    T3P   A2C1       3
HET    T3P   A2C2       3
HET    T3P   A2C3       3
HET    T3P   A2C4       3
HET    T3P   A2C5       3
HET    T3P   A2C6       3
HET    T3P   A2C7       3
HET    T3P   A2C8       3
HET    T3P   A2C9       3
HET    T3P   A2CA       3
HET    T3P   A2CB       3
HET    T3P   A2CC       3
HET    T3P   A2CD       3
HET    T3P   A2CE       3
HET    T3P   A2CF       3
HET    T3P   A2CG       3
HET    T3P   A2CH       3
HET    T3P   A2CI       3
HET    T3P   A2CJ       3
HET    T3P   A2CK       3
HET    T3P   A2CL       3
HET    T3P   A2CM       3
HET    T3P   A2CN       3
HET    T3P   A2CO       3
HET    T3P   A2CP       3
HET    T3P   A2CQ       3
HET    T3P   A2CR       3
HET    T3P   A2CS       3
HET    T3P   A2CT       3
HET    T3P   A2CU       3
HET    T3P   A2CV       3
HET    T3P   A2CW       3
HET    T3P   A2CX       3
HET    T3P   A2CY       3
HET    T3P   A2CZ       3
HET    T3P   A2D0       3
HET    T3P   A2D1       3
HET    T3P   A2D2       3
HET    T3P   A2D3       3
HET    T3P   A2D4       3
HET    T3P   A2D5       3
HET    T3P   A2D6       3
HET    T3P   A2D7       3
HET    T3P   A2D8       3
HET    T3P   A2D9       3
HET    T3P   A2DA       3
HET    T3P   A2DB       3
HET    T3P   A2DC       3
HET    T3P   A2DD       3
HET    T3P   A2DE       3
HET    T3P   A2DF       3
HET    T3P   A2DG       3
HET    T3P   A2DH       3
HET    T3P   A2DI       3
HET    T3P   A2DJ       3
HET    T3P   A2DK       3
HET    T3P   A2DL       3
HET    T3P   A2DM       3
HET    T3P   A2DN       3
HET    T3P   A2DO       3
HET    T3P   A2DP       3
HET    T3P   A2DQ       3
HET    T3P   A2DR       3
HET    T3P   A2DS       3
HET    T3P   A2DT       3
HET    T3P   A2DU       3
HET    T3P   A2DV       3
HET    T3P   A2DW       3
HET    T3P   A2DX       3
HET    T3P   A2DY       3
HET    T3P   A2DZ       3
HET    T3P   A2E0       3
HET    T3P   A2E1       3
HET    T3P   A2E2       3
HET    T3P   A2E3       3
HET    T3P   A2E4       3
HET    T3P   A2E5       3
HET    T3P   A2E6       3
HET    T3P   A2E7       3
HET    T3P   A2E8       3
HET    T3P   A2E9       3
HET    T3P   A2EA       3
HET    T3P   A2EB       3
HET    T3P   A2EC       3
HET    T3P   A2ED       3
HET    T3P   A2EE       3
HET    T3P   A2EF       3
HET    T3P   A2EG       3
HET    T3P   A2EH       3
HET    T3P   A2EI       3
HET    T3P   A2EJ       3
HET    T3P   A2EK       3
HET    T3P   A2EL       3
HET    T3P   A2EM       3
HET    T3P   A2EN       3
HET    T3P   A2EO       3
HET    T3P   A2EP       3
HET    T3P   A2EQ       3
HET    T3P   A2ER       3
HET    T3P   A2ES       3
HET    T3P   A2ET       3
HET    T3P   A2EU       3
HET    T3P   A2EV       3
HET    T3P   A2EW       3
HET    T3P   A2EX       3
HET    T3P   A2EY       3
HET    T3P   A2EZ       3
HET    T3P   A2F0       3
HET    T3P   A2F1       3
HET    T3P   A2F2       3
HET    T3P   A2F3       3
HET    T3P   A2F4       3
HET    T3P   A2F5       3
HET    T3P   A2F6       3
HET    T3P   A2F7       3
HET    T3P   A2F8       3
HET    T3P   A2F9       3
HET    T3P   A2FA       3
HET    T3P   A2FB       3
HET    T3P   A2FC       3
HET    T3P   A2FD       3
HET    T3P   A2FE       3
HET    T3P   A2FF       3
HET    T3P   A2FG       3
HET    T3P   A2FH       3
HET    T3P   A2FI       3
HET    T3P   A2FJ       3
HET    T3P   A2FK       3
HET    T3P   A2FL       3
HET    T3P   A2FM       3
HET    T3P   A2FN       3
HET    T3P   A2FO       3
HET    T3P   A2FP       3
HET    T3P   A2FQ       3
HET    T3P   A2FR       3
HET    T3P   A2FS       3
HET    T3P   A2FT       3
HET    T3P   A2FU       3
HET    T3P   A2FV       3
HET    T3P   A2FW       3
HET    T3P   A2FX       3
HET    T3P   A2FY       3
HET    T3P   A2FZ       3
HET    T3P   A2G0       3
HET    T3P   A2G1       3
HET    T3P   A2G2       3
HET    T3P   A2G3       3
HET    T3P   A2G4       3
HET    T3P   A2G5       3
HET    T3P   A2G6       3
HET    T3P   A2G7       3
HET    T3P   A2G8       3
HET    T3P   A2G9       3
HET    T3P   A2GA       3
HET    T3P   A2GB       3
HET    T3P   A2GC       3
HET    T3P   A2GD       3
HET    T3P   A2GE       3
HET    T3P   A2GF       3
HET    T3P   A2GG       3
HET    T3P   A2GH       3
HET    T3P   A2GI       3
HET    T3P   A2GJ       3
HET    T3P   A2GK       3
HET    T3P   A2GL       3
HET    T3P   A2GM       3
HET    T3P   A2GN       3
HET    T3P   A2GO       3
HET    T3P   A2GP       3
HET    T3P   A2GQ       3
HET    T3P   A2GR       3
HET    T3P   A2GS       3
HET    T3P   A2GT       3
HET    T3P   A2GU       3
HET    T3P   A2GV       3
HET    T3P   A2GW       3
HET    T3P   A2GX       3
HET    T3P   A2GY       3
HET    T3P   A2GZ       3
HET    T3P   A2H0       3
HET    T3P   A2H1       3
HET    T3P   A2H2       3
HET    T3P   A2H3       3
HET    T3P   A2H4       3
HET    T3P   A2H5       3
HET    T3P   A2H6       3
HET    T3P   A2H7       3
HET    T3P   A2H8       3
HET    T3P   A2H9       3
HET    T3P   A2HA       3
HET    T3P   A2HB       3
HET    T3P   A2HC       3
HET    T3P   A2HD       3
HET    T3P   A2HE       3
HET    T3P   A2HF       3
HET    T3P   A2HG       3
HET    T3P   A2HH       3
HET    T3P   A2HI       3
HET    T3P   A2HJ       3
HET    T3P   A2HK       3
HET    T3P   A2HL       3
HET    T3P   A2HM       3
HET    T3P   A2HN       3
HET    T3P   A2HO       3
HET    T3P   A2HP       3
HET    T3P   A2HQ       3
HET    T3P   A2HR       3
HET    T3P   A2HS       3
HET    T3P   A2HT       3
HET    T3P   A2HU       3
HET    T3P   A2HV       3
HET    T3P   A2HW       3
HET    T3P   A2HX       3
HET    T3P   A2HY       3
HET    T3P   A2HZ       3
HET    T3P   A2I0       3
HET    T3P   A2I1       3
HET    T3P   A2I2       3
HET    T3P   A2I3       3
HET    T3P   A2I4       3
HET    T3P   A2I5       3
HET    T3P   A2I6       3
HET    T3P   A2I7       3
HET    T3P   A2I8       3
HET    T3P   A2I9       3
HET    T3P   A2IA       3
HET    T3P   A2IB       3
HET    T3P   A2IC       3
HET    T3P   A2ID       3
HET    T3P   A2IE       3
HET    T3P   A2IF       3
HET    T3P   A2IG       3
HET    T3P   A2IH       3
HET    T3P   A2II       3
HET    T3P   A2IJ       3
HET    T3P   A2IK       3
HET    T3P   A2IL       3
HET    T3P   A2IM       3
HET    T3P   A2IN       3
HET    T3P   A2IO       3
HET    T3P   A2IP       3
HET    T3P   A2IQ       3
HET    T3P   A2IR       3
HET    T3P   A2IS       3
HET    T3P   A2IT       3
HET    T3P   A2IU       3
HET    T3P   A2IV       3
HET    T3P   A2IW       3
HET    T3P   A2IX       3
HET    T3P   A2IY       3
HET    T3P   A2IZ       3
HET    T3P   A2J0       3
HET    T3P   A2J1       3
HET    T3P   A2J2       3
HET    T3P   A2J3       3
HET    T3P   A2J4       3
HET    T3P   A2J5       3
HET    T3P   A2J6       3
HET    T3P   A2J7       3
HET    T3P   A2J8       3
HET    T3P   A2J9       3
HET    T3P   A2JA       3
HET    T3P   A2JB       3
HET    T3P   A2JC       3
HET    T3P   A2JD       3
HET    T3P   A2JE       3
HET    T3P   A2JF       3
HET    T3P   A2JG       3
HET    T3P   A2JH       3
HET    T3P   A2JI       3
HET    T3P   A2JJ       3
HET    T3P   A2JK       3
HET    T3P   A2JL       3
HET    T3P   A2JM       3
HET    T3P   A2JN       3
HET    T3P   A2JO       3
HET    T3P   A2JP       3
HET    T3P   A2JQ       3
HET    T3P   A2JR       3
HET    T3P   A2JS       3
HET    T3P   A2JT       3
HET    T3P   A2JU       3
HET    T3P   A2JV       3
HET    T3P   A2JW       3
HET    T3P   A2JX       3
HET    T3P   A2JY       3
HET    T3P   A2JZ       3
HET    T3P   A2K0       3
HET    T3P   A2K1       3
HET    T3P   A2K2       3
HET    T3P   A2K3       3
HET    T3P   A2K4       3
HET    T3P   A2K5       3
HET    T3P   A2K6       3
HET    T3P   A2K7       3
HET    T3P   A2K8       3
HET    T3P   A2K9       3
HET    T3P   A2KA       3
HET    T3P   A2KB       3
HET    T3P   A2KC       3
HET    T3P   A2KD       3
HET    T3P   A2KE       3
HET    T3P   A2KF       3
HET    T3P   A2KG       3
HET    T3P   A2KH       3
HET    T3P   A2KI       3
HET    T3P   A2KJ       3
HET    T3P   A2KK       3
HET    T3P   A2KL       3
HET    T3P   A2KM       3
HET    T3P   A2KN       3
HET    T3P   A2KO       3
HET    T3P   A2KP       3
HET    T3P   A2KQ       3
HET    T3P   A2KR       3
HET    T3P   A2KS       3
HET    T3P   A2KT       3
HET    T3P   A2KU       3
HET    T3P   A2KV       3
HET    T3P   A2KW       3
HET    T3P   A2KX       3
HET    T3P   A2KY       3
HET    T3P   A2KZ       3
HET    T3P   A2L0       3
HET    T3P   A2L1       3
HET    T3P   A2L2       3
HET    T3P   A2L3       3
HET    T3P   A2L4       3
HET    T3P   A2L5       3
HET    T3P   A2L6       3
HET    T3P   A2L7       3
HET    T3P   A2L8       3
HET    T3P   A2L9       3
HET    T3P   A2LA       3
HET    T3P   A2LB       3
HET    T3P   A2LC       3
HET    T3P   A2LD       3
HET    T3P   A2LE       3
HET    T3P   A2LF       3
HET    T3P   A2LG       3
HET    T3P   A2LH       3
HET    T3P   A2LI       3
HET    T3P   A2LJ       3
HET    T3P   A2LK       3
HET    T3P   A2LL       3
HET    T3P   A2LM       3
HET    T3P   A2LN       3
HET    T3P   A2LO       3
HET    T3P   A2LP       3
HET    T3P   A2LQ       3
HET    T3P   A2LR       3
HET    T3P   A2LS       3
HET    T3P   A2LT       3
HET    T3P   A2LU       3
HET    T3P   A2LV       3
HET    T3P   A2LW       3
HET    T3P   A2LX       3
HET    T3P   A2LY       3
HET    T3P   A2LZ       3
HET    T3P   A2M0       3
HET    T3P   A2M1       3
HET    T3P   A2M2       3
HET    T3P   A2M3       3
HET    T3P   A2M4       3
HET    T3P   A2M5       3
HET    T3P   A2M6       3
HET    T3P   A2M7       3
HET    T3P   A2M8       3
HET    T3P   A2M9       3
HET    T3P   A2MA       3
HET    T3P   A2MB       3
HET    T3P   A2MC       3
HET    T3P   A2MD       3
HET    T3P   A2ME       3
HET    T3P   A2MF       3
HET    T3P   A2MG       3
HET    T3P   A2MH       3
HET    T3P   A2MI       3
HET    T3P   A2MJ       3
HET    T3P   A2MK       3
HET    T3P   A2ML       3
HET    T3P   A2MM       3
HET    T3P   A2MN       3
HET    T3P   A2MO       3
HET    T3P   A2MP       3
HET    T3P   A2MQ       3
HET    T3P   A2MR       3
HET    T3P   A2MS       3
HET    T3P   A2MT       3
HET    T3P   A2MU       3
HET    T3P   A2MV       3
HET    T3P   A2MW       3
HET    T3P   A2MX       3
HET    T3P   A2MY       3
HET    T3P   A2MZ       3
HET    T3P   A2N0       3
HET    T3P   A2N1       3
HET    T3P   A2N2       3
HET    T3P   A2N3       3
HET    T3P   A2N4       3
HET    T3P   A2N5       3
HET    T3P   A2N6       3
HET    T3P   A2N7       3
HET    T3P   A2N8       3
HET    T3P   A2N9       3
HET    T3P   A2NA       3
HET    T3P   A2NB       3
HET    T3P   A2NC       3
HET    T3P   A2ND       3
HET    T3P   A2NE       3
HET    T3P   A2NF       3
HET    T3P   A2NG       3
HET    T3P   A2NH       3
HET    T3P   A2NI       3
HET    T3P   A2NJ       3
HET    T3P   A2NK       3
HET    T3P   A2NL       3
HET    T3P   A2NM       3
HET    T3P   A2NN       3
HET    T3P   A2NO       3
HET    T3P   A2NP       3
HET    T3P   A2NQ       3
HET    T3P   A2NR       3
HET    T3P   A2NS       3
HET    T3P   A2NT       3
HET    T3P   A2NU       3
HET    T3P   A2NV       3
HET    T3P   A2NW       3
HET    T3P   A2NX       3
HET    T3P   A2NY       3
HET    T3P   A2NZ       3
HET    T3P   A2O0       3
HET    T3P   A2O1       3
HET    T3P   A2O2       3
HET    T3P   A2O3       3
HET    T3P   A2O4       3
HET    T3P   A2O5       3
HET    T3P   A2O6       3
HET    T3P   A2O7       3
HET    T3P   A2O8       3
HET    T3P   A2O9       3
HET    T3P   A2OA       3
HET    T3P   A2OB       3
HET    T3P   A2OC       3
HET    T3P   A2OD       3
HET    T3P   A2OE       3
HET    T3P   A2OF       3
HET    T3P   A2OG       3
HET    T3P   A2OH       3
HET    T3P   A2OI       3
HET    T3P   A2OJ       3
HET    T3P   A2OK       3
HET    T3P   A2OL       3
HET    T3P   A2OM       3
HET    T3P   A2ON       3
HET    T3P   A2OO       3
HET    T3P   A2OP       3
HET    T3P   A2OQ       3
HET    T3P   A2OR       3
HET    T3P   A2OS       3
HET    T3P   A2OT       3
HET    T3P   A2OU       3
HET    T3P   A2OV       3
HET    T3P   A2OW       3
HET    T3P   A2OX       3
HET    T3P   A2OY       3
HET    T3P   A2OZ       3
HET    T3P   A2P0       3
HET    T3P   A2P1       3
HET    T3P   A2P2       3
HET    T3P   A2P3       3
HET    T3P   A2P4       3
HET    T3P   A2P5       3
HET    T3P   A2P6       3
HET    T3P   A2P7       3
HET    T3P   A2P8       3
HET    T3P   A2P9       3
HET    T3P   A2PA       3
HET    T3P   A2PB       3
HET    T3P   A2PC       3
HET    T3P   A2PD       3
HET    T3P   A2PE       3
HET    T3P   A2PF       3
HET    T3P   A2PG       3
HET    T3P   A2PH       3
HET    T3P   A2PI       3
HET    T3P   A2PJ       3
HET    T3P   A2PK       3
HET    T3P   A2PL       3
HET    T3P   A2PM       3
HET    T3P   A2PN       3
HET    T3P   A2PO       3
HET    T3P   A2PP       3
HET    T3P   A2PQ       3
HET    T3P   A2PR       3
HET    T3P   A2PS       3
HET    T3P   A2PT       3
HET    T3P   A2PU       3
HET    T3P   A2PV       3
HET    T3P   A2PW       3
HET    T3P   A2PX       3
HET    T3P   A2PY       3
HET    T3P   A2PZ       3
HET    T3P   A2Q0       3
HET    T3P   A2Q1       3
HET    T3P   A2Q2       3
HET    T3P   A2Q3       3
HET    T3P   A2Q4       3
HET    T3P   A2Q5       3
HET    T3P   A2Q6       3
HET    T3P   A2Q7       3
HET    T3P   A2Q8       3
HET    T3P   A2Q9       3
HET    T3P   A2QA       3
HET    T3P   A2QB       3
HET    T3P   A2QC       3
HET    T3P   A2QD       3
HET    T3P   A2QE       3
HET    T3P   A2QF       3
HET    T3P   A2QG       3
HET    T3P   A2QH       3
HET    T3P   A2QI       3
HET    T3P   A2QJ       3
HET    T3P   A2QK       3
HET    T3P   A2QL       3
HET    T3P   A2QM       3
HET    T3P   A2QN       3
HET    T3P   A2QO       3
HET    T3P   A2QP       3
HET    T3P   A2QQ       3
HET    T3P   A2QR       3
HET    T3P   A2QS       3
HET    T3P   A2QT       3
HET    T3P   A2QU       3
HET    T3P   A2QV       3
HET    T3P   A2QW       3
HET    T3P   A2QX       3
HET    T3P   A2QY       3
HET    T3P   A2QZ       3
HET    T3P   A2R0       3
HET    T3P   A2R1       3
HET    T3P   A2R2       3
HET    T3P   A2R3       3
HET    T3P   A2R4       3
HET    T3P   A2R5       3
HET    T3P   A2R6       3
HET    T3P   A2R7       3
HET    T3P   A2R8       3
HET    T3P   A2R9       3
HET    T3P   A2RA       3
HET    T3P   A2RB       3
HET    T3P   A2RC       3
HET    T3P   A2RD       3
HET    T3P   A2RE       3
HET    T3P   A2RF       3
HET    T3P   A2RG       3
HET    T3P   A2RH       3
HET    T3P   A2RI       3
HET    T3P   A2RJ       3
HET    T3P   A2RK       3
HET    T3P   A2RL       3
HET    T3P   A2RM       3
HET    T3P   A2RN       3
HET    T3P   A2RO       3
HET    T3P   A2RP       3
HET    T3P   A2RQ       3
HET    T3P   A2RR       3
HET    T3P   A2RS       3
HET    T3P   A2RT       3
HET    T3P   A2RU       3
HET    T3P   A2RV       3
HET    T3P   A2RW       3
HET    T3P   A2RX       3
HET    T3P   A2RY       3
HET    T3P   A2RZ       3
HET    T3P   A2S0       3
HET    T3P   A2S1       3
HET    T3P   A2S2       3
HET    T3P   A2S3       3
HET    T3P   A2S4       3
HET    T3P   A2S5       3
HET    T3P   A2S6       3
HET    T3P   A2S7       3
HET    T3P   A2S8       3
HET    T3P   A2S9       3
HET    T3P   A2SA       3
HET    T3P   A2SB       3
HET    T3P   A2SC       3
HET    T3P   A2SD       3
HET    T3P   A2SE       3
HET    T3P   A2SF       3
HET    T3P   A2SG       3
HET    T3P   A2SH       3
HET    T3P   A2SI       3
HET    T3P   A2SJ       3
HET    T3P   A2SK       3
HET    T3P   A2SL       3
HET    T3P   A2SM       3
HET    T3P   A2SN       3
HET    T3P   A2SO       3
HET    T3P   A2SP       3
HET    T3P   A2SQ       3
HET    T3P   A2SR       3
HET    T3P   A2SS       3
HET    T3P   A2ST       3
HET    T3P   A2SU       3
HET    T3P   A2SV       3
HET    T3P   A2SW       3
HET    T3P   A2SX       3
HET    T3P   A2SY       3
HET    T3P   A2SZ       3
HET    T3P   A2T0       3
HET    T3P   A2T1       3
HET    T3P   A2T2       3
HET    T3P   A2T3       3
HET    T3P   A2T4       3
HET    T3P   A2T5       3
HET    T3P   A2T6       3
HET    T3P   A2T7       3
HET    T3P   A2T8       3
HET    T3P   A2T9       3
HET    T3P   A2TA       3
HET    T3P   A2TB       3
HET    T3P   A2TC       3
HET    T3P   A2TD       3
HET    T3P   A2TE       3
HET    T3P   A2TF       3
HET    T3P   A2TG       3
HET    T3P   A2TH       3
HET    T3P   A2TI       3
HET    T3P   A2TJ       3
HET    T3P   A2TK       3
HET    T3P   A2TL       3
HET    T3P   A2TM       3
HET    T3P   A2TN       3
HET    T3P   A2TO       3
HET    T3P   A2TP       3
HET    T3P   A2TQ       3
HET    T3P   A2TR       3
HET    T3P   A2TS       3
HET    T3P   A2TT       3
HET    T3P   A2TU       3
HET    T3P   A2TV       3
HET    T3P   A2TW       3
HET    T3P   A2TX       3
HET    T3P   A2TY       3
HET    T3P   A2TZ       3
HET    T3P   A2U0       3
HET    T3P   A2U1       3
HET    T3P   A2U2       3
HET    T3P   A2U3       3
HET    T3P   A2U4       3
HET    T3P   A2U5       3
HET    T3P   A2U6       3
HET    T3P   A2U7       3
HET    T3P   A2U8       3
HET    T3P   A2U9       3
HET    T3P   A2UA       3
HET    T3P   A2UB       3
HET    T3P   A2UC       3
HET    T3P   A2UD       3
HET    T3P   A2UE       3
HET    T3P   A2UF       3
HET    T3P   A2UG       3
HET    T3P   A2UH       3
HET    T3P   A2UI       3
HET    T3P   A2UJ       3
HET    T3P   A2UK       3
HET    T3P   A2UL       3
HET    T3P   A2UM       3
HET    T3P   A2UN       3
HET    T3P   A2UO       3
HET    T3P   A2UP       3
HET    T3P   A2UQ       3
HET    T3P   A2UR       3
HET    T3P   A2US       3
HET    T3P   A2UT       3
HET    T3P   A2UU       3
HET    T3P   A2UV       3
HET    T3P   A2UW       3
HET    T3P   A2UX       3
HET    T3P   A2UY       3
HET    T3P   A2UZ       3
HET    T3P   A2V0       3
HET    T3P   A2V1       3
HET    T3P   A2V2       3
HET    T3P   A2V3       3
HET    T3P   A2V4       3
HET    T3P   A2V5       3
HET    T3P   A2V6       3
HET    T3P   A2V7       3
HET    T3P   A2V8       3
HET    T3P   A2V9       3
HET    T3P   A2VA       3
HET    T3P   A2VB       3
HET    T3P   A2VC       3
HET    T3P   A2VD       3
HET    T3P   A2VE       3
HET    T3P   A2VF       3
HET    T3P   A2VG       3
HET    T3P   A2VH       3
HET    T3P   A2VI       3
HET    T3P   A2VJ       3
HET    T3P   A2VK       3
HET    T3P   A2VL       3
HET    T3P   A2VM       3
HET    T3P   A2VN       3
HET    T3P   A2VO       3
HET    T3P   A2VP       3
HET    T3P   A2VQ       3
HET    T3P   A2VR       3
HET    T3P   A2VS       3
HET    T3P   A2VT       3
HET    T3P   A2VU       3
HET    T3P   A2VV       3
HET    T3P   A2VW       3
HET    T3P   A2VX       3
HET    T3P   A2VY       3
HET    T3P   A2VZ       3
HET    T3P   A2W0       3
HET    T3P   A2W1       3
HET    T3P   A2W2       3
HET    T3P   A2W3       3
HET    T3P   A2W4       3
HET    T3P   A2W5       3
HET    T3P   A2W6       3
HET    T3P   A2W7       3
HET    T3P   A2W8       3
HET    T3P   A2W9       3
HET    T3P   A2WA       3
HET    T3P   A2WB       3
HET    T3P   A2WC       3
HET    T3P   A2WD       3
HET    T3P   A2WE       3
HET    T3P   A2WF       3
HET    T3P   A2WG       3
HET    T3P   A2WH       3
HET    T3P   A2WI       3
HET    T3P   A2WJ       3
HET    T3P   A2WK       3
HET    T3P   A2WL       3
HET    T3P   A2WM       3
HET    T3P   A2WN       3
HET    T3P   A2WO       3
HET    T3P   A2WP       3
HET    T3P   A2WQ       3
HET    T3P   A2WR       3
HET    T3P   A2WS       3
HET    T3P   A2WT       3
HET    T3P   A2WU       3
HET    T3P   A2WV       3
HET    T3P   A2WW       3
HET    T3P   A2WX       3
HET    T3P   A2WY       3
HET    T3P   A2WZ       3
HET    T3P   A2X0       3
HET    T3P   A2X1       3
HET    T3P   A2X2       3
HET    T3P   A2X3       3
HET    T3P   A2X4       3
HET    T3P   A2X5       3
HET    T3P   A2X6       3
HET    T3P   A2X7       3
HET    T3P   A2X8       3
HET    T3P   A2X9       3
HET    T3P   A2XA       3
HET    T3P   A2XB       3
HET    T3P   A2XC       3
HET    T3P   A2XD       3
HET    T3P   A2XE       3
HET    T3P   A2XF       3
HET    T3P   A2XG       3
HET    T3P   A2XH       3
HET    T3P   A2XI       3
HET    T3P   A2XJ       3
HET    T3P   A2XK       3
HET    T3P   A2XL       3
HET    T3P   A2XM       3
HET    T3P   A2XN       3
HET    T3P   A2XO       3
HET    T3P   A2XP       3
HET    T3P   A2XQ       3
HET    T3P   A2XR       3
HET    T3P   A2XS       3
HET    T3P   A2XT       3
HET    T3P   A2XU       3
HET    T3P   A2XV       3
HET    T3P   A2XW       3
HET    T3P   A2XX       3
HET    T3P   A2XY       3
HET    T3P   A2XZ       3
HET    T3P   A2Y0       3
HET    T3P   A2Y1       3
HET    T3P   A2Y2       3
HET    T3P   A2Y3       3
HET    T3P   A2Y4       3
HET    T3P   A2Y5       3
HET    T3P   A2Y6       3
HET    T3P   A2Y7       3
HET    T3P   A2Y8       3
HET    T3P   A2Y9       3
HET    T3P   A2YA       3
HET    T3P   A2YB       3
HET    T3P   A2YC       3
HET    T3P   A2YD       3
HET    T3P   A2YE       3
HET    T3P   A2YF       3
HET    T3P   A2YG       3
HET    T3P   A2YH       3
HET    T3P   A2YI       3
HET    T3P   A2YJ       3
HET    T3P   A2YK       3
HET    T3P   A2YL       3
HET    T3P   A2YM       3
HET    T3P   A2YN       3
HET    T3P   A2YO       3
HET    T3P   A2YP       3
HET    T3P   A2YQ       3
HET    T3P   A2YR       3
HET    T3P   A2YS       3
HET    T3P   A2YT       3
HET    T3P   A2YU       3
HET    T3P   A2YV       3
HET    T3P   A2YW       3
HET    T3P   A2YX       3
HET    T3P   A2YY       3
HET    T3P   A2YZ       3
HET    T3P   A2Z0       3
HET    T3P   A2Z1       3
HET    T3P   A2Z2       3
HET    T3P   A2Z3       3
HET    T3P   A2Z4       3
HET    T3P   A2Z5       3
HET    T3P   A2Z6       3
HET    T3P   A2Z7       3
HET    T3P   A2Z8       3
HET    T3P   A2Z9       3
HET    T3P   A2ZA       3
HET    T3P   A2ZB       3
HET    T3P   A2ZC       3
HET    T3P   A2ZD       3
HET    T3P   A2ZE       3
HET    T3P   A2ZF       3
HET    T3P   A2ZG       3
HET    T3P   A2ZH       3
HET    T3P   A2ZI       3
HET    T3P   A2ZJ       3
HET    T3P   A2ZK       3
HET    T3P   A2ZL       3
HET    T3P   A2ZM       3
HET    T3P   A2ZN       3
HET    T3P   A2ZO       3
HET    T3P   A2ZP       3
HET    T3P   A2ZQ       3
HET    T3P   A2ZR       3
HET    T3P   A2ZS       3
HET    T3P   A2ZT       3
HET    T3P   A2ZU       3
HET    T3P   A2ZV       3
HET    T3P   A2ZW       3
HET    T3P   A2ZX       3
HET    T3P   A2ZY       3
HET    T3P   A2ZZ       3
HET    T3P   A300       3
HET    T3P   A301       3
HET    T3P   A302       3
HET    T3P   A303       3
HET    T3P   A304       3
HET    T3P   A305       3
HET    T3P   A306       3
HET    T3P   A307       3
HET    T3P   A308       3
HET    T3P   A309       3
HET    T3P   A30A       3
HET    T3P   A30B       3
HET    T3P   A30C       3
HET    T3P   A30D       3
HET    T3P   A30E       3
HET    T3P   A30F       3
HET    T3P   A30G       3
HET    T3P   A30H       3
HET    T3P   A30I       3
HET    T3P   A30J       3
HET    T3P   A30K       3
HET    T3P   A30L       3
HET    T3P   A30M       3
HET    T3P   A30N       3
HET    T3P   A30O       3
HET    T3P   A30P       3
HET    T3P   A30Q       3
HET    T3P   A30R       3
HET    T3P   A30S       3
HET    T3P   A30T       3
HET    T3P   A30U       3
HET    T3P   A30V       3
HET    T3P   A30W       3
HET    T3P   A30X       3
HET    T3P   A30Y       3
HET    T3P   A30Z       3
HET    T3P   A310       3
HET    T3P   A311       3
HET    T3P   A312       3
HET    T3P   A313       3
HET    T3P   A314       3
HET    T3P   A315       3
HET    T3P   A316       3
HET    T3P   A317       3
HET    T3P   A318       3
HET    T3P   A319       3
HET    T3P   A31A       3
HET    T3P   A31B       3
HET    T3P   A31C       3
HET    T3P   A31D       3
HET    T3P   A31E       3
HET    T3P   A31F       3
HET    T3P   A31G       3
HET    T3P   A31H       3
HET    T3P   A31I       3
HET    T3P   A31J       3
HET    T3P   A31K       3
HET    T3P   A31L       3
HET    T3P   A31M       3
HET    T3P   A31N       3
HET    T3P   A31O       3
HET    T3P   A31P       3
HET    T3P   A31Q       3
HET    T3P   A31R       3
HET    T3P   A31S       3
HET    T3P   A31T       3
HET    T3P   A31U       3
HET    T3P   A31V       3
HET    T3P   A31W       3
HET    T3P   A31X       3
HET    T3P   A31Y       3
HET    T3P   A31Z       3
HET    T3P   A320       3
HET    T3P   A321       3
HET    T3P   A322       3
HET    T3P   A323       3
HET    T3P   A324       3
HET    T3P   A325       3
HET    T3P   A326       3
HET    T3P   A327       3
HET    T3P   A328       3
HET    T3P   A329       3
HET    T3P   A32A       3
HET    T3P   A32B       3
HET    T3P   A32C       3
HET    T3P   A32D       3
HET    T3P   A32E       3
HET    T3P   A32F       3
HET    T3P   A32G       3
HET    T3P   A32H       3
HET    T3P   A32I       3
HET    T3P   A32J       3
HET    T3P   A32K       3
HET    T3P   A32L       3
HET    T3P   A32M       3
HET    T3P   A32N       3
HET    T3P   A32O       3
HET    T3P   A32P       3
HET    T3P   A32Q       3
HET    T3P   A32R       3
HET    T3P   A32S       3
HET    T3P   A32T       3
HET    T3P   A32U       3
HET    T3P   A32V       3
HET    T3P   A32W       3
HET    T3P   A32X       3
HET    T3P   A32Y       3
HET    T3P   A32Z       3
HET    T3P   A330       3
HET    T3P   A331       3
HET    T3P   A332       3
HET    T3P   A333       3
HET    T3P   A334       3
HET    T3P   A335       3
HET    T3P   A336       3
HET    T3P   A337       3
HET    T3P   A338       3
HET    T3P   A339       3
HET    T3P   A33A       3
HET    T3P   A33B       3
HET    T3P   A33C       3
HET    T3P   A33D       3
HET    T3P   A33E       3
HET    T3P   A33F       3
HET    T3P   A33G       3
HET    T3P   A33H       3
HET    T3P   A33I       3
HET    T3P   A33J       3
HET    T3P   A33K       3
HET    T3P   A33L       3
HET    T3P   A33M       3
HET    T3P   A33N       3
HET    T3P   A33O       3
HET    T3P   A33P       3
HET    T3P   A33Q       3
HET    T3P   A33R       3
HET    T3P   A33S       3
HET    T3P   A33T       3
HET    T3P   A33U       3
HET    T3P   A33V       3
HET    T3P   A33W       3
HET    T3P   A33X       3
HET    T3P   A33Y       3
HET    T3P   A33Z       3
HET    T3P   A340       3
HET    T3P   A341       3
HET    T3P   A342       3
HET    T3P   A343       3
HET    T3P   A344       3
HET    T3P   A345       3
HET    T3P   A346       3
HET    T3P   A347       3
HET    T3P   A348       3
HET    T3P   A349       3
HET    T3P   A34A       3
HET    T3P   A34B       3
HET    T3P   A34C       3
HET    T3P   A34D       3
HET    T3P   A34E       3
HET    T3P   A34F       3
HET    T3P   A34G       3
HET    T3P   A34H       3
HET    T3P   A34I       3
HET    T3P   A34J       3
HET    T3P   A34K       3
HET    T3P   A34L       3
HET    T3P   A34M       3
HET    T3P   A34N       3
HET    T3P   A34O       3
HET    T3P   A34P       3
HET    T3P   A34Q       3
HET    T3P   A34R       3
HET    T3P   A34S       3
HET    T3P   A34T       3
HET    T3P   A34U       3
HET    T3P   A34V       3
HET    T3P   A34W       3
HET    T3P   A34X       3
HET    T3P   A34Y       3
HET    T3P   A34Z       3
HET    T3P   A350       3
HET    T3P   A351       3
HET    T3P   A352       3
HET    T3P   A353       3
HET    T3P   A354       3
HET    T3P   A355       3
HET    T3P   A356       3
HET    T3P   A357       3
HET    T3P   A358       3
HET    T3P   A359       3
HET    T3P   A35A       3
HET    T3P   A35B       3
HET    T3P   A35C       3
HET    T3P   A35D       3
HET    T3P   A35E       3
HET    T3P   A35F       3
HET    T3P   A35G       3
HET    T3P   A35H       3
HET    T3P   A35I       3
HET    T3P   A35J       3
HET    T3P   A35K       3
HET    T3P   A35L       3
HET    T3P   A35M       3
HET    T3P   A35N       3
HET    T3P   A35O       3
HET    T3P   A35P       3
HET    T3P   A35Q       3
HET    T3P   A35R       3
HET    T3P   A35S       3
HET    T3P   A35T       3
HET    T3P   A35U       3
HET    T3P   A35V       3
HET    T3P   A35W       3
HET    T3P   A35X       3
HET    T3P   A35Y       3
HET    T3P   A35Z       3
HET    T3P   A360       3
HET    T3P   A361       3
HET    T3P   A362       3
HET    T3P   A363       3
HET    T3P   A364       3
HET    T3P   A365       3
HET    T3P   A366       3
HET    T3P   A367       3
HET    T3P   A368       3
HET    T3P   A369       3
HET    T3P   A36A       3
HET    T3P   A36B       3
HET    T3P   A36C       3
HET    T3P   A36D       3
HET    T3P   A36E       3
HET    T3P   A36F       3
HET    T3P   A36G       3
HET    T3P   A36H       3
HET    T3P   A36I       3
HET    T3P   A36J       3
HET    T3P   A36K       3
HET    T3P   A36L       3
HET    T3P   A36M       3
HET    T3P   A36N       3
HET    T3P   A36O       3
HET    T3P   A36P       3
HET    T3P   A36Q       3
HET    T3P   A36R       3
HET    T3P   A36S       3
HET    T3P   A36T       3
HET    T3P   A36U       3
HET    T3P   A36V       3
HET    T3P   A36W       3
HET    T3P   A36X       3
HET    T3P   A36Y       3
HET    T3P   A36Z       3
HET    T3P   A370       3
HET    T3P   A371       3
HET    T3P   A372       3
HET    T3P   A373       3
HET    T3P   A374       3
HET    T3P   A375       3
HET    T3P   A376       3
HET    T3P   A377       3
HET    T3P   A378       3
HET    T3P   A379       3
HET    T3P   A37A       3
HET    T3P   A37B       3
HET    T3P   A37C       3
HET    T3P   A37D       3
HET    T3P   A37E       3
HET    T3P   A37F       3
HET    T3P   A37G       3
HET    T3P   A37H       3
HET    T3P   A37I       3
HET    T3P   A37J       3
HET    T3P   A37K       3
HET    T3P   A37L       3
HET    T3P   A37M       3
HET    T3P   A37N       3
HET    T3P   A37O       3
HET    T3P   A37P       3
HET    T3P   A37Q       3
HET    T3P   A37R       3
HET    T3P   A37S       3
HET    T3P   A37T       3
HET    T3P   A37U       3
HET    T3P   A37V       3
HET    T3P   A37W       3
HET    T3P   A37X       3
HET    T3P   A37Y       3
HET    T3P   A37Z       3
HET    T3P   A380       3
HET    T3P   A381       3
HET    T3P   A382       3
HET    T3P   A383       3
HET    T3P   A384       3
HET    T3P   A385       3
HET    T3P   A386       3
HET    T3P   A387       3
HET    T3P   A388       3
HET    T3P   A389       3
HET    T3P   A38A       3
HET    T3P   A38B       3
HET    T3P   A38C       3
HET    T3P   A38D       3
HET    T3P   A38E       3
HET    T3P   A38F       3
HET    T3P   A38G       3
HET    T3P   A38H       3
HET    T3P   A38I       3
HET    T3P   A38J       3
HET    T3P   A38K       3
HET    T3P   A38L       3
HET    T3P   A38M       3
HET    T3P   A38N       3
HET    T3P   A38O       3
HET    T3P   A38P       3
HET    T3P   A38Q       3
HET    T3P   A38R       3
HET    T3P   A38S       3
HET    T3P   A38T       3
HET    T3P   A38U       3
HET    T3P   A38V       3
HET    T3P   A38W       3
HET    T3P   A38X       3
HET    T3P   A38Y       3
HET    T3P   A38Z       3
HET    T3P   A390       3
HET    T3P   A391       3
HET    T3P   A392       3
HET    T3P   A393       3
HET    T3P   A394       3
HET    T3P   A395       3
HET    T3P   A396       3
HET    T3P   A397       3
HET    T3P   A398       3
HET    T3P   A399       3
HET    T3P   A39A       3
HET    T3P   A39B       3
HET    T3P   A39C       3
HET    T3P   A39D       3
HET    T3P   A39E       3
HET    T3P   A39F       3
HET    T3P   A39G       3
HET    T3P   A39H       3
HET    T3P   A39I       3
HET    T3P   A39J       3
HET    T3P   A39K       3
HET    T3P   A39L       3
HET    T3P   A39M       3
HET    T3P   A39N       3
HET    T3P   A39O       3
HET    T3P   A39P       3
HET    T3P   A39Q       3
HET    T3P   A39R       3
HET    T3P   A39S       3
HET    T3P   A39T       3
HET    T3P   A39U       3
HET    T3P   A39V       3
HET    T3P   A39W       3
HET    T3P   A39X       3
HET    T3P   A39Y       3
HET    T3P   A39Z       3
HET    T3P   A3A0       3
HET    T3P   A3A1       3
HET    T3P   A3A2       3
HET    T3P   A3A3       3
HET    T3P   A3A4       3
HET    T3P   A3A5       3
HET    T3P   A3A6       3
HET    T3P   A3A7       3
HET    T3P   A3A8       3
HET    T3P   A3A9       3
HET    T3P   A3AA       3
HET    T3P   A3AB       3
HET    T3P   A3AC       3
HET    T3P   A3AD       3
HET    T3P   A3AE       3
HET    T3P   A3AF       3
HET    T3P   A3AG       3
HET    T3P   A3AH       3
HET    T3P   A3AI       3
HET    T3P   A3AJ       3
HET    T3P   A3AK       3
HET    T3P   A3AL       3
HET    T3P   A3AM       3
HET    T3P   A3AN       3
HET    T3P   A3AO       3
HET    T3P   A3AP       3
HET    T3P   A3AQ       3
HET    T3P   A3AR       3
HET    T3P   A3AS       3
HET    T3P   A3AT       3
HET    T3P   A3AU       3
HET    T3P   A3AV       3
HET    T3P   A3AW       3
HET    T3P   A3AX       3
HET    T3P   A3AY       3
HET    T3P   A3AZ       3
HET    T3P   A3B0       3
HET    T3P   A3B1       3
HET    T3P   A3B2       3
HET    T3P   A3B3       3
HET    T3P   A3B4       3
HET    T3P   A3B5       3
HET    T3P   A3B6       3
HET    T3P   A3B7       3
HET    T3P   A3B8       3
HET    T3P   A3B9       3
HET    T3P   A3BA       3
HET    T3P   A3BB       3
HET    T3P   A3BC       3
HET    T3P   A3BD       3
HET    T3P   A3BE       3
HET    T3P   A3BF       3
HET    T3P   A3BG       3
HET    T3P   A3BH       3
HET    T3P   A3BI       3
HET    T3P   A3BJ       3
HET    T3P   A3BK       3
HET    T3P   A3BL       3
HET    T3P   A3BM       3
HET    T3P   A3BN       3
HET    T3P   A3BO       3
HET    T3P   A3BP       3
HET    T3P   A3BQ       3
HET    T3P   A3BR       3
HET    T3P   A3BS       3
HET    T3P   A3BT       3
HET    T3P   A3BU       3
HET    T3P   A3BV       3
HET    T3P   A3BW       3
HET    T3P   A3BX       3
HET    T3P   A3BY       3
HET    T3P   A3BZ       3
HET    T3P   A3C0       3
HET    T3P   A3C1       3
HET    T3P   A3C2       3
HET    T3P   A3C3       3
HET    T3P   A3C4       3
HET    T3P   A3C5       3
HET    T3P   A3C6       3
HET    T3P   A3C7       3
HET    T3P   A3C8       3
HET    T3P   A3C9       3
HET    T3P   A3CA       3
HET    T3P   A3CB       3
HET    T3P   A3CC       3
HET    T3P   A3CD       3
HET    T3P   A3CE       3
HET    T3P   A3CF       3
HET    T3P   A3CG       3
HET    T3P   A3CH       3
HET    T3P   A3CI       3
HET    T3P   A3CJ       3
HET    T3P   A3CK       3
HET    T3P   A3CL       3
HET    T3P   A3CM       3
HET    T3P   A3CN       3
HET    T3P   A3CO       3
HET    T3P   A3CP       3
HET    T3P   A3CQ       3
HET    T3P   A3CR       3
HET    T3P   A3CS       3
HET    T3P   A3CT       3
HET    T3P   A3CU       3
HET    T3P   A3CV       3
HET    T3P   A3CW       3
HET    T3P   A3CX       3
HET    T3P   A3CY       3
HET    T3P   A3CZ       3
HET    T3P   A3D0       3
HET    T3P   A3D1       3
HET    T3P   A3D2       3
HET    T3P   A3D3       3
HET    T3P   A3D4       3
HET    T3P   A3D5       3
HET    T3P   A3D6       3
HET    T3P   A3D7       3
HET    T3P   A3D8       3
HET    T3P   A3D9       3
HET    T3P   A3DA       3
HET    T3P   A3DB       3
HET    T3P   A3DC       3
HET    T3P   A3DD       3
HET    T3P   A3DE       3
HET    T3P   A3DF       3
HET    T3P   A3DG       3
HET    T3P   A3DH       3
HET    T3P   A3DI       3
HET    T3P   A3DJ       3
HET    T3P   A3DK       3
HET    T3P   A3DL       3
HET    T3P   A3DM       3
HET    T3P   A3DN       3
HET    T3P   A3DO       3
HET    T3P   A3DP       3
HET    T3P   A3DQ       3
HET    T3P   A3DR       3
HET    T3P   A3DS       3
HET    T3P   A3DT       3
HET    T3P   A3DU       3
HET    T3P   A3DV       3
HET    T3P   A3DW       3
HET    T3P   A3DX       3
HET    T3P   A3DY       3
HET    T3P   A3DZ       3
HET    T3P   A3E0       3
HET    T3P   A3E1       3
HET    T3P   A3E2       3
HET    T3P   A3E3       3
HET    T3P   A3E4       3
HET    T3P   A3E5       3
HET    T3P   A3E6       3
HET    T3P   A3E7       3
HET    T3P   A3E8       3
HET    T3P   A3E9       3
HET    T3P   A3EA       3
HET    T3P   A3EB       3
HET    T3P   A3EC       3
HET    T3P   A3ED       3
HET    T3P   A3EE       3
HET    T3P   A3EF       3
HET    T3P   A3EG       3
HET    T3P   A3EH       3
HET    T3P   A3EI       3
HET    T3P   A3EJ       3
HET    T3P   A3EK       3
HET    T3P   A3EL       3
HET    T3P   A3EM       3
HET    T3P   A3EN       3
HET    T3P   A3EO       3
HET    T3P   A3EP       3
HET    T3P   A3EQ       3
HET    T3P   A3ER       3
HET    T3P   A3ES       3
HET    T3P   A3ET       3
HET    T3P   A3EU       3
HET    T3P   A3EV       3
HET    T3P   A3EW       3
HET    T3P   A3EX       3
HET    T3P   A3EY       3
HET    T3P   A3EZ       3
HET    T3P   A3F0       3
HET    T3P   A3F1       3
HET    T3P   A3F2       3
HET    T3P   A3F3       3
HET    T3P   A3F4       3
HET    T3P   A3F5       3
HET    T3P   A3F6       3
HET    T3P   A3F7       3
HET    T3P   A3F8       3
HET    T3P   A3F9       3
HET    T3P   A3FA       3
HET    T3P   A3FB       3
HET    T3P   A3FC       3
HET    T3P   A3FD       3
HET    T3P   A3FE       3
HET    T3P   A3FF       3
HET    T3P   A3FG       3
HET    T3P   A3FH       3
HET    T3P   A3FI       3
HET    T3P   A3FJ       3
HET    T3P   A3FK       3
HET    T3P   A3FL       3
HET    T3P   A3FM       3
HET    T3P   A3FN       3
HET    T3P   A3FO       3
HET    T3P   A3FP       3
HET    T3P   A3FQ       3
HET    T3P   A3FR       3
HET    T3P   A3FS       3
HET    T3P   A3FT       3
HET    T3P   A3FU       3
HET    T3P   A3FV       3
HET    T3P   A3FW       3
HET    T3P   A3FX       3
HET    T3P   A3FY       3
HET    T3P   A3FZ       3
HET    T3P   A3G0       3
HET    T3P   A3G1       3
HET    T3P   A3G2       3
HET    T3P   A3G3       3
HET    T3P   A3G4       3
HET    T3P   A3G5       3
HET    T3P   A3G6       3
HET    T3P   A3G7       3
HET    T3P   A3G8       3
HET    T3P   A3G9       3
HET    T3P   A3GA       3
HET    T3P   A3GB       3
HET    T3P   A3GC       3
HET    T3P   A3GD       3
HET    T3P   A3GE       3
HET    T3P   A3GF       3
HET    T3P   A3GG       3
HET    T3P   A3GH       3
HET    T3P   A3GI       3
HET    T3P   A3GJ       3
HET    T3P   A3GK       3
HET    T3P   A3GL       3
HET    T3P   A3GM       3
HET    T3P   A3GN       3
HET    T3P   A3GO       3
HET    T3P   A3GP       3
HET    T3P   A3GQ       3
HET    T3P   A3GR       3
HET    T3P   A3GS       3
HET    T3P   A3GT       3
HET    T3P   A3GU       3
HET    T3P   A3GV       3
HET    T3P   A3GW       3
HET    T3P   A3GX       3
HET    T3P   A3GY       3
HET    T3P   A3GZ       3
HET    T3P   A3H0       3
HET    T3P   A3H1       3
HET    T3P   A3H2       3
HET    T3P   A3H3       3
HET    T3P   A3H4       3
HET    T3P   A3H5       3
HET    T3P   A3H6       3
HET    T3P   A3H7       3
HET    T3P   A3H8       3
HET    T3P   A3H9       3
HET    T3P   A3HA       3
HET    T3P   A3HB       3
HET    T3P   A3HC       3
HET    T3P   A3HD       3
HET    T3P   A3HE       3
HET    T3P   A3HF       3
HET    T3P   A3HG       3
HET    T3P   A3HH       3
HET    T3P   A3HI       3
HET    T3P   A3HJ       3
HET    T3P   A3HK       3
HET    T3P   A3HL       3
HET    T3P   A3HM       3
HET    T3P   A3HN       3
HET    T3P   A3HO       3
HET    T3P   A3HP       3
HET    T3P   A3HQ       3
HET    T3P   A3HR       3
HET    T3P   A3HS       3
HET    T3P   A3HT       3
HET    T3P   A3HU       3
HET    T3P   A3HV       3
HET    T3P   A3HW       3
HET    T3P   A3HX       3
HET    T3P   A3HY       3
HET    T3P   A3HZ       3
HET    T3P   A3I0       3
HET    T3P   A3I1       3
HET    T3P   A3I2       3
HET    T3P   A3I3       3
HET    T3P   A3I4       3
HET    T3P   A3I5       3
HET    T3P   A3I6       3
HET    T3P   A3I7       3
HET    T3P   A3I8       3
HET    T3P   A3I9       3
HET    T3P   A3IA       3
HET    T3P   A3IB       3
HET    T3P   A3IC       3
HET    T3P   A3ID       3
HET    T3P   A3IE       3
HET    T3P   A3IF       3
HET    T3P   A3IG       3
HET    T3P   A3IH       3
HET    T3P   A3II       3
HET    T3P   A3IJ       3
HET    T3P   A3IK       3
HET    T3P   A3IL       3
HET    T3P   A3IM       3
HET    T3P   A3IN       3
HET    T3P   A3IO       3
HET    T3P   A3IP       3
HET    T3P   A3IQ       3
HET    T3P   A3IR       3
HET    T3P   A3IS       3
HET    T3P   A3IT       3
HET    T3P   A3IU       3
HET    T3P   A3IV       3
HET    T3P   A3IW       3
HET    T3P   A3IX       3
HET    T3P   A3IY       3
HET    T3P   A3IZ       3
HET    T3P   A3J0       3
HET    T3P   A3J1       3
HET    T3P   A3J2       3
HET    T3P   A3J3       3
HET    T3P   A3J4       3
HET    T3P   A3J5       3
HET    T3P   A3J6       3
HET    T3P   A3J7       3
HET    T3P   A3J8       3
HET    T3P   A3J9       3
HET    T3P   A3JA       3
HET    T3P   A3JB       3
HET    T3P   A3JC       3
HET    T3P   A3JD       3
HET    T3P   A3JE       3
HET    T3P   A3JF       3
HET    T3P   A3JG       3
HET    T3P   A3JH       3
HET    T3P   A3JI       3
HET    T3P   A3JJ       3
HET    T3P   A3JK       3
HET    T3P   A3JL       3
HET    T3P   A3JM       3
HET    T3P   A3JN       3
HET    T3P   A3JO       3
HET    T3P   A3JP       3
HET    T3P   A3JQ       3
HET    T3P   A3JR       3
HET    T3P   A3JS       3
HET    T3P   A3JT       3
HET    T3P   A3JU       3
HET    T3P   A3JV       3
HET    T3P   A3JW       3
HET    T3P   A3JX       3
HET    T3P   A3JY       3
HET    T3P   A3JZ       3
HET    T3P   A3K0       3
HET    T3P   A3K1       3
HET    T3P   A3K2       3
HET    T3P   A3K3       3
HET    T3P   A3K4       3
HET    T3P   A3K5       3
HET    T3P   A3K6       3
HET    T3P   A3K7       3
HET    T3P   A3K8       3
HET    T3P   A3K9       3
HET    T3P   A3KA       3
HET    T3P   A3KB       3
HET    T3P   A3KC       3
HET    T3P   A3KD       3
HET    T3P   A3KE       3
HET    T3P   A3KF       3
HET    T3P   A3KG       3
HET    T3P   A3KH       3
HET    T3P   A3KI       3
HET    T3P   A3KJ       3
HET    T3P   A3KK       3
HET    T3P   A3KL       3
HET    T3P   A3KM       3
HET    T3P   A3KN       3
HET    T3P   A3KO       3
HET    T3P   A3KP       3
HET    T3P   A3KQ       3
HET    T3P   A3KR       3
HET    T3P   A3KS       3
HET    T3P   A3KT       3
HET    T3P   A3KU       3
HET    T3P   A3KV       3
HET    T3P   A3KW       3
HET    T3P   A3KX       3
HET    T3P   A3KY       3
HET    T3P   A3KZ       3
HET    T3P   A3L0       3
HET    T3P   A3L1       3
HET    T3P   A3L2       3
HET    T3P   A3L3       3
HET    T3P   A3L4       3
HET    T3P   A3L5       3
HET    T3P   A3L6       3
HET    T3P   A3L7       3
HET    T3P   A3L8       3
HET    T3P   A3L9       3
HET    T3P   A3LA       3
HET    T3P   A3LB       3
HET    T3P   A3LC       3
HET    T3P   A3LD       3
HET    T3P   A3LE       3
HET    T3P   A3LF       3
HET    T3P   A3LG       3
HET    T3P   A3LH       3
HET    T3P   A3LI       3
HET    T3P   A3LJ       3
HET    T3P   A3LK       3
HET    T3P   A3LL       3
HET    T3P   A3LM       3
HET    T3P   A3LN       3
HET    T3P   A3LO       3
HET    T3P   A3LP       3
HET    T3P   A3LQ       3
HET    T3P   A3LR       3
HET    T3P   A3LS       3
HET    T3P   A3LT       3
HET    T3P   A3LU       3
HET    T3P   A3LV       3
HET    T3P   A3LW       3
HET    T3P   A3LX       3
HET    T3P   A3LY       3
HET    T3P   A3LZ       3
HET    T3P   A3M0       3
HET    T3P   A3M1       3
HET    T3P   A3M2       3
HET    T3P   A3M3       3
HET    T3P   A3M4       3
HET    T3P   A3M5       3
HET    T3P   A3M6       3
HET    T3P   A3M7       3
HET    T3P   A3M8       3
HET    T3P   A3M9       3
HET    T3P   A3MA       3
HET    T3P   A3MB       3
HET    T3P   A3MC       3
HET    T3P   A3MD       3
HET    T3P   A3ME       3
HET    T3P   A3MF       3
HET    T3P   A3MG       3
HET    T3P   A3MH       3
HET    T3P   A3MI       3
HET    T3P   A3MJ       3
HET    T3P   A3MK       3
HET    T3P   A3ML       3
HET    T3P   A3MM       3
HET    T3P   A3MN       3
HET    T3P   A3MO       3
HET    T3P   A3MP       3
HET    T3P   A3MQ       3
HET    T3P   A3MR       3
HET    T3P   A3MS       3
HET    T3P   A3MT       3
HET    T3P   A3MU       3
HET    T3P   A3MV       3
HET    T3P   A3MW       3
HET    T3P   A3MX       3
HET    T3P   A3MY       3
HET    T3P   A3MZ       3
HET    T3P   A3N0       3
HET    T3P   A3N1       3
HET    T3P   A3N2       3
HET    T3P   A3N3       3
HET    T3P   A3N4       3
HET    T3P   A3N5       3
HET    T3P   A3N6       3
HET    T3P   A3N7       3
HET    T3P   A3N8       3
HET    T3P   A3N9       3
HET    T3P   A3NA       3
HET    T3P   A3NB       3
HET    T3P   A3NC       3
HET    T3P   A3ND       3
HET    T3P   A3NE       3
HET    T3P   A3NF       3
HET    T3P   A3NG       3
HET    T3P   A3NH       3
HET    T3P   A3NI       3
HET    T3P   A3NJ       3
HET    T3P   A3NK       3
HET    T3P   A3NL       3
HET    T3P   A3NM       3
HET    T3P   A3NN       3
HET    T3P   A3NO       3
HET    T3P   A3NP       3
HET    T3P   A3NQ       3
HET    T3P   A3NR       3
HET    T3P   A3NS       3
HET    T3P   A3NT       3
HET    T3P   A3NU       3
HET    T3P   A3NV       3
HET    T3P   A3NW       3
HET    T3P   A3NX       3
HET    T3P   A3NY       3
HET    T3P   A3NZ       3
HET    T3P   A3O0       3
HET    T3P   A3O1       3
HET    T3P   A3O2       3
HET    T3P   A3O3       3
HET    T3P   A3O4       3
HET    T3P   A3O5       3
HET    T3P   A3O6       3
HET    T3P   A3O7       3
HET    T3P   A3O8       3
HET    T3P   A3O9       3
HET    T3P   A3OA       3
HET    T3P   A3OB       3
HET    T3P   A3OC       3
HET    T3P   A3OD       3
HET    T3P   A3OE       3
HET    T3P   A3OF       3
HET    T3P   A3OG       3
HET    T3P   A3OH       3
HET    T3P   A3OI       3
HET    T3P   A3OJ       3
HET    T3P   A3OK       3
HET    T3P   A3OL       3
HET    T3P   A3OM       3
HET    T3P   A3ON       3
HET    T3P   A3OO       3
HET    T3P   A3OP       3
HET    T3P   A3OQ       3
HET    T3P   A3OR       3
HET    T3P   A3OS       3
HET    T3P   A3OT       3
HET    T3P   A3OU       3
HET    T3P   A3OV       3
HET    T3P   A3OW       3
HET    T3P   A3OX       3
HET    T3P   A3OY       3
HET    T3P   A3OZ       3
HET    T3P   A3P0       3
HET    T3P   A3P1       3
HET    T3P   A3P2       3
HET    T3P   A3P3       3
HET    T3P   A3P4       3
HET    T3P   A3P5       3
HET    T3P   A3P6       3
HET    T3P   A3P7       3
HET    T3P   A3P8       3
HET    T3P   A3P9       3
HET    T3P   A3PA       3
HET    T3P   A3PB       3
HET    T3P   A3PC       3
HET    T3P   A3PD       3
HET    T3P   A3PE       3
HET    T3P   A3PF       3
HET    T3P   A3PG       3
HET    T3P   A3PH       3
HET    T3P   A3PI       3
HET    T3P   A3PJ       3
HET    T3P   A3PK       3
HET    T3P   A3PL       3
HET    T3P   A3PM       3
HET    T3P   A3PN       3
HET    T3P   A3PO       3
HET    T3P   A3PP       3
HET    T3P   A3PQ       3
HET    T3P   A3PR       3
HET    T3P   A3PS       3
HET    T3P   A3PT       3
HET    T3P   A3PU       3
HET    T3P   A3PV       3
HET    T3P   A3PW       3
HET    T3P   A3PX       3
HET    T3P   A3PY       3
HET    T3P   A3PZ       3
HET    T3P   A3Q0       3
HET    T3P   A3Q1       3
HET    T3P   A3Q2       3
HET    T3P   A3Q3       3
HET    T3P   A3Q4       3
HET    T3P   A3Q5       3
HET    T3P   A3Q6       3
HET    T3P   A3Q7       3
HET    T3P   A3Q8       3
HET    T3P   A3Q9       3
HET    T3P   A3QA       3
HET    T3P   A3QB       3
HET    T3P   A3QC       3
HET    T3P   A3QD       3
HET    T3P   A3QE       3
HET    T3P   A3QF       3
HET    T3P   A3QG       3
HET    T3P   A3QH       3
HET    T3P   A3QI       3
HET    T3P   A3QJ       3
HET    T3P   A3QK       3
HET    T3P   A3QL       3
HET    T3P   A3QM       3
HET    T3P   A3QN       3
HET    T3P   A3QO       3
HET    T3P   A3QP       3
HET    T3P   A3QQ       3
HET    T3P   A3QR       3
HET    T3P   A3QS       3
HET    T3P   A3QT       3
HET    T3P   A3QU       3
HET    T3P   A3QV       3
HET    T3P   A3QW       3
HET    T3P   A3QX       3
HET    T3P   A3QY       3
HET    T3P   A3QZ       3
HET    T3P   A3R0       3
HET    T3P   A3R1       3
HET    T3P   A3R2       3
HET    T3P   A3R3       3
HET    T3P   A3R4       3
HET    T3P   A3R5       3
HET    T3P   A3R6       3
HET    T3P   A3R7       3
HET    T3P   A3R8       3
HET    T3P   A3R9       3
HET    T3P   A3RA       3
HET    T3P   A3RB       3
HET    T3P   A3RC       3
HET    T3P   A3RD       3
HET    T3P   A3RE       3
HET    T3P   A3RF       3
HET    T3P   A3RG       3
HET    T3P   A3RH       3
HET    T3P   A3RI       3
HET    T3P   A3RJ       3
HET    T3P   A3RK       3
HET    T3P   A3RL       3
HET    T3P   A3RM       3
HET    T3P   A3RN       3
HET    T3P   A3RO       3
HET    T3P   A3RP       3
HET    T3P   A3RQ       3
HET    T3P   A3RR       3
HET    T3P   A3RS       3
HET    T3P   A3RT       3
HET    T3P   A3RU       3
HET    T3P   A3RV       3
HET    T3P   A3RW       3
HET    T3P   A3RX       3
HET    T3P   A3RY       3
HET    T3P   A3RZ       3
HET    T3P   A3S0       3
HET    T3P   A3S1       3
HET    T3P   A3S2       3
HET    T3P   A3S3       3
HET    T3P   A3S4       3
HET    T3P   A3S5       3
HET    T3P   A3S6       3
HET    T3P   A3S7       3
HET    T3P   A3S8       3
HET    T3P   A3S9       3
HET    T3P   A3SA       3
HET    T3P   A3SB       3
HET    T3P   A3SC       3
HET    T3P   A3SD       3
HET    T3P   A3SE       3
HET    T3P   A3SF       3
HET    T3P   A3SG       3
HET    T3P   A3SH       3
HET    T3P   A3SI       3
HET    T3P   A3SJ       3
HET    T3P   A3SK       3
HET    T3P   A3SL       3
HET    T3P   A3SM       3
HET    T3P   A3SN       3
HET    T3P   A3SO       3
HET    T3P   A3SP       3
HET    T3P   A3SQ       3
HET    T3P   A3SR       3
HET    T3P   A3SS       3
HET    T3P   A3ST       3
HET    T3P   A3SU       3
HET    T3P   A3SV       3
HET    T3P   A3SW       3
HET    T3P   A3SX       3
HET    T3P   A3SY       3
HET    T3P   A3SZ       3
HET    T3P   A3T0       3
HET    T3P   A3T1       3
HET    T3P   A3T2       3
HET    T3P   A3T3       3
HET    T3P   A3T4       3
HET    T3P   A3T5       3
HET    T3P   A3T6       3
HET    T3P   A3T7       3
HET    T3P   A3T8       3
HET    T3P   A3T9       3
HET    T3P   A3TA       3
HET    T3P   A3TB       3
HET    T3P   A3TC       3
HET    T3P   A3TD       3
HET    T3P   A3TE       3
HET    T3P   A3TF       3
HET    T3P   A3TG       3
HET    T3P   A3TH       3
HET    T3P   A3TI       3
HET    T3P   A3TJ       3
HET    T3P   A3TK       3
HET    T3P   A3TL       3
HET    T3P   A3TM       3
HET    T3P   A3TN       3
HET    T3P   A3TO       3
HET    T3P   A3TP       3
HET    T3P   A3TQ       3
HET    T3P   A3TR       3
HET    T3P   A3TS       3
HET    T3P   A3TT       3
HET    T3P   A3TU       3
HET    T3P   A3TV       3
HET    T3P   A3TW       3
HET    T3P   A3TX       3
HET    T3P   A3TY       3
HET    T3P   A3TZ       3
HET    T3P   A3U0       3
HET    T3P   A3U1       3
HET    T3P   A3U2       3
HET    T3P   A3U3       3
HET    T3P   A3U4       3
HET    T3P   A3U5       3
HET    T3P   A3U6       3
HET    T3P   A3U7       3
HET    T3P   A3U8       3
HET    T3P   A3U9       3
HET    T3P   A3UA       3
HET    T3P   A3UB       3
HET    T3P   A3UC       3
HET    T3P   A3UD       3
HET    T3P   A3UE       3
HET    T3P   A3UF       3
HET    T3P   A3UG       3
HET    T3P   A3UH       3
HET    T3P   A3UI       3
HET    T3P   A3UJ       3
HET    T3P   A3UK       3
HET    T3P   A3UL       3
HET    T3P   A3UM       3
HET    T3P   A3UN       3
HET    T3P   A3UO       3
HET    T3P   A3UP       3
HET    T3P   A3UQ       3
HET    T3P   A3UR       3
HET    T3P   A3US       3
HET    T3P   A3UT       3
HET    T3P   A3UU       3
HET    T3P   A3UV       3
HET    T3P   A3UW       3
HET    T3P   A3UX       3
HET    T3P   A3UY       3
HET    T3P   A3UZ       3
HET    T3P   A3V0       3
HET    T3P   A3V1       3
HET    T3P   A3V2       3
HET    T3P   A3V3       3
HET    T3P   A3V4       3
HET    T3P   A3V5       3
HET    T3P   A3V6       3
HET    T3P   A3V7       3
HET    T3P   A3V8       3
HET    T3P   A3V9       3
HET    T3P   A3VA       3
HET    T3P   A3VB       3
HET    T3P   A3VC       3
HET    T3P   A3VD       3
HET    T3P   A3VE       3
HET    T3P   A3VF       3
HET    T3P   A3VG       3
HET    T3P   A3VH       3
HET    T3P   A3VI       3
HET    T3P   A3VJ       3
HET    T3P   A3VK       3
HET    T3P   A3VL       3
HET    T3P   A3VM       3
HET    T3P   A3VN       3
HET    T3P   A3VO       3
HET    T3P   A3VP       3
HET    T3P   A3VQ       3
HET    T3P   A3VR       3
HET    T3P   A3VS       3
HET    T3P   A3VT       3
HET    T3P   A3VU       3
HET    T3P   A3VV       3
HET    T3P   A3VW       3
HET    T3P   A3VX       3
HET    T3P   A3VY       3
HET    T3P   A3VZ       3
HET    T3P   A3W0       3
HET    T3P   A3W1       3
HET    T3P   A3W2       3
HET    T3P   A3W3       3
HET    T3P   A3W4       3
HET    T3P   A3W5       3
HET    T3P   A3W6       3
HET    T3P   A3W7       3
HET    T3P   A3W8       3
HET    T3P   A3W9       3
HET    T3P   A3WA       3
HET    T3P   A3WB       3
HET    T3P   A3WC       3
HET    T3P   A3WD       3
HET    T3P   A3WE       3
HET    T3P   A3WF       3
HET    T3P   A3WG       3
HET    T3P   A3WH       3
HET    T3P   A3WI       3
HET    T3P   A3WJ       3
HET    T3P   A3WK       3
HET    T3P   A3WL       3
HET    T3P   A3WM       3
HET    T3P   A3WN       3
HET    T3P   A3WO       3
HET    T3P   A3WP       3
HET    T3P   A3WQ       3
HET    T3P   A3WR       3
HET    T3P   A3WS       3
HET    T3P   A3WT       3
HET    T3P   A3WU       3
HET    T3P   A3WV       3
HET    T3P   A3WW       3
HET    T3P   A3WX       3
HET    T3P   A3WY       3
HET    T3P   A3WZ       3
HET    T3P   A3X0       3
HET    T3P   A3X1       3
HET    T3P   A3X2       3
HET    T3P   A3X3       3
HET    T3P   A3X4       3
HET    T3P   A3X5       3
HET    T3P   A3X6       3
HET    T3P   A3X7       3
HET    T3P   A3X8       3
HET    T3P   A3X9       3
HET    T3P   A3XA       3
HET    T3P   A3XB       3
HET    T3P   A3XC       3
HET    T3P   A3XD       3
HET    T3P   A3XE       3
HET    T3P   A3XF       3
HET    T3P   A3XG       3
HET    T3P   A3XH       3
HET    T3P   A3XI       3
HET    T3P   A3XJ       3
HET    T3P   A3XK       3
HET    T3P   A3XL       3
HET    T3P   A3XM       3
HET    T3P   A3XN       3
HET    T3P   A3XO       3
HET    T3P   A3XP       3
HET    T3P   A3XQ       3
HET    T3P   A3XR       3
HET    T3P   A3XS       3
HET    T3P   A3XT       3
HET    T3P   A3XU       3
HET    T3P   A3XV       3
HET    T3P   A3XW       3
HET    T3P   A3XX       3
HET    T3P   A3XY       3
HET    T3P   A3XZ       3
HET    T3P   A3Y0       3
HET    T3P   A3Y1       3
HET    T3P   A3Y2       3
HET    T3P   A3Y3       3
HET    T3P   A3Y4       3
HET    T3P   A3Y5       3
HET    T3P   A3Y6       3
HET    T3P   A3Y7       3
HET    T3P   A3Y8       3
HET    T3P   A3Y9       3
HET    T3P   A3YA       3
HET    T3P   A3YB       3
HET    T3P   A3YC       3
HET    T3P   A3YD       3
HET    T3P   A3YE       3
HET    T3P   A3YF       3
HET    T3P   A3YG       3
HET    T3P   A3YH       3
HET    T3P   A3YI       3
HET    T3P   A3YJ       3
HET    T3P   A3YK       3
HET    T3P   A3YL       3
HET    T3P   A3YM       3
HET    T3P   A3YN       3
HET    T3P   A3YO       3
HET    T3P   A3YP       3
HET    T3P   A3YQ       3
HET    T3P   A3YR       3
HET    T3P   A3YS       3
HET    T3P   A3YT       3
HET    T3P   A3YU       3
HET    T3P   A3YV       3
HET    T3P   A3YW       3
HET    T3P   A3YX       3
HET    T3P   A3YY       3
HET    T3P   A3YZ       3
HET    T3P   A3Z0       3
HET    T3P   A3Z1       3
HET    T3P   A3Z2       3
HET    T3P   A3Z3       3
HET    T3P   A3Z4       3
HET    T3P   A3Z5       3
HET    T3P   A3Z6       3
HET    T3P   A3Z7       3
HET    T3P   A3Z8       3
HET    T3P   A3Z9       3
HET    T3P   A3ZA       3
HET    T3P   A3ZB       3
HET    T3P   A3ZC       3
HET    T3P   A3ZD       3
HET    T3P   A3ZE       3
HET    T3P   A3ZF       3
HET    T3P   A3ZG       3
HET    T3P   A3ZH       3
HET    T3P   A3ZI       3
HET    T3P   A3ZJ       3
HET    T3P   A3ZK       3
HET    T3P   A3ZL       3
[truncated: 7,114,015 more chars]
