# Supplementary material for: Design of a Cereblon construct for crystallographic and biophysical studies of protein degraders
Source: Nat Commun. 2024 Oct 15;15:8885. doi: 10.1038/s41467-024-52871-9 (PMC11480361; doi:10.1038/s41467-024-52871-9)
Supplement: Supplementary file 4 — Supplementary Data 1 [file 41467_2024_52871_MOESM4_ESM.zip › MD-sim_supp_data/CRBN-midi/CRBNmidi_MD_run1_Frame1.pdb]

TITLE     CRBN_midi_Zn_loopbuild-prepared - Frame 1
REMARK   4      COMPLIES WITH FORMAT V. 3.0, 1-DEC-2006
REMARK 888
REMARK 888 WRITTEN BY MAESTRO (A PRODUCT OF SCHRODINGER, LLC)
SEQRES   1 A  323  ACE ILE ASN PHE ASP THR SER LEU PRO THR SER HIS THR
SEQRES   2 A  323  TYR LEU GLY ALA ASP MET GLU GLU PHE HIS GLY ARG THR
SEQRES   3 A  323  LEU HIS ASP ASP ASP SER ILE GLN VAL ILE PRO VAL LEU
SEQRES   4 A  323  PRO GLN VAL MET MET ILE LEU VAL PRO GLY GLN THR LEU
SEQRES   5 A  323  PRO LEU GLN LEU PHE HIS PRO GLN GLU VAL SER MET VAL
SEQRES   6 A  323  ARG ASN LEU ILE GLN ASN ASP ARG THR PHE ALA VAL LEU
SEQRES   7 A  323  ALA TYR SER ASN VAL GLN GLU ARG GLU ALA GLU PHE GLY
SEQRES   8 A  323  THR THR ALA GLU ILE TYR ALA TYR ARG GLU GLU GLN ASP
SEQRES   9 A  323  PHE GLY ILE GLU ILE VAL LYS VAL LYS ALA ILE GLY ARG
SEQRES  10 A  323  GLN ARG PHE LYS VAL LEU GLU LEU ARG THR GLN SER ASP
SEQRES  11 A  323  GLY ILE GLN GLN ALA LYS VAL GLN ILE LEU PRO GLU GLY
SEQRES  12 A  323  SER GLY ASP ALA GLU THR LEU MET ASP ARG ILE LYS LYS
SEQRES  13 A  323  GLN LEU ARG GLU TRP ASP GLU ASN LEU LYS ASP ASP SER
SEQRES  14 A  323  LEU PRO SER ASN PRO ILE ASP PHE SER TYR TRP VAL ALA
SEQRES  15 A  323  ALA ASN LEU PRO ILE ASP ASP SER LEU ARG ILE GLN LEU
SEQRES  16 A  323  LEU LYS ILE ASP SER ALA ILE GLN ARG LEU ARG CYS GLU
SEQRES  17 A  323  LEU ASP ILE MET ASN LYS CYS THR SER LEU CYS CYS LYS
SEQRES  18 A  323  GLN CYS GLN GLU THR GLU ILE THR THR LYS ASN GLU ILE
SEQRES  19 A  323  PHE SER LEU SER ARG GLU GLY PRO MET ALA ALA TYR VAL
SEQRES  20 A  323  ASN PRO HIS GLY TYR VAL HIS GLU ILE LEU THR VAL TYR
SEQRES  21 A  323  LYS ALA CYS ASN LEU ASN LEU ILE GLY ARG PRO SER THR
SEQRES  22 A  323  GLU HIS SER TRP PHE PRO GLY TYR ALA TRP THR VAL ALA
SEQRES  23 A  323  GLN CYS LYS ILE CYS ALA SER HIS ILE GLY TRP LYS PHE
SEQRES  24 A  323  THR ALA THR LYS LYS ASP MET SER PRO GLN LYS PHE TRP
SEQRES  25 A  323  GLY LEU THR ARG SER ALA LEU ILE PRO THR NMA
HELIX    1   1 LEU A  111  SER A  114  1
HELIX    2   2 GLU A  164  ILE A  172  1
HELIX    3   3 GLU A  251  ARG A  262  1
HELIX    4   4 ASP A  279  ASN A  287  1
HELIX    5   5 ASP A  292  LYS A  300  1
HELIX    6   6 ALA A  304  ASN A  316  1
TURN     1   1 ACE A 104  SER A 110
TURN     2   2 HIS A 115  MET A 122
TURN     3   3 PHE A 125  SER A 135
TURN     4   4 PRO A 140  GLN A 153
TURN     5   5 PRO A 156  LEU A 157
TURN     6   6 PHE A 160  GLN A 163
TURN     7   7 GLN A 173  ARG A 176
TURN     8   8 TYR A 183  GLU A 192
TURN     9   9 PHE A 208  GLY A 209
TURN    10  10 ARG A 220  GLN A 221
TURN    11  11 GLN A 231  ILE A 235
TURN    12  12 LEU A 243  ALA A 250
TURN    13  13 GLU A 263  ILE A 278
TURN    14  14 LEU A 288  ASP A 291
TURN    15  15 ILE A 301  SER A 303
TURN    16  16 LYS A 317  SER A 320
TURN    17  17 LYS A 324  THR A 329
TURN    18  18 THR A 333  MET A 346
TURN    19  19 ASN A 351  TYR A 355
TURN    20  20 TYR A 363  ASN A 367
TURN    21  21 GLY A 372  GLY A 383
TURN    22  22 LYS A 392  SER A 396
TURN    23  23 THR A 405  GLN A 412
TURN    24  24 ARG A 419  ALA A 421
TURN    25  25 PRO A 424  NMA A 425A
TURN    26  26 CYS A 326  CYS A 326
TURN    27  27 CYS A 394  CYS A 394
SHEET    1   1 1 GLU A 123  GLU A 124  0
SHEET    1   2 1 ILE A 136  ILE A 139  0
SHEET    1   3 1 THR A 154  LEU A 155  0
SHEET    1   4 1 GLN A 158  LEU A 159  0
SHEET    1   5 1 THR A 177  ALA A 182  0
SHEET    1   6 1 PHE A 193  ASP A 207  0
SHEET    1   7 1 ILE A 210  GLY A 219  0
SHEET    1   8 1 ARG A 222  THR A 230  0
SHEET    1   9 1 GLN A 236  ILE A 242  0
SHEET    1  10 1 LEU A 321  CYS A 323  0
SHEET    1  11 1 GLU A 330  THR A 332  0
SHEET    1  12 1 ALA A 347  VAL A 350  0
SHEET    1  13 1 VAL A 356  VAL A 362  0
SHEET    1  14 1 LEU A 368  ILE A 371  0
SHEET    1  15 1 TYR A 384  CYS A 391  0
SHEET    1  16 1 HIS A 397  ALA A 404  0
SHEET    1  17 1 LYS A 413  THR A 418  0
SHEET    1  18 1 LEU A 422  ILE A 423  0
SHEET    1  19 1 CYS A 323  CYS A 323  0
SHEET    1  20 1 CYS A 391  CYS A 391  0
SHEET    1  21 1 HIS A 357  HIS A 357  0
CRYST1   84.291   80.170   78.895  90.00  90.00  90.00 P 1           1
ATOM      1  CH3 ACE A 104     -17.146  14.149 -11.395  1.00  0.00           C  
ATOM      2  C   ACE A 104     -15.861  14.399 -10.607  1.00  0.00           C  
ATOM      3  O   ACE A 104     -14.749  14.466 -11.123  1.00  0.00           O  
ATOM      4 1H   ACE A 104     -18.095  14.110 -10.861  1.00  0.00           H  
ATOM      5 2H   ACE A 104     -17.188  14.942 -12.142  1.00  0.00           H  
ATOM      6 3H   ACE A 104     -16.990  13.262 -12.009  1.00  0.00           H  
ATOM      7  N   ILE A 105     -16.093  14.663  -9.288  1.00 55.77           N  
ANISOU    7  N   ILE A 105     9514   5094   6582   -475   2578   -222
ATOM      8  CA  ILE A 105     -15.086  15.184  -8.326  1.00 63.50           C  
ANISOU    8  CA  ILE A 105    10376   6112   7641   -544   2597   -289
ATOM      9  C   ILE A 105     -14.356  16.486  -8.918  1.00 70.35           C  
ANISOU    9  C   ILE A 105    11237   6940   8553   -601   2696   -336
ATOM     10  O   ILE A 105     -14.749  16.992  -9.983  1.00 78.34           O  
ANISOU   10  O   ILE A 105    12338   7902   9525   -574   2734   -307
ATOM     11  CB  ILE A 105     -14.114  14.023  -7.805  1.00 62.96           C  
ANISOU   11  CB  ILE A 105    10233   6120   7568   -500   2484   -271
ATOM     12  CG1 ILE A 105     -12.861  13.732  -8.667  1.00 70.46           C  
ANISOU   12  CG1 ILE A 105    11189   7075   8509   -472   2470   -257
ATOM     13  CG2 ILE A 105     -14.888  12.707  -7.517  1.00 55.91           C  
ANISOU   13  CG2 ILE A 105     9379   5256   6609   -418   2380   -205
ATOM     14  CD1 ILE A 105     -11.705  12.937  -7.963  1.00 66.90           C  
ANISOU   14  CD1 ILE A 105    10651   6696   8071   -449   2378   -255
ATOM     15  H2  ILE A 105     -17.061  14.758  -9.019  1.00 55.77           H  
ATOM     16  HA  ILE A 105     -15.752  15.603  -7.571  1.00 63.50           H  
ATOM     17  HB  ILE A 105     -13.715  14.349  -6.844  1.00 62.96           H  
ATOM     18 HG13 ILE A 105     -12.450  14.691  -8.983  1.00 70.46           H  
ATOM     19 HG12 ILE A 105     -13.234  13.266  -9.580  1.00 70.46           H  
ATOM     20 HG21 ILE A 105     -14.181  11.970  -7.136  1.00 55.91           H  
ATOM     21 HG22 ILE A 105     -15.633  12.901  -6.745  1.00 55.91           H  
ATOM     22 HG23 ILE A 105     -15.320  12.326  -8.442  1.00 55.91           H  
ATOM     23 HD11 ILE A 105     -11.275  13.424  -7.087  1.00 66.90           H  
ATOM     24 HD12 ILE A 105     -12.052  11.927  -7.745  1.00 66.90           H  
ATOM     25 HD13 ILE A 105     -10.921  12.754  -8.698  1.00 66.90           H  
ATOM     26  N   ASN A 106     -13.384  17.096  -8.215  1.00 74.32           N  
ANISOU   26  N   ASN A 106    11636   7464   9139   -685   2744   -416
ATOM     27  CA  ASN A 106     -12.429  17.982  -8.791  1.00 73.09           C  
ANISOU   27  CA  ASN A 106    11456   7278   9036   -744   2836   -473
ATOM     28  C   ASN A 106     -10.955  17.800  -8.357  1.00 79.01           C  
ANISOU   28  C   ASN A 106    12109   8086   9824   -746   2788   -499
ATOM     29  O   ASN A 106     -10.101  18.472  -8.896  1.00 85.23           O  
ANISOU   29  O   ASN A 106    12825   8897  10660   -772   2819   -570
ATOM     30  CB  ASN A 106     -13.051  19.433  -8.838  1.00 70.47           C  
ANISOU   30  CB  ASN A 106    11074   6923   8778   -848   2939   -560
ATOM     31  CG  ASN A 106     -12.743  20.327  -7.612  1.00 76.03           C  
ANISOU   31  CG  ASN A 106    11630   7688   9571   -926   2943   -655
ATOM     32  OD1 ASN A 106     -11.866  20.038  -6.806  1.00 74.45           O  
ANISOU   32  OD1 ASN A 106    11332   7591   9366   -885   2824   -669
ATOM     33  ND2 ASN A 106     -13.601  21.321  -7.445  1.00 86.65           N  
ANISOU   33  ND2 ASN A 106    12918   9021  10984  -1001   3032   -745
ATOM     34  H   ASN A 106     -13.174  16.871  -7.253  1.00 74.32           H  
ATOM     35  HA  ASN A 106     -12.333  17.844  -9.868  1.00 73.09           H  
ATOM     36  HB3 ASN A 106     -14.091  19.320  -9.145  1.00 70.47           H  
ATOM     37  HB2 ASN A 106     -12.529  19.919  -9.662  1.00 70.47           H  
ATOM     38 HD22 ASN A 106     -13.692  21.644  -6.493  1.00 86.65           H  
ATOM     39 HD21 ASN A 106     -14.251  21.520  -8.192  1.00 86.65           H  
ATOM     40  N   PHE A 107     -10.711  17.076  -7.263  1.00 70.63           N  
ANISOU   40  N   PHE A 107    11010   7097   8730   -682   2664   -462
ATOM     41  CA  PHE A 107      -9.478  17.085  -6.455  1.00 66.66           C  
ANISOU   41  CA  PHE A 107    10362   6723   8243   -629   2544   -512
ATOM     42  C   PHE A 107      -8.288  16.512  -7.181  1.00 65.19           C  
ANISOU   42  C   PHE A 107    10240   6522   8006   -554   2506   -447
ATOM     43  O   PHE A 107      -8.543  15.477  -7.768  1.00 64.88           O  
ANISOU   43  O   PHE A 107    10343   6407   7901   -519   2518   -351
ATOM     44  CB  PHE A 107      -9.828  16.418  -5.150  1.00 59.00           C  
ANISOU   44  CB  PHE A 107     9300   5855   7263   -596   2424   -519
ATOM     45  CG  PHE A 107      -8.670  16.205  -4.189  1.00 55.56           C  
ANISOU   45  CG  PHE A 107     8705   5563   6841   -545   2303   -577
ATOM     46  CD1 PHE A 107      -8.221  17.285  -3.361  1.00 55.98           C  
ANISOU   46  CD1 PHE A 107     8624   5696   6949   -575   2307   -687
ATOM     47  CD2 PHE A 107      -7.862  15.037  -4.254  1.00 47.21           C  
ANISOU   47  CD2 PHE A 107     7635   4564   5737   -465   2186   -524
ATOM     48  CE1 PHE A 107      -7.191  17.077  -2.438  1.00 50.08           C  
ANISOU   48  CE1 PHE A 107     7739   5087   6204   -518   2196   -738
ATOM     49  CE2 PHE A 107      -6.683  14.935  -3.502  1.00 48.61           C  
ANISOU   49  CE2 PHE A 107     7673   4875   5922   -415   2080   -576
ATOM     50  CZ  PHE A 107      -6.484  15.903  -2.524  1.00 49.97           C  
ANISOU   50  CZ  PHE A 107     7718   5128   6142   -438   2084   -680
ATOM     51  H   PHE A 107     -11.421  16.483  -6.858  1.00 70.63           H  
ATOM     52  HA  PHE A 107      -9.282  18.157  -6.481  1.00 66.66           H  
ATOM     53  HB3 PHE A 107     -10.235  15.430  -5.365  1.00 59.00           H  
ATOM     54  HB2 PHE A 107     -10.602  16.955  -4.601  1.00 59.00           H  
ATOM     55  HD1 PHE A 107      -8.604  18.295  -3.346  1.00 55.98           H  
ATOM     56  HD2 PHE A 107      -8.038  14.272  -4.996  1.00 47.21           H  
ATOM     57  HE1 PHE A 107      -6.805  17.828  -1.765  1.00 50.08           H  
ATOM     58  HE2 PHE A 107      -6.034  14.076  -3.583  1.00 48.61           H  
ATOM     59  HZ  PHE A 107      -5.733  15.639  -1.794  1.00 49.97           H  
ATOM     60  N   ASP A 108      -7.170  17.255  -7.148  1.00 61.35           N  
ANISOU   60  N   ASP A 108     9647   6114   7548   -524   2455   -505
ATOM     61  CA  ASP A 108      -5.883  16.830  -7.770  1.00 54.75           C  
ANISOU   61  CA  ASP A 108     8857   5276   6671   -453   2414   -459
ATOM     62  C   ASP A 108      -5.382  15.616  -7.014  1.00 56.67           C  
ANISOU   62  C   ASP A 108     9082   5580   6869   -384   2289   -404
ATOM     63  O   ASP A 108      -4.660  15.792  -6.039  1.00 62.74           O  
ANISOU   63  O   ASP A 108     9719   6458   7662   -360   2197   -452
ATOM     64  CB  ASP A 108      -4.781  17.981  -7.901  1.00 57.29           C  
ANISOU   64  CB  ASP A 108     9069   5656   7041   -442   2405   -545
ATOM     65  CG  ASP A 108      -3.348  17.570  -8.407  1.00 64.54           C  
ANISOU   65  CG  ASP A 108    10046   6554   7924   -377   2387   -508
ATOM     66  OD1 ASP A 108      -3.275  16.590  -9.185  1.00 70.23           O  
ANISOU   66  OD1 ASP A 108    10881   7226   8576   -339   2370   -418
ATOM     67  OD2 ASP A 108      -2.395  18.277  -8.117  1.00 66.41           O1-
ANISOU   67  OD2 ASP A 108    10211   6824   8198   -360   2387   -576
ATOM     68  H   ASP A 108      -7.218  18.206  -6.811  1.00 61.35           H  
ATOM     69  HA  ASP A 108      -6.236  16.620  -8.780  1.00 54.75           H  
ATOM     70  HB3 ASP A 108      -4.738  18.488  -6.937  1.00 57.29           H  
ATOM     71  HB2 ASP A 108      -5.090  18.780  -8.575  1.00 57.29           H  
ATOM     72  N   THR A 109      -5.709  14.388  -7.529  1.00 59.08           N  
ANISOU   72  N   THR A 109     9519   5822   7105   -347   2282   -308
ATOM     73  CA  THR A 109      -5.461  13.103  -6.970  1.00 60.46           C  
ANISOU   73  CA  THR A 109     9685   6048   7238   -285   2168   -254
ATOM     74  C   THR A 109      -3.935  12.783  -7.125  1.00 56.24           C  
ANISOU   74  C   THR A 109     9105   5570   6692   -223   2092   -256
ATOM     75  O   THR A 109      -3.548  11.696  -6.664  1.00 59.50           O  
ANISOU   75  O   THR A 109     9543   6005   7061   -170   2011   -200
ATOM     76  CB  THR A 109      -6.329  11.967  -7.578  1.00 60.52           C  
ANISOU   76  CB  THR A 109     9857   5967   7171   -265   2190   -153
ATOM     77  OG1 THR A 109      -6.058  11.785  -8.993  1.00 69.67           O  
ANISOU   77  OG1 THR A 109    11118   7061   8294   -252   2252   -135
ATOM     78  CG2 THR A 109      -7.793  12.322  -7.565  1.00 58.58           C  
ANISOU   78  CG2 THR A 109     9620   5704   6935   -301   2219   -164
ATOM     79  H   THR A 109      -6.287  14.388  -8.358  1.00 59.08           H  
ATOM     80  HA  THR A 109      -5.592  13.165  -5.890  1.00 60.46           H  
ATOM     81  HB  THR A 109      -6.205  11.071  -6.969  1.00 60.52           H  
ATOM     82  HG1 THR A 109      -6.783  11.253  -9.328  1.00 69.67           H  
ATOM     83 HG21 THR A 109      -8.270  11.345  -7.646  1.00 58.58           H  
ATOM     84 HG22 THR A 109      -8.120  12.593  -6.561  1.00 58.58           H  
ATOM     85 HG23 THR A 109      -8.222  12.948  -8.348  1.00 58.58           H  
ATOM     86  N   SER A 110      -3.055  13.633  -7.749  1.00 58.06           N  
ANISOU   86  N   SER A 110     9269   5825   6967   -229   2118   -324
ATOM     87  CA  SER A 110      -1.627  13.488  -7.695  1.00 55.17           C  
ANISOU   87  CA  SER A 110     8859   5509   6595   -169   2053   -334
ATOM     88  C   SER A 110      -1.151  13.954  -6.304  1.00 57.88           C  
ANISOU   88  C   SER A 110     9036   5958   6996   -163   2002   -422
ATOM     89  O   SER A 110      -0.119  13.383  -5.823  1.00 66.52           O  
ANISOU   89  O   SER A 110    10081   7100   8094   -111   1947   -440
ATOM     90  CB  SER A 110      -0.979  14.260  -8.908  1.00 60.52           C  
ANISOU   90  CB  SER A 110     9611   6118   7267   -164   2128   -343
ATOM     91  OG  SER A 110      -1.476  13.547 -10.042  1.00 74.21           O  
ANISOU   91  OG  SER A 110    11502   7761   8934   -161   2177   -268
ATOM     92  H   SER A 110      -3.407  14.429  -8.263  1.00 58.06           H  
ATOM     93  HA  SER A 110      -1.492  12.412  -7.805  1.00 55.17           H  
ATOM     94  HB3 SER A 110       0.093  14.071  -8.856  1.00 60.52           H  
ATOM     95  HB2 SER A 110      -1.238  15.300  -9.104  1.00 60.52           H  
ATOM     96  HG  SER A 110      -2.436  13.548 -10.050  1.00 74.21           H  
ATOM     97  N   LEU A 111      -1.801  14.932  -5.612  1.00 59.73           N  
ANISOU   97  N   LEU A 111     9187   6234   7273   -213   2018   -483
ATOM     98  CA  LEU A 111      -1.416  15.363  -4.230  1.00 54.04           C  
ANISOU   98  CA  LEU A 111     8302   5637   6595   -203   1962   -577
ATOM     99  C   LEU A 111      -1.054  14.257  -3.280  1.00 50.50           C  
ANISOU   99  C   LEU A 111     7766   5298   6123   -165   1846   -571
ATOM    100  O   LEU A 111       0.112  14.235  -2.913  1.00 51.25           O  
ANISOU  100  O   LEU A 111     7747   5506   6220   -115   1767   -615
ATOM    101  CB  LEU A 111      -2.555  16.312  -3.690  1.00 50.96           C  
ANISOU  101  CB  LEU A 111     7852   5255   6257   -276   2035   -663
ATOM    102  CG  LEU A 111      -2.401  17.802  -4.111  1.00 53.12           C  
ANISOU  102  CG  LEU A 111     8110   5499   6576   -297   2113   -731
ATOM    103  CD1 LEU A 111      -3.700  18.668  -3.878  1.00 52.48           C  
ANISOU  103  CD1 LEU A 111     7921   5472   6547   -361   2150   -835
ATOM    104  CD2 LEU A 111      -1.149  18.466  -3.568  1.00 59.36           C  
ANISOU  104  CD2 LEU A 111     8842   6345   7368   -221   2054   -757
ATOM    105  H   LEU A 111      -2.604  15.435  -5.961  1.00 59.73           H  
ATOM    106  HA  LEU A 111      -0.510  15.955  -4.357  1.00 54.04           H  
ATOM    107  HB3 LEU A 111      -2.809  16.105  -2.650  1.00 50.96           H  
ATOM    108  HB2 LEU A 111      -3.506  16.107  -4.182  1.00 50.96           H  
ATOM    109  HG  LEU A 111      -2.319  17.735  -5.196  1.00 53.12           H  
ATOM    110 HD11 LEU A 111      -4.343  18.101  -3.204  1.00 52.48           H  
ATOM    111 HD12 LEU A 111      -3.435  19.504  -3.230  1.00 52.48           H  
ATOM    112 HD13 LEU A 111      -4.240  19.004  -4.763  1.00 52.48           H  
ATOM    113 HD21 LEU A 111      -1.325  19.376  -2.996  1.00 59.36           H  
ATOM    114 HD22 LEU A 111      -0.567  17.766  -2.967  1.00 59.36           H  
ATOM    115 HD23 LEU A 111      -0.609  18.744  -4.473  1.00 59.36           H  
ATOM    116  N   PRO A 112      -2.046  13.390  -2.919  1.00 50.07           N  
ANISOU  116  N   PRO A 112     7757   5226   6043   -183   1831   -522
ATOM    117  CA  PRO A 112      -1.713  12.359  -1.857  1.00 46.65           C  
ANISOU  117  CA  PRO A 112     7240   4902   5582   -138   1714   -515
ATOM    118  C   PRO A 112      -0.554  11.365  -2.244  1.00 42.44           C  
ANISOU  118  C   PRO A 112     6717   4388   5019    -68   1642   -468
ATOM    119  O   PRO A 112       0.291  10.996  -1.396  1.00 31.91           O  
ANISOU  119  O   PRO A 112     5274   3178   3674    -23   1547   -493
ATOM    120  CB  PRO A 112      -3.083  11.570  -1.528  1.00 46.30           C  
ANISOU  120  CB  PRO A 112     7281   4798   5514   -164   1726   -456
ATOM    121  CG  PRO A 112      -4.093  12.559  -2.139  1.00 47.85           C  
ANISOU  121  CG  PRO A 112     7552   4892   5737   -236   1848   -468
ATOM    122  CD  PRO A 112      -3.389  13.109  -3.450  1.00 55.25           C  
ANISOU  122  CD  PRO A 112     8533   5769   6691   -239   1917   -476
ATOM    123  HA  PRO A 112      -1.456  12.871  -0.930  1.00 46.65           H  
ATOM    124  HB3 PRO A 112      -3.366  11.370  -0.494  1.00 46.30           H  
ATOM    125  HB2 PRO A 112      -3.073  10.645  -2.103  1.00 46.30           H  
ATOM    126  HG3 PRO A 112      -4.259  13.447  -1.530  1.00 47.85           H  
ATOM    127  HG2 PRO A 112      -5.050  12.083  -2.352  1.00 47.85           H  
ATOM    128  HD2 PRO A 112      -3.412  12.398  -4.276  1.00 55.25           H  
ATOM    129  HD3 PRO A 112      -3.837  14.030  -3.823  1.00 55.25           H  
ATOM    130  N   THR A 113      -0.648  10.793  -3.450  1.00 53.35           N  
ANISOU  130  N   THR A 113     8227   5661   6384    -56   1688   -404
ATOM    131  CA  THR A 113       0.479   9.945  -4.031  1.00 49.39           C  
ANISOU  131  CA  THR A 113     7754   5161   5851      5   1629   -354
ATOM    132  C   THR A 113       1.885  10.594  -4.107  1.00 46.10           C  
ANISOU  132  C   THR A 113     7262   4795   5460     43   1615   -408
ATOM    133  O   THR A 113       2.846   9.917  -4.288  1.00 37.30           O  
ANISOU  133  O   THR A 113     6148   3700   4326     96   1558   -379
ATOM    134  CB  THR A 113       0.101   9.343  -5.423  1.00 50.35           C  
ANISOU  134  CB  THR A 113     8046   5157   5927      7   1681   -269
ATOM    135  OG1 THR A 113      -1.284   9.133  -5.398  1.00 61.55           O  
ANISOU  135  OG1 THR A 113     9511   6514   7361     -5   1765   -294
ATOM    136  CG2 THR A 113       0.734   7.932  -5.580  1.00 51.36           C  
ANISOU  136  CG2 THR A 113     8262   5222   6032    -31   1720   -222
ATOM    137  H   THR A 113      -1.386  10.950  -4.122  1.00 53.35           H  
ATOM    138  HA  THR A 113       0.629   9.086  -3.377  1.00 49.39           H  
ATOM    139  HB  THR A 113       0.427  10.028  -6.205  1.00 50.35           H  
ATOM    140  HG1 THR A 113      -1.456   8.227  -5.133  1.00 61.55           H  
ATOM    141 HG21 THR A 113       0.519   7.662  -6.614  1.00 51.36           H  
ATOM    142 HG22 THR A 113       1.818   8.013  -5.500  1.00 51.36           H  
ATOM    143 HG23 THR A 113       0.427   7.138  -4.900  1.00 51.36           H  
ATOM    144  N   SER A 114       1.928  11.904  -4.183  1.00 47.18           N  
ANISOU  144  N   SER A 114     7333   4952   5640     18   1665   -488
ATOM    145  CA  SER A 114       3.107  12.758  -4.126  1.00 45.04           C  
ANISOU  145  CA  SER A 114     6982   4735   5395     62   1650   -549
ATOM    146  C   SER A 114       3.720  12.890  -2.754  1.00 41.83           C  
ANISOU  146  C   SER A 114     6415   4491   4989    101   1563   -611
ATOM    147  O   SER A 114       4.915  13.104  -2.648  1.00 39.29           O  
ANISOU  147  O   SER A 114     6025   4229   4673    157   1532   -649
ATOM    148  CB  SER A 114       2.788  14.172  -4.652  1.00 49.10           C  
ANISOU  148  CB  SER A 114     7501   5200   5954     24   1744   -614
ATOM    149  OG  SER A 114       2.427  14.107  -6.027  1.00 57.41           O  
ANISOU  149  OG  SER A 114     8695   6121   6996     -3   1827   -564
ATOM    150  H   SER A 114       1.057  12.405  -4.284  1.00 47.18           H  
ATOM    151  HA  SER A 114       3.835  12.409  -4.858  1.00 45.04           H  
ATOM    152  HB3 SER A 114       3.576  14.894  -4.437  1.00 49.10           H  
ATOM    153  HB2 SER A 114       1.989  14.694  -4.127  1.00 49.10           H  
ATOM    154  HG  SER A 114       1.590  13.638  -6.027  1.00 57.41           H  
ATOM    155  N   HIS A 115       2.976  12.628  -1.656  1.00 36.38           N  
ANISOU  155  N   HIS A 115     5659   3880   4282     79   1525   -626
ATOM    156  CA  HIS A 115       3.285  12.488  -0.236  1.00 36.42           C  
ANISOU  156  CA  HIS A 115     5502   4072   4263    120   1440   -688
ATOM    157  C   HIS A 115       3.982  13.768   0.250  1.00 35.64           C  
ANISOU  157  C   HIS A 115     5304   4055   4181    146   1454   -777
ATOM    158  O   HIS A 115       4.946  13.678   0.996  1.00 35.33           O  
ANISOU  158  O   HIS A 115     5175   4133   4115    221   1396   -801
ATOM    159  CB  HIS A 115       4.098  11.186   0.078  1.00 35.22           C  
ANISOU  159  CB  HIS A 115     5323   3990   4070    185   1350   -641
ATOM    160  CG  HIS A 115       3.400   9.908  -0.397  1.00 33.60           C  
ANISOU  160  CG  HIS A 115     5199   3724   3844    165   1326   -563
ATOM    161  ND1 HIS A 115       2.249   9.460   0.175  1.00 34.70           N  
ANISOU  161  ND1 HIS A 115     5264   3966   3955    156   1272   -577
ATOM    162  CD2 HIS A 115       3.698   9.063  -1.451  1.00 38.49           C  
ANISOU  162  CD2 HIS A 115     5966   4198   4460    158   1350   -473
ATOM    163  CE1 HIS A 115       1.898   8.340  -0.568  1.00 36.37           C  
ANISOU  163  CE1 HIS A 115     5574   4090   4156    144   1262   -501
ATOM    164  NE2 HIS A 115       2.697   8.088  -1.528  1.00 35.73           N  
ANISOU  164  NE2 HIS A 115     5630   3860   4084    147   1308   -434
ATOM    165  H   HIS A 115       2.025  12.374  -1.879  1.00 36.38           H  
ATOM    166  HA  HIS A 115       2.352  12.432   0.325  1.00 36.42           H  
ATOM    167  HB3 HIS A 115       4.388  11.121   1.127  1.00 35.22           H  
ATOM    168  HB2 HIS A 115       5.046  11.259  -0.454  1.00 35.22           H  
ATOM    169  HD2 HIS A 115       4.541   9.001  -2.122  1.00 38.49           H  
ATOM    170  HE1 HIS A 115       0.984   7.776  -0.451  1.00 36.37           H  
ATOM    171  HE2 HIS A 115       2.586   7.321  -2.175  1.00 35.73           H  
ATOM    172  N   THR A 116       3.277  14.916   0.097  1.00 37.66           N  
ANISOU  172  N   THR A 116     5579   4251   4479     85   1537   -825
ATOM    173  CA  THR A 116       3.900  16.204   0.475  1.00 36.14           C  
ANISOU  173  CA  THR A 116     5303   4119   4308    103   1560   -914
ATOM    174  C   THR A 116       3.890  16.501   1.993  1.00 29.39           C  
ANISOU  174  C   THR A 116     4291   3467   3410    136   1498   -983
ATOM    175  O   THR A 116       4.504  17.504   2.436  1.00 40.49           O  
ANISOU  175  O   THR A 116     5616   4955   4814    176   1501  -1048
ATOM    176  CB  THR A 116       3.105  17.329  -0.315  1.00 40.43           C  
ANISOU  176  CB  THR A 116     5913   4538   4911     18   1674   -947
ATOM    177  OG1 THR A 116       1.729  17.023  -0.292  1.00 42.34           O  
ANISOU  177  OG1 THR A 116     6228   4703   5156    -59   1715   -906
ATOM    178  CG2 THR A 116       3.444  17.409  -1.796  1.00 43.34           C  
ANISOU  178  CG2 THR A 116     6386   4771   5310     29   1733   -917
ATOM    179  H   THR A 116       2.497  14.930  -0.545  1.00 37.66           H  
ATOM    180  HA  THR A 116       4.903  16.277   0.054  1.00 36.14           H  
ATOM    181  HB  THR A 116       3.330  18.299   0.128  1.00 40.43           H  
ATOM    182  HG1 THR A 116       1.412  17.085   0.612  1.00 42.34           H  
ATOM    183 HG21 THR A 116       2.938  18.278  -2.217  1.00 43.34           H  
ATOM    184 HG22 THR A 116       4.514  17.584  -1.905  1.00 43.34           H  
ATOM    185 HG23 THR A 116       3.033  16.520  -2.274  1.00 43.34           H  
ATOM    186  N   TYR A 117       3.275  15.638   2.792  1.00 33.37           N  
ANISOU  186  N   TYR A 117     4750   4059   3870    128   1444   -965
ATOM    187  CA  TYR A 117       3.423  15.521   4.205  1.00 30.46           C  
ANISOU  187  CA  TYR A 117     4233   3904   3435    178   1378  -1007
ATOM    188  C   TYR A 117       4.857  15.267   4.585  1.00 34.31           C  
ANISOU  188  C   TYR A 117     4652   4529   3854    300   1306   -977
ATOM    189  O   TYR A 117       5.267  15.886   5.539  1.00 30.46           O  
ANISOU  189  O   TYR A 117     4060   4213   3300    362   1275   -984
ATOM    190  CB  TYR A 117       2.478  14.553   4.881  1.00 31.05           C  
ANISOU  190  CB  TYR A 117     4281   4042   3475    148   1336   -985
ATOM    191  CG  TYR A 117       2.522  13.125   4.338  1.00 23.74           C  
ANISOU  191  CG  TYR A 117     3411   3086   2525    174   1283   -904
ATOM    192  CD1 TYR A 117       1.794  12.793   3.219  1.00 25.85           C  
ANISOU  192  CD1 TYR A 117     3814   3164   2843    108   1330   -855
ATOM    193  CD2 TYR A 117       3.319  12.145   5.025  1.00 28.00           C  
ANISOU  193  CD2 TYR A 117     3870   3783   2984    265   1194   -865
ATOM    194  CE1 TYR A 117       1.797  11.466   2.750  1.00 31.61           C  
ANISOU  194  CE1 TYR A 117     4598   3859   3552    127   1285   -781
ATOM    195  CE2 TYR A 117       3.290  10.831   4.587  1.00 30.56           C  
ANISOU  195  CE2 TYR A 117     4233   4084   3294    276   1147   -803
ATOM    196  CZ  TYR A 117       2.551  10.458   3.442  1.00 32.04           C  
ANISOU  196  CZ  TYR A 117     4558   4074   3542    204   1191   -766
ATOM    197  OH  TYR A 117       2.410   9.170   3.140  1.00 33.33           O  
ANISOU  197  OH  TYR A 117     4771   4199   3692    213   1149   -700
ATOM    198  H   TYR A 117       2.768  14.934   2.274  1.00 33.37           H  
ATOM    199  HA  TYR A 117       3.176  16.511   4.589  1.00 30.46           H  
ATOM    200  HB3 TYR A 117       1.419  14.780   4.759  1.00 31.05           H  
ATOM    201  HB2 TYR A 117       2.676  14.611   5.951  1.00 31.05           H  
ATOM    202  HD1 TYR A 117       1.108  13.543   2.852  1.00 25.85           H  
ATOM    203  HD2 TYR A 117       3.835  12.484   5.912  1.00 28.00           H  
ATOM    204  HE1 TYR A 117       1.211  11.143   1.903  1.00 31.61           H  
ATOM    205  HE2 TYR A 117       3.838  10.043   5.083  1.00 30.56           H  
ATOM    206  HH  TYR A 117       2.235   8.998   2.212  1.00 33.33           H  
ATOM    207  N   LEU A 118       5.623  14.450   3.844  1.00 31.45           N  
ANISOU  207  N   LEU A 118     4358   4082   3508    329   1295   -930
ATOM    208  CA  LEU A 118       7.054  14.224   4.096  1.00 31.55           C  
ANISOU  208  CA  LEU A 118     4307   4213   3468    434   1237   -906
ATOM    209  C   LEU A 118       7.919  15.455   3.769  1.00 35.14           C  
ANISOU  209  C   LEU A 118     4748   4655   3949    484   1273   -951
ATOM    210  O   LEU A 118       9.085  15.455   4.176  1.00 47.02           O  
ANISOU  210  O   LEU A 118     6202   6242   5422    569   1237   -936
ATOM    211  CB  LEU A 118       7.554  12.896   3.462  1.00 27.87           C  
ANISOU  211  CB  LEU A 118     3924   3642   3023    422   1214   -837
ATOM    212  CG  LEU A 118       6.721  11.599   3.857  1.00 33.59           C  
ANISOU  212  CG  LEU A 118     4622   4445   3696    413   1150   -789
ATOM    213  CD1 LEU A 118       6.933  10.555   2.699  1.00 35.47           C  
ANISOU  213  CD1 LEU A 118     4984   4521   3972    388   1150   -712
ATOM    214  CD2 LEU A 118       7.100  10.986   5.138  1.00 42.59           C  
ANISOU  214  CD2 LEU A 118     5593   5868   4721    508   1073   -783
ATOM    215  H   LEU A 118       5.289  13.970   3.020  1.00 31.45           H  
ATOM    216  HA  LEU A 118       7.187  14.077   5.168  1.00 31.55           H  
ATOM    217  HB3 LEU A 118       8.586  12.755   3.781  1.00 27.87           H  
ATOM    218  HB2 LEU A 118       7.420  13.040   2.390  1.00 27.87           H  
ATOM    219  HG  LEU A 118       5.672  11.892   3.906  1.00 33.59           H  
ATOM    220 HD11 LEU A 118       6.019  10.130   2.286  1.00 35.47           H  
ATOM    221 HD12 LEU A 118       7.493  10.854   1.813  1.00 35.47           H  
ATOM    222 HD13 LEU A 118       7.441   9.682   3.111  1.00 35.47           H  
ATOM    223 HD21 LEU A 118       6.498  10.082   5.228  1.00 42.59           H  
ATOM    224 HD22 LEU A 118       8.156  10.803   5.334  1.00 42.59           H  
ATOM    225 HD23 LEU A 118       6.781  11.639   5.951  1.00 42.59           H  
ATOM    226  N   GLY A 119       7.383  16.469   3.091  1.00 45.41           N  
ANISOU  226  N   GLY A 119     6084   5860   5311    429   1346  -1010
ATOM    227  CA  GLY A 119       8.213  17.602   2.755  1.00 45.98           C  
ANISOU  227  CA  GLY A 119     6157   5893   5422    469   1386  -1057
ATOM    228  C   GLY A 119       7.689  18.047   1.356  1.00 39.05           C  
ANISOU  228  C   GLY A 119     5418   4785   4634    408   1453  -1043
ATOM    229  O   GLY A 119       7.270  17.295   0.474  1.00 39.54           O  
ANISOU  229  O   GLY A 119     5576   4741   4708    382   1448   -969
ATOM    230  H   GLY A 119       6.503  16.388   2.601  1.00 45.41           H  
ATOM    231  HA3 GLY A 119       9.279  17.391   2.670  1.00 45.98           H  
ATOM    232  HA2 GLY A 119       8.053  18.379   3.502  1.00 45.98           H  
ATOM    233  N   ALA A 120       7.664  19.412   1.159  1.00 43.88           N  
ANISOU  233  N   ALA A 120     6046   5325   5302    387   1522  -1106
ATOM    234  CA  ALA A 120       7.185  20.081  -0.070  1.00 54.62           C  
ANISOU  234  CA  ALA A 120     7535   6486   6733    327   1600  -1090
ATOM    235  C   ALA A 120       8.033  20.017  -1.297  1.00 55.35           C  
ANISOU  235  C   ALA A 120     7659   6516   6854    402   1596  -1088
ATOM    236  O   ALA A 120       7.585  20.087  -2.440  1.00 59.59           O  
ANISOU  236  O   ALA A 120     8289   6910   7444    370   1662  -1088
ATOM    237  CB  ALA A 120       6.811  21.564   0.230  1.00 50.83           C  
ANISOU  237  CB  ALA A 120     7054   5957   6302    248   1688  -1163
ATOM    238  H   ALA A 120       7.911  19.944   1.981  1.00 43.88           H  
ATOM    239  HA  ALA A 120       6.229  19.587  -0.238  1.00 54.62           H  
ATOM    240  HB1 ALA A 120       6.314  21.695   1.192  1.00 50.83           H  
ATOM    241  HB2 ALA A 120       7.707  22.174   0.117  1.00 50.83           H  
ATOM    242  HB3 ALA A 120       6.111  21.960  -0.507  1.00 50.83           H  
ATOM    243  N   ASP A 121       9.342  19.821  -1.097  1.00 50.59           N  
ANISOU  243  N   ASP A 121     6980   6023   6217    505   1524  -1085
ATOM    244  CA  ASP A 121      10.312  19.377  -2.150  1.00 58.75           C  
ANISOU  244  CA  ASP A 121     8034   6998   7292    583   1517  -1094
ATOM    245  C   ASP A 121      11.259  18.319  -1.497  1.00 60.60           C  
ANISOU  245  C   ASP A 121     8271   7253   7502    637   1453  -1019
ATOM    246  O   ASP A 121      11.513  18.456  -0.351  1.00 63.31           O  
ANISOU  246  O   ASP A 121     8504   7739   7811    721   1400  -1031
ATOM    247  CB  ASP A 121      11.035  20.645  -2.684  1.00  0.00           C  
ATOM    248  CG  ASP A 121      12.057  20.394  -3.861  1.00  0.00           C  
ATOM    249  OD1 ASP A 121      12.011  19.373  -4.595  1.00  0.00           O  
ATOM    250  OD2 ASP A 121      12.782  21.369  -4.137  1.00  0.00           O1-
ATOM    251  H   ASP A 121       9.660  20.050  -0.166  1.00 50.59           H  
ATOM    252  HA  ASP A 121       9.767  18.972  -3.003  1.00 58.75           H  
ATOM    253  HB3 ASP A 121      11.553  21.233  -1.927  1.00  0.00           H  
ATOM    254  HB2 ASP A 121      10.279  21.377  -2.967  1.00  0.00           H  
ATOM    255  N   MET A 122      11.745  17.312  -2.281  1.00 55.23           N  
ANISOU  255  N   MET A 122     7715   6436   6832    589   1464   -938
ATOM    256  CA  MET A 122      12.611  16.285  -1.644  1.00 54.53           C  
ANISOU  256  CA  MET A 122     7653   6339   6728    625   1413   -858
ATOM    257  C   MET A 122      13.598  15.874  -2.763  1.00 55.04           C  
ANISOU  257  C   MET A 122     7816   6245   6852    659   1428   -840
ATOM    258  O   MET A 122      13.352  16.076  -3.924  1.00 59.11           O  
ANISOU  258  O   MET A 122     8420   6639   7399    621   1481   -857
ATOM    259  CB  MET A 122      11.820  15.054  -1.293  1.00 46.11           C  
ANISOU  259  CB  MET A 122     6650   5257   5612    555   1399   -776
ATOM    260  CG  MET A 122      10.528  15.236  -0.441  1.00 41.86           C  
ANISOU  260  CG  MET A 122     5996   4895   5013    542   1355   -792
ATOM    261  SD  MET A 122       9.519  13.733   0.067  1.00 45.12           S  
ANISOU  261  SD  MET A 122     6429   5343   5370    524   1293   -695
ATOM    262  CE  MET A 122      10.628  12.831   1.164  1.00 38.43           C  
ANISOU  262  CE  MET A 122     5409   4742   4452    518   1241   -754
ATOM    263  H   MET A 122      11.902  17.413  -3.274  1.00 55.23           H  
ATOM    264  HA  MET A 122      13.113  16.639  -0.743  1.00 54.53           H  
ATOM    265  HB3 MET A 122      12.451  14.251  -0.911  1.00 46.11           H  
ATOM    266  HB2 MET A 122      11.392  14.640  -2.206  1.00 46.11           H  
ATOM    267  HG3 MET A 122       9.833  15.939  -0.900  1.00 41.86           H  
ATOM    268  HG2 MET A 122      10.780  15.655   0.533  1.00 41.86           H  
ATOM    269  HE1 MET A 122      10.148  11.877   1.383  1.00 38.43           H  
ATOM    270  HE2 MET A 122      11.628  12.592   0.802  1.00 38.43           H  
ATOM    271  HE3 MET A 122      10.803  13.308   2.129  1.00 38.43           H  
ATOM    272  N   GLU A 123      14.782  15.312  -2.363  1.00 53.65           N  
ANISOU  272  N   GLU A 123     7616   6075   6692    734   1382   -808
ATOM    273  CA  GLU A 123      15.773  14.746  -3.275  1.00 50.75           C  
ANISOU  273  CA  GLU A 123     7349   5552   6383    765   1377   -781
ATOM    274  C   GLU A 123      15.188  13.583  -4.041  1.00 48.49           C  
ANISOU  274  C   GLU A 123     7193   5181   6049    691   1389   -706
ATOM    275  O   GLU A 123      14.649  12.670  -3.377  1.00 48.91           O  
ANISOU  275  O   GLU A 123     7251   5298   6035    637   1381   -650
ATOM    276  CB  GLU A 123      17.030  14.473  -2.418  1.00 53.38           C  
ANISOU  276  CB  GLU A 123     7634   5895   6752    854   1323   -743
ATOM    277  CG  GLU A 123      17.787  15.726  -1.967  1.00 56.57           C  
ANISOU  277  CG  GLU A 123     7908   6373   7213    951   1308   -800
ATOM    278  CD  GLU A 123      19.143  15.402  -1.226  1.00 63.29           C  
ANISOU  278  CD  GLU A 123     8723   7192   8131   1042   1261   -735
ATOM    279  OE1 GLU A 123      20.179  15.137  -1.875  1.00 55.59           O  
ANISOU  279  OE1 GLU A 123     7850   6067   7204   1042   1229   -681
ATOM    280  OE2 GLU A 123      19.157  15.356  -0.020  1.00 76.09           O1-
ANISOU  280  OE2 GLU A 123    10205   8942   9765   1117   1255   -733
ATOM    281  H   GLU A 123      15.001  15.242  -1.380  1.00 53.65           H  
ATOM    282  HA  GLU A 123      16.032  15.516  -4.003  1.00 50.75           H  
ATOM    283  HB3 GLU A 123      17.787  13.912  -2.965  1.00 53.38           H  
ATOM    284  HB2 GLU A 123      16.831  13.864  -1.536  1.00 53.38           H  
ATOM    285  HG3 GLU A 123      17.187  16.215  -1.200  1.00 56.57           H  
ATOM    286  HG2 GLU A 123      17.916  16.431  -2.789  1.00 56.57           H  
ATOM    287  N   GLU A 124      15.096  13.739  -5.355  1.00 52.65           N  
ANISOU  287  N   GLU A 124     7819   5572   6615    698   1398   -712
ATOM    288  CA  GLU A 124      14.427  12.734  -6.261  1.00 51.22           C  
ANISOU  288  CA  GLU A 124     7758   5322   6383    650   1401   -647
ATOM    289  C   GLU A 124      15.390  12.013  -7.235  1.00 59.60           C  
ANISOU  289  C   GLU A 124     8856   6305   7485    708   1337   -626
ATOM    290  O   GLU A 124      16.240  12.695  -7.802  1.00 59.01           O  
ANISOU  290  O   GLU A 124     8732   6182   7508    785   1298   -670
ATOM    291  CB  GLU A 124      13.294  13.447  -7.037  1.00  0.00           C  
ATOM    292  CG  GLU A 124      12.102  13.851  -6.183  1.00  0.00           C  
ATOM    293  CD  GLU A 124      10.836  13.024  -6.072  1.00  0.00           C  
ATOM    294  OE1 GLU A 124      10.734  11.900  -6.564  1.00  0.00           O  
ATOM    295  OE2 GLU A 124       9.868  13.506  -5.437  1.00  0.00           O1-
ATOM    296  H   GLU A 124      15.231  14.696  -5.645  1.00 52.65           H  
ATOM    297  HA  GLU A 124      14.002  11.949  -5.636  1.00 51.22           H  
ATOM    298  HB3 GLU A 124      12.967  12.842  -7.883  1.00  0.00           H  
ATOM    299  HB2 GLU A 124      13.744  14.401  -7.313  1.00  0.00           H  
ATOM    300  HG3 GLU A 124      11.734  14.822  -6.513  1.00  0.00           H  
ATOM    301  HG2 GLU A 124      12.447  13.946  -5.153  1.00  0.00           H  
ATOM    302  N   PHE A 125      15.341  10.671  -7.361  1.00 64.33           N  
ANISOU  302  N   PHE A 125     9537   6885   8022    676   1317   -560
ATOM    303  CA  PHE A 125      16.275   9.850  -8.205  1.00 60.45           C  
ANISOU  303  CA  PHE A 125     9084   6308   7577    722   1247   -549
ATOM    304  C   PHE A 125      15.433   9.361  -9.398  1.00 68.16           C  
ANISOU  304  C   PHE A 125    10176   7229   8492    677   1256   -532
ATOM    305  O   PHE A 125      14.197   9.206  -9.197  1.00 65.84           O  
ANISOU  305  O   PHE A 125     9926   6996   8095    625   1268   -463
ATOM    306  CB  PHE A 125      16.589   8.557  -7.394  1.00 60.66           C  
ANISOU  306  CB  PHE A 125     9071   6399   7578    737   1198   -477
ATOM    307  CG  PHE A 125      17.092   8.738  -5.955  1.00 58.97           C  
ANISOU  307  CG  PHE A 125     8733   6277   7396    783   1196   -474
ATOM    308  CD1 PHE A 125      17.983   9.815  -5.616  1.00 53.53           C  
ANISOU  308  CD1 PHE A 125     7976   5529   6833    863   1173   -527
ATOM    309  CD2 PHE A 125      16.717   7.784  -4.970  1.00 52.33           C  
ANISOU  309  CD2 PHE A 125     7836   5581   6467    755   1205   -418
ATOM    310  CE1 PHE A 125      18.323   9.999  -4.284  1.00 52.50           C  
ANISOU  310  CE1 PHE A 125     7723   5501   6724    919   1175   -520
ATOM    311  CE2 PHE A 125      17.226   7.927  -3.646  1.00 48.77           C  
ANISOU  311  CE2 PHE A 125     7255   5242   6033    805   1202   -422
ATOM    312  CZ  PHE A 125      17.915   9.091  -3.346  1.00 49.55           C  
ANISOU  312  CZ  PHE A 125     7286   5300   6241    890   1195   -470
ATOM    313  H   PHE A 125      14.601  10.184  -6.875  1.00 64.33           H  
ATOM    314  HA  PHE A 125      17.249  10.326  -8.317  1.00 60.45           H  
ATOM    315  HB3 PHE A 125      17.370   8.022  -7.934  1.00 60.66           H  
ATOM    316  HB2 PHE A 125      15.810   7.795  -7.354  1.00 60.66           H  
ATOM    317  HD1 PHE A 125      18.281  10.622  -6.269  1.00 53.53           H  
ATOM    318  HD2 PHE A 125      16.142   6.889  -5.156  1.00 52.33           H  
ATOM    319  HE1 PHE A 125      18.796  10.858  -3.830  1.00 52.50           H  
ATOM    320  HE2 PHE A 125      16.950   7.195  -2.901  1.00 48.77           H  
ATOM    321  HZ  PHE A 125      18.123   9.200  -2.292  1.00 49.55           H  
ATOM    322  N   HIS A 126      16.071   9.217 -10.529  1.00 85.88           N  
ANISOU  322  N   HIS A 126    12470   9356  10803    701   1246   -598
ATOM    323  CA  HIS A 126      15.451   8.860 -11.837  1.00 93.03           C  
ANISOU  323  CA  HIS A 126    13484  10207  11658    673   1243   -591
ATOM    324  C   HIS A 126      15.750   7.411 -12.175  1.00 90.01           C  
ANISOU  324  C   HIS A 126    13109   9725  11365    720   1136   -603
ATOM    325  O   HIS A 126      16.551   6.815 -11.473  1.00 85.58           O  
ANISOU  325  O   HIS A 126    12491   9070  10955    777   1073   -649
ATOM    326  CB  HIS A 126      15.930   9.900 -12.853  1.00 94.91           C  
ANISOU  326  CB  HIS A 126    13767  10374  11921    669   1294   -659
ATOM    327  CG  HIS A 126      15.144  11.175 -12.811  1.00 95.97           C  
ANISOU  327  CG  HIS A 126    13859  10568  12038    638   1382   -672
ATOM    328  ND1 HIS A 126      15.356  12.150 -11.888  1.00 98.22           N  
ANISOU  328  ND1 HIS A 126    14185  10909  12227    568   1458   -622
ATOM    329  CD2 HIS A 126      14.087  11.618 -13.628  1.00 93.12           C  
ANISOU  329  CD2 HIS A 126    13416  10206  11759    668   1397   -736
ATOM    330  CE1 HIS A 126      14.481  13.149 -12.132  1.00 99.87           C  
ANISOU  330  CE1 HIS A 126    14335  11146  12465    550   1517   -658
ATOM    331  NE2 HIS A 126      13.690  12.837 -13.209  1.00 96.72           N  
ANISOU  331  NE2 HIS A 126    13862  10723  12165    611   1483   -729
ATOM    332  H   HIS A 126      17.077   9.245 -10.450  1.00 85.88           H  
ATOM    333  HA  HIS A 126      14.365   8.901 -11.752  1.00 93.03           H  
ATOM    334  HB3 HIS A 126      15.927   9.380 -13.810  1.00 94.91           H  
ATOM    335  HB2 HIS A 126      17.011   9.962 -12.729  1.00 94.91           H  
ATOM    336  HD2 HIS A 126      13.510  11.014 -14.314  1.00 93.12           H  
ATOM    337  HE1 HIS A 126      14.384  14.038 -11.526  1.00 99.87           H  
ATOM    338  HE2 HIS A 126      12.920  13.424 -13.495  1.00 96.72           H  
ATOM    339  N   GLY A 127      15.215   6.889 -13.310  1.00 81.97           N  
ANISOU  339  N   GLY A 127    12155   8713  10275    695   1104   -558
ATOM    340  CA  GLY A 127      15.505   5.515 -13.758  1.00 77.06           C  
ANISOU  340  CA  GLY A 127    11533   7989   9759    726    990   -563
ATOM    341  C   GLY A 127      14.670   4.626 -12.803  1.00 75.76           C  
ANISOU  341  C   GLY A 127    11433   7904   9449    681    990   -497
ATOM    342  O   GLY A 127      14.106   5.038 -11.796  1.00 69.82           O  
ANISOU  342  O   GLY A 127    10729   7248   8550    635   1069   -455
ATOM    343  H   GLY A 127      14.543   7.489 -13.768  1.00 81.97           H  
ATOM    344  HA3 GLY A 127      16.534   5.166 -13.664  1.00 77.06           H  
ATOM    345  HA2 GLY A 127      15.117   5.429 -14.773  1.00 77.06           H  
ATOM    346  N   ARG A 128      14.664   3.289 -13.163  1.00 60.47           N  
ANISOU  346  N   ARG A 128     9495   5914   7566    688    895   -476
ATOM    347  CA  ARG A 128      14.013   2.264 -12.416  1.00 61.08           C  
ANISOU  347  CA  ARG A 128     9645   6067   7497    646    895   -425
ATOM    348  C   ARG A 128      14.856   1.021 -12.273  1.00 61.51           C  
ANISOU  348  C   ARG A 128     9701   6062   7609    644    789   -405
ATOM    349  O   ARG A 128      15.390   0.505 -13.229  1.00 62.51           O  
ANISOU  349  O   ARG A 128     9886   6099   7767    638    730   -432
ATOM    350  CB  ARG A 128      12.816   1.848 -13.242  1.00 30.00           C  
ATOM    351  CG  ARG A 128      11.743   2.972 -13.261  1.00 30.00           C  
ATOM    352  CD  ARG A 128      10.372   2.646 -13.873  1.00 30.00           C  
ATOM    353  NE  ARG A 128       9.320   3.656 -13.514  1.00 30.00           N  
ATOM    354  CZ  ARG A 128       8.171   3.738 -14.084  1.00 30.00           C  
ATOM    355  NH1 ARG A 128       7.728   2.938 -15.047  1.00 30.00           N  
ATOM    356  NH2 ARG A 128       7.379   4.741 -13.628  1.00 30.00           N1+
ATOM    357  H   ARG A 128      15.087   3.008 -14.036  1.00 60.47           H  
ATOM    358  HA  ARG A 128      13.746   2.759 -11.482  1.00 61.08           H  
ATOM    359  HB3 ARG A 128      12.304   0.961 -12.869  1.00 30.00           H  
ATOM    360  HB2 ARG A 128      13.173   1.585 -14.237  1.00 30.00           H  
ATOM    361  HG3 ARG A 128      12.226   3.733 -13.873  1.00 30.00           H  
ATOM    362  HG2 ARG A 128      11.681   3.496 -12.307  1.00 30.00           H  
ATOM    363  HD3 ARG A 128      10.087   1.595 -13.825  1.00 30.00           H  
ATOM    364  HD2 ARG A 128      10.409   2.854 -14.942  1.00 30.00           H  
ATOM    365  HE  ARG A 128       9.454   4.187 -12.666  1.00 30.00           H  
ATOM    366 HH12 ARG A 128       6.814   3.096 -15.448  1.00 30.00           H  
ATOM    367 HH11 ARG A 128       8.197   2.086 -15.320  1.00 30.00           H  
ATOM    368 HH22 ARG A 128       6.386   4.818 -13.798  1.00 30.00           H  
ATOM    369 HH21 ARG A 128       7.747   5.420 -12.977  1.00 30.00           H  
ATOM    370  N   THR A 129      14.859   0.445 -11.055  1.00 58.60           N  
ANISOU  370  N   THR A 129     9264   5743   7257    645    762   -351
ATOM    371  CA  THR A 129      15.357  -0.938 -10.763  1.00 56.83           C  
ANISOU  371  CA  THR A 129     9028   5439   7127    635    650   -315
ATOM    372  C   THR A 129      14.423  -2.014 -11.340  1.00 51.35           C  
ANISOU  372  C   THR A 129     8418   4853   6241    594    672   -296
ATOM    373  O   THR A 129      13.207  -1.948 -11.188  1.00 48.61           O  
ANISOU  373  O   THR A 129     8084   4670   5716    573    752   -250
ATOM    374  CB  THR A 129      15.426  -1.085  -9.193  1.00 54.75           C  
ANISOU  374  CB  THR A 129     8662   5188   6951    646    608   -236
ATOM    375  OG1 THR A 129      16.711  -0.660  -8.681  1.00 58.88           O  
ANISOU  375  OG1 THR A 129     9112   5686   7575    692    637   -247
ATOM    376  CG2 THR A 129      15.478  -2.629  -8.669  1.00 58.55           C  
ANISOU  376  CG2 THR A 129     9098   5484   7665    625    446   -148
ATOM    377  H   THR A 129      14.439   0.932 -10.276  1.00 58.60           H  
ATOM    378  HA  THR A 129      16.377  -0.948 -11.147  1.00 56.83           H  
ATOM    379  HB  THR A 129      14.570  -0.594  -8.728  1.00 54.75           H  
ATOM    380  HG1 THR A 129      16.654  -0.919  -7.758  1.00 58.88           H  
ATOM    381 HG21 THR A 129      16.320  -3.132  -9.143  1.00 58.55           H  
ATOM    382 HG22 THR A 129      15.639  -2.545  -7.594  1.00 58.55           H  
ATOM    383 HG23 THR A 129      14.545  -3.090  -8.993  1.00 58.55           H  
ATOM    384  N   LEU A 130      15.078  -2.938 -12.049  1.00 53.56           N  
ANISOU  384  N   LEU A 130     8751   5027   6574    582    594   -320
ATOM    385  CA  LEU A 130      14.492  -4.091 -12.658  1.00 47.21           C  
ANISOU  385  CA  LEU A 130     8025   4307   5606    548    589   -298
ATOM    386  C   LEU A 130      15.697  -5.047 -12.756  1.00 45.46           C  
ANISOU  386  C   LEU A 130     7775   3950   5546    528    454   -282
ATOM    387  O   LEU A 130      16.590  -4.778 -13.518  1.00 43.44           O  
ANISOU  387  O   LEU A 130     7498   3507   5502    533    375   -303
ATOM    388  CB  LEU A 130      13.801  -3.765 -13.937  1.00 42.18           C  
ANISOU  388  CB  LEU A 130     7487   3668   4872    550    631   -334
ATOM    389  CG  LEU A 130      12.843  -4.789 -14.591  1.00 51.91           C  
ANISOU  389  CG  LEU A 130     8760   5044   5920    537    748   -280
ATOM    390  CD1 LEU A 130      11.602  -5.136 -13.848  1.00 54.88           C  
ANISOU  390  CD1 LEU A 130     9220   5370   6263    545    788   -313
ATOM    391  CD2 LEU A 130      12.509  -4.319 -16.032  1.00 54.15           C  
ANISOU  391  CD2 LEU A 130     9068   5445   6060    504    745   -195
ATOM    392  H   LEU A 130      16.057  -2.887 -12.294  1.00 53.56           H  
ATOM    393  HA  LEU A 130      13.818  -4.592 -11.964  1.00 47.21           H  
ATOM    394  HB3 LEU A 130      14.642  -3.620 -14.615  1.00 42.18           H  
ATOM    395  HB2 LEU A 130      13.317  -2.790 -13.876  1.00 42.18           H  
ATOM    396  HG  LEU A 130      13.354  -5.748 -14.676  1.00 51.91           H  
ATOM    397 HD11 LEU A 130      11.726  -6.176 -13.545  1.00 54.88           H  
ATOM    398 HD12 LEU A 130      11.239  -4.433 -13.099  1.00 54.88           H  
ATOM    399 HD13 LEU A 130      10.741  -5.179 -14.515  1.00 54.88           H  
ATOM    400 HD21 LEU A 130      13.096  -3.440 -16.297  1.00 54.15           H  
ATOM    401 HD22 LEU A 130      12.809  -5.117 -16.710  1.00 54.15           H  
ATOM    402 HD23 LEU A 130      11.459  -4.062 -16.174  1.00 54.15           H  
ATOM    403  N   HIS A 131      15.760  -6.186 -11.996  1.00 43.79           N  
ANISOU  403  N   HIS A 131     7556   3822   5262    494    422   -225
ATOM    404  CA  HIS A 131      16.847  -7.179 -11.956  1.00 46.35           C  
ANISOU  404  CA  HIS A 131     7843   4012   5754    451    287   -168
ATOM    405  C   HIS A 131      16.508  -8.311 -12.976  1.00 49.85           C  
ANISOU  405  C   HIS A 131     8385   4453   6103    429    254   -213
ATOM    406  O   HIS A 131      15.384  -8.357 -13.431  1.00 51.25           O  
ANISOU  406  O   HIS A 131     8653   4769   6051    443    332   -249
ATOM    407  CB  HIS A 131      16.854  -7.884 -10.578  1.00 44.53           C  
ANISOU  407  CB  HIS A 131     7547   3867   5507    415    259    -64
ATOM    408  CG  HIS A 131      17.172  -7.031  -9.364  1.00 44.53           C  
ANISOU  408  CG  HIS A 131     7445   3883   5592    442    289      1
ATOM    409  ND1 HIS A 131      16.287  -6.165  -8.785  1.00 46.46           N  
ANISOU  409  ND1 HIS A 131     7599   3948   6104    458    229     70
ATOM    410  CD2 HIS A 131      18.302  -7.018  -8.600  1.00 44.96           C  
ANISOU  410  CD2 HIS A 131     7468   4110   5504    459    372     20
ATOM    411  CE1 HIS A 131      16.874  -5.668  -7.669  1.00 44.20           C  
ANISOU  411  CE1 HIS A 131     7234   3728   5831    486    263    134
ATOM    412  NE2 HIS A 131      18.057  -6.211  -7.481  1.00 46.53           N  
ANISOU  412  NE2 HIS A 131     7561   4236   5881    488    355     99
ATOM    413  H   HIS A 131      14.970  -6.506 -11.454  1.00 43.79           H  
ATOM    414  HA  HIS A 131      17.864  -6.879 -12.210  1.00 46.35           H  
ATOM    415  HB3 HIS A 131      17.599  -8.678 -10.634  1.00 44.53           H  
ATOM    416  HB2 HIS A 131      15.901  -8.390 -10.422  1.00 44.53           H  
ATOM    417  HD2 HIS A 131      19.241  -7.532  -8.737  1.00 44.96           H  
ATOM    418  HE1 HIS A 131      16.374  -5.087  -6.908  1.00 44.20           H  
ATOM    419  HE2 HIS A 131      18.699  -5.952  -6.745  1.00 46.53           H  
ATOM    420  N   ASP A 132      17.498  -9.168 -13.327  1.00 45.95           N  
ANISOU  420  N   ASP A 132     7863   3783   5814    389    135   -174
ATOM    421  CA  ASP A 132      17.316 -10.293 -14.307  1.00 44.54           C  
ANISOU  421  CA  ASP A 132     7769   3587   5567    368     92   -218
ATOM    422  C   ASP A 132      16.368 -11.346 -13.711  1.00 39.10           C  
ANISOU  422  C   ASP A 132     7115   3052   4691    329     78   -185
ATOM    423  O   ASP A 132      16.502 -11.643 -12.461  1.00 39.49           O  
ANISOU  423  O   ASP A 132     7104   3180   4722    303     78   -112
ATOM    424  CB  ASP A 132      18.651 -10.946 -14.612  1.00 49.29           C  
ANISOU  424  CB  ASP A 132     8322   3949   6458    329    -17   -173
ATOM    425  CG  ASP A 132      19.652 -10.171 -15.498  1.00 53.12           C  
ANISOU  425  CG  ASP A 132     8789   4278   7117    370      0   -224
ATOM    426  OD1 ASP A 132      19.374  -9.100 -16.114  1.00 51.98           O  
ANISOU  426  OD1 ASP A 132     8561   3930   7259    344    -58   -140
ATOM    427  OD2 ASP A 132      20.703 -10.814 -15.703  1.00 54.68           O1-
ANISOU  427  OD2 ASP A 132     9054   4554   7169    423     81   -326
ATOM    428  H   ASP A 132      18.410  -9.089 -12.899  1.00 45.95           H  
ATOM    429  HA  ASP A 132      16.918  -9.942 -15.258  1.00 44.54           H  
ATOM    430  HB3 ASP A 132      18.470 -11.919 -15.069  1.00 49.29           H  
ATOM    431  HB2 ASP A 132      19.211 -11.186 -13.708  1.00 49.29           H  
ATOM    432  N   ASP A 133      15.573 -11.871 -14.615  1.00 46.40           N  
ANISOU  432  N   ASP A 133     8134   4019   5476    327     65   -232
ATOM    433  CA  ASP A 133      14.832 -13.125 -14.388  1.00 44.38           C  
ANISOU  433  CA  ASP A 133     7919   3910   5033    296     51   -204
ATOM    434  C   ASP A 133      15.752 -14.272 -13.980  1.00 41.85           C  
ANISOU  434  C   ASP A 133     7544   3482   4874    213    -80   -142
ATOM    435  O   ASP A 133      16.800 -14.445 -14.512  1.00 38.63           O  
ANISOU  435  O   ASP A 133     7099   2880   4700    182   -157   -114
ATOM    436  CB  ASP A 133      14.003 -13.610 -15.629  1.00 50.19           C  
ANISOU  436  CB  ASP A 133     8767   4723   5580    329     84   -238
ATOM    437  CG  ASP A 133      12.920 -12.664 -16.137  1.00 54.98           C  
ANISOU  437  CG  ASP A 133     9415   5388   6086    387    203   -242
ATOM    438  OD1 ASP A 133      12.385 -11.802 -15.419  1.00 55.05           O  
ANISOU  438  OD1 ASP A 133     9504   5394   6019    414    221   -255
ATOM    439  OD2 ASP A 133      12.408 -12.903 -17.222  1.00 53.66           O1-
ANISOU  439  OD2 ASP A 133     9197   5260   5931    402    275   -224
ATOM    440  H   ASP A 133      15.644 -11.497 -15.550  1.00 46.40           H  
ATOM    441  HA  ASP A 133      14.148 -12.856 -13.584  1.00 44.38           H  
ATOM    442  HB3 ASP A 133      13.422 -14.521 -15.488  1.00 50.19           H  
ATOM    443  HB2 ASP A 133      14.718 -13.828 -16.422  1.00 50.19           H  
ATOM    444  N   ASP A 134      15.338 -14.955 -12.867  1.00 48.07           N  
ANISOU  444  N   ASP A 134     8323   4400   5543    168    -97    -92
ATOM    445  CA  ASP A 134      15.988 -16.114 -12.345  1.00 48.06           C  
ANISOU  445  CA  ASP A 134     8239   4325   5695     63   -213     35
ATOM    446  C   ASP A 134      17.441 -15.886 -11.890  1.00 44.48           C  
ANISOU  446  C   ASP A 134     7669   3751   5480     22   -247    223
ATOM    447  O   ASP A 134      18.308 -16.757 -11.949  1.00 46.48           O  
ANISOU  447  O   ASP A 134     7915   3964   5780    -81   -349    429
ATOM    448  CB  ASP A 134      15.679 -17.314 -13.286  1.00  0.00           C  
ATOM    449  CG  ASP A 134      16.296 -18.605 -12.740  1.00  0.00           C  
ATOM    450  OD1 ASP A 134      16.005 -18.905 -11.518  1.00  0.00           O  
ATOM    451  OD2 ASP A 134      16.741 -19.423 -13.552  1.00  0.00           O1-
ATOM    452  H   ASP A 134      14.566 -14.591 -12.327  1.00 48.07           H  
ATOM    453  HA  ASP A 134      15.521 -16.313 -11.380  1.00 48.06           H  
ATOM    454  HB3 ASP A 134      16.167 -17.039 -14.221  1.00  0.00           H  
ATOM    455  HB2 ASP A 134      14.612 -17.397 -13.490  1.00  0.00           H  
ATOM    456  N   SER A 135      17.700 -14.595 -11.418  1.00 39.77           N  
ANISOU  456  N   SER A 135     7012   3109   4991     91   -176    191
ATOM    457  CA  SER A 135      18.928 -14.215 -10.725  1.00 39.04           C  
ANISOU  457  CA  SER A 135     6783   2918   5133     67   -196    397
ATOM    458  C   SER A 135      18.812 -14.605  -9.257  1.00 43.38           C  
ANISOU  458  C   SER A 135     7361   3608   5513     24   -211    561
ATOM    459  O   SER A 135      17.731 -14.506  -8.676  1.00 41.46           O  
ANISOU  459  O   SER A 135     7221   3534   4997     46   -150    448
ATOM    460  CB  SER A 135      19.305 -12.705 -10.932  1.00 36.92           C  
ANISOU  460  CB  SER A 135     6499   2572   4958    153   -130    307
ATOM    461  OG  SER A 135      18.443 -11.860 -10.229  1.00 44.30           O  
ANISOU  461  OG  SER A 135     7481   3681   5671    219    -27    181
ATOM    462  H   SER A 135      17.096 -13.786 -11.448  1.00 39.77           H  
ATOM    463  HA  SER A 135      19.806 -14.651 -11.201  1.00 39.04           H  
ATOM    464  HB3 SER A 135      19.083 -12.550 -11.988  1.00 36.92           H  
ATOM    465  HB2 SER A 135      20.350 -12.471 -10.729  1.00 36.92           H  
ATOM    466  HG  SER A 135      17.634 -11.743 -10.732  1.00 44.30           H  
ATOM    467  N   ILE A 136      19.995 -14.910  -8.685  1.00 41.53           N  
ANISOU  467  N   ILE A 136     7009   3340   5432    -37   -270    848
ATOM    468  CA  ILE A 136      20.115 -15.117  -7.211  1.00 37.65           C  
ANISOU  468  CA  ILE A 136     6442   3066   4798   -101   -292   1078
ATOM    469  C   ILE A 136      20.610 -13.710  -6.677  1.00 40.89           C  
ANISOU  469  C   ILE A 136     6741   3474   5323    -41   -238   1213
ATOM    470  O   ILE A 136      21.573 -13.186  -7.265  1.00 36.95           O  
ANISOU  470  O   ILE A 136     6175   2814   5049    -23   -241   1341
ATOM    471  CB  ILE A 136      21.012 -16.278  -6.676  1.00 38.30           C  
ANISOU  471  CB  ILE A 136     6444   3223   4885   -233   -405   1318
ATOM    472  CG1 ILE A 136      20.685 -17.643  -7.424  1.00 34.00           C  
ANISOU  472  CG1 ILE A 136     6019   2667   4234   -294   -470   1171
ATOM    473  CG2 ILE A 136      20.940 -16.463  -5.164  1.00 37.96           C  
ANISOU  473  CG2 ILE A 136     6246   3504   4673   -292   -409   1527
ATOM    474  CD1 ILE A 136      19.220 -18.056  -7.457  1.00 39.70           C  
ANISOU  474  CD1 ILE A 136     6667   3460   4959   -442   -602   1363
ATOM    475  H   ILE A 136      20.802 -14.870  -9.290  1.00 41.53           H  
ATOM    476  HA  ILE A 136      19.084 -15.244  -6.883  1.00 37.65           H  
ATOM    477  HB  ILE A 136      21.994 -16.016  -7.069  1.00 38.30           H  
ATOM    478 HG13 ILE A 136      21.206 -18.448  -6.906  1.00 34.00           H  
ATOM    479 HG12 ILE A 136      21.194 -17.608  -8.387  1.00 34.00           H  
ATOM    480 HG21 ILE A 136      21.925 -16.768  -4.809  1.00 37.96           H  
ATOM    481 HG22 ILE A 136      20.584 -15.576  -4.640  1.00 37.96           H  
ATOM    482 HG23 ILE A 136      20.217 -17.247  -4.940  1.00 37.96           H  
ATOM    483 HD11 ILE A 136      18.669 -17.932  -6.525  1.00 39.70           H  
ATOM    484 HD12 ILE A 136      18.730 -17.552  -8.290  1.00 39.70           H  
ATOM    485 HD13 ILE A 136      19.204 -19.128  -7.652  1.00 39.70           H  
ATOM    486  N   GLN A 137      20.081 -13.235  -5.516  1.00 40.62           N  
ANISOU  486  N   GLN A 137     6706   3624   5105     -3   -168   1173
ATOM    487  CA  GLN A 137      20.378 -11.917  -4.955  1.00 39.23           C  
ANISOU  487  CA  GLN A 137     6457   3445   5003     67   -115   1237
ATOM    488  C   GLN A 137      20.381 -12.058  -3.400  1.00 34.81           C  
ANISOU  488  C   GLN A 137     5747   3231   4248     27    -93   1454
ATOM    489  O   GLN A 137      19.713 -12.973  -2.837  1.00 38.69           O  
ANISOU  489  O   GLN A 137     6216   3990   4495    -20    -64   1408
ATOM    490  CB  GLN A 137      19.256 -10.924  -5.345  1.00 36.71           C  
ANISOU  490  CB  GLN A 137     6288   3039   4621    193     11    887
ATOM    491  CG  GLN A 137      19.013 -10.747  -6.819  1.00 38.78           C  
ANISOU  491  CG  GLN A 137     6624   3138   4973    224     15    631
ATOM    492  CD  GLN A 137      20.196 -10.041  -7.599  1.00 44.21           C  
ANISOU  492  CD  GLN A 137     7192   3612   5995    239    -37    671
ATOM    493  OE1 GLN A 137      20.968  -9.253  -7.093  1.00 44.87           O  
ANISOU  493  OE1 GLN A 137     7180   3641   6228    254    -56    839
ATOM    494  NE2 GLN A 137      20.270 -10.355  -8.879  1.00 47.00           N  
ANISOU  494  NE2 GLN A 137     7533   3859   6466    237    -51    530
ATOM    495  H   GLN A 137      19.377 -13.814  -5.080  1.00 40.62           H  
ATOM    496  HA  GLN A 137      21.378 -11.606  -5.259  1.00 39.23           H  
ATOM    497  HB3 GLN A 137      19.442 -10.002  -4.794  1.00 36.71           H  
ATOM    498  HB2 GLN A 137      18.316 -11.217  -4.877  1.00 36.71           H  
ATOM    499  HG3 GLN A 137      18.109 -10.169  -7.011  1.00 38.78           H  
ATOM    500  HG2 GLN A 137      19.063 -11.628  -7.459  1.00 38.78           H  
ATOM    501 HE22 GLN A 137      20.988  -9.941  -9.457  1.00 47.00           H  
ATOM    502 HE21 GLN A 137      19.659 -11.010  -9.347  1.00 47.00           H  
ATOM    503  N   VAL A 138      21.161 -11.126  -2.778  1.00 31.80           N  
ANISOU  503  N   VAL A 138     5237   2879   3965     69    -76   1666
ATOM    504  CA  VAL A 138      21.279 -10.982  -1.334  1.00 35.31           C  
ANISOU  504  CA  VAL A 138     5656   3631   4129     74    -21   1726
ATOM    505  C   VAL A 138      20.831  -9.463  -1.127  1.00 36.36           C  
ANISOU  505  C   VAL A 138     5736   3815   4265     75    -18   1649
ATOM    506  O   VAL A 138      21.394  -8.498  -1.674  1.00 36.36           O  
ANISOU  506  O   VAL A 138     5790   3569   4456    179     -1   1625
ATOM    507  CB  VAL A 138      22.760 -11.126  -0.766  1.00 33.03           C  
ANISOU  507  CB  VAL A 138     5205   3404   3941    -28   -178   1951
ATOM    508  CG1 VAL A 138      22.713 -11.035   0.801  1.00 35.96           C  
ANISOU  508  CG1 VAL A 138     5326   4145   4192    -60   -165   2031
ATOM    509  CG2 VAL A 138      23.401 -12.516  -1.154  1.00 36.76           C  
ANISOU  509  CG2 VAL A 138     5595   3929   4442   -156   -290   2046
ATOM    510  H   VAL A 138      21.650 -10.379  -3.250  1.00 31.80           H  
ATOM    511  HA  VAL A 138      20.744 -11.701  -0.714  1.00 35.31           H  
ATOM    512  HB  VAL A 138      23.385 -10.316  -1.141  1.00 33.03           H  
ATOM    513 HG11 VAL A 138      22.383 -10.066   1.174  1.00 35.96           H  
ATOM    514 HG12 VAL A 138      22.010 -11.724   1.268  1.00 35.96           H  
ATOM    515 HG13 VAL A 138      23.699 -11.154   1.252  1.00 35.96           H  
ATOM    516 HG21 VAL A 138      23.610 -12.376  -2.214  1.00 36.76           H  
ATOM    517 HG22 VAL A 138      24.346 -12.639  -0.626  1.00 36.76           H  
ATOM    518 HG23 VAL A 138      22.674 -13.327  -1.099  1.00 36.76           H  
ATOM    519  N   ILE A 139      19.789  -9.282  -0.310  1.00 40.69           N  
ANISOU  519  N   ILE A 139     6241   4666   4553    103    132   1493
ATOM    520  CA  ILE A 139      19.075  -8.100  -0.093  1.00 42.14           C  
ANISOU  520  CA  ILE A 139     6460   4906   4646    265    347   1291
ATOM    521  C   ILE A 139      18.623  -8.061   1.356  1.00 38.34           C  
ANISOU  521  C   ILE A 139     5710   4887   3972    186    379   1305
ATOM    522  O   ILE A 139      18.042  -9.062   1.883  1.00 37.02           O  
ANISOU  522  O   ILE A 139     5449   4914   3703     38    292   1308
ATOM    523  CB  ILE A 139      17.699  -8.061  -0.921  1.00 34.03           C  
ANISOU  523  CB  ILE A 139     5687   3718   3524    382    516    909
ATOM    524  CG1 ILE A 139      17.959  -8.322  -2.402  1.00 37.59           C  
ANISOU  524  CG1 ILE A 139     6300   3928   4053    329    409    848
ATOM    525  CG2 ILE A 139      16.853  -6.797  -0.806  1.00 45.34           C  
ANISOU  525  CG2 ILE A 139     7312   4876   5039    565    679    714
ATOM    526  CD1 ILE A 139      16.731  -8.323  -3.317  1.00 38.04           C  
ANISOU  526  CD1 ILE A 139     6613   3840   3999    434    557    471
ATOM    527  H   ILE A 139      19.358 -10.131   0.025  1.00 40.69           H  
ATOM    528  HA  ILE A 139      19.744  -7.267  -0.309  1.00 42.14           H  
ATOM    529  HB  ILE A 139      17.088  -8.875  -0.529  1.00 34.03           H  
ATOM    530 HG13 ILE A 139      18.463  -9.276  -2.555  1.00 37.59           H  
ATOM    531 HG12 ILE A 139      18.621  -7.529  -2.749  1.00 37.59           H  
ATOM    532 HG21 ILE A 139      15.819  -6.981  -1.097  1.00 45.34           H  
ATOM    533 HG22 ILE A 139      16.838  -6.424   0.218  1.00 45.34           H  
ATOM    534 HG23 ILE A 139      17.316  -6.041  -1.440  1.00 45.34           H  
ATOM    535 HD11 ILE A 139      16.326  -7.410  -3.755  1.00 38.04           H  
ATOM    536 HD12 ILE A 139      17.013  -8.879  -4.212  1.00 38.04           H  
ATOM    537 HD13 ILE A 139      15.897  -8.882  -2.895  1.00 38.04           H  
ATOM    538  N   PRO A 140      18.877  -6.923   2.043  1.00 39.18           N  
ANISOU  538  N   PRO A 140     5727   5095   4065    299    508   1256
ATOM    539  CA  PRO A 140      18.444  -6.712   3.447  1.00 38.06           C  
ANISOU  539  CA  PRO A 140     5334   5321   3805    223    529   1157
ATOM    540  C   PRO A 140      16.944  -6.398   3.549  1.00 36.31           C  
ANISOU  540  C   PRO A 140     5126   5165   3504    155    580    806
ATOM    541  O   PRO A 140      16.312  -5.696   2.767  1.00 40.27           O  
ANISOU  541  O   PRO A 140     5758   5512   4030    234    639    618
ATOM    542  CB  PRO A 140      19.321  -5.464   3.879  1.00 37.01           C  
ANISOU  542  CB  PRO A 140     5108   5239   3714    367    642   1177
ATOM    543  CG  PRO A 140      19.610  -4.633   2.661  1.00 44.31           C  
ANISOU  543  CG  PRO A 140     6211   5811   4814    489    633   1396
ATOM    544  CD  PRO A 140      19.661  -5.744   1.551  1.00 41.34           C  
ANISOU  544  CD  PRO A 140     6124   5102   4480    486    613   1283
ATOM    545  HA  PRO A 140      18.713  -7.590   4.034  1.00 38.06           H  
ATOM    546  HB3 PRO A 140      20.259  -5.754   4.352  1.00 37.01           H  
ATOM    547  HB2 PRO A 140      18.882  -4.880   4.688  1.00 37.01           H  
ATOM    548  HG3 PRO A 140      20.632  -4.295   2.833  1.00 44.31           H  
ATOM    549  HG2 PRO A 140      18.895  -3.868   2.358  1.00 44.31           H  
ATOM    550  HD2 PRO A 140      19.108  -5.497   0.645  1.00 41.34           H  
ATOM    551  HD3 PRO A 140      20.692  -5.991   1.296  1.00 41.34           H  
ATOM    552  N   VAL A 141      16.328  -6.924   4.605  1.00 36.10           N  
ANISOU  552  N   VAL A 141     4952   5304   3461     77    552    732
ATOM    553  CA  VAL A 141      14.869  -6.743   4.796  1.00 37.21           C  
ANISOU  553  CA  VAL A 141     5044   5501   3592    100    587    525
ATOM    554  C   VAL A 141      14.754  -5.599   5.924  1.00 40.55           C  
ANISOU  554  C   VAL A 141     5294   6057   4055    188    622    451
ATOM    555  O   VAL A 141      15.535  -5.542   6.845  1.00 41.05           O  
ANISOU  555  O   VAL A 141     5141   6334   4124    208    567    589
ATOM    556  CB  VAL A 141      14.227  -7.984   5.439  1.00 31.53           C  
ANISOU  556  CB  VAL A 141     4228   4904   2847     54    499    595
ATOM    557  CG1 VAL A 141      12.753  -7.802   5.724  1.00 36.22           C  
ANISOU  557  CG1 VAL A 141     4686   5614   3462     92    495    450
ATOM    558  CG2 VAL A 141      14.445  -9.241   4.470  1.00 32.18           C  
ANISOU  558  CG2 VAL A 141     4540   4801   2885    -26    466    602
ATOM    559  H   VAL A 141      16.874  -7.418   5.297  1.00 36.10           H  
ATOM    560  HA  VAL A 141      14.331  -6.516   3.876  1.00 37.21           H  
ATOM    561  HB  VAL A 141      14.728  -8.210   6.381  1.00 31.53           H  
ATOM    562 HG11 VAL A 141      12.536  -7.379   6.705  1.00 36.22           H  
ATOM    563 HG12 VAL A 141      12.320  -7.281   4.871  1.00 36.22           H  
ATOM    564 HG13 VAL A 141      12.293  -8.788   5.666  1.00 36.22           H  
ATOM    565 HG21 VAL A 141      14.288 -10.137   5.070  1.00 32.18           H  
ATOM    566 HG22 VAL A 141      13.816  -9.370   3.589  1.00 32.18           H  
ATOM    567 HG23 VAL A 141      15.435  -9.406   4.046  1.00 32.18           H  
ATOM    568  N   LEU A 142      13.819  -4.685   5.622  1.00 43.48           N  
ANISOU  568  N   LEU A 142     5734   6323   4464    223    677    254
ATOM    569  CA  LEU A 142      13.624  -3.552   6.543  1.00 45.49           C  
ANISOU  569  CA  LEU A 142     5874   6660   4751    281    690    195
ATOM    570  C   LEU A 142      12.558  -4.014   7.597  1.00 44.53           C  
ANISOU  570  C   LEU A 142     5517   6799   4604    279    580    259
ATOM    571  O   LEU A 142      11.498  -4.453   7.106  1.00 46.49           O  
ANISOU  571  O   LEU A 142     5750   7069   4844    240    531    231
ATOM    572  CB  LEU A 142      13.140  -2.372   5.609  1.00 46.08           C  
ANISOU  572  CB  LEU A 142     6063   6565   4882    283    741      7
ATOM    573  CG  LEU A 142      12.716  -1.120   6.343  1.00 45.43           C  
ANISOU  573  CG  LEU A 142     5950   6473   4839    330    788    -50
ATOM    574  CD1 LEU A 142      13.833  -0.492   7.108  1.00 45.02           C  
ANISOU  574  CD1 LEU A 142     5939   6357   4808    396    831      0
ATOM    575  CD2 LEU A 142      12.035  -0.122   5.441  1.00 43.34           C  
ANISOU  575  CD2 LEU A 142     5749   6090   4630    317    808   -196
ATOM    576  H   LEU A 142      13.209  -4.818   4.829  1.00 43.48           H  
ATOM    577  HA  LEU A 142      14.534  -3.277   7.076  1.00 45.49           H  
ATOM    578  HB3 LEU A 142      12.298  -2.758   5.035  1.00 46.08           H  
ATOM    579  HB2 LEU A 142      13.884  -2.238   4.823  1.00 46.08           H  
ATOM    580  HG  LEU A 142      11.927  -1.362   7.054  1.00 45.43           H  
ATOM    581 HD11 LEU A 142      13.376  -0.141   8.033  1.00 45.02           H  
ATOM    582 HD12 LEU A 142      14.618  -1.235   7.253  1.00 45.02           H  
ATOM    583 HD13 LEU A 142      14.336   0.366   6.661  1.00 45.02           H  
ATOM    584 HD21 LEU A 142      11.174  -0.660   5.046  1.00 43.34           H  
ATOM    585 HD22 LEU A 142      11.602   0.648   6.080  1.00 43.34           H  
ATOM    586 HD23 LEU A 142      12.602   0.226   4.578  1.00 43.34           H  
ATOM    587  N   PRO A 143      12.890  -3.894   8.905  1.00 49.70           N  
ANISOU  587  N   PRO A 143     5958   7678   5246    311    519    335
ATOM    588  CA  PRO A 143      11.966  -4.441   9.961  1.00 52.47           C  
ANISOU  588  CA  PRO A 143     6023   8350   5564    276    366    423
ATOM    589  C   PRO A 143      10.575  -3.735  10.015  1.00 55.23           C  
ANISOU  589  C   PRO A 143     6321   8749   5913    253    309    299
ATOM    590  O   PRO A 143       9.548  -4.264  10.435  1.00 65.01           O  
ANISOU  590  O   PRO A 143     7431  10129   7141    196    218    327
ATOM    591  CB  PRO A 143      12.726  -4.307  11.325  1.00 55.08           C  
ANISOU  591  CB  PRO A 143     6168   8889   5871    316    314    520
ATOM    592  CG  PRO A 143      13.779  -3.343  10.988  1.00 55.58           C  
ANISOU  592  CG  PRO A 143     6410   8741   5965    368    448    530
ATOM    593  CD  PRO A 143      14.118  -3.490   9.500  1.00 61.88           C  
ANISOU  593  CD  PRO A 143     7494   9215   6801    368    572    353
ATOM    594  HA  PRO A 143      11.929  -5.516   9.783  1.00 52.47           H  
ATOM    595  HB3 PRO A 143      13.292  -5.234  11.414  1.00 55.08           H  
ATOM    596  HB2 PRO A 143      12.182  -4.182  12.261  1.00 55.08           H  
ATOM    597  HG3 PRO A 143      14.661  -3.487  11.613  1.00 55.58           H  
ATOM    598  HG2 PRO A 143      13.347  -2.348  11.094  1.00 55.58           H  
ATOM    599  HD2 PRO A 143      14.303  -2.490   9.107  1.00 61.88           H  
ATOM    600  HD3 PRO A 143      14.902  -4.212   9.272  1.00 61.88           H  
ATOM    601  N   GLN A 144      10.476  -2.523   9.477  1.00 51.41           N  
ANISOU  601  N   GLN A 144     5920   8164   5448    284    357    172
ATOM    602  CA  GLN A 144       9.438  -1.564   9.751  1.00 52.60           C  
ANISOU  602  CA  GLN A 144     5972   8419   5596    252    282     86
ATOM    603  C   GLN A 144       8.218  -1.807   8.889  1.00 51.32           C  
ANISOU  603  C   GLN A 144     6013   8003   5485    237    365    -29
ATOM    604  O   GLN A 144       7.102  -1.469   9.388  1.00 47.29           O  
ANISOU  604  O   GLN A 144     5413   7579   4976    199    297    -73
ATOM    605  CB  GLN A 144       9.966  -0.095   9.563  1.00  0.00           C  
ATOM    606  CG  GLN A 144       8.976   1.080  10.020  1.00  0.00           C  
ATOM    607  CD  GLN A 144       8.948   1.322  11.544  1.00  0.00           C  
ATOM    608  OE1 GLN A 144       8.868   0.345  12.317  1.00  0.00           O  
ATOM    609  NE2 GLN A 144       9.199   2.497  12.075  1.00  0.00           N  
ATOM    610  H   GLN A 144      11.396  -2.184   9.236  1.00 51.41           H  
ATOM    611  HA  GLN A 144       9.075  -1.687  10.771  1.00 52.60           H  
ATOM    612  HB3 GLN A 144      10.193   0.023   8.503  1.00  0.00           H  
ATOM    613  HB2 GLN A 144      10.896  -0.083  10.130  1.00  0.00           H  
ATOM    614  HG3 GLN A 144       7.941   0.938   9.711  1.00  0.00           H  
ATOM    615  HG2 GLN A 144       9.298   2.003   9.537  1.00  0.00           H  
ATOM    616 HE22 GLN A 144       9.231   2.634  13.076  1.00  0.00           H  
ATOM    617 HE21 GLN A 144       9.067   3.311  11.492  1.00  0.00           H  
ATOM    618  N   VAL A 145       8.300  -2.406   7.706  1.00 50.32           N  
ANISOU  618  N   VAL A 145     6149   7575   5397    256    503    -73
ATOM    619  CA  VAL A 145       7.168  -2.601   6.779  1.00 41.08           C  
ANISOU  619  CA  VAL A 145     5174   6166   4270    234    583   -167
ATOM    620  C   VAL A 145       6.427  -3.905   7.082  1.00 43.23           C  
ANISOU  620  C   VAL A 145     5435   6460   4530    206    530   -146
ATOM    621  O   VAL A 145       6.863  -4.920   6.598  1.00 53.08           O  
ANISOU  621  O   VAL A 145     6719   7694   5756    197    527    -90
ATOM    622  CB  VAL A 145       7.825  -2.376   5.371  1.00 45.88           C  
ANISOU  622  CB  VAL A 145     6011   6503   4918    208    715   -232
ATOM    623  CG1 VAL A 145       9.018  -3.224   4.944  1.00 42.41           C  
ANISOU  623  CG1 VAL A 145     5659   5932   4522    134    736   -332
ATOM    624  CG2 VAL A 145       6.840  -2.223   4.231  1.00 50.16           C  
ANISOU  624  CG2 VAL A 145     6543   7034   5483    226    769   -269
ATOM    625  H   VAL A 145       9.209  -2.753   7.435  1.00 50.32           H  
ATOM    626  HA  VAL A 145       6.459  -1.776   6.849  1.00 41.08           H  
ATOM    627  HB  VAL A 145       8.314  -1.402   5.343  1.00 45.88           H  
ATOM    628 HG11 VAL A 145       8.761  -4.280   5.028  1.00 42.41           H  
ATOM    629 HG12 VAL A 145       9.487  -2.951   3.999  1.00 42.41           H  
ATOM    630 HG13 VAL A 145       9.766  -3.132   5.732  1.00 42.41           H  
ATOM    631 HG21 VAL A 145       7.269  -1.990   3.256  1.00 50.16           H  
ATOM    632 HG22 VAL A 145       6.246  -3.137   4.201  1.00 50.16           H  
ATOM    633 HG23 VAL A 145       6.163  -1.381   4.378  1.00 50.16           H  
ATOM    634  N   MET A 146       5.278  -3.811   7.853  1.00 39.66           N  
ANISOU  634  N   MET A 146     4937   6039   4092    186    494   -192
ATOM    635  CA  MET A 146       4.324  -4.839   8.228  1.00 42.23           C  
ANISOU  635  CA  MET A 146     5237   6396   4413    158    444   -184
ATOM    636  C   MET A 146       3.118  -4.909   7.312  1.00 42.53           C  
ANISOU  636  C   MET A 146     5505   6174   4482    156    537   -244
ATOM    637  O   MET A 146       1.974  -5.032   7.728  1.00 48.84           O  
ANISOU  637  O   MET A 146     6248   7020   5290    143    498   -267
ATOM    638  CB  MET A 146       3.951  -4.634   9.782  1.00 42.69           C  
ANISOU  638  CB  MET A 146     5003   6758   4458    116    303   -178
ATOM    639  CG  MET A 146       5.076  -4.658  10.764  1.00 50.27           C  
ANISOU  639  CG  MET A 146     5709   8014   5376     96    190    -98
ATOM    640  SD  MET A 146       5.628  -6.311  11.012  1.00 66.35           S  
ANISOU  640  SD  MET A 146     7698  10123   7388     65    159      9
ATOM    641  CE  MET A 146       6.935  -6.515   9.783  1.00 68.12           C  
ANISOU  641  CE  MET A 146     7712  10601   7570     66     83    130
ATOM    642  H   MET A 146       5.054  -2.922   8.278  1.00 39.66           H  
ATOM    643  HA  MET A 146       4.811  -5.813   8.178  1.00 42.23           H  
ATOM    644  HB3 MET A 146       3.138  -5.277  10.119  1.00 42.69           H  
ATOM    645  HB2 MET A 146       3.554  -3.621   9.718  1.00 42.69           H  
ATOM    646  HG3 MET A 146       4.669  -4.321  11.717  1.00 50.27           H  
ATOM    647  HG2 MET A 146       5.912  -4.005  10.510  1.00 50.27           H  
ATOM    648  HE1 MET A 146       7.614  -5.683   9.600  1.00 68.12           H  
ATOM    649  HE2 MET A 146       7.360  -7.446  10.157  1.00 68.12           H  
ATOM    650  HE3 MET A 146       6.501  -6.821   8.831  1.00 68.12           H  
ATOM    651  N   MET A 147       3.396  -4.925   5.990  1.00 38.87           N  
ANISOU  651  N   MET A 147     5257   5474   4038    120    649   -286
ATOM    652  CA  MET A 147       2.483  -4.980   4.868  1.00 36.62           C  
ANISOU  652  CA  MET A 147     4942   5166   3806     62    618   -379
ATOM    653  C   MET A 147       3.134  -6.011   3.899  1.00 43.68           C  
ANISOU  653  C   MET A 147     5903   6026   4668    151    585   -346
ATOM    654  O   MET A 147       4.292  -5.947   3.660  1.00 45.38           O  
ANISOU  654  O   MET A 147     6124   6264   4854    131    576   -308
ATOM    655  CB  MET A 147       2.150  -3.659   4.160  1.00 42.62           C  
ANISOU  655  CB  MET A 147     5720   5902   4573    177    637   -409
ATOM    656  CG  MET A 147       3.299  -2.669   4.001  1.00 36.13           C  
ANISOU  656  CG  MET A 147     5074   4857   3795    253    666   -341
ATOM    657  SD  MET A 147       2.939  -1.163   3.099  1.00 46.19           S  
ANISOU  657  SD  MET A 147     6464   5954   5132    282    736   -342
ATOM    658  CE  MET A 147       2.836  -1.825   1.420  1.00 42.66           C  
ANISOU  658  CE  MET A 147     6148   5340   4722    265    765   -324
ATOM    659  H   MET A 147       4.388  -4.935   5.803  1.00 38.87           H  
ATOM    660  HA  MET A 147       1.537  -5.354   5.260  1.00 36.62           H  
ATOM    661  HB3 MET A 147       1.333  -3.079   4.590  1.00 42.62           H  
ATOM    662  HB2 MET A 147       1.935  -3.856   3.110  1.00 42.62           H  
ATOM    663  HG3 MET A 147       4.099  -3.180   3.465  1.00 36.13           H  
ATOM    664  HG2 MET A 147       3.706  -2.489   4.997  1.00 36.13           H  
ATOM    665  HE1 MET A 147       3.804  -2.311   1.291  1.00 42.66           H  
ATOM    666  HE2 MET A 147       2.001  -2.475   1.159  1.00 42.66           H  
ATOM    667  HE3 MET A 147       2.854  -1.056   0.648  1.00 42.66           H  
ATOM    668  N   ILE A 148       2.252  -6.846   3.310  1.00 46.16           N  
ANISOU  668  N   ILE A 148     6355   6156   5028    215    586   -324
ATOM    669  CA  ILE A 148       2.369  -7.753   2.203  1.00 40.50           C  
ANISOU  669  CA  ILE A 148     5816   5233   4338    252    583   -264
ATOM    670  C   ILE A 148       2.327  -6.936   0.861  1.00 37.44           C  
ANISOU  670  C   ILE A 148     5645   4568   4011    292    639   -205
ATOM    671  O   ILE A 148       1.267  -6.783   0.302  1.00 35.28           O  
ANISOU  671  O   ILE A 148     5470   4172   3761    294    674   -185
ATOM    672  CB  ILE A 148       1.318  -8.919   2.271  1.00 42.68           C  
ANISOU  672  CB  ILE A 148     6098   5514   4604    243    558   -272
ATOM    673  CG1 ILE A 148       1.565  -9.929   3.398  1.00 43.87           C  
ANISOU  673  CG1 ILE A 148     6030   5959   4679    164    512   -321
ATOM    674  CG2 ILE A 148       1.329  -9.762   0.970  1.00 41.64           C  
ANISOU  674  CG2 ILE A 148     6175   5149   4499    278    561   -207
ATOM    675  CD1 ILE A 148       0.639  -9.586   4.585  1.00 43.35           C  
ANISOU  675  CD1 ILE A 148     5938   5935   4597    141    489   -340
ATOM    676  H   ILE A 148       1.299  -6.731   3.625  1.00 46.16           H  
ATOM    677  HA  ILE A 148       3.289  -8.333   2.125  1.00 40.50           H  
ATOM    678  HB  ILE A 148       0.325  -8.486   2.387  1.00 42.68           H  
ATOM    679 HG13 ILE A 148       2.614 -10.044   3.673  1.00 43.87           H  
ATOM    680 HG12 ILE A 148       1.443 -10.958   3.060  1.00 43.87           H  
ATOM    681 HG21 ILE A 148       0.526 -10.494   1.046  1.00 41.64           H  
ATOM    682 HG22 ILE A 148       1.208  -9.238   0.022  1.00 41.64           H  
ATOM    683 HG23 ILE A 148       2.295 -10.266   0.928  1.00 41.64           H  
ATOM    684 HD11 ILE A 148       1.083  -8.961   5.361  1.00 43.35           H  
ATOM    685 HD12 ILE A 148      -0.262  -9.044   4.297  1.00 43.35           H  
ATOM    686 HD13 ILE A 148       0.274 -10.456   5.130  1.00 43.35           H  
ATOM    687  N   LEU A 149       3.490  -6.349   0.525  1.00 42.29           N  
ANISOU  687  N   LEU A 149     6330   5101   4636    313    655   -170
ATOM    688  CA  LEU A 149       3.611  -5.410  -0.574  1.00 39.34           C  
ANISOU  688  CA  LEU A 149     6137   4512   4297    330    714   -110
ATOM    689  C   LEU A 149       3.185  -6.017  -1.930  1.00 37.27           C  
ANISOU  689  C   LEU A 149     6071   4064   4026    339    722    -32
ATOM    690  O   LEU A 149       3.579  -7.109  -2.203  1.00 39.26           O  
ANISOU  690  O   LEU A 149     6347   4310   4260    346    677    -19
ATOM    691  CB  LEU A 149       4.989  -4.726  -0.634  1.00 40.39           C  
ANISOU  691  CB  LEU A 149     6268   4642   4435    349    729   -101
ATOM    692  CG  LEU A 149       5.119  -3.639  -1.704  1.00 40.09           C  
ANISOU  692  CG  LEU A 149     6358   4454   4420    354    799    -60
ATOM    693  CD1 LEU A 149       4.091  -2.476  -1.710  1.00 36.21           C  
ANISOU  693  CD1 LEU A 149     5796   4014   3949    332    838   -109
ATOM    694  CD2 LEU A 149       6.535  -3.167  -1.868  1.00 26.38           C  
ANISOU  694  CD2 LEU A 149     4621   2717   2686    381    807    -50
ATOM    695  H   LEU A 149       4.218  -6.515   1.205  1.00 42.29           H  
ATOM    696  HA  LEU A 149       2.844  -4.675  -0.330  1.00 39.34           H  
ATOM    697  HB3 LEU A 149       5.754  -5.457  -0.898  1.00 40.39           H  
ATOM    698  HB2 LEU A 149       5.313  -4.320   0.324  1.00 40.39           H  
ATOM    699  HG  LEU A 149       4.795  -4.118  -2.628  1.00 40.09           H  
ATOM    700 HD11 LEU A 149       4.312  -1.783  -0.899  1.00 36.21           H  
ATOM    701 HD12 LEU A 149       4.285  -1.831  -2.567  1.00 36.21           H  
ATOM    702 HD13 LEU A 149       3.060  -2.830  -1.739  1.00 36.21           H  
ATOM    703 HD21 LEU A 149       6.638  -2.089  -1.994  1.00 26.38           H  
ATOM    704 HD22 LEU A 149       6.966  -3.397  -0.893  1.00 26.38           H  
ATOM    705 HD23 LEU A 149       7.103  -3.706  -2.626  1.00 26.38           H  
ATOM    706  N   VAL A 150       2.399  -5.259  -2.805  1.00 40.39           N  
ANISOU  706  N   VAL A 150     6598   4329   4418    334    781     16
ATOM    707  CA  VAL A 150       2.139  -5.646  -4.173  1.00 40.03           C  
ANISOU  707  CA  VAL A 150     6733   4147   4331    342    797     92
ATOM    708  C   VAL A 150       3.078  -4.691  -5.036  1.00 40.24           C  
ANISOU  708  C   VAL A 150     6826   4123   4340    340    835    110
ATOM    709  O   VAL A 150       3.249  -3.491  -4.691  1.00 38.34           O  
ANISOU  709  O   VAL A 150     6592   3860   4114    330    900    109
ATOM    710  CB  VAL A 150       0.705  -5.301  -4.657  1.00 43.63           C  
ANISOU  710  CB  VAL A 150     7233   4566   4777    334    826    102
ATOM    711  CG1 VAL A 150       0.374  -5.424  -6.121  1.00 44.69           C  
ANISOU  711  CG1 VAL A 150     7432   4673   4876    343    804    114
ATOM    712  CG2 VAL A 150      -0.339  -6.129  -3.925  1.00 40.03           C  
ANISOU  712  CG2 VAL A 150     6644   4224   4342    333    774     43
ATOM    713  H   VAL A 150       2.297  -4.262  -2.680  1.00 40.39           H  
ATOM    714  HA  VAL A 150       2.308  -6.702  -4.379  1.00 40.03           H  
ATOM    715  HB  VAL A 150       0.588  -4.266  -4.335  1.00 43.63           H  
ATOM    716 HG11 VAL A 150       0.585  -6.415  -6.525  1.00 44.69           H  
ATOM    717 HG12 VAL A 150      -0.650  -5.068  -6.235  1.00 44.69           H  
ATOM    718 HG13 VAL A 150       0.949  -4.683  -6.676  1.00 44.69           H  
ATOM    719 HG21 VAL A 150      -0.372  -5.879  -2.864  1.00 40.03           H  
ATOM    720 HG22 VAL A 150      -1.342  -5.991  -4.330  1.00 40.03           H  
ATOM    721 HG23 VAL A 150      -0.149  -7.198  -4.028  1.00 40.03           H  
ATOM    722  N   PRO A 151       3.750  -5.281  -6.068  1.00 36.80           N  
ANISOU  722  N   PRO A 151     6439   3674   3870    349    801    117
ATOM    723  CA  PRO A 151       4.527  -4.562  -7.147  1.00 34.90           C  
ANISOU  723  CA  PRO A 151     6278   3386   3597    353    849    122
ATOM    724  C   PRO A 151       3.828  -3.370  -7.829  1.00 35.93           C  
ANISOU  724  C   PRO A 151     6462   3470   3721    341    925    124
ATOM    725  O   PRO A 151       2.598  -3.437  -8.105  1.00 35.76           O  
ANISOU  725  O   PRO A 151     6463   3438   3688    339    922    127
ATOM    726  CB  PRO A 151       4.724  -5.586  -8.245  1.00 33.55           C  
ANISOU  726  CB  PRO A 151     6178   3197   3371    367    802    123
ATOM    727  CG  PRO A 151       4.697  -6.915  -7.556  1.00 36.12           C  
ANISOU  727  CG  PRO A 151     6429   3575   3719    364    721    118
ATOM    728  CD  PRO A 151       3.708  -6.725  -6.417  1.00 36.57           C  
ANISOU  728  CD  PRO A 151     6412   3662   3820    357    727    115
ATOM    729  HA  PRO A 151       5.495  -4.304  -6.718  1.00 34.90           H  
ATOM    730  HB3 PRO A 151       5.630  -5.390  -8.819  1.00 33.55           H  
ATOM    731  HB2 PRO A 151       3.832  -5.720  -8.856  1.00 33.55           H  
ATOM    732  HG3 PRO A 151       5.670  -6.966  -7.068  1.00 36.12           H  
ATOM    733  HG2 PRO A 151       4.730  -7.829  -8.148  1.00 36.12           H  
ATOM    734  HD2 PRO A 151       2.711  -6.953  -6.793  1.00 36.57           H  
ATOM    735  HD3 PRO A 151       3.953  -7.416  -5.611  1.00 36.57           H  
ATOM    736  N   GLY A 152       4.533  -2.198  -7.839  1.00 35.80           N  
ANISOU  736  N   GLY A 152     6469   3421   3713    335    999    122
ATOM    737  CA  GLY A 152       4.065  -0.986  -8.553  1.00 37.38           C  
ANISOU  737  CA  GLY A 152     6716   3572   3914    316   1084    119
ATOM    738  C   GLY A 152       3.387   0.032  -7.650  1.00 30.62           C  
ANISOU  738  C   GLY A 152     5791   2728   3114    289   1127    109
ATOM    739  O   GLY A 152       3.173   1.196  -8.079  1.00 38.41           O  
ANISOU  739  O   GLY A 152     6802   3676   4115    267   1210     95
ATOM    740  H   GLY A 152       5.529  -2.217  -7.677  1.00 35.80           H  
ATOM    741  HA3 GLY A 152       3.482  -1.258  -9.433  1.00 37.38           H  
ATOM    742  HA2 GLY A 152       4.964  -0.411  -8.773  1.00 37.38           H  
ATOM    743  N   GLN A 153       3.054  -0.425  -6.438  1.00 29.97           N  
ANISOU  743  N   GLN A 153     5619   2704   3064    289   1074    101
ATOM    744  CA  GLN A 153       2.343   0.319  -5.386  1.00 32.17           C  
ANISOU  744  CA  GLN A 153     5765   3057   3402    268   1079     38
ATOM    745  C   GLN A 153       3.514   1.134  -4.756  1.00 33.76           C  
ANISOU  745  C   GLN A 153     5872   3316   3639    275   1088    -12
ATOM    746  O   GLN A 153       4.633   0.681  -4.596  1.00 33.63           O  
ANISOU  746  O   GLN A 153     5850   3312   3615    303   1059     -2
ATOM    747  CB  GLN A 153       1.811  -0.674  -4.354  1.00 33.84           C  
ANISOU  747  CB  GLN A 153     5866   3363   3627    275   1001      8
ATOM    748  CG  GLN A 153       1.015   0.001  -3.212  1.00 46.45           C  
ANISOU  748  CG  GLN A 153     7326   5064   5260    252   1001    -68
ATOM    749  CD  GLN A 153       0.426  -1.032  -2.229  1.00 45.84           C  
ANISOU  749  CD  GLN A 153     7132   5109   5178    259    926   -107
ATOM    750  OE1 GLN A 153      -0.282  -1.988  -2.590  1.00 38.87           O  
ANISOU  750  OE1 GLN A 153     6267   4226   4275    280    874    -80
ATOM    751  NE2 GLN A 153       0.837  -0.952  -0.951  1.00 49.88           N  
ANISOU  751  NE2 GLN A 153     7513   5738   5700    238    920   -179
ATOM    752  H   GLN A 153       3.527  -1.265  -6.137  1.00 29.97           H  
ATOM    753  HA  GLN A 153       1.660   1.058  -5.806  1.00 32.17           H  
ATOM    754  HB3 GLN A 153       2.632  -1.254  -3.932  1.00 33.84           H  
ATOM    755  HB2 GLN A 153       1.212  -1.410  -4.889  1.00 33.84           H  
ATOM    756  HG3 GLN A 153       0.459   0.843  -3.625  1.00 46.45           H  
ATOM    757  HG2 GLN A 153       1.899   0.429  -2.739  1.00 46.45           H  
ATOM    758 HE22 GLN A 153       0.446  -1.562  -0.247  1.00 49.88           H  
ATOM    759 HE21 GLN A 153       1.488  -0.254  -0.623  1.00 49.88           H  
ATOM    760  N   THR A 154       3.223   2.331  -4.418  1.00 36.29           N  
ANISOU  760  N   THR A 154     5206   4231   4350    -72    -62   -271
ATOM    761  CA  THR A 154       4.046   3.218  -3.607  1.00 31.64           C  
ANISOU  761  CA  THR A 154     4604   3636   3782    -37    -36   -221
ATOM    762  C   THR A 154       4.203   2.649  -2.123  1.00 28.74           C  
ANISOU  762  C   THR A 154     4219   3314   3387      6    -61   -178
ATOM    763  O   THR A 154       3.285   2.123  -1.459  1.00 28.96           O  
ANISOU  763  O   THR A 154     4248   3388   3369     18   -116   -190
ATOM    764  CB  THR A 154       3.416   4.654  -3.521  1.00 35.95           C  
ANISOU  764  CB  THR A 154     5159   4177   4322    -39    -51   -233
ATOM    765  OG1 THR A 154       2.959   5.089  -4.806  1.00 38.44           O  
ANISOU  765  OG1 THR A 154     5494   4450   4663    -83    -20   -273
ATOM    766  CG2 THR A 154       4.380   5.662  -3.000  1.00 37.90           C  
ANISOU  766  CG2 THR A 154     5386   4419   4596      2    -33   -187
ATOM    767  H   THR A 154       2.303   2.714  -4.577  1.00 36.29           H  
ATOM    768  HA  THR A 154       4.971   3.259  -4.183  1.00 31.64           H  
ATOM    769  HB  THR A 154       2.538   4.621  -2.876  1.00 35.95           H  
ATOM    770  HG1 THR A 154       2.146   4.602  -4.959  1.00 38.44           H  
ATOM    771 HG21 THR A 154       3.866   6.622  -3.044  1.00 37.90           H  
ATOM    772 HG22 THR A 154       4.736   5.452  -1.991  1.00 37.90           H  
ATOM    773 HG23 THR A 154       5.265   5.739  -3.632  1.00 37.90           H  
ATOM    774  N   LEU A 155       5.316   3.101  -1.492  1.00 32.52           N  
ANISOU  774  N   LEU A 155     4687   3777   3893     30    -23   -129
ATOM    775  CA  LEU A 155       5.646   2.744  -0.130  1.00 31.90           C  
ANISOU  775  CA  LEU A 155     4599   3735   3786     68    -40    -85
ATOM    776  C   LEU A 155       6.493   3.849   0.439  1.00 32.72           C  
ANISOU  776  C   LEU A 155     4700   3831   3900    111    -47    -41
ATOM    777  O   LEU A 155       7.703   3.821   0.319  1.00 37.46           O  
ANISOU  777  O   LEU A 155     5302   4385   4545    119     -9    -15
ATOM    778  CB  LEU A 155       6.508   1.420  -0.181  1.00 28.22           C  
ANISOU  778  CB  LEU A 155     4130   3257   3335     58      5    -62
ATOM    779  CG  LEU A 155       7.204   0.932   1.045  1.00 26.83           C  
ANISOU  779  CG  LEU A 155     3950   3124   3121     86     -6    -24
ATOM    780  CD1 LEU A 155       6.218   1.046   2.245  1.00 33.79           C  
ANISOU  780  CD1 LEU A 155     4820   4067   3950     94    -63    -56
ATOM    781  CD2 LEU A 155       7.844  -0.521   0.881  1.00 32.51           C  
ANISOU  781  CD2 LEU A 155     4669   3830   3852     61     46    -10
ATOM    782  H   LEU A 155       6.020   3.577  -2.038  1.00 32.52           H  
ATOM    783  HA  LEU A 155       4.774   2.680   0.521  1.00 31.90           H  
ATOM    784  HB3 LEU A 155       7.146   1.468  -1.064  1.00 28.22           H  
ATOM    785  HB2 LEU A 155       5.897   0.571  -0.488  1.00 28.22           H  
ATOM    786  HG  LEU A 155       7.971   1.673   1.270  1.00 26.83           H  
ATOM    787 HD11 LEU A 155       5.238   0.598   2.082  1.00 33.79           H  
ATOM    788 HD12 LEU A 155       6.439   0.501   3.163  1.00 33.79           H  
ATOM    789 HD13 LEU A 155       6.229   2.108   2.492  1.00 33.79           H  
ATOM    790 HD21 LEU A 155       8.709  -0.620   1.537  1.00 32.51           H  
ATOM    791 HD22 LEU A 155       7.116  -1.331   0.927  1.00 32.51           H  
ATOM    792 HD23 LEU A 155       8.343  -0.591  -0.085  1.00 32.51           H  
ATOM    793  N   PRO A 156       5.885   4.889   0.980  1.00 26.42           N  
ANISOU  793  N   PRO A 156     3899   3075   3064    141    -99    -34
ATOM    794  CA  PRO A 156       6.568   5.866   1.870  1.00 26.20           C  
ANISOU  794  CA  PRO A 156     3867   3042   3047    186   -112      8
ATOM    795  C   PRO A 156       6.907   5.379   3.291  1.00 31.86           C  
ANISOU  795  C   PRO A 156     4588   3777   3740    220   -117     60
ATOM    796  O   PRO A 156       6.126   4.654   3.848  1.00 30.33           O  
ANISOU  796  O   PRO A 156     4394   3626   3503    219   -135     57
ATOM    797  CB  PRO A 156       5.633   7.062   1.808  1.00 25.88           C  
ANISOU  797  CB  PRO A 156     3822   3038   2972    194   -168    -15
ATOM    798  CG  PRO A 156       4.263   6.379   1.808  1.00 28.09           C  
ANISOU  798  CG  PRO A 156     4111   3354   3208    164   -198    -57
ATOM    799  CD  PRO A 156       4.426   5.057   1.056  1.00 31.42           C  
ANISOU  799  CD  PRO A 156     4534   3761   3644    138   -155    -64
ATOM    800  HA  PRO A 156       7.528   6.156   1.442  1.00 26.20           H  
ATOM    801  HB3 PRO A 156       5.677   7.574   0.846  1.00 25.88           H  
ATOM    802  HB2 PRO A 156       5.844   7.686   2.676  1.00 25.88           H  
ATOM    803  HG3 PRO A 156       3.423   6.914   1.365  1.00 28.09           H  
ATOM    804  HG2 PRO A 156       3.896   6.104   2.797  1.00 28.09           H  
ATOM    805  HD2 PRO A 156       3.890   4.306   1.635  1.00 31.42           H  
ATOM    806  HD3 PRO A 156       3.925   5.019   0.088  1.00 31.42           H  
ATOM    807  N   LEU A 157       8.055   5.812   3.800  1.00 30.21           N  
ANISOU  807  N   LEU A 157     4384   3533   3562    251   -103    104
ATOM    808  CA  LEU A 157       8.560   5.334   5.084  1.00 30.59           C  
ANISOU  808  CA  LEU A 157     4449   3586   3588    276   -100    157
ATOM    809  C   LEU A 157       9.231   6.427   5.889  1.00 31.68           C  
ANISOU  809  C   LEU A 157     4593   3709   3736    329   -131    201
ATOM    810  O   LEU A 157      10.182   7.066   5.345  1.00 31.37           O  
ANISOU  810  O   LEU A 157     4544   3630   3744    344   -131    197
ATOM    811  CB  LEU A 157       9.437   4.094   4.891  1.00 30.94           C  
ANISOU  811  CB  LEU A 157     4509   3587   3660    248    -42    173
ATOM    812  CG  LEU A 157       8.750   2.787   4.638  1.00 35.24           C  
ANISOU  812  CG  LEU A 157     5047   4150   4193    197    -13    133
ATOM    813  CD1 LEU A 157       9.673   1.566   4.156  1.00 36.84           C  
ANISOU  813  CD1 LEU A 157     5264   4302   4431    167     45    149
ATOM    814  CD2 LEU A 157       7.858   2.295   5.851  1.00 33.71           C  
ANISOU  814  CD2 LEU A 157     4848   4022   3940    198    -36    129
ATOM    815  H   LEU A 157       8.570   6.526   3.305  1.00 30.21           H  
ATOM    816  HA  LEU A 157       7.725   5.047   5.723  1.00 30.59           H  
ATOM    817  HB3 LEU A 157      10.036   3.986   5.796  1.00 30.94           H  
ATOM    818  HB2 LEU A 157      10.197   4.266   4.129  1.00 30.94           H  
ATOM    819  HG  LEU A 157       8.043   2.999   3.836  1.00 35.24           H  
ATOM    820 HD11 LEU A 157      10.749   1.739   4.164  1.00 36.84           H  
ATOM    821 HD12 LEU A 157       9.391   0.550   4.434  1.00 36.84           H  
ATOM    822 HD13 LEU A 157       9.511   1.429   3.087  1.00 36.84           H  
ATOM    823 HD21 LEU A 157       7.654   2.953   6.696  1.00 33.71           H  
ATOM    824 HD22 LEU A 157       6.943   1.864   5.444  1.00 33.71           H  
ATOM    825 HD23 LEU A 157       8.196   1.383   6.341  1.00 33.71           H  
ATOM    826  N   GLN A 158       8.843   6.619   7.177  1.00 26.29           N  
ANISOU  826  N   GLN A 158     3926   3057   3007    358   -157    239
ATOM    827  CA  GLN A 158       9.533   7.535   8.048  1.00 23.90           C  
ANISOU  827  CA  GLN A 158     3634   2743   2703    413   -196    283
ATOM    828  C   GLN A 158      10.413   6.692   9.070  1.00 33.89           C  
ANISOU  828  C   GLN A 158     4938   4002   3937    422   -184    336
ATOM    829  O   GLN A 158       9.899   6.298  10.083  1.00 33.22           O  
ANISOU  829  O   GLN A 158     4859   3968   3795    416   -190    341
ATOM    830  CB  GLN A 158       8.469   8.501   8.620  1.00 30.39           C  
ANISOU  830  CB  GLN A 158     4440   3619   3486    441   -257    272
ATOM    831  CG  GLN A 158       8.993   9.736   9.385  1.00 35.72           C  
ANISOU  831  CG  GLN A 158     5107   4274   4190    488   -298    288
ATOM    832  CD  GLN A 158       7.965  10.814   9.517  1.00 32.15           C  
ANISOU  832  CD  GLN A 158     4633   3870   3712    499   -349    260
ATOM    833  OE1 GLN A 158       8.390  11.920   9.847  1.00 29.89           O  
ANISOU  833  OE1 GLN A 158     4338   3622   3398    466   -352    221
ATOM    834  NE2 GLN A 158       6.647  10.625   9.324  1.00 38.33           N  
ANISOU  834  NE2 GLN A 158     5409   4648   4506    546   -395    279
ATOM    835  H   GLN A 158       8.182   5.962   7.566  1.00 26.29           H  
ATOM    836  HA  GLN A 158      10.303   8.075   7.497  1.00 23.90           H  
ATOM    837  HB3 GLN A 158       7.746   7.887   9.156  1.00 30.39           H  
ATOM    838  HB2 GLN A 158       7.876   8.829   7.766  1.00 30.39           H  
ATOM    839  HG3 GLN A 158       9.792  10.149   8.770  1.00 35.72           H  
ATOM    840  HG2 GLN A 158       9.537   9.524  10.306  1.00 35.72           H  
ATOM    841 HE22 GLN A 158       6.107  11.469   9.451  1.00 38.33           H  
ATOM    842 HE21 GLN A 158       6.202   9.745   9.101  1.00 38.33           H  
ATOM    843  N   LEU A 159      11.677   6.438   8.733  1.00 32.38           N  
ANISOU  843  N   LEU A 159     4773   3747   3783    433   -166    373
ATOM    844  CA  LEU A 159      12.620   5.574   9.388  1.00 27.71           C  
ANISOU  844  CA  LEU A 159     4229   3136   3164    427   -144    424
ATOM    845  C   LEU A 159      13.407   6.369  10.418  1.00 29.10           C  
ANISOU  845  C   LEU A 159     4440   3283   3333    482   -190    477
ATOM    846  O   LEU A 159      13.836   7.444  10.232  1.00 31.05           O  
ANISOU  846  O   LEU A 159     4682   3482   3633    517   -216    480
ATOM    847  CB  LEU A 159      13.505   4.932   8.254  1.00 31.23           C  
ANISOU  847  CB  LEU A 159     4690   3522   3653    387    -87    425
ATOM    848  CG  LEU A 159      12.645   4.141   7.258  1.00 29.13           C  
ANISOU  848  CG  LEU A 159     4392   3281   3396    332    -44    370
ATOM    849  CD1 LEU A 159      13.417   3.888   6.009  1.00 35.39           C  
ANISOU  849  CD1 LEU A 159     5202   4012   4234    295      9    373
ATOM    850  CD2 LEU A 159      12.098   2.813   7.915  1.00 33.56           C  
ANISOU  850  CD2 LEU A 159     4948   3911   3893    307    -35    359
ATOM    851  H   LEU A 159      11.959   6.879   7.869  1.00 32.38           H  
ATOM    852  HA  LEU A 159      12.122   4.742   9.887  1.00 27.71           H  
ATOM    853  HB3 LEU A 159      14.202   4.224   8.702  1.00 31.23           H  
ATOM    854  HB2 LEU A 159      14.145   5.629   7.714  1.00 31.23           H  
ATOM    855  HG  LEU A 159      11.724   4.697   7.084  1.00 29.13           H  
ATOM    856 HD11 LEU A 159      12.859   3.904   5.073  1.00 35.39           H  
ATOM    857 HD12 LEU A 159      14.202   4.614   5.798  1.00 35.39           H  
ATOM    858 HD13 LEU A 159      13.906   2.914   5.992  1.00 35.39           H  
ATOM    859 HD21 LEU A 159      11.138   2.496   7.509  1.00 33.56           H  
ATOM    860 HD22 LEU A 159      12.727   1.923   7.906  1.00 33.56           H  
ATOM    861 HD23 LEU A 159      11.813   2.925   8.961  1.00 33.56           H  
ATOM    862  N   PHE A 160      13.701   5.677  11.540  1.00 33.53           N  
ANISOU  862  N   PHE A 160     5039   3871   3831    488   -199    516
ATOM    863  CA  PHE A 160      14.227   6.416  12.731  1.00 34.49           C  
ANISOU  863  CA  PHE A 160     5200   3973   3932    540   -250    567
ATOM    864  C   PHE A 160      15.494   5.826  13.340  1.00 35.88           C  
ANISOU  864  C   PHE A 160     5448   4109   4077    528   -230    624
ATOM    865  O   PHE A 160      16.334   6.502  13.938  1.00 37.33           O  
ANISOU  865  O   PHE A 160     5675   4240   4269    569   -270    668
ATOM    866  CB  PHE A 160      13.218   6.488  13.872  1.00 39.58           C  
ANISOU  866  CB  PHE A 160     5833   4690   4515    567   -294    565
ATOM    867  CG  PHE A 160      12.041   7.370  13.817  1.00 35.87           C  
ANISOU  867  CG  PHE A 160     5302   4267   4060    571   -317    509
ATOM    868  CD1 PHE A 160      12.167   8.728  14.294  1.00 35.14           C  
ANISOU  868  CD1 PHE A 160     5182   4245   3923    544   -308    472
ATOM    869  CD2 PHE A 160      10.944   7.077  12.994  1.00 39.50           C  
ANISOU  869  CD2 PHE A 160     5732   4698   4577    601   -349    492
ATOM    870  CE1 PHE A 160      11.165   9.650  13.988  1.00 39.02           C  
ANISOU  870  CE1 PHE A 160     5629   4773   4425    545   -336    423
ATOM    871  CE2 PHE A 160       9.975   8.037  12.714  1.00 40.40           C  
ANISOU  871  CE2 PHE A 160     5798   4853   4701    598   -367    443
ATOM    872  CZ  PHE A 160      10.080   9.305  13.194  1.00 36.22           C  
ANISOU  872  CZ  PHE A 160     5251   4388   4122    569   -363    411
ATOM    873  H   PHE A 160      13.532   4.689  11.659  1.00 33.53           H  
ATOM    874  HA  PHE A 160      14.479   7.463  12.560  1.00 34.49           H  
ATOM    875  HB3 PHE A 160      13.685   6.674  14.840  1.00 39.58           H  
ATOM    876  HB2 PHE A 160      12.979   5.450  14.105  1.00 39.58           H  
ATOM    877  HD1 PHE A 160      13.097   8.972  14.787  1.00 35.14           H  
ATOM    878  HD2 PHE A 160      10.854   6.110  12.522  1.00 39.50           H  
ATOM    879  HE1 PHE A 160      11.336  10.679  14.269  1.00 39.02           H  
ATOM    880  HE2 PHE A 160       9.122   7.831  12.085  1.00 40.40           H  
ATOM    881  HZ  PHE A 160       9.355  10.010  12.816  1.00 36.22           H  
ATOM    882  N   HIS A 161      15.549   4.499  13.460  1.00 37.82           N  
ANISOU  882  N   HIS A 161     5708   4376   4285    472   -172    624
ATOM    883  CA  HIS A 161      16.519   3.822  14.310  1.00 37.67           C  
ANISOU  883  CA  HIS A 161     5762   4327   4222    453   -151    680
ATOM    884  C   HIS A 161      17.839   3.674  13.460  1.00 37.09           C  
ANISOU  884  C   HIS A 161     5730   4163   4201    437   -130    705
ATOM    885  O   HIS A 161      17.675   3.300  12.240  1.00 43.60           O  
ANISOU  885  O   HIS A 161     6517   4963   5085    416   -102    670
ATOM    886  CB  HIS A 161      15.835   2.471  14.666  1.00 37.99           C  
ANISOU  886  CB  HIS A 161     5800   4431   4205    394    -92    664
ATOM    887  CG  HIS A 161      14.393   2.546  15.300  1.00 46.12           C  
ANISOU  887  CG  HIS A 161     6792   5549   5183    411   -117    635
ATOM    888  ND1 HIS A 161      13.301   2.452  14.504  1.00 53.20           N  
ANISOU  888  ND1 HIS A 161     7619   6504   6089    394   -107    571
ATOM    889  CD2 HIS A 161      13.944   2.697  16.608  1.00 52.24           C  
ANISOU  889  CD2 HIS A 161     7592   6360   5898    446   -157    661
ATOM    890  CE1 HIS A 161      12.200   2.611  15.299  1.00 54.01           C  
ANISOU  890  CE1 HIS A 161     7706   6676   6141    419   -142    558
ATOM    891  NE2 HIS A 161      12.542   2.751  16.575  1.00 49.49           N  
ANISOU  891  NE2 HIS A 161     7187   6091   5525    451   -171    612
ATOM    892  H   HIS A 161      14.884   3.970  12.915  1.00 37.82           H  
ATOM    893  HA  HIS A 161      16.589   4.377  15.245  1.00 37.67           H  
ATOM    894  HB3 HIS A 161      16.389   1.907  15.416  1.00 37.99           H  
ATOM    895  HB2 HIS A 161      15.722   1.817  13.801  1.00 37.99           H  
ATOM    896  HD1 HIS A 161      13.254   2.196  13.528  1.00 53.20           H  
ATOM    897  HD2 HIS A 161      14.554   2.706  17.499  1.00 52.24           H  
ATOM    898  HE1 HIS A 161      11.185   2.471  14.958  1.00 54.01           H  
ATOM    899  N   PRO A 162      19.037   3.935  14.052  1.00 42.51           N  
ANISOU  899  N   PRO A 162     6496   4793   4862    449   -148    766
ATOM    900  CA  PRO A 162      20.370   3.881  13.442  1.00 45.27           C  
ANISOU  900  CA  PRO A 162     6889   5045   5265    445   -146    792
ATOM    901  C   PRO A 162      20.555   2.725  12.432  1.00 42.91           C  
ANISOU  901  C   PRO A 162     6588   4735   4981    373    -70    775
ATOM    902  O   PRO A 162      21.100   2.990  11.376  1.00 39.60           O  
ANISOU  902  O   PRO A 162     6159   4256   4631    370    -61    761
ATOM    903  CB  PRO A 162      21.381   3.898  14.644  1.00 41.07           C  
ANISOU  903  CB  PRO A 162     6457   4465   4683    463   -182    863
ATOM    904  CG  PRO A 162      20.683   4.870  15.534  1.00 41.50           C  
ANISOU  904  CG  PRO A 162     6508   4592   4668    491   -214    871
ATOM    905  CD  PRO A 162      19.200   4.502  15.367  1.00 36.20           C  
ANISOU  905  CD  PRO A 162     5758   4016   3980    456   -166    814
ATOM    906  HA  PRO A 162      20.543   4.808  12.895  1.00 45.27           H  
ATOM    907  HB3 PRO A 162      22.332   4.298  14.293  1.00 41.07           H  
ATOM    908  HB2 PRO A 162      21.387   2.893  15.064  1.00 41.07           H  
ATOM    909  HG3 PRO A 162      20.881   5.885  15.190  1.00 41.50           H  
ATOM    910  HG2 PRO A 162      21.098   4.879  16.541  1.00 41.50           H  
ATOM    911  HD2 PRO A 162      18.904   3.681  16.020  1.00 36.20           H  
ATOM    912  HD3 PRO A 162      18.658   5.439  15.496  1.00 36.20           H  
ATOM    913  N   GLN A 163      20.135   1.521  12.742  1.00 41.11           N  
ANISOU  913  N   GLN A 163     6366   4562   4691    315    -14    774
ATOM    914  CA  GLN A 163      20.157   0.358  11.893  1.00 44.85           C  
ANISOU  914  CA  GLN A 163     6831   5032   5179    243     60    753
ATOM    915  C   GLN A 163      19.408   0.486  10.564  1.00 46.20           C  
ANISOU  915  C   GLN A 163     6920   5214   5419    242     73    688
ATOM    916  O   GLN A 163      19.930  -0.020   9.589  1.00 41.70           O  
ANISOU  916  O   GLN A 163     6350   4589   4904    217     99    679
ATOM    917  CB  GLN A 163      19.564  -0.819  12.745  1.00 47.98           C  
ANISOU  917  CB  GLN A 163     7226   5504   5500    186    115    746
ATOM    918  CG  GLN A 163      18.216  -0.590  13.526  1.00 60.55           C  
ANISOU  918  CG  GLN A 163     8759   7192   7056    213     93    707
ATOM    919  CD  GLN A 163      17.961  -1.712  14.508  1.00 66.56           C  
ANISOU  919  CD  GLN A 163     9482   8031   7775    154    154    665
ATOM    920  OE1 GLN A 163      18.162  -1.471  15.722  1.00 54.96           O  
ANISOU  920  OE1 GLN A 163     7947   6634   6301    168    141    613
ATOM    921  NE2 GLN A 163      17.635  -2.893  14.022  1.00 68.10           N  
ANISOU  921  NE2 GLN A 163     9719   8213   7941     87    217    685
ATOM    922  H   GLN A 163      19.883   1.486  13.719  1.00 41.11           H  
ATOM    923  HA  GLN A 163      21.181   0.029  11.715  1.00 44.85           H  
ATOM    924  HB3 GLN A 163      20.290  -1.085  13.513  1.00 47.98           H  
ATOM    925  HB2 GLN A 163      19.403  -1.726  12.161  1.00 47.98           H  
ATOM    926  HG3 GLN A 163      17.320  -0.636  12.908  1.00 60.55           H  
ATOM    927  HG2 GLN A 163      18.134   0.331  14.105  1.00 60.55           H  
ATOM    928 HE22 GLN A 163      17.481  -3.662  14.659  1.00 68.10           H  
ATOM    929 HE21 GLN A 163      17.540  -3.107  13.040  1.00 68.10           H  
ATOM    930  N   GLU A 164      18.251   1.106  10.566  1.00 41.68           N  
ANISOU  930  N   GLU A 164     6282   4712   4843    267     51    643
ATOM    931  CA  GLU A 164      17.443   1.541   9.421  1.00 38.30           C  
ANISOU  931  CA  GLU A 164     5782   4300   4469    259     63    580
ATOM    932  C   GLU A 164      18.132   2.605   8.664  1.00 35.70           C  
ANISOU  932  C   GLU A 164     5443   3906   4214    301     29    574
ATOM    933  O   GLU A 164      18.260   2.502   7.438  1.00 37.37           O  
ANISOU  933  O   GLU A 164     5620   4097   4480    280     55    533
ATOM    934  CB  GLU A 164      16.008   2.017   9.704  1.00 44.21           C  
ANISOU  934  CB  GLU A 164     6475   5136   5186    275     40    537
ATOM    935  CG  GLU A 164      15.333   1.053  10.722  1.00 48.11           C  
ANISOU  935  CG  GLU A 164     6977   5700   5604    249     60    541
ATOM    936  CD  GLU A 164      14.032   1.657  11.483  1.00 56.12           C  
ANISOU  936  CD  GLU A 164     7941   6794   6587    275     22    500
ATOM    937  OE1 GLU A 164      14.003   2.907  11.547  1.00 48.09           O  
ANISOU  937  OE1 GLU A 164     6903   5776   5594    324    -31    491
ATOM    938  OE2 GLU A 164      13.196   0.880  11.921  1.00 55.71           O1-
ANISOU  938  OE2 GLU A 164     7870   6806   6491    246     45    474
ATOM    939  H   GLU A 164      18.070   1.578  11.441  1.00 41.68           H  
ATOM    940  HA  GLU A 164      17.442   0.767   8.653  1.00 38.30           H  
ATOM    941  HB3 GLU A 164      15.377   2.035   8.815  1.00 44.21           H  
ATOM    942  HB2 GLU A 164      15.949   3.040  10.075  1.00 44.21           H  
ATOM    943  HG3 GLU A 164      15.990   0.776  11.547  1.00 48.11           H  
ATOM    944  HG2 GLU A 164      14.969   0.150  10.232  1.00 48.11           H  
ATOM    945  N   VAL A 165      18.494   3.657   9.344  1.00 39.36           N  
ANISOU  945  N   VAL A 165     5934   4337   4683    359    -28    609
ATOM    946  CA  VAL A 165      19.157   4.828   8.828  1.00 41.48           C  
ANISOU  946  CA  VAL A 165     6187   4547   5028    402    -62    596
ATOM    947  C   VAL A 165      20.466   4.486   8.031  1.00 37.89           C  
ANISOU  947  C   VAL A 165     5771   4005   4620    382    -38    614
ATOM    948  O   VAL A 165      20.598   4.862   6.895  1.00 36.22           O  
ANISOU  948  O   VAL A 165     5530   3753   4480    393    -37    580
ATOM    949  CB  VAL A 165      19.266   5.862   9.980  1.00 33.15           C  
ANISOU  949  CB  VAL A 165     5149   3479   3967    473   -136    626
ATOM    950  CG1 VAL A 165      20.111   7.195   9.736  1.00 49.43           C  
ANISOU  950  CG1 VAL A 165     7199   5469   6113    517   -170    614
ATOM    951  CG2 VAL A 165      17.819   6.327  10.375  1.00 34.13           C  
ANISOU  951  CG2 VAL A 165     5226   3685   4057    495   -164    601
ATOM    952  H   VAL A 165      18.447   3.547  10.347  1.00 39.36           H  
ATOM    953  HA  VAL A 165      18.518   5.260   8.057  1.00 41.48           H  
ATOM    954  HB  VAL A 165      19.571   5.393  10.916  1.00 33.15           H  
ATOM    955 HG11 VAL A 165      19.969   7.918  10.539  1.00 49.43           H  
ATOM    956 HG12 VAL A 165      21.165   6.918   9.733  1.00 49.43           H  
ATOM    957 HG13 VAL A 165      19.873   7.683   8.791  1.00 49.43           H  
ATOM    958 HG21 VAL A 165      17.320   5.586  11.000  1.00 34.13           H  
ATOM    959 HG22 VAL A 165      17.730   7.358  10.718  1.00 34.13           H  
ATOM    960 HG23 VAL A 165      17.131   6.425   9.534  1.00 34.13           H  
ATOM    961  N   SER A 166      21.333   3.628   8.585  1.00 46.53           N  
ANISOU  961  N   SER A 166     6937   5069   5675    353    -19    666
ATOM    962  CA  SER A 166      22.548   3.085   7.925  1.00 48.88           C  
ANISOU  962  CA  SER A 166     7280   5279   6012    330      0    686
ATOM    963  C   SER A 166      22.308   2.222   6.631  1.00 46.68           C  
ANISOU  963  C   SER A 166     6966   5010   5761    269     68    644
ATOM    964  O   SER A 166      22.963   2.317   5.599  1.00 49.63           O  
ANISOU  964  O   SER A 166     7337   5322   6199    265     77    628
ATOM    965  CB  SER A 166      23.319   2.257   8.932  1.00 43.23           C  
ANISOU  965  CB  SER A 166     6660   4528   5239    308      1    755
ATOM    966  OG  SER A 166      23.566   3.171  10.035  1.00 54.79           O  
ANISOU  966  OG  SER A 166     8150   6016   6650    351    -50    789
ATOM    967  H   SER A 166      21.021   3.289   9.484  1.00 46.53           H  
ATOM    968  HA  SER A 166      23.232   3.871   7.604  1.00 48.88           H  
ATOM    969  HB3 SER A 166      24.254   1.881   8.519  1.00 43.23           H  
ATOM    970  HB2 SER A 166      22.778   1.365   9.248  1.00 43.23           H  
ATOM    971  HG  SER A 166      22.828   3.235  10.645  1.00 54.79           H  
ATOM    972  N   MET A 167      21.240   1.441   6.785  1.00 35.00           N  
ANISOU  972  N   MET A 167     5459   3607   4234    221    112    623
ATOM    973  CA  MET A 167      20.813   0.469   5.822  1.00 38.08           C  
ANISOU  973  CA  MET A 167     5810   4009   4650    165    170    577
ATOM    974  C   MET A 167      20.479   1.206   4.480  1.00 41.52           C  
ANISOU  974  C   MET A 167     6188   4433   5155    190    158    521
ATOM    975  O   MET A 167      21.094   1.048   3.431  1.00 46.68           O  
ANISOU  975  O   MET A 167     6839   5033   5864    171    183    504
ATOM    976  CB  MET A 167      19.566  -0.387   6.343  1.00 44.53           C  
ANISOU  976  CB  MET A 167     6593   4916   5409    125    204    550
ATOM    977  CG  MET A 167      19.119  -1.506   5.385  1.00 39.58           C  
ANISOU  977  CG  MET A 167     5911   4312   4814     82    246    487
ATOM    978  SD  MET A 167      17.295  -1.800   5.512  1.00 46.17           S  
ANISOU  978  SD  MET A 167     6693   5255   5593     52    264    440
ATOM    979  CE  MET A 167      16.774  -0.354   4.492  1.00 51.62           C  
ANISOU  979  CE  MET A 167     7347   5992   6274    122    194    422
ATOM    980  H   MET A 167      20.690   1.466   7.632  1.00 35.00           H  
ATOM    981  HA  MET A 167      21.676  -0.159   5.600  1.00 38.08           H  
ATOM    982  HB3 MET A 167      18.743   0.302   6.533  1.00 44.53           H  
ATOM    983  HB2 MET A 167      19.896  -0.833   7.281  1.00 44.53           H  
ATOM    984  HG3 MET A 167      19.572  -2.428   5.748  1.00 39.58           H  
ATOM    985  HG2 MET A 167      19.396  -1.374   4.339  1.00 39.58           H  
ATOM    986  HE1 MET A 167      17.011  -0.389   3.429  1.00 51.62           H  
ATOM    987  HE2 MET A 167      15.709  -0.265   4.707  1.00 51.62           H  
ATOM    988  HE3 MET A 167      17.264   0.529   4.904  1.00 51.62           H  
ATOM    989  N   VAL A 168      19.519   2.138   4.666  1.00 38.60           N  
ANISOU  989  N   VAL A 168     5770   4115   4781    229    123    491
ATOM    990  CA  VAL A 168      19.140   3.158   3.697  1.00 42.23           C  
ANISOU  990  CA  VAL A 168     6175   4572   5298    243    118    435
ATOM    991  C   VAL A 168      20.382   3.795   3.036  1.00 40.52           C  
ANISOU  991  C   VAL A 168     5973   4270   5151    277    100    441
ATOM    992  O   VAL A 168      20.427   3.724   1.789  1.00 45.49           O  
ANISOU  992  O   VAL A 168     6571   4877   5838    270    116    396
ATOM    993  CB  VAL A 168      18.188   4.216   4.241  1.00 38.70           C  
ANISOU  993  CB  VAL A 168     5683   4190   4830    278     78    407
ATOM    994  CG1 VAL A 168      18.068   5.514   3.460  1.00 44.00           C  
ANISOU  994  CG1 VAL A 168     6303   4864   5551    276     84    344
ATOM    995  CG2 VAL A 168      16.780   3.658   4.401  1.00 36.85           C  
ANISOU  995  CG2 VAL A 168     5440   4035   4525    253     86    403
ATOM    996  H   VAL A 168      19.095   2.307   5.567  1.00 38.60           H  
ATOM    997  HA  VAL A 168      18.583   2.613   2.934  1.00 42.23           H  
ATOM    998  HB  VAL A 168      18.409   4.487   5.273  1.00 38.70           H  
ATOM    999 HG11 VAL A 168      17.404   6.267   3.885  1.00 44.00           H  
ATOM   1000 HG12 VAL A 168      19.002   6.077   3.434  1.00 44.00           H  
ATOM   1001 HG13 VAL A 168      17.741   5.351   2.433  1.00 44.00           H  
ATOM   1002 HG21 VAL A 168      16.772   2.767   5.030  1.00 36.85           H  
ATOM   1003 HG22 VAL A 168      16.095   4.407   4.798  1.00 36.85           H  
ATOM   1004 HG23 VAL A 168      16.442   3.385   3.401  1.00 36.85           H  
ATOM   1005  N   ARG A 169      21.335   4.437   3.787  1.00 39.84           N  
ANISOU 1005  N   ARG A 169     5938   4138   5062    313     62    495
ATOM   1006  CA  ARG A 169      22.438   5.224   3.235  1.00 42.18           C  
ANISOU 1006  CA  ARG A 169     6251   4347   5428    348     38    499
ATOM   1007  C   ARG A 169      23.456   4.381   2.430  1.00 42.56           C  
ANISOU 1007  C   ARG A 169     6330   4334   5507    303     81    502
ATOM   1008  O   ARG A 169      24.077   4.855   1.510  1.00 48.48           O  
ANISOU 1008  O   ARG A 169     7069   5025   6326    319     78    476
ATOM   1009  CB  ARG A 169      23.260   5.795   4.389  1.00 49.49           C  
ANISOU 1009  CB  ARG A 169     7230   5233   6340    400    -23    554
ATOM   1010  CG  ARG A 169      22.502   6.866   5.111  1.00 51.25           C  
ANISOU 1010  CG  ARG A 169     7412   5495   6564    460    -76    538
ATOM   1011  CD  ARG A 169      23.293   7.417   6.322  1.00 55.55           C  
ANISOU 1011  CD  ARG A 169     8014   6018   7073    504   -135    597
ATOM   1012  NE  ARG A 169      22.477   8.430   6.934  1.00 58.82           N  
ANISOU 1012  NE  ARG A 169     8386   6456   7506    566   -191    577
ATOM   1013  CZ  ARG A 169      22.463   8.897   8.179  1.00 58.20           C  
ANISOU 1013  CZ  ARG A 169     8342   6374   7398    613   -251    617
ATOM   1014  NH1 ARG A 169      23.298   8.464   9.140  1.00 57.97           N  
ANISOU 1014  NH1 ARG A 169     8394   6320   7312    604   -262    681
ATOM   1015  NH2 ARG A 169      21.631   9.870   8.512  1.00 59.54           N1+
ANISOU 1015  NH2 ARG A 169     8464   6564   7593    667   -301    592
ATOM   1016  H   ARG A 169      21.459   4.378   4.788  1.00 39.84           H  
ATOM   1017  HA  ARG A 169      22.025   5.962   2.546  1.00 42.18           H  
ATOM   1018  HB3 ARG A 169      24.065   6.427   4.013  1.00 49.49           H  
ATOM   1019  HB2 ARG A 169      23.725   5.095   5.083  1.00 49.49           H  
ATOM   1020  HG3 ARG A 169      21.519   6.543   5.454  1.00 51.25           H  
ATOM   1021  HG2 ARG A 169      22.359   7.713   4.440  1.00 51.25           H  
ATOM   1022  HD3 ARG A 169      24.156   7.939   5.910  1.00 55.55           H  
ATOM   1023  HD2 ARG A 169      23.623   6.600   6.964  1.00 55.55           H  
ATOM   1024  HE  ARG A 169      21.957   8.948   6.241  1.00 58.82           H  
ATOM   1025 HH12 ARG A 169      23.290   8.753  10.108  1.00 57.97           H  
ATOM   1026 HH11 ARG A 169      24.000   7.790   8.869  1.00 57.97           H  
ATOM   1027 HH22 ARG A 169      21.649  10.385   9.381  1.00 59.54           H  
ATOM   1028 HH21 ARG A 169      20.908  10.227   7.904  1.00 59.54           H  
ATOM   1029  N   ASN A 170      23.553   3.088   2.748  1.00 44.00           N  
ANISOU 1029  N   ASN A 170     6547   4529   5641    246    123    529
ATOM   1030  CA  ASN A 170      24.355   2.036   2.072  1.00 48.73           C  
ANISOU 1030  CA  ASN A 170     7172   5074   6271    198    166    528
ATOM   1031  C   ASN A 170      23.687   1.573   0.752  1.00 47.98           C  
ANISOU 1031  C   ASN A 170     7020   5013   6199    156    215    467
ATOM   1032  O   ASN A 170      24.348   1.318  -0.229  1.00 53.04           O  
ANISOU 1032  O   ASN A 170     7671   5605   6875    123    247    457
ATOM   1033  CB  ASN A 170      24.544   0.818   3.002  1.00 52.42           C  
ANISOU 1033  CB  ASN A 170     7708   5528   6681    150    191    586
ATOM   1034  CG  ASN A 170      25.786   0.967   3.851  1.00 70.21           C  
ANISOU 1034  CG  ASN A 170    10040   7684   8951    170    156    640
ATOM   1035  OD1 ASN A 170      26.890   0.782   3.496  1.00 70.95           O  
ANISOU 1035  OD1 ASN A 170    10149   7744   9064    234     94    655
ATOM   1036  ND2 ASN A 170      25.582   1.284   5.126  1.00 77.58           N  
ANISOU 1036  ND2 ASN A 170    11027   8570   9879    114    193    667
ATOM   1037  H   ASN A 170      22.964   2.877   3.541  1.00 44.00           H  
ATOM   1038  HA  ASN A 170      25.356   2.402   1.842  1.00 48.73           H  
ATOM   1039  HB3 ASN A 170      24.787   0.027   2.292  1.00 52.42           H  
ATOM   1040  HB2 ASN A 170      23.686   0.422   3.546  1.00 52.42           H  
ATOM   1041 HD22 ASN A 170      26.344   1.353   5.784  1.00 77.58           H  
ATOM   1042 HD21 ASN A 170      24.673   1.490   5.516  1.00 77.58           H  
ATOM   1043  N   LEU A 171      22.352   1.400   0.745  1.00 42.86           N  
ANISOU 1043  N   LEU A 171     6315   4442   5526    155    219    427
ATOM   1044  CA  LEU A 171      21.579   1.101  -0.415  1.00 42.29           C  
ANISOU 1044  CA  LEU A 171     6195   4397   5477    120    255    366
ATOM   1045  C   LEU A 171      21.544   2.287  -1.429  1.00 43.24           C  
ANISOU 1045  C   LEU A 171     6283   4484   5664    152    241    323
ATOM   1046  O   LEU A 171      21.603   2.046  -2.654  1.00 41.23           O  
ANISOU 1046  O   LEU A 171     6007   4215   5444    123    272    279
ATOM   1047  CB  LEU A 171      20.167   0.647  -0.056  1.00 43.42           C  
ANISOU 1047  CB  LEU A 171     6299   4631   5567    109    254    339
ATOM   1048  CG  LEU A 171      20.019  -0.703   0.697  1.00 42.84           C  
ANISOU 1048  CG  LEU A 171     6235   4607   5436     61    285    351
ATOM   1049  CD1 LEU A 171      18.583  -0.913   1.273  1.00 39.78           C  
ANISOU 1049  CD1 LEU A 171     5804   4306   5006     64    269    315
ATOM   1050  CD2 LEU A 171      20.387  -1.907  -0.170  1.00 41.29           C  
ANISOU 1050  CD2 LEU A 171     6040   4384   5264      1    337    330
ATOM   1051  H   LEU A 171      21.874   1.545   1.623  1.00 42.86           H  
ATOM   1052  HA  LEU A 171      22.043   0.316  -1.011  1.00 42.29           H  
ATOM   1053  HB3 LEU A 171      19.584   0.496  -0.964  1.00 43.42           H  
ATOM   1054  HB2 LEU A 171      19.799   1.543   0.443  1.00 43.42           H  
ATOM   1055  HG  LEU A 171      20.714  -0.603   1.531  1.00 42.84           H  
ATOM   1056 HD11 LEU A 171      18.585  -1.007   2.359  1.00 39.78           H  
ATOM   1057 HD12 LEU A 171      17.921  -0.068   1.086  1.00 39.78           H  
ATOM   1058 HD13 LEU A 171      18.270  -1.915   0.981  1.00 39.78           H  
ATOM   1059 HD21 LEU A 171      19.967  -2.872   0.116  1.00 41.29           H  
ATOM   1060 HD22 LEU A 171      20.060  -1.704  -1.189  1.00 41.29           H  
ATOM   1061 HD23 LEU A 171      21.463  -2.024  -0.037  1.00 41.29           H  
ATOM   1062  N   ILE A 172      21.523   3.518  -0.928  1.00 42.04           N  
ANISOU 1062  N   ILE A 172     6125   4319   5530    211    195    330
ATOM   1063  CA  ILE A 172      21.646   4.677  -1.798  1.00 46.16           C  
ANISOU 1063  CA  ILE A 172     6612   4809   6118    242    184    284
ATOM   1064  C   ILE A 172      22.916   4.707  -2.688  1.00 49.97           C  
ANISOU 1064  C   ILE A 172     7125   5200   6660    247    189    294
ATOM   1065  O   ILE A 172      22.923   5.262  -3.801  1.00 50.22           O  
ANISOU 1065  O   ILE A 172     7130   5202   6749    245    207    245
ATOM   1066  CB  ILE A 172      21.362   5.972  -0.979  1.00 41.38           C  
ANISOU 1066  CB  ILE A 172     5984   4222   5516    304    131    285
ATOM   1067  CG1 ILE A 172      19.780   6.076  -0.681  1.00 43.79           C  
ANISOU 1067  CG1 ILE A 172     6258   4617   5764    298    123    271
ATOM   1068  CG2 ILE A 172      21.768   7.372  -1.473  1.00 46.37           C  
ANISOU 1068  CG2 ILE A 172     6577   4819   6224    336    123    233
ATOM   1069  CD1 ILE A 172      19.485   7.016   0.553  1.00 50.97           C  
ANISOU 1069  CD1 ILE A 172     7126   5567   6675    258    157    209
ATOM   1070  H   ILE A 172      21.285   3.727   0.030  1.00 42.04           H  
ATOM   1071  HA  ILE A 172      20.808   4.596  -2.490  1.00 46.16           H  
ATOM   1072  HB  ILE A 172      21.913   5.944  -0.039  1.00 41.38           H  
ATOM   1073 HG13 ILE A 172      19.291   5.106  -0.591  1.00 43.79           H  
ATOM   1074 HG12 ILE A 172      19.230   6.591  -1.468  1.00 43.79           H  
ATOM   1075 HG21 ILE A 172      21.683   8.137  -0.702  1.00 46.37           H  
ATOM   1076 HG22 ILE A 172      22.812   7.547  -1.734  1.00 46.37           H  
ATOM   1077 HG23 ILE A 172      21.238   7.699  -2.367  1.00 46.37           H  
ATOM   1078 HD11 ILE A 172      18.445   6.909   0.861  1.00 50.97           H  
ATOM   1079 HD12 ILE A 172      20.147   6.680   1.350  1.00 50.97           H  
ATOM   1080 HD13 ILE A 172      19.587   8.092   0.411  1.00 50.97           H  
ATOM   1081  N   GLN A 173      23.979   4.007  -2.172  1.00 45.32           N  
ANISOU 1081  N   GLN A 173     6598   4565   6058    250    175    354
ATOM   1082  CA  GLN A 173      25.311   3.761  -2.817  1.00 45.67           C  
ANISOU 1082  CA  GLN A 173     6684   4517   6152    251    174    370
ATOM   1083  C   GLN A 173      25.212   2.772  -3.979  1.00 46.72           C  
ANISOU 1083  C   GLN A 173     6820   4642   6291    188    230    352
ATOM   1084  O   GLN A 173      26.205   2.749  -4.715  1.00 50.54           O  
ANISOU 1084  O   GLN A 173     7308   5062   6831    186    240    331
ATOM   1085  CB  GLN A 173      26.345   3.238  -1.874  1.00 47.56           C  
ANISOU 1085  CB  GLN A 173     6998   4718   6355    256    146    444
ATOM   1086  CG  GLN A 173      26.832   4.210  -0.737  1.00 59.80           C  
ANISOU 1086  CG  GLN A 173     8597   6167   7959    296    102    467
ATOM   1087  CD  GLN A 173      27.864   3.609   0.257  1.00 62.62           C  
ANISOU 1087  CD  GLN A 173     9043   6486   8265    291     75    545
ATOM   1088  OE1 GLN A 173      28.285   2.457   0.096  1.00 60.60           O  
ANISOU 1088  OE1 GLN A 173     8808   6283   7935    253     98    580
ATOM   1089  NE2 GLN A 173      28.299   4.376   1.278  1.00 67.38           N  
ANISOU 1089  NE2 GLN A 173     9700   6994   8906    327     24    571
ATOM   1090  H   GLN A 173      23.774   3.542  -1.299  1.00 45.32           H  
ATOM   1091  HA  GLN A 173      25.577   4.710  -3.284  1.00 45.67           H  
ATOM   1092  HB3 GLN A 173      27.213   2.944  -2.465  1.00 47.56           H  
ATOM   1093  HB2 GLN A 173      26.025   2.270  -1.489  1.00 47.56           H  
ATOM   1094  HG3 GLN A 173      25.997   4.342  -0.048  1.00 59.80           H  
ATOM   1095  HG2 GLN A 173      27.006   5.181  -1.201  1.00 59.80           H  
ATOM   1096 HE22 GLN A 173      29.139   4.039   1.727  1.00 67.38           H  
ATOM   1097 HE21 GLN A 173      27.982   5.309   1.499  1.00 67.38           H  
ATOM   1098  N   ASN A 174      24.058   2.089  -4.091  1.00 47.04           N  
ANISOU 1098  N   ASN A 174     6855   4745   6274    137    266    356
ATOM   1099  CA  ASN A 174      23.780   0.850  -4.862  1.00 40.30           C  
ANISOU 1099  CA  ASN A 174     5998   3891   5423     74    319    334
ATOM   1100  C   ASN A 174      22.471   1.057  -5.547  1.00 39.10           C  
ANISOU 1100  C   ASN A 174     5785   3794   5277     56    343    267
ATOM   1101  O   ASN A 174      21.995   2.214  -5.611  1.00 39.20           O  
ANISOU 1101  O   ASN A 174     5764   3805   5327     88    328    226
ATOM   1102  CB  ASN A 174      23.798  -0.336  -3.918  1.00 44.83           C  
ANISOU 1102  CB  ASN A 174     6609   4492   5934     25    343    380
ATOM   1103  CG  ASN A 174      25.208  -0.591  -3.517  1.00 55.06           C  
ANISOU 1103  CG  ASN A 174     7980   5722   7218     28    326    449
ATOM   1104  OD1 ASN A 174      26.047  -1.016  -4.352  1.00 54.75           O  
ANISOU 1104  OD1 ASN A 174     7978   5701   7123    -10    344    491
ATOM   1105  ND2 ASN A 174      25.597  -0.307  -2.320  1.00 56.64           N  
ANISOU 1105  ND2 ASN A 174     8205   5845   7472     72    290    457
ATOM   1106  H   ASN A 174      23.370   2.478  -3.461  1.00 47.04           H  
ATOM   1107  HA  ASN A 174      24.604   0.929  -5.571  1.00 40.30           H  
ATOM   1108  HB3 ASN A 174      23.510  -1.220  -4.487  1.00 44.83           H  
ATOM   1109  HB2 ASN A 174      23.158  -0.139  -3.057  1.00 44.83           H  
ATOM   1110 HD22 ASN A 174      26.548  -0.481  -2.029  1.00 56.64           H  
ATOM   1111 HD21 ASN A 174      25.047   0.166  -1.617  1.00 56.64           H  
ATOM   1112  N   ASP A 175      21.819  -0.011  -6.085  1.00 47.29           N  
ANISOU 1112  N   ASP A 175     6811   4880   6277      3    377    253
ATOM   1113  CA  ASP A 175      20.443  -0.137  -6.792  1.00 47.37           C  
ANISOU 1113  CA  ASP A 175     6774   4932   6291    -21    395    187
ATOM   1114  C   ASP A 175      19.241   0.447  -6.054  1.00 45.01           C  
ANISOU 1114  C   ASP A 175     6437   4710   5956     -2    371    159
ATOM   1115  O   ASP A 175      18.186   0.476  -6.685  1.00 44.47           O  
ANISOU 1115  O   ASP A 175     6339   4668   5889    -23    381    105
ATOM   1116  CB  ASP A 175      20.193  -1.555  -7.229  1.00 47.26           C  
ANISOU 1116  CB  ASP A 175     6764   4933   6259    -86    436    177
ATOM   1117  CG  ASP A 175      19.792  -2.568  -6.197  1.00 63.74           C  
ANISOU 1117  CG  ASP A 175     8860   7076   8284   -106    440    210
ATOM   1118  OD1 ASP A 175      19.753  -2.373  -4.970  1.00 57.97           O  
ANISOU 1118  OD1 ASP A 175     8147   6358   7521    -72    413    254
ATOM   1119  OD2 ASP A 175      19.535  -3.711  -6.642  1.00 68.81           O1-
ANISOU 1119  OD2 ASP A 175     9489   7748   8908   -156    469    188
ATOM   1120  H   ASP A 175      22.190  -0.923  -5.864  1.00 47.29           H  
ATOM   1121  HA  ASP A 175      20.454   0.514  -7.666  1.00 47.37           H  
ATOM   1122  HB3 ASP A 175      21.037  -1.899  -7.828  1.00 47.26           H  
ATOM   1123  HB2 ASP A 175      19.337  -1.546  -7.904  1.00 47.26           H  
ATOM   1124  N   ARG A 176      19.377   0.907  -4.794  1.00 43.81           N  
ANISOU 1124  N   ARG A 176     6287   4588   5769     36    337    193
ATOM   1125  CA  ARG A 176      18.246   1.494  -4.016  1.00 43.07           C  
ANISOU 1125  CA  ARG A 176     6160   4562   5644     58    308    168
ATOM   1126  C   ARG A 176      17.225   0.436  -3.551  1.00 42.69           C  
ANISOU 1126  C   ARG A 176     6094   4579   5548     17    320    141
ATOM   1127  O   ARG A 176      16.232   0.887  -2.947  1.00 43.64           O  
ANISOU 1127  O   ARG A 176     6189   4752   5641     27    296    114
ATOM   1128  CB  ARG A 176      17.594   2.677  -4.795  1.00 41.73           C  
ANISOU 1128  CB  ARG A 176     5959   4377   5519     79    300    119
ATOM   1129  CG  ARG A 176      18.569   3.916  -5.135  1.00 45.19           C  
ANISOU 1129  CG  ARG A 176     6399   4768   6003    133    275    133
ATOM   1130  CD  ARG A 176      18.464   4.277  -6.648  1.00 50.80           C  
ANISOU 1130  CD  ARG A 176     7087   5442   6773    131    294     77
ATOM   1131  NE  ARG A 176      17.047   4.674  -7.100  1.00 53.52           N  
ANISOU 1131  NE  ARG A 176     7403   5833   7098     97    309     21
ATOM   1132  CZ  ARG A 176      16.845   5.131  -8.343  1.00 60.39           C  
ANISOU 1132  CZ  ARG A 176     8259   6681   8004     75    336    -34
ATOM   1133  NH1 ARG A 176      17.784   5.555  -9.193  1.00 57.44           N  
ANISOU 1133  NH1 ARG A 176     7890   6242   7693     88    352    -44
ATOM   1134  NH2 ARG A 176      15.597   5.245  -8.839  1.00 62.08           N1+
ANISOU 1134  NH2 ARG A 176     8460   6936   8191     41    344    -81
ATOM   1135  H   ARG A 176      20.268   0.966  -4.321  1.00 43.81           H  
ATOM   1136  HA  ARG A 176      18.788   1.897  -3.160  1.00 43.07           H  
ATOM   1137  HB3 ARG A 176      16.779   2.987  -4.142  1.00 41.73           H  
ATOM   1138  HB2 ARG A 176      17.145   2.356  -5.735  1.00 41.73           H  
ATOM   1139  HG3 ARG A 176      19.616   3.661  -4.970  1.00 45.19           H  
ATOM   1140  HG2 ARG A 176      18.460   4.783  -4.484  1.00 45.19           H  
ATOM   1141  HD3 ARG A 176      18.843   3.476  -7.283  1.00 50.80           H  
ATOM   1142  HD2 ARG A 176      19.131   5.089  -6.941  1.00 50.80           H  
ATOM   1143  HE  ARG A 176      16.342   4.532  -6.391  1.00 53.52           H  
ATOM   1144 HH12 ARG A 176      17.510   5.883 -10.108  1.00 57.44           H  
ATOM   1145 HH11 ARG A 176      18.770   5.500  -8.984  1.00 57.44           H  
ATOM   1146 HH22 ARG A 176      15.423   5.628  -9.758  1.00 62.08           H  
ATOM   1147 HH21 ARG A 176      14.792   4.719  -8.530  1.00 62.08           H  
ATOM   1148  N   THR A 177      17.442  -0.931  -3.742  1.00 41.58           N  
ANISOU 1148  N   THR A 177     5968   4433   5399    -28    353    148
ATOM   1149  CA  THR A 177      16.457  -1.990  -3.326  1.00 41.82           C  
ANISOU 1149  CA  THR A 177     5978   4521   5390    -66    362    118
ATOM   1150  C   THR A 177      16.633  -2.498  -1.825  1.00 38.98           C  
ANISOU 1150  C   THR A 177     5631   4199   4982    -79    369    155
ATOM   1151  O   THR A 177      17.713  -2.595  -1.339  1.00 39.43           O  
ANISOU 1151  O   THR A 177     5722   4220   5039    -85    388    203
ATOM   1152  CB  THR A 177      16.448  -3.177  -4.189  1.00 43.96           C  
ANISOU 1152  CB  THR A 177     6245   4762   5695   -117    400     77
ATOM   1153  OG1 THR A 177      16.629  -2.798  -5.500  1.00 46.69           O  
ANISOU 1153  OG1 THR A 177     6579   5082   6078   -112    395     33
ATOM   1154  CG2 THR A 177      15.196  -4.023  -4.152  1.00 40.86           C  
ANISOU 1154  CG2 THR A 177     5830   4427   5268   -155    404     42
ATOM   1155  H   THR A 177      18.240  -1.423  -4.118  1.00 41.58           H  
ATOM   1156  HA  THR A 177      15.494  -1.499  -3.472  1.00 41.82           H  
ATOM   1157  HB  THR A 177      17.240  -3.860  -3.881  1.00 43.96           H  
ATOM   1158  HG1 THR A 177      17.565  -2.648  -5.651  1.00 46.69           H  
ATOM   1159 HG21 THR A 177      15.382  -4.943  -4.706  1.00 40.86           H  
ATOM   1160 HG22 THR A 177      14.955  -4.417  -3.164  1.00 40.86           H  
ATOM   1161 HG23 THR A 177      14.374  -3.550  -4.689  1.00 40.86           H  
ATOM   1162  N   PHE A 178      15.538  -2.777  -1.160  1.00 35.04           N  
ANISOU 1162  N   PHE A 178     5106   3770   4436    -83    352    130
ATOM   1163  CA  PHE A 178      15.457  -3.455   0.173  1.00 33.74           C  
ANISOU 1163  CA  PHE A 178     4945   3653   4221    -97    361    154
ATOM   1164  C   PHE A 178      14.273  -4.434   0.030  1.00 26.92           C  
ANISOU 1164  C   PHE A 178     4044   2847   3338   -129    363     95
ATOM   1165  O   PHE A 178      13.395  -4.243  -0.847  1.00 27.85           O  
ANISOU 1165  O   PHE A 178     4141   2963   3479   -139    352     41
ATOM   1166  CB  PHE A 178      15.313  -2.349   1.211  1.00 30.29           C  
ANISOU 1166  CB  PHE A 178     4518   3249   3740    -48    323    194
ATOM   1167  CG  PHE A 178      14.066  -1.465   1.199  1.00 29.18           C  
ANISOU 1167  CG  PHE A 178     4349   3153   3586    -12    273    162
ATOM   1168  CD1 PHE A 178      14.160  -0.265   0.483  1.00 40.17           C  
ANISOU 1168  CD1 PHE A 178     5739   4512   5011     23    248    159
ATOM   1169  CD2 PHE A 178      12.811  -1.833   1.792  1.00 26.73           C  
ANISOU 1169  CD2 PHE A 178     4013   2916   3229    -13    250    132
ATOM   1170  CE1 PHE A 178      13.055   0.538   0.364  1.00 39.58           C  
ANISOU 1170  CE1 PHE A 178     5640   4477   4920     49    206    130
ATOM   1171  CE2 PHE A 178      11.716  -0.973   1.689  1.00 33.40           C  
ANISOU 1171  CE2 PHE A 178     4837   3796   4057     17    200    104
ATOM   1172  CZ  PHE A 178      11.872   0.182   1.021  1.00 35.39           C  
ANISOU 1172  CZ  PHE A 178     5091   4015   4340     46    180    105
ATOM   1173  H   PHE A 178      14.660  -2.448  -1.535  1.00 35.04           H  
ATOM   1174  HA  PHE A 178      16.337  -4.074   0.348  1.00 33.74           H  
ATOM   1175  HB3 PHE A 178      16.180  -1.695   1.111  1.00 30.29           H  
ATOM   1176  HB2 PHE A 178      15.341  -2.809   2.199  1.00 30.29           H  
ATOM   1177  HD1 PHE A 178      15.060   0.058  -0.021  1.00 40.17           H  
ATOM   1178  HD2 PHE A 178      12.746  -2.736   2.380  1.00 26.73           H  
ATOM   1179  HE1 PHE A 178      12.925   1.484  -0.140  1.00 39.58           H  
ATOM   1180  HE2 PHE A 178      10.736  -1.197   2.083  1.00 33.40           H  
ATOM   1181  HZ  PHE A 178      11.022   0.811   0.802  1.00 35.39           H  
ATOM   1182  N   ALA A 179      14.203  -5.460   0.873  1.00 29.58           N  
ANISOU 1182  N   ALA A 179     4374   3235   3631   -145    373    101
ATOM   1183  CA  ALA A 179      13.321  -6.598   0.746  1.00 30.33           C  
ANISOU 1183  CA  ALA A 179     4430   3381   3713   -179    378     42
ATOM   1184  C   ALA A 179      12.041  -6.312   1.545  1.00 33.06           C  
ANISOU 1184  C   ALA A 179     4753   3803   4004   -148    335     26
ATOM   1185  O   ALA A 179      12.161  -5.717   2.611  1.00 30.77           O  
ANISOU 1185  O   ALA A 179     4480   3537   3675   -123    328     72
ATOM   1186  CB  ALA A 179      13.997  -7.828   1.231  1.00 34.77           C  
ANISOU 1186  CB  ALA A 179     4994   3940   4276   -234    437     47
ATOM   1187  H   ALA A 179      14.844  -5.460   1.653  1.00 29.58           H  
ATOM   1188  HA  ALA A 179      12.880  -6.814  -0.227  1.00 30.33           H  
ATOM   1189  HB1 ALA A 179      14.775  -7.625   1.967  1.00 34.77           H  
ATOM   1190  HB2 ALA A 179      13.398  -8.663   1.595  1.00 34.77           H  
ATOM   1191  HB3 ALA A 179      14.508  -8.380   0.442  1.00 34.77           H  
ATOM   1192  N   VAL A 180      10.934  -6.860   1.131  1.00 30.99           N  
ANISOU 1192  N   VAL A 180     4457   3575   3741   -151    302    -39
ATOM   1193  CA  VAL A 180       9.728  -6.999   1.960  1.00 28.33           C  
ANISOU 1193  CA  VAL A 180     4097   3310   3359   -125    253    -68
ATOM   1194  C   VAL A 180       9.351  -8.490   1.820  1.00 29.39           C  
ANISOU 1194  C   VAL A 180     4192   3482   3493   -161    261   -134
ATOM   1195  O   VAL A 180       9.645  -9.043   0.775  1.00 29.98           O  
ANISOU 1195  O   VAL A 180     4253   3537   3602   -183    252   -187
ATOM   1196  CB  VAL A 180       8.567  -6.153   1.406  1.00 28.16           C  
ANISOU 1196  CB  VAL A 180     4076   3291   3334    -89    191    -89
ATOM   1197  CG1 VAL A 180       7.410  -5.899   2.355  1.00 35.54           C  
ANISOU 1197  CG1 VAL A 180     4995   4294   4215    -55    137   -101
ATOM   1198  CG2 VAL A 180       9.096  -4.709   1.013  1.00 34.39           C  
ANISOU 1198  CG2 VAL A 180     4895   4027   4143    -64    194    -39
ATOM   1199  H   VAL A 180      10.855  -7.088   0.150  1.00 30.99           H  
ATOM   1200  HA  VAL A 180       9.917  -6.792   3.013  1.00 28.33           H  
ATOM   1201  HB  VAL A 180       8.092  -6.648   0.559  1.00 28.16           H  
ATOM   1202 HG11 VAL A 180       7.679  -5.397   3.285  1.00 35.54           H  
ATOM   1203 HG12 VAL A 180       6.664  -5.319   1.812  1.00 35.54           H  
ATOM   1204 HG13 VAL A 180       6.774  -6.726   2.670  1.00 35.54           H  
ATOM   1205 HG21 VAL A 180       9.800  -4.704   0.181  1.00 34.39           H  
ATOM   1206 HG22 VAL A 180       8.443  -3.890   0.712  1.00 34.39           H  
ATOM   1207 HG23 VAL A 180       9.619  -4.305   1.880  1.00 34.39           H  
ATOM   1208  N   LEU A 181       8.618  -9.097   2.789  1.00 30.54           N  
ANISOU 1208  N   LEU A 181     4320   3680   3604   -169    279   -133
ATOM   1209  CA  LEU A 181       8.242 -10.517   2.742  1.00 32.46           C  
ANISOU 1209  CA  LEU A 181     4520   3959   3855   -208    298   -197
ATOM   1210  C   LEU A 181       6.713 -10.626   2.594  1.00 31.98           C  
ANISOU 1210  C   LEU A 181     4423   3956   3773   -183    231   -266
ATOM   1211  O   LEU A 181       6.046  -9.658   2.946  1.00 34.64           O  
ANISOU 1211  O   LEU A 181     4769   4321   4073   -137    177   -253
ATOM   1212  CB  LEU A 181       8.683 -11.177   4.090  1.00 33.78           C  
ANISOU 1212  CB  LEU A 181     4684   4157   3994   -235    357   -169
ATOM   1213  CG  LEU A 181      10.062 -11.943   4.033  1.00 39.32           C  
ANISOU 1213  CG  LEU A 181     5413   4806   4721   -284    433   -126
ATOM   1214  CD1 LEU A 181      11.315 -11.199   3.445  1.00 36.44           C  
ANISOU 1214  CD1 LEU A 181     5094   4362   4388   -272    433    -73
ATOM   1215  CD2 LEU A 181      10.335 -12.483   5.472  1.00 42.08           C  
ANISOU 1215  CD2 LEU A 181     5781   5186   5020   -299    478    -77
ATOM   1216  H   LEU A 181       8.349  -8.641   3.650  1.00 30.54           H  
ATOM   1217  HA  LEU A 181       8.752 -11.026   1.924  1.00 32.46           H  
ATOM   1218  HB3 LEU A 181       7.914 -11.908   4.338  1.00 33.78           H  
ATOM   1219  HB2 LEU A 181       8.640 -10.544   4.977  1.00 33.78           H  
ATOM   1220  HG  LEU A 181       9.958 -12.876   3.479  1.00 39.32           H  
ATOM   1221 HD11 LEU A 181      11.057 -10.143   3.360  1.00 36.44           H  
ATOM   1222 HD12 LEU A 181      12.160 -11.194   4.133  1.00 36.44           H  
ATOM   1223 HD13 LEU A 181      11.583 -11.585   2.461  1.00 36.44           H  
ATOM   1224 HD21 LEU A 181      10.493 -13.557   5.377  1.00 42.08           H  
ATOM   1225 HD22 LEU A 181      11.181 -11.944   5.898  1.00 42.08           H  
ATOM   1226 HD23 LEU A 181       9.407 -12.341   6.026  1.00 42.08           H  
ATOM   1227  N   ALA A 182       6.164 -11.815   2.265  1.00 31.70           N  
ANISOU 1227  N   ALA A 182     4347   3932   3764   -213    229   -341
ATOM   1228  CA  ALA A 182       4.735 -12.084   2.083  1.00 37.14           C  
ANISOU 1228  CA  ALA A 182     4999   4673   4438   -194    162   -418
ATOM   1229  C   ALA A 182       4.359 -12.946   3.329  1.00 38.83           C  
ANISOU 1229  C   ALA A 182     5168   4955   4632   -208    191   -449
ATOM   1230  O   ALA A 182       4.135 -14.194   3.154  1.00 46.64           O  
ANISOU 1230  O   ALA A 182     6127   5943   5650   -255    247   -479
ATOM   1231  CB  ALA A 182       4.468 -12.773   0.691  1.00 41.91           C  
ANISOU 1231  CB  ALA A 182     5590   5244   5088   -214    130   -489
ATOM   1232  H   ALA A 182       6.789 -12.556   1.983  1.00 31.70           H  
ATOM   1233  HA  ALA A 182       4.139 -11.173   2.131  1.00 37.14           H  
ATOM   1234  HB1 ALA A 182       3.420 -13.044   0.564  1.00 41.91           H  
ATOM   1235  HB2 ALA A 182       4.761 -12.198  -0.187  1.00 41.91           H  
ATOM   1236  HB3 ALA A 182       5.029 -13.696   0.543  1.00 41.91           H  
ATOM   1237  N   TYR A 183       4.514 -12.280   4.521  1.00 42.02           N  
ANISOU 1237  N   TYR A 183     5565   5417   4985   -169    157   -444
ATOM   1238  CA  TYR A 183       4.312 -12.637   5.872  1.00 49.80           C  
ANISOU 1238  CA  TYR A 183     6509   6471   5943   -180    188   -472
ATOM   1239  C   TYR A 183       3.139 -13.605   6.148  1.00 48.59           C  
ANISOU 1239  C   TYR A 183     6298   6366   5798   -168    128   -576
ATOM   1240  O   TYR A 183       2.109 -13.032   6.404  1.00 50.76           O  
ANISOU 1240  O   TYR A 183     6578   6653   6056   -123     41   -601
ATOM   1241  CB  TYR A 183       4.112 -11.316   6.713  1.00 44.39           C  
ANISOU 1241  CB  TYR A 183     5850   5821   5196   -145    187   -408
ATOM   1242  CG  TYR A 183       5.271 -10.357   6.609  1.00 41.39           C  
ANISOU 1242  CG  TYR A 183     5517   5405   4806   -169    262   -317
ATOM   1243  CD1 TYR A 183       6.488 -10.559   7.380  1.00 41.75           C  
ANISOU 1243  CD1 TYR A 183     5616   5386   4860   -151    255   -246
ATOM   1244  CD2 TYR A 183       5.088  -9.132   5.880  1.00 49.61           C  
ANISOU 1244  CD2 TYR A 183     6548   6473   5827   -211    338   -307
ATOM   1245  CE1 TYR A 183       7.390  -9.454   7.472  1.00 47.64           C  
ANISOU 1245  CE1 TYR A 183     6409   6093   5599   -169    313   -166
ATOM   1246  CE2 TYR A 183       6.069  -8.186   5.816  1.00 55.36           C  
ANISOU 1246  CE2 TYR A 183     7330   7162   6542   -236    400   -222
ATOM   1247  CZ  TYR A 183       7.174  -8.298   6.686  1.00 53.72           C  
ANISOU 1247  CZ  TYR A 183     7178   6886   6346   -211    382   -152
ATOM   1248  OH  TYR A 183       8.024  -7.226   6.828  1.00 61.90           O  
ANISOU 1248  OH  TYR A 183     8270   7877   7371   -231    433    -71
ATOM   1249  H   TYR A 183       4.829 -11.323   4.457  1.00 42.02           H  
ATOM   1250  HA  TYR A 183       5.184 -13.241   6.119  1.00 49.80           H  
ATOM   1251  HB3 TYR A 183       3.955 -11.341   7.791  1.00 44.39           H  
ATOM   1252  HB2 TYR A 183       3.244 -10.760   6.358  1.00 44.39           H  
ATOM   1253  HD1 TYR A 183       6.609 -11.434   8.002  1.00 41.75           H  
ATOM   1254  HD2 TYR A 183       4.238  -9.095   5.215  1.00 49.61           H  
ATOM   1255  HE1 TYR A 183       8.238  -9.492   8.140  1.00 47.64           H  
ATOM   1256  HE2 TYR A 183       5.910  -7.249   5.302  1.00 55.36           H  
ATOM   1257  HH  TYR A 183       7.656  -6.425   6.449  1.00 61.90           H  
ATOM   1258  N   SER A 184       3.294 -14.921   6.247  1.00 48.60           N  
ANISOU 1258  N   SER A 184     6245   6392   5827   -210    171   -640
ATOM   1259  CA  SER A 184       2.159 -15.854   6.312  1.00 55.83           C  
ANISOU 1259  CA  SER A 184     7099   7362   6753   -197    115   -747
ATOM   1260  C   SER A 184       1.597 -15.900   7.777  1.00 60.99           C  
ANISOU 1260  C   SER A 184     7734   8090   7348   -156     89   -754
ATOM   1261  O   SER A 184       0.379 -16.070   7.922  1.00 66.65           O  
ANISOU 1261  O   SER A 184     8429   8839   8057   -114      1   -817
ATOM   1262  CB  SER A 184       2.626 -17.313   5.929  1.00 54.49           C  
ANISOU 1262  CB  SER A 184     6869   7204   6630   -253    176   -815
ATOM   1263  OG  SER A 184       1.638 -18.188   5.688  1.00 55.92           O  
ANISOU 1263  OG  SER A 184     7072   7313   6863   -292    207   -799
ATOM   1264  H   SER A 184       4.156 -15.367   5.968  1.00 48.60           H  
ATOM   1265  HA  SER A 184       1.503 -15.495   5.519  1.00 55.83           H  
ATOM   1266  HB3 SER A 184       3.292 -17.793   6.645  1.00 54.49           H  
ATOM   1267  HB2 SER A 184       3.281 -17.196   5.065  1.00 54.49           H  
ATOM   1268  HG  SER A 184       2.035 -18.874   5.147  1.00 55.92           H  
ATOM   1269  N   ASN A 185       2.441 -15.704   8.761  1.00 60.27           N  
ANISOU 1269  N   ASN A 185     7658   8025   7215   -169    159   -691
ATOM   1270  CA  ASN A 185       2.086 -15.671  10.189  1.00 60.62           C  
ANISOU 1270  CA  ASN A 185     7694   8140   7200   -131    139   -689
ATOM   1271  C   ASN A 185       1.842 -14.168  10.536  1.00 52.76           C  
ANISOU 1271  C   ASN A 185     6766   7121   6159    -86    105   -595
ATOM   1272  O   ASN A 185       2.598 -13.568  11.309  1.00 52.52           O  
ANISOU 1272  O   ASN A 185     6779   7081   6097    -96    162   -511
ATOM   1273  CB  ASN A 185       3.200 -16.287  10.992  1.00  0.00           C  
ATOM   1274  CG  ASN A 185       3.267 -17.791  10.860  1.00  0.00           C  
ATOM   1275  OD1 ASN A 185       2.838 -18.470   9.888  1.00  0.00           O  
ATOM   1276  ND2 ASN A 185       3.777 -18.476  11.898  1.00  0.00           N  
ATOM   1277  H   ASN A 185       3.334 -15.324   8.482  1.00 60.27           H  
ATOM   1278  HA  ASN A 185       1.161 -16.197  10.423  1.00 60.62           H  
ATOM   1279  HB3 ASN A 185       3.118 -16.086  12.061  1.00  0.00           H  
ATOM   1280  HB2 ASN A 185       4.150 -15.838  10.700  1.00  0.00           H  
ATOM   1281 HD22 ASN A 185       3.686 -19.481  11.886  1.00  0.00           H  
ATOM   1282 HD21 ASN A 185       4.258 -18.072  12.689  1.00  0.00           H  
ATOM   1283  N   VAL A 186       0.887 -13.578   9.866  1.00 45.49           N  
ATOM   1284  CA  VAL A 186       0.457 -12.184   9.739  1.00 46.48           C  
ATOM   1285  C   VAL A 186       1.550 -11.075   9.642  1.00 46.57           C  
ATOM   1286  O   VAL A 186       1.481 -10.132   8.860  1.00 47.48           O  
ATOM   1287  CB  VAL A 186      -0.607 -11.933  10.839  1.00  0.00           C  
ATOM   1288  CG1 VAL A 186      -1.585 -13.131  10.816  1.00  0.00           C  
ATOM   1289  CG2 VAL A 186      -0.052 -11.652  12.214  1.00  0.00           C  
ATOM   1290  H   VAL A 186       0.424 -14.176   9.198  1.00 45.49           H  
ATOM   1291  HA  VAL A 186      -0.116 -12.235   8.812  1.00 46.48           H  
ATOM   1292  HB  VAL A 186      -1.129 -11.047  10.478  1.00  0.00           H  
ATOM   1293 HG11 VAL A 186      -2.343 -12.835  11.541  1.00  0.00           H  
ATOM   1294 HG12 VAL A 186      -2.085 -13.082   9.849  1.00  0.00           H  
ATOM   1295 HG13 VAL A 186      -1.152 -14.074  11.152  1.00  0.00           H  
ATOM   1296 HG21 VAL A 186      -0.810 -11.236  12.877  1.00  0.00           H  
ATOM   1297 HG22 VAL A 186       0.415 -12.470  12.762  1.00  0.00           H  
ATOM   1298 HG23 VAL A 186       0.551 -10.744  12.197  1.00  0.00           H  
ATOM   1299  N   GLN A 187       2.566 -11.107  10.476  1.00 46.56           N  
ATOM   1300  CA  GLN A 187       3.740 -10.209  10.630  1.00 46.60           C  
ATOM   1301  C   GLN A 187       5.039 -11.005  10.597  1.00 45.94           C  
ATOM   1302  O   GLN A 187       6.033 -10.399  10.324  1.00 45.45           O  
ATOM   1303  CB  GLN A 187       3.717  -9.326  11.896  1.00  0.00           C  
ATOM   1304  CG  GLN A 187       2.677  -8.197  11.781  1.00  0.00           C  
ATOM   1305  CD  GLN A 187       2.507  -7.354  13.047  1.00  0.00           C  
ATOM   1306  OE1 GLN A 187       2.541  -7.869  14.143  1.00  0.00           O  
ATOM   1307  NE2 GLN A 187       2.394  -6.037  12.866  1.00  0.00           N  
ATOM   1308  H   GLN A 187       2.559 -11.947  11.036  1.00 46.56           H  
ATOM   1309  HA  GLN A 187       3.784  -9.599   9.727  1.00 46.60           H  
ATOM   1310  HB3 GLN A 187       4.674  -8.861  12.134  1.00  0.00           H  
ATOM   1311  HB2 GLN A 187       3.425  -9.970  12.725  1.00  0.00           H  
ATOM   1312  HG3 GLN A 187       1.726  -8.622  11.460  1.00  0.00           H  
ATOM   1313  HG2 GLN A 187       3.035  -7.661  10.902  1.00  0.00           H  
ATOM   1314 HE22 GLN A 187       2.156  -5.340  13.556  1.00  0.00           H  
ATOM   1315 HE21 GLN A 187       2.330  -5.756  11.898  1.00  0.00           H  
ATOM   1316  N   GLU A 188       5.034 -12.290  11.013  1.00 45.12           N  
ATOM   1317  CA  GLU A 188       6.243 -13.079  11.207  1.00 45.15           C  
ATOM   1318  C   GLU A 188       6.927 -13.418   9.900  1.00 44.68           C  
ATOM   1319  O   GLU A 188       6.234 -13.564   8.909  1.00 44.85           O  
ATOM   1320  CB  GLU A 188       5.964 -14.243  12.131  1.00  0.00           C  
ATOM   1321  CG  GLU A 188       6.856 -15.550  11.942  1.00  0.00           C  
ATOM   1322  CD  GLU A 188       8.207 -15.532  12.637  1.00  0.00           C  
ATOM   1323  OE1 GLU A 188       8.767 -14.404  12.807  1.00  0.00           O  
ATOM   1324  OE2 GLU A 188       8.788 -16.540  12.857  1.00  0.00           O1-
ATOM   1325  H   GLU A 188       4.157 -12.769  11.160  1.00 45.12           H  
ATOM   1326  HA  GLU A 188       6.905 -12.479  11.832  1.00 45.15           H  
ATOM   1327  HB3 GLU A 188       4.935 -14.597  12.197  1.00  0.00           H  
ATOM   1328  HB2 GLU A 188       6.204 -13.835  13.113  1.00  0.00           H  
ATOM   1329  HG3 GLU A 188       6.944 -15.968  10.939  1.00  0.00           H  
ATOM   1330  HG2 GLU A 188       6.265 -16.288  12.484  1.00  0.00           H  
ATOM   1331  N   ARG A 189       8.269 -13.506   9.997  1.00 43.43           N  
ATOM   1332  CA  ARG A 189       9.250 -13.904   8.941  1.00 42.93           C  
ATOM   1333  C   ARG A 189       8.838 -15.032   8.015  1.00 42.14           C  
ATOM   1334  O   ARG A 189       9.438 -15.130   6.941  1.00 42.83           O  
ATOM   1335  CB  ARG A 189      10.416 -14.420   9.791  1.00  0.00           C  
ATOM   1336  CG  ARG A 189      11.251 -13.412  10.679  1.00  0.00           C  
ATOM   1337  CD  ARG A 189      12.412 -14.023  11.510  1.00  0.00           C  
ATOM   1338  NE  ARG A 189      11.770 -14.886  12.506  1.00  0.00           N  
ATOM   1339  CZ  ARG A 189      12.310 -15.721  13.384  1.00  0.00           C  
ATOM   1340  NH1 ARG A 189      13.604 -15.765  13.640  1.00  0.00           N  
ATOM   1341  NH2 ARG A 189      11.502 -16.444  14.077  1.00  0.00           N1+
ATOM   1342  H   ARG A 189       8.634 -13.699  10.919  1.00 43.43           H  
ATOM   1343  HA  ARG A 189       9.563 -13.041   8.353  1.00 42.93           H  
ATOM   1344  HB3 ARG A 189      11.093 -14.870   9.064  1.00  0.00           H  
ATOM   1345  HB2 ARG A 189      10.093 -15.315  10.324  1.00  0.00           H  
ATOM   1346  HG3 ARG A 189      10.603 -12.871  11.368  1.00  0.00           H  
ATOM   1347  HG2 ARG A 189      11.596 -12.596  10.044  1.00  0.00           H  
ATOM   1348  HD3 ARG A 189      12.990 -13.186  11.899  1.00  0.00           H  
ATOM   1349  HD2 ARG A 189      13.015 -14.665  10.868  1.00  0.00           H  
ATOM   1350  HE  ARG A 189      10.783 -14.997  12.325  1.00  0.00           H  
ATOM   1351 HH12 ARG A 189      14.069 -16.511  14.137  1.00  0.00           H  
ATOM   1352 HH11 ARG A 189      14.129 -15.100  13.090  1.00  0.00           H  
ATOM   1353 HH22 ARG A 189      11.795 -17.050  14.830  1.00  0.00           H  
ATOM   1354 HH21 ARG A 189      10.547 -16.304  13.780  1.00  0.00           H  
ATOM   1355  N   GLU A 190       8.072 -15.956   8.597  1.00 42.35           N  
ATOM   1356  CA  GLU A 190       7.549 -17.159   7.995  1.00 41.75           C  
ATOM   1357  C   GLU A 190       6.706 -16.789   6.731  1.00 41.87           C  
ATOM   1358  O   GLU A 190       5.552 -16.388   6.834  1.00 42.26           O  
ATOM   1359  CB  GLU A 190       6.815 -18.044   9.048  1.00  0.00           C  
ATOM   1360  CG  GLU A 190       6.165 -19.318   8.480  1.00  0.00           C  
ATOM   1361  CD  GLU A 190       7.055 -20.470   7.925  1.00  0.00           C  
ATOM   1362  OE1 GLU A 190       8.288 -20.468   8.139  1.00  0.00           O  
ATOM   1363  OE2 GLU A 190       6.510 -21.276   7.188  1.00  0.00           O1-
ATOM   1364  H   GLU A 190       7.704 -15.733   9.511  1.00 42.35           H  
ATOM   1365  HA  GLU A 190       8.340 -17.775   7.569  1.00 41.75           H  
ATOM   1366  HB3 GLU A 190       6.089 -17.463   9.616  1.00  0.00           H  
ATOM   1367  HB2 GLU A 190       7.474 -18.478   9.800  1.00  0.00           H  
ATOM   1368  HG3 GLU A 190       5.407 -19.043   7.747  1.00  0.00           H  
ATOM   1369  HG2 GLU A 190       5.639 -19.842   9.278  1.00  0.00           H  
ATOM   1370  N   ALA A 191       7.439 -16.769   5.577  1.00 50.45           N  
ANISOU 1370  N   ALA A 191     6551   6529   6088   -377    469   -460
ATOM   1371  CA  ALA A 191       7.106 -16.204   4.260  1.00 47.38           C  
ANISOU 1371  CA  ALA A 191     6219   6057   5727   -372    464   -398
ATOM   1372  C   ALA A 191       8.064 -16.744   3.194  1.00 47.58           C  
ANISOU 1372  C   ALA A 191     6239   6031   5810   -433    521   -412
ATOM   1373  O   ALA A 191       9.272 -16.553   3.279  1.00 52.72           O  
ANISOU 1373  O   ALA A 191     6921   6651   6458   -476    591   -356
ATOM   1374  CB  ALA A 191       7.276 -14.676   4.362  1.00 56.25           C  
ANISOU 1374  CB  ALA A 191     7408   7156   6807   -355    485   -294
ATOM   1375  H   ALA A 191       8.428 -16.966   5.628  1.00 50.45           H  
ATOM   1376  HA  ALA A 191       6.065 -16.482   4.099  1.00 47.38           H  
ATOM   1377  HB1 ALA A 191       6.561 -14.398   5.136  1.00 56.25           H  
ATOM   1378  HB2 ALA A 191       8.335 -14.517   4.565  1.00 56.25           H  
ATOM   1379  HB3 ALA A 191       7.129 -14.083   3.460  1.00 56.25           H  
ATOM   1380  N   GLU A 192       7.521 -17.466   2.279  1.00 44.13           N  
ANISOU 1380  N   GLU A 192     5765   5580   5422   -437    484   -487
ATOM   1381  CA  GLU A 192       8.253 -18.274   1.305  1.00 44.56           C  
ANISOU 1381  CA  GLU A 192     5812   5582   5537   -490    524   -509
ATOM   1382  C   GLU A 192       8.656 -17.358   0.076  1.00 38.41           C  
ANISOU 1382  C   GLU A 192     5073   4726   4794   -472    486   -491
ATOM   1383  O   GLU A 192       9.578 -17.663  -0.682  1.00 39.58           O  
ANISOU 1383  O   GLU A 192     5232   4817   4988   -512    524   -486
ATOM   1384  CB  GLU A 192       7.445 -19.421   0.879  1.00 45.25           C  
ANISOU 1384  CB  GLU A 192     5823   5709   5660   -515    515   -619
ATOM   1385  CG  GLU A 192       7.981 -20.193  -0.348  1.00 55.29           C  
ANISOU 1385  CG  GLU A 192     7077   6934   6998   -571    555   -654
ATOM   1386  CD  GLU A 192       7.311 -21.590  -0.449  1.00 65.53           C  
ANISOU 1386  CD  GLU A 192     8292   8273   8332   -588    534   -771
ATOM   1387  OE1 GLU A 192       6.218 -21.732  -0.997  1.00 66.77           O  
ANISOU 1387  OE1 GLU A 192     8403   8505   8462   -568    513   -820
ATOM   1388  OE2 GLU A 192       7.861 -22.506   0.245  1.00 66.34           O1-
ANISOU 1388  OE2 GLU A 192     8377   8335   8495   -619    535   -818
ATOM   1389  H   GLU A 192       6.517 -17.410   2.370  1.00 44.13           H  
ATOM   1390  HA  GLU A 192       9.182 -18.655   1.730  1.00 44.56           H  
ATOM   1391  HB3 GLU A 192       6.414 -19.108   0.719  1.00 45.25           H  
ATOM   1392  HB2 GLU A 192       7.547 -20.126   1.704  1.00 45.25           H  
ATOM   1393  HG3 GLU A 192       9.069 -20.260  -0.320  1.00 55.29           H  
ATOM   1394  HG2 GLU A 192       7.789 -19.613  -1.250  1.00 55.29           H  
ATOM   1395  N   PHE A 193       7.755 -16.354  -0.095  1.00 37.41           N  
ANISOU 1395  N   PHE A 193     4970   4597   4646   -415    415   -481
ATOM   1396  CA  PHE A 193       7.708 -15.357  -1.117  1.00 37.63           C  
ANISOU 1396  CA  PHE A 193     5038   4558   4701   -398    381   -466
ATOM   1397  C   PHE A 193       7.795 -14.000  -0.512  1.00 30.42           C  
ANISOU 1397  C   PHE A 193     4170   3641   3747   -348    350   -399
ATOM   1398  O   PHE A 193       7.340 -13.827   0.605  1.00 32.42           O  
ANISOU 1398  O   PHE A 193     4419   3947   3952   -317    334   -381
ATOM   1399  CB  PHE A 193       6.434 -15.529  -1.868  1.00 39.63           C  
ANISOU 1399  CB  PHE A 193     5269   4808   4980   -389    311   -552
ATOM   1400  CG  PHE A 193       6.322 -16.757  -2.657  1.00 43.15           C  
ANISOU 1400  CG  PHE A 193     5671   5248   5476   -435    332   -623
ATOM   1401  CD1 PHE A 193       5.896 -17.980  -2.115  1.00 45.39           C  
ANISOU 1401  CD1 PHE A 193     5894   5595   5758   -452    343   -681
ATOM   1402  CD2 PHE A 193       6.754 -16.644  -4.002  1.00 48.16           C  
ANISOU 1402  CD2 PHE A 193     6323   5814   6160   -462    338   -637
ATOM   1403  CE1 PHE A 193       5.833 -19.078  -2.957  1.00 48.95           C  
ANISOU 1403  CE1 PHE A 193     6297   6040   6260   -495    361   -753
ATOM   1404  CE2 PHE A 193       6.618 -17.731  -4.855  1.00 46.86           C  
ANISOU 1404  CE2 PHE A 193     6117   5641   6045   -504    354   -705
ATOM   1405  CZ  PHE A 193       6.210 -18.948  -4.302  1.00 45.32           C  
ANISOU 1405  CZ  PHE A 193     5857   5509   5852   -520    364   -764
ATOM   1406  H   PHE A 193       6.957 -16.388   0.524  1.00 37.41           H  
ATOM   1407  HA  PHE A 193       8.515 -15.462  -1.842  1.00 37.63           H  
ATOM   1408  HB3 PHE A 193       6.370 -14.650  -2.509  1.00 39.63           H  
ATOM   1409  HB2 PHE A 193       5.571 -15.376  -1.219  1.00 39.63           H  
ATOM   1410  HD1 PHE A 193       5.538 -18.078  -1.101  1.00 45.39           H  
ATOM   1411  HD2 PHE A 193       7.150 -15.702  -4.353  1.00 48.16           H  
ATOM   1412  HE1 PHE A 193       5.456 -20.026  -2.603  1.00 48.95           H  
ATOM   1413  HE2 PHE A 193       6.968 -17.728  -5.876  1.00 46.86           H  
ATOM   1414  HZ  PHE A 193       6.282 -19.846  -4.898  1.00 45.32           H  
ATOM   1415  N   GLY A 194       8.263 -13.061  -1.270  1.00 31.24           N  
ANISOU 1415  N   GLY A 194     4314   3681   3873   -338    341   -368
ATOM   1416  CA  GLY A 194       8.331 -11.662  -0.850  1.00 27.05           C  
ANISOU 1416  CA  GLY A 194     3821   3143   3314   -291    309   -316
ATOM   1417  C   GLY A 194       8.485 -10.757  -2.088  1.00 28.70           C  
ANISOU 1417  C   GLY A 194     4062   3288   3555   -286    291   -315
ATOM   1418  O   GLY A 194       8.300 -11.223  -3.224  1.00 26.69           O  
ANISOU 1418  O   GLY A 194     3803   2999   3340   -315    293   -361
ATOM   1419  H   GLY A 194       8.637 -13.209  -2.196  1.00 31.24           H  
ATOM   1420  HA3 GLY A 194       9.227 -11.408  -0.283  1.00 27.05           H  
ATOM   1421  HA2 GLY A 194       7.447 -11.321  -0.312  1.00 27.05           H  
ATOM   1422  N   THR A 195       8.843  -9.474  -1.866  1.00 28.66           N  
ANISOU 1422  N   THR A 195     4088   3268   3533   -249    275   -265
ATOM   1423  CA  THR A 195       8.780  -8.393  -2.810  1.00 33.70           C  
ANISOU 1423  CA  THR A 195     4756   3849   4199   -244    266   -260
ATOM   1424  C   THR A 195       9.903  -7.397  -2.573  1.00 30.66           C  
ANISOU 1424  C   THR A 195     4400   3431   3817   -221    294   -185
ATOM   1425  O   THR A 195      10.153  -6.900  -1.457  1.00 31.45           O  
ANISOU 1425  O   THR A 195     4503   3561   3884   -195    294   -139
ATOM   1426  CB  THR A 195       7.453  -7.557  -2.722  1.00 34.44           C  
ANISOU 1426  CB  THR A 195     4855   3961   4270   -219    197   -298
ATOM   1427  OG1 THR A 195       6.266  -8.424  -2.660  1.00 37.47           O  
ANISOU 1427  OG1 THR A 195     5218   4366   4654   -239    162   -372
ATOM   1428  CG2 THR A 195       7.306  -6.596  -3.871  1.00 30.10           C  
ANISOU 1428  CG2 THR A 195     4337   3354   3745   -219    197   -294
ATOM   1429  H   THR A 195       8.821  -9.092  -0.931  1.00 28.66           H  
ATOM   1430  HA  THR A 195       8.853  -8.802  -3.818  1.00 33.70           H  
ATOM   1431  HB  THR A 195       7.518  -7.038  -1.766  1.00 34.44           H  
ATOM   1432  HG1 THR A 195       5.482  -7.875  -2.735  1.00 37.47           H  
ATOM   1433 HG21 THR A 195       6.484  -5.937  -3.589  1.00 30.10           H  
ATOM   1434 HG22 THR A 195       8.202  -6.020  -4.102  1.00 30.10           H  
ATOM   1435 HG23 THR A 195       7.013  -7.029  -4.827  1.00 30.10           H  
ATOM   1436  N   THR A 196      10.694  -7.082  -3.582  1.00 34.24           N  
ANISOU 1436  N   THR A 196     4876   3820   4312   -229    314   -175
ATOM   1437  CA  THR A 196      11.791  -6.087  -3.599  1.00 32.98           C  
ANISOU 1437  CA  THR A 196     4744   3621   4166   -204    334   -114
ATOM   1438  C   THR A 196      11.070  -4.703  -3.850  1.00 31.41           C  
ANISOU 1438  C   THR A 196     4552   3426   3956   -164    292   -113
ATOM   1439  O   THR A 196      10.083  -4.619  -4.540  1.00 34.10           O  
ANISOU 1439  O   THR A 196     4888   3774   4293   -169    261   -162
ATOM   1440  CB  THR A 196      12.654  -6.369  -4.848  1.00 27.95           C  
ANISOU 1440  CB  THR A 196     4124   2910   3584   -231    378   -107
ATOM   1441  OG1 THR A 196      12.040  -6.311  -6.135  1.00 32.36           O  
ANISOU 1441  OG1 THR A 196     4687   3441   4169   -239    364   -154
ATOM   1442  CG2 THR A 196      13.396  -7.670  -4.737  1.00 32.34           C  
ANISOU 1442  CG2 THR A 196     4673   3462   4154   -279    419   -116
ATOM   1443  H   THR A 196      10.492  -7.430  -4.508  1.00 34.24           H  
ATOM   1444  HA  THR A 196      12.317  -6.131  -2.646  1.00 32.98           H  
ATOM   1445  HB  THR A 196      13.483  -5.663  -4.791  1.00 27.95           H  
ATOM   1446  HG1 THR A 196      11.293  -6.898  -6.276  1.00 32.36           H  
ATOM   1447 HG21 THR A 196      14.381  -7.408  -5.126  1.00 32.34           H  
ATOM   1448 HG22 THR A 196      13.539  -8.014  -3.713  1.00 32.34           H  
ATOM   1449 HG23 THR A 196      12.957  -8.429  -5.385  1.00 32.34           H  
ATOM   1450  N   ALA A 197      11.651  -3.649  -3.252  1.00 31.98           N  
ANISOU 1450  N   ALA A 197     4637   3490   4024   -127    291    -59
ATOM   1451  CA  ALA A 197      11.101  -2.288  -3.385  1.00 27.68           C  
ANISOU 1451  CA  ALA A 197     4094   2955   3469    -88    253    -55
ATOM   1452  C   ALA A 197      12.220  -1.312  -3.616  1.00 30.49           C  
ANISOU 1452  C   ALA A 197     4467   3253   3865    -65    273    -17
ATOM   1453  O   ALA A 197      13.193  -1.438  -2.897  1.00 30.82           O  
ANISOU 1453  O   ALA A 197     4524   3276   3910    -52    289     36
ATOM   1454  CB  ALA A 197      10.159  -2.014  -2.163  1.00 36.70           C  
ANISOU 1454  CB  ALA A 197     5227   4160   4556    -54    212    -35
ATOM   1455  H   ALA A 197      12.302  -3.785  -2.492  1.00 31.98           H  
ATOM   1456  HA  ALA A 197      10.429  -2.234  -4.242  1.00 27.68           H  
ATOM   1457  HB1 ALA A 197      10.622  -1.965  -1.177  1.00 36.70           H  
ATOM   1458  HB2 ALA A 197       9.668  -1.050  -2.303  1.00 36.70           H  
ATOM   1459  HB3 ALA A 197       9.404  -2.794  -2.068  1.00 36.70           H  
ATOM   1460  N   GLU A 198      12.042  -0.336  -4.512  1.00 33.26           N  
ANISOU 1460  N   GLU A 198     4817   3574   4245    -61    269    -45
ATOM   1461  CA  GLU A 198      13.109   0.647  -4.840  1.00 35.99           C  
ANISOU 1461  CA  GLU A 198     5172   3862   4640    -40    287    -24
ATOM   1462  C   GLU A 198      12.829   1.962  -4.173  1.00 36.11           C  
ANISOU 1462  C   GLU A 198     5176   3894   4649      4    253    -19
ATOM   1463  O   GLU A 198      11.653   2.410  -4.184  1.00 29.09           O  
ANISOU 1463  O   GLU A 198     4275   3032   3744     -2    233    -60
ATOM   1464  CB  GLU A 198      13.106   0.743  -6.356  1.00 41.82           C  
ANISOU 1464  CB  GLU A 198     5914   4552   5425    -72    318    -68
ATOM   1465  CG  GLU A 198      14.146   1.675  -6.904  1.00 46.54           C  
ANISOU 1465  CG  GLU A 198     6522   5082   6080    -55    342    -49
ATOM   1466  CD  GLU A 198      13.485   2.367  -8.109  1.00 50.51           C  
ANISOU 1466  CD  GLU A 198     7027   5539   6624    -86    372    -98
ATOM   1467  OE1 GLU A 198      13.265   3.570  -8.045  1.00 48.98           O  
ANISOU 1467  OE1 GLU A 198     6824   5355   6431    -90    365   -142
ATOM   1468  OE2 GLU A 198      13.120   1.716  -9.083  1.00 56.06           O1-
ANISOU 1468  OE2 GLU A 198     7745   6197   7359   -109    402    -91
ATOM   1469  H   GLU A 198      11.088  -0.150  -4.787  1.00 33.26           H  
ATOM   1470  HA  GLU A 198      14.097   0.269  -4.577  1.00 35.99           H  
ATOM   1471  HB3 GLU A 198      12.080   1.023  -6.592  1.00 41.82           H  
ATOM   1472  HB2 GLU A 198      13.225  -0.247  -6.795  1.00 41.82           H  
ATOM   1473  HG3 GLU A 198      14.995   1.073  -7.228  1.00 46.54           H  
ATOM   1474  HG2 GLU A 198      14.490   2.314  -6.091  1.00 46.54           H  
ATOM   1475  N   ILE A 199      13.828   2.602  -3.510  1.00 37.30           N  
ANISOU 1475  N   ILE A 199     5334   4026   4813     45    245     30
ATOM   1476  CA  ILE A 199      13.824   4.030  -3.088  1.00 34.53           C  
ANISOU 1476  CA  ILE A 199     4969   3687   4464     90    211     35
ATOM   1477  C   ILE A 199      13.924   4.931  -4.330  1.00 32.57           C  
ANISOU 1477  C   ILE A 199     4706   3403   4266     87    226    -10
ATOM   1478  O   ILE A 199      14.980   4.845  -5.008  1.00 42.19           O  
ANISOU 1478  O   ILE A 199     5932   4563   5535     81    257    -14
ATOM   1479  CB  ILE A 199      15.030   4.452  -2.079  1.00 32.86           C  
ANISOU 1479  CB  ILE A 199     4772   3453   4259    136    195     95
ATOM   1480  CG1 ILE A 199      15.015   3.552  -0.810  1.00 29.74           C  
ANISOU 1480  CG1 ILE A 199     4393   3100   3805    135    182    136
ATOM   1481  CG2 ILE A 199      15.010   5.947  -1.668  1.00 33.61           C  
ANISOU 1481  CG2 ILE A 199     4848   3554   4369    185    158     94
ATOM   1482  CD1 ILE A 199      16.437   3.477  -0.054  1.00 31.73           C  
ANISOU 1482  CD1 ILE A 199     4677   3321   4059    167    173    200
ATOM   1483  H   ILE A 199      14.770   2.265  -3.367  1.00 37.30           H  
ATOM   1484  HA  ILE A 199      12.849   4.233  -2.645  1.00 34.53           H  
ATOM   1485  HB  ILE A 199      15.999   4.317  -2.560  1.00 32.86           H  
ATOM   1486 HG13 ILE A 199      14.702   2.558  -1.130  1.00 29.74           H  
ATOM   1487 HG12 ILE A 199      14.230   3.927  -0.154  1.00 29.74           H  
ATOM   1488 HG21 ILE A 199      15.890   6.255  -1.104  1.00 33.61           H  
ATOM   1489 HG22 ILE A 199      15.103   6.638  -2.505  1.00 33.61           H  
ATOM   1490 HG23 ILE A 199      14.117   6.149  -1.077  1.00 33.61           H  
ATOM   1491 HD11 ILE A 199      16.373   4.227   0.734  1.00 31.73           H  
ATOM   1492 HD12 ILE A 199      16.658   2.469   0.297  1.00 31.73           H  
ATOM   1493 HD13 ILE A 199      17.262   3.800  -0.689  1.00 31.73           H  
ATOM   1494  N   TYR A 200      12.953   5.750  -4.680  1.00 28.05           N  
ANISOU 1494  N   TYR A 200     4114   2865   3677     89    206    -45
ATOM   1495  CA  TYR A 200      12.940   6.716  -5.822  1.00 36.36           C  
ANISOU 1495  CA  TYR A 200     5151   3893   4773     86    222    -90
ATOM   1496  C   TYR A 200      13.195   8.110  -5.319  1.00 39.25           C  
ANISOU 1496  C   TYR A 200     5491   4272   5151    130    194    -88
ATOM   1497  O   TYR A 200      13.474   8.899  -6.181  1.00 44.00           O  
ANISOU 1497  O   TYR A 200     6072   4852   5795    130    211   -128
ATOM   1498  CB  TYR A 200      11.636   6.534  -6.662  1.00 40.17           C  
ANISOU 1498  CB  TYR A 200     5636   4397   5229     34    232   -148
ATOM   1499  CG  TYR A 200      10.241   6.853  -6.211  1.00 28.96           C  
ANISOU 1499  CG  TYR A 200     4215   3040   3749     28    190   -158
ATOM   1500  CD1 TYR A 200       9.754   8.232  -6.271  1.00 29.82           C  
ANISOU 1500  CD1 TYR A 200     4308   3170   3854     38    174   -180
ATOM   1501  CD2 TYR A 200       9.341   5.805  -5.864  1.00 32.50           C  
ANISOU 1501  CD2 TYR A 200     4678   3526   4145     12    167   -150
ATOM   1502  CE1 TYR A 200       8.408   8.557  -5.963  1.00 34.76           C  
ANISOU 1502  CE1 TYR A 200     4936   3849   4422     31    132   -188
ATOM   1503  CE2 TYR A 200       8.024   6.153  -5.569  1.00 38.36           C  
ANISOU 1503  CE2 TYR A 200     5421   4321   4832     10    122   -161
ATOM   1504  CZ  TYR A 200       7.607   7.536  -5.526  1.00 34.99           C  
ANISOU 1504  CZ  TYR A 200     4984   3912   4400     19    104   -178
ATOM   1505  OH  TYR A 200       6.269   7.722  -5.290  1.00 43.11           O  
ANISOU 1505  OH  TYR A 200     6018   4990   5372     14     56   -188
ATOM   1506  H   TYR A 200      12.148   5.932  -4.097  1.00 28.05           H  
ATOM   1507  HA  TYR A 200      13.794   6.442  -6.440  1.00 36.36           H  
ATOM   1508  HB3 TYR A 200      11.565   5.486  -6.954  1.00 40.17           H  
ATOM   1509  HB2 TYR A 200      11.757   7.020  -7.630  1.00 40.17           H  
ATOM   1510  HD1 TYR A 200      10.361   9.078  -6.555  1.00 29.82           H  
ATOM   1511  HD2 TYR A 200       9.642   4.768  -5.839  1.00 32.50           H  
ATOM   1512  HE1 TYR A 200       8.107   9.573  -6.171  1.00 34.76           H  
ATOM   1513  HE2 TYR A 200       7.300   5.437  -5.207  1.00 38.36           H  
ATOM   1514  HH  TYR A 200       5.706   7.055  -5.691  1.00 43.11           H  
ATOM   1515  N   ALA A 201      13.071   8.334  -3.983  1.00 43.66           N  
ANISOU 1515  N   ALA A 201     6049   4863   5677    167    153    -46
ATOM   1516  CA  ALA A 201      13.399   9.610  -3.379  1.00 40.94           C  
ANISOU 1516  CA  ALA A 201     5680   4528   5349    213    121    -41
ATOM   1517  C   ALA A 201      13.800   9.544  -1.891  1.00 38.58           C  
ANISOU 1517  C   ALA A 201     5394   4231   5033    261     84     24
ATOM   1518  O   ALA A 201      13.525   8.549  -1.177  1.00 31.62           O  
ANISOU 1518  O   ALA A 201     4536   3380   4100    252     73     56
ATOM   1519  CB  ALA A 201      12.286  10.623  -3.580  1.00 37.14           C  
ANISOU 1519  CB  ALA A 201     5182   4102   4826    197     98    -75
ATOM   1520  H   ALA A 201      12.771   7.587  -3.373  1.00 43.66           H  
ATOM   1521  HA  ALA A 201      14.376   9.836  -3.806  1.00 40.94           H  
ATOM   1522  HB1 ALA A 201      12.450  11.167  -4.509  1.00 37.14           H  
ATOM   1523  HB2 ALA A 201      11.289  10.191  -3.672  1.00 37.14           H  
ATOM   1524  HB3 ALA A 201      12.297  11.403  -2.818  1.00 37.14           H  
ATOM   1525  N   TYR A 202      14.401  10.615  -1.360  1.00 46.61           N  
ANISOU 1525  N   TYR A 202     6399   5217   6095    311     63     38
ATOM   1526  CA  TYR A 202      14.975  10.670  -0.003  1.00 44.16           C  
ANISOU 1526  CA  TYR A 202     6111   4888   5778    358     29    100
ATOM   1527  C   TYR A 202      14.934  12.116   0.511  1.00 42.74           C  
ANISOU 1527  C   TYR A 202     5905   4714   5622    413    -18    100
ATOM   1528  O   TYR A 202      14.760  13.104  -0.237  1.00 51.33           O  
ANISOU 1528  O   TYR A 202     6953   5791   6758    420    -12     51
ATOM   1529  CB  TYR A 202      16.471  10.126  -0.079  1.00 51.14           C  
ANISOU 1529  CB  TYR A 202     7022   5699   6709    365     50    123
ATOM   1530  CG  TYR A 202      17.407   9.987   1.149  1.00 51.80           C  
ANISOU 1530  CG  TYR A 202     7147   5758   6775    401     17    192
ATOM   1531  CD1 TYR A 202      17.032   9.185   2.276  1.00 62.17           C  
ANISOU 1531  CD1 TYR A 202     8498   7097   8027    376     25    234
ATOM   1532  CD2 TYR A 202      18.651  10.619   1.183  1.00 54.49           C  
ANISOU 1532  CD2 TYR A 202     7492   6049   7162    459    -21    211
ATOM   1533  CE1 TYR A 202      17.908   9.049   3.389  1.00 66.55           C  
ANISOU 1533  CE1 TYR A 202     9098   7630   8559    401      1    297
ATOM   1534  CE2 TYR A 202      19.588  10.313   2.130  1.00 54.97           C  
ANISOU 1534  CE2 TYR A 202     7602   6082   7201    488    -54    275
ATOM   1535  CZ  TYR A 202      19.178   9.582   3.251  1.00 65.44           C  
ANISOU 1535  CZ  TYR A 202     8971   7436   8459    456    -41    320
ATOM   1536  OH  TYR A 202      20.007   9.359   4.297  1.00 68.75           O  
ANISOU 1536  OH  TYR A 202     9446   7827   8849    479    -69    384
ATOM   1537  H   TYR A 202      14.424  11.435  -1.948  1.00 46.61           H  
ATOM   1538  HA  TYR A 202      14.373  10.062   0.672  1.00 44.16           H  
ATOM   1539  HB3 TYR A 202      16.934  10.782  -0.817  1.00 51.14           H  
ATOM   1540  HB2 TYR A 202      16.438   9.095  -0.433  1.00 51.14           H  
ATOM   1541  HD1 TYR A 202      16.012   8.844   2.175  1.00 62.17           H  
ATOM   1542  HD2 TYR A 202      18.900  11.358   0.436  1.00 54.49           H  
ATOM   1543  HE1 TYR A 202      17.606   8.516   4.278  1.00 66.55           H  
ATOM   1544  HE2 TYR A 202      20.614  10.645   2.065  1.00 54.97           H  
ATOM   1545  HH  TYR A 202      20.674  10.023   4.487  1.00 68.75           H  
ATOM   1546  N   ARG A 203      15.156  12.247   1.822  1.00 40.41           N  
ANISOU 1546  N   ARG A 203     5629   4434   5290    451    -63    151
ATOM   1547  CA  ARG A 203      15.210  13.508   2.592  1.00 44.75           C  
ANISOU 1547  CA  ARG A 203     6157   4986   5860    507   -115    156
ATOM   1548  C   ARG A 203      15.666  13.011   3.956  1.00 40.43           C  
ANISOU 1548  C   ARG A 203     5652   4433   5275    547   -159    225
ATOM   1549  O   ARG A 203      15.033  12.189   4.556  1.00 33.03           O  
ANISOU 1549  O   ARG A 203     4741   3540   4268    528   -162    255
ATOM   1550  CB  ARG A 203      13.823  14.237   2.627  1.00 46.36           C  
ANISOU 1550  CB  ARG A 203     6324   5255   6036    496   -130    120
ATOM   1551  CG  ARG A 203      13.311  15.117   3.820  1.00 54.21           C  
ANISOU 1551  CG  ARG A 203     7302   6265   7032    551   -191    136
ATOM   1552  CD  ARG A 203      12.371  16.207   3.403  1.00 52.41           C  
ANISOU 1552  CD  ARG A 203     7060   6111   6744    533   -213    123
ATOM   1553  NE  ARG A 203      12.915  17.327   2.592  1.00 55.16           N  
ANISOU 1553  NE  ARG A 203     7359   6474   7125    531   -218     69
ATOM   1554  CZ  ARG A 203      13.228  18.593   2.994  1.00 59.90           C  
ANISOU 1554  CZ  ARG A 203     7932   7081   7748    577   -265     69
ATOM   1555  NH1 ARG A 203      12.796  19.086   4.189  1.00 52.74           N  
ANISOU 1555  NH1 ARG A 203     7046   6163   6830    633   -317    122
ATOM   1556  NH2 ARG A 203      13.900  19.415   2.248  1.00 64.90           N1+
ANISOU 1556  NH2 ARG A 203     8517   7730   8412    564   -259     14
ATOM   1557  H   ARG A 203      15.135  11.406   2.381  1.00 40.41           H  
ATOM   1558  HA  ARG A 203      15.959  14.164   2.150  1.00 44.75           H  
ATOM   1559  HB3 ARG A 203      13.084  13.438   2.699  1.00 46.36           H  
ATOM   1560  HB2 ARG A 203      13.542  14.705   1.683  1.00 46.36           H  
ATOM   1561  HG3 ARG A 203      14.225  15.638   4.107  1.00 54.21           H  
ATOM   1562  HG2 ARG A 203      12.909  14.526   4.642  1.00 54.21           H  
ATOM   1563  HD3 ARG A 203      11.752  16.539   4.237  1.00 52.41           H  
ATOM   1564  HD2 ARG A 203      11.692  15.775   2.668  1.00 52.41           H  
ATOM   1565  HE  ARG A 203      13.402  16.982   1.777  1.00 55.16           H  
ATOM   1566 HH12 ARG A 203      12.925  20.041   4.490  1.00 52.74           H  
ATOM   1567 HH11 ARG A 203      12.407  18.468   4.887  1.00 52.74           H  
ATOM   1568 HH22 ARG A 203      14.086  20.389   2.439  1.00 64.90           H  
ATOM   1569 HH21 ARG A 203      14.139  19.088   1.323  1.00 64.90           H  
ATOM   1570  N   GLU A 204      16.835  13.488   4.392  1.00 47.51           N  
ANISOU 1570  N   GLU A 204     6557   5276   6218    602   -197    247
ATOM   1571  CA  GLU A 204      17.134  13.424   5.886  1.00 48.11           C  
ANISOU 1571  CA  GLU A 204     6681   5338   6260    643   -246    312
ATOM   1572  C   GLU A 204      16.563  14.698   6.476  1.00 46.49           C  
ANISOU 1572  C   GLU A 204     6449   5155   6059    696   -308    310
ATOM   1573  O   GLU A 204      16.886  15.790   5.967  1.00 47.62           O  
ANISOU 1573  O   GLU A 204     6544   5279   6269    724   -323    266
ATOM   1574  CB  GLU A 204      18.642  13.348   6.114  1.00 47.85           C  
ANISOU 1574  CB  GLU A 204     6692   5219   6271    667   -254    343
ATOM   1575  CG  GLU A 204      19.516  12.279   5.363  1.00 53.68           C  
ANISOU 1575  CG  GLU A 204     7459   5932   7005    612   -194    348
ATOM   1576  CD  GLU A 204      20.958  12.252   5.702  1.00 59.50           C  
ANISOU 1576  CD  GLU A 204     8272   6613   7723    619   -206    414
ATOM   1577  OE1 GLU A 204      21.432  13.249   6.297  1.00 58.94           O  
ANISOU 1577  OE1 GLU A 204     8239   6537   7617    656   -256    462
ATOM   1578  OE2 GLU A 204      21.640  11.225   5.482  1.00 64.18           O1-
ANISOU 1578  OE2 GLU A 204     8890   7163   8332    584   -165    417
ATOM   1579  H   GLU A 204      17.306  14.194   3.844  1.00 47.51           H  
ATOM   1580  HA  GLU A 204      16.605  12.550   6.266  1.00 48.11           H  
ATOM   1581  HB3 GLU A 204      18.773  13.251   7.191  1.00 47.85           H  
ATOM   1582  HB2 GLU A 204      18.993  14.303   5.723  1.00 47.85           H  
ATOM   1583  HG3 GLU A 204      19.370  12.317   4.283  1.00 53.68           H  
ATOM   1584  HG2 GLU A 204      19.089  11.277   5.419  1.00 53.68           H  
ATOM   1585  N   GLU A 205      15.752  14.685   7.509  1.00 47.60           N  
ANISOU 1585  N   GLU A 205     6617   5337   6131    709   -342    353
ATOM   1586  CA  GLU A 205      15.382  15.914   8.232  1.00 52.62           C  
ANISOU 1586  CA  GLU A 205     7235   5997   6761    760   -406    358
ATOM   1587  C   GLU A 205      15.446  15.561   9.776  1.00 46.62           C  
ANISOU 1587  C   GLU A 205     6537   5205   5971    805   -458    426
ATOM   1588  O   GLU A 205      15.273  14.390  10.163  1.00 39.42           O  
ANISOU 1588  O   GLU A 205     5684   4267   5026    787   -438    470
ATOM   1589  CB  GLU A 205      14.014  16.470   7.621  1.00 47.43           C  
ANISOU 1589  CB  GLU A 205     6554   5425   6042    735   -407    342
ATOM   1590  CG  GLU A 205      13.523  17.739   8.233  1.00 52.86           C  
ANISOU 1590  CG  GLU A 205     7179   6143   6762    707   -386    274
ATOM   1591  CD  GLU A 205      12.246  18.271   7.534  1.00 62.69           C  
ANISOU 1591  CD  GLU A 205     8406   7461   7951    702   -416    265
ATOM   1592  OE1 GLU A 205      11.708  19.283   7.999  1.00 60.60           O  
ANISOU 1592  OE1 GLU A 205     8168   7218   7641    737   -465    308
ATOM   1593  OE2 GLU A 205      11.739  17.637   6.625  1.00 67.26           O1-
ANISOU 1593  OE2 GLU A 205     8951   8075   8531    661   -393    215
ATOM   1594  H   GLU A 205      15.447  13.880   8.038  1.00 47.60           H  
ATOM   1595  HA  GLU A 205      16.140  16.692   8.144  1.00 52.62           H  
ATOM   1596  HB3 GLU A 205      13.208  15.739   7.690  1.00 47.43           H  
ATOM   1597  HB2 GLU A 205      14.240  16.543   6.557  1.00 47.43           H  
ATOM   1598  HG3 GLU A 205      14.312  18.450   7.987  1.00 52.86           H  
ATOM   1599  HG2 GLU A 205      13.510  17.665   9.320  1.00 52.86           H  
ATOM   1600  N   GLN A 206      15.786  16.567  10.549  1.00 51.65           N  
ANISOU 1600  N   GLN A 206     7163   5843   6617    862   -524    433
ATOM   1601  CA  GLN A 206      16.099  16.493  12.019  1.00 52.91           C  
ANISOU 1601  CA  GLN A 206     7385   5985   6735    905   -582    496
ATOM   1602  C   GLN A 206      14.969  17.115  12.866  1.00 49.95           C  
ANISOU 1602  C   GLN A 206     6988   5668   6324    935   -633    497
ATOM   1603  O   GLN A 206      14.287  18.118  12.480  1.00 47.44           O  
ANISOU 1603  O   GLN A 206     6609   5362   6055    957   -657    453
ATOM   1604  CB  GLN A 206      17.479  17.119  12.354  1.00 52.25           C  
ANISOU 1604  CB  GLN A 206     7328   5809   6716    960   -630    513
ATOM   1605  CG  GLN A 206      18.576  16.390  11.658  1.00 54.10           C  
ANISOU 1605  CG  GLN A 206     7616   5977   6961    935   -595    537
ATOM   1606  CD  GLN A 206      19.986  16.769  12.055  1.00 61.33           C  
ANISOU 1606  CD  GLN A 206     8602   6807   7894    988   -659    585
ATOM   1607  OE1 GLN A 206      20.239  17.472  13.026  1.00 67.91           O  
ANISOU 1607  OE1 GLN A 206     9450   7631   8722   1043   -732    605
ATOM   1608  NE2 GLN A 206      20.999  16.180  11.306  1.00 68.68           N  
ANISOU 1608  NE2 GLN A 206     9580   7670   8845    970   -637    602
ATOM   1609  H   GLN A 206      15.842  17.469  10.098  1.00 51.65           H  
ATOM   1610  HA  GLN A 206      16.051  15.476  12.407  1.00 52.91           H  
ATOM   1611  HB3 GLN A 206      17.725  16.990  13.408  1.00 52.25           H  
ATOM   1612  HB2 GLN A 206      17.570  18.195  12.206  1.00 52.25           H  
ATOM   1613  HG3 GLN A 206      18.491  16.531  10.580  1.00 54.10           H  
ATOM   1614  HG2 GLN A 206      18.301  15.350  11.837  1.00 54.10           H  
ATOM   1615 HE22 GLN A 206      21.952  16.501  11.400  1.00 68.68           H  
ATOM   1616 HE21 GLN A 206      20.878  15.407  10.667  1.00 68.68           H  
ATOM   1617  N   ASP A 207      14.878  16.553  14.127  1.00 53.63           N  
ANISOU 1617  N   ASP A 207     7503   6170   6704    933   -648    545
ATOM   1618  CA  ASP A 207      13.965  16.982  15.205  1.00 55.15           C  
ANISOU 1618  CA  ASP A 207     7682   6422   6849    957   -695    551
ATOM   1619  C   ASP A 207      14.668  16.901  16.533  1.00 55.99           C  
ANISOU 1619  C   ASP A 207     7863   6507   6905    999   -748    616
ATOM   1620  O   ASP A 207      14.748  15.833  17.173  1.00 56.01           O  
ANISOU 1620  O   ASP A 207     7923   6518   6840    970   -720    657
ATOM   1621  CB  ASP A 207      12.648  16.164  15.160  1.00 51.40           C  
ANISOU 1621  CB  ASP A 207     7189   6030   6310    904   -654    532
ATOM   1622  CG  ASP A 207      11.578  16.547  16.190  1.00 48.06           C  
ANISOU 1622  CG  ASP A 207     6722   5666   5871    919   -695    506
ATOM   1623  OD1 ASP A 207      11.615  17.644  16.829  1.00 52.02           O  
ANISOU 1623  OD1 ASP A 207     7217   6153   6395    974   -759    514
ATOM   1624  OD2 ASP A 207      10.648  15.769  16.360  1.00 40.75           O1-
ANISOU 1624  OD2 ASP A 207     5772   4801   4911    876   -668    475
ATOM   1625  H   ASP A 207      15.530  15.819  14.363  1.00 53.63           H  
ATOM   1626  HA  ASP A 207      13.635  18.016  15.104  1.00 55.15           H  
ATOM   1627  HB3 ASP A 207      12.945  15.117  15.102  1.00 51.40           H  
ATOM   1628  HB2 ASP A 207      12.223  16.272  14.163  1.00 51.40           H  
ATOM   1629  N   PHE A 208      15.314  17.985  16.820  1.00 56.95           N  
ANISOU 1629  N   PHE A 208     7984   6595   7059   1062   -822    625
ATOM   1630  CA  PHE A 208      16.290  18.185  17.883  1.00 65.64           C  
ANISOU 1630  CA  PHE A 208     9153   7677   8110   1098   -875    683
ATOM   1631  C   PHE A 208      17.471  17.272  17.914  1.00 66.22           C  
ANISOU 1631  C   PHE A 208     9311   7687   8162   1085   -854    732
ATOM   1632  O   PHE A 208      17.830  16.721  18.989  1.00 59.46           O  
ANISOU 1632  O   PHE A 208     8513   6848   7230   1063   -845    777
ATOM   1633  CB  PHE A 208      15.573  18.256  19.247  1.00 58.34           C  
ANISOU 1633  CB  PHE A 208     8218   6847   7102   1064   -861    689
ATOM   1634  CG  PHE A 208      14.638  19.432  19.468  1.00 54.79           C  
ANISOU 1634  CG  PHE A 208     7713   6442   6663   1069   -897    673
ATOM   1635  CD1 PHE A 208      15.221  20.745  19.717  1.00 47.24           C  
ANISOU 1635  CD1 PHE A 208     6742   5443   5763   1099   -938    673
ATOM   1636  CD2 PHE A 208      13.232  19.316  19.269  1.00 52.07           C  
ANISOU 1636  CD2 PHE A 208     7333   6182   6269   1040   -888    656
ATOM   1637  CE1 PHE A 208      14.421  21.859  19.760  1.00 43.86           C  
ANISOU 1637  CE1 PHE A 208     6268   5055   5341   1101   -966    659
ATOM   1638  CE2 PHE A 208      12.481  20.433  19.319  1.00 46.54           C  
ANISOU 1638  CE2 PHE A 208     6586   5520   5578   1038   -915    642
ATOM   1639  CZ  PHE A 208      13.054  21.711  19.699  1.00 42.91           C  
ANISOU 1639  CZ  PHE A 208     6114   5016   5172   1069   -953    645
ATOM   1640  H   PHE A 208      15.368  18.677  16.086  1.00 56.95           H  
ATOM   1641  HA  PHE A 208      16.728  19.158  17.664  1.00 65.64           H  
ATOM   1642  HB3 PHE A 208      16.325  18.236  20.037  1.00 58.34           H  
ATOM   1643  HB2 PHE A 208      15.101  17.288  19.415  1.00 58.34           H  
ATOM   1644  HD1 PHE A 208      16.278  20.926  19.842  1.00 47.24           H  
ATOM   1645  HD2 PHE A 208      12.816  18.362  18.982  1.00 52.07           H  
ATOM   1646  HE1 PHE A 208      14.794  22.861  19.917  1.00 43.86           H  
ATOM   1647  HE2 PHE A 208      11.403  20.395  19.258  1.00 46.54           H  
ATOM   1648  HZ  PHE A 208      12.298  22.458  19.891  1.00 42.91           H  
ATOM   1649  N   GLY A 209      17.928  17.086  16.668  1.00 52.12           N  
ANISOU 1649  N   GLY A 209     7519   5837   6449   1080   -834    714
ATOM   1650  CA  GLY A 209      19.145  16.394  16.307  1.00 55.84           C  
ANISOU 1650  CA  GLY A 209     8069   6243   6905   1059   -812    757
ATOM   1651  C   GLY A 209      18.825  14.907  16.053  1.00 63.49           C  
ANISOU 1651  C   GLY A 209     9058   7257   7810    983   -727    768
ATOM   1652  O   GLY A 209      19.760  14.136  15.714  1.00 57.48           O  
ANISOU 1652  O   GLY A 209     8378   6471   6989    960   -712    821
ATOM   1653  H   GLY A 209      17.325  17.309  15.889  1.00 52.12           H  
ATOM   1654  HA3 GLY A 209      19.921  16.411  17.072  1.00 55.84           H  
ATOM   1655  HA2 GLY A 209      19.566  16.785  15.381  1.00 55.84           H  
ATOM   1656  N   ILE A 210      17.566  14.412  16.256  1.00 62.53           N  
ANISOU 1656  N   ILE A 210     8864   7200   7693    941   -671    719
ATOM   1657  CA  ILE A 210      17.186  13.062  15.886  1.00 51.54           C  
ANISOU 1657  CA  ILE A 210     7477   5850   6254    869   -590    715
ATOM   1658  C   ILE A 210      16.927  13.178  14.433  1.00 46.46           C  
ANISOU 1658  C   ILE A 210     6776   5195   5682    836   -538    661
ATOM   1659  O   ILE A 210      16.016  13.851  14.079  1.00 48.28           O  
ANISOU 1659  O   ILE A 210     6936   5450   5960    848   -546    609
ATOM   1660  CB  ILE A 210      15.831  12.662  16.572  1.00 52.64           C  
ANISOU 1660  CB  ILE A 210     7591   6088   6321    849   -579    704
ATOM   1661  CG1 ILE A 210      16.020  12.706  18.102  1.00 55.59           C  
ANISOU 1661  CG1 ILE A 210     8024   6475   6623    884   -631    756
ATOM   1662  CG2 ILE A 210      15.066  11.417  16.130  1.00 45.51           C  
ANISOU 1662  CG2 ILE A 210     6686   5225   5381    777   -499    690
ATOM   1663  CD1 ILE A 210      14.752  12.535  18.952  1.00 53.47           C  
ANISOU 1663  CD1 ILE A 210     7730   6300   6287    875   -633    742
ATOM   1664  H   ILE A 210      16.846  15.064  16.534  1.00 62.53           H  
ATOM   1665  HA  ILE A 210      18.018  12.403  16.133  1.00 51.54           H  
ATOM   1666  HB  ILE A 210      15.120  13.394  16.188  1.00 52.64           H  
ATOM   1667 HG13 ILE A 210      16.446  13.654  18.431  1.00 55.59           H  
ATOM   1668 HG12 ILE A 210      16.683  11.920  18.465  1.00 55.59           H  
ATOM   1669 HG21 ILE A 210      15.694  10.531  16.218  1.00 45.51           H  
ATOM   1670 HG22 ILE A 210      14.211  11.213  16.774  1.00 45.51           H  
ATOM   1671 HG23 ILE A 210      14.694  11.506  15.110  1.00 45.51           H  
ATOM   1672 HD11 ILE A 210      13.802  12.961  18.630  1.00 53.47           H  
ATOM   1673 HD12 ILE A 210      14.539  11.502  19.229  1.00 53.47           H  
ATOM   1674 HD13 ILE A 210      14.891  12.995  19.931  1.00 53.47           H  
ATOM   1675  N   GLU A 211      17.846  12.530  13.678  1.00 47.44           N  
ANISOU 1675  N   GLU A 211     6932   5280   5812    792   -485    672
ATOM   1676  CA  GLU A 211      17.781  12.403  12.186  1.00 43.98           C  
ANISOU 1676  CA  GLU A 211     6446   4830   5436    756   -432    622
ATOM   1677  C   GLU A 211      16.631  11.438  11.761  1.00 40.54           C  
ANISOU 1677  C   GLU A 211     5969   4475   4959    701   -377    587
ATOM   1678  O   GLU A 211      16.679  10.279  12.050  1.00 43.36           O  
ANISOU 1678  O   GLU A 211     6358   4861   5254    658   -339    609
ATOM   1679  CB  GLU A 211      19.098  11.828  11.625  1.00 48.39           C  
ANISOU 1679  CB  GLU A 211     7058   5311   6016    733   -402    648
ATOM   1680  CG  GLU A 211      20.146  12.980  11.724  1.00 55.61           C  
ANISOU 1680  CG  GLU A 211     8006   6135   6990    790   -462    667
ATOM   1681  CD  GLU A 211      21.588  12.444  11.697  1.00 60.99           C  
ANISOU 1681  CD  GLU A 211     8773   6740   7660    770   -452    717
ATOM   1682  OE1 GLU A 211      21.803  11.298  11.193  1.00 61.01           O  
ANISOU 1682  OE1 GLU A 211     8805   6764   7613    707   -390    734
ATOM   1683  OE2 GLU A 211      22.477  13.063  12.222  1.00 62.10           O1-
ANISOU 1683  OE2 GLU A 211     8954   6798   7844    817   -509    737
ATOM   1684  H   GLU A 211      18.507  11.928  14.149  1.00 47.44           H  
ATOM   1685  HA  GLU A 211      17.515  13.353  11.723  1.00 43.98           H  
ATOM   1686  HB3 GLU A 211      19.086  11.325  10.658  1.00 48.39           H  
ATOM   1687  HB2 GLU A 211      19.326  11.016  12.315  1.00 48.39           H  
ATOM   1688  HG3 GLU A 211      20.042  13.577  12.630  1.00 55.61           H  
ATOM   1689  HG2 GLU A 211      19.935  13.770  11.003  1.00 55.61           H  
ATOM   1690  N   ILE A 212      15.569  11.959  11.150  1.00 40.11           N  
ANISOU 1690  N   ILE A 212     5845   4457   4937    700   -376    531
ATOM   1691  CA  ILE A 212      14.635  11.115  10.482  1.00 39.64           C  
ANISOU 1691  CA  ILE A 212     5748   4466   4849    649   -333    491
ATOM   1692  C   ILE A 212      14.999  10.938   8.979  1.00 42.09           C  
ANISOU 1692  C   ILE A 212     6026   4746   5219    612   -281    445
ATOM   1693  O   ILE A 212      15.380  11.839   8.260  1.00 44.46           O  
ANISOU 1693  O   ILE A 212     6299   5003   5589    636   -292    419
ATOM   1694  CB  ILE A 212      13.189  11.806  10.496  1.00 37.13           C  
ANISOU 1694  CB  ILE A 212     5385   4211   4512    669   -372    461
ATOM   1695  CG1 ILE A 212      12.788  12.145  11.879  1.00 44.44           C  
ANISOU 1695  CG1 ILE A 212     6340   5153   5391    719   -434    507
ATOM   1696  CG2 ILE A 212      12.063  10.919   9.908  1.00 39.52           C  
ANISOU 1696  CG2 ILE A 212     5664   4582   4770    618   -339    426
ATOM   1697  CD1 ILE A 212      12.255  13.585  12.082  1.00 51.25           C  
ANISOU 1697  CD1 ILE A 212     7166   6080   6226    737   -477    484
ATOM   1698  H   ILE A 212      15.684  12.948  10.982  1.00 40.11           H  
ATOM   1699  HA  ILE A 212      14.557  10.174  11.027  1.00 39.64           H  
ATOM   1700  HB  ILE A 212      13.244  12.783  10.017  1.00 37.13           H  
ATOM   1701 HG13 ILE A 212      13.630  12.041  12.564  1.00 44.44           H  
ATOM   1702 HG12 ILE A 212      11.973  11.523  12.248  1.00 44.44           H  
ATOM   1703 HG21 ILE A 212      11.121  11.458  10.005  1.00 39.52           H  
ATOM   1704 HG22 ILE A 212      12.255  10.658   8.867  1.00 39.52           H  
ATOM   1705 HG23 ILE A 212      11.952   9.993  10.471  1.00 39.52           H  
ATOM   1706 HD11 ILE A 212      13.037  14.320  11.895  1.00 51.25           H  
ATOM   1707 HD12 ILE A 212      11.479  13.742  11.332  1.00 51.25           H  
ATOM   1708 HD13 ILE A 212      11.865  13.727  13.090  1.00 51.25           H  
ATOM   1709  N   VAL A 213      14.855   9.723   8.540  1.00 37.65           N  
ANISOU 1709  N   VAL A 213     5468   4206   4632    555   -226    432
ATOM   1710  CA  VAL A 213      14.938   9.394   7.089  1.00 32.93           C  
ANISOU 1710  CA  VAL A 213     4842   3588   4082    514   -176    385
ATOM   1711  C   VAL A 213      13.502   9.360   6.519  1.00 27.49           C  
ANISOU 1711  C   VAL A 213     4114   2967   3363    478   -163    337
ATOM   1712  O   VAL A 213      12.719   8.569   6.962  1.00 34.07           O  
ANISOU 1712  O   VAL A 213     4955   3856   4133    464   -169    345
ATOM   1713  CB  VAL A 213      15.616   8.009   6.937  1.00 36.13           C  
ANISOU 1713  CB  VAL A 213     5284   3952   4490    473   -125    405
ATOM   1714  CG1 VAL A 213      15.379   7.288   5.685  1.00 37.68           C  
ANISOU 1714  CG1 VAL A 213     5452   4125   4740    435    -78    354
ATOM   1715  CG2 VAL A 213      17.123   8.152   7.209  1.00 46.65           C  
ANISOU 1715  CG2 VAL A 213     6668   5213   5842    506   -146    458
ATOM   1716  H   VAL A 213      14.505   9.018   9.174  1.00 37.65           H  
ATOM   1717  HA  VAL A 213      15.611  10.101   6.605  1.00 32.93           H  
ATOM   1718  HB  VAL A 213      15.168   7.394   7.718  1.00 36.13           H  
ATOM   1719 HG11 VAL A 213      15.975   6.377   5.628  1.00 37.68           H  
ATOM   1720 HG12 VAL A 213      14.348   7.012   5.467  1.00 37.68           H  
ATOM   1721 HG13 VAL A 213      15.632   7.977   4.879  1.00 37.68           H  
ATOM   1722 HG21 VAL A 213      17.604   7.190   7.033  1.00 46.65           H  
ATOM   1723 HG22 VAL A 213      17.612   8.913   6.602  1.00 46.65           H  
ATOM   1724 HG23 VAL A 213      17.331   8.499   8.222  1.00 46.65           H  
ATOM   1725  N   LYS A 214      13.186  10.256   5.612  1.00 34.28           N  
ANISOU 1725  N   LYS A 214     4935   3820   4268    463   -149    284
ATOM   1726  CA  LYS A 214      11.864  10.280   4.994  1.00 37.40           C  
ANISOU 1726  CA  LYS A 214     5302   4269   4639    425   -139    234
ATOM   1727  C   LYS A 214      12.149   9.805   3.527  1.00 33.16           C  
ANISOU 1727  C   LYS A 214     4756   3701   4144    378    -85    193
ATOM   1728  O   LYS A 214      12.639  10.628   2.704  1.00 35.38           O  
ANISOU 1728  O   LYS A 214     5021   3936   4486    386    -72    173
ATOM   1729  CB  LYS A 214      11.325  11.763   4.967  1.00 36.72           C  
ANISOU 1729  CB  LYS A 214     5183   4212   4557    449   -181    208
ATOM   1730  CG  LYS A 214      11.254  12.480   6.342  1.00 40.12           C  
ANISOU 1730  CG  LYS A 214     5623   4663   4956    503   -239    251
ATOM   1731  CD  LYS A 214      10.423  13.809   6.366  1.00 39.45           C  
ANISOU 1731  CD  LYS A 214     5506   4618   4865    518   -282    223
ATOM   1732  CE  LYS A 214      10.275  14.246   7.825  1.00 39.58           C  
ANISOU 1732  CE  LYS A 214     5536   4659   4845    570   -342    267
ATOM   1733  NZ  LYS A 214       9.596  15.515   7.950  1.00 52.93           N1+
ANISOU 1733  NZ  LYS A 214     7198   6393   6520    580   -386    241
ATOM   1734  H   LYS A 214      13.801  10.940   5.194  1.00 34.28           H  
ATOM   1735  HA  LYS A 214      11.173   9.535   5.389  1.00 37.40           H  
ATOM   1736  HB3 LYS A 214      10.322  11.500   4.630  1.00 36.72           H  
ATOM   1737  HB2 LYS A 214      11.790  12.313   4.149  1.00 36.72           H  
ATOM   1738  HG3 LYS A 214      12.271  12.769   6.610  1.00 40.12           H  
ATOM   1739  HG2 LYS A 214      10.992  11.700   7.057  1.00 40.12           H  
ATOM   1740  HD3 LYS A 214       9.397  13.832   5.999  1.00 39.45           H  
ATOM   1741  HD2 LYS A 214      11.002  14.511   5.768  1.00 39.45           H  
ATOM   1742  HE3 LYS A 214      11.315  14.348   8.137  1.00 39.58           H  
ATOM   1743  HE2 LYS A 214       9.909  13.461   8.486  1.00 39.58           H  
ATOM   1744  HZ1 LYS A 214      10.043  16.259   7.433  1.00 52.93           H  
ATOM   1745  HZ2 LYS A 214       8.664  15.432   7.569  1.00 52.93           H  
ATOM   1746  HZ3 LYS A 214       9.448  15.824   8.900  1.00 52.93           H  
ATOM   1747  N   VAL A 215      11.941   8.510   3.238  1.00 34.16           N  
ANISOU 1747  N   VAL A 215     4890   3851   4238    331    -57    177
ATOM   1748  CA  VAL A 215      12.081   8.028   1.919  1.00 31.34           C  
ANISOU 1748  CA  VAL A 215     4531   3461   3915    285     -6    142
ATOM   1749  C   VAL A 215      10.693   7.992   1.222  1.00 32.60           C  
ANISOU 1749  C   VAL A 215     4678   3664   4044    242     -5     91
ATOM   1750  O   VAL A 215       9.706   7.788   1.941  1.00 34.38           O  
ANISOU 1750  O   VAL A 215     4904   3944   4214    241    -36     90
ATOM   1751  CB  VAL A 215      12.640   6.568   1.861  1.00 27.31           C  
ANISOU 1751  CB  VAL A 215     4050   2920   3405    264     30    173
ATOM   1752  CG1 VAL A 215      14.100   6.650   2.314  1.00 33.08           C  
ANISOU 1752  CG1 VAL A 215     4810   3657   4103    298      7    235
ATOM   1753  CG2 VAL A 215      11.973   5.597   2.773  1.00 32.94           C  
ANISOU 1753  CG2 VAL A 215     4763   3666   4087    212     55    143
ATOM   1754  H   VAL A 215      11.368   7.918   3.822  1.00 34.16           H  
ATOM   1755  HA  VAL A 215      12.888   8.622   1.490  1.00 31.34           H  
ATOM   1756  HB  VAL A 215      12.646   6.161   0.850  1.00 27.31           H  
ATOM   1757 HG11 VAL A 215      14.659   5.722   2.193  1.00 33.08           H  
ATOM   1758 HG12 VAL A 215      14.638   7.426   1.770  1.00 33.08           H  
ATOM   1759 HG13 VAL A 215      14.195   6.890   3.373  1.00 33.08           H  
ATOM   1760 HG21 VAL A 215      12.513   4.651   2.799  1.00 32.94           H  
ATOM   1761 HG22 VAL A 215      11.930   5.923   3.812  1.00 32.94           H  
ATOM   1762 HG23 VAL A 215      10.913   5.475   2.550  1.00 32.94           H  
ATOM   1763  N   LYS A 216      10.716   7.991  -0.109  1.00 37.12           N  
ANISOU 1763  N   LYS A 216     5242   4209   4652    208     27     46
ATOM   1764  CA  LYS A 216       9.558   7.499  -0.871  1.00 35.84           C  
ANISOU 1764  CA  LYS A 216     5081   4072   4465    160     32     -4
ATOM   1765  C   LYS A 216      10.121   6.307  -1.677  1.00 31.88           C  
ANISOU 1765  C   LYS A 216     4591   3532   3989    121     81    -17
ATOM   1766  O   LYS A 216      11.096   6.532  -2.411  1.00 36.52           O  
ANISOU 1766  O   LYS A 216     5179   4067   4631    119    115    -20
ATOM   1767  CB  LYS A 216       8.969   8.531  -1.794  1.00 35.62           C  
ANISOU 1767  CB  LYS A 216     5038   4046   4449    147     26    -50
ATOM   1768  CG  LYS A 216       8.494   9.813  -1.033  1.00 39.65           C  
ANISOU 1768  CG  LYS A 216     5538   4602   4924    175    -26    -44
ATOM   1769  CD  LYS A 216       7.618  10.807  -1.753  1.00 38.05           C  
ANISOU 1769  CD  LYS A 216     5313   4387   4757    178    -21    -73
ATOM   1770  CE  LYS A 216       8.265  11.324  -3.078  1.00 41.70           C  
ANISOU 1770  CE  LYS A 216     5782   4837   5225    120     10   -132
ATOM   1771  NZ  LYS A 216       7.506  12.417  -3.711  1.00 52.28           N1+
ANISOU 1771  NZ  LYS A 216     7096   6157   6610    121     31   -163
ATOM   1772  H   LYS A 216      11.644   7.954  -0.507  1.00 37.12           H  
ATOM   1773  HA  LYS A 216       8.749   7.140  -0.234  1.00 35.84           H  
ATOM   1774  HB3 LYS A 216       8.227   8.017  -2.405  1.00 35.62           H  
ATOM   1775  HB2 LYS A 216       9.696   8.734  -2.580  1.00 35.62           H  
ATOM   1776  HG3 LYS A 216       9.391  10.341  -0.708  1.00 39.65           H  
ATOM   1777  HG2 LYS A 216       7.886   9.475  -0.193  1.00 39.65           H  
ATOM   1778  HD3 LYS A 216       7.425  11.654  -1.094  1.00 38.05           H  
ATOM   1779  HD2 LYS A 216       6.750  10.184  -1.970  1.00 38.05           H  
ATOM   1780  HE3 LYS A 216       8.471  10.573  -3.840  1.00 41.70           H  
ATOM   1781  HE2 LYS A 216       9.313  11.530  -2.862  1.00 41.70           H  
ATOM   1782  HZ1 LYS A 216       7.067  13.026  -3.036  1.00 52.28           H  
ATOM   1783  HZ2 LYS A 216       8.109  12.855  -4.392  1.00 52.28           H  
ATOM   1784  HZ3 LYS A 216       6.736  11.955  -4.174  1.00 52.28           H  
ATOM   1785  N   ALA A 217       9.399   5.170  -1.672  1.00 31.24           N  
ANISOU 1785  N   ALA A 217     4519   3478   3873     91     80    -29
ATOM   1786  CA  ALA A 217       9.784   3.886  -2.421  1.00 30.84           C  
ANISOU 1786  CA  ALA A 217     4478   3396   3843     53    122    -40
ATOM   1787  C   ALA A 217       8.589   3.371  -3.234  1.00 30.58           C  
ANISOU 1787  C   ALA A 217     4448   3380   3791      9    115    -98
ATOM   1788  O   ALA A 217       7.505   3.883  -3.030  1.00 28.62           O  
ANISOU 1788  O   ALA A 217     4198   3174   3501      8     72   -122
ATOM   1789  CB  ALA A 217      10.383   2.824  -1.466  1.00 29.47           C  
ANISOU 1789  CB  ALA A 217     4312   3235   3650     57    132      1
ATOM   1790  H   ALA A 217       8.433   5.231  -1.383  1.00 31.24           H  
ATOM   1791  HA  ALA A 217      10.412   4.162  -3.268  1.00 30.84           H  
ATOM   1792  HB1 ALA A 217      11.321   3.214  -1.070  1.00 29.47           H  
ATOM   1793  HB2 ALA A 217       9.846   2.805  -0.518  1.00 29.47           H  
ATOM   1794  HB3 ALA A 217      10.523   1.816  -1.855  1.00 29.47           H  
ATOM   1795  N   ILE A 218       8.808   2.330  -4.001  1.00 31.06           N  
ANISOU 1795  N   ILE A 218     4516   3402   3883    -28    153   -120
ATOM   1796  CA  ILE A 218       7.789   1.714  -4.838  1.00 36.81           C  
ANISOU 1796  CA  ILE A 218     5253   4132   4600    -71    147   -177
ATOM   1797  C   ILE A 218       8.093   0.201  -4.791  1.00 32.69           C  
ANISOU 1797  C   ILE A 218     4731   3607   4084    -97    168   -181
ATOM   1798  O   ILE A 218       9.281  -0.162  -4.888  1.00 33.95           O  
ANISOU 1798  O   ILE A 218     4890   3730   4278   -100    210   -152
ATOM   1799  CB  ILE A 218       7.961   2.287  -6.249  1.00 37.52           C  
ANISOU 1799  CB  ILE A 218     5354   4175   4727    -96    174   -212
ATOM   1800  CG1 ILE A 218       6.963   1.947  -7.280  1.00 34.12           C  
ANISOU 1800  CG1 ILE A 218     4943   3747   4275   -141    156   -271
ATOM   1801  CG2 ILE A 218       9.430   2.189  -6.880  1.00 42.52           C  
ANISOU 1801  CG2 ILE A 218     5990   4750   5417   -104    227   -197
ATOM   1802  CD1 ILE A 218       6.833   2.996  -8.426  1.00 32.86           C  
ANISOU 1802  CD1 ILE A 218     4794   3625   4067   -142    106   -296
ATOM   1803  H   ILE A 218       9.762   2.002  -3.961  1.00 31.06           H  
ATOM   1804  HA  ILE A 218       6.811   2.018  -4.465  1.00 36.81           H  
ATOM   1805  HB  ILE A 218       7.829   3.350  -6.049  1.00 37.52           H  
ATOM   1806 HG13 ILE A 218       6.013   1.947  -6.745  1.00 34.12           H  
ATOM   1807 HG12 ILE A 218       7.089   0.954  -7.711  1.00 34.12           H  
ATOM   1808 HG21 ILE A 218       9.679   3.024  -7.534  1.00 42.52           H  
ATOM   1809 HG22 ILE A 218      10.206   2.086  -6.121  1.00 42.52           H  
ATOM   1810 HG23 ILE A 218       9.373   1.281  -7.481  1.00 42.52           H  
ATOM   1811 HD11 ILE A 218       7.556   2.835  -9.226  1.00 32.86           H  
ATOM   1812 HD12 ILE A 218       5.876   2.829  -8.920  1.00 32.86           H  
ATOM   1813 HD13 ILE A 218       6.929   3.946  -7.899  1.00 32.86           H  
ATOM   1814  N   GLY A 219       7.058  -0.635  -4.850  1.00 37.59           N  
ANISOU 1814  N   GLY A 219     5349   4262   4671   -117    136   -219
ATOM   1815  CA  GLY A 219       7.386  -2.058  -5.018  1.00 27.27           C  
ANISOU 1815  CA  GLY A 219     4037   2948   3378   -148    155   -240
ATOM   1816  C   GLY A 219       7.758  -2.357  -6.457  1.00 29.97           C  
ANISOU 1816  C   GLY A 219     4394   3230   3765   -184    191   -269
ATOM   1817  O   GLY A 219       7.183  -1.793  -7.408  1.00 34.59           O  
ANISOU 1817  O   GLY A 219     4997   3794   4352   -198    179   -302
ATOM   1818  H   GLY A 219       6.096  -0.330  -4.892  1.00 37.59           H  
ATOM   1819  HA3 GLY A 219       6.602  -2.768  -4.756  1.00 27.27           H  
ATOM   1820  HA2 GLY A 219       8.177  -2.260  -4.296  1.00 27.27           H  
ATOM   1821  N   ARG A 220       8.632  -3.357  -6.646  1.00 25.59           N  
ANISOU 1821  N   ARG A 220     3833   2645   3244   -203    235   -255
ATOM   1822  CA  ARG A 220       9.146  -3.849  -7.901  1.00 32.39           C  
ANISOU 1822  CA  ARG A 220     4709   3445   4153   -234    271   -276
ATOM   1823  C   ARG A 220       8.968  -5.344  -7.822  1.00 34.90           C  
ANISOU 1823  C   ARG A 220     5020   3758   4483   -273    279   -313
ATOM   1824  O   ARG A 220       7.870  -5.789  -7.429  1.00 44.01           O  
ANISOU 1824  O   ARG A 220     6184   4903   5635   -297    254   -368
ATOM   1825  CB  ARG A 220      10.661  -3.388  -8.166  1.00 30.33           C  
ANISOU 1825  CB  ARG A 220     4453   3138   3932   -221    319   -225
ATOM   1826  CG  ARG A 220      10.756  -1.856  -8.333  1.00 29.41           C  
ANISOU 1826  CG  ARG A 220     4341   3014   3818   -183    313   -199
ATOM   1827  CD  ARG A 220      10.476  -1.365  -9.755  1.00 38.76           C  
ANISOU 1827  CD  ARG A 220     5537   4179   5012   -195    306   -246
ATOM   1828  NE  ARG A 220      10.751   0.056  -9.860  1.00 46.19           N  
ANISOU 1828  NE  ARG A 220     6477   5093   5981   -167    321   -227
ATOM   1829  CZ  ARG A 220       9.923   1.049 -10.258  1.00 44.07           C  
ANISOU 1829  CZ  ARG A 220     6211   4821   5711   -168    314   -260
ATOM   1830  NH1 ARG A 220       8.738   0.789 -10.832  1.00 42.18           N  
ANISOU 1830  NH1 ARG A 220     5986   4602   5438   -198    291   -308
ATOM   1831  NH2 ARG A 220      10.260   2.323 -10.051  1.00 51.00           N1+
ANISOU 1831  NH2 ARG A 220     7080   5675   6623   -141    331   -248
ATOM   1832  H   ARG A 220       9.018  -3.861  -5.860  1.00 25.59           H  
ATOM   1833  HA  ARG A 220       8.447  -3.577  -8.692  1.00 32.39           H  
ATOM   1834  HB3 ARG A 220      11.096  -3.813  -9.071  1.00 30.33           H  
ATOM   1835  HB2 ARG A 220      11.252  -3.599  -7.274  1.00 30.33           H  
ATOM   1836  HG3 ARG A 220      11.744  -1.589  -7.957  1.00 29.41           H  
ATOM   1837  HG2 ARG A 220      10.124  -1.432  -7.553  1.00 29.41           H  
ATOM   1838  HD3 ARG A 220       9.441  -1.582 -10.018  1.00 38.76           H  
ATOM   1839  HD2 ARG A 220      11.102  -1.934 -10.442  1.00 38.76           H  
ATOM   1840  HE  ARG A 220      11.720   0.340  -9.866  1.00 46.19           H  
ATOM   1841 HH12 ARG A 220       8.048   1.384 -11.268  1.00 42.18           H  
ATOM   1842 HH11 ARG A 220       8.392  -0.154 -10.726  1.00 42.18           H  
ATOM   1843 HH22 ARG A 220       9.680   3.079 -10.384  1.00 51.00           H  
ATOM   1844 HH21 ARG A 220      11.132   2.513  -9.578  1.00 51.00           H  
ATOM   1845  N   GLN A 221       9.970  -6.116  -8.273  1.00 30.60           N  
ANISOU 1845  N   GLN A 221     4459   3216   3950   -282    311   -287
ATOM   1846  CA  GLN A 221       9.809  -7.542  -8.454  1.00 30.63           C  
ANISOU 1846  CA  GLN A 221     4452   3209   3978   -322    328   -322
ATOM   1847  C   GLN A 221       9.494  -8.443  -7.240  1.00 29.20           C  
ANISOU 1847  C   GLN A 221     4238   3087   3768   -324    321   -324
ATOM   1848  O   GLN A 221       9.811  -8.186  -6.068  1.00 35.09           O  
ANISOU 1848  O   GLN A 221     4979   3869   4486   -298    324   -278
ATOM   1849  CB  GLN A 221      11.087  -8.017  -9.103  1.00 28.81           C  
ANISOU 1849  CB  GLN A 221     4232   2917   3797   -345    386   -294
ATOM   1850  CG  GLN A 221      11.128  -7.841 -10.647  1.00 38.37           C  
ANISOU 1850  CG  GLN A 221     5471   4067   5042   -347    396   -305
ATOM   1851  CD  GLN A 221      12.561  -7.748 -11.179  1.00 40.92           C  
ANISOU 1851  CD  GLN A 221     5806   4327   5415   -366    447   -278
ATOM   1852  OE1 GLN A 221      13.266  -6.870 -10.766  1.00 41.28           O  
ANISOU 1852  OE1 GLN A 221     5861   4351   5471   -345    469   -224
ATOM   1853  NE2 GLN A 221      12.883  -8.620 -12.155  1.00 47.92           N  
ANISOU 1853  NE2 GLN A 221     6694   5180   6333   -405    461   -318
ATOM   1854  H   GLN A 221      10.704  -5.648  -8.784  1.00 30.60           H  
ATOM   1855  HA  GLN A 221       8.989  -7.725  -9.148  1.00 30.63           H  
ATOM   1856  HB3 GLN A 221      11.306  -9.075  -8.961  1.00 28.81           H  
ATOM   1857  HB2 GLN A 221      11.978  -7.568  -8.663  1.00 28.81           H  
ATOM   1858  HG3 GLN A 221      10.655  -6.883 -10.863  1.00 38.37           H  
ATOM   1859  HG2 GLN A 221      10.582  -8.653 -11.128  1.00 38.37           H  
ATOM   1860 HE22 GLN A 221      13.785  -8.592 -12.610  1.00 47.92           H  
ATOM   1861 HE21 GLN A 221      12.276  -9.297 -12.595  1.00 47.92           H  
ATOM   1862  N   ARG A 222       9.023  -9.641  -7.618  1.00 32.49           N  
ANISOU 1862  N   ARG A 222     4635   3514   4196   -355    311   -380
ATOM   1863  CA  ARG A 222       8.757 -10.812  -6.711  1.00 31.22           C  
ANISOU 1863  CA  ARG A 222     4437   3411   4016   -361    307   -398
ATOM   1864  C   ARG A 222      10.045 -11.604  -6.358  1.00 32.98           C  
ANISOU 1864  C   ARG A 222     4645   3618   4266   -396    373   -374
ATOM   1865  O   ARG A 222      11.042 -11.566  -7.086  1.00 33.21           O  
ANISOU 1865  O   ARG A 222     4692   3588   4338   -422    411   -363
ATOM   1866  CB  ARG A 222       7.600 -11.699  -7.173  1.00 42.38           C  
ANISOU 1866  CB  ARG A 222     5829   4845   5427   -372    253   -480
ATOM   1867  CG  ARG A 222       6.502 -11.036  -7.978  1.00 50.01           C  
ANISOU 1867  CG  ARG A 222     6828   5794   6380   -358    194   -512
ATOM   1868  CD  ARG A 222       5.222 -11.920  -8.166  1.00 44.18           C  
ANISOU 1868  CD  ARG A 222     6074   5084   5627   -360    125   -589
ATOM   1869  NE  ARG A 222       5.438 -13.376  -8.351  1.00 44.54           N  
ANISOU 1869  NE  ARG A 222     6080   5138   5707   -389    139   -636
ATOM   1870  CZ  ARG A 222       5.974 -13.992  -9.413  1.00 49.11           C  
ANISOU 1870  CZ  ARG A 222     6662   5666   6330   -424    149   -675
ATOM   1871  NH1 ARG A 222       6.348 -13.300 -10.471  1.00 45.63           N  
ANISOU 1871  NH1 ARG A 222     6267   5164   5906   -435    150   -672
ATOM   1872  NH2 ARG A 222       6.055 -15.298  -9.389  1.00 49.65           N1+
ANISOU 1872  NH2 ARG A 222     6686   5748   6430   -449    160   -721
ATOM   1873  H   ARG A 222       8.960  -9.889  -8.594  1.00 32.49           H  
ATOM   1874  HA  ARG A 222       8.500 -10.504  -5.697  1.00 31.22           H  
ATOM   1875  HB3 ARG A 222       7.220 -12.115  -6.240  1.00 42.38           H  
ATOM   1876  HB2 ARG A 222       8.156 -12.486  -7.681  1.00 42.38           H  
ATOM   1877  HG3 ARG A 222       6.858 -10.702  -8.953  1.00 50.01           H  
ATOM   1878  HG2 ARG A 222       6.170 -10.132  -7.468  1.00 50.01           H  
ATOM   1879  HD3 ARG A 222       4.744 -11.621  -9.099  1.00 44.18           H  
ATOM   1880  HD2 ARG A 222       4.514 -11.707  -7.365  1.00 44.18           H  
ATOM   1881  HE  ARG A 222       4.870 -13.919  -7.718  1.00 44.54           H  
ATOM   1882 HH12 ARG A 222       6.584 -13.674 -11.379  1.00 45.63           H  
ATOM   1883 HH11 ARG A 222       6.203 -12.300 -10.465  1.00 45.63           H  
ATOM   1884 HH22 ARG A 222       6.487 -15.775 -10.167  1.00 49.65           H  
ATOM   1885 HH21 ARG A 222       5.692 -15.776  -8.577  1.00 49.65           H  
ATOM   1886  N   PHE A 223       9.976 -12.344  -5.245  1.00 32.13           N  
ANISOU 1886  N   PHE A 223     4508   3566   4134   -400    387   -369
ATOM   1887  CA  PHE A 223      11.044 -13.309  -5.047  1.00 34.39           C  
ANISOU 1887  CA  PHE A 223     4785   3843   4440   -442    454   -346
ATOM   1888  C   PHE A 223      10.506 -14.577  -4.445  1.00 35.59           C  
ANISOU 1888  C   PHE A 223     4888   4063   4571   -459    460   -383
ATOM   1889  O   PHE A 223       9.479 -14.545  -3.787  1.00 35.17           O  
ANISOU 1889  O   PHE A 223     4811   4069   4483   -430    413   -415
ATOM   1890  CB  PHE A 223      12.330 -12.596  -4.370  1.00 35.35           C  
ANISOU 1890  CB  PHE A 223     4945   3939   4549   -432    494   -256
ATOM   1891  CG  PHE A 223      12.104 -12.051  -3.015  1.00 34.09           C  
ANISOU 1891  CG  PHE A 223     4789   3831   4333   -390    474   -217
ATOM   1892  CD1 PHE A 223      11.869 -12.794  -1.819  1.00 34.88           C  
ANISOU 1892  CD1 PHE A 223     4861   3994   4396   -401    489   -221
ATOM   1893  CD2 PHE A 223      12.125 -10.679  -2.917  1.00 33.05           C  
ANISOU 1893  CD2 PHE A 223     4686   3685   4185   -343    442   -177
ATOM   1894  CE1 PHE A 223      11.818 -12.095  -0.587  1.00 33.37           C  
ANISOU 1894  CE1 PHE A 223     4678   3849   4152   -363    469   -184
ATOM   1895  CE2 PHE A 223      12.009 -10.023  -1.695  1.00 33.15           C  
ANISOU 1895  CE2 PHE A 223     4703   3743   4149   -304    421   -141
ATOM   1896  CZ  PHE A 223      11.948 -10.744  -0.523  1.00 34.71           C  
ANISOU 1896  CZ  PHE A 223     4879   4000   4308   -313    433   -142
ATOM   1897  H   PHE A 223       9.210 -12.441  -4.593  1.00 32.13           H  
ATOM   1898  HA  PHE A 223      11.466 -13.719  -5.965  1.00 34.39           H  
ATOM   1899  HB3 PHE A 223      12.786 -11.863  -5.035  1.00 35.35           H  
ATOM   1900  HB2 PHE A 223      13.143 -13.307  -4.227  1.00 35.35           H  
ATOM   1901  HD1 PHE A 223      11.699 -13.855  -1.933  1.00 34.88           H  
ATOM   1902  HD2 PHE A 223      12.208 -10.136  -3.847  1.00 33.05           H  
ATOM   1903  HE1 PHE A 223      11.583 -12.601   0.338  1.00 33.37           H  
ATOM   1904  HE2 PHE A 223      12.108  -8.958  -1.546  1.00 33.15           H  
ATOM   1905  HZ  PHE A 223      11.995 -10.269   0.446  1.00 34.71           H  
ATOM   1906  N   LYS A 224      11.183 -15.728  -4.696  1.00 37.04           N  
ANISOU 1906  N   LYS A 224     5056   4239   4778   -510    521   -382
ATOM   1907  CA  LYS A 224      11.172 -16.845  -3.799  1.00 40.43           C  
ANISOU 1907  CA  LYS A 224     5437   4731   5194   -539    548   -418
ATOM   1908  C   LYS A 224      12.343 -16.678  -2.837  1.00 38.95           C  
ANISOU 1908  C   LYS A 224     5274   4546   4980   -563    615   -343
ATOM   1909  O   LYS A 224      13.458 -16.270  -3.228  1.00 34.12           O  
ANISOU 1909  O   LYS A 224     4694   3876   4394   -599    664   -302
ATOM   1910  CB  LYS A 224      11.235 -18.183  -4.552  1.00 41.13           C  
ANISOU 1910  CB  LYS A 224     5483   4808   5335   -588    563   -493
ATOM   1911  CG  LYS A 224      11.318 -19.404  -3.613  1.00 45.07           C  
ANISOU 1911  CG  LYS A 224     5934   5355   5834   -638    620   -520
ATOM   1912  CD  LYS A 224      11.315 -20.722  -4.406  1.00 53.94           C  
ANISOU 1912  CD  LYS A 224     7022   6450   7022   -691    642   -584
ATOM   1913  CE  LYS A 224      12.615 -21.168  -5.177  1.00 53.46           C  
ANISOU 1913  CE  LYS A 224     7012   6303   6999   -719    679   -533
ATOM   1914  NZ  LYS A 224      12.475 -22.595  -5.611  1.00 47.24           N1+
ANISOU 1914  NZ  LYS A 224     6193   5481   6276   -769    696   -594
ATOM   1915  H   LYS A 224      11.953 -15.671  -5.346  1.00 37.04           H  
ATOM   1916  HA  LYS A 224      10.282 -16.759  -3.177  1.00 40.43           H  
ATOM   1917  HB3 LYS A 224      12.004 -18.320  -5.312  1.00 41.13           H  
ATOM   1918  HB2 LYS A 224      10.347 -18.301  -5.173  1.00 41.13           H  
ATOM   1919  HG3 LYS A 224      10.466 -19.485  -2.938  1.00 45.07           H  
ATOM   1920  HG2 LYS A 224      12.224 -19.443  -3.008  1.00 45.07           H  
ATOM   1921  HD3 LYS A 224      10.435 -20.638  -5.045  1.00 53.94           H  
ATOM   1922  HD2 LYS A 224      10.970 -21.557  -3.795  1.00 53.94           H  
ATOM   1923  HE3 LYS A 224      13.496 -20.984  -4.562  1.00 53.46           H  
ATOM   1924  HE2 LYS A 224      12.847 -20.663  -6.114  1.00 53.46           H  
ATOM   1925  HZ1 LYS A 224      13.373 -22.977  -5.872  1.00 47.24           H  
ATOM   1926  HZ2 LYS A 224      12.329 -23.043  -4.718  1.00 47.24           H  
ATOM   1927  HZ3 LYS A 224      11.719 -22.731  -6.268  1.00 47.24           H  
ATOM   1928  N   VAL A 225      12.101 -16.830  -1.590  1.00 38.23           N  
ANISOU 1928  N   VAL A 225     5174   4519   4834   -546    616   -327
ATOM   1929  CA  VAL A 225      13.100 -16.860  -0.491  1.00 35.80           C  
ANISOU 1929  CA  VAL A 225     4901   4210   4490   -567    673   -252
ATOM   1930  C   VAL A 225      13.833 -18.194  -0.403  1.00 45.85           C  
ANISOU 1930  C   VAL A 225     6156   5480   5784   -644    748   -267
ATOM   1931  O   VAL A 225      13.202 -19.212  -0.473  1.00 44.01           O  
ANISOU 1931  O   VAL A 225     5861   5298   5562   -673    760   -342
ATOM   1932  CB  VAL A 225      12.409 -16.593   0.886  1.00 35.30           C  
ANISOU 1932  CB  VAL A 225     4831   4221   4362   -534    656   -239
ATOM   1933  CG1 VAL A 225      13.250 -16.830   2.155  1.00 37.12           C  
ANISOU 1933  CG1 VAL A 225     5105   4448   4550   -563    717   -164
ATOM   1934  CG2 VAL A 225      11.751 -15.234   0.939  1.00 44.13           C  
ANISOU 1934  CG2 VAL A 225     5970   5338   5460   -461    583   -219
ATOM   1935  H   VAL A 225      11.182 -17.149  -1.321  1.00 38.23           H  
ATOM   1936  HA  VAL A 225      13.844 -16.088  -0.691  1.00 35.80           H  
ATOM   1937  HB  VAL A 225      11.614 -17.332   0.979  1.00 35.30           H  
ATOM   1938 HG11 VAL A 225      12.719 -16.561   3.068  1.00 37.12           H  
ATOM   1939 HG12 VAL A 225      13.512 -17.887   2.210  1.00 37.12           H  
ATOM   1940 HG13 VAL A 225      14.143 -16.206   2.194  1.00 37.12           H  
ATOM   1941 HG21 VAL A 225      11.024 -15.075   0.143  1.00 44.13           H  
ATOM   1942 HG22 VAL A 225      11.165 -14.920   1.802  1.00 44.13           H  
ATOM   1943 HG23 VAL A 225      12.609 -14.631   0.640  1.00 44.13           H  
ATOM   1944  N   LEU A 226      15.172 -18.153  -0.278  1.00 41.66           N  
ANISOU 1944  N   LEU A 226     5679   4888   5261   -677    797   -199
ATOM   1945  CA  LEU A 226      16.015 -19.238   0.027  1.00 39.77           C  
ANISOU 1945  CA  LEU A 226     5437   4640   5032   -757    873   -199
ATOM   1946  C   LEU A 226      16.244 -19.391   1.549  1.00 40.06           C  
ANISOU 1946  C   LEU A 226     5507   4709   5006   -784    923   -142
ATOM   1947  O   LEU A 226      15.969 -20.361   2.158  1.00 33.52           O  
ANISOU 1947  O   LEU A 226     4649   3921   4165   -847    983   -170
ATOM   1948  CB  LEU A 226      17.374 -19.294  -0.749  1.00 36.59           C  
ANISOU 1948  CB  LEU A 226     5080   4143   4679   -785    895   -162
ATOM   1949  CG  LEU A 226      17.187 -19.112  -2.301  1.00 38.07           C  
ANISOU 1949  CG  LEU A 226     5234   4296   4933   -781    863   -226
ATOM   1950  CD1 LEU A 226      18.505 -19.568  -2.971  1.00 40.10           C  
ANISOU 1950  CD1 LEU A 226     5548   4458   5232   -794    877   -179
ATOM   1951  CD2 LEU A 226      15.933 -19.851  -2.922  1.00 43.09           C  
ANISOU 1951  CD2 LEU A 226     5800   4973   5600   -834    891   -312
ATOM   1952  H   LEU A 226      15.650 -17.274  -0.138  1.00 41.66           H  
ATOM   1953  HA  LEU A 226      15.450 -20.157  -0.131  1.00 39.77           H  
ATOM   1954  HB3 LEU A 226      17.817 -20.267  -0.537  1.00 36.59           H  
ATOM   1955  HB2 LEU A 226      18.053 -18.571  -0.297  1.00 36.59           H  
ATOM   1956  HG  LEU A 226      17.064 -18.053  -2.527  1.00 38.07           H  
ATOM   1957 HD11 LEU A 226      19.335 -19.034  -2.507  1.00 40.10           H  
ATOM   1958 HD12 LEU A 226      18.770 -20.620  -2.861  1.00 40.10           H  
ATOM   1959 HD13 LEU A 226      18.422 -19.357  -4.037  1.00 40.10           H  
ATOM   1960 HD21 LEU A 226      15.273 -20.333  -2.201  1.00 43.09           H  
ATOM   1961 HD22 LEU A 226      15.361 -19.116  -3.488  1.00 43.09           H  
ATOM   1962 HD23 LEU A 226      16.222 -20.585  -3.675  1.00 43.09           H  
ATOM   1963  N   GLU A 227      16.824 -18.323   2.148  1.00 38.92           N  
ANISOU 1963  N   GLU A 227     5422   4547   4817   -739    899    -66
ATOM   1964  CA  GLU A 227      17.300 -18.390   3.486  1.00 41.51           C  
ANISOU 1964  CA  GLU A 227     5799   4892   5080   -763    940     -2
ATOM   1965  C   GLU A 227      17.080 -16.972   4.077  1.00 37.08           C  
ANISOU 1965  C   GLU A 227     5281   4333   4475   -687    884     54
ATOM   1966  O   GLU A 227      17.369 -16.003   3.394  1.00 38.27           O  
ANISOU 1966  O   GLU A 227     5449   4438   4653   -631    830     72
ATOM   1967  CB  GLU A 227      18.853 -18.715   3.588  1.00 48.98           C  
ANISOU 1967  CB  GLU A 227     6813   5765   6032   -827    998     61
ATOM   1968  CG  GLU A 227      19.233 -20.182   3.113  1.00 53.77           C  
ANISOU 1968  CG  GLU A 227     7384   6388   6660   -918   1072     15
ATOM   1969  CD  GLU A 227      18.804 -21.345   4.081  1.00 56.73           C  
ANISOU 1969  CD  GLU A 227     7722   6852   6979   -957   1119    -17
ATOM   1970  OE1 GLU A 227      18.509 -21.083   5.267  1.00 53.81           O  
ANISOU 1970  OE1 GLU A 227     7372   6525   6548   -917   1098     12
ATOM   1971  OE2 GLU A 227      18.668 -22.509   3.654  1.00 50.60           O1-
ANISOU 1971  OE2 GLU A 227     6894   6108   6223  -1027   1176    -76
ATOM   1972  H   GLU A 227      16.829 -17.392   1.758  1.00 38.92           H  
ATOM   1973  HA  GLU A 227      16.842 -19.048   4.224  1.00 41.51           H  
ATOM   1974  HB3 GLU A 227      19.158 -18.696   4.634  1.00 48.98           H  
ATOM   1975  HB2 GLU A 227      19.455 -17.984   3.048  1.00 48.98           H  
ATOM   1976  HG3 GLU A 227      20.298 -20.257   2.892  1.00 53.77           H  
ATOM   1977  HG2 GLU A 227      18.870 -20.377   2.104  1.00 53.77           H  
ATOM   1978  N   LEU A 228      16.646 -16.938   5.315  1.00 39.39           N  
ANISOU 1978  N   LEU A 228     5586   4680   4700   -688    899     76
ATOM   1979  CA  LEU A 228      16.516 -15.668   6.048  1.00 42.26           C  
ANISOU 1979  CA  LEU A 228     5991   5049   5017   -621    848    130
ATOM   1980  C   LEU A 228      17.349 -15.835   7.362  1.00 38.41           C  
ANISOU 1980  C   LEU A 228     5588   4537   4470   -647    883    216
ATOM   1981  O   LEU A 228      17.272 -16.779   8.078  1.00 40.66           O  
ANISOU 1981  O   LEU A 228     5884   4838   4726   -720    951    218
ATOM   1982  CB  LEU A 228      15.057 -15.477   6.421  1.00 37.22           C  
ANISOU 1982  CB  LEU A 228     5291   4502   4349   -577    809     73
ATOM   1983  CG  LEU A 228      14.828 -13.987   6.622  1.00 44.80           C  
ANISOU 1983  CG  LEU A 228     6221   5471   5331   -499    726     44
ATOM   1984  CD1 LEU A 228      14.744 -13.275   5.254  1.00 50.09           C  
ANISOU 1984  CD1 LEU A 228     6879   6080   6072   -497    708     20
ATOM   1985  CD2 LEU A 228      13.737 -13.693   7.590  1.00 45.41           C  
ANISOU 1985  CD2 LEU A 228     6224   5639   5390   -486    706    -36
ATOM   1986  H   LEU A 228      16.639 -17.788   5.860  1.00 39.39           H  
ATOM   1987  HA  LEU A 228      16.866 -14.767   5.545  1.00 42.26           H  
ATOM   1988  HB3 LEU A 228      14.765 -16.133   7.241  1.00 37.22           H  
ATOM   1989  HB2 LEU A 228      14.288 -15.863   5.752  1.00 37.22           H  
ATOM   1990  HG  LEU A 228      15.701 -13.508   7.066  1.00 44.80           H  
ATOM   1991 HD11 LEU A 228      14.478 -13.935   4.429  1.00 50.09           H  
ATOM   1992 HD12 LEU A 228      14.115 -12.399   5.412  1.00 50.09           H  
ATOM   1993 HD13 LEU A 228      15.732 -12.863   5.049  1.00 50.09           H  
ATOM   1994 HD21 LEU A 228      12.781 -14.182   7.403  1.00 45.41           H  
ATOM   1995 HD22 LEU A 228      14.091 -13.935   8.592  1.00 45.41           H  
ATOM   1996 HD23 LEU A 228      13.549 -12.619   7.601  1.00 45.41           H  
ATOM   1997  N   ARG A 229      18.163 -14.749   7.606  1.00 38.82           N  
ANISOU 1997  N   ARG A 229     5701   4548   4502   -590    835    284
ATOM   1998  CA  ARG A 229      19.228 -14.677   8.565  1.00 42.91           C  
ANISOU 1998  CA  ARG A 229     6310   5033   4961   -606    852    368
ATOM   1999  C   ARG A 229      19.024 -13.362   9.316  1.00 43.55           C  
ANISOU 1999  C   ARG A 229     6419   5121   5007   -523    782    408
ATOM   2000  O   ARG A 229      18.639 -12.365   8.676  1.00 45.46           O  
ANISOU 2000  O   ARG A 229     6653   5329   5291   -458    721    410
ATOM   2001  CB  ARG A 229      20.497 -14.697   7.701  1.00 41.23           C  
ANISOU 2001  CB  ARG A 229     6170   4716   4781   -637    867    426
ATOM   2002  CG  ARG A 229      21.797 -15.182   8.475  1.00 44.12           C  
ANISOU 2002  CG  ARG A 229     6643   5034   5087   -648    871    516
ATOM   2003  CD  ARG A 229      23.051 -15.103   7.606  1.00 45.28           C  
ANISOU 2003  CD  ARG A 229     6862   5072   5270   -677    878    568
ATOM   2004  NE  ARG A 229      23.370 -13.702   7.263  1.00 45.83           N  
ANISOU 2004  NE  ARG A 229     6929   5080   5403   -603    811    575
ATOM   2005  CZ  ARG A 229      24.163 -12.848   7.901  1.00 45.13           C  
ANISOU 2005  CZ  ARG A 229     6891   4895   5360   -608    801    610
ATOM   2006  NH1 ARG A 229      24.831 -13.130   9.055  1.00 35.07           N  
ANISOU 2006  NH1 ARG A 229     5680   3570   4075   -684    850    645
ATOM   2007  NH2 ARG A 229      24.284 -11.583   7.431  1.00 50.35           N1+
ANISOU 2007  NH2 ARG A 229     7541   5510   6078   -537    742    607
ATOM   2008  H   ARG A 229      18.310 -14.146   6.810  1.00 38.82           H  
ATOM   2009  HA  ARG A 229      19.184 -15.491   9.289  1.00 42.91           H  
ATOM   2010  HB3 ARG A 229      20.669 -13.691   7.316  1.00 41.23           H  
ATOM   2011  HB2 ARG A 229      20.427 -15.432   6.899  1.00 41.23           H  
ATOM   2012  HG3 ARG A 229      21.600 -16.230   8.701  1.00 44.12           H  
ATOM   2013  HG2 ARG A 229      21.910 -14.520   9.334  1.00 44.12           H  
ATOM   2014  HD3 ARG A 229      22.791 -15.650   6.700  1.00 45.28           H  
ATOM   2015  HD2 ARG A 229      23.875 -15.599   8.120  1.00 45.28           H  
ATOM   2016  HE  ARG A 229      23.034 -13.387   6.364  1.00 45.83           H  
ATOM   2017 HH12 ARG A 229      25.464 -12.421   9.397  1.00 35.07           H  
ATOM   2018 HH11 ARG A 229      24.765 -14.016   9.534  1.00 35.07           H  
ATOM   2019 HH22 ARG A 229      25.112 -11.064   7.685  1.00 50.35           H  
ATOM   2020 HH21 ARG A 229      23.781 -11.317   6.597  1.00 50.35           H  
ATOM   2021  N   THR A 230      19.286 -13.293  10.592  1.00 34.76           N  
ANISOU 2021  N   THR A 230     5338   4052   3817   -527    793    436
ATOM   2022  CA  THR A 230      19.350 -12.000  11.334  1.00 42.06           C  
ANISOU 2022  CA  THR A 230     6310   4966   4703   -457    730    490
ATOM   2023  C   THR A 230      20.888 -11.557  11.282  1.00 50.12           C  
ANISOU 2023  C   THR A 230     7443   5900   5702   -473    733    580
ATOM   2024  O   THR A 230      21.755 -12.418  11.440  1.00 51.31           O  
ANISOU 2024  O   THR A 230     7641   6028   5826   -552    797    604
ATOM   2025  CB  THR A 230      19.067 -12.192  12.839  1.00 50.40           C  
ANISOU 2025  CB  THR A 230     7347   6114   5687   -445    730    472
ATOM   2026  OG1 THR A 230      17.763 -12.726  12.711  1.00 60.31           O  
ANISOU 2026  OG1 THR A 230     8504   7442   6968   -415    706    390
ATOM   2027  CG2 THR A 230      19.087 -10.952  13.720  1.00 53.84           C  
ANISOU 2027  CG2 THR A 230     7846   6530   6079   -378    667    537
ATOM   2028  H   THR A 230      19.527 -14.134  11.097  1.00 34.76           H  
ATOM   2029  HA  THR A 230      18.655 -11.244  10.969  1.00 42.06           H  
ATOM   2030  HB  THR A 230      19.762 -12.935  13.230  1.00 50.40           H  
ATOM   2031  HG1 THR A 230      17.659 -13.508  13.259  1.00 60.31           H  
ATOM   2032 HG21 THR A 230      20.068 -10.485  13.803  1.00 53.84           H  
ATOM   2033 HG22 THR A 230      18.372 -10.268  13.264  1.00 53.84           H  
ATOM   2034 HG23 THR A 230      18.714 -11.221  14.708  1.00 53.84           H  
ATOM   2035  N   GLN A 231      21.032 -10.244  11.180  1.00 54.20           N  
ANISOU 2035  N   GLN A 231     6896   6348   7351    702   -792    962
ATOM   2036  CA  GLN A 231      22.411  -9.642  11.219  1.00 57.36           C  
ANISOU 2036  CA  GLN A 231     7239   6768   7787    782   -743   1016
ATOM   2037  C   GLN A 231      22.784  -9.149  12.606  1.00 61.73           C  
ANISOU 2037  C   GLN A 231     7708   7477   8270    877   -740   1039
ATOM   2038  O   GLN A 231      21.917  -8.855  13.432  1.00 63.68           O  
ANISOU 2038  O   GLN A 231     7939   7812   8444    878   -777   1008
ATOM   2039  CB  GLN A 231      22.478  -8.473  10.256  1.00 57.68           C  
ANISOU 2039  CB  GLN A 231     7312   6750   7853    740   -714    948
ATOM   2040  CG  GLN A 231      21.836  -8.573   8.846  1.00 56.20           C  
ANISOU 2040  CG  GLN A 231     7197   6417   7741    662   -709    930
ATOM   2041  CD  GLN A 231      22.116  -7.356   7.967  1.00 68.88           C  
ANISOU 2041  CD  GLN A 231     8829   7972   9370    631   -677    868
ATOM   2042  OE1 GLN A 231      21.953  -7.402   6.791  1.00 73.32           O  
ANISOU 2042  OE1 GLN A 231     9396   8587   9875    613   -681    794
ATOM   2043  NE2 GLN A 231      22.367  -6.221   8.566  1.00 67.69           N  
ANISOU 2043  NE2 GLN A 231     8694   7717   9309    625   -641    897
ATOM   2044  H   GLN A 231      20.259  -9.598  11.262  1.00 54.20           H  
ATOM   2045  HA  GLN A 231      23.121 -10.460  11.097  1.00 57.36           H  
ATOM   2046  HB3 GLN A 231      23.525  -8.182  10.168  1.00 57.68           H  
ATOM   2047  HB2 GLN A 231      22.056  -7.584  10.722  1.00 57.68           H  
ATOM   2048  HG3 GLN A 231      20.762  -8.760   8.883  1.00 56.20           H  
ATOM   2049  HG2 GLN A 231      22.339  -9.440   8.417  1.00 56.20           H  
ATOM   2050 HE22 GLN A 231      22.302  -5.395   7.988  1.00 67.69           H  
ATOM   2051 HE21 GLN A 231      22.249  -6.157   9.567  1.00 67.69           H  
ATOM   2052  N   SER A 232      24.085  -8.846  12.827  1.00 63.62           N  
ANISOU 2052  N   SER A 232     7890   7751   8531    958   -693   1090
ATOM   2053  CA  SER A 232      24.565  -8.500  14.213  1.00 61.00           C  
ANISOU 2053  CA  SER A 232     7480   7577   8120   1043   -679   1089
ATOM   2054  C   SER A 232      24.086  -7.114  14.669  1.00 69.03           C  
ANISOU 2054  C   SER A 232     8477   8693   9060   1027   -716   1003
ATOM   2055  O   SER A 232      23.787  -6.853  15.857  1.00 71.45           O  
ANISOU 2055  O   SER A 232     8728   9129   9291   1074   -741    994
ATOM   2056  CB  SER A 232      26.049  -8.718  14.130  1.00 62.28           C  
ANISOU 2056  CB  SER A 232     7599   7750   8316   1108   -612   1131
ATOM   2057  OG  SER A 232      26.790  -8.759  15.395  1.00 74.99           O  
ANISOU 2057  OG  SER A 232     9131   9508   9852   1178   -599   1127
ATOM   2058  H   SER A 232      24.763  -8.910  12.082  1.00 63.62           H  
ATOM   2059  HA  SER A 232      24.155  -9.171  14.968  1.00 61.00           H  
ATOM   2060  HB3 SER A 232      26.445  -7.863  13.583  1.00 62.28           H  
ATOM   2061  HB2 SER A 232      26.147  -9.613  13.515  1.00 62.28           H  
ATOM   2062  HG  SER A 232      27.280  -7.942  15.518  1.00 74.99           H  
ATOM   2063  N   ASP A 233      23.768  -6.173  13.729  1.00 75.60           N  
ANISOU 2063  N   ASP A 233     9361   9463   9900    947   -713    911
ATOM   2064  CA  ASP A 233      23.221  -4.844  14.036  1.00 70.65           C  
ANISOU 2064  CA  ASP A 233     8728   8913   9203    908   -735    797
ATOM   2065  C   ASP A 233      21.679  -4.855  14.264  1.00 67.46           C  
ANISOU 2065  C   ASP A 233     8368   8498   8764    832   -781    733
ATOM   2066  O   ASP A 233      21.141  -3.892  14.799  1.00 77.17           O  
ANISOU 2066  O   ASP A 233     9593   9785   9944    796   -796    636
ATOM   2067  CB  ASP A 233      23.546  -3.795  12.900  1.00 70.90           C  
ANISOU 2067  CB  ASP A 233     8800   8878   9260    854   -709    728
ATOM   2068  CG  ASP A 233      23.012  -3.996  11.543  1.00 76.04           C  
ANISOU 2068  CG  ASP A 233     9540   9364   9987    778   -700    733
ATOM   2069  OD1 ASP A 233      22.556  -5.107  11.159  1.00 79.31           O  
ANISOU 2069  OD1 ASP A 233     9991   9716  10429    751   -722    772
ATOM   2070  OD2 ASP A 233      23.377  -3.190  10.597  1.00 62.37           O1-
ANISOU 2070  OD2 ASP A 233     7838   7571   8287    748   -672    696
ATOM   2071  H   ASP A 233      23.776  -6.377  12.740  1.00 75.60           H  
ATOM   2072  HA  ASP A 233      23.517  -4.433  15.002  1.00 70.65           H  
ATOM   2073  HB3 ASP A 233      24.618  -3.966  12.795  1.00 70.90           H  
ATOM   2074  HB2 ASP A 233      23.418  -2.733  13.112  1.00 70.90           H  
ATOM   2075  N   GLY A 234      20.992  -5.997  13.866  1.00 58.83           N  
ANISOU 2075  N   GLY A 234     7317   7336   7701    809   -801    786
ATOM   2076  CA  GLY A 234      19.610  -6.223  14.243  1.00 61.24           C  
ANISOU 2076  CA  GLY A 234     7668   7623   7978    738   -839    737
ATOM   2077  C   GLY A 234      18.645  -6.115  13.064  1.00 60.64           C  
ANISOU 2077  C   GLY A 234     7682   7428   7931    631   -842    671
ATOM   2078  O   GLY A 234      17.470  -6.545  13.153  1.00 57.85           O  
ANISOU 2078  O   GLY A 234     7378   7029   7573    574   -868    660
ATOM   2079  H   GLY A 234      21.475  -6.657  13.274  1.00 58.83           H  
ATOM   2080  HA3 GLY A 234      19.111  -5.692  15.054  1.00 61.24           H  
ATOM   2081  HA2 GLY A 234      19.679  -7.292  14.445  1.00 61.24           H  
ATOM   2082  N   ILE A 235      19.140  -5.684  11.870  1.00 59.04           N  
ANISOU 2082  N   ILE A 235     7502   7177   7755    606   -815    630
ATOM   2083  CA  ILE A 235      18.355  -5.858  10.594  1.00 55.43           C  
ANISOU 2083  CA  ILE A 235     7129   6607   7325    512   -815    575
ATOM   2084  C   ILE A 235      18.435  -7.389  10.244  1.00 49.78           C  
ANISOU 2084  C   ILE A 235     6461   5786   6668    490   -823    641
ATOM   2085  O   ILE A 235      19.111  -8.248  10.835  1.00 48.42           O  
ANISOU 2085  O   ILE A 235     6260   5594   6542    545   -806    722
ATOM   2086  CB  ILE A 235      19.090  -4.994   9.525  1.00 55.49           C  
ANISOU 2086  CB  ILE A 235     7145   6590   7350    501   -782    524
ATOM   2087  CG1 ILE A 235      18.929  -3.489   9.734  1.00 52.10           C  
ANISOU 2087  CG1 ILE A 235     6680   6253   6863    499   -780    439
ATOM   2088  CG2 ILE A 235      18.731  -5.255   7.995  1.00 53.21           C  
ANISOU 2088  CG2 ILE A 235     6941   6177   7099    420   -778    490
ATOM   2089  CD1 ILE A 235      17.500  -2.961   9.432  1.00 53.13           C  
ANISOU 2089  CD1 ILE A 235     6815   6368   7004    488   -747    385
ATOM   2090  H   ILE A 235      20.065  -5.302  11.734  1.00 59.04           H  
ATOM   2091  HA  ILE A 235      17.296  -5.605  10.637  1.00 55.43           H  
ATOM   2092  HB  ILE A 235      20.146  -5.251   9.612  1.00 55.49           H  
ATOM   2093 HG13 ILE A 235      19.708  -3.021   9.131  1.00 52.10           H  
ATOM   2094 HG12 ILE A 235      18.959  -3.275  10.803  1.00 52.10           H  
ATOM   2095 HG21 ILE A 235      19.123  -4.467   7.352  1.00 53.21           H  
ATOM   2096 HG22 ILE A 235      19.352  -6.068   7.620  1.00 53.21           H  
ATOM   2097 HG23 ILE A 235      17.708  -5.563   7.775  1.00 53.21           H  
ATOM   2098 HD11 ILE A 235      17.458  -1.877   9.327  1.00 53.13           H  
ATOM   2099 HD12 ILE A 235      17.111  -3.465   8.547  1.00 53.13           H  
ATOM   2100 HD13 ILE A 235      16.825  -3.144  10.267  1.00 53.13           H  
ATOM   2101  N   GLN A 236      17.556  -7.791   9.331  1.00 42.30           N  
ANISOU 2101  N   GLN A 236     5582   4771   5719    412   -844    606
ATOM   2102  CA  GLN A 236      17.560  -9.134   8.692  1.00 41.02           C  
ANISOU 2102  CA  GLN A 236     5464   4517   5605    382   -857    655
ATOM   2103  C   GLN A 236      18.181  -9.077   7.206  1.00 37.16           C  
ANISOU 2103  C   GLN A 236     5022   3927   5169    340   -837    628
ATOM   2104  O   GLN A 236      18.215  -7.984   6.640  1.00 35.74           O  
ANISOU 2104  O   GLN A 236     4864   3740   4976    310   -820    558
ATOM   2105  CB  GLN A 236      16.158  -9.787   8.769  1.00 38.96           C  
ANISOU 2105  CB  GLN A 236     5247   4246   5310    324   -891    635
ATOM   2106  CG  GLN A 236      15.773  -9.957  10.263  1.00 46.26           C  
ANISOU 2106  CG  GLN A 236     6182   5130   6264    326   -915    712
ATOM   2107  CD  GLN A 236      14.350  -9.771  10.551  1.00 48.92           C  
ANISOU 2107  CD  GLN A 236     6539   5494   6554    296   -946    708
ATOM   2108  OE1 GLN A 236      14.042  -9.099  11.531  1.00 42.41           O  
ANISOU 2108  OE1 GLN A 236     5719   4717   5678    273   -946    646
ATOM   2109  NE2 GLN A 236      13.456 -10.314   9.685  1.00 53.20           N  
ANISOU 2109  NE2 GLN A 236     7090   6005   7118    296   -968    775
ATOM   2110  H   GLN A 236      17.113  -7.063   8.789  1.00 42.30           H  
ATOM   2111  HA  GLN A 236      18.304  -9.795   9.136  1.00 41.02           H  
ATOM   2112  HB3 GLN A 236      16.083 -10.778   8.321  1.00 38.96           H  
ATOM   2113  HB2 GLN A 236      15.468  -9.211   8.152  1.00 38.96           H  
ATOM   2114  HG3 GLN A 236      16.311  -9.280  10.927  1.00 46.26           H  
ATOM   2115  HG2 GLN A 236      15.994 -10.874  10.809  1.00 46.26           H  
ATOM   2116 HE22 GLN A 236      12.473 -10.153   9.851  1.00 53.20           H  
ATOM   2117 HE21 GLN A 236      13.745 -10.717   8.805  1.00 53.20           H  
ATOM   2118  N   GLN A 237      18.534 -10.259   6.716  1.00 39.43           N  
ANISOU 2118  N   GLN A 237     5322   4139   5521    338   -836    684
ATOM   2119  CA  GLN A 237      19.186 -10.485   5.444  1.00 38.28           C  
ANISOU 2119  CA  GLN A 237     5220   3892   5432    294   -819    656
ATOM   2120  C   GLN A 237      18.680 -11.745   4.791  1.00 36.51           C  
ANISOU 2120  C   GLN A 237     5047   3601   5223    234   -851    657
ATOM   2121  O   GLN A 237      18.728 -12.848   5.348  1.00 39.07           O  
ANISOU 2121  O   GLN A 237     5358   3940   5546    246   -876    714
ATOM   2122  CB  GLN A 237      20.698 -10.479   5.593  1.00 45.39           C  
ANISOU 2122  CB  GLN A 237     6081   4755   6411    349   -779    714
ATOM   2123  CG  GLN A 237      21.328 -10.201   4.146  1.00 47.11           C  
ANISOU 2123  CG  GLN A 237     6329   4900   6671    319   -746    660
ATOM   2124  CD  GLN A 237      22.786 -10.563   4.212  1.00 53.68           C  
ANISOU 2124  CD  GLN A 237     7112   5774   7509    383   -701    671
ATOM   2125  OE1 GLN A 237      23.254 -11.528   4.849  1.00 54.32           O  
ANISOU 2125  OE1 GLN A 237     7131   5936   7572    456   -692    728
ATOM   2126  NE2 GLN A 237      23.573  -9.769   3.476  1.00 53.74           N  
ANISOU 2126  NE2 GLN A 237     7147   5732   7540    357   -673    616
ATOM   2127  H   GLN A 237      18.435 -11.090   7.282  1.00 39.43           H  
ATOM   2128  HA  GLN A 237      18.815  -9.681   4.808  1.00 38.28           H  
ATOM   2129  HB3 GLN A 237      21.001 -11.430   6.033  1.00 45.39           H  
ATOM   2130  HB2 GLN A 237      21.108  -9.644   6.161  1.00 45.39           H  
ATOM   2131  HG3 GLN A 237      21.107  -9.158   3.921  1.00 47.11           H  
ATOM   2132  HG2 GLN A 237      20.866 -10.747   3.324  1.00 47.11           H  
ATOM   2133 HE22 GLN A 237      24.579  -9.857   3.442  1.00 53.74           H  
ATOM   2134 HE21 GLN A 237      23.229  -9.009   2.907  1.00 53.74           H  
ATOM   2135  N   ALA A 238      18.139 -11.555   3.657  1.00 35.57           N  
ANISOU 2135  N   ALA A 238     4983   3416   5115    171   -851    593
ATOM   2136  CA  ALA A 238      17.594 -12.593   2.767  1.00 38.26           C  
ANISOU 2136  CA  ALA A 238     5373   3708   5456    110   -884    580
ATOM   2137  C   ALA A 238      18.631 -12.963   1.652  1.00 36.83           C  
ANISOU 2137  C   ALA A 238     5217   3435   5341     76   -871    551
ATOM   2138  O   ALA A 238      19.380 -12.043   1.225  1.00 38.54           O  
ANISOU 2138  O   ALA A 238     5453   3629   5560     60   -848    491
ATOM   2139  CB  ALA A 238      16.276 -12.033   2.246  1.00 35.73           C  
ANISOU 2139  CB  ALA A 238     5099   3420   5058     60   -903    516
ATOM   2140  H   ALA A 238      18.158 -10.626   3.261  1.00 35.57           H  
ATOM   2141  HA  ALA A 238      17.351 -13.447   3.399  1.00 38.26           H  
ATOM   2142  HB1 ALA A 238      15.529 -12.793   2.014  1.00 35.73           H  
ATOM   2143  HB2 ALA A 238      15.730 -11.368   2.916  1.00 35.73           H  
ATOM   2144  HB3 ALA A 238      16.409 -11.348   1.408  1.00 35.73           H  
ATOM   2145  N   LYS A 239      18.519 -14.241   1.351  1.00 31.02           N  
ANISOU 2145  N   LYS A 239     4479   2647   4660     64   -886    589
ATOM   2146  CA  LYS A 239      19.113 -14.885   0.197  1.00 34.82           C  
ANISOU 2146  CA  LYS A 239     4982   3040   5207     23   -879    551
ATOM   2147  C   LYS A 239      17.819 -15.349  -0.535  1.00 29.52           C  
ANISOU 2147  C   LYS A 239     4366   2364   4486    -46   -919    496
ATOM   2148  O   LYS A 239      16.965 -16.060   0.032  1.00 34.01           O  
ANISOU 2148  O   LYS A 239     4937   2946   5040    -59   -953    532
ATOM   2149  CB  LYS A 239      20.073 -15.952   0.552  1.00 41.91           C  
ANISOU 2149  CB  LYS A 239     5839   3881   6205     49   -866    620
ATOM   2150  CG  LYS A 239      20.730 -16.695  -0.639  1.00 44.62           C  
ANISOU 2150  CG  LYS A 239     6192   4129   6632     12   -846    573
ATOM   2151  CD  LYS A 239      21.645 -17.788  -0.131  1.00 38.69           C  
ANISOU 2151  CD  LYS A 239     5387   3329   5985     48   -812    642
ATOM   2152  CE  LYS A 239      22.621 -18.261  -1.302  1.00 42.90           C  
ANISOU 2152  CE  LYS A 239     5928   3800   6572    -11   -819    599
ATOM   2153  NZ  LYS A 239      23.334 -19.456  -0.881  1.00 44.62           N1+
ANISOU 2153  NZ  LYS A 239     6082   3999   6874     25   -766    658
ATOM   2154  H   LYS A 239      17.792 -14.816   1.751  1.00 31.02           H  
ATOM   2155  HA  LYS A 239      19.677 -14.142  -0.367  1.00 34.82           H  
ATOM   2156  HB3 LYS A 239      19.498 -16.683   1.121  1.00 41.91           H  
ATOM   2157  HB2 LYS A 239      20.879 -15.542   1.161  1.00 41.91           H  
ATOM   2158  HG3 LYS A 239      21.279 -15.920  -1.175  1.00 44.62           H  
ATOM   2159  HG2 LYS A 239      19.948 -17.125  -1.265  1.00 44.62           H  
ATOM   2160  HD3 LYS A 239      21.057 -18.667   0.133  1.00 38.69           H  
ATOM   2161  HD2 LYS A 239      22.204 -17.508   0.761  1.00 38.69           H  
ATOM   2162  HE3 LYS A 239      23.192 -17.526  -1.871  1.00 42.90           H  
ATOM   2163  HE2 LYS A 239      22.047 -18.810  -2.048  1.00 42.90           H  
ATOM   2164  HZ1 LYS A 239      23.757 -19.923  -1.670  1.00 44.62           H  
ATOM   2165  HZ2 LYS A 239      23.979 -19.203  -0.147  1.00 44.62           H  
ATOM   2166  HZ3 LYS A 239      22.617 -20.067  -0.517  1.00 44.62           H  
ATOM   2167  N   VAL A 240      17.651 -14.716  -1.706  1.00 33.16           N  
ANISOU 2167  N   VAL A 240     4868   2812   4919    -85   -913    413
ATOM   2168  CA  VAL A 240      16.435 -14.695  -2.487  1.00 37.49           C  
ANISOU 2168  CA  VAL A 240     5467   3376   5400   -139   -945    360
ATOM   2169  C   VAL A 240      16.779 -14.911  -3.966  1.00 36.36           C  
ANISOU 2169  C   VAL A 240     5350   3173   5293   -184   -947    293
ATOM   2170  O   VAL A 240      17.810 -14.488  -4.486  1.00 40.57           O  
ANISOU 2170  O   VAL A 240     5876   3658   5880   -179   -915    259
ATOM   2171  CB  VAL A 240      15.604 -13.366  -2.304  1.00 34.63           C  
ANISOU 2171  CB  VAL A 240     5132   3071   4953   -141   -936    320
ATOM   2172  CG1 VAL A 240      15.383 -13.022  -0.779  1.00 39.87           C  
ANISOU 2172  CG1 VAL A 240     5769   3800   5581   -103   -937    375
ATOM   2173  CG2 VAL A 240      16.099 -12.146  -3.075  1.00 31.79           C  
ANISOU 2173  CG2 VAL A 240     4775   2690   4612   -131   -897    270
ATOM   2174  H   VAL A 240      18.374 -14.185  -2.169  1.00 33.16           H  
ATOM   2175  HA  VAL A 240      15.822 -15.560  -2.235  1.00 37.49           H  
ATOM   2176  HB  VAL A 240      14.576 -13.589  -2.590  1.00 34.63           H  
ATOM   2177 HG11 VAL A 240      15.012 -12.001  -0.684  1.00 39.87           H  
ATOM   2178 HG12 VAL A 240      14.703 -13.696  -0.258  1.00 39.87           H  
ATOM   2179 HG13 VAL A 240      16.363 -12.964  -0.305  1.00 39.87           H  
ATOM   2180 HG21 VAL A 240      15.528 -11.222  -2.990  1.00 31.79           H  
ATOM   2181 HG22 VAL A 240      17.150 -11.891  -2.934  1.00 31.79           H  
ATOM   2182 HG23 VAL A 240      15.973 -12.301  -4.147  1.00 31.79           H  
ATOM   2183  N   GLN A 241      15.815 -15.617  -4.655  1.00 34.83           N  
ANISOU 2183  N   GLN A 241     5183   2985   5066   -227   -984    271
ATOM   2184  CA  GLN A 241      15.695 -15.894  -6.049  1.00 38.35           C  
ANISOU 2184  CA  GLN A 241     5657   3397   5519   -273   -994    192
ATOM   2185  C   GLN A 241      14.579 -15.015  -6.708  1.00 33.12           C  
ANISOU 2185  C   GLN A 241     5042   2784   4757   -293   -997    134
ATOM   2186  O   GLN A 241      13.399 -15.190  -6.396  1.00 36.11           O  
ANISOU 2186  O   GLN A 241     5438   3219   5063   -294  -1015    159
ATOM   2187  CB  GLN A 241      15.343 -17.421  -6.201  1.00 43.25           C  
ANISOU 2187  CB  GLN A 241     6269   4001   6162   -305  -1034    202
ATOM   2188  CG  GLN A 241      15.263 -17.842  -7.724  1.00 44.48           C  
ANISOU 2188  CG  GLN A 241     6445   4132   6322   -353  -1049    111
ATOM   2189  CD  GLN A 241      15.515 -19.315  -7.731  1.00 46.75           C  
ANISOU 2189  CD  GLN A 241     6709   4393   6659   -382  -1083    120
ATOM   2190  OE1 GLN A 241      15.066 -20.027  -6.836  1.00 42.79           O  
ANISOU 2190  OE1 GLN A 241     6171   3865   6223   -362  -1082    193
ATOM   2191  NE2 GLN A 241      15.993 -19.843  -8.803  1.00 60.50           N  
ANISOU 2191  NE2 GLN A 241     8469   6147   8370   -425  -1111     45
ATOM   2192  H   GLN A 241      15.063 -16.061  -4.147  1.00 34.83           H  
ATOM   2193  HA  GLN A 241      16.611 -15.679  -6.600  1.00 38.35           H  
ATOM   2194  HB3 GLN A 241      14.377 -17.700  -5.781  1.00 43.25           H  
ATOM   2195  HB2 GLN A 241      16.148 -17.925  -5.665  1.00 43.25           H  
ATOM   2196  HG3 GLN A 241      15.873 -17.307  -8.452  1.00 44.48           H  
ATOM   2197  HG2 GLN A 241      14.248 -17.618  -8.053  1.00 44.48           H  
ATOM   2198 HE22 GLN A 241      16.042 -20.847  -8.905  1.00 60.50           H  
ATOM   2199 HE21 GLN A 241      16.126 -19.286  -9.636  1.00 60.50           H  
ATOM   2200  N   ILE A 242      14.947 -14.216  -7.759  1.00 33.89           N  
ANISOU 2200  N   ILE A 242     5160   2859   4857   -305   -975     60
ATOM   2201  CA  ILE A 242      13.979 -13.466  -8.532  1.00 37.44           C  
ANISOU 2201  CA  ILE A 242     5653   3353   5218   -316   -970      8
ATOM   2202  C   ILE A 242      13.141 -14.398  -9.397  1.00 39.55           C  
ANISOU 2202  C   ILE A 242     5947   3650   5430   -352  -1008    -23
ATOM   2203  O   ILE A 242      13.635 -15.469  -9.775  1.00 39.15           O  
ANISOU 2203  O   ILE A 242     5893   3569   5413   -380  -1026    -69
ATOM   2204  CB  ILE A 242      14.713 -12.320  -9.347  1.00 31.58           C  
ANISOU 2204  CB  ILE A 242     4924   2579   4497   -314   -934    -58
ATOM   2205  CG1 ILE A 242      15.244 -11.221  -8.419  1.00 37.44           C  
ANISOU 2205  CG1 ILE A 242     5636   3302   5289   -273   -895    -20
ATOM   2206  CG2 ILE A 242      14.037 -11.695 -10.586  1.00 42.81           C  
ANISOU 2206  CG2 ILE A 242     6391   4045   5830   -323   -926   -109
ATOM   2207  CD1 ILE A 242      14.277 -10.266  -7.666  1.00 28.62           C  
ANISOU 2207  CD1 ILE A 242     4517   2243   4115   -245   -885     21
ATOM   2208  H   ILE A 242      15.924 -14.226  -8.018  1.00 33.89           H  
ATOM   2209  HA  ILE A 242      13.233 -13.040  -7.861  1.00 37.44           H  
ATOM   2210  HB  ILE A 242      15.604 -12.803  -9.747  1.00 31.58           H  
ATOM   2211 HG13 ILE A 242      15.992 -10.661  -8.979  1.00 37.44           H  
ATOM   2212 HG12 ILE A 242      15.864 -11.690  -7.654  1.00 37.44           H  
ATOM   2213 HG21 ILE A 242      14.643 -10.883 -10.988  1.00 42.81           H  
ATOM   2214 HG22 ILE A 242      13.816 -12.501 -11.285  1.00 42.81           H  
ATOM   2215 HG23 ILE A 242      13.053 -11.363 -10.257  1.00 42.81           H  
ATOM   2216 HD11 ILE A 242      13.297 -10.731  -7.552  1.00 28.62           H  
ATOM   2217 HD12 ILE A 242      14.584 -10.269  -6.620  1.00 28.62           H  
ATOM   2218 HD13 ILE A 242      14.203  -9.243  -8.034  1.00 28.62           H  
ATOM   2219  N   LEU A 243      11.895 -14.013  -9.617  1.00 40.74           N  
ANISOU 2219  N   LEU A 243     6121   3863   5497   -350  -1016      0
ATOM   2220  CA  LEU A 243      10.962 -14.804 -10.350  1.00 40.23           C  
ANISOU 2220  CA  LEU A 243     6080   3840   5366   -376  -1046    -23
ATOM   2221  C   LEU A 243      10.374 -13.979 -11.512  1.00 43.76           C  
ANISOU 2221  C   LEU A 243     6561   4304   5760   -384  -1032   -102
ATOM   2222  O   LEU A 243      10.211 -12.713 -11.378  1.00 44.76           O  
ANISOU 2222  O   LEU A 243     6701   4424   5882   -368   -994   -124
ATOM   2223  CB  LEU A 243       9.818 -15.119  -9.329  1.00 38.65           C  
ANISOU 2223  CB  LEU A 243     5890   3697   5100   -366  -1052     40
ATOM   2224  CG  LEU A 243      10.183 -15.843  -8.081  1.00 41.55           C  
ANISOU 2224  CG  LEU A 243     6230   4064   5493   -365  -1082    114
ATOM   2225  CD1 LEU A 243       8.935 -16.245  -7.246  1.00 49.27           C  
ANISOU 2225  CD1 LEU A 243     7167   4986   6566   -350  -1078    145
ATOM   2226  CD2 LEU A 243      11.057 -17.059  -8.342  1.00 41.58           C  
ANISOU 2226  CD2 LEU A 243     6242   4116   5441   -347  -1070    174
ATOM   2227  H   LEU A 243      11.726 -13.043  -9.394  1.00 40.74           H  
ATOM   2228  HA  LEU A 243      11.332 -15.777 -10.675  1.00 40.23           H  
ATOM   2229  HB3 LEU A 243       9.071 -15.751  -9.810  1.00 38.65           H  
ATOM   2230  HB2 LEU A 243       9.395 -14.179  -8.975  1.00 38.65           H  
ATOM   2231  HG  LEU A 243      10.772 -15.175  -7.452  1.00 41.55           H  
ATOM   2232 HD11 LEU A 243       8.254 -15.443  -6.961  1.00 49.27           H  
ATOM   2233 HD12 LEU A 243       8.299 -17.002  -7.707  1.00 49.27           H  
ATOM   2234 HD13 LEU A 243       9.154 -16.606  -6.242  1.00 49.27           H  
ATOM   2235 HD21 LEU A 243      12.032 -16.808  -7.923  1.00 41.58           H  
ATOM   2236 HD22 LEU A 243      10.656 -17.936  -7.834  1.00 41.58           H  
ATOM   2237 HD23 LEU A 243      11.186 -17.419  -9.362  1.00 41.58           H  
ATOM   2238  N   PRO A 244      10.110 -14.646 -12.659  1.00 46.24           N  
ANISOU 2238  N   PRO A 244     6888   4647   6033   -408  -1060   -147
ATOM   2239  CA  PRO A 244       9.725 -13.957 -13.864  1.00 49.24           C  
ANISOU 2239  CA  PRO A 244     7298   5051   6359   -411  -1048   -226
ATOM   2240  C   PRO A 244       8.306 -13.505 -13.819  1.00 50.23           C  
ANISOU 2240  C   PRO A 244     7456   5250   6381   -393  -1033   -207
ATOM   2241  O   PRO A 244       7.451 -13.973 -13.060  1.00 52.99           O  
ANISOU 2241  O   PRO A 244     7805   5637   6692   -387  -1041   -143
ATOM   2242  CB  PRO A 244       9.825 -15.108 -14.946  1.00 52.28           C  
ANISOU 2242  CB  PRO A 244     7671   5439   6753   -443  -1090   -285
ATOM   2243  CG  PRO A 244       9.559 -16.441 -14.216  1.00 53.06           C  
ANISOU 2243  CG  PRO A 244     7750   5562   6849   -451  -1126   -217
ATOM   2244  CD  PRO A 244      10.233 -16.103 -12.857  1.00 52.99           C  
ANISOU 2244  CD  PRO A 244     7724   5514   6894   -431  -1107   -132
ATOM   2245  HA  PRO A 244      10.371 -13.144 -14.196  1.00 49.24           H  
ATOM   2246  HB3 PRO A 244      10.894 -15.070 -15.158  1.00 52.28           H  
ATOM   2247  HB2 PRO A 244       9.244 -14.934 -15.852  1.00 52.28           H  
ATOM   2248  HG3 PRO A 244       9.995 -17.348 -14.634  1.00 53.06           H  
ATOM   2249  HG2 PRO A 244       8.500 -16.660 -14.074  1.00 53.06           H  
ATOM   2250  HD2 PRO A 244       9.707 -16.770 -12.173  1.00 52.99           H  
ATOM   2251  HD3 PRO A 244      11.293 -16.355 -12.872  1.00 52.99           H  
ATOM   2252  N   GLU A 245       7.959 -12.619 -14.756  1.00 50.64           N  
ANISOU 2252  N   GLU A 245     7534   5321   6384   -384  -1008   -264
ATOM   2253  CA  GLU A 245       6.609 -12.282 -15.075  1.00 50.41           C  
ANISOU 2253  CA  GLU A 245     7535   5360   6260   -362   -986   -247
ATOM   2254  C   GLU A 245       6.198 -12.955 -16.410  1.00 53.14           C  
ANISOU 2254  C   GLU A 245     7892   5769   6531   -367  -1011   -294
ATOM   2255  O   GLU A 245       5.006 -13.277 -16.551  1.00 59.79           O  
ANISOU 2255  O   GLU A 245     8730   6664   7324   -367  -1035   -258
ATOM   2256  CB  GLU A 245       6.535 -10.798 -15.272  1.00 54.16           C  
ANISOU 2256  CB  GLU A 245     8030   5822   6725   -339   -932   -267
ATOM   2257  CG  GLU A 245       6.905 -10.009 -13.953  1.00 55.07           C  
ANISOU 2257  CG  GLU A 245     8131   5889   6905   -331   -904   -228
ATOM   2258  CD  GLU A 245       5.923 -10.246 -12.801  1.00 51.60           C  
ANISOU 2258  CD  GLU A 245     7677   5465   6463   -326   -906   -148
ATOM   2259  OE1 GLU A 245       4.770 -10.119 -13.036  1.00 51.51           O  
ANISOU 2259  OE1 GLU A 245     7679   5506   6388   -322   -909   -118
ATOM   2260  OE2 GLU A 245       6.360 -10.302 -11.621  1.00 52.11           O1-
ANISOU 2260  OE2 GLU A 245     7717   5495   6588   -323   -903   -114
ATOM   2261  H   GLU A 245       8.704 -12.338 -15.378  1.00 50.64           H  
ATOM   2262  HA  GLU A 245       5.905 -12.687 -14.348  1.00 50.41           H  
ATOM   2263  HB3 GLU A 245       5.515 -10.530 -15.551  1.00 54.16           H  
ATOM   2264  HB2 GLU A 245       6.984 -10.244 -16.097  1.00 54.16           H  
ATOM   2265  HG3 GLU A 245       6.574  -8.984 -14.124  1.00 55.07           H  
ATOM   2266  HG2 GLU A 245       7.988  -9.999 -13.834  1.00 55.07           H  
ATOM   2267  N   GLY A 246       7.187 -13.154 -17.323  1.00 60.69           N  
ANISOU 2267  N   GLY A 246     8860   6726   7474   -367  -1005   -375
ATOM   2268  CA  GLY A 246       6.975 -13.450 -18.738  1.00 57.27           C  
ANISOU 2268  CA  GLY A 246     8427   6354   6979   -374  -1038   -438
ATOM   2269  C   GLY A 246       6.289 -12.260 -19.422  1.00 53.87           C  
ANISOU 2269  C   GLY A 246     8025   5982   6461   -345  -1012   -487
ATOM   2270  O   GLY A 246       6.618 -11.127 -19.079  1.00 58.74           O  
ANISOU 2270  O   GLY A 246     8662   6574   7081   -325   -966   -492
ATOM   2271  H   GLY A 246       8.123 -12.885 -17.056  1.00 60.69           H  
ATOM   2272  HA3 GLY A 246       6.380 -14.363 -18.758  1.00 57.27           H  
ATOM   2273  HA2 GLY A 246       7.838 -13.694 -19.358  1.00 57.27           H  
ATOM   2274  N   SER A 247       5.240 -12.554 -20.239  1.00 53.89           N  
ANISOU 2274  N   SER A 247     8025   6067   6385   -341  -1042   -524
ATOM   2275  CA  SER A 247       4.380 -11.567 -20.961  1.00 59.23           C  
ANISOU 2275  CA  SER A 247     8724   6816   6964   -305  -1018   -565
ATOM   2276  C   SER A 247       3.038 -12.172 -21.373  1.00 59.61           C  
ANISOU 2276  C   SER A 247     8776   6968   6905   -273  -1017   -506
ATOM   2277  O   SER A 247       2.436 -13.028 -20.650  1.00 62.96           O  
ANISOU 2277  O   SER A 247     9186   7400   7336   -282  -1036   -437
ATOM   2278  CB  SER A 247       5.121 -10.812 -22.101  1.00 56.24           C  
ANISOU 2278  CB  SER A 247     8336   6455   6578   -322  -1051   -684
ATOM   2279  OG  SER A 247       4.522  -9.775 -22.904  1.00 61.21           O  
ANISOU 2279  OG  SER A 247     8992   7130   7136   -284  -1016   -727
ATOM   2280  H   SER A 247       5.095 -13.535 -20.431  1.00 53.89           H  
ATOM   2281  HA  SER A 247       4.148 -10.934 -20.105  1.00 59.23           H  
ATOM   2282  HB3 SER A 247       5.486 -11.544 -22.821  1.00 56.24           H  
ATOM   2283  HB2 SER A 247       6.000 -10.261 -21.766  1.00 56.24           H  
ATOM   2284  HG  SER A 247       5.156  -9.411 -23.527  1.00 61.21           H  
ATOM   2285  N   GLY A 248       2.511 -11.838 -22.542  1.00 57.16           N  
ANISOU 2285  N   GLY A 248     8483   6738   6497   -230   -993   -527
ATOM   2286  CA  GLY A 248       1.387 -12.431 -23.208  1.00 54.53           C  
ANISOU 2286  CA  GLY A 248     8152   6507   6060   -189   -981   -463
ATOM   2287  C   GLY A 248       0.224 -11.346 -23.003  1.00 52.99           C  
ANISOU 2287  C   GLY A 248     7985   6327   5820   -137   -904   -402
ATOM   2288  O   GLY A 248       0.264 -10.674 -21.952  1.00 59.56           O  
ANISOU 2288  O   GLY A 248     8834   7082   6713   -138   -862   -396
ATOM   2289  H   GLY A 248       3.051 -11.234 -23.146  1.00 57.16           H  
ATOM   2290  HA3 GLY A 248       1.068 -13.248 -22.561  1.00 54.53           H  
ATOM   2291  HA2 GLY A 248       1.500 -12.794 -24.229  1.00 54.53           H  
ATOM   2292  N   ASP A 249      -0.674 -11.172 -23.970  1.00 50.10           N  
ANISOU 2292  N   ASP A 249     7621   6062   5352    -89   -883   -353
ATOM   2293  CA  ASP A 249      -1.973 -10.445 -23.768  1.00 52.09           C  
ANISOU 2293  CA  ASP A 249     7897   6335   5561    -33   -803   -291
ATOM   2294  C   ASP A 249      -2.899 -11.290 -22.927  1.00 56.45           C  
ANISOU 2294  C   ASP A 249     8442   6944   6062     -2   -775   -185
ATOM   2295  O   ASP A 249      -2.800 -12.541 -22.833  1.00 58.48           O  
ANISOU 2295  O   ASP A 249     8679   7262   6279    -10   -824   -173
ATOM   2296  CB  ASP A 249      -2.622  -9.747 -25.016  1.00 59.67           C  
ANISOU 2296  CB  ASP A 249     8866   7379   6426     16   -787   -348
ATOM   2297  CG  ASP A 249      -1.869  -8.592 -25.729  1.00 69.12           C  
ANISOU 2297  CG  ASP A 249    10076   8516   7672     -5   -793   -445
ATOM   2298  OD1 ASP A 249      -1.058  -7.816 -25.143  1.00 67.00           O  
ANISOU 2298  OD1 ASP A 249     9817   8137   7502    -35   -773   -441
ATOM   2299  OD2 ASP A 249      -2.285  -8.267 -26.820  1.00 56.48           O1-
ANISOU 2299  OD2 ASP A 249     8473   6981   6006     13   -817   -527
ATOM   2300  H   ASP A 249      -0.601 -11.818 -24.743  1.00 50.10           H  
ATOM   2301  HA  ASP A 249      -1.628  -9.596 -23.178  1.00 52.09           H  
ATOM   2302  HB3 ASP A 249      -3.474  -9.247 -24.556  1.00 59.67           H  
ATOM   2303  HB2 ASP A 249      -3.064 -10.410 -25.759  1.00 59.67           H  
ATOM   2304  N   ALA A 250      -3.964 -10.610 -22.528  1.00 50.28           N  
ANISOU 2304  N   ALA A 250     7677   6144   5285     33   -695   -108
ATOM   2305  CA  ALA A 250      -5.187 -11.182 -21.976  1.00 45.37           C  
ANISOU 2305  CA  ALA A 250     7048   5577   4613     70   -656     -3
ATOM   2306  C   ALA A 250      -6.368 -10.249 -21.954  1.00 45.18           C  
ANISOU 2306  C   ALA A 250     7042   5541   4582    123   -551     58
ATOM   2307  O   ALA A 250      -7.108 -10.124 -20.937  1.00 52.56           O  
ANISOU 2307  O   ALA A 250     7982   6393   5597    108   -503    104
ATOM   2308  CB  ALA A 250      -4.822 -11.718 -20.584  1.00 56.09           C  
ANISOU 2308  CB  ALA A 250     8393   6878   6041     24   -680     49
ATOM   2309  H   ALA A 250      -4.115  -9.665 -22.850  1.00 50.28           H  
ATOM   2310  HA  ALA A 250      -5.447 -11.984 -22.666  1.00 45.37           H  
ATOM   2311  HB1 ALA A 250      -4.277 -10.986 -19.987  1.00 56.09           H  
ATOM   2312  HB2 ALA A 250      -5.687 -11.768 -19.923  1.00 56.09           H  
ATOM   2313  HB3 ALA A 250      -4.458 -12.743 -20.641  1.00 56.09           H  
ATOM   2314  N   GLU A 251      -6.665  -9.581 -23.096  1.00 46.00           N  
ANISOU 2314  N   GLU A 251     7153   5732   4592    186   -515     55
ATOM   2315  CA  GLU A 251      -7.636  -8.396 -23.190  1.00 46.14           C  
ANISOU 2315  CA  GLU A 251     7185   5740   4605    243   -410    113
ATOM   2316  C   GLU A 251      -8.992  -8.629 -22.583  1.00 47.79           C  
ANISOU 2316  C   GLU A 251     7386   5994   4779    290   -341    232
ATOM   2317  O   GLU A 251      -9.534  -7.808 -21.847  1.00 53.09           O  
ANISOU 2317  O   GLU A 251     8063   6603   5507    305   -254    294
ATOM   2318  CB  GLU A 251      -7.781  -7.956 -24.660  1.00 46.98           C  
ANISOU 2318  CB  GLU A 251     7302   5917   4630    298   -392     63
ATOM   2319  CG  GLU A 251      -6.485  -7.503 -25.352  1.00 58.53           C  
ANISOU 2319  CG  GLU A 251     8780   7309   6150    258   -426    -42
ATOM   2320  CD  GLU A 251      -6.683  -6.561 -26.490  1.00 66.46           C  
ANISOU 2320  CD  GLU A 251     9800   8207   7246    253   -353    -25
ATOM   2321  OE1 GLU A 251      -7.401  -5.550 -26.378  1.00 69.34           O  
ANISOU 2321  OE1 GLU A 251    10171   8587   7587    312   -263     36
ATOM   2322  OE2 GLU A 251      -6.369  -6.914 -27.658  1.00 59.24           O1-
ANISOU 2322  OE2 GLU A 251     8887   7195   6428    192   -384    -69
ATOM   2323  H   GLU A 251      -6.179  -9.766 -23.962  1.00 46.00           H  
ATOM   2324  HA  GLU A 251      -7.187  -7.687 -22.494  1.00 46.14           H  
ATOM   2325  HB3 GLU A 251      -8.457  -7.101 -24.635  1.00 46.98           H  
ATOM   2326  HB2 GLU A 251      -8.312  -8.747 -25.191  1.00 46.98           H  
ATOM   2327  HG3 GLU A 251      -5.923  -8.398 -25.621  1.00 58.53           H  
ATOM   2328  HG2 GLU A 251      -5.920  -7.100 -24.511  1.00 58.53           H  
ATOM   2329  N   THR A 252      -9.622  -9.789 -22.835  1.00 46.96           N  
ANISOU 2329  N   THR A 252     7263   5993   4585    314   -374    264
ATOM   2330  CA  THR A 252     -10.841 -10.260 -22.153  1.00 46.56           C  
ANISOU 2330  CA  THR A 252     7203   5980   4508    358   -307    384
ATOM   2331  C   THR A 252     -10.834 -10.166 -20.590  1.00 48.34           C  
ANISOU 2331  C   THR A 252     7429   6090   4849    307   -282    432
ATOM   2332  O   THR A 252     -11.770  -9.580 -20.072  1.00 50.95           O  
ANISOU 2332  O   THR A 252     7761   6376   5220    334   -184    505
ATOM   2333  CB  THR A 252     -11.023 -11.759 -22.562  1.00 50.30           C  
ANISOU 2333  CB  THR A 252     7654   6576   4880    377   -363    407
ATOM   2334  OG1 THR A 252     -11.019 -11.884 -24.002  1.00 48.78           O  
ANISOU 2334  OG1 THR A 252     7457   6507   4571    433   -379    363
ATOM   2335  CG2 THR A 252     -12.299 -12.414 -22.078  1.00 56.85           C  
ANISOU 2335  CG2 THR A 252     8474   7437   5689    423   -287    539
ATOM   2336  H   THR A 252      -9.210 -10.477 -23.448  1.00 46.96           H  
ATOM   2337  HA  THR A 252     -11.674  -9.706 -22.585  1.00 46.56           H  
ATOM   2338  HB  THR A 252     -10.211 -12.308 -22.086  1.00 50.30           H  
ATOM   2339  HG1 THR A 252     -10.177 -11.549 -24.318  1.00 48.78           H  
ATOM   2340 HG21 THR A 252     -12.518 -13.379 -22.535  1.00 56.85           H  
ATOM   2341 HG22 THR A 252     -12.454 -12.537 -21.006  1.00 56.85           H  
ATOM   2342 HG23 THR A 252     -13.139 -11.854 -22.488  1.00 56.85           H  
ATOM   2343  N   LEU A 253      -9.765 -10.611 -19.921  1.00 46.11           N  
ANISOU 2343  N   LEU A 253     7140   5757   4623    234   -368    388
ATOM   2344  CA  LEU A 253      -9.654 -10.515 -18.470  1.00 49.30           C  
ANISOU 2344  CA  LEU A 253     7541   6061   5131    188   -354    426
ATOM   2345  C   LEU A 253      -9.522  -9.039 -18.010  1.00 47.48           C  
ANISOU 2345  C   LEU A 253     7321   5732   4989    181   -282    416
ATOM   2346  O   LEU A 253     -10.234  -8.696 -17.002  1.00 49.11           O  
ANISOU 2346  O   LEU A 253     7523   5894   5242    193   -201    484
ATOM   2347  CB  LEU A 253      -8.446 -11.395 -18.004  1.00 49.92           C  
ANISOU 2347  CB  LEU A 253     7610   6101   5256    115   -459    370
ATOM   2348  CG  LEU A 253      -8.535 -12.952 -18.178  1.00 50.00           C  
ANISOU 2348  CG  LEU A 253     7603   6181   5213    111   -515    409
ATOM   2349  CD1 LEU A 253      -7.166 -13.622 -18.098  1.00 46.46           C  
ANISOU 2349  CD1 LEU A 253     7144   5687   4822     41   -615    349
ATOM   2350  CD2 LEU A 253      -9.626 -13.586 -17.178  1.00 48.51           C  
ANISOU 2350  CD2 LEU A 253     7409   5989   5035    130   -451    520
ATOM   2351  H   LEU A 253      -8.956 -10.948 -20.421  1.00 46.11           H  
ATOM   2352  HA  LEU A 253     -10.591 -10.922 -18.092  1.00 49.30           H  
ATOM   2353  HB3 LEU A 253      -8.222 -11.182 -16.959  1.00 49.92           H  
ATOM   2354  HB2 LEU A 253      -7.561 -11.109 -18.573  1.00 49.92           H  
ATOM   2355  HG  LEU A 253      -8.779 -13.184 -19.215  1.00 50.00           H  
ATOM   2356 HD11 LEU A 253      -6.924 -14.044 -19.074  1.00 46.46           H  
ATOM   2357 HD12 LEU A 253      -6.256 -13.039 -17.954  1.00 46.46           H  
ATOM   2358 HD13 LEU A 253      -7.136 -14.543 -17.516  1.00 46.46           H  
ATOM   2359 HD21 LEU A 253      -9.515 -13.047 -16.237  1.00 48.51           H  
ATOM   2360 HD22 LEU A 253     -10.674 -13.408 -17.418  1.00 48.51           H  
ATOM   2361 HD23 LEU A 253      -9.491 -14.665 -17.110  1.00 48.51           H  
ATOM   2362  N   MET A 254      -8.722  -8.275 -18.762  1.00 47.15           N  
ANISOU 2362  N   MET A 254     7289   5649   4975    160   -309    330
ATOM   2363  CA  MET A 254      -8.721  -6.790 -18.665  1.00 48.11           C  
ANISOU 2363  CA  MET A 254     7417   5680   5181    150   -248    315
ATOM   2364  C   MET A 254     -10.070  -6.060 -18.843  1.00 44.23           C  
ANISOU 2364  C   MET A 254     6929   5195   4683    210   -129    384
ATOM   2365  O   MET A 254     -10.292  -5.189 -18.018  1.00 46.65           O  
ANISOU 2365  O   MET A 254     7229   5423   5073    198    -65    402
ATOM   2366  CB  MET A 254      -7.601  -6.197 -19.572  1.00 47.76           C  
ANISOU 2366  CB  MET A 254     7385   5619   5142    137   -287    219
ATOM   2367  CG  MET A 254      -6.155  -6.798 -19.345  1.00 46.96           C  
ANISOU 2367  CG  MET A 254     7278   5466   5098     69   -380    150
ATOM   2368  SD  MET A 254      -4.998  -5.870 -20.424  1.00 39.52           S  
ANISOU 2368  SD  MET A 254     6350   4493   4174     56   -410     42
ATOM   2369  CE  MET A 254      -4.678  -4.433 -19.396  1.00 42.68           C  
ANISOU 2369  CE  MET A 254     6752   4797   4669     53   -328     51
ATOM   2370  H   MET A 254      -8.178  -8.701 -19.498  1.00 47.15           H  
ATOM   2371  HA  MET A 254      -8.455  -6.554 -17.635  1.00 48.11           H  
ATOM   2372  HB3 MET A 254      -7.453  -5.144 -19.330  1.00 47.76           H  
ATOM   2373  HB2 MET A 254      -7.942  -6.197 -20.607  1.00 47.76           H  
ATOM   2374  HG3 MET A 254      -6.111  -7.860 -19.583  1.00 46.96           H  
ATOM   2375  HG2 MET A 254      -5.747  -6.797 -18.334  1.00 46.96           H  
ATOM   2376  HE1 MET A 254      -3.812  -4.651 -18.772  1.00 42.68           H  
ATOM   2377  HE2 MET A 254      -4.533  -3.461 -19.867  1.00 42.68           H  
ATOM   2378  HE3 MET A 254      -5.454  -4.277 -18.646  1.00 42.68           H  
ATOM   2379  N   ASP A 255     -10.956  -6.547 -19.777  1.00 44.01           N  
ANISOU 2379  N   ASP A 255     6904   5262   4556    276    -96    425
ATOM   2380  CA  ASP A 255     -12.322  -6.025 -20.022  1.00 48.61           C  
ANISOU 2380  CA  ASP A 255     7486   5855   5127    344     26    497
ATOM   2381  C   ASP A 255     -13.267  -6.450 -18.811  1.00 44.63           C  
ANISOU 2381  C   ASP A 255     6968   5338   4650    359     96    598
ATOM   2382  O   ASP A 255     -13.969  -5.630 -18.189  1.00 40.31           O  
ANISOU 2382  O   ASP A 255     6416   4742   4157    385    204    648
ATOM   2383  CB  ASP A 255     -13.032  -6.485 -21.307  1.00 48.25           C  
ANISOU 2383  CB  ASP A 255     7446   5930   4955    417     29    505
ATOM   2384  CG  ASP A 255     -12.409  -6.159 -22.580  1.00 54.08           C  
ANISOU 2384  CG  ASP A 255     8201   6677   5671    416    -13    409
ATOM   2385  OD1 ASP A 255     -11.624  -5.159 -22.605  1.00 64.81           O  
ANISOU 2385  OD1 ASP A 255     9566   7946   7111    357    -47    337
ATOM   2386  OD2 ASP A 255     -12.886  -6.767 -23.522  1.00 48.36           O1-
ANISOU 2386  OD2 ASP A 255     7480   6053   4842    477     -9    405
ATOM   2387  H   ASP A 255     -10.675  -7.336 -20.340  1.00 44.01           H  
ATOM   2388  HA  ASP A 255     -12.305  -4.947 -19.865  1.00 48.61           H  
ATOM   2389  HB3 ASP A 255     -14.056  -6.111 -21.311  1.00 48.25           H  
ATOM   2390  HB2 ASP A 255     -13.177  -7.563 -21.243  1.00 48.25           H  
ATOM   2391  N   ARG A 256     -13.271  -7.762 -18.460  1.00 49.75           N  
ANISOU 2391  N   ARG A 256     7607   6028   5266    340     38    627
ATOM   2392  CA  ARG A 256     -14.128  -8.318 -17.471  1.00 52.28           C  
ANISOU 2392  CA  ARG A 256     7915   6335   5615    347     96    720
ATOM   2393  C   ARG A 256     -13.841  -7.789 -16.032  1.00 56.11           C  
ANISOU 2393  C   ARG A 256     8393   6702   6223    284    105    699
ATOM   2394  O   ARG A 256     -14.796  -7.556 -15.270  1.00 62.50           O  
ANISOU 2394  O   ARG A 256     9192   7461   7095    294    197    757
ATOM   2395  CB  ARG A 256     -14.178  -9.888 -17.623  1.00 43.59           C  
ANISOU 2395  CB  ARG A 256     6807   5308   4448    335     13    742
ATOM   2396  CG  ARG A 256     -14.755 -10.408 -18.962  1.00 49.09           C  
ANISOU 2396  CG  ARG A 256     7501   6141   5011    403      4    772
ATOM   2397  CD  ARG A 256     -14.877 -11.892 -19.020  1.00 56.86           C  
ANISOU 2397  CD  ARG A 256     8471   7190   5942    387    -70    802
ATOM   2398  NE  ARG A 256     -15.314 -12.296 -20.376  1.00 59.14           N  
ANISOU 2398  NE  ARG A 256     8752   7623   6096    449    -92    818
ATOM   2399  CZ  ARG A 256     -15.602 -13.565 -20.788  1.00 61.23           C  
ANISOU 2399  CZ  ARG A 256     9000   7972   6291    444   -166    830
ATOM   2400  NH1 ARG A 256     -15.312 -14.618 -20.076  1.00 47.67           N  
ANISOU 2400  NH1 ARG A 256     7278   6205   4630    381   -223    834
ATOM   2401  NH2 ARG A 256     -16.052 -13.706 -22.034  1.00 62.00           N1+
ANISOU 2401  NH2 ARG A 256     9085   8210   6261    504   -183    837
ATOM   2402  H   ARG A 256     -12.565  -8.399 -18.800  1.00 49.75           H  
ATOM   2403  HA  ARG A 256     -15.136  -8.021 -17.762  1.00 52.28           H  
ATOM   2404  HB3 ARG A 256     -14.807 -10.292 -16.830  1.00 43.59           H  
ATOM   2405  HB2 ARG A 256     -13.224 -10.398 -17.489  1.00 43.59           H  
ATOM   2406  HG3 ARG A 256     -14.217 -10.067 -19.846  1.00 49.09           H  
ATOM   2407  HG2 ARG A 256     -15.738  -9.953 -19.079  1.00 49.09           H  
ATOM   2408  HD3 ARG A 256     -15.747 -12.231 -18.457  1.00 56.86           H  
ATOM   2409  HD2 ARG A 256     -14.028 -12.481 -18.672  1.00 56.86           H  
ATOM   2410  HE  ARG A 256     -15.449 -11.545 -21.037  1.00 59.14           H  
ATOM   2411 HH12 ARG A 256     -15.402 -15.505 -20.551  1.00 47.67           H  
ATOM   2412 HH11 ARG A 256     -14.993 -14.670 -19.119  1.00 47.67           H  
ATOM   2413 HH22 ARG A 256     -16.639 -14.488 -22.285  1.00 62.00           H  
ATOM   2414 HH21 ARG A 256     -16.314 -12.847 -22.496  1.00 62.00           H  
ATOM   2415  N   ILE A 257     -12.605  -7.562 -15.695  1.00 45.36           N  
ANISOU 2415  N   ILE A 257     7034   5299   4901    219      9    614
ATOM   2416  CA  ILE A 257     -12.217  -7.060 -14.361  1.00 50.17           C  
ANISOU 2416  CA  ILE A 257     7633   5808   5621    162      9    587
ATOM   2417  C   ILE A 257     -12.610  -5.554 -14.248  1.00 50.20           C  
ANISOU 2417  C   ILE A 257     7634   5745   5694    175    106    576
ATOM   2418  O   ILE A 257     -13.139  -5.037 -13.250  1.00 53.78           O  
ANISOU 2418  O   ILE A 257     8071   6133   6230    159    168    598
ATOM   2419  CB  ILE A 257     -10.790  -7.389 -13.974  1.00 48.70           C  
ANISOU 2419  CB  ILE A 257     7449   5597   5459    101   -106    501
ATOM   2420  CG1 ILE A 257     -10.578  -8.841 -13.783  1.00 46.59           C  
ANISOU 2420  CG1 ILE A 257     7176   5372   5153     78   -191    521
ATOM   2421  CG2 ILE A 257     -10.126  -6.512 -12.951  1.00 54.89           C  
ANISOU 2421  CG2 ILE A 257     8219   6283   6352     54    -96    461
ATOM   2422  CD1 ILE A 257      -9.150  -9.338 -13.946  1.00 50.12           C  
ANISOU 2422  CD1 ILE A 257     7625   5814   5604     32   -303    440
ATOM   2423  H   ILE A 257     -11.827  -7.653 -16.333  1.00 45.36           H  
ATOM   2424  HA  ILE A 257     -12.847  -7.715 -13.758  1.00 50.17           H  
ATOM   2425  HB  ILE A 257     -10.194  -7.135 -14.850  1.00 48.70           H  
ATOM   2426 HG13 ILE A 257     -11.153  -9.437 -14.491  1.00 46.59           H  
ATOM   2427 HG12 ILE A 257     -10.763  -9.085 -12.737  1.00 46.59           H  
ATOM   2428 HG21 ILE A 257     -10.714  -6.598 -12.037  1.00 54.89           H  
ATOM   2429 HG22 ILE A 257      -9.070  -6.742 -12.811  1.00 54.89           H  
ATOM   2430 HG23 ILE A 257      -9.990  -5.525 -13.393  1.00 54.89           H  
ATOM   2431 HD11 ILE A 257      -8.969  -9.855 -14.888  1.00 50.12           H  
ATOM   2432 HD12 ILE A 257      -8.398  -8.549 -13.986  1.00 50.12           H  
ATOM   2433 HD13 ILE A 257      -8.974 -10.032 -13.125  1.00 50.12           H  
ATOM   2434  N   LYS A 258     -12.350  -4.808 -15.342  1.00 48.37           N  
ANISOU 2434  N   LYS A 258     7416   5533   5430    207    123    541
ATOM   2435  CA  LYS A 258     -12.647  -3.414 -15.466  1.00 48.37           C  
ANISOU 2435  CA  LYS A 258     7412   5470   5496    220    212    526
ATOM   2436  C   LYS A 258     -14.158  -3.179 -15.480  1.00 54.51           C  
ANISOU 2436  C   LYS A 258     8182   6258   6270    283    341    616
ATOM   2437  O   LYS A 258     -14.647  -2.083 -15.045  1.00 58.12           O  
ANISOU 2437  O   LYS A 258     8631   6659   6792    299    433    616
ATOM   2438  CB  LYS A 258     -11.838  -2.931 -16.753  1.00  0.00           C  
ATOM   2439  CG  LYS A 258     -11.976  -1.447 -17.091  1.00  0.00           C  
ATOM   2440  CD  LYS A 258     -10.747  -1.083 -18.012  1.00  0.00           C  
ATOM   2441  CE  LYS A 258     -10.688  -1.957 -19.332  1.00  0.00           C  
ATOM   2442  NZ  LYS A 258      -9.503  -1.550 -20.098  1.00  0.00           N1+
ATOM   2443  H   LYS A 258     -11.948  -5.235 -16.164  1.00 48.37           H  
ATOM   2444  HA  LYS A 258     -12.255  -2.848 -14.621  1.00 48.37           H  
ATOM   2445  HB3 LYS A 258     -12.181  -3.541 -17.588  1.00  0.00           H  
ATOM   2446  HB2 LYS A 258     -10.778  -3.115 -16.578  1.00  0.00           H  
ATOM   2447  HG3 LYS A 258     -11.927  -1.000 -16.098  1.00  0.00           H  
ATOM   2448  HG2 LYS A 258     -12.913  -1.165 -17.572  1.00  0.00           H  
ATOM   2449  HD3 LYS A 258      -9.812  -0.961 -17.466  1.00  0.00           H  
ATOM   2450  HD2 LYS A 258     -10.839  -0.055 -18.362  1.00  0.00           H  
ATOM   2451  HE3 LYS A 258     -11.537  -1.931 -20.016  1.00  0.00           H  
ATOM   2452  HE2 LYS A 258     -10.498  -3.017 -19.161  1.00  0.00           H  
ATOM   2453  HZ1 LYS A 258      -9.646  -0.640 -20.514  1.00  0.00           H  
ATOM   2454  HZ2 LYS A 258      -8.716  -1.551 -19.465  1.00  0.00           H  
ATOM   2455  HZ3 LYS A 258      -9.466  -2.178 -20.888  1.00  0.00           H  
ATOM   2456  N   LYS A 259     -14.971  -4.127 -16.042  1.00 53.70           N  
ANISOU 2456  N   LYS A 259     8080   6226   6098    322    355    695
ATOM   2457  CA  LYS A 259     -16.481  -3.971 -16.101  1.00 53.80           C  
ANISOU 2457  CA  LYS A 259     8082   6250   6110    387    483    794
ATOM   2458  C   LYS A 259     -16.970  -4.126 -14.660  1.00 59.42           C  
ANISOU 2458  C   LYS A 259     8773   6886   6918    349    529    826
ATOM   2459  O   LYS A 259     -17.798  -3.285 -14.262  1.00 66.49           O  
ANISOU 2459  O   LYS A 259     9652   7711   7901    358    639    849
ATOM   2460  CB  LYS A 259     -17.096  -5.152 -17.018  1.00 57.98           C  
ANISOU 2460  CB  LYS A 259     8617   6899   6513    449    471    865
ATOM   2461  CG  LYS A 259     -18.568  -5.461 -16.878  1.00 69.88           C  
ANISOU 2461  CG  LYS A 259    10109   8425   8017    483    547    976
ATOM   2462  CD  LYS A 259     -19.544  -4.321 -17.256  1.00 71.69           C  
ANISOU 2462  CD  LYS A 259    10342   8789   8107    535    501   1026
ATOM   2463  CE  LYS A 259     -20.765  -4.412 -16.332  1.00 86.47           C  
ANISOU 2463  CE  LYS A 259    12215  10683   9958    475    380   1001
ATOM   2464  NZ  LYS A 259     -21.710  -5.506 -16.665  1.00 99.21           N1+
ANISOU 2464  NZ  LYS A 259    13814  12321  11561    499    430   1108
ATOM   2465  H   LYS A 259     -14.467  -4.848 -16.538  1.00 53.70           H  
ATOM   2466  HA  LYS A 259     -16.717  -3.051 -16.637  1.00 53.80           H  
ATOM   2467  HB3 LYS A 259     -16.696  -6.118 -16.708  1.00 57.98           H  
ATOM   2468  HB2 LYS A 259     -16.857  -4.909 -18.053  1.00 57.98           H  
ATOM   2469  HG3 LYS A 259     -18.691  -5.783 -15.844  1.00 69.88           H  
ATOM   2470  HG2 LYS A 259     -18.715  -6.356 -17.483  1.00 69.88           H  
ATOM   2471  HD3 LYS A 259     -19.801  -4.333 -18.315  1.00 71.69           H  
ATOM   2472  HD2 LYS A 259     -19.132  -3.326 -17.083  1.00 71.69           H  
ATOM   2473  HE3 LYS A 259     -21.357  -3.496 -16.356  1.00 86.47           H  
ATOM   2474  HE2 LYS A 259     -20.443  -4.610 -15.310  1.00 86.47           H  
ATOM   2475  HZ1 LYS A 259     -21.330  -6.440 -16.723  1.00 99.21           H  
ATOM   2476  HZ2 LYS A 259     -22.503  -5.528 -16.040  1.00 99.21           H  
ATOM   2477  HZ3 LYS A 259     -22.148  -5.372 -17.565  1.00 99.21           H  
ATOM   2478  N   GLN A 260     -16.413  -5.040 -13.879  1.00 60.89           N  
ANISOU 2478  N   GLN A 260     8957   7084   7094    305    446    826
ATOM   2479  CA  GLN A 260     -16.619  -4.905 -12.392  1.00 59.27           C  
ANISOU 2479  CA  GLN A 260     8732   6808   6981    263    478    846
ATOM   2480  C   GLN A 260     -16.254  -3.542 -11.796  1.00 54.15           C  
ANISOU 2480  C   GLN A 260     8067   6057   6451    217    508    773
ATOM   2481  O   GLN A 260     -17.020  -2.991 -11.026  1.00 55.49           O  
ANISOU 2481  O   GLN A 260     8213   6160   6709    215    610    798
ATOM   2482  CB  GLN A 260     -15.939  -6.040 -11.528  1.00 56.60           C  
ANISOU 2482  CB  GLN A 260     8396   6495   6615    216    361    836
ATOM   2483  CG  GLN A 260     -16.292  -7.487 -12.001  1.00 63.72           C  
ANISOU 2483  CG  GLN A 260     9312   7507   7391    249    293    872
ATOM   2484  CD  GLN A 260     -17.701  -7.919 -11.861  1.00 69.78           C  
ANISOU 2484  CD  GLN A 260    10071   8312   8129    268    315    968
ATOM   2485  OE1 GLN A 260     -18.295  -7.751 -10.835  1.00 59.49           O  
ANISOU 2485  OE1 GLN A 260     8755   6949   6898    232    333    986
ATOM   2486  NE2 GLN A 260     -18.305  -8.531 -12.844  1.00 71.32           N  
ANISOU 2486  NE2 GLN A 260    10272   8610   8216    325    314   1029
ATOM   2487  H   GLN A 260     -15.708  -5.689 -14.200  1.00 60.89           H  
ATOM   2488  HA  GLN A 260     -17.686  -5.109 -12.301  1.00 59.27           H  
ATOM   2489  HB3 GLN A 260     -16.279  -6.061 -10.493  1.00 56.60           H  
ATOM   2490  HB2 GLN A 260     -14.881  -6.066 -11.789  1.00 56.60           H  
ATOM   2491  HG3 GLN A 260     -15.715  -8.288 -11.539  1.00 63.72           H  
ATOM   2492  HG2 GLN A 260     -15.979  -7.476 -13.045  1.00 63.72           H  
ATOM   2493 HE22 GLN A 260     -19.199  -8.965 -12.659  1.00 71.32           H  
ATOM   2494 HE21 GLN A 260     -17.759  -8.695 -13.677  1.00 71.32           H  
ATOM   2495  N   LEU A 261     -15.031  -3.052 -12.044  1.00 57.43           N  
ANISOU 2495  N   LEU A 261     8490   6460   6871    179    424    681
ATOM   2496  CA  LEU A 261     -14.543  -1.821 -11.414  1.00 58.08           C  
ANISOU 2496  CA  LEU A 261     8554   6457   7058    138    446    607
ATOM   2497  C   LEU A 261     -15.387  -0.565 -11.791  1.00 54.69           C  
ANISOU 2497  C   LEU A 261     8113   5984   6684    176    579    625
ATOM   2498  O   LEU A 261     -15.666   0.171 -10.886  1.00 54.14           O  
ANISOU 2498  O   LEU A 261     8016   5837   6717    144    628    581
ATOM   2499  CB  LEU A 261     -13.046  -1.607 -11.685  1.00 57.36           C  
ANISOU 2499  CB  LEU A 261     8475   6371   6947    105    340    518
ATOM   2500  CG  LEU A 261     -12.157  -2.599 -10.867  1.00 55.82           C  
ANISOU 2500  CG  LEU A 261     8272   6161   6776     43    230    463
ATOM   2501  CD1 LEU A 261     -10.780  -2.937 -11.536  1.00 56.75           C  
ANISOU 2501  CD1 LEU A 261     8371   6264   6929     17    229    501
ATOM   2502  CD2 LEU A 261     -12.032  -2.376  -9.321  1.00 47.52           C  
ANISOU 2502  CD2 LEU A 261     7246   5172   5638     40    115    439
ATOM   2503  H   LEU A 261     -14.301  -3.656 -12.396  1.00 57.43           H  
ATOM   2504  HA  LEU A 261     -14.656  -2.008 -10.346  1.00 58.08           H  
ATOM   2505  HB3 LEU A 261     -12.743  -0.576 -11.502  1.00 57.36           H  
ATOM   2506  HB2 LEU A 261     -12.833  -1.676 -12.752  1.00 57.36           H  
ATOM   2507  HG  LEU A 261     -12.705  -3.538 -10.947  1.00 55.82           H  
ATOM   2508 HD11 LEU A 261      -9.913  -2.597 -10.969  1.00 56.75           H  
ATOM   2509 HD12 LEU A 261     -10.732  -4.022 -11.617  1.00 56.75           H  
ATOM   2510 HD13 LEU A 261     -10.698  -2.637 -12.581  1.00 56.75           H  
ATOM   2511 HD21 LEU A 261     -11.785  -1.327  -9.156  1.00 47.52           H  
ATOM   2512 HD22 LEU A 261     -12.963  -2.459  -8.761  1.00 47.52           H  
ATOM   2513 HD23 LEU A 261     -11.232  -2.910  -8.809  1.00 47.52           H  
ATOM   2514  N   ARG A 262     -15.913  -0.505 -12.996  1.00 61.77           N  
ANISOU 2514  N   ARG A 262     9024   6930   7514    246    640    687
ATOM   2515  CA  ARG A 262     -17.016   0.379 -13.375  1.00 59.94           C  
ANISOU 2515  CA  ARG A 262     8779   6655   7339    290    780    719
ATOM   2516  C   ARG A 262     -18.389   0.225 -12.546  1.00 54.74           C  
ANISOU 2516  C   ARG A 262     8096   5959   6745    307    897    798
ATOM   2517  O   ARG A 262     -19.040   1.200 -12.450  1.00 54.40           O  
ANISOU 2517  O   ARG A 262     8025   5833   6813    299   1001    789
ATOM   2518  CB  ARG A 262     -17.459   0.280 -14.822  1.00  0.00           C  
ATOM   2519  CG  ARG A 262     -16.386   0.865 -15.788  1.00  0.00           C  
ATOM   2520  CD  ARG A 262     -16.452   0.685 -17.309  1.00  0.00           C  
ATOM   2521  NE  ARG A 262     -17.527   1.462 -17.923  1.00  0.00           N  
ATOM   2522  CZ  ARG A 262     -17.582   2.104 -19.095  1.00  0.00           C  
ATOM   2523  NH1 ARG A 262     -16.609   1.964 -19.976  1.00  0.00           N  
ATOM   2524  NH2 ARG A 262     -18.572   2.968 -19.414  1.00  0.00           N1+
ATOM   2525  H   ARG A 262     -15.568  -1.039 -13.781  1.00 61.77           H  
ATOM   2526  HA  ARG A 262     -16.739   1.423 -13.229  1.00 59.94           H  
ATOM   2527  HB3 ARG A 262     -18.413   0.798 -14.922  1.00  0.00           H  
ATOM   2528  HB2 ARG A 262     -17.688  -0.759 -15.060  1.00  0.00           H  
ATOM   2529  HG3 ARG A 262     -15.384   0.708 -15.390  1.00  0.00           H  
ATOM   2530  HG2 ARG A 262     -16.477   1.923 -15.541  1.00  0.00           H  
ATOM   2531  HD3 ARG A 262     -16.619  -0.328 -17.673  1.00  0.00           H  
ATOM   2532  HD2 ARG A 262     -15.441   0.903 -17.651  1.00  0.00           H  
ATOM   2533  HE  ARG A 262     -18.401   1.352 -17.429  1.00  0.00           H  
ATOM   2534 HH12 ARG A 262     -16.594   2.519 -20.820  1.00  0.00           H  
ATOM   2535 HH11 ARG A 262     -15.914   1.258 -19.777  1.00  0.00           H  
ATOM   2536 HH22 ARG A 262     -18.623   3.615 -20.188  1.00  0.00           H  
ATOM   2537 HH21 ARG A 262     -19.207   3.148 -18.650  1.00  0.00           H  
ATOM   2538  N   GLU A 263     -18.739  -0.981 -12.010  1.00 57.30           N  
ANISOU 2538  N   GLU A 263     8426   6338   7006    328    885    875
ATOM   2539  CA  GLU A 263     -19.828  -1.144 -11.113  1.00 57.28           C  
ANISOU 2539  CA  GLU A 263     8400   6294   7070    337    990    949
ATOM   2540  C   GLU A 263     -19.385  -0.769  -9.619  1.00 59.51           C  
ANISOU 2540  C   GLU A 263     8654   6487   7470    259    983    882
ATOM   2541  O   GLU A 263     -20.311  -0.678  -8.797  1.00 61.97           O  
ANISOU 2541  O   GLU A 263     8940   6743   7864    258   1085    923
ATOM   2542  CB  GLU A 263     -20.531  -2.511 -11.150  1.00 60.68           C  
ANISOU 2542  CB  GLU A 263     8844   6808   7405    367    958   1036
ATOM   2543  CG  GLU A 263     -21.076  -2.892 -12.510  1.00 62.48           C  
ANISOU 2543  CG  GLU A 263     9100   7152   7486    418    886   1059
ATOM   2544  CD  GLU A 263     -21.958  -4.112 -12.541  1.00 73.74           C  
ANISOU 2544  CD  GLU A 263    10531   8667   8820    463    883   1159
ATOM   2545  OE1 GLU A 263     -22.604  -4.376 -13.592  1.00 77.30           O  
ANISOU 2545  OE1 GLU A 263    10966   9107   9296    512   1007   1257
ATOM   2546  OE2 GLU A 263     -22.071  -4.819 -11.501  1.00 72.51           O1-
ANISOU 2546  OE2 GLU A 263    10392   8590   8568    451    759   1140
ATOM   2547  H   GLU A 263     -17.973  -1.634 -12.097  1.00 57.30           H  
ATOM   2548  HA  GLU A 263     -20.613  -0.460 -11.435  1.00 57.28           H  
ATOM   2549  HB3 GLU A 263     -21.307  -2.456 -10.386  1.00 60.68           H  
ATOM   2550  HB2 GLU A 263     -19.839  -3.205 -10.674  1.00 60.68           H  
ATOM   2551  HG3 GLU A 263     -20.282  -3.088 -13.230  1.00 62.48           H  
ATOM   2552  HG2 GLU A 263     -21.713  -2.092 -12.888  1.00 62.48           H  
ATOM   2553  N   TRP A 264     -18.106  -0.472  -9.396  1.00 60.95           N  
ANISOU 2553  N   TRP A 264     8839   6658   7662    197    867    781
ATOM   2554  CA  TRP A 264     -17.572  -0.050  -8.120  1.00 54.42           C  
ANISOU 2554  CA  TRP A 264     7980   5758   6940    128    856    709
ATOM   2555  C   TRP A 264     -17.302   1.416  -8.137  1.00 58.85           C  
ANISOU 2555  C   TRP A 264     8514   6246   7600    111    921    636
ATOM   2556  O   TRP A 264     -17.840   2.112  -7.272  1.00 60.54           O  
ANISOU 2556  O   TRP A 264     8689   6388   7926     82    997    609
ATOM   2557  CB  TRP A 264     -16.251  -0.861  -7.745  1.00 56.94           C  
ANISOU 2557  CB  TRP A 264     8309   6107   7217     75    700    645
ATOM   2558  CG  TRP A 264     -16.235  -2.384  -7.488  1.00 54.94           C  
ANISOU 2558  CG  TRP A 264     8074   5912   6888     77    630    703
ATOM   2559  CD1 TRP A 264     -17.204  -3.279  -7.865  1.00 52.41           C  
ANISOU 2559  CD1 TRP A 264     7763   5630   6520    123    685    806
ATOM   2560  CD2 TRP A 264     -15.182  -3.214  -6.919  1.00 51.30           C  
ANISOU 2560  CD2 TRP A 264     7620   5479   6392     33    497    667
ATOM   2561  NE1 TRP A 264     -16.798  -4.565  -7.592  1.00 55.83           N  
ANISOU 2561  NE1 TRP A 264     8209   6114   6890    108    590    831
ATOM   2562  CE2 TRP A 264     -15.619  -4.594  -6.932  1.00 51.70           C  
ANISOU 2562  CE2 TRP A 264     7684   5582   6376     52    475    747
ATOM   2563  CE3 TRP A 264     -13.956  -3.012  -6.219  1.00 56.25           C  
ANISOU 2563  CE3 TRP A 264     8239   6093   7039    -17    398    578
ATOM   2564  CZ2 TRP A 264     -14.965  -5.676  -6.324  1.00 53.05           C  
ANISOU 2564  CZ2 TRP A 264     7863   5787   6506     20    358    740
ATOM   2565  CZ3 TRP A 264     -13.202  -4.052  -5.651  1.00 60.41           C  
ANISOU 2565  CZ3 TRP A 264     8774   6654   7525    -44    285    575
ATOM   2566  CH2 TRP A 264     -13.671  -5.404  -5.734  1.00 58.22           C  
ANISOU 2566  CH2 TRP A 264     8511   6424   7187    -27    266    654
ATOM   2567  H   TRP A 264     -17.438  -0.641 -10.135  1.00 60.95           H  
ATOM   2568  HA  TRP A 264     -18.307  -0.310  -7.358  1.00 54.42           H  
ATOM   2569  HB3 TRP A 264     -15.981  -0.441  -6.776  1.00 56.94           H  
ATOM   2570  HB2 TRP A 264     -15.600  -0.528  -8.554  1.00 56.94           H  
ATOM   2571  HD1 TRP A 264     -18.059  -2.970  -8.449  1.00 52.41           H  
ATOM   2572  HE1 TRP A 264     -17.440  -5.269  -7.926  1.00 55.83           H  
ATOM   2573  HE3 TRP A 264     -13.608  -1.997  -6.101  1.00 56.25           H  
ATOM   2574  HZ2 TRP A 264     -15.520  -6.601  -6.284  1.00 53.05           H  
ATOM   2575  HZ3 TRP A 264     -12.287  -3.849  -5.113  1.00 60.41           H  
ATOM   2576  HH2 TRP A 264     -13.042  -6.219  -5.408  1.00 58.22           H  
ATOM   2577  N   ASP A 265     -16.605   1.924  -9.188  1.00 55.94           N  
ANISOU 2577  N   ASP A 265     8164   5897   7194    129    894    601
ATOM   2578  CA  ASP A 265     -16.067   3.252  -9.250  1.00 52.92           C  
ANISOU 2578  CA  ASP A 265     7758   5454   6897    113    940    528
ATOM   2579  C   ASP A 265     -16.644   3.860 -10.518  1.00 58.28           C  
ANISOU 2579  C   ASP A 265     8462   6159   7522    174    979    555
ATOM   2580  O   ASP A 265     -16.382   3.335 -11.535  1.00 61.07           O  
ANISOU 2580  O   ASP A 265     8852   6582   7771    192    889    554
ATOM   2581  CB  ASP A 265     -14.506   3.359  -9.230  1.00 52.22           C  
ANISOU 2581  CB  ASP A 265     7660   5358   6824     50    823    421
ATOM   2582  CG  ASP A 265     -14.048   4.854  -9.014  1.00 54.63           C  
ANISOU 2582  CG  ASP A 265     7934   5604   7220     29    870    343
ATOM   2583  OD1 ASP A 265     -14.831   5.586  -8.434  1.00 61.92           O  
ANISOU 2583  OD1 ASP A 265     8838   6479   8211     56    998    366
ATOM   2584  OD2 ASP A 265     -12.870   5.206  -9.226  1.00 55.63           O1-
ANISOU 2584  OD2 ASP A 265     8051   5731   7353    -12    783    261
ATOM   2585  H   ASP A 265     -16.243   1.257  -9.854  1.00 55.94           H  
ATOM   2586  HA  ASP A 265     -16.527   3.736  -8.389  1.00 52.92           H  
ATOM   2587  HB3 ASP A 265     -14.020   3.001 -10.137  1.00 52.22           H  
ATOM   2588  HB2 ASP A 265     -14.088   2.773  -8.411  1.00 52.22           H  
ATOM   2589  N   GLU A 266     -17.376   4.987 -10.324  1.00 62.24           N  
ANISOU 2589  N   GLU A 266     8942   6607   8099    206   1116    579
ATOM   2590  CA  GLU A 266     -18.163   5.834 -11.255  1.00 58.04           C  
ANISOU 2590  CA  GLU A 266     8427   6092   7533    269   1173    608
ATOM   2591  C   GLU A 266     -18.571   5.074 -12.565  1.00 61.25           C  
ANISOU 2591  C   GLU A 266     8879   6602   7792    328   1119    671
ATOM   2592  O   GLU A 266     -19.569   4.394 -12.556  1.00 70.66           O  
ANISOU 2592  O   GLU A 266    10084   7847   8917    335   1077    722
ATOM   2593  CB  GLU A 266     -17.506   7.219 -11.515  1.00 54.01           C  
ANISOU 2593  CB  GLU A 266     7913   5553   7054    237   1128    508
ATOM   2594  CG  GLU A 266     -16.024   7.141 -11.745  1.00 53.46           C  
ANISOU 2594  CG  GLU A 266     7879   5548   6886    214    971    455
ATOM   2595  CD  GLU A 266     -15.392   7.976 -12.946  1.00 51.64           C  
ANISOU 2595  CD  GLU A 266     7636   5281   6702    170    923    353
ATOM   2596  OE1 GLU A 266     -16.044   8.809 -13.584  1.00 50.93           O  
ANISOU 2596  OE1 GLU A 266     7506   5120   6725    145    995    312
ATOM   2597  OE2 GLU A 266     -14.175   7.795 -13.178  1.00 57.89           O1-
ANISOU 2597  OE2 GLU A 266     8457   6116   7422    162    817    312
ATOM   2598  H   GLU A 266     -17.363   5.413  -9.408  1.00 62.24           H  
ATOM   2599  HA  GLU A 266     -19.103   6.026 -10.739  1.00 58.04           H  
ATOM   2600  HB3 GLU A 266     -17.707   7.790 -10.609  1.00 54.01           H  
ATOM   2601  HB2 GLU A 266     -18.082   7.740 -12.280  1.00 54.01           H  
ATOM   2602  HG3 GLU A 266     -15.647   6.145 -11.977  1.00 53.46           H  
ATOM   2603  HG2 GLU A 266     -15.595   7.581 -10.845  1.00 53.46           H  
ATOM   2604  N   ASN A 267     -17.776   5.312 -13.556  1.00 39.20           N  
ATOM   2605  CA  ASN A 267     -17.725   4.639 -14.867  1.00 38.03           C  
ATOM   2606  C   ASN A 267     -16.237   4.526 -15.159  1.00 38.61           C  
ATOM   2607  O   ASN A 267     -15.746   5.062 -16.193  1.00 38.19           O  
ATOM   2608  CB  ASN A 267     -18.404   5.506 -15.974  1.00  0.00           C  
ATOM   2609  CG  ASN A 267     -19.897   5.799 -15.786  1.00  0.00           C  
ATOM   2610  OD1 ASN A 267     -20.667   4.886 -16.030  1.00  0.00           O  
ATOM   2611  ND2 ASN A 267     -20.313   6.900 -15.228  1.00  0.00           N  
ATOM   2612  H   ASN A 267     -16.882   5.699 -13.289  1.00 39.20           H  
ATOM   2613  HA  ASN A 267     -18.219   3.667 -14.898  1.00 38.03           H  
ATOM   2614  HB3 ASN A 267     -18.291   4.977 -16.920  1.00  0.00           H  
ATOM   2615  HB2 ASN A 267     -17.862   6.428 -16.187  1.00  0.00           H  
ATOM   2616 HD22 ASN A 267     -21.289   6.939 -14.973  1.00  0.00           H  
ATOM   2617 HD21 ASN A 267     -19.723   7.691 -15.012  1.00  0.00           H  
ATOM   2618  N   LEU A 268     -15.476   3.998 -14.162  1.00 39.83           N  
ATOM   2619  CA  LEU A 268     -13.949   4.078 -14.112  1.00 39.77           C  
ATOM   2620  C   LEU A 268     -13.330   3.466 -15.444  1.00 40.23           C  
ATOM   2621  O   LEU A 268     -13.312   2.224 -15.496  1.00 39.92           O  
ATOM   2622  CB  LEU A 268     -13.588   3.396 -12.792  1.00  0.00           C  
ATOM   2623  CG  LEU A 268     -12.059   3.078 -12.522  1.00  0.00           C  
ATOM   2624  CD1 LEU A 268     -11.254   4.371 -12.422  1.00  0.00           C  
ATOM   2625  CD2 LEU A 268     -11.881   2.185 -11.312  1.00  0.00           C  
ATOM   2626  H   LEU A 268     -15.773   3.790 -13.220  1.00 39.83           H  
ATOM   2627  HA  LEU A 268     -13.673   5.130 -14.182  1.00 39.77           H  
ATOM   2628  HB3 LEU A 268     -14.024   2.400 -12.719  1.00  0.00           H  
ATOM   2629  HB2 LEU A 268     -14.139   3.963 -12.042  1.00  0.00           H  
ATOM   2630  HG  LEU A 268     -11.677   2.552 -13.397  1.00  0.00           H  
ATOM   2631 HD11 LEU A 268     -10.503   4.525 -11.648  1.00  0.00           H  
ATOM   2632 HD12 LEU A 268     -10.692   4.499 -13.347  1.00  0.00           H  
ATOM   2633 HD13 LEU A 268     -11.918   5.231 -12.327  1.00  0.00           H  
ATOM   2634 HD21 LEU A 268     -12.708   1.541 -11.016  1.00  0.00           H  
ATOM   2635 HD22 LEU A 268     -11.107   1.435 -11.478  1.00  0.00           H  
ATOM   2636 HD23 LEU A 268     -11.426   2.702 -10.467  1.00  0.00           H  
ATOM   2637  N   LYS A 269     -12.979   4.255 -16.402  1.00 40.52           N  
ATOM   2638  CA  LYS A 269     -12.663   3.840 -17.780  1.00 40.12           C  
ATOM   2639  C   LYS A 269     -11.507   4.643 -18.379  1.00 40.07           C  
ATOM   2640  O   LYS A 269     -10.844   4.091 -19.283  1.00 39.51           O  
ATOM   2641  CB  LYS A 269     -13.962   3.760 -18.683  1.00  0.00           C  
ATOM   2642  CG  LYS A 269     -13.759   3.726 -20.216  1.00  0.00           C  
ATOM   2643  CD  LYS A 269     -13.862   5.036 -20.978  1.00  0.00           C  
ATOM   2644  CE  LYS A 269     -13.552   4.928 -22.523  1.00  0.00           C  
ATOM   2645  NZ  LYS A 269     -14.006   6.154 -23.165  1.00  0.00           N1+
ATOM   2646  H   LYS A 269     -12.945   5.253 -16.249  1.00 40.52           H  
ATOM   2647  HA  LYS A 269     -12.314   2.808 -17.793  1.00 40.12           H  
ATOM   2648  HB3 LYS A 269     -14.641   4.586 -18.473  1.00  0.00           H  
ATOM   2649  HB2 LYS A 269     -14.640   2.962 -18.384  1.00  0.00           H  
ATOM   2650  HG3 LYS A 269     -14.567   3.178 -20.702  1.00  0.00           H  
ATOM   2651  HG2 LYS A 269     -12.920   3.104 -20.526  1.00  0.00           H  
ATOM   2652  HD3 LYS A 269     -13.288   5.837 -20.513  1.00  0.00           H  
ATOM   2653  HD2 LYS A 269     -14.863   5.389 -20.727  1.00  0.00           H  
ATOM   2654  HE3 LYS A 269     -14.190   4.126 -22.894  1.00  0.00           H  
ATOM   2655  HE2 LYS A 269     -12.510   4.762 -22.794  1.00  0.00           H  
ATOM   2656  HZ1 LYS A 269     -15.007   6.175 -23.034  1.00  0.00           H  
ATOM   2657  HZ2 LYS A 269     -13.595   7.045 -22.929  1.00  0.00           H  
ATOM   2658  HZ3 LYS A 269     -13.907   5.993 -24.157  1.00  0.00           H  
ATOM   2659  N   ASP A 270     -11.314   5.862 -17.928  1.00 39.24           N  
ATOM   2660  CA  ASP A 270     -10.438   6.867 -18.515  1.00 39.28           C  
ATOM   2661  C   ASP A 270      -8.969   6.613 -18.328  1.00 39.02           C  
ATOM   2662  O   ASP A 270      -8.198   7.570 -18.186  1.00 37.21           O  
ATOM   2663  CB  ASP A 270     -10.886   8.307 -18.094  1.00  0.00           C  
ATOM   2664  CG  ASP A 270     -12.341   8.767 -18.203  1.00  0.00           C  
ATOM   2665  OD1 ASP A 270     -12.765   9.461 -17.231  1.00  0.00           O  
ATOM   2666  OD2 ASP A 270     -12.922   8.415 -19.217  1.00  0.00           O1-
ATOM   2667  H   ASP A 270     -11.707   6.239 -17.077  1.00 39.24           H  
ATOM   2668  HA  ASP A 270     -10.467   6.764 -19.599  1.00 39.28           H  
ATOM   2669  HB3 ASP A 270     -10.352   8.939 -18.803  1.00  0.00           H  
ATOM   2670  HB2 ASP A 270     -10.348   8.445 -17.156  1.00  0.00           H  
ATOM   2671  N   ASP A 271      -8.625   5.340 -18.268  1.00 70.96           N  
ANISOU 2671  N   ASP A 271    10303   8055   8604    240    386    148
ATOM   2672  CA  ASP A 271      -7.261   4.842 -18.502  1.00 65.15           C  
ANISOU 2672  CA  ASP A 271     9582   7318   7853    210    296     68
ATOM   2673  C   ASP A 271      -6.342   5.182 -17.275  1.00 59.99           C  
ANISOU 2673  C   ASP A 271     8902   6602   7288    142    251     20
ATOM   2674  O   ASP A 271      -5.137   5.393 -17.477  1.00 70.10           O  
ANISOU 2674  O   ASP A 271    10189   7875   8571    110    174    -40
ATOM   2675  CB  ASP A 271      -6.586   5.277 -19.813  1.00  0.00           C  
ATOM   2676  CG  ASP A 271      -7.182   4.709 -21.115  1.00  0.00           C  
ATOM   2677  OD1 ASP A 271      -7.587   3.517 -21.048  1.00  0.00           O  
ATOM   2678  OD2 ASP A 271      -6.998   5.402 -22.191  1.00  0.00           O1-
ATOM   2679  HA  ASP A 271      -7.321   3.764 -18.354  1.00 65.15           H  
ATOM   2680  HB3 ASP A 271      -5.526   5.033 -19.878  1.00  0.00           H  
ATOM   2681  HB2 ASP A 271      -6.583   6.358 -19.958  1.00  0.00           H  
ATOM   2682  H   ASP A 271      -9.420   4.749 -18.467  1.00 70.96           H  
ATOM   2683  N   SER A 272      -6.963   5.453 -16.126  1.00 59.92           N  
ANISOU 2683  N   SER A 272     8861   6550   7354    124    305     45
ATOM   2684  CA  SER A 272      -6.192   5.512 -14.832  1.00 56.49           C  
ANISOU 2684  CA  SER A 272     8396   6075   6992     64    259      6
ATOM   2685  C   SER A 272      -5.634   4.109 -14.596  1.00 58.93           C  
ANISOU 2685  C   SER A 272     8710   6417   7263     34    161      9
ATOM   2686  O   SER A 272      -4.404   3.924 -14.474  1.00 61.87           O  
ANISOU 2686  O   SER A 272     9058   6764   7684    -11    113    -20
ATOM   2687  CB  SER A 272      -7.188   6.049 -13.753  1.00 58.62           C  
ANISOU 2687  CB  SER A 272     8626   6298   7348     52    342     27
ATOM   2688  OG  SER A 272      -8.381   5.316 -13.750  1.00 62.27           O  
ANISOU 2688  OG  SER A 272     9089   6783   7786     68    372     96
ATOM   2689  H   SER A 272      -7.938   5.203 -16.041  1.00 59.92           H  
ATOM   2690  HA  SER A 272      -5.387   6.227 -15.004  1.00 56.49           H  
ATOM   2691  HB3 SER A 272      -7.546   7.037 -14.045  1.00 58.62           H  
ATOM   2692  HB2 SER A 272      -6.651   6.222 -12.820  1.00 58.62           H  
ATOM   2693  HG  SER A 272      -8.858   5.507 -12.939  1.00 62.27           H  
ATOM   2694  N   LEU A 273      -6.491   3.131 -14.792  1.00 58.15           N  
ANISOU 2694  N   LEU A 273     8639   6376   7078     59    131     44
ATOM   2695  CA  LEU A 273      -6.073   1.701 -15.011  1.00 47.37           C  
ANISOU 2695  CA  LEU A 273     7277   5044   5678     33     44     53
ATOM   2696  C   LEU A 273      -5.101   1.443 -16.171  1.00 48.07           C  
ANISOU 2696  C   LEU A 273     7391   5168   5707     30    -41      8
ATOM   2697  O   LEU A 273      -5.524   1.850 -17.286  1.00 49.55           O  
ANISOU 2697  O   LEU A 273     7603   5389   5836     68    -25      0
ATOM   2698  CB  LEU A 273      -7.351   0.875 -15.326  1.00 43.62           C  
ANISOU 2698  CB  LEU A 273     6805   4613   5154     61     75    130
ATOM   2699  CG  LEU A 273      -8.681   1.329 -14.653  1.00 48.57           C  
ANISOU 2699  CG  LEU A 273     7405   5213   5838     33     91    167
ATOM   2700  CD1 LEU A 273      -9.442   2.327 -15.525  1.00 50.15           C  
ANISOU 2700  CD1 LEU A 273     7573   5343   6138     11    152    139
ATOM   2701  CD2 LEU A 273      -9.559   0.106 -14.326  1.00 54.28           C  
ANISOU 2701  CD2 LEU A 273     8132   5973   6520     70    150    251
ATOM   2702  H   LEU A 273      -7.443   3.414 -14.977  1.00 58.15           H  
ATOM   2703  HA  LEU A 273      -5.717   1.263 -14.078  1.00 47.37           H  
ATOM   2704  HB3 LEU A 273      -7.057  -0.115 -14.977  1.00 43.62           H  
ATOM   2705  HB2 LEU A 273      -7.586   0.922 -16.389  1.00 43.62           H  
ATOM   2706  HG  LEU A 273      -8.492   1.754 -13.667  1.00 48.57           H  
ATOM   2707 HD11 LEU A 273      -9.192   3.345 -15.225  1.00 50.15           H  
ATOM   2708 HD12 LEU A 273      -9.318   2.262 -16.606  1.00 50.15           H  
ATOM   2709 HD13 LEU A 273     -10.529   2.255 -15.499  1.00 50.15           H  
ATOM   2710 HD21 LEU A 273      -9.680  -0.566 -15.176  1.00 54.28           H  
ATOM   2711 HD22 LEU A 273      -9.102  -0.397 -13.474  1.00 54.28           H  
ATOM   2712 HD23 LEU A 273     -10.594   0.375 -14.116  1.00 54.28           H  
ATOM   2713  N   PRO A 274      -3.879   0.928 -15.991  1.00 41.55           N  
ANISOU 2713  N   PRO A 274     6557   4332   4897    -12   -127    -22
ATOM   2714  CA  PRO A 274      -2.960   0.573 -17.110  1.00 47.45           C  
ANISOU 2714  CA  PRO A 274     7324   5105   5601    -20   -204    -70
ATOM   2715  C   PRO A 274      -3.615  -0.227 -18.248  1.00 47.65           C  
ANISOU 2715  C   PRO A 274     7373   5204   5527     17   -212    -51
ATOM   2716  O   PRO A 274      -4.363  -1.108 -17.967  1.00 48.24           O  
ANISOU 2716  O   PRO A 274     7447   5319   5562     41   -183     10
ATOM   2717  CB  PRO A 274      -1.899  -0.258 -16.470  1.00 40.87           C  
ANISOU 2717  CB  PRO A 274     6472   4256   4800    -65   -282    -76
ATOM   2718  CG  PRO A 274      -1.725   0.275 -15.159  1.00 38.51           C  
ANISOU 2718  CG  PRO A 274     6143   3907   4583    -86   -248    -66
ATOM   2719  CD  PRO A 274      -3.225   0.451 -14.783  1.00 42.38           C  
ANISOU 2719  CD  PRO A 274     6632   4398   5074    -55   -151    -24
ATOM   2720  HA  PRO A 274      -2.614   1.514 -17.538  1.00 47.45           H  
ATOM   2721  HB3 PRO A 274      -0.915  -0.207 -16.937  1.00 40.87           H  
ATOM   2722  HB2 PRO A 274      -2.275  -1.281 -16.445  1.00 40.87           H  
ATOM   2723  HG3 PRO A 274      -1.120   1.182 -15.139  1.00 38.51           H  
ATOM   2724  HG2 PRO A 274      -1.258  -0.492 -14.541  1.00 38.51           H  
ATOM   2725  HD2 PRO A 274      -3.618  -0.501 -14.426  1.00 42.38           H  
ATOM   2726  HD3 PRO A 274      -3.321   1.244 -14.042  1.00 42.38           H  
ATOM   2727  N   SER A 275      -3.138   0.089 -19.460  1.00 43.39           N  
ANISOU 2727  N   SER A 275     6853   4686   4949     23   -251   -108
ATOM   2728  CA  SER A 275      -3.482  -0.714 -20.650  1.00 46.31           C  
ANISOU 2728  CA  SER A 275     7242   5136   5219     61   -265   -110
ATOM   2729  C   SER A 275      -2.558  -2.000 -20.797  1.00 48.32           C  
ANISOU 2729  C   SER A 275     7495   5421   5442     31   -361   -153
ATOM   2730  O   SER A 275      -2.857  -2.805 -21.673  1.00 47.00           O  
ANISOU 2730  O   SER A 275     7337   5333   5189     58   -382   -158
ATOM   2731  CB  SER A 275      -3.386   0.304 -21.804  1.00 48.99           C  
ANISOU 2731  CB  SER A 275     7602   5486   5527    100   -224   -147
ATOM   2732  OG  SER A 275      -2.315   1.168 -21.931  1.00 57.13           O  
ANISOU 2732  OG  SER A 275     8637   6469   6602     69   -264   -222
ATOM   2733  H   SER A 275      -2.674   0.975 -19.601  1.00 43.39           H  
ATOM   2734  HA  SER A 275      -4.526  -1.024 -20.599  1.00 46.31           H  
ATOM   2735  HB3 SER A 275      -4.279   0.926 -21.738  1.00 48.99           H  
ATOM   2736  HB2 SER A 275      -3.259  -0.234 -22.743  1.00 48.99           H  
ATOM   2737  HG  SER A 275      -2.555   1.693 -22.698  1.00 57.13           H  
ATOM   2738  N   ASN A 276      -1.501  -2.066 -19.978  1.00 44.88           N  
ANISOU 2738  N   ASN A 276     7045   4934   5074    -20   -416   -177
ATOM   2739  CA  ASN A 276      -0.585  -3.190 -19.962  1.00 42.95           C  
ANISOU 2739  CA  ASN A 276     6796   4707   4817    -50   -499   -217
ATOM   2740  C   ASN A 276      -1.134  -4.293 -19.086  1.00 45.25           C  
ANISOU 2740  C   ASN A 276     7069   5010   5114    -69   -527   -161
ATOM   2741  O   ASN A 276      -1.487  -4.011 -17.934  1.00 43.39           O  
ANISOU 2741  O   ASN A 276     6821   4734   4930    -80   -500   -115
ATOM   2742  CB  ASN A 276       0.780  -2.736 -19.361  1.00 40.49           C  
ANISOU 2742  CB  ASN A 276     6477   4324   4584    -89   -534   -275
ATOM   2743  CG  ASN A 276       1.651  -1.920 -20.341  1.00 57.04           C  
ANISOU 2743  CG  ASN A 276     8589   6390   6694    -72   -494   -321
ATOM   2744  OD1 ASN A 276       1.509  -1.931 -21.543  1.00 60.60           O  
ANISOU 2744  OD1 ASN A 276     9031   6779   7216    -85   -471   -325
ATOM   2745  ND2 ASN A 276       2.583  -1.155 -19.733  1.00 66.53           N  
ANISOU 2745  ND2 ASN A 276     9811   7643   7824    -40   -484   -356
ATOM   2746  H   ASN A 276      -1.246  -1.389 -19.273  1.00 44.88           H  
ATOM   2747  HA  ASN A 276      -0.533  -3.416 -21.027  1.00 42.95           H  
ATOM   2748  HB3 ASN A 276       1.363  -3.630 -19.137  1.00 40.49           H  
ATOM   2749  HB2 ASN A 276       0.646  -2.207 -18.417  1.00 40.49           H  
ATOM   2750 HD22 ASN A 276       3.308  -0.775 -20.325  1.00 66.53           H  
ATOM   2751 HD21 ASN A 276       2.662  -1.185 -18.726  1.00 66.53           H  
ATOM   2752  N   PRO A 277      -1.213  -5.595 -19.584  1.00 43.83           N  
ANISOU 2752  N   PRO A 277     6886   4890   4877    -73   -581   -166
ATOM   2753  CA  PRO A 277      -1.459  -6.806 -18.730  1.00 42.29           C  
ANISOU 2753  CA  PRO A 277     6675   4711   4684    -88   -605   -103
ATOM   2754  C   PRO A 277      -0.715  -6.980 -17.378  1.00 44.75           C  
ANISOU 2754  C   PRO A 277     6967   4945   5090   -132   -632    -94
ATOM   2755  O   PRO A 277      -1.322  -7.174 -16.334  1.00 43.34           O  
ANISOU 2755  O   PRO A 277     6777   4752   4937   -135   -608    -31
ATOM   2756  CB  PRO A 277      -1.237  -8.009 -19.700  1.00 39.88           C  
ANISOU 2756  CB  PRO A 277     6364   4476   4313    -92   -672   -132
ATOM   2757  CG  PRO A 277      -1.483  -7.380 -21.128  1.00 46.53           C  
ANISOU 2757  CG  PRO A 277     7223   5366   5089    -59   -660   -194
ATOM   2758  CD  PRO A 277      -1.070  -5.897 -20.992  1.00 47.45           C  
ANISOU 2758  CD  PRO A 277     7351   5405   5272    -66   -626   -233
ATOM   2759  HA  PRO A 277      -2.536  -6.684 -18.617  1.00 42.29           H  
ATOM   2760  HB3 PRO A 277      -1.843  -8.905 -19.565  1.00 39.88           H  
ATOM   2761  HB2 PRO A 277      -0.194  -8.306 -19.582  1.00 39.88           H  
ATOM   2762  HG3 PRO A 277      -2.560  -7.448 -21.279  1.00 46.53           H  
ATOM   2763  HG2 PRO A 277      -1.100  -7.935 -21.984  1.00 46.53           H  
ATOM   2764  HD2 PRO A 277      -0.003  -5.839 -21.209  1.00 47.45           H  
ATOM   2765  HD3 PRO A 277      -1.531  -5.398 -21.845  1.00 47.45           H  
ATOM   2766  N   ILE A 278       0.592  -6.917 -17.477  1.00 49.46           N  
ANISOU 2766  N   ILE A 278     7557   5494   5742   -164   -675   -155
ATOM   2767  CA  ILE A 278       1.507  -7.103 -16.333  1.00 43.53           C  
ANISOU 2767  CA  ILE A 278     6784   4679   5077   -198   -700   -142
ATOM   2768  C   ILE A 278       1.217  -6.028 -15.172  1.00 40.68           C  
ANISOU 2768  C   ILE A 278     6418   4276   4764   -190   -641   -113
ATOM   2769  O   ILE A 278       0.866  -6.434 -14.080  1.00 38.42           O  
ANISOU 2769  O   ILE A 278     6112   3971   4514   -201   -638    -65
ATOM   2770  CB  ILE A 278       2.974  -7.126 -16.774  1.00 42.80           C  
ANISOU 2770  CB  ILE A 278     6683   4542   5037   -225   -747   -209
ATOM   2771  CG1 ILE A 278       3.273  -8.242 -17.813  1.00 42.03           C  
ANISOU 2771  CG1 ILE A 278     6585   4484   4899   -238   -803   -251
ATOM   2772  CG2 ILE A 278       3.973  -7.413 -15.564  1.00 47.71           C  
ANISOU 2772  CG2 ILE A 278     7278   5106   5745   -251   -768   -184
ATOM   2773  CD1 ILE A 278       4.685  -8.281 -18.399  1.00 52.66           C  
ANISOU 2773  CD1 ILE A 278     7954   5874   6182   -215   -791   -314
ATOM   2774  H   ILE A 278       1.039  -6.743 -18.366  1.00 49.46           H  
ATOM   2775  HA  ILE A 278       1.340  -8.038 -15.799  1.00 43.53           H  
ATOM   2776  HB  ILE A 278       3.126  -6.177 -17.290  1.00 42.80           H  
ATOM   2777 HG13 ILE A 278       2.638  -8.185 -18.697  1.00 42.03           H  
ATOM   2778 HG12 ILE A 278       3.162  -9.217 -17.339  1.00 42.03           H  
ATOM   2779 HG21 ILE A 278       5.023  -7.489 -15.850  1.00 47.71           H  
ATOM   2780 HG22 ILE A 278       3.975  -6.543 -14.908  1.00 47.71           H  
ATOM   2781 HG23 ILE A 278       3.769  -8.320 -14.994  1.00 47.71           H  
ATOM   2782 HD11 ILE A 278       5.048  -7.253 -18.379  1.00 52.66           H  
ATOM   2783 HD12 ILE A 278       5.364  -9.011 -17.958  1.00 52.66           H  
ATOM   2784 HD13 ILE A 278       4.574  -8.631 -19.425  1.00 52.66           H  
ATOM   2785  N   ASP A 279       1.118  -4.711 -15.589  1.00 40.49           N  
ANISOU 2785  N   ASP A 279     6407   4236   4742   -172   -594   -147
ATOM   2786  CA  ASP A 279       0.908  -3.547 -14.732  1.00 41.26           C  
ANISOU 2786  CA  ASP A 279     6494   4293   4889   -166   -538   -131
ATOM   2787  C   ASP A 279      -0.532  -3.524 -14.190  1.00 43.43           C  
ANISOU 2787  C   ASP A 279     6766   4590   5145   -148   -485    -67
ATOM   2788  O   ASP A 279      -0.743  -3.255 -13.014  1.00 44.06           O  
ANISOU 2788  O   ASP A 279     6825   4638   5276   -156   -453    -46
ATOM   2789  CB  ASP A 279       1.086  -2.086 -15.321  1.00 42.95           C  
ANISOU 2789  CB  ASP A 279     6723   4489   5106   -148   -497   -179
ATOM   2790  CG  ASP A 279       2.263  -1.997 -16.304  1.00 49.13           C  
ANISOU 2790  CG  ASP A 279     7504   5237   5925   -166   -538   -240
ATOM   2791  OD1 ASP A 279       3.012  -2.920 -16.592  1.00 50.77           O  
ANISOU 2791  OD1 ASP A 279     7698   5433   6159   -192   -597   -245
ATOM   2792  OD2 ASP A 279       2.464  -0.810 -16.778  1.00 45.21           O1-
ANISOU 2792  OD2 ASP A 279     7020   4722   5437   -153   -508   -280
ATOM   2793  H   ASP A 279       1.572  -4.488 -16.464  1.00 40.49           H  
ATOM   2794  HA  ASP A 279       1.554  -3.530 -13.854  1.00 41.26           H  
ATOM   2795  HB3 ASP A 279       1.159  -1.336 -14.533  1.00 42.95           H  
ATOM   2796  HB2 ASP A 279       0.235  -1.798 -15.939  1.00 42.95           H  
ATOM   2797  N   PHE A 280      -1.537  -3.765 -15.115  1.00 43.26           N  
ANISOU 2797  N   PHE A 280     6762   4625   5050   -123   -471    -37
ATOM   2798  CA  PHE A 280      -2.898  -3.837 -14.742  1.00 43.17           C  
ANISOU 2798  CA  PHE A 280     6748   4634   5021   -101   -411     30
ATOM   2799  C   PHE A 280      -3.117  -4.756 -13.549  1.00 40.90           C  
ANISOU 2799  C   PHE A 280     6443   4351   4745   -122   -444     80
ATOM   2800  O   PHE A 280      -3.853  -4.482 -12.596  1.00 44.36           O  
ANISOU 2800  O   PHE A 280     6869   4778   5208   -119   -395    128
ATOM   2801  CB  PHE A 280      -3.767  -4.129 -15.948  1.00 38.42           C  
ANISOU 2801  CB  PHE A 280     6169   4097   4332    -56   -378     49
ATOM   2802  CG  PHE A 280      -5.275  -4.294 -15.806  1.00 38.75           C  
ANISOU 2802  CG  PHE A 280     6208   4160   4356    -25   -303    125
ATOM   2803  CD1 PHE A 280      -6.133  -3.153 -15.948  1.00 43.64           C  
ANISOU 2803  CD1 PHE A 280     6823   4742   5015     -5   -212    141
ATOM   2804  CD2 PHE A 280      -5.810  -5.548 -15.549  1.00 42.34           C  
ANISOU 2804  CD2 PHE A 280     6662   4670   4757    -14   -317    183
ATOM   2805  CE1 PHE A 280      -7.500  -3.364 -15.849  1.00 41.25           C  
ANISOU 2805  CE1 PHE A 280     6515   4451   4706     24   -134    212
ATOM   2806  CE2 PHE A 280      -7.164  -5.714 -15.366  1.00 44.95           C  
ANISOU 2806  CE2 PHE A 280     6988   5017   5074     18   -241    258
ATOM   2807  CZ  PHE A 280      -7.991  -4.606 -15.449  1.00 43.45           C  
ANISOU 2807  CZ  PHE A 280     6794   4784   4931     37   -147    273
ATOM   2808  H   PHE A 280      -1.289  -3.925 -16.081  1.00 43.26           H  
ATOM   2809  HA  PHE A 280      -3.231  -2.858 -14.397  1.00 43.17           H  
ATOM   2810  HB3 PHE A 280      -3.377  -5.027 -16.428  1.00 38.42           H  
ATOM   2811  HB2 PHE A 280      -3.640  -3.265 -16.600  1.00 38.42           H  
ATOM   2812  HD1 PHE A 280      -5.624  -2.235 -16.202  1.00 43.64           H  
ATOM   2813  HD2 PHE A 280      -5.119  -6.371 -15.447  1.00 42.34           H  
ATOM   2814  HE1 PHE A 280      -8.125  -2.505 -16.044  1.00 41.25           H  
ATOM   2815  HE2 PHE A 280      -7.472  -6.677 -14.986  1.00 44.95           H  
ATOM   2816  HZ  PHE A 280      -9.057  -4.665 -15.290  1.00 43.45           H  
ATOM   2817  N   SER A 281      -2.525  -5.965 -13.618  1.00 38.65           N  
ANISOU 2817  N   SER A 281     6155   4082   4448   -145   -523     68
ATOM   2818  CA  SER A 281      -2.706  -7.075 -12.736  1.00 39.65           C  
ANISOU 2818  CA  SER A 281     6265   4211   4589   -165   -557    118
ATOM   2819  C   SER A 281      -2.418  -6.765 -11.268  1.00 41.55           C  
ANISOU 2819  C   SER A 281     6480   4395   4912   -188   -554    120
ATOM   2820  O   SER A 281      -3.120  -7.224 -10.399  1.00 45.32           O  
ANISOU 2820  O   SER A 281     6943   4872   5406   -195   -548    170
ATOM   2821  CB  SER A 281      -2.034  -8.361 -13.309  1.00 42.91           C  
ANISOU 2821  CB  SER A 281     6675   4647   4980   -185   -642    100
ATOM   2822  OG  SER A 281      -0.677  -8.494 -13.224  1.00 42.40           O  
ANISOU 2822  OG  SER A 281     6603   4538   4969   -209   -683     39
ATOM   2823  H   SER A 281      -1.802  -6.044 -14.319  1.00 38.65           H  
ATOM   2824  HA  SER A 281      -3.768  -7.319 -12.769  1.00 39.65           H  
ATOM   2825  HB3 SER A 281      -2.305  -8.553 -14.347  1.00 42.91           H  
ATOM   2826  HB2 SER A 281      -2.467  -9.216 -12.790  1.00 42.91           H  
ATOM   2827  HG  SER A 281      -0.240  -7.841 -13.776  1.00 42.40           H  
ATOM   2828  N   TYR A 282      -1.303  -6.094 -11.076  1.00 40.69           N  
ANISOU 2828  N   TYR A 282     6364   4245   4852   -199   -559     67
ATOM   2829  CA  TYR A 282      -0.866  -5.611  -9.784  1.00 39.20           C  
ANISOU 2829  CA  TYR A 282     6145   4015   4734   -215   -556     65
ATOM   2830  C   TYR A 282      -1.662  -4.424  -9.335  1.00 41.86           C  
ANISOU 2830  C   TYR A 282     6472   4335   5097   -203   -478     69
ATOM   2831  O   TYR A 282      -1.898  -4.294  -8.113  1.00 45.68           O  
ANISOU 2831  O   TYR A 282     6926   4799   5631   -214   -469     73
ATOM   2832  CB  TYR A 282       0.574  -5.341  -9.879  1.00 35.43           C  
ANISOU 2832  CB  TYR A 282     5659   3506   4298   -227   -594     11
ATOM   2833  CG  TYR A 282       1.399  -6.599 -10.085  1.00 36.91           C  
ANISOU 2833  CG  TYR A 282     5845   3695   4483   -243   -667      8
ATOM   2834  CD1 TYR A 282       1.301  -7.684  -9.126  1.00 37.60           C  
ANISOU 2834  CD1 TYR A 282     5922   3800   4566   -254   -704     57
ATOM   2835  CD2 TYR A 282       2.294  -6.707 -11.115  1.00 42.04           C  
ANISOU 2835  CD2 TYR A 282     6502   4329   5141   -249   -696    -45
ATOM   2836  CE1 TYR A 282       1.995  -8.880  -9.275  1.00 40.05           C  
ANISOU 2836  CE1 TYR A 282     6226   4108   4882   -270   -768     54
ATOM   2837  CE2 TYR A 282       3.140  -7.882 -11.197  1.00 37.06           C  
ANISOU 2837  CE2 TYR A 282     5867   3695   4521   -266   -757    -52
ATOM   2838  CZ  TYR A 282       2.873  -8.949 -10.342  1.00 36.85           C  
ANISOU 2838  CZ  TYR A 282     5826   3683   4492   -277   -793     -2
ATOM   2839  OH  TYR A 282       3.730 -10.065 -10.378  1.00 43.63           O  
ANISOU 2839  OH  TYR A 282     6676   4534   5368   -296   -850    -10
ATOM   2840  H   TYR A 282      -0.882  -5.792 -11.943  1.00 40.69           H  
ATOM   2841  HA  TYR A 282      -0.985  -6.440  -9.087  1.00 39.20           H  
ATOM   2842  HB3 TYR A 282       0.833  -5.012  -8.872  1.00 35.43           H  
ATOM   2843  HB2 TYR A 282       0.794  -4.525 -10.567  1.00 35.43           H  
ATOM   2844  HD1 TYR A 282       0.565  -7.711  -8.336  1.00 37.60           H  
ATOM   2845  HD2 TYR A 282       2.517  -5.846 -11.729  1.00 42.04           H  
ATOM   2846  HE1 TYR A 282       1.821  -9.802  -8.740  1.00 40.05           H  
ATOM   2847  HE2 TYR A 282       3.998  -7.991 -11.843  1.00 37.06           H  
ATOM   2848  HH  TYR A 282       4.345 -10.198 -11.102  1.00 43.63           H  
ATOM   2849  N   TRP A 283      -2.078  -3.564 -10.251  1.00 42.27           N  
ANISOU 2849  N   TRP A 283     6545   4397   5118   -179   -419     65
ATOM   2850  CA  TRP A 283      -2.925  -2.349 -10.076  1.00 43.47           C  
ANISOU 2850  CA  TRP A 283     6685   4529   5303   -169   -336     72
ATOM   2851  C   TRP A 283      -4.278  -2.714  -9.465  1.00 41.91           C  
ANISOU 2851  C   TRP A 283     6478   4343   5101   -165   -300    134
ATOM   2852  O   TRP A 283      -4.766  -2.057  -8.532  1.00 44.94           O  
ANISOU 2852  O   TRP A 283     6834   4701   5539   -175   -261    137
ATOM   2853  CB  TRP A 283      -2.873  -1.364 -11.268  1.00 42.74           C  
ANISOU 2853  CB  TRP A 283     6615   4440   5183   -139   -277     56
ATOM   2854  CG  TRP A 283      -3.708  -0.087 -11.251  1.00 39.85           C  
ANISOU 2854  CG  TRP A 283     6232   4043   4866   -130   -189     53
ATOM   2855  CD1 TRP A 283      -3.162   1.124 -11.143  1.00 37.70           C  
ANISOU 2855  CD1 TRP A 283     5941   3734   4650   -138   -166      2
ATOM   2856  CD2 TRP A 283      -5.149   0.130 -11.063  1.00 39.95           C  
ANISOU 2856  CD2 TRP A 283     6241   4055   4883   -112   -108    102
ATOM   2857  NE1 TRP A 283      -4.172   2.068 -10.994  1.00 42.54           N  
ANISOU 2857  NE1 TRP A 283     6537   4324   5304   -129    -76     11
ATOM   2858  CE2 TRP A 283      -5.416   1.520 -11.028  1.00 40.22           C  
ANISOU 2858  CE2 TRP A 283     6252   4048   4983   -112    -36     73
ATOM   2859  CE3 TRP A 283      -6.323  -0.687 -11.093  1.00 37.95           C  
ANISOU 2859  CE3 TRP A 283     5999   3834   4588    -93    -85    170
ATOM   2860  CZ2 TRP A 283      -6.737   2.038 -10.884  1.00 39.31           C  
ANISOU 2860  CZ2 TRP A 283     6124   3913   4900    -97     61    107
ATOM   2861  CZ3 TRP A 283      -7.588  -0.121 -10.944  1.00 41.44           C  
ANISOU 2861  CZ3 TRP A 283     6430   4259   5058    -74     14    209
ATOM   2862  CH2 TRP A 283      -7.865   1.258 -10.922  1.00 44.78           C  
ANISOU 2862  CH2 TRP A 283     6829   4632   5553    -78     87    177
ATOM   2863  H   TRP A 283      -1.816  -3.627 -11.224  1.00 42.27           H  
ATOM   2864  HA  TRP A 283      -2.418  -1.784  -9.294  1.00 43.47           H  
ATOM   2865  HB3 TRP A 283      -3.178  -1.941 -12.142  1.00 42.74           H  
ATOM   2866  HB2 TRP A 283      -1.834  -1.057 -11.385  1.00 42.74           H  
ATOM   2867  HD1 TRP A 283      -2.095   1.280 -11.195  1.00 37.70           H  
ATOM   2868  HE1 TRP A 283      -4.026   3.063 -10.901  1.00 42.54           H  
ATOM   2869  HE3 TRP A 283      -6.330  -1.764 -11.025  1.00 37.95           H  
ATOM   2870  HZ2 TRP A 283      -6.765   3.111 -10.760  1.00 39.31           H  
ATOM   2871  HZ3 TRP A 283      -8.478  -0.728 -10.868  1.00 41.44           H  
ATOM   2872  HH2 TRP A 283      -8.868   1.652 -10.852  1.00 44.78           H  
ATOM   2873  N   VAL A 284      -4.876  -3.786 -10.057  1.00 38.84           N  
ANISOU 2873  N   VAL A 284     6111   3996   4650   -150   -312    182
ATOM   2874  CA  VAL A 284      -6.057  -4.546  -9.603  1.00 43.21           C  
ANISOU 2874  CA  VAL A 284     6658   4563   5198   -146   -283    247
ATOM   2875  C   VAL A 284      -5.815  -5.141  -8.126  1.00 43.64           C  
ANISOU 2875  C   VAL A 284     6688   4604   5290   -177   -338    255
ATOM   2876  O   VAL A 284      -6.484  -4.613  -7.341  1.00 42.69           O  
ANISOU 2876  O   VAL A 284     6546   4466   5209   -184   -301    279
ATOM   2877  CB  VAL A 284      -6.516  -5.574 -10.649  1.00 43.13           C  
ANISOU 2877  CB  VAL A 284     6673   4611   5105   -120   -290    298
ATOM   2878  CG1 VAL A 284      -7.628  -6.445 -10.120  1.00 45.72           C  
ANISOU 2878  CG1 VAL A 284     6994   4951   5426   -108   -242    374
ATOM   2879  CG2 VAL A 284      -7.040  -4.850 -11.912  1.00 43.59           C  
ANISOU 2879  CG2 VAL A 284     6754   4692   5118    -83   -243    284
ATOM   2880  H   VAL A 284      -4.502  -4.214 -10.892  1.00 38.84           H  
ATOM   2881  HA  VAL A 284      -6.930  -3.903  -9.498  1.00 43.21           H  
ATOM   2882  HB  VAL A 284      -5.586  -6.103 -10.857  1.00 43.13           H  
ATOM   2883 HG11 VAL A 284      -7.974  -7.004 -10.989  1.00 45.72           H  
ATOM   2884 HG12 VAL A 284      -7.394  -7.181  -9.350  1.00 45.72           H  
ATOM   2885 HG13 VAL A 284      -8.443  -5.811  -9.774  1.00 45.72           H  
ATOM   2886 HG21 VAL A 284      -7.285  -5.501 -12.751  1.00 43.59           H  
ATOM   2887 HG22 VAL A 284      -7.965  -4.302 -11.732  1.00 43.59           H  
ATOM   2888 HG23 VAL A 284      -6.327  -4.192 -12.410  1.00 43.59           H  
ATOM   2889  N   ALA A 285      -4.799  -5.994  -7.980  1.00 41.01           N  
ANISOU 2889  N   ALA A 285     6355   4277   4950   -195   -424    233
ATOM   2890  CA  ALA A 285      -4.276  -6.542  -6.690  1.00 39.66           C  
ANISOU 2890  CA  ALA A 285     6159   4095   4816   -218   -477    242
ATOM   2891  C   ALA A 285      -3.921  -5.548  -5.549  1.00 38.29           C  
ANISOU 2891  C   ALA A 285     5951   3888   4708   -227   -443    216
ATOM   2892  O   ALA A 285      -4.302  -5.819  -4.434  1.00 44.06           O  
ANISOU 2892  O   ALA A 285     6659   4617   5465   -236   -443    242
ATOM   2893  CB  ALA A 285      -3.207  -7.589  -6.913  1.00 38.44           C  
ANISOU 2893  CB  ALA A 285     6005   3939   4661   -232   -560    212
ATOM   2894  H   ALA A 285      -4.344  -6.306  -8.827  1.00 41.01           H  
ATOM   2895  HA  ALA A 285      -5.098  -7.166  -6.339  1.00 39.66           H  
ATOM   2896  HB1 ALA A 285      -3.639  -8.546  -7.204  1.00 38.44           H  
ATOM   2897  HB2 ALA A 285      -2.596  -7.264  -7.755  1.00 38.44           H  
ATOM   2898  HB3 ALA A 285      -2.576  -7.762  -6.040  1.00 38.44           H  
ATOM   2899  N   ALA A 286      -3.292  -4.408  -5.798  1.00 37.97           N  
ANISOU 2899  N   ALA A 286     5905   3825   4695   -225   -414    161
ATOM   2900  CA  ALA A 286      -3.178  -3.226  -4.932  1.00 39.06           C  
ANISOU 2900  CA  ALA A 286     6005   3941   4895   -234   -392    123
ATOM   2901  C   ALA A 286      -4.531  -2.729  -4.454  1.00 36.19           C  
ANISOU 2901  C   ALA A 286     5626   3561   4562   -231   -303    122
ATOM   2902  O   ALA A 286      -4.624  -2.643  -3.262  1.00 40.86           O  
ANISOU 2902  O   ALA A 286     6178   4140   5206   -241   -283     89
ATOM   2903  CB  ALA A 286      -2.276  -2.102  -5.616  1.00 41.09           C  
ANISOU 2903  CB  ALA A 286     6258   4183   5172   -233   -406     63
ATOM   2904  H   ALA A 286      -3.043  -4.221  -6.759  1.00 37.97           H  
ATOM   2905  HA  ALA A 286      -2.620  -3.590  -4.068  1.00 39.06           H  
ATOM   2906  HB1 ALA A 286      -1.257  -2.400  -5.864  1.00 41.09           H  
ATOM   2907  HB2 ALA A 286      -2.728  -1.836  -6.572  1.00 41.09           H  
ATOM   2908  HB3 ALA A 286      -2.303  -1.171  -5.049  1.00 41.09           H  
ATOM   2909  N   ASN A 287      -5.451  -2.458  -5.344  1.00 35.35           N  
ANISOU 2909  N   ASN A 287     5546   3457   4427   -214   -246    155
ATOM   2910  CA  ASN A 287      -6.658  -1.673  -5.086  1.00 37.85           C  
ANISOU 2910  CA  ASN A 287     5849   3750   4783   -208   -149    155
ATOM   2911  C   ASN A 287      -7.805  -2.520  -4.493  1.00 40.82           C  
ANISOU 2911  C   ASN A 287     6231   4132   5145   -198   -102    223
ATOM   2912  O   ASN A 287      -8.732  -2.132  -3.715  1.00 34.48           O  
ANISOU 2912  O   ASN A 287     5414   3304   4384   -194    -14    228
ATOM   2913  CB  ASN A 287      -7.081  -0.936  -6.378  1.00 36.49           C  
ANISOU 2913  CB  ASN A 287     5695   3565   4603   -187    -97    131
ATOM   2914  CG  ASN A 287      -6.159   0.347  -6.500  1.00 37.82           C  
ANISOU 2914  CG  ASN A 287     5850   3719   4800   -196   -121     62
ATOM   2915  OD1 ASN A 287      -6.374   1.296  -5.735  1.00 33.98           O  
ANISOU 2915  OD1 ASN A 287     5331   3207   4372   -205    -77     20
ATOM   2916  ND2 ASN A 287      -5.286   0.383  -7.468  1.00 39.68           N  
ANISOU 2916  ND2 ASN A 287     6110   3971   4996   -193   -188     49
ATOM   2917  H   ASN A 287      -5.235  -2.528  -6.328  1.00 35.35           H  
ATOM   2918  HA  ASN A 287      -6.297  -0.940  -4.364  1.00 37.85           H  
ATOM   2919  HB3 ASN A 287      -8.056  -0.456  -6.292  1.00 36.49           H  
ATOM   2920  HB2 ASN A 287      -7.080  -1.504  -7.309  1.00 36.49           H  
ATOM   2921 HD22 ASN A 287      -4.832   1.282  -7.548  1.00 39.68           H  
ATOM   2922 HD21 ASN A 287      -5.046  -0.414  -8.041  1.00 39.68           H  
ATOM   2923  N   LEU A 288      -7.748  -3.828  -4.780  1.00 44.21           N  
ANISOU 2923  N   LEU A 288     6681   4594   5524   -196   -156    275
ATOM   2924  CA  LEU A 288      -8.434  -4.923  -4.039  1.00 41.69           C  
ANISOU 2924  CA  LEU A 288     6365   4284   5190   -186   -115    345
ATOM   2925  C   LEU A 288      -8.191  -4.910  -2.536  1.00 46.12           C  
ANISOU 2925  C   LEU A 288     6890   4825   5809   -210   -108    340
ATOM   2926  O   LEU A 288      -7.088  -5.044  -1.952  1.00 43.91           O  
ANISOU 2926  O   LEU A 288     6589   4548   5546   -230   -177    308
ATOM   2927  CB  LEU A 288      -7.932  -6.301  -4.640  1.00 47.33           C  
ANISOU 2927  CB  LEU A 288     7108   5045   5830   -177   -181    398
ATOM   2928  CG  LEU A 288      -8.715  -6.820  -5.828  1.00 43.74           C  
ANISOU 2928  CG  LEU A 288     6686   4627   5307   -142   -151    442
ATOM   2929  CD1 LEU A 288      -8.127  -8.192  -6.183  1.00 38.71           C  
ANISOU 2929  CD1 LEU A 288     6067   4041   4600   -140   -232    480
ATOM   2930  CD2 LEU A 288     -10.287  -6.818  -5.592  1.00 52.52           C  
ANISOU 2930  CD2 LEU A 288     7795   5730   6429   -116    -42    498
ATOM   2931  H   LEU A 288      -7.074  -4.084  -5.488  1.00 44.21           H  
ATOM   2932  HA  LEU A 288      -9.449  -4.774  -4.407  1.00 41.69           H  
ATOM   2933  HB3 LEU A 288      -7.771  -7.034  -3.849  1.00 47.33           H  
ATOM   2934  HB2 LEU A 288      -6.881  -6.153  -4.889  1.00 47.33           H  
ATOM   2935  HG  LEU A 288      -8.479  -6.231  -6.715  1.00 43.74           H  
ATOM   2936 HD11 LEU A 288      -8.654  -8.971  -5.631  1.00 38.71           H  
ATOM   2937 HD12 LEU A 288      -8.329  -8.359  -7.241  1.00 38.71           H  
ATOM   2938 HD13 LEU A 288      -7.046  -8.330  -6.198  1.00 38.71           H  
ATOM   2939 HD21 LEU A 288     -10.643  -7.840  -5.459  1.00 52.52           H  
ATOM   2940 HD22 LEU A 288     -10.518  -6.353  -4.634  1.00 52.52           H  
ATOM   2941 HD23 LEU A 288     -10.882  -6.310  -6.351  1.00 52.52           H  
ATOM   2942  N   PRO A 289      -9.328  -4.757  -1.755  1.00 42.52           N  
ANISOU 2942  N   PRO A 289     6422   4349   5385   -204    -21    373
ATOM   2943  CA  PRO A 289      -9.268  -4.681  -0.243  1.00 41.44           C  
ANISOU 2943  CA  PRO A 289     6250   4197   5300   -226    -14    366
ATOM   2944  C   PRO A 289      -9.361  -6.126   0.386  1.00 45.18           C  
ANISOU 2944  C   PRO A 289     6735   4702   5730   -228    -80    427
ATOM   2945  O   PRO A 289     -10.156  -6.457   1.313  1.00 52.74           O  
ANISOU 2945  O   PRO A 289     7704   5663   6670   -215    -37    495
ATOM   2946  CB  PRO A 289     -10.545  -3.834   0.002  1.00 47.91           C  
ANISOU 2946  CB  PRO A 289     7056   4978   6168   -217    111    386
ATOM   2947  CG  PRO A 289     -11.565  -4.260  -1.084  1.00 51.96           C  
ANISOU 2947  CG  PRO A 289     7611   5510   6623   -180    149    453
ATOM   2948  CD  PRO A 289     -10.678  -4.441  -2.257  1.00 46.79           C  
ANISOU 2948  CD  PRO A 289     6978   4880   5919   -174     79    418
ATOM   2949  HA  PRO A 289      -8.308  -4.338   0.145  1.00 41.44           H  
ATOM   2950  HB3 PRO A 289     -10.372  -2.786  -0.243  1.00 47.91           H  
ATOM   2951  HB2 PRO A 289     -11.004  -3.941   0.985  1.00 47.91           H  
ATOM   2952  HG3 PRO A 289     -12.323  -3.495  -1.254  1.00 51.96           H  
ATOM   2953  HG2 PRO A 289     -11.941  -5.232  -0.766  1.00 51.96           H  
ATOM   2954  HD2 PRO A 289     -10.963  -5.182  -3.004  1.00 46.79           H  
ATOM   2955  HD3 PRO A 289     -10.728  -3.564  -2.902  1.00 46.79           H  
ATOM   2956  N   ILE A 290      -8.645  -7.102  -0.269  1.00 43.52           N  
ANISOU 2956  N   ILE A 290     6519   4512   5505   -241   -178    406
ATOM   2957  CA  ILE A 290      -8.500  -8.534   0.010  1.00 39.32           C  
ANISOU 2957  CA  ILE A 290     6000   4011   4930   -241   -248    465
ATOM   2958  C   ILE A 290      -7.765  -8.782   1.326  1.00 37.82           C  
ANISOU 2958  C   ILE A 290     5778   3825   4766   -258   -316    437
ATOM   2959  O   ILE A 290      -6.995  -7.979   1.801  1.00 40.45           O  
ANISOU 2959  O   ILE A 290     6082   4149   5137   -266   -324    371
ATOM   2960  CB  ILE A 290      -7.772  -9.159  -1.223  1.00 42.08           C  
ANISOU 2960  CB  ILE A 290     6385   4390   5212   -230   -307    489
ATOM   2961  CG1 ILE A 290      -6.415  -8.477  -1.550  1.00 43.66           C  
ANISOU 2961  CG1 ILE A 290     6582   4586   5419   -238   -362    422
ATOM   2962  CG2 ILE A 290      -8.729  -9.273  -2.395  1.00 52.37           C  
ANISOU 2962  CG2 ILE A 290     7717   5703   6477   -205   -240    524
ATOM   2963  CD1 ILE A 290      -5.584  -9.021  -2.785  1.00 43.24           C  
ANISOU 2963  CD1 ILE A 290     6562   4559   5309   -230   -415    429
ATOM   2964  H   ILE A 290      -8.011  -6.828  -1.006  1.00 43.52           H  
ATOM   2965  HA  ILE A 290      -9.439  -9.079   0.108  1.00 39.32           H  
ATOM   2966  HB  ILE A 290      -7.483 -10.199  -1.073  1.00 42.08           H  
ATOM   2967 HG13 ILE A 290      -5.705  -8.579  -0.729  1.00 43.66           H  
ATOM   2968 HG12 ILE A 290      -6.612  -7.433  -1.794  1.00 43.66           H  
ATOM   2969 HG21 ILE A 290      -8.181  -9.714  -3.228  1.00 52.37           H  
ATOM   2970 HG22 ILE A 290      -9.363 -10.016  -1.909  1.00 52.37           H  
ATOM   2971 HG23 ILE A 290      -9.266  -8.345  -2.593  1.00 52.37           H  
ATOM   2972 HD11 ILE A 290      -5.421 -10.091  -2.660  1.00 43.24           H  
ATOM   2973 HD12 ILE A 290      -6.165  -8.792  -3.679  1.00 43.24           H  
ATOM   2974 HD13 ILE A 290      -4.595  -8.595  -2.958  1.00 43.24           H  
ATOM   2975  N   ASP A 291      -7.929  -9.961   1.873  1.00 41.19           N  
ANISOU 2975  N   ASP A 291     6209   4272   5168   -258   -365    494
ATOM   2976  CA  ASP A 291      -7.251 -10.489   3.058  1.00 42.14           C  
ANISOU 2976  CA  ASP A 291     6301   4404   5307   -265   -430    485
ATOM   2977  C   ASP A 291      -5.780 -10.697   2.794  1.00 42.21           C  
ANISOU 2977  C   ASP A 291     6313   4425   5301   -264   -513    464
ATOM   2978  O   ASP A 291      -5.361 -10.889   1.632  1.00 43.48           O  
ANISOU 2978  O   ASP A 291     6504   4589   5428   -262   -535    471
ATOM   2979  CB  ASP A 291      -7.899 -11.849   3.324  1.00  0.00           C  
ATOM   2980  CG  ASP A 291      -7.315 -12.601   4.581  1.00  0.00           C  
ATOM   2981  OD1 ASP A 291      -6.984 -11.916   5.584  1.00  0.00           O  
ATOM   2982  OD2 ASP A 291      -7.345 -13.826   4.558  1.00  0.00           O1-
ATOM   2983  H   ASP A 291      -8.620 -10.594   1.497  1.00 41.19           H  
ATOM   2984  HA  ASP A 291      -7.500  -9.854   3.908  1.00 42.14           H  
ATOM   2985  HB3 ASP A 291      -7.976 -12.395   2.384  1.00  0.00           H  
ATOM   2986  HB2 ASP A 291      -8.902 -11.699   3.724  1.00  0.00           H  
ATOM   2987  N   ASP A 292      -4.997 -10.785   3.841  1.00 36.55           N  
ANISOU 2987  N   ASP A 292     3702   5519   4665    394    376    -49
ATOM   2988  CA  ASP A 292      -3.537 -11.058   3.885  1.00 39.33           C  
ANISOU 2988  CA  ASP A 292     4261   5807   4877    335    418    -69
ATOM   2989  C   ASP A 292      -3.133 -12.374   3.184  1.00 38.59           C  
ANISOU 2989  C   ASP A 292     4090   5637   4934    193    395   -144
ATOM   2990  O   ASP A 292      -2.158 -12.275   2.410  1.00 36.33           O  
ANISOU 2990  O   ASP A 292     3958   5301   4544    149    370   -158
ATOM   2991  CB  ASP A 292      -3.117 -10.998   5.420  1.00 46.46           C  
ANISOU 2991  CB  ASP A 292     5293   6687   5671    320    618    -74
ATOM   2992  CG  ASP A 292      -3.605  -9.786   6.288  1.00 46.81           C  
ANISOU 2992  CG  ASP A 292     5531   6786   5467    452    620      5
ATOM   2993  OD1 ASP A 292      -3.750  -8.744   5.640  1.00 46.81           O  
ANISOU 2993  OD1 ASP A 292     5574   6836   5374    552    464     63
ATOM   2994  OD2 ASP A 292      -3.389  -9.806   7.525  1.00 48.14           O1-
ANISOU 2994  OD2 ASP A 292     5809   6950   5532    458    775     11
ATOM   2995  H   ASP A 292      -5.401 -10.715   4.764  1.00 36.55           H  
ATOM   2996  HA  ASP A 292      -3.002 -10.264   3.364  1.00 39.33           H  
ATOM   2997  HB3 ASP A 292      -2.032 -10.933   5.498  1.00 46.46           H  
ATOM   2998  HB2 ASP A 292      -3.508 -11.847   5.981  1.00 46.46           H  
ATOM   2999  N   SER A 293      -3.950 -13.488   3.268  1.00 41.73           N  
ANISOU 2999  N   SER A 293     4255   6026   5574    121    402   -192
ATOM   3000  CA  SER A 293      -3.710 -14.721   2.571  1.00 37.95           C  
ANISOU 3000  CA  SER A 293     3689   5483   5247     -6    355   -257
ATOM   3001  C   SER A 293      -3.927 -14.751   1.076  1.00 38.65           C  
ANISOU 3001  C   SER A 293     3793   5588   5303     29    146   -235
ATOM   3002  O   SER A 293      -3.129 -15.353   0.360  1.00 38.49           O  
ANISOU 3002  O   SER A 293     3825   5510   5290    -57     99   -274
ATOM   3003  CB  SER A 293      -4.442 -15.872   3.297  1.00 38.28           C  
ANISOU 3003  CB  SER A 293     3469   5519   5556    -80    399   -306
ATOM   3004  OG  SER A 293      -5.862 -15.724   3.031  1.00 44.95           O  
ANISOU 3004  OG  SER A 293     4164   6442   6474     16    311   -263
ATOM   3005  H   SER A 293      -4.810 -13.476   3.798  1.00 41.73           H  
ATOM   3006  HA  SER A 293      -2.676 -15.006   2.765  1.00 37.95           H  
ATOM   3007  HB3 SER A 293      -4.277 -15.816   4.373  1.00 38.28           H  
ATOM   3008  HB2 SER A 293      -4.083 -16.868   3.037  1.00 38.28           H  
ATOM   3009  HG  SER A 293      -6.249 -15.249   3.770  1.00 44.95           H  
ATOM   3010  N   LEU A 294      -4.934 -13.950   0.661  1.00 39.28           N  
ANISOU 3010  N   LEU A 294     3827   5746   5350    153     19   -173
ATOM   3011  CA  LEU A 294      -5.215 -13.670  -0.730  1.00 38.24           C  
ANISOU 3011  CA  LEU A 294     3719   5636   5175    197   -182   -146
ATOM   3012  C   LEU A 294      -4.055 -12.854  -1.391  1.00 42.63           C  
ANISOU 3012  C   LEU A 294     4541   6190   5466    263   -221   -100
ATOM   3013  O   LEU A 294      -3.766 -13.134  -2.506  1.00 43.54           O  
ANISOU 3013  O   LEU A 294     4728   6282   5532    246   -345   -105
ATOM   3014  CB  LEU A 294      -6.556 -13.073  -0.918  1.00 37.69           C  
ANISOU 3014  CB  LEU A 294     3491   5651   5177    304   -305    -97
ATOM   3015  CG  LEU A 294      -7.804 -13.803  -0.474  1.00 37.15           C  
ANISOU 3015  CG  LEU A 294     3149   5586   5381    238   -338   -140
ATOM   3016  CD1 LEU A 294      -9.014 -12.902  -0.229  1.00 36.41           C  
ANISOU 3016  CD1 LEU A 294     2922   5580   5331    359   -462    -83
ATOM   3017  CD2 LEU A 294      -8.125 -15.084  -1.197  1.00 41.18           C  
ANISOU 3017  CD2 LEU A 294     3607   6041   5997    127   -429   -195
ATOM   3018  H   LEU A 294      -5.408 -13.454   1.402  1.00 39.28           H  
ATOM   3019  HA  LEU A 294      -5.231 -14.662  -1.183  1.00 38.24           H  
ATOM   3020  HB3 LEU A 294      -6.654 -12.923  -1.993  1.00 37.69           H  
ATOM   3021  HB2 LEU A 294      -6.495 -12.065  -0.507  1.00 37.69           H  
ATOM   3022  HG  LEU A 294      -7.499 -14.190   0.498  1.00 37.15           H  
ATOM   3023 HD11 LEU A 294      -9.310 -13.015   0.814  1.00 36.41           H  
ATOM   3024 HD12 LEU A 294      -8.784 -11.837  -0.201  1.00 36.41           H  
ATOM   3025 HD13 LEU A 294      -9.890 -13.021  -0.865  1.00 36.41           H  
ATOM   3026 HD21 LEU A 294      -7.535 -15.312  -2.085  1.00 41.18           H  
ATOM   3027 HD22 LEU A 294      -8.230 -15.889  -0.470  1.00 41.18           H  
ATOM   3028 HD23 LEU A 294      -9.126 -15.002  -1.621  1.00 41.18           H  
ATOM   3029  N   ARG A 295      -3.542 -11.875  -0.608  1.00 36.50           N  
ANISOU 3029  N   ARG A 295     3915   5437   4518    339   -117    -57
ATOM   3030  CA  ARG A 295      -2.520 -11.011  -1.101  1.00 36.75           C  
ANISOU 3030  CA  ARG A 295     4210   5460   4295    393   -133    -16
ATOM   3031  C   ARG A 295      -1.177 -11.661  -1.230  1.00 37.52           C  
ANISOU 3031  C   ARG A 295     4418   5467   4371    270    -96    -75
ATOM   3032  O   ARG A 295      -0.531 -11.301  -2.231  1.00 39.00           O  
ANISOU 3032  O   ARG A 295     4757   5638   4423    286   -195    -58
ATOM   3033  CB  ARG A 295      -2.466  -9.752  -0.156  1.00 34.91           C  
ANISOU 3033  CB  ARG A 295     4110   5256   3900    469      7     29
ATOM   3034  CG  ARG A 295      -1.795  -8.514  -0.815  1.00 40.18           C  
ANISOU 3034  CG  ARG A 295     4783   6017   4467    629    -70    114
ATOM   3035  CD  ARG A 295      -1.983  -7.328   0.185  1.00 43.88           C  
ANISOU 3035  CD  ARG A 295     5512   6504   4658    726    -94    181
ATOM   3036  NE  ARG A 295      -1.820  -6.071  -0.403  1.00 40.28           N  
ANISOU 3036  NE  ARG A 295     5128   6102   4076    824      3    237
ATOM   3037  CZ  ARG A 295      -2.633  -5.381  -1.220  1.00 49.55           C  
ANISOU 3037  CZ  ARG A 295     6228   7356   5242    943    -60    298
ATOM   3038  NH1 ARG A 295      -3.738  -5.919  -1.659  1.00 54.63           N  
ANISOU 3038  NH1 ARG A 295     6713   8039   6004    981   -215    310
ATOM   3039  NH2 ARG A 295      -2.289  -4.134  -1.557  1.00 47.01           N1+
ANISOU 3039  NH2 ARG A 295     5993   7078   4790   1026     35    348
ATOM   3040  H   ARG A 295      -3.845 -11.751   0.348  1.00 36.50           H  
ATOM   3041  HA  ARG A 295      -2.939 -10.678  -2.051  1.00 36.75           H  
ATOM   3042  HB3 ARG A 295      -1.981 -10.001   0.788  1.00 34.91           H  
ATOM   3043  HB2 ARG A 295      -3.461  -9.487   0.203  1.00 34.91           H  
ATOM   3044  HG3 ARG A 295      -2.172  -8.250  -1.803  1.00 40.18           H  
ATOM   3045  HG2 ARG A 295      -0.725  -8.651  -0.970  1.00 40.18           H  
ATOM   3046  HD3 ARG A 295      -1.103  -7.326   0.827  1.00 43.88           H  
ATOM   3047  HD2 ARG A 295      -2.853  -7.359   0.841  1.00 43.88           H  
ATOM   3048  HE  ARG A 295      -0.939  -5.613  -0.219  1.00 40.28           H  
ATOM   3049 HH12 ARG A 295      -4.462  -5.460  -2.194  1.00 54.63           H  
ATOM   3050 HH11 ARG A 295      -3.843  -6.893  -1.416  1.00 54.63           H  
ATOM   3051 HH22 ARG A 295      -2.927  -3.657  -2.177  1.00 47.01           H  
ATOM   3052 HH21 ARG A 295      -1.546  -3.583  -1.150  1.00 47.01           H  
ATOM   3053  N   ILE A 296      -0.865 -12.688  -0.434  1.00 39.55           N  
ANISOU 3053  N   ILE A 296     4599   5663   4764    144     45   -145
ATOM   3054  CA  ILE A 296       0.226 -13.637  -0.496  1.00 39.24           C  
ANISOU 3054  CA  ILE A 296     4661   5536   4714     21     93   -203
ATOM   3055  C   ILE A 296       0.059 -14.551  -1.707  1.00 44.39           C  
ANISOU 3055  C   ILE A 296     5226   6162   5478    -41    -69   -237
ATOM   3056  O   ILE A 296       0.967 -14.873  -2.440  1.00 50.02           O  
ANISOU 3056  O   ILE A 296     6089   6839   6079    -60   -141   -240
ATOM   3057  CB  ILE A 296       0.395 -14.478   0.832  1.00 38.08           C  
ANISOU 3057  CB  ILE A 296     4444   5333   4693    -95    287   -268
ATOM   3058  CG1 ILE A 296       0.687 -13.540   2.071  1.00 36.97           C  
ANISOU 3058  CG1 ILE A 296     4446   5205   4396    -42    452   -237
ATOM   3059  CG2 ILE A 296       1.486 -15.591   0.717  1.00 39.46           C  
ANISOU 3059  CG2 ILE A 296     4667   5414   4913   -236    311   -337
ATOM   3060  CD1 ILE A 296       0.747 -14.187   3.447  1.00 39.60           C  
ANISOU 3060  CD1 ILE A 296     4728   5485   4834   -148    650   -296
ATOM   3061  H   ILE A 296      -1.546 -12.998   0.244  1.00 39.55           H  
ATOM   3062  HA  ILE A 296       1.106 -12.994  -0.500  1.00 39.24           H  
ATOM   3063  HB  ILE A 296      -0.540 -15.007   1.016  1.00 38.08           H  
ATOM   3064 HG13 ILE A 296       0.088 -12.632   2.141  1.00 36.97           H  
ATOM   3065 HG12 ILE A 296       1.665 -13.076   1.944  1.00 36.97           H  
ATOM   3066 HG21 ILE A 296       1.436 -16.238  -0.160  1.00 39.46           H  
ATOM   3067 HG22 ILE A 296       2.493 -15.179   0.648  1.00 39.46           H  
ATOM   3068 HG23 ILE A 296       1.565 -16.061   1.697  1.00 39.46           H  
ATOM   3069 HD11 ILE A 296       0.931 -13.480   4.257  1.00 39.60           H  
ATOM   3070 HD12 ILE A 296      -0.186 -14.710   3.655  1.00 39.60           H  
ATOM   3071 HD13 ILE A 296       1.629 -14.827   3.477  1.00 39.60           H  
ATOM   3072  N   GLN A 297      -1.184 -14.945  -1.951  1.00 42.59           N  
ANISOU 3072  N   GLN A 297     4753   5952   5476    -76   -124   -263
ATOM   3073  CA  GLN A 297      -1.548 -16.010  -2.878  1.00 40.41           C  
ANISOU 3073  CA  GLN A 297     4374   5661   5320   -131   -283   -293
ATOM   3074  C   GLN A 297      -1.489 -15.624  -4.369  1.00 40.04           C  
ANISOU 3074  C   GLN A 297     4474   5641   5098    -41   -452   -242
ATOM   3075  O   GLN A 297      -0.979 -16.329  -5.237  1.00 42.47           O  
ANISOU 3075  O   GLN A 297     4844   5903   5389   -102   -540   -270
ATOM   3076  CB  GLN A 297      -2.934 -16.577  -2.421  1.00 46.60           C  
ANISOU 3076  CB  GLN A 297     4885   6492   6330   -126   -343   -300
ATOM   3077  CG  GLN A 297      -3.797 -17.374  -3.478  1.00 52.34           C  
ANISOU 3077  CG  GLN A 297     5503   7225   7157   -146   -533   -312
ATOM   3078  CD  GLN A 297      -5.214 -17.665  -3.000  1.00 45.97           C  
ANISOU 3078  CD  GLN A 297     4417   6456   6595   -163   -573   -328
ATOM   3079  OE1 GLN A 297      -5.540 -17.483  -1.804  1.00 46.56           O  
ANISOU 3079  OE1 GLN A 297     4372   6535   6783   -184   -445   -343
ATOM   3080  NE2 GLN A 297      -6.154 -18.090  -3.843  1.00 50.72           N  
ANISOU 3080  NE2 GLN A 297     4912   7083   7276   -152   -751   -324
ATOM   3081  H   GLN A 297      -1.933 -14.609  -1.361  1.00 42.59           H  
ATOM   3082  HA  GLN A 297      -0.846 -16.823  -2.690  1.00 40.41           H  
ATOM   3083  HB3 GLN A 297      -3.490 -15.649  -2.284  1.00 46.60           H  
ATOM   3084  HB2 GLN A 297      -2.926 -17.152  -1.495  1.00 46.60           H  
ATOM   3085  HG3 GLN A 297      -3.297 -18.325  -3.663  1.00 52.34           H  
ATOM   3086  HG2 GLN A 297      -3.894 -16.841  -4.424  1.00 52.34           H  
ATOM   3087 HE22 GLN A 297      -7.035 -18.507  -3.579  1.00 50.72           H  
ATOM   3088 HE21 GLN A 297      -5.815 -18.144  -4.793  1.00 50.72           H  
ATOM   3089  N   LEU A 298      -1.902 -14.380  -4.614  1.00 40.25           N  
ANISOU 3089  N   LEU A 298     4559   5743   4991    105   -502   -165
ATOM   3090  CA  LEU A 298      -1.668 -13.696  -5.887  1.00 42.49           C  
ANISOU 3090  CA  LEU A 298     4995   6055   5094    201   -656   -109
ATOM   3091  C   LEU A 298      -0.178 -13.331  -6.100  1.00 42.96           C  
ANISOU 3091  C   LEU A 298     5321   6060   4941    182   -598   -108
ATOM   3092  O   LEU A 298       0.304 -13.270  -7.211  1.00 43.23           O  
ANISOU 3092  O   LEU A 298     5484   6086   4855    210   -722    -89
ATOM   3093  CB  LEU A 298      -2.515 -12.461  -5.817  1.00 39.95           C  
ANISOU 3093  CB  LEU A 298     4675   5827   4679    363   -707    -25
ATOM   3094  CG  LEU A 298      -4.016 -12.719  -5.901  1.00 38.85           C  
ANISOU 3094  CG  LEU A 298     4281   5750   4732    401   -789    -16
ATOM   3095  CD1 LEU A 298      -4.828 -11.377  -5.549  1.00 40.84           C  
ANISOU 3095  CD1 LEU A 298     4548   6089   4881    557   -810     66
ATOM   3096  CD2 LEU A 298      -4.489 -13.275  -7.220  1.00 40.46           C  
ANISOU 3096  CD2 LEU A 298     4392   5956   5026    380   -980    -30
ATOM   3097  H   LEU A 298      -2.192 -13.783  -3.852  1.00 40.25           H  
ATOM   3098  HA  LEU A 298      -1.954 -14.392  -6.676  1.00 42.49           H  
ATOM   3099  HB3 LEU A 298      -2.249 -11.890  -6.707  1.00 39.95           H  
ATOM   3100  HB2 LEU A 298      -2.230 -11.962  -4.891  1.00 39.95           H  
ATOM   3101  HG  LEU A 298      -4.304 -13.398  -5.099  1.00 38.85           H  
ATOM   3102 HD11 LEU A 298      -5.884 -11.621  -5.432  1.00 40.84           H  
ATOM   3103 HD12 LEU A 298      -4.473 -11.184  -4.537  1.00 40.84           H  
ATOM   3104 HD13 LEU A 298      -4.620 -10.480  -6.132  1.00 40.84           H  
ATOM   3105 HD21 LEU A 298      -3.766 -13.274  -8.036  1.00 40.46           H  
ATOM   3106 HD22 LEU A 298      -4.728 -14.337  -7.160  1.00 40.46           H  
ATOM   3107 HD23 LEU A 298      -5.396 -12.792  -7.583  1.00 40.46           H  
ATOM   3108  N   LEU A 299       0.570 -13.059  -5.005  1.00 46.76           N  
ANISOU 3108  N   LEU A 299     5892   6503   5370    139   -411   -127
ATOM   3109  CA  LEU A 299       1.947 -12.647  -5.067  1.00 48.96           C  
ANISOU 3109  CA  LEU A 299     6424   6729   5449    120   -346   -126
ATOM   3110  C   LEU A 299       2.841 -13.867  -5.380  1.00 46.02           C  
ANISOU 3110  C   LEU A 299     6068   6264   5155    -33   -327   -204
ATOM   3111  O   LEU A 299       3.997 -13.667  -5.669  1.00 48.72           O  
ANISOU 3111  O   LEU A 299     6616   6558   5338    -51   -320   -205
ATOM   3112  CB  LEU A 299       2.329 -11.841  -3.860  1.00 45.86           C  
ANISOU 3112  CB  LEU A 299     6135   6337   4952    143   -152   -109
ATOM   3113  CG  LEU A 299       3.733 -11.263  -3.473  1.00 54.31           C  
ANISOU 3113  CG  LEU A 299     7487   7406   5744    217   -124    -56
ATOM   3114  CD1 LEU A 299       4.247 -10.381  -4.635  1.00 46.34           C  
ANISOU 3114  CD1 LEU A 299     6521   6489   4597    386   -198     36
ATOM   3115  CD2 LEU A 299       3.560 -10.422  -2.179  1.00 45.02           C  
ANISOU 3115  CD2 LEU A 299     6432   6180   4492    162     83    -79
ATOM   3116  H   LEU A 299       0.215 -13.007  -4.061  1.00 46.76           H  
ATOM   3117  HA  LEU A 299       2.098 -11.989  -5.923  1.00 48.96           H  
ATOM   3118  HB3 LEU A 299       1.913 -12.407  -3.027  1.00 45.86           H  
ATOM   3119  HB2 LEU A 299       1.600 -11.033  -3.801  1.00 45.86           H  
ATOM   3120  HG  LEU A 299       4.411 -12.093  -3.277  1.00 54.31           H  
ATOM   3121 HD11 LEU A 299       4.679  -9.421  -4.353  1.00 46.34           H  
ATOM   3122 HD12 LEU A 299       5.003 -11.055  -5.035  1.00 46.34           H  
ATOM   3123 HD13 LEU A 299       3.483 -10.151  -5.378  1.00 46.34           H  
ATOM   3124 HD21 LEU A 299       3.456  -9.345  -2.313  1.00 45.02           H  
ATOM   3125 HD22 LEU A 299       2.652 -10.699  -1.643  1.00 45.02           H  
ATOM   3126 HD23 LEU A 299       4.392 -10.544  -1.486  1.00 45.02           H  
ATOM   3127  N   LYS A 300       2.355 -15.151  -5.225  1.00 41.13           N  
ANISOU 3127  N   LYS A 300     5236   5616   4776   -142   -316   -269
ATOM   3128  CA  LYS A 300       3.150 -16.410  -5.668  1.00 46.19           C  
ANISOU 3128  CA  LYS A 300     5872   6170   5508   -290   -306   -344
ATOM   3129  C   LYS A 300       3.270 -16.648  -7.236  1.00 44.83           C  
ANISOU 3129  C   LYS A 300     5707   5991   5335   -298   -503   -348
ATOM   3130  O   LYS A 300       4.365 -16.944  -7.761  1.00 43.87           O  
ANISOU 3130  O   LYS A 300     5641   5796   5231   -406   -510   -401
ATOM   3131  CB  LYS A 300       2.433 -17.703  -5.222  1.00 46.13           C  
ANISOU 3131  CB  LYS A 300     5630   6137   5760   -402   -221   -409
ATOM   3132  CG  LYS A 300       2.367 -17.872  -3.668  1.00 46.19           C  
ANISOU 3132  CG  LYS A 300     5653   6125   5773   -432     -5   -425
ATOM   3133  CD  LYS A 300       1.884 -19.242  -3.032  1.00 43.58           C  
ANISOU 3133  CD  LYS A 300     5117   5751   5691   -564     86   -498
ATOM   3134  CE  LYS A 300       1.889 -19.166  -1.517  1.00 51.59           C  
ANISOU 3134  CE  LYS A 300     6197   6723   6682   -615    307   -523
ATOM   3135  NZ  LYS A 300       1.663 -20.392  -0.762  1.00 62.17           N1+
ANISOU 3135  NZ  LYS A 300     7358   8010   8254   -753    402   -597
ATOM   3136  H   LYS A 300       1.411 -15.307  -4.902  1.00 41.13           H  
ATOM   3137  HA  LYS A 300       4.194 -16.394  -5.355  1.00 46.19           H  
ATOM   3138  HB3 LYS A 300       2.983 -18.592  -5.531  1.00 46.13           H  
ATOM   3139  HB2 LYS A 300       1.476 -17.881  -5.713  1.00 46.13           H  
ATOM   3140  HG3 LYS A 300       1.746 -17.056  -3.299  1.00 46.19           H  
ATOM   3141  HG2 LYS A 300       3.362 -17.656  -3.279  1.00 46.19           H  
ATOM   3142  HD3 LYS A 300       2.568 -20.044  -3.311  1.00 43.58           H  
ATOM   3143  HD2 LYS A 300       0.875 -19.365  -3.424  1.00 43.58           H  
ATOM   3144  HE3 LYS A 300       1.191 -18.355  -1.312  1.00 51.59           H  
ATOM   3145  HE2 LYS A 300       2.871 -18.802  -1.212  1.00 51.59           H  
ATOM   3146  HZ1 LYS A 300       0.859 -20.839  -1.179  1.00 62.17           H  
ATOM   3147  HZ2 LYS A 300       2.469 -20.982  -0.909  1.00 62.17           H  
ATOM   3148  HZ3 LYS A 300       1.558 -20.318   0.240  1.00 62.17           H  
ATOM   3149  N   ILE A 301       2.118 -16.343  -7.881  1.00 47.18           N  
ANISOU 3149  N   ILE A 301     5952   6364   5612   -185   -662   -293
ATOM   3150  CA  ILE A 301       1.893 -16.557  -9.301  1.00 46.46           C  
ANISOU 3150  CA  ILE A 301     5867   6274   5513   -180   -857   -291
ATOM   3151  C   ILE A 301       2.846 -15.771 -10.220  1.00 50.75           C  
ANISOU 3151  C   ILE A 301     6684   6800   5798   -122   -899   -252
ATOM   3152  O   ILE A 301       2.888 -14.569 -10.122  1.00 50.52           O  
ANISOU 3152  O   ILE A 301     6812   6799   5583    -25   -833   -196
ATOM   3153  CB  ILE A 301       0.345 -16.242  -9.701  1.00 46.01           C  
ANISOU 3153  CB  ILE A 301     5641   6305   5536    -78  -1007   -246
ATOM   3154  CG1 ILE A 301      -0.594 -17.039  -8.794  1.00 42.76           C  
ANISOU 3154  CG1 ILE A 301     4955   5907   5383   -138   -961   -284
ATOM   3155  CG2 ILE A 301       0.161 -16.583 -11.180  1.00 53.62           C  
ANISOU 3155  CG2 ILE A 301     6618   7275   6482    -65  -1213   -240
ATOM   3156  CD1 ILE A 301      -2.055 -16.455  -8.914  1.00 44.43           C  
ANISOU 3156  CD1 ILE A 301     4998   6210   5675    -31  -1079   -236
ATOM   3157  H   ILE A 301       1.277 -16.139  -7.360  1.00 47.18           H  
ATOM   3158  HA  ILE A 301       1.920 -17.638  -9.438  1.00 46.46           H  
ATOM   3159  HB  ILE A 301       0.269 -15.157  -9.635  1.00 46.01           H  
ATOM   3160 HG13 ILE A 301      -0.234 -16.879  -7.777  1.00 42.76           H  
ATOM   3161 HG12 ILE A 301      -0.522 -18.116  -8.946  1.00 42.76           H  
ATOM   3162 HG21 ILE A 301      -0.824 -16.505 -11.641  1.00 53.62           H  
ATOM   3163 HG22 ILE A 301       0.763 -16.192 -12.000  1.00 53.62           H  
ATOM   3164 HG23 ILE A 301       0.364 -17.648 -11.292  1.00 53.62           H  
ATOM   3165 HD11 ILE A 301      -2.530 -16.960  -9.755  1.00 44.43           H  
ATOM   3166 HD12 ILE A 301      -2.670 -16.801  -8.083  1.00 44.43           H  
ATOM   3167 HD13 ILE A 301      -2.238 -15.410  -9.164  1.00 44.43           H  
ATOM   3168  N   ASP A 302       3.450 -16.544 -11.117  1.00 49.76           N  
ANISOU 3168  N   ASP A 302     6618   6630   5657   -179  -1012   -281
ATOM   3169  CA  ASP A 302       4.287 -16.135 -12.269  1.00 50.66           C  
ANISOU 3169  CA  ASP A 302     6990   6723   5534   -132  -1062   -248
ATOM   3170  C   ASP A 302       3.568 -15.308 -13.349  1.00 49.83           C  
ANISOU 3170  C   ASP A 302     6910   6676   5348    -22  -1269   -193
ATOM   3171  O   ASP A 302       3.884 -14.132 -13.520  1.00 52.23           O  
ANISOU 3171  O   ASP A 302     7418   6998   5429     78  -1304   -134
ATOM   3172  CB  ASP A 302       5.139 -17.286 -12.927  1.00 61.49           C  
ANISOU 3172  CB  ASP A 302     8453   7996   6914   -274  -1032   -318
ATOM   3173  CG  ASP A 302       6.102 -18.080 -12.064  1.00 66.58           C  
ANISOU 3173  CG  ASP A 302     9227   8581   7490   -336   -824   -343
ATOM   3174  OD1 ASP A 302       6.709 -17.557 -11.118  1.00 59.73           O  
ANISOU 3174  OD1 ASP A 302     8526   7737   6431   -243   -748   -287
ATOM   3175  OD2 ASP A 302       6.411 -19.144 -12.602  1.00 72.68           O1-
ANISOU 3175  OD2 ASP A 302     9931   9284   8399   -477   -735   -416
ATOM   3176  H   ASP A 302       3.110 -17.494 -11.164  1.00 49.76           H  
ATOM   3177  HA  ASP A 302       5.025 -15.392 -11.968  1.00 50.66           H  
ATOM   3178  HB3 ASP A 302       5.778 -16.868 -13.705  1.00 61.49           H  
ATOM   3179  HB2 ASP A 302       4.470 -18.026 -13.368  1.00 61.49           H  
ATOM   3180  N   SER A 303       2.635 -16.038 -14.013  1.00 51.97           N  
ANISOU 3180  N   SER A 303     6978   6977   5791    -34  -1406   -209
ATOM   3181  CA  SER A 303       1.987 -15.586 -15.287  1.00 56.06           C  
ANISOU 3181  CA  SER A 303     7497   7556   6249     73  -1606   -156
ATOM   3182  C   SER A 303       0.948 -14.535 -15.063  1.00 51.46           C  
ANISOU 3182  C   SER A 303     6831   7069   5653    216  -1625    -84
ATOM   3183  O   SER A 303       0.199 -14.527 -14.115  1.00 53.34           O  
ANISOU 3183  O   SER A 303     6889   7332   6044    202  -1544    -96
ATOM   3184  CB  SER A 303       1.453 -16.878 -16.046  1.00 53.34           C  
ANISOU 3184  CB  SER A 303     6971   7200   6094     -7  -1749   -206
ATOM   3185  OG  SER A 303       0.222 -16.703 -16.748  1.00 54.46           O  
ANISOU 3185  OG  SER A 303     7102   7406   6185    101  -1941   -154
ATOM   3186  H   SER A 303       2.231 -16.905 -13.689  1.00 51.97           H  
ATOM   3187  HA  SER A 303       2.814 -15.150 -15.846  1.00 56.06           H  
ATOM   3188  HB3 SER A 303       1.137 -17.643 -15.337  1.00 53.34           H  
ATOM   3189  HB2 SER A 303       2.283 -17.346 -16.576  1.00 53.34           H  
ATOM   3190  HG  SER A 303       0.019 -17.518 -17.214  1.00 54.46           H  
ATOM   3191  N   ALA A 304       0.994 -13.516 -15.912  1.00 47.59           N  
ANISOU 3191  N   ALA A 304     6475   6630   4976    354  -1731     -9
ATOM   3192  CA  ALA A 304       0.043 -12.403 -15.859  1.00 44.31           C  
ANISOU 3192  CA  ALA A 304     5980   6308   4546    496  -1771     64
ATOM   3193  C   ALA A 304      -1.399 -12.901 -16.133  1.00 49.25           C  
ANISOU 3193  C   ALA A 304     6351   6982   5378    501  -1905     54
ATOM   3194  O   ALA A 304      -2.338 -12.474 -15.453  1.00 52.59           O  
ANISOU 3194  O   ALA A 304     6627   7470   5883    571  -1894     86
ATOM   3195  CB  ALA A 304       0.482 -11.355 -16.970  1.00 45.10           C  
ANISOU 3195  CB  ALA A 304     6290   6451   4396    643  -1857    148
ATOM   3196  H   ALA A 304       1.540 -13.599 -16.758  1.00 47.59           H  
ATOM   3197  HA  ALA A 304      -0.130 -11.887 -14.915  1.00 44.31           H  
ATOM   3198  HB1 ALA A 304      -0.260 -10.556 -16.959  1.00 45.10           H  
ATOM   3199  HB2 ALA A 304       1.458 -10.959 -16.688  1.00 45.10           H  
ATOM   3200  HB3 ALA A 304       0.636 -11.782 -17.961  1.00 45.10           H  
ATOM   3201  N   ILE A 305      -1.491 -13.813 -17.103  1.00 50.61           N  
ANISOU 3201  N   ILE A 305     6471   7125   5635    429  -2033     12
ATOM   3202  CA  ILE A 305      -2.797 -14.409 -17.483  1.00 52.46           C  
ANISOU 3202  CA  ILE A 305     6465   7406   6060    433  -2168      3
ATOM   3203  C   ILE A 305      -3.385 -15.256 -16.343  1.00 54.37           C  
ANISOU 3203  C   ILE A 305     6475   7641   6542    342  -2059    -49
ATOM   3204  O   ILE A 305      -4.538 -15.089 -16.030  1.00 57.43           O  
ANISOU 3204  O   ILE A 305     6675   8094   7052    399  -2090    -25
ATOM   3205  CB  ILE A 305      -2.525 -15.406 -18.703  1.00  0.00           C  
ATOM   3206  CG1 ILE A 305      -1.846 -14.650 -19.963  1.00  0.00           C  
ATOM   3207  CG2 ILE A 305      -3.881 -16.063 -19.179  1.00  0.00           C  
ATOM   3208  CD1 ILE A 305      -0.305 -14.380 -19.842  1.00  0.00           C  
ATOM   3209  H   ILE A 305      -0.624 -14.104 -17.531  1.00 50.61           H  
ATOM   3210  HA  ILE A 305      -3.517 -13.652 -17.793  1.00 52.46           H  
ATOM   3211  HB  ILE A 305      -1.874 -16.231 -18.412  1.00  0.00           H  
ATOM   3212 HG13 ILE A 305      -2.409 -13.729 -20.108  1.00  0.00           H  
ATOM   3213 HG12 ILE A 305      -1.967 -15.044 -20.972  1.00  0.00           H  
ATOM   3214 HG21 ILE A 305      -4.323 -16.685 -18.401  1.00  0.00           H  
ATOM   3215 HG22 ILE A 305      -4.497 -15.265 -19.594  1.00  0.00           H  
ATOM   3216 HG23 ILE A 305      -3.709 -16.667 -20.069  1.00  0.00           H  
ATOM   3217 HD11 ILE A 305       0.162 -15.042 -19.113  1.00  0.00           H  
ATOM   3218 HD12 ILE A 305       0.155 -14.472 -20.826  1.00  0.00           H  
ATOM   3219 HD13 ILE A 305      -0.042 -13.335 -19.677  1.00  0.00           H  
ATOM   3220  N   GLN A 306      -2.578 -16.156 -15.658  1.00 52.70           N  
ANISOU 3220  N   GLN A 306     6271   7350   6402    200  -1929   -120
ATOM   3221  CA  GLN A 306      -3.195 -16.927 -14.538  1.00 54.23           C  
ANISOU 3221  CA  GLN A 306     6250   7533   6821    109  -1818   -170
ATOM   3222  C   GLN A 306      -3.571 -16.056 -13.293  1.00 52.44           C  
ANISOU 3222  C   GLN A 306     6005   7345   6573    179  -1674   -134
ATOM   3223  O   GLN A 306      -4.529 -16.283 -12.591  1.00 64.64           O  
ANISOU 3223  O   GLN A 306     7362   8896   8304    128  -1586   -164
ATOM   3224  CB  GLN A 306      -2.205 -18.049 -14.150  1.00 59.16           C  
ANISOU 3224  CB  GLN A 306     6901   8061   7518    -58  -1708   -253
ATOM   3225  CG  GLN A 306      -1.954 -19.066 -15.204  1.00 69.25           C  
ANISOU 3225  CG  GLN A 306     8286   9282   8743   -128  -1814   -287
ATOM   3226  CD  GLN A 306      -0.794 -19.973 -14.954  1.00 91.91           C  
ANISOU 3226  CD  GLN A 306    11238  12054  11628   -276  -1677   -358
ATOM   3227  OE1 GLN A 306       0.093 -19.682 -14.122  1.00 97.81           O  
ANISOU 3227  OE1 GLN A 306    11926  12777  12461   -336  -1510   -387
ATOM   3228  NE2 GLN A 306      -0.511 -21.079 -15.739  1.00 86.92           N  
ANISOU 3228  NE2 GLN A 306    10746  11366  10914   -333  -1744   -384
ATOM   3229  H   GLN A 306      -1.598 -16.206 -15.898  1.00 52.70           H  
ATOM   3230  HA  GLN A 306      -4.089 -17.427 -14.913  1.00 54.23           H  
ATOM   3231  HB3 GLN A 306      -2.626 -18.538 -13.272  1.00 59.16           H  
ATOM   3232  HB2 GLN A 306      -1.240 -17.586 -13.943  1.00 59.16           H  
ATOM   3233  HG3 GLN A 306      -1.812 -18.662 -16.206  1.00 69.25           H  
ATOM   3234  HG2 GLN A 306      -2.818 -19.722 -15.308  1.00 69.25           H  
ATOM   3235 HE22 GLN A 306       0.406 -21.493 -15.646  1.00 86.92           H  
ATOM   3236 HE21 GLN A 306      -1.017 -21.325 -16.578  1.00 86.92           H  
ATOM   3237  N   ARG A 307      -2.723 -15.073 -13.039  1.00 51.09           N  
ANISOU 3237  N   ARG A 307     6030   7200   6180    291  -1641    -70
ATOM   3238  CA  ARG A 307      -2.918 -14.109 -12.011  1.00 47.27           C  
ANISOU 3238  CA  ARG A 307     5546   6760   5656    368  -1512    -29
ATOM   3239  C   ARG A 307      -4.226 -13.262 -12.335  1.00 49.98           C  
ANISOU 3239  C   ARG A 307     5779   7200   6013    509  -1619     40
ATOM   3240  O   ARG A 307      -5.110 -13.152 -11.452  1.00 53.21           O  
ANISOU 3240  O   ARG A 307     6015   7647   6554    525  -1559     43
ATOM   3241  CB  ARG A 307      -1.539 -13.328 -11.766  1.00 46.23           C  
ANISOU 3241  CB  ARG A 307     5685   6605   5274    413  -1417      5
ATOM   3242  CG  ARG A 307      -1.694 -12.192 -10.769  1.00 42.77           C  
ANISOU 3242  CG  ARG A 307     5268   6194   4789    463  -1251     34
ATOM   3243  CD  ARG A 307      -0.306 -11.544 -10.400  1.00 45.10           C  
ANISOU 3243  CD  ARG A 307     5804   6431   4900    432  -1115     29
ATOM   3244  NE  ARG A 307       0.311 -10.811 -11.565  1.00 44.29           N  
ANISOU 3244  NE  ARG A 307     5910   6312   4607    470  -1221     57
ATOM   3245  CZ  ARG A 307       1.395 -11.218 -12.202  1.00 48.20           C  
ANISOU 3245  CZ  ARG A 307     6585   6732   4995    395  -1164     25
ATOM   3246  NH1 ARG A 307       1.991 -12.342 -11.878  1.00 51.49           N  
ANISOU 3246  NH1 ARG A 307     7003   7083   5479    276  -1001    -37
ATOM   3247  NH2 ARG A 307       1.811 -10.512 -13.285  1.00 46.25           N1+
ANISOU 3247  NH2 ARG A 307     6522   6476   4574    442  -1271     55
ATOM   3248  H   ARG A 307      -1.910 -14.951 -13.626  1.00 51.09           H  
ATOM   3249  HA  ARG A 307      -3.189 -14.729 -11.156  1.00 47.27           H  
ATOM   3250  HB3 ARG A 307      -1.050 -12.829 -12.603  1.00 46.23           H  
ATOM   3251  HB2 ARG A 307      -0.843 -14.062 -11.359  1.00 46.23           H  
ATOM   3252  HG3 ARG A 307      -2.116 -12.586  -9.844  1.00 42.77           H  
ATOM   3253  HG2 ARG A 307      -2.440 -11.462 -11.083  1.00 42.77           H  
ATOM   3254  HD3 ARG A 307       0.302 -12.280  -9.873  1.00 45.10           H  
ATOM   3255  HD2 ARG A 307      -0.589 -10.690  -9.784  1.00 45.10           H  
ATOM   3256  HE  ARG A 307      -0.255 -10.016 -11.822  1.00 44.29           H  
ATOM   3257 HH12 ARG A 307       2.689 -12.669 -12.531  1.00 51.49           H  
ATOM   3258 HH11 ARG A 307       1.764 -12.962 -11.113  1.00 51.49           H  
ATOM   3259 HH22 ARG A 307       2.803 -10.408 -13.446  1.00 46.25           H  
ATOM   3260 HH21 ARG A 307       1.412  -9.595 -13.421  1.00 46.25           H  
ATOM   3261  N   LEU A 308      -4.323 -12.761 -13.571  1.00 50.65           N  
ANISOU 3261  N   LEU A 308     5958   7323   5962    611  -1780     95
ATOM   3262  CA  LEU A 308      -5.503 -11.963 -13.981  1.00 48.29           C  
ANISOU 3262  CA  LEU A 308     5553   7116   5679    746  -1897    160
ATOM   3263  C   LEU A 308      -6.842 -12.813 -13.928  1.00 49.98           C  
ANISOU 3263  C   LEU A 308     5481   7354   6155    698  -1952    125
ATOM   3264  O   LEU A 308      -7.865 -12.372 -13.451  1.00 52.35           O  
ANISOU 3264  O   LEU A 308     5641   7723   6526    783  -1969    164
ATOM   3265  CB  LEU A 308      -5.427 -11.563 -15.410  1.00 49.33           C  
ANISOU 3265  CB  LEU A 308     5823   7275   5645    842  -2074    214
ATOM   3266  CG  LEU A 308      -4.943 -10.144 -15.717  1.00 40.69           C  
ANISOU 3266  CG  LEU A 308     5012   6169   4279    911  -2026    262
ATOM   3267  CD1 LEU A 308      -5.005  -9.931 -17.279  1.00 43.12           C  
ANISOU 3267  CD1 LEU A 308     5456   6481   4446    966  -2160    312
ATOM   3268  CD2 LEU A 308      -5.759  -9.102 -15.005  1.00 50.00           C  
ANISOU 3268  CD2 LEU A 308     6218   7408   5372   1025  -1931    327
ATOM   3269  H   LEU A 308      -3.596 -12.962 -14.243  1.00 50.65           H  
ATOM   3270  HA  LEU A 308      -5.551 -11.093 -13.327  1.00 48.29           H  
ATOM   3271  HB3 LEU A 308      -6.433 -11.732 -15.796  1.00 49.33           H  
ATOM   3272  HB2 LEU A 308      -4.863 -12.282 -16.004  1.00 49.33           H  
ATOM   3273  HG  LEU A 308      -3.931 -10.065 -15.320  1.00 40.69           H  
ATOM   3274 HD11 LEU A 308      -5.665 -10.643 -17.775  1.00 43.12           H  
ATOM   3275 HD12 LEU A 308      -5.168  -8.893 -17.571  1.00 43.12           H  
ATOM   3276 HD13 LEU A 308      -4.018 -10.119 -17.701  1.00 43.12           H  
ATOM   3277 HD21 LEU A 308      -5.032  -8.447 -14.527  1.00 50.00           H  
ATOM   3278 HD22 LEU A 308      -6.362  -8.524 -15.705  1.00 50.00           H  
ATOM   3279 HD23 LEU A 308      -6.462  -9.411 -14.231  1.00 50.00           H  
ATOM   3280  N   ARG A 309      -6.783 -14.065 -14.194  1.00 52.27           N  
ANISOU 3280  N   ARG A 309     5680   7588   6594    563  -1978     52
ATOM   3281  CA  ARG A 309      -7.843 -15.065 -13.951  1.00 48.84           C  
ANISOU 3281  CA  ARG A 309     4971   7171   6416    506  -2015     14
ATOM   3282  C   ARG A 309      -8.197 -15.247 -12.445  1.00 51.37           C  
ANISOU 3282  C   ARG A 309     5158   7494   6866    473  -1844     -6
ATOM   3283  O   ARG A 309      -9.349 -14.962 -12.076  1.00 50.41           O  
ANISOU 3283  O   ARG A 309     4865   7435   6854    536  -1861     22
ATOM   3284  CB  ARG A 309      -7.389 -16.319 -14.636  1.00 47.52           C  
ANISOU 3284  CB  ARG A 309     4752   6937   6368    360  -2063    -62
ATOM   3285  CG  ARG A 309      -8.258 -17.574 -14.647  1.00 49.25           C  
ANISOU 3285  CG  ARG A 309     4785   7194   6735    363  -2243    -67
ATOM   3286  CD  ARG A 309      -7.746 -18.798 -15.354  1.00 54.69           C  
ANISOU 3286  CD  ARG A 309     5421   7812   7546    207  -2275   -146
ATOM   3287  NE  ARG A 309      -7.473 -18.690 -16.801  1.00 63.80           N  
ANISOU 3287  NE  ARG A 309     6815   8901   8526    164  -2268   -163
ATOM   3288  CZ  ARG A 309      -8.316 -18.418 -17.856  1.00 63.90           C  
ANISOU 3288  CZ  ARG A 309     6944   8914   8421    198  -2421   -146
ATOM   3289  NH1 ARG A 309      -9.610 -18.320 -17.681  1.00 62.92           N  
ANISOU 3289  NH1 ARG A 309     6716   8851   8339    271  -2597   -114
ATOM   3290  NH2 ARG A 309      -7.846 -18.280 -19.046  1.00 57.25           N1+
ANISOU 3290  NH2 ARG A 309     6329   8010   7414    161  -2395   -160
ATOM   3291  H   ARG A 309      -5.956 -14.337 -14.706  1.00 52.27           H  
ATOM   3292  HA  ARG A 309      -8.740 -14.664 -14.424  1.00 48.84           H  
ATOM   3293  HB3 ARG A 309      -6.472 -16.700 -14.186  1.00 47.52           H  
ATOM   3294  HB2 ARG A 309      -7.213 -15.986 -15.659  1.00 47.52           H  
ATOM   3295  HG3 ARG A 309      -9.144 -17.258 -15.198  1.00 49.25           H  
ATOM   3296  HG2 ARG A 309      -8.779 -17.792 -13.714  1.00 49.25           H  
ATOM   3297  HD3 ARG A 309      -8.322 -19.708 -15.187  1.00 54.69           H  
ATOM   3298  HD2 ARG A 309      -6.785 -18.983 -14.874  1.00 54.69           H  
ATOM   3299  HE  ARG A 309      -6.482 -18.871 -16.869  1.00 63.80           H  
ATOM   3300 HH12 ARG A 309     -10.151 -18.131 -18.513  1.00 62.92           H  
ATOM   3301 HH11 ARG A 309     -10.161 -18.676 -16.913  1.00 62.92           H  
ATOM   3302 HH22 ARG A 309      -8.432 -17.987 -19.815  1.00 57.25           H  
ATOM   3303 HH21 ARG A 309      -6.932 -18.635 -19.285  1.00 57.25           H  
ATOM   3304  N   CYS A 310      -7.203 -15.747 -11.639  1.00 51.31           N  
ANISOU 3304  N   CYS A 310     5229   7417   6848    373  -1677    -53
ATOM   3305  CA  CYS A 310      -7.480 -15.974 -10.174  1.00 51.51           C  
ANISOU 3305  CA  CYS A 310     5143   7441   6988    338  -1506    -74
ATOM   3306  C   CYS A 310      -7.977 -14.636  -9.471  1.00 49.86           C  
ANISOU 3306  C   CYS A 310     4951   7306   6688    482  -1473      0
ATOM   3307  O   CYS A 310      -8.744 -14.737  -8.512  1.00 49.90           O  
ANISOU 3307  O   CYS A 310     4779   7349   6833    499  -1419      3
ATOM   3308  CB  CYS A 310      -6.203 -16.460  -9.503  1.00 49.34           C  
ANISOU 3308  CB  CYS A 310     4998   7083   6665    230  -1331   -124
ATOM   3309  SG  CYS A 310      -5.577 -18.067 -10.110  1.00 74.31           S  
ANISOU 3309  SG  CYS A 310     8078  10154  10001     36  -1322   -223
ATOM   3310  H   CYS A 310      -6.337 -16.017 -12.082  1.00 51.31           H  
ATOM   3311  HA  CYS A 310      -8.197 -16.767  -9.963  1.00 51.51           H  
ATOM   3312  HB3 CYS A 310      -6.445 -16.594  -8.449  1.00 49.34           H  
ATOM   3313  HB2 CYS A 310      -5.419 -15.717  -9.652  1.00 49.34           H  
ATOM   3314  HG  CYS A 310      -5.077 -17.524 -11.224  1.00 74.31           H  
ATOM   3315  N   GLU A 311      -7.635 -13.396  -9.971  1.00 48.42           N  
ANISOU 3315  N   GLU A 311     4982   7147   6269    589  -1506     62
ATOM   3316  CA  GLU A 311      -8.027 -12.123  -9.358  1.00 46.75           C  
ANISOU 3316  CA  GLU A 311     4801   7006   5956    727  -1474    134
ATOM   3317  C   GLU A 311      -9.551 -11.939  -9.559  1.00 49.84           C  
ANISOU 3317  C   GLU A 311     5004   7478   6455    820  -1606    175
ATOM   3318  O   GLU A 311     -10.224 -11.603  -8.613  1.00 52.83           O  
ANISOU 3318  O   GLU A 311     5308   7911   6853    900  -1555    214
ATOM   3319  CB  GLU A 311      -7.234 -10.906  -9.966  1.00 45.59           C  
ANISOU 3319  CB  GLU A 311     4923   6868   5533    823  -1498    194
ATOM   3320  CG  GLU A 311      -5.827 -10.664  -9.305  1.00 49.21           C  
ANISOU 3320  CG  GLU A 311     5578   7252   5866    745  -1353    162
ATOM   3321  CD  GLU A 311      -5.017  -9.714 -10.141  1.00 47.85           C  
ANISOU 3321  CD  GLU A 311     5671   7084   5424    833  -1393    220
ATOM   3322  OE1 GLU A 311      -5.459  -8.866 -10.901  1.00 48.37           O  
ANISOU 3322  OE1 GLU A 311     5766   7210   5402    953  -1540    284
ATOM   3323  OE2 GLU A 311      -3.727  -9.673  -9.700  1.00 41.62           O  
ANISOU 3323  OE2 GLU A 311     5061   6240   4512    785  -1278    202
ATOM   3324  H   GLU A 311      -6.940 -13.232 -10.685  1.00 48.42           H  
ATOM   3325  HA  GLU A 311      -7.871 -12.194  -8.281  1.00 46.75           H  
ATOM   3326  HB3 GLU A 311      -7.760  -9.964  -9.811  1.00 45.59           H  
ATOM   3327  HB2 GLU A 311      -7.099 -11.078 -11.034  1.00 45.59           H  
ATOM   3328  HG3 GLU A 311      -5.399 -11.665  -9.266  1.00 49.21           H  
ATOM   3329  HG2 GLU A 311      -5.849 -10.256  -8.294  1.00 49.21           H  
ATOM   3330  HE2 GLU A 311      -3.374  -8.821  -9.968  1.00 41.62           H  
ATOM   3331  N   LEU A 312     -10.035 -12.104 -10.809  1.00 51.03           N  
ANISOU 3331  N   LEU A 312     5075   7638   6676    813  -1776    168
ATOM   3332  CA  LEU A 312     -11.492 -12.038 -10.950  1.00 53.92           C  
ANISOU 3332  CA  LEU A 312     5255   8081   7153    899  -1905    206
ATOM   3333  C   LEU A 312     -12.326 -13.004 -10.155  1.00 56.29           C  
ANISOU 3333  C   LEU A 312     5292   8382   7712    825  -1840    160
ATOM   3334  O   LEU A 312     -13.475 -12.759  -9.715  1.00 59.57           O  
ANISOU 3334  O   LEU A 312     5621   8829   8184    858  -1784    228
ATOM   3335  CB  LEU A 312     -11.878 -12.239 -12.456  1.00 53.32           C  
ANISOU 3335  CB  LEU A 312     5208   7995   7057    882  -2052    231
ATOM   3336  CG  LEU A 312     -13.352 -11.955 -12.982  1.00 53.27           C  
ANISOU 3336  CG  LEU A 312     5181   8002   7059    870  -1997    355
ATOM   3337  CD1 LEU A 312     -13.620 -10.452 -12.841  1.00 53.67           C  
ANISOU 3337  CD1 LEU A 312     5399   8001   6994    904  -1901    473
ATOM   3338  CD2 LEU A 312     -13.471 -12.400 -14.435  1.00 49.73           C  
ANISOU 3338  CD2 LEU A 312     4770   7562   6565    841  -2096    361
ATOM   3339  H   LEU A 312      -9.448 -12.500 -11.529  1.00 51.03           H  
ATOM   3340  HA  LEU A 312     -11.786 -10.999 -10.800  1.00 53.92           H  
ATOM   3341  HB3 LEU A 312     -11.717 -13.282 -12.729  1.00 53.32           H  
ATOM   3342  HB2 LEU A 312     -11.263 -11.572 -13.060  1.00 53.32           H  
ATOM   3343  HG  LEU A 312     -14.039 -12.544 -12.374  1.00 53.27           H  
ATOM   3344 HD11 LEU A 312     -12.947  -9.855 -12.225  1.00 53.67           H  
ATOM   3345 HD12 LEU A 312     -13.719  -9.952 -13.804  1.00 53.67           H  
ATOM   3346 HD13 LEU A 312     -14.614 -10.407 -12.394  1.00 53.67           H  
ATOM   3347 HD21 LEU A 312     -14.269 -11.888 -14.973  1.00 49.73           H  
ATOM   3348 HD22 LEU A 312     -12.528 -12.298 -14.972  1.00 49.73           H  
ATOM   3349 HD23 LEU A 312     -13.777 -13.442 -14.342  1.00 49.73           H  
ATOM   3350  N   ASP A 313     -11.734 -14.231  -9.946  1.00 50.03           N  
ANISOU 3350  N   ASP A 313     4436   7519   7053    674  -1764     81
ATOM   3351  CA  ASP A 313     -12.345 -15.168  -9.007  1.00 53.38           C  
ANISOU 3351  CA  ASP A 313     4628   7938   7715    597  -1676     35
ATOM   3352  C   ASP A 313     -12.444 -14.562  -7.611  1.00 58.85           C  
ANISOU 3352  C   ASP A 313     5324   8649   8386    638  -1509     55
ATOM   3353  O   ASP A 313     -13.517 -14.339  -7.089  1.00 60.05           O  
ANISOU 3353  O   ASP A 313     5307   8854   8655    690  -1499     76
ATOM   3354  CB  ASP A 313     -11.597 -16.556  -8.997  1.00 54.89           C  
ANISOU 3354  CB  ASP A 313     4784   8044   8026    426  -1613    -51
ATOM   3355  CG  ASP A 313     -12.277 -17.520  -8.030  1.00 64.42           C  
ANISOU 3355  CG  ASP A 313     5718   9254   9506    345  -1606    -97
ATOM   3356  OD1 ASP A 313     -13.474 -17.513  -7.874  1.00 69.17           O  
ANISOU 3356  OD1 ASP A 313     6156   9922  10202    421  -1695    -62
ATOM   3357  OD2 ASP A 313     -11.589 -18.473  -7.703  1.00 70.50           O1-
ANISOU 3357  OD2 ASP A 313     6435   9957  10395    207  -1512   -166
ATOM   3358  H   ASP A 313     -10.799 -14.458 -10.253  1.00 50.03           H  
ATOM   3359  HA  ASP A 313     -13.334 -15.378  -9.415  1.00 53.38           H  
ATOM   3360  HB3 ASP A 313     -10.525 -16.449  -8.830  1.00 54.89           H  
ATOM   3361  HB2 ASP A 313     -11.747 -17.026  -9.969  1.00 54.89           H  
ATOM   3362  N   ILE A 314     -11.267 -14.177  -7.152  1.00 54.17           N  
ANISOU 3362  N   ILE A 314     4931   8014   7639    617  -1378     50
ATOM   3363  CA  ILE A 314     -11.082 -13.397  -5.856  1.00 56.07           C  
ANISOU 3363  CA  ILE A 314     5187   8263   7854    642  -1206     61
ATOM   3364  C   ILE A 314     -11.875 -12.058  -5.622  1.00 55.00           C  
ANISOU 3364  C   ILE A 314     4987   8217   7694    789  -1251    134
ATOM   3365  O   ILE A 314     -12.369 -11.810  -4.495  1.00 62.97           O  
ANISOU 3365  O   ILE A 314     5857   9251   8816    799  -1158    133
ATOM   3366  CB  ILE A 314      -9.517 -13.275  -5.533  1.00 52.75           C  
ANISOU 3366  CB  ILE A 314     5029   7799   7214    636  -1098     67
ATOM   3367  CG1 ILE A 314      -8.860 -14.554  -4.969  1.00 50.24           C  
ANISOU 3367  CG1 ILE A 314     4753   7388   6947    479  -1015    -12
ATOM   3368  CG2 ILE A 314      -9.194 -12.035  -4.653  1.00 50.12           C  
ANISOU 3368  CG2 ILE A 314     4741   7493   6810    696   -946     98
ATOM   3369  CD1 ILE A 314      -7.246 -14.599  -5.071  1.00 48.65           C  
ANISOU 3369  CD1 ILE A 314     4812   7139   6533    465   -916    -10
ATOM   3370  H   ILE A 314     -10.441 -14.181  -7.734  1.00 54.17           H  
ATOM   3371  HA  ILE A 314     -11.396 -14.053  -5.044  1.00 56.07           H  
ATOM   3372  HB  ILE A 314      -9.065 -13.026  -6.493  1.00 52.75           H  
ATOM   3373 HG13 ILE A 314      -9.217 -15.474  -5.433  1.00 50.24           H  
ATOM   3374 HG12 ILE A 314      -9.138 -14.693  -3.924  1.00 50.24           H  
ATOM   3375 HG21 ILE A 314      -8.141 -11.911  -4.399  1.00 50.12           H  
ATOM   3376 HG22 ILE A 314      -9.586 -11.154  -5.162  1.00 50.12           H  
ATOM   3377 HG23 ILE A 314      -9.630 -12.209  -3.670  1.00 50.12           H  
ATOM   3378 HD11 ILE A 314      -7.045 -14.179  -6.056  1.00 48.65           H  
ATOM   3379 HD12 ILE A 314      -6.822 -14.084  -4.209  1.00 48.65           H  
ATOM   3380 HD13 ILE A 314      -7.108 -15.680  -5.098  1.00 48.65           H  
ATOM   3381  N   MET A 315     -12.124 -11.304  -6.649  1.00 54.09           N  
ANISOU 3381  N   MET A 315     4976   8151   7426    908  -1393    200
ATOM   3382  CA  MET A 315     -12.900 -10.042  -6.638  1.00 59.23           C  
ANISOU 3382  CA  MET A 315     5664   8798   8041    995  -1391    285
ATOM   3383  C   MET A 315     -14.398 -10.299  -6.420  1.00 59.55           C  
ANISOU 3383  C   MET A 315     5578   8756   8292    921  -1410    329
ATOM   3384  O   MET A 315     -15.107  -9.435  -5.833  1.00 59.64           O  
ANISOU 3384  O   MET A 315     5636   8677   8347    924  -1354    372
ATOM   3385  CB  MET A 315     -12.514  -9.080  -7.784  1.00 63.29           C  
ANISOU 3385  CB  MET A 315     6447   9258   8344   1042  -1448    356
ATOM   3386  CG  MET A 315     -13.398  -8.813  -8.965  1.00 58.62           C  
ANISOU 3386  CG  MET A 315     5902   8651   7720   1013  -1592    367
ATOM   3387  SD  MET A 315     -12.736  -7.793 -10.224  1.00 46.21           S  
ANISOU 3387  SD  MET A 315     4647   7046   5864   1060  -1614    416
ATOM   3388  CE  MET A 315     -12.419  -6.177  -9.351  1.00 50.30           C  
ANISOU 3388  CE  MET A 315     5301   7455   6357   1053  -1506    488
ATOM   3389  H   MET A 315     -11.580 -11.498  -7.477  1.00 54.09           H  
ATOM   3390  HA  MET A 315     -12.629  -9.522  -5.719  1.00 59.23           H  
ATOM   3391  HB3 MET A 315     -11.649  -9.560  -8.242  1.00 63.29           H  
ATOM   3392  HB2 MET A 315     -12.109  -8.131  -7.432  1.00 63.29           H  
ATOM   3393  HG3 MET A 315     -14.382  -8.529  -8.593  1.00 58.62           H  
ATOM   3394  HG2 MET A 315     -13.618  -9.788  -9.398  1.00 58.62           H  
ATOM   3395  HE1 MET A 315     -13.304  -5.665  -8.974  1.00 50.30           H  
ATOM   3396  HE2 MET A 315     -11.697  -6.359  -8.555  1.00 50.30           H  
ATOM   3397  HE3 MET A 315     -11.966  -5.583 -10.145  1.00 50.30           H  
ATOM   3398  N   ASN A 316     -14.903 -11.500  -6.844  1.00 57.80           N  
ANISOU 3398  N   ASN A 316     5202   8588   8173    855  -1467    315
ATOM   3399  CA  ASN A 316     -16.223 -11.969  -6.477  1.00 61.66           C  
ANISOU 3399  CA  ASN A 316     5590   9116   8723    807  -1411    366
ATOM   3400  C   ASN A 316     -16.396 -12.185  -4.965  1.00 58.49           C  
ANISOU 3400  C   ASN A 316     5021   8764   8440    777  -1286    295
ATOM   3401  O   ASN A 316     -17.500 -12.074  -4.482  1.00 57.40           O  
ANISOU 3401  O   ASN A 316     4873   8658   8278    778  -1191    324
ATOM   3402  CB  ASN A 316     -16.582 -13.322  -7.090  1.00 57.93           C  
ANISOU 3402  CB  ASN A 316     5043   8712   8257    779  -1527    313
ATOM   3403  CG  ASN A 316     -16.597 -13.570  -8.647  1.00 60.60           C  
ANISOU 3403  CG  ASN A 316     5558   9021   8446    807  -1617    392
ATOM   3404  OD1 ASN A 316     -16.304 -14.675  -9.070  1.00 64.66           O  
ANISOU 3404  OD1 ASN A 316     6248   9434   8884    826  -1589    489
ATOM   3405  ND2 ASN A 316     -16.960 -12.578  -9.442  1.00 62.40           N  
ANISOU 3405  ND2 ASN A 316     5754   9273   8683    782  -1734    333
ATOM   3406  H   ASN A 316     -14.294 -12.193  -7.253  1.00 57.80           H  
ATOM   3407  HA  ASN A 316     -16.893 -11.160  -6.768  1.00 61.66           H  
ATOM   3408  HB3 ASN A 316     -17.572 -13.556  -6.699  1.00 57.93           H  
ATOM   3409  HB2 ASN A 316     -15.842 -14.013  -6.685  1.00 57.93           H  
ATOM   3410 HD22 ASN A 316     -17.008 -12.679 -10.446  1.00 62.40           H  
ATOM   3411 HD21 ASN A 316     -17.309 -11.678  -9.143  1.00 62.40           H  
ATOM   3412  N   LYS A 317     -15.297 -12.555  -4.249  1.00 56.36           N  
ANISOU 3412  N   LYS A 317     8091   5879   7443   1361  -1614   -207
ATOM   3413  CA  LYS A 317     -15.278 -12.878  -2.819  1.00 57.78           C  
ANISOU 3413  CA  LYS A 317     8198   6000   7757   1300  -1577   -227
ATOM   3414  C   LYS A 317     -15.016 -11.575  -1.985  1.00 62.15           C  
ANISOU 3414  C   LYS A 317     8749   6524   8342   1215  -1477   -188
ATOM   3415  O   LYS A 317     -15.169 -11.560  -0.784  1.00 72.10           O  
ANISOU 3415  O   LYS A 317     9947   7741   9708   1149  -1428   -205
ATOM   3416  CB  LYS A 317     -14.199 -13.928  -2.450  1.00 55.62           C  
ANISOU 3416  CB  LYS A 317     7798   5746   7589   1282  -1623   -334
ATOM   3417  CG  LYS A 317     -14.218 -15.131  -3.442  1.00 61.23           C  
ANISOU 3417  CG  LYS A 317     8504   6479   8283   1359  -1725   -386
ATOM   3418  CD  LYS A 317     -13.384 -16.296  -2.832  1.00 66.95           C  
ANISOU 3418  CD  LYS A 317     9143   7256   9038   1360  -1775   -481
ATOM   3419  CE  LYS A 317     -14.170 -16.923  -1.643  1.00 67.83           C  
ANISOU 3419  CE  LYS A 317     9130   7349   9295   1281  -1738   -545
ATOM   3420  NZ  LYS A 317     -13.456 -17.940  -0.895  1.00 73.78           N1+
ANISOU 3420  NZ  LYS A 317     9803   8152  10079   1278  -1777   -633
ATOM   3421  H   LYS A 317     -14.402 -12.547  -4.718  1.00 56.36           H  
ATOM   3422  HA  LYS A 317     -16.165 -13.372  -2.421  1.00 57.78           H  
ATOM   3423  HB3 LYS A 317     -14.303 -14.119  -1.382  1.00 55.62           H  
ATOM   3424  HB2 LYS A 317     -13.195 -13.507  -2.479  1.00 55.62           H  
ATOM   3425  HG3 LYS A 317     -13.666 -14.969  -4.368  1.00 61.23           H  
ATOM   3426  HG2 LYS A 317     -15.204 -15.429  -3.800  1.00 61.23           H  
ATOM   3427  HD3 LYS A 317     -12.451 -15.966  -2.374  1.00 66.95           H  
ATOM   3428  HD2 LYS A 317     -13.139 -16.978  -3.646  1.00 66.95           H  
ATOM   3429  HE3 LYS A 317     -15.101 -17.293  -2.072  1.00 67.83           H  
ATOM   3430  HE2 LYS A 317     -14.525 -16.203  -0.905  1.00 67.83           H  
ATOM   3431  HZ1 LYS A 317     -12.629 -17.474  -0.550  1.00 73.78           H  
ATOM   3432  HZ2 LYS A 317     -14.002 -18.241  -0.100  1.00 73.78           H  
ATOM   3433  HZ3 LYS A 317     -13.154 -18.736  -1.438  1.00 73.78           H  
ATOM   3434  N   CYS A 318     -14.838 -10.412  -2.635  1.00 62.89           N  
ANISOU 3434  N   CYS A 318     8909   6650   8335   1207  -1435   -136
ATOM   3435  CA  CYS A 318     -14.926  -9.066  -2.036  1.00 65.64           C  
ANISOU 3435  CA  CYS A 318     9241   7010   8688   1090  -1308   -102
ATOM   3436  C   CYS A 318     -16.334  -8.488  -1.986  1.00 73.41           C  
ANISOU 3436  C   CYS A 318    10250   7926   9716   1046  -1240    -52
ATOM   3437  O   CYS A 318     -16.557  -7.398  -2.472  1.00 68.50           O  
ANISOU 3437  O   CYS A 318     9683   7254   9090   1109  -1278    -21
ATOM   3438  CB  CYS A 318     -13.942  -8.126  -2.690  1.00 63.53           C  
ANISOU 3438  CB  CYS A 318     9042   6810   8286   1073  -1253    -48
ATOM   3439  SG  CYS A 318     -12.246  -8.719  -2.237  1.00 73.54           S  
ANISOU 3439  SG  CYS A 318    10231   8155   9554    999  -1213    -94
ATOM   3440  H   CYS A 318     -14.823 -10.489  -3.642  1.00 62.89           H  
ATOM   3441  HA  CYS A 318     -14.751  -9.049  -0.960  1.00 65.64           H  
ATOM   3442  HB3 CYS A 318     -14.015  -7.059  -2.475  1.00 63.53           H  
ATOM   3443  HB2 CYS A 318     -14.006  -8.276  -3.768  1.00 63.53           H  
ATOM   3444  HG  CYS A 318     -12.503  -9.972  -2.624  1.00 73.54           H  
ATOM   3445  N   THR A 319     -17.220  -9.271  -1.301  1.00100.65           N  
ANISOU 3445  N   THR A 319    13660  11374  13207    940  -1138    -44
ATOM   3446  CA  THR A 319     -18.693  -9.080  -1.270  1.00 83.62           C  
ANISOU 3446  CA  THR A 319    11518   9153  11102    891  -1067     -3
ATOM   3447  C   THR A 319     -19.159  -7.921  -0.364  1.00 81.16           C  
ANISOU 3447  C   THR A 319    11223   8864  10751    795   -946     43
ATOM   3448  O   THR A 319     -20.084  -7.226  -0.680  1.00 93.97           O  
ANISOU 3448  O   THR A 319    12826  10550  12330    753   -915     33
ATOM   3449  CB  THR A 319     -19.221 -10.365  -0.748  1.00 75.67           C  
ANISOU 3449  CB  THR A 319    10420   8092  10241    858  -1077    -66
ATOM   3450  OG1 THR A 319     -18.658 -10.890   0.407  1.00 91.76           O  
ANISOU 3450  OG1 THR A 319    12382  10165  12319    776  -1025   -108
ATOM   3451  CG2 THR A 319     -19.051 -11.417  -1.845  1.00 80.53           C  
ANISOU 3451  CG2 THR A 319    11001   8683  10915    949  -1198   -127
ATOM   3452  H   THR A 319     -16.965 -10.211  -1.035  1.00100.65           H  
ATOM   3453  HA  THR A 319     -19.103  -8.780  -2.235  1.00 83.62           H  
ATOM   3454  HB  THR A 319     -20.270 -10.255  -0.473  1.00 75.67           H  
ATOM   3455  HG1 THR A 319     -18.910 -10.449   1.222  1.00 91.76           H  
ATOM   3456 HG21 THR A 319     -17.985 -11.459  -2.066  1.00 80.53           H  
ATOM   3457 HG22 THR A 319     -19.305 -12.412  -1.479  1.00 80.53           H  
ATOM   3458 HG23 THR A 319     -19.657 -11.317  -2.746  1.00 80.53           H  
ATOM   3459  N   SER A 320     -18.450  -7.771   0.798  1.00 63.78           N  
ANISOU 3459  N   SER A 320     9053   6609   8572    759   -878     92
ATOM   3460  CA  SER A 320     -18.602  -6.636   1.763  1.00 58.58           C  
ANISOU 3460  CA  SER A 320     8402   5962   7892    666   -763    128
ATOM   3461  C   SER A 320     -17.332  -6.595   2.676  1.00 53.06           C  
ANISOU 3461  C   SER A 320     7612   5292   7255    583   -729     70
ATOM   3462  O   SER A 320     -16.734  -7.704   2.696  1.00 53.61           O  
ANISOU 3462  O   SER A 320     7614   5356   7400    593   -784      6
ATOM   3463  CB  SER A 320     -19.991  -6.581   2.430  1.00 61.98           C  
ANISOU 3463  CB  SER A 320     8864   6321   8366    641   -701    173
ATOM   3464  OG  SER A 320     -20.154  -7.671   3.261  1.00 70.41           O  
ANISOU 3464  OG  SER A 320     9868   7333   9552    626   -722    127
ATOM   3465  H   SER A 320     -17.811  -8.462   1.164  1.00 63.78           H  
ATOM   3466  HA  SER A 320     -18.608  -5.678   1.243  1.00 58.58           H  
ATOM   3467  HB3 SER A 320     -20.754  -6.477   1.658  1.00 61.98           H  
ATOM   3468  HB2 SER A 320     -20.158  -5.678   3.018  1.00 61.98           H  
ATOM   3469  HG  SER A 320     -20.876  -8.142   2.837  1.00 70.41           H  
ATOM   3470  N   LEU A 321     -16.981  -5.515   3.330  1.00 50.44           N  
ANISOU 3470  N   LEU A 321     7280   4989   6896    504   -639     90
ATOM   3471  CA  LEU A 321     -15.691  -5.480   4.148  1.00 45.79           C  
ANISOU 3471  CA  LEU A 321     6613   4428   6356    425   -602     41
ATOM   3472  C   LEU A 321     -16.005  -5.313   5.614  1.00 34.83           C  
ANISOU 3472  C   LEU A 321     5201   2991   5043    356   -534     40
ATOM   3473  O   LEU A 321     -16.891  -4.518   5.984  1.00 39.18           O  
ANISOU 3473  O   LEU A 321     5797   3512   5578    335   -474     88
ATOM   3474  CB  LEU A 321     -14.675  -4.369   3.645  1.00 45.51           C  
ANISOU 3474  CB  LEU A 321     6583   4463   6244    383   -557     53
ATOM   3475  CG  LEU A 321     -14.246  -4.406   2.052  1.00 48.32           C  
ANISOU 3475  CG  LEU A 321     6916   4883   6561    420   -620     18
[truncated: 4,991,812 more chars]
