# Supplementary material for: Design of a Cereblon construct for crystallographic and biophysical studies of protein degraders
Source: Nat Commun. 2024 Oct 15;15:8885. doi: 10.1038/s41467-024-52871-9 (PMC11480361; doi:10.1038/s41467-024-52871-9)
Supplement: Supplementary file 4 — Supplementary Data 1 [file 41467_2024_52871_MOESM4_ESM.zip › MD-sim_supp_data/CRBN-midi/CRBNmidi_MD_run1_Frame10000.pdb]

TITLE     CRBN_midi_Zn_loopbuild-prepared - Frame 10000
REMARK   4      COMPLIES WITH FORMAT V. 3.0, 1-DEC-2006
REMARK 888
REMARK 888 WRITTEN BY MAESTRO (A PRODUCT OF SCHRODINGER, LLC)
SEQRES   1 A  323  ACE ILE ASN PHE ASP THR SER LEU PRO THR SER HIS THR
SEQRES   2 A  323  TYR LEU GLY ALA ASP MET GLU GLU PHE HIS GLY ARG THR
SEQRES   3 A  323  LEU HIS ASP ASP ASP SER ILE GLN VAL ILE PRO VAL LEU
SEQRES   4 A  323  PRO GLN VAL MET MET ILE LEU VAL PRO GLY GLN THR LEU
SEQRES   5 A  323  PRO LEU GLN LEU PHE HIS PRO GLN GLU VAL SER MET VAL
SEQRES   6 A  323  ARG ASN LEU ILE GLN ASN ASP ARG THR PHE ALA VAL LEU
SEQRES   7 A  323  ALA TYR SER ASN VAL GLN GLU ARG GLU ALA GLU PHE GLY
SEQRES   8 A  323  THR THR ALA GLU ILE TYR ALA TYR ARG GLU GLU GLN ASP
SEQRES   9 A  323  PHE GLY ILE GLU ILE VAL LYS VAL LYS ALA ILE GLY ARG
SEQRES  10 A  323  GLN ARG PHE LYS VAL LEU GLU LEU ARG THR GLN SER ASP
SEQRES  11 A  323  GLY ILE GLN GLN ALA LYS VAL GLN ILE LEU PRO GLU GLY
SEQRES  12 A  323  SER GLY ASP ALA GLU THR LEU MET ASP ARG ILE LYS LYS
SEQRES  13 A  323  GLN LEU ARG GLU TRP ASP GLU ASN LEU LYS ASP ASP SER
SEQRES  14 A  323  LEU PRO SER ASN PRO ILE ASP PHE SER TYR TRP VAL ALA
SEQRES  15 A  323  ALA ASN LEU PRO ILE ASP ASP SER LEU ARG ILE GLN LEU
SEQRES  16 A  323  LEU LYS ILE ASP SER ALA ILE GLN ARG LEU ARG CYS GLU
SEQRES  17 A  323  LEU ASP ILE MET ASN LYS CYS THR SER LEU CYS CYS LYS
SEQRES  18 A  323  GLN CYS GLN GLU THR GLU ILE THR THR LYS ASN GLU ILE
SEQRES  19 A  323  PHE SER LEU SER ARG GLU GLY PRO MET ALA ALA TYR VAL
SEQRES  20 A  323  ASN PRO HIS GLY TYR VAL HIS GLU ILE LEU THR VAL TYR
SEQRES  21 A  323  LYS ALA CYS ASN LEU ASN LEU ILE GLY ARG PRO SER THR
SEQRES  22 A  323  GLU HIS SER TRP PHE PRO GLY TYR ALA TRP THR VAL ALA
SEQRES  23 A  323  GLN CYS LYS ILE CYS ALA SER HIS ILE GLY TRP LYS PHE
SEQRES  24 A  323  THR ALA THR LYS LYS ASP MET SER PRO GLN LYS PHE TRP
SEQRES  25 A  323  GLY LEU THR ARG SER ALA LEU ILE PRO THR NMA
HELIX    1   1 LEU A  111  SER A  114  1
HELIX    2   2 GLU A  164  ILE A  172  1
HELIX    3   3 GLU A  251  ARG A  262  1
HELIX    4   4 ASP A  279  ASN A  287  1
HELIX    5   5 ASP A  292  LYS A  300  1
HELIX    6   6 ALA A  304  ASN A  316  1
TURN     1   1 ACE A 104  SER A 110
TURN     2   2 HIS A 115  MET A 122
TURN     3   3 PHE A 125  SER A 135
TURN     4   4 PRO A 140  GLN A 153
TURN     5   5 PRO A 156  LEU A 157
TURN     6   6 PHE A 160  GLN A 163
TURN     7   7 GLN A 173  ARG A 176
TURN     8   8 TYR A 183  GLU A 192
TURN     9   9 PHE A 208  GLY A 209
TURN    10  10 ARG A 220  GLN A 221
TURN    11  11 GLN A 231  ILE A 235
TURN    12  12 LEU A 243  ALA A 250
TURN    13  13 GLU A 263  ILE A 278
TURN    14  14 LEU A 288  ASP A 291
TURN    15  15 ILE A 301  SER A 303
TURN    16  16 LYS A 317  SER A 320
TURN    17  17 LYS A 324  THR A 329
TURN    18  18 THR A 333  MET A 346
TURN    19  19 ASN A 351  TYR A 355
TURN    20  20 TYR A 363  ASN A 367
TURN    21  21 GLY A 372  GLY A 383
TURN    22  22 LYS A 392  SER A 396
TURN    23  23 THR A 405  GLN A 412
TURN    24  24 ARG A 419  ALA A 421
TURN    25  25 PRO A 424  NMA A 425A
TURN    26  26 CYS A 326  CYS A 326
TURN    27  27 CYS A 394  CYS A 394
SHEET    1   1 1 GLU A 123  GLU A 124  0
SHEET    1   2 1 ILE A 136  ILE A 139  0
SHEET    1   3 1 THR A 154  LEU A 155  0
SHEET    1   4 1 GLN A 158  LEU A 159  0
SHEET    1   5 1 THR A 177  ALA A 182  0
SHEET    1   6 1 PHE A 193  ASP A 207  0
SHEET    1   7 1 ILE A 210  GLY A 219  0
SHEET    1   8 1 ARG A 222  THR A 230  0
SHEET    1   9 1 GLN A 236  ILE A 242  0
SHEET    1  10 1 LEU A 321  CYS A 323  0
SHEET    1  11 1 GLU A 330  THR A 332  0
SHEET    1  12 1 ALA A 347  VAL A 350  0
SHEET    1  13 1 VAL A 356  VAL A 362  0
SHEET    1  14 1 LEU A 368  ILE A 371  0
SHEET    1  15 1 TYR A 384  CYS A 391  0
SHEET    1  16 1 HIS A 397  ALA A 404  0
SHEET    1  17 1 LYS A 413  THR A 418  0
SHEET    1  18 1 LEU A 422  ILE A 423  0
SHEET    1  19 1 CYS A 323  CYS A 323  0
SHEET    1  20 1 CYS A 391  CYS A 391  0
SHEET    1  21 1 HIS A 357  HIS A 357  0
CRYST1   84.262   80.143   78.868  90.00  90.00  90.00 P 1           1
ATOM      1  CH3 ACE A 104     -14.225  16.351 -11.574  1.00  0.00           C  
ATOM      2  C   ACE A 104     -14.455  16.287 -10.041  1.00  0.00           C  
ATOM      3  O   ACE A 104     -15.376  16.935  -9.527  1.00  0.00           O  
ATOM      4 1H   ACE A 104     -15.138  16.395 -12.168  1.00  0.00           H  
ATOM      5 2H   ACE A 104     -13.730  17.240 -11.966  1.00  0.00           H  
ATOM      6 3H   ACE A 104     -13.660  15.499 -11.953  1.00  0.00           H  
ATOM      7  N   ILE A 105     -13.553  15.556  -9.350  1.00 55.77           N  
ANISOU    7  N   ILE A 105     9514   5094   6582   -475   2578   -222
ATOM      8  CA  ILE A 105     -13.316  15.784  -7.931  1.00 63.50           C  
ANISOU    8  CA  ILE A 105    10376   6112   7641   -544   2597   -289
ATOM      9  C   ILE A 105     -12.587  17.187  -7.800  1.00 70.35           C  
ANISOU    9  C   ILE A 105    11237   6940   8553   -601   2696   -336
ATOM     10  O   ILE A 105     -11.550  17.478  -8.361  1.00 78.34           O  
ANISOU   10  O   ILE A 105    12338   7902   9525   -574   2734   -307
ATOM     11  CB  ILE A 105     -12.337  14.679  -7.339  1.00 62.96           C  
ANISOU   11  CB  ILE A 105    10233   6120   7568   -500   2484   -271
ATOM     12  CG1 ILE A 105     -13.055  13.286  -7.377  1.00 70.46           C  
ANISOU   12  CG1 ILE A 105    11189   7075   8509   -472   2470   -257
ATOM     13  CG2 ILE A 105     -11.756  14.973  -5.939  1.00 55.91           C  
ANISOU   13  CG2 ILE A 105     9379   5256   6609   -418   2380   -205
ATOM     14  CD1 ILE A 105     -14.196  13.137  -6.301  1.00 66.90           C  
ANISOU   14  CD1 ILE A 105    10651   6696   8071   -449   2378   -255
ATOM     15  H2  ILE A 105     -12.879  15.082  -9.935  1.00 55.77           H  
ATOM     16  HA  ILE A 105     -14.265  15.828  -7.397  1.00 63.50           H  
ATOM     17  HB  ILE A 105     -11.492  14.618  -8.025  1.00 62.96           H  
ATOM     18 HG13 ILE A 105     -12.325  12.513  -7.139  1.00 70.46           H  
ATOM     19 HG12 ILE A 105     -13.455  12.933  -8.328  1.00 70.46           H  
ATOM     20 HG21 ILE A 105     -11.260  15.941  -5.869  1.00 55.91           H  
ATOM     21 HG22 ILE A 105     -12.566  14.974  -5.210  1.00 55.91           H  
ATOM     22 HG23 ILE A 105     -11.090  14.169  -5.626  1.00 55.91           H  
ATOM     23 HD11 ILE A 105     -14.012  12.531  -5.414  1.00 66.90           H  
ATOM     24 HD12 ILE A 105     -14.522  14.116  -5.950  1.00 66.90           H  
ATOM     25 HD13 ILE A 105     -15.067  12.654  -6.744  1.00 66.90           H  
ATOM     26  N   ASN A 106     -13.257  18.040  -6.984  1.00 74.32           N  
ANISOU   26  N   ASN A 106    11636   7464   9139   -685   2744   -416
ATOM     27  CA  ASN A 106     -12.863  19.356  -6.459  1.00 73.09           C  
ANISOU   27  CA  ASN A 106    11456   7278   9036   -744   2836   -473
ATOM     28  C   ASN A 106     -11.952  19.155  -5.209  1.00 79.01           C  
ANISOU   28  C   ASN A 106    12109   8086   9824   -746   2788   -499
ATOM     29  O   ASN A 106     -12.248  19.680  -4.169  1.00 85.23           O  
ANISOU   29  O   ASN A 106    12825   8897  10660   -772   2819   -570
ATOM     30  CB  ASN A 106     -14.183  20.129  -6.225  1.00 70.47           C  
ANISOU   30  CB  ASN A 106    11074   6923   8778   -848   2939   -560
ATOM     31  CG  ASN A 106     -14.882  20.751  -7.449  1.00 76.03           C  
ANISOU   31  CG  ASN A 106    11630   7688   9571   -926   2943   -655
ATOM     32  OD1 ASN A 106     -14.943  20.143  -8.513  1.00 74.45           O  
ANISOU   32  OD1 ASN A 106    11332   7591   9366   -885   2824   -669
ATOM     33  ND2 ASN A 106     -15.386  21.928  -7.279  1.00 86.65           N  
ANISOU   33  ND2 ASN A 106    12918   9021  10984  -1001   3032   -745
ATOM     34  H   ASN A 106     -14.073  17.669  -6.518  1.00 74.32           H  
ATOM     35  HA  ASN A 106     -12.272  19.803  -7.258  1.00 73.09           H  
ATOM     36  HB3 ASN A 106     -13.938  21.063  -5.720  1.00 70.47           H  
ATOM     37  HB2 ASN A 106     -14.846  19.597  -5.543  1.00 70.47           H  
ATOM     38 HD22 ASN A 106     -16.050  22.402  -7.873  1.00 86.65           H  
ATOM     39 HD21 ASN A 106     -15.348  22.300  -6.341  1.00 86.65           H  
ATOM     40  N   PHE A 107     -10.796  18.610  -5.499  1.00 70.63           N  
ANISOU   40  N   PHE A 107    11010   7097   8730   -682   2664   -462
ATOM     41  CA  PHE A 107      -9.659  18.397  -4.603  1.00 66.66           C  
ANISOU   41  CA  PHE A 107    10362   6723   8243   -629   2544   -512
ATOM     42  C   PHE A 107      -8.533  17.917  -5.527  1.00 65.19           C  
ANISOU   42  C   PHE A 107    10240   6522   8006   -554   2506   -447
ATOM     43  O   PHE A 107      -8.749  17.183  -6.470  1.00 64.88           O  
ANISOU   43  O   PHE A 107    10343   6407   7901   -519   2518   -351
ATOM     44  CB  PHE A 107      -9.914  17.407  -3.451  1.00 59.00           C  
ANISOU   44  CB  PHE A 107     9300   5855   7263   -596   2424   -519
ATOM     45  CG  PHE A 107      -8.873  17.302  -2.502  1.00 55.56           C  
ANISOU   45  CG  PHE A 107     8705   5563   6841   -545   2303   -577
ATOM     46  CD1 PHE A 107      -8.652  18.416  -1.652  1.00 55.98           C  
ANISOU   46  CD1 PHE A 107     8624   5696   6949   -575   2307   -687
ATOM     47  CD2 PHE A 107      -7.924  16.324  -2.587  1.00 47.21           C  
ANISOU   47  CD2 PHE A 107     7635   4564   5737   -465   2186   -524
ATOM     48  CE1 PHE A 107      -7.603  18.417  -0.788  1.00 50.08           C  
ANISOU   48  CE1 PHE A 107     7739   5087   6204   -518   2196   -738
ATOM     49  CE2 PHE A 107      -6.807  16.359  -1.741  1.00 48.61           C  
ANISOU   49  CE2 PHE A 107     7673   4875   5922   -415   2080   -576
ATOM     50  CZ  PHE A 107      -6.721  17.394  -0.831  1.00 49.97           C  
ANISOU   50  CZ  PHE A 107     7718   5128   6142   -438   2084   -680
ATOM     51  H   PHE A 107     -10.593  18.202  -6.400  1.00 70.63           H  
ATOM     52  HA  PHE A 107      -9.380  19.392  -4.255  1.00 66.66           H  
ATOM     53  HB3 PHE A 107     -10.086  16.402  -3.835  1.00 59.00           H  
ATOM     54  HB2 PHE A 107     -10.885  17.640  -3.014  1.00 59.00           H  
ATOM     55  HD1 PHE A 107      -9.358  19.213  -1.470  1.00 55.98           H  
ATOM     56  HD2 PHE A 107      -8.003  15.495  -3.274  1.00 47.21           H  
ATOM     57  HE1 PHE A 107      -7.513  19.249  -0.105  1.00 50.08           H  
ATOM     58  HE2 PHE A 107      -6.072  15.569  -1.682  1.00 48.61           H  
ATOM     59  HZ  PHE A 107      -5.889  17.365  -0.143  1.00 49.97           H  
ATOM     60  N   ASP A 108      -7.325  18.430  -5.203  1.00 61.35           N  
ANISOU   60  N   ASP A 108     9647   6114   7548   -524   2455   -505
ATOM     61  CA  ASP A 108      -6.004  18.323  -5.832  1.00 54.75           C  
ANISOU   61  CA  ASP A 108     8857   5276   6671   -453   2414   -459
ATOM     62  C   ASP A 108      -5.442  16.924  -5.628  1.00 56.67           C  
ANISOU   62  C   ASP A 108     9082   5580   6869   -384   2289   -404
ATOM     63  O   ASP A 108      -4.598  16.652  -4.735  1.00 62.74           O  
ANISOU   63  O   ASP A 108     9719   6458   7662   -360   2197   -452
ATOM     64  CB  ASP A 108      -4.998  19.359  -5.417  1.00 57.29           C  
ANISOU   64  CB  ASP A 108     9069   5656   7041   -442   2405   -545
ATOM     65  CG  ASP A 108      -5.220  20.809  -5.757  1.00 64.54           C  
ANISOU   65  CG  ASP A 108    10046   6554   7924   -377   2387   -508
ATOM     66  OD1 ASP A 108      -6.321  21.232  -6.174  1.00 70.23           O  
ANISOU   66  OD1 ASP A 108    10881   7226   8576   -339   2370   -418
ATOM     67  OD2 ASP A 108      -4.296  21.582  -5.474  1.00 66.41           O1-
ANISOU   67  OD2 ASP A 108    10211   6824   8198   -360   2387   -576
ATOM     68  H   ASP A 108      -7.334  19.185  -4.533  1.00 61.35           H  
ATOM     69  HA  ASP A 108      -6.202  18.422  -6.899  1.00 54.75           H  
ATOM     70  HB3 ASP A 108      -4.013  19.128  -5.821  1.00 57.29           H  
ATOM     71  HB2 ASP A 108      -4.891  19.347  -4.332  1.00 57.29           H  
ATOM     72  N   THR A 109      -5.746  16.071  -6.599  1.00 59.08           N  
ANISOU   72  N   THR A 109     9519   5822   7105   -347   2282   -308
ATOM     73  CA  THR A 109      -5.361  14.698  -6.503  1.00 60.46           C  
ANISOU   73  CA  THR A 109     9685   6048   7238   -285   2168   -254
ATOM     74  C   THR A 109      -3.846  14.395  -6.490  1.00 56.24           C  
ANISOU   74  C   THR A 109     9105   5570   6692   -223   2092   -256
ATOM     75  O   THR A 109      -3.370  13.298  -6.268  1.00 59.50           O  
ANISOU   75  O   THR A 109     9543   6005   7061   -170   2011   -200
ATOM     76  CB  THR A 109      -6.148  13.906  -7.540  1.00 60.52           C  
ANISOU   76  CB  THR A 109     9857   5967   7171   -265   2190   -153
ATOM     77  OG1 THR A 109      -5.695  14.123  -8.886  1.00 69.67           O  
ANISOU   77  OG1 THR A 109    11118   7061   8294   -252   2252   -135
ATOM     78  CG2 THR A 109      -7.640  14.236  -7.483  1.00 58.58           C  
ANISOU   78  CG2 THR A 109     9620   5704   6935   -301   2219   -164
ATOM     79  H   THR A 109      -6.344  16.369  -7.357  1.00 59.08           H  
ATOM     80  HA  THR A 109      -5.720  14.321  -5.545  1.00 60.46           H  
ATOM     81  HB  THR A 109      -6.066  12.833  -7.369  1.00 60.52           H  
ATOM     82  HG1 THR A 109      -6.399  13.930  -9.509  1.00 69.67           H  
ATOM     83 HG21 THR A 109      -8.078  14.028  -6.507  1.00 58.58           H  
ATOM     84 HG22 THR A 109      -7.836  15.254  -7.821  1.00 58.58           H  
ATOM     85 HG23 THR A 109      -8.088  13.502  -8.153  1.00 58.58           H  
ATOM     86  N   SER A 110      -3.055  15.401  -7.000  1.00 58.06           N  
ANISOU   86  N   SER A 110     9269   5825   6967   -229   2118   -324
ATOM     87  CA  SER A 110      -1.565  15.461  -7.013  1.00 55.17           C  
ANISOU   87  CA  SER A 110     8859   5509   6595   -169   2053   -334
ATOM     88  C   SER A 110      -1.048  15.276  -5.587  1.00 57.88           C  
ANISOU   88  C   SER A 110     9036   5958   6996   -163   2002   -422
ATOM     89  O   SER A 110      -0.145  14.454  -5.332  1.00 66.52           O  
ANISOU   89  O   SER A 110    10081   7100   8094   -111   1947   -440
ATOM     90  CB  SER A 110      -1.168  16.816  -7.674  1.00 60.52           C  
ANISOU   90  CB  SER A 110     9611   6118   7267   -164   2128   -343
ATOM     91  OG  SER A 110      -1.853  17.914  -7.015  1.00 74.21           O  
ANISOU   91  OG  SER A 110    11502   7761   8934   -161   2177   -268
ATOM     92  H   SER A 110      -3.441  16.334  -7.042  1.00 58.06           H  
ATOM     93  HA  SER A 110      -1.247  14.558  -7.534  1.00 55.17           H  
ATOM     94  HB3 SER A 110      -1.310  16.836  -8.754  1.00 60.52           H  
ATOM     95  HB2 SER A 110      -0.133  17.154  -7.615  1.00 60.52           H  
ATOM     96  HG  SER A 110      -2.525  18.188  -7.643  1.00 74.21           H  
ATOM     97  N   LEU A 111      -1.615  16.091  -4.647  1.00 59.73           N  
ANISOU   97  N   LEU A 111     9187   6234   7273   -213   2018   -483
ATOM     98  CA  LEU A 111      -1.131  16.121  -3.248  1.00 54.04           C  
ANISOU   98  CA  LEU A 111     8302   5637   6595   -203   1962   -577
ATOM     99  C   LEU A 111      -0.818  14.710  -2.554  1.00 50.50           C  
ANISOU   99  C   LEU A 111     7766   5298   6123   -165   1846   -571
ATOM    100  O   LEU A 111       0.364  14.520  -2.274  1.00 51.25           O  
ANISOU  100  O   LEU A 111     7747   5506   6220   -115   1767   -615
ATOM    101  CB  LEU A 111      -2.054  17.048  -2.382  1.00 50.96           C  
ANISOU  101  CB  LEU A 111     7852   5255   6257   -276   2035   -663
ATOM    102  CG  LEU A 111      -1.893  18.487  -2.676  1.00 53.12           C  
ANISOU  102  CG  LEU A 111     8110   5499   6576   -297   2113   -731
ATOM    103  CD1 LEU A 111      -3.076  19.254  -2.123  1.00 52.48           C  
ANISOU  103  CD1 LEU A 111     7921   5472   6547   -361   2150   -835
ATOM    104  CD2 LEU A 111      -0.490  18.989  -2.291  1.00 59.36           C  
ANISOU  104  CD2 LEU A 111     8842   6345   7368   -221   2054   -757
ATOM    105  H   LEU A 111      -2.245  16.832  -4.921  1.00 59.73           H  
ATOM    106  HA  LEU A 111      -0.165  16.627  -3.254  1.00 54.04           H  
ATOM    107  HB3 LEU A 111      -1.790  16.804  -1.353  1.00 50.96           H  
ATOM    108  HB2 LEU A 111      -3.090  16.747  -2.539  1.00 50.96           H  
ATOM    109  HG  LEU A 111      -1.975  18.584  -3.759  1.00 53.12           H  
ATOM    110 HD11 LEU A 111      -2.693  19.900  -1.333  1.00 52.48           H  
ATOM    111 HD12 LEU A 111      -3.418  19.943  -2.896  1.00 52.48           H  
ATOM    112 HD13 LEU A 111      -3.960  18.654  -1.907  1.00 52.48           H  
ATOM    113 HD21 LEU A 111      -0.219  18.681  -1.281  1.00 59.36           H  
ATOM    114 HD22 LEU A 111       0.309  18.752  -2.993  1.00 59.36           H  
ATOM    115 HD23 LEU A 111      -0.684  20.061  -2.346  1.00 59.36           H  
ATOM    116  N   PRO A 112      -1.834  13.801  -2.426  1.00 50.07           N  
ANISOU  116  N   PRO A 112     7757   5226   6043   -183   1831   -522
ATOM    117  CA  PRO A 112      -1.715  12.488  -1.910  1.00 46.65           C  
ANISOU  117  CA  PRO A 112     7240   4902   5582   -138   1714   -515
ATOM    118  C   PRO A 112      -0.818  11.557  -2.795  1.00 42.44           C  
ANISOU  118  C   PRO A 112     6717   4388   5019    -68   1642   -468
ATOM    119  O   PRO A 112       0.033  10.780  -2.329  1.00 31.91           O  
ANISOU  119  O   PRO A 112     5274   3178   3674    -23   1547   -493
ATOM    120  CB  PRO A 112      -3.068  12.006  -1.680  1.00 46.30           C  
ANISOU  120  CB  PRO A 112     7281   4798   5514   -164   1726   -456
ATOM    121  CG  PRO A 112      -3.937  12.800  -2.638  1.00 47.85           C  
ANISOU  121  CG  PRO A 112     7552   4892   5737   -236   1848   -468
ATOM    122  CD  PRO A 112      -3.190  14.090  -2.792  1.00 55.25           C  
ANISOU  122  CD  PRO A 112     8533   5769   6691   -239   1917   -476
ATOM    123  HA  PRO A 112      -1.236  12.576  -0.935  1.00 46.65           H  
ATOM    124  HB3 PRO A 112      -3.416  12.201  -0.665  1.00 46.30           H  
ATOM    125  HB2 PRO A 112      -3.145  10.934  -1.860  1.00 46.30           H  
ATOM    126  HG3 PRO A 112      -4.972  12.956  -2.336  1.00 47.85           H  
ATOM    127  HG2 PRO A 112      -4.006  12.142  -3.504  1.00 47.85           H  
ATOM    128  HD2 PRO A 112      -3.336  14.527  -3.780  1.00 55.25           H  
ATOM    129  HD3 PRO A 112      -3.543  14.764  -2.012  1.00 55.25           H  
ATOM    130  N   THR A 113      -1.037  11.612  -4.132  1.00 53.35           N  
ANISOU  130  N   THR A 113     8227   5661   6384    -56   1688   -404
ATOM    131  CA  THR A 113      -0.191  10.876  -5.077  1.00 49.39           C  
ANISOU  131  CA  THR A 113     7754   5161   5851      5   1629   -354
ATOM    132  C   THR A 113       1.336  11.116  -4.975  1.00 46.10           C  
ANISOU  132  C   THR A 113     7262   4795   5460     43   1615   -408
ATOM    133  O   THR A 113       2.145  10.161  -5.168  1.00 37.30           O  
ANISOU  133  O   THR A 113     6148   3700   4326     96   1558   -379
ATOM    134  CB  THR A 113      -0.611  11.080  -6.592  1.00 50.35           C  
ANISOU  134  CB  THR A 113     8046   5157   5927      7   1681   -269
ATOM    135  OG1 THR A 113      -2.026  10.933  -6.677  1.00 61.55           O  
ANISOU  135  OG1 THR A 113     9511   6514   7361     -5   1765   -294
ATOM    136  CG2 THR A 113      -0.011  10.128  -7.591  1.00 51.36           C  
ANISOU  136  CG2 THR A 113     8262   5222   6032    -31   1720   -222
ATOM    137  H   THR A 113      -1.581  12.280  -4.659  1.00 53.35           H  
ATOM    138  HA  THR A 113      -0.300   9.829  -4.795  1.00 49.39           H  
ATOM    139  HB  THR A 113      -0.311  12.112  -6.775  1.00 50.35           H  
ATOM    140  HG1 THR A 113      -2.434  11.788  -6.518  1.00 61.55           H  
ATOM    141 HG21 THR A 113      -0.352  10.152  -8.626  1.00 51.36           H  
ATOM    142 HG22 THR A 113       1.048  10.311  -7.778  1.00 51.36           H  
ATOM    143 HG23 THR A 113      -0.020   9.101  -7.226  1.00 51.36           H  
ATOM    144  N   SER A 114       1.648  12.361  -4.671  1.00 47.18           N  
ANISOU  144  N   SER A 114     7333   4952   5640     18   1665   -488
ATOM    145  CA  SER A 114       3.055  12.856  -4.557  1.00 45.04           C  
ANISOU  145  CA  SER A 114     6982   4735   5395     62   1650   -549
ATOM    146  C   SER A 114       3.566  12.865  -3.071  1.00 41.83           C  
ANISOU  146  C   SER A 114     6415   4491   4989    101   1563   -611
ATOM    147  O   SER A 114       4.749  13.136  -2.916  1.00 39.29           O  
ANISOU  147  O   SER A 114     6025   4229   4673    157   1532   -649
ATOM    148  CB  SER A 114       3.097  14.259  -5.252  1.00 49.10           C  
ANISOU  148  CB  SER A 114     7501   5200   5954     24   1744   -614
ATOM    149  OG  SER A 114       4.333  14.880  -5.459  1.00 57.41           O  
ANISOU  149  OG  SER A 114     8695   6121   6996     -3   1827   -564
ATOM    150  H   SER A 114       0.944  13.081  -4.586  1.00 47.18           H  
ATOM    151  HA  SER A 114       3.708  12.235  -5.171  1.00 45.04           H  
ATOM    152  HB3 SER A 114       2.435  14.989  -4.787  1.00 49.10           H  
ATOM    153  HB2 SER A 114       2.609  14.127  -6.217  1.00 49.10           H  
ATOM    154  HG  SER A 114       4.907  14.429  -6.083  1.00 57.41           H  
ATOM    155  N   HIS A 115       2.716  12.560  -2.095  1.00 36.38           N  
ANISOU  155  N   HIS A 115     5659   3880   4282     79   1525   -626
ATOM    156  CA  HIS A 115       3.093  12.363  -0.647  1.00 36.42           C  
ANISOU  156  CA  HIS A 115     5502   4072   4263    120   1440   -688
ATOM    157  C   HIS A 115       3.768  13.599  -0.095  1.00 35.64           C  
ANISOU  157  C   HIS A 115     5304   4055   4181    146   1454   -777
ATOM    158  O   HIS A 115       4.891  13.516   0.404  1.00 35.33           O  
ANISOU  158  O   HIS A 115     5175   4133   4115    221   1396   -801
ATOM    159  CB  HIS A 115       3.959  11.102  -0.427  1.00 35.22           C  
ANISOU  159  CB  HIS A 115     5323   3990   4070    185   1350   -641
ATOM    160  CG  HIS A 115       3.351   9.750  -0.852  1.00 33.60           C  
ANISOU  160  CG  HIS A 115     5199   3724   3844    165   1326   -563
ATOM    161  ND1 HIS A 115       2.604   8.921   0.002  1.00 34.70           N  
ANISOU  161  ND1 HIS A 115     5264   3966   3955    156   1272   -577
ATOM    162  CD2 HIS A 115       3.244   9.259  -2.158  1.00 38.49           C  
ANISOU  162  CD2 HIS A 115     5966   4198   4460    158   1350   -473
ATOM    163  CE1 HIS A 115       2.008   8.063  -0.804  1.00 36.37           C  
ANISOU  163  CE1 HIS A 115     5574   4090   4156    144   1262   -501
ATOM    164  NE2 HIS A 115       2.526   8.115  -2.048  1.00 35.73           N  
ANISOU  164  NE2 HIS A 115     5630   3860   4084    147   1308   -434
ATOM    165  H   HIS A 115       1.737  12.603  -2.341  1.00 36.38           H  
ATOM    166  HA  HIS A 115       2.114  12.244  -0.183  1.00 36.42           H  
ATOM    167  HB3 HIS A 115       4.263  11.045   0.618  1.00 35.22           H  
ATOM    168  HB2 HIS A 115       4.859  11.351  -0.987  1.00 35.22           H  
ATOM    169  HD2 HIS A 115       3.649   9.642  -3.083  1.00 38.49           H  
ATOM    170  HE1 HIS A 115       1.247   7.372  -0.474  1.00 36.37           H  
ATOM    171  HE2 HIS A 115       2.163   7.529  -2.786  1.00 35.73           H  
ATOM    172  N   THR A 116       3.040  14.703  -0.221  1.00 37.66           N  
ANISOU  172  N   THR A 116     5579   4251   4479     85   1537   -825
ATOM    173  CA  THR A 116       3.331  15.988   0.271  1.00 36.14           C  
ANISOU  173  CA  THR A 116     5303   4119   4308    103   1560   -914
ATOM    174  C   THR A 116       3.698  16.025   1.800  1.00 29.39           C  
ANISOU  174  C   THR A 116     4291   3467   3410    136   1498   -983
ATOM    175  O   THR A 116       4.536  16.793   2.246  1.00 40.49           O  
ANISOU  175  O   THR A 116     5616   4955   4814    176   1501  -1048
ATOM    176  CB  THR A 116       2.293  17.101  -0.119  1.00 40.43           C  
ANISOU  176  CB  THR A 116     5913   4538   4911     18   1674   -947
ATOM    177  OG1 THR A 116       1.813  16.898  -1.443  1.00 42.34           O  
ANISOU  177  OG1 THR A 116     6228   4703   5156    -59   1715   -906
ATOM    178  CG2 THR A 116       2.894  18.563  -0.143  1.00 43.34           C  
ANISOU  178  CG2 THR A 116     6386   4771   5310     29   1733   -917
ATOM    179  H   THR A 116       2.092  14.579  -0.545  1.00 37.66           H  
ATOM    180  HA  THR A 116       4.224  16.297  -0.273  1.00 36.14           H  
ATOM    181  HB  THR A 116       1.479  17.078   0.606  1.00 40.43           H  
ATOM    182  HG1 THR A 116       1.514  15.988  -1.507  1.00 42.34           H  
ATOM    183 HG21 THR A 116       3.489  18.847  -1.011  1.00 43.34           H  
ATOM    184 HG22 THR A 116       2.072  19.273  -0.052  1.00 43.34           H  
ATOM    185 HG23 THR A 116       3.472  18.781   0.755  1.00 43.34           H  
ATOM    186  N   TYR A 117       3.116  15.097   2.517  1.00 33.37           N  
ANISOU  186  N   TYR A 117     4750   4059   3870    128   1444   -965
ATOM    187  CA  TYR A 117       3.208  15.020   3.980  1.00 30.46           C  
ANISOU  187  CA  TYR A 117     4233   3904   3435    178   1378  -1007
ATOM    188  C   TYR A 117       4.556  14.494   4.520  1.00 34.31           C  
ANISOU  188  C   TYR A 117     4652   4529   3854    300   1306   -977
ATOM    189  O   TYR A 117       4.803  14.499   5.735  1.00 30.46           O  
ANISOU  189  O   TYR A 117     4060   4213   3300    362   1275   -984
ATOM    190  CB  TYR A 117       2.192  14.078   4.556  1.00 31.05           C  
ANISOU  190  CB  TYR A 117     4281   4042   3475    148   1336   -985
ATOM    191  CG  TYR A 117       2.281  12.616   4.126  1.00 23.74           C  
ANISOU  191  CG  TYR A 117     3411   3086   2525    174   1283   -904
ATOM    192  CD1 TYR A 117       1.759  12.143   2.901  1.00 25.85           C  
ANISOU  192  CD1 TYR A 117     3814   3164   2843    108   1330   -855
ATOM    193  CD2 TYR A 117       2.996  11.693   4.938  1.00 28.00           C  
ANISOU  193  CD2 TYR A 117     3870   3783   2984    265   1194   -865
ATOM    194  CE1 TYR A 117       2.103  10.863   2.470  1.00 31.61           C  
ANISOU  194  CE1 TYR A 117     4598   3859   3552    127   1285   -781
ATOM    195  CE2 TYR A 117       3.163  10.332   4.638  1.00 30.56           C  
ANISOU  195  CE2 TYR A 117     4233   4084   3294    276   1147   -803
ATOM    196  CZ  TYR A 117       2.790   9.916   3.310  1.00 32.04           C  
ANISOU  196  CZ  TYR A 117     4558   4074   3542    204   1191   -766
ATOM    197  OH  TYR A 117       3.042   8.726   2.755  1.00 33.33           O  
ANISOU  197  OH  TYR A 117     4771   4199   3692    213   1149   -700
ATOM    198  H   TYR A 117       2.403  14.477   2.159  1.00 33.37           H  
ATOM    199  HA  TYR A 117       3.087  16.012   4.415  1.00 30.46           H  
ATOM    200  HB3 TYR A 117       1.191  14.456   4.351  1.00 31.05           H  
ATOM    201  HB2 TYR A 117       2.342  13.958   5.629  1.00 31.05           H  
ATOM    202  HD1 TYR A 117       1.304  12.834   2.206  1.00 25.85           H  
ATOM    203  HD2 TYR A 117       3.429  12.069   5.854  1.00 28.00           H  
ATOM    204  HE1 TYR A 117       1.801  10.618   1.463  1.00 31.61           H  
ATOM    205  HE2 TYR A 117       3.420   9.576   5.365  1.00 30.56           H  
ATOM    206  HH  TYR A 117       2.880   8.795   1.812  1.00 33.33           H  
ATOM    207  N   LEU A 118       5.481  14.092   3.610  1.00 31.45           N  
ANISOU  207  N   LEU A 118     4358   4082   3508    329   1295   -930
ATOM    208  CA  LEU A 118       6.828  13.709   3.885  1.00 31.55           C  
ANISOU  208  CA  LEU A 118     4307   4213   3468    434   1237   -906
ATOM    209  C   LEU A 118       7.832  14.883   3.597  1.00 35.14           C  
ANISOU  209  C   LEU A 118     4748   4655   3949    484   1273   -951
ATOM    210  O   LEU A 118       8.954  14.851   4.039  1.00 47.02           O  
ANISOU  210  O   LEU A 118     6202   6242   5422    569   1237   -936
ATOM    211  CB  LEU A 118       7.250  12.557   2.888  1.00 27.87           C  
ANISOU  211  CB  LEU A 118     3924   3642   3023    422   1214   -837
ATOM    212  CG  LEU A 118       6.583  11.099   3.020  1.00 33.59           C  
ANISOU  212  CG  LEU A 118     4622   4445   3696    413   1150   -789
ATOM    213  CD1 LEU A 118       6.976  10.165   1.912  1.00 35.47           C  
ANISOU  213  CD1 LEU A 118     4984   4521   3972    388   1150   -712
ATOM    214  CD2 LEU A 118       6.852  10.527   4.399  1.00 42.59           C  
ANISOU  214  CD2 LEU A 118     5593   5868   4721    508   1073   -783
ATOM    215  H   LEU A 118       5.251  13.955   2.636  1.00 31.45           H  
ATOM    216  HA  LEU A 118       7.098  13.412   4.898  1.00 31.55           H  
ATOM    217  HB3 LEU A 118       8.317  12.359   2.986  1.00 27.87           H  
ATOM    218  HB2 LEU A 118       7.003  12.889   1.880  1.00 27.87           H  
ATOM    219  HG  LEU A 118       5.513  11.284   2.932  1.00 33.59           H  
ATOM    220 HD11 LEU A 118       7.585   9.369   2.339  1.00 35.47           H  
ATOM    221 HD12 LEU A 118       6.076   9.699   1.512  1.00 35.47           H  
ATOM    222 HD13 LEU A 118       7.497  10.781   1.179  1.00 35.47           H  
ATOM    223 HD21 LEU A 118       7.383  11.212   5.060  1.00 42.59           H  
ATOM    224 HD22 LEU A 118       5.920  10.451   4.960  1.00 42.59           H  
ATOM    225 HD23 LEU A 118       7.416   9.603   4.524  1.00 42.59           H  
ATOM    226  N   GLY A 119       7.331  15.938   2.939  1.00 45.41           N  
ANISOU  226  N   GLY A 119     6084   5860   5311    429   1346  -1010
ATOM    227  CA  GLY A 119       8.154  16.997   2.313  1.00 45.98           C  
ANISOU  227  CA  GLY A 119     6157   5893   5422    469   1386  -1057
ATOM    228  C   GLY A 119       8.045  16.796   0.837  1.00 39.05           C  
ANISOU  228  C   GLY A 119     5418   4785   4634    408   1453  -1043
ATOM    229  O   GLY A 119       8.132  15.690   0.331  1.00 39.54           O  
ANISOU  229  O   GLY A 119     5576   4741   4708    382   1448   -969
ATOM    230  H   GLY A 119       6.342  15.966   2.738  1.00 45.41           H  
ATOM    231  HA3 GLY A 119       9.170  16.850   2.678  1.00 45.98           H  
ATOM    232  HA2 GLY A 119       7.823  17.942   2.744  1.00 45.98           H  
ATOM    233  N   ALA A 120       7.959  17.939   0.134  1.00 43.88           N  
ANISOU  233  N   ALA A 120     6046   5325   5302    387   1522  -1106
ATOM    234  CA  ALA A 120       7.674  17.957  -1.280  1.00 54.62           C  
ANISOU  234  CA  ALA A 120     7535   6486   6733    327   1600  -1090
ATOM    235  C   ALA A 120       8.982  18.031  -2.142  1.00 55.35           C  
ANISOU  235  C   ALA A 120     7659   6516   6854    402   1596  -1088
ATOM    236  O   ALA A 120       8.987  17.495  -3.261  1.00 59.59           O  
ANISOU  236  O   ALA A 120     8289   6910   7444    370   1662  -1088
ATOM    237  CB  ALA A 120       6.783  19.177  -1.487  1.00 50.83           C  
ANISOU  237  CB  ALA A 120     7054   5957   6302    248   1688  -1163
ATOM    238  H   ALA A 120       8.236  18.823   0.537  1.00 43.88           H  
ATOM    239  HA  ALA A 120       7.088  17.090  -1.586  1.00 54.62           H  
ATOM    240  HB1 ALA A 120       7.262  20.133  -1.276  1.00 50.83           H  
ATOM    241  HB2 ALA A 120       6.446  19.263  -2.520  1.00 50.83           H  
ATOM    242  HB3 ALA A 120       5.858  19.078  -0.920  1.00 50.83           H  
ATOM    243  N   ASP A 121      10.062  18.644  -1.622  1.00 50.59           N  
ANISOU  243  N   ASP A 121     6980   6023   6217    505   1524  -1085
ATOM    244  CA  ASP A 121      11.382  18.631  -2.168  1.00 58.75           C  
ANISOU  244  CA  ASP A 121     8034   6998   7292    583   1517  -1094
ATOM    245  C   ASP A 121      12.069  17.350  -1.688  1.00 60.60           C  
ANISOU  245  C   ASP A 121     8271   7253   7502    637   1453  -1019
ATOM    246  O   ASP A 121      12.221  17.012  -0.483  1.00 63.31           O  
ANISOU  246  O   ASP A 121     8504   7739   7811    721   1400  -1031
ATOM    247  CB  ASP A 121      12.277  19.842  -1.800  1.00  0.00           C  
ATOM    248  CG  ASP A 121      13.520  20.014  -2.670  1.00  0.00           C  
ATOM    249  OD1 ASP A 121      14.398  20.789  -2.273  1.00  0.00           O  
ATOM    250  OD2 ASP A 121      13.585  19.433  -3.812  1.00  0.00           O1-
ATOM    251  H   ASP A 121       9.892  19.124  -0.750  1.00 50.59           H  
ATOM    252  HA  ASP A 121      11.293  18.701  -3.252  1.00 58.75           H  
ATOM    253  HB3 ASP A 121      12.510  19.800  -0.736  1.00  0.00           H  
ATOM    254  HB2 ASP A 121      11.762  20.762  -2.077  1.00  0.00           H  
ATOM    255  N   MET A 122      12.340  16.495  -2.727  1.00 55.23           N  
ANISOU  255  N   MET A 122     7715   6436   6832    589   1464   -938
ATOM    256  CA  MET A 122      13.118  15.271  -2.635  1.00 54.53           C  
ANISOU  256  CA  MET A 122     7653   6339   6728    625   1413   -858
ATOM    257  C   MET A 122      14.186  15.277  -3.722  1.00 55.04           C  
ANISOU  257  C   MET A 122     7816   6245   6852    659   1428   -840
ATOM    258  O   MET A 122      13.970  15.983  -4.681  1.00 59.11           O  
ANISOU  258  O   MET A 122     8420   6639   7399    621   1481   -857
ATOM    259  CB  MET A 122      12.182  14.045  -2.694  1.00 46.11           C  
ANISOU  259  CB  MET A 122     6650   5257   5612    555   1399   -776
ATOM    260  CG  MET A 122      11.046  14.022  -1.703  1.00 41.86           C  
ANISOU  260  CG  MET A 122     5996   4895   5013    542   1355   -792
ATOM    261  SD  MET A 122      10.581  12.288  -1.200  1.00 45.12           S  
ANISOU  261  SD  MET A 122     6429   5343   5370    524   1293   -695
ATOM    262  CE  MET A 122       9.713  12.613   0.340  1.00 38.43           C  
ANISOU  262  CE  MET A 122     5409   4742   4452    518   1241   -754
ATOM    263  H   MET A 122      12.116  16.779  -3.670  1.00 55.23           H  
ATOM    264  HA  MET A 122      13.608  15.287  -1.662  1.00 54.53           H  
ATOM    265  HB3 MET A 122      12.757  13.177  -2.373  1.00 46.11           H  
ATOM    266  HB2 MET A 122      11.887  13.823  -3.720  1.00 46.11           H  
ATOM    267  HG3 MET A 122      10.145  14.439  -2.152  1.00 41.86           H  
ATOM    268  HG2 MET A 122      11.203  14.507  -0.740  1.00 41.86           H  
ATOM    269  HE1 MET A 122      10.153  13.412   0.937  1.00 38.43           H  
ATOM    270  HE2 MET A 122       8.678  12.844   0.088  1.00 38.43           H  
ATOM    271  HE3 MET A 122       9.777  11.755   1.009  1.00 38.43           H  
ATOM    272  N   GLU A 123      15.177  14.432  -3.559  1.00 53.65           N  
ANISOU  272  N   GLU A 123     7616   6075   6692    734   1382   -808
ATOM    273  CA  GLU A 123      16.153  13.986  -4.563  1.00 50.75           C  
ANISOU  273  CA  GLU A 123     7349   5552   6383    765   1377   -781
ATOM    274  C   GLU A 123      15.562  12.725  -5.144  1.00 48.49           C  
ANISOU  274  C   GLU A 123     7193   5181   6049    691   1389   -706
ATOM    275  O   GLU A 123      15.145  11.840  -4.410  1.00 48.91           O  
ANISOU  275  O   GLU A 123     7251   5298   6035    637   1381   -650
ATOM    276  CB  GLU A 123      17.533  13.713  -3.924  1.00 53.38           C  
ANISOU  276  CB  GLU A 123     7634   5895   6752    854   1323   -743
ATOM    277  CG  GLU A 123      18.619  13.238  -4.898  1.00 56.57           C  
ANISOU  277  CG  GLU A 123     7908   6373   7213    951   1308   -800
ATOM    278  CD  GLU A 123      20.019  13.118  -4.277  1.00 63.29           C  
ANISOU  278  CD  GLU A 123     8723   7192   8131   1042   1261   -735
ATOM    279  OE1 GLU A 123      20.854  12.534  -5.011  1.00 55.59           O  
ANISOU  279  OE1 GLU A 123     7850   6067   7204   1042   1229   -681
ATOM    280  OE2 GLU A 123      20.232  13.715  -3.199  1.00 76.09           O1-
ANISOU  280  OE2 GLU A 123    10205   8942   9765   1117   1255   -733
ATOM    281  H   GLU A 123      15.243  13.827  -2.753  1.00 53.65           H  
ATOM    282  HA  GLU A 123      16.182  14.705  -5.381  1.00 50.75           H  
ATOM    283  HB3 GLU A 123      17.366  13.023  -3.097  1.00 53.38           H  
ATOM    284  HB2 GLU A 123      17.901  14.650  -3.507  1.00 53.38           H  
ATOM    285  HG3 GLU A 123      18.628  13.981  -5.695  1.00 56.57           H  
ATOM    286  HG2 GLU A 123      18.174  12.326  -5.295  1.00 56.57           H  
ATOM    287  N   GLU A 124      15.554  12.705  -6.457  1.00 52.65           N  
ANISOU  287  N   GLU A 124     7819   5572   6615    698   1398   -712
ATOM    288  CA  GLU A 124      14.811  11.753  -7.253  1.00 51.22           C  
ANISOU  288  CA  GLU A 124     7758   5322   6383    650   1401   -647
ATOM    289  C   GLU A 124      15.839  11.216  -8.277  1.00 59.60           C  
ANISOU  289  C   GLU A 124     8856   6305   7485    708   1337   -626
ATOM    290  O   GLU A 124      16.553  12.052  -8.890  1.00 59.01           O  
ANISOU  290  O   GLU A 124     8732   6182   7508    785   1298   -670
ATOM    291  CB  GLU A 124      13.689  12.430  -8.078  1.00  0.00           C  
ATOM    292  CG  GLU A 124      12.698  13.312  -7.276  1.00  0.00           C  
ATOM    293  CD  GLU A 124      11.494  13.776  -8.127  1.00  0.00           C  
ATOM    294  OE1 GLU A 124      10.457  14.152  -7.541  1.00  0.00           O  
ATOM    295  OE2 GLU A 124      11.603  13.996  -9.365  1.00  0.00           O1-
ATOM    296  H   GLU A 124      15.862  13.463  -7.050  1.00 52.65           H  
ATOM    297  HA  GLU A 124      14.444  11.005  -6.549  1.00 51.22           H  
ATOM    298  HB3 GLU A 124      13.183  11.544  -8.460  1.00  0.00           H  
ATOM    299  HB2 GLU A 124      14.042  12.960  -8.963  1.00  0.00           H  
ATOM    300  HG3 GLU A 124      13.324  14.202  -7.222  1.00  0.00           H  
ATOM    301  HG2 GLU A 124      12.478  12.949  -6.273  1.00  0.00           H  
ATOM    302  N   PHE A 125      15.949   9.853  -8.320  1.00 64.33           N  
ANISOU  302  N   PHE A 125     9537   6885   8022    676   1317   -560
ATOM    303  CA  PHE A 125      17.050   9.042  -8.950  1.00 60.45           C  
ANISOU  303  CA  PHE A 125     9084   6308   7577    722   1247   -549
ATOM    304  C   PHE A 125      16.416   8.499 -10.260  1.00 68.16           C  
ANISOU  304  C   PHE A 125    10176   7229   8492    677   1256   -532
ATOM    305  O   PHE A 125      15.320   8.002 -10.125  1.00 65.84           O  
ANISOU  305  O   PHE A 125     9926   6996   8095    625   1268   -463
ATOM    306  CB  PHE A 125      17.376   7.845  -8.075  1.00 60.66           C  
ANISOU  306  CB  PHE A 125     9071   6399   7578    737   1198   -477
ATOM    307  CG  PHE A 125      17.871   8.194  -6.728  1.00 58.97           C  
ANISOU  307  CG  PHE A 125     8733   6277   7396    783   1196   -474
ATOM    308  CD1 PHE A 125      17.088   7.798  -5.587  1.00 53.53           C  
ANISOU  308  CD1 PHE A 125     7976   5529   6833    863   1173   -527
ATOM    309  CD2 PHE A 125      19.018   8.938  -6.592  1.00 52.33           C  
ANISOU  309  CD2 PHE A 125     7836   5581   6467    755   1205   -418
ATOM    310  CE1 PHE A 125      17.476   8.249  -4.308  1.00 52.50           C  
ANISOU  310  CE1 PHE A 125     7723   5501   6724    919   1175   -520
ATOM    311  CE2 PHE A 125      19.442   9.289  -5.314  1.00 48.77           C  
ANISOU  311  CE2 PHE A 125     7255   5242   6033    805   1202   -422
ATOM    312  CZ  PHE A 125      18.643   9.021  -4.208  1.00 49.55           C  
ANISOU  312  CZ  PHE A 125     7286   5300   6241    890   1195   -470
ATOM    313  H   PHE A 125      15.260   9.294  -7.837  1.00 64.33           H  
ATOM    314  HA  PHE A 125      17.912   9.705  -9.015  1.00 60.45           H  
ATOM    315  HB3 PHE A 125      18.190   7.447  -8.681  1.00 60.66           H  
ATOM    316  HB2 PHE A 125      16.603   7.077  -8.100  1.00 60.66           H  
ATOM    317  HD1 PHE A 125      16.187   7.256  -5.834  1.00 53.53           H  
ATOM    318  HD2 PHE A 125      19.580   9.209  -7.474  1.00 52.33           H  
ATOM    319  HE1 PHE A 125      16.907   7.985  -3.429  1.00 52.50           H  
ATOM    320  HE2 PHE A 125      20.340   9.883  -5.221  1.00 48.77           H  
ATOM    321  HZ  PHE A 125      19.074   9.329  -3.267  1.00 49.55           H  
ATOM    322  N   HIS A 126      17.018   8.638 -11.451  1.00 85.88           N  
ANISOU  322  N   HIS A 126    12470   9356  10803    701   1246   -598
ATOM    323  CA  HIS A 126      16.525   8.115 -12.685  1.00 93.03           C  
ANISOU  323  CA  HIS A 126    13484  10207  11658    673   1243   -591
ATOM    324  C   HIS A 126      17.307   6.929 -13.208  1.00 90.01           C  
ANISOU  324  C   HIS A 126    13109   9725  11365    720   1136   -603
ATOM    325  O   HIS A 126      18.487   6.803 -12.964  1.00 85.58           O  
ANISOU  325  O   HIS A 126    12491   9070  10955    777   1073   -649
ATOM    326  CB  HIS A 126      16.439   9.282 -13.764  1.00 94.91           C  
ANISOU  326  CB  HIS A 126    13767  10374  11921    669   1294   -659
ATOM    327  CG  HIS A 126      15.684  10.560 -13.462  1.00 95.97           C  
ANISOU  327  CG  HIS A 126    13859  10568  12038    638   1382   -672
ATOM    328  ND1 HIS A 126      14.320  10.821 -13.651  1.00 98.22           N  
ANISOU  328  ND1 HIS A 126    14185  10909  12227    568   1458   -622
ATOM    329  CD2 HIS A 126      16.220  11.586 -12.687  1.00 93.12           C  
ANISOU  329  CD2 HIS A 126    13416  10206  11759    668   1397   -736
ATOM    330  CE1 HIS A 126      14.045  11.949 -13.004  1.00 99.87           C  
ANISOU  330  CE1 HIS A 126    14335  11146  12465    550   1517   -658
ATOM    331  NE2 HIS A 126      15.159  12.470 -12.507  1.00 96.72           N  
ANISOU  331  NE2 HIS A 126    13862  10723  12165    611   1483   -729
ATOM    332  H   HIS A 126      17.894   9.141 -11.433  1.00 85.88           H  
ATOM    333  HA  HIS A 126      15.473   7.830 -12.661  1.00 93.03           H  
ATOM    334  HB3 HIS A 126      16.095   8.897 -14.724  1.00 94.91           H  
ATOM    335  HB2 HIS A 126      17.466   9.645 -13.797  1.00 94.91           H  
ATOM    336  HD2 HIS A 126      17.165  11.755 -12.192  1.00 93.12           H  
ATOM    337  HE1 HIS A 126      13.150  12.553 -12.953  1.00 99.87           H  
ATOM    338  HE2 HIS A 126      15.171  13.289 -11.915  1.00 96.72           H  
ATOM    339  N   GLY A 127      16.566   6.067 -13.935  1.00 81.97           N  
ANISOU  339  N   GLY A 127    12155   8713  10275    695   1104   -558
ATOM    340  CA  GLY A 127      17.033   4.761 -14.310  1.00 77.06           C  
ANISOU  340  CA  GLY A 127    11533   7989   9759    726    990   -563
ATOM    341  C   GLY A 127      15.971   3.703 -14.044  1.00 75.76           C  
ANISOU  341  C   GLY A 127    11433   7904   9449    681    990   -497
ATOM    342  O   GLY A 127      14.776   3.998 -13.693  1.00 69.82           O  
ANISOU  342  O   GLY A 127    10729   7248   8550    635   1069   -455
ATOM    343  H   GLY A 127      15.562   6.144 -13.845  1.00 81.97           H  
ATOM    344  HA3 GLY A 127      18.013   4.528 -13.892  1.00 77.06           H  
ATOM    345  HA2 GLY A 127      17.267   4.773 -15.374  1.00 77.06           H  
ATOM    346  N   ARG A 128      16.345   2.434 -14.209  1.00 60.47           N  
ANISOU  346  N   ARG A 128     9495   5914   7566    688    895   -476
ATOM    347  CA  ARG A 128      15.552   1.304 -13.764  1.00 61.08           C  
ANISOU  347  CA  ARG A 128     9645   6067   7497    646    895   -425
ATOM    348  C   ARG A 128      16.544   0.364 -13.082  1.00 61.51           C  
ANISOU  348  C   ARG A 128     9701   6062   7609    644    789   -405
ATOM    349  O   ARG A 128      17.750   0.509 -13.276  1.00 62.51           O  
ANISOU  349  O   ARG A 128     9886   6099   7767    638    730   -432
ATOM    350  CB  ARG A 128      15.021   0.534 -14.987  1.00 30.00           C  
ATOM    351  CG  ARG A 128      14.002   1.401 -15.785  1.00 30.00           C  
ATOM    352  CD  ARG A 128      13.464   0.826 -17.153  1.00 30.00           C  
ATOM    353  NE  ARG A 128      12.553  -0.302 -16.936  1.00 30.00           N  
ATOM    354  CZ  ARG A 128      12.429  -1.530 -17.542  1.00 30.00           C  
ATOM    355  NH1 ARG A 128      13.212  -1.992 -18.533  1.00 30.00           N  
ATOM    356  NH2 ARG A 128      11.375  -2.242 -17.111  1.00 30.00           N1+
ATOM    357  H   ARG A 128      17.301   2.266 -14.487  1.00 60.47           H  
ATOM    358  HA  ARG A 128      14.727   1.449 -13.066  1.00 61.08           H  
ATOM    359  HB3 ARG A 128      14.464  -0.372 -14.747  1.00 30.00           H  
ATOM    360  HB2 ARG A 128      15.871   0.238 -15.602  1.00 30.00           H  
ATOM    361  HG3 ARG A 128      14.365   2.425 -15.872  1.00 30.00           H  
ATOM    362  HG2 ARG A 128      13.166   1.552 -15.102  1.00 30.00           H  
ATOM    363  HD3 ARG A 128      14.261   0.358 -17.731  1.00 30.00           H  
ATOM    364  HD2 ARG A 128      12.950   1.637 -17.669  1.00 30.00           H  
ATOM    365  HE  ARG A 128      11.914  -0.064 -16.191  1.00 30.00           H  
ATOM    366 HH12 ARG A 128      12.941  -2.862 -18.969  1.00 30.00           H  
ATOM    367 HH11 ARG A 128      13.919  -1.459 -19.020  1.00 30.00           H  
ATOM    368 HH22 ARG A 128      11.129  -3.139 -17.506  1.00 30.00           H  
ATOM    369 HH21 ARG A 128      10.741  -1.945 -16.383  1.00 30.00           H  
ATOM    370  N   THR A 129      16.064  -0.611 -12.260  1.00 58.60           N  
ANISOU  370  N   THR A 129     9264   5743   7257    645    762   -351
ATOM    371  CA  THR A 129      17.033  -1.440 -11.497  1.00 56.83           C  
ANISOU  371  CA  THR A 129     9028   5439   7127    635    650   -315
ATOM    372  C   THR A 129      16.419  -2.810 -11.786  1.00 51.35           C  
ANISOU  372  C   THR A 129     8418   4853   6241    594    672   -296
ATOM    373  O   THR A 129      15.306  -3.032 -11.351  1.00 48.61           O  
ANISOU  373  O   THR A 129     8084   4670   5716    573    752   -250
ATOM    374  CB  THR A 129      17.027  -1.100  -9.912  1.00 54.75           C  
ANISOU  374  CB  THR A 129     8662   5188   6951    646    608   -236
ATOM    375  OG1 THR A 129      17.422   0.190  -9.520  1.00 58.88           O  
ANISOU  375  OG1 THR A 129     9112   5686   7575    692    637   -247
ATOM    376  CG2 THR A 129      18.016  -1.978  -9.108  1.00 58.55           C  
ANISOU  376  CG2 THR A 129     9098   5484   7665    625    446   -148
ATOM    377  H   THR A 129      15.089  -0.863 -12.182  1.00 58.60           H  
ATOM    378  HA  THR A 129      18.080  -1.484 -11.798  1.00 56.83           H  
ATOM    379  HB  THR A 129      16.056  -1.236  -9.437  1.00 54.75           H  
ATOM    380  HG1 THR A 129      16.609   0.688  -9.630  1.00 58.88           H  
ATOM    381 HG21 THR A 129      17.852  -3.047  -9.245  1.00 58.55           H  
ATOM    382 HG22 THR A 129      19.057  -1.667  -9.199  1.00 58.55           H  
ATOM    383 HG23 THR A 129      17.813  -1.745  -8.063  1.00 58.55           H  
ATOM    384  N   LEU A 130      17.078  -3.488 -12.705  1.00 53.56           N  
ANISOU  384  N   LEU A 130     8751   5027   6574    582    594   -320
ATOM    385  CA  LEU A 130      16.725  -4.824 -13.190  1.00 47.21           C  
ANISOU  385  CA  LEU A 130     8025   4307   5606    548    589   -298
ATOM    386  C   LEU A 130      17.852  -5.773 -12.697  1.00 45.46           C  
ANISOU  386  C   LEU A 130     7775   3950   5546    528    454   -282
ATOM    387  O   LEU A 130      18.884  -5.901 -13.393  1.00 43.44           O  
ANISOU  387  O   LEU A 130     7498   3507   5502    533    375   -303
ATOM    388  CB  LEU A 130      16.744  -4.776 -14.657  1.00 42.18           C  
ANISOU  388  CB  LEU A 130     7487   3668   4872    550    631   -334
ATOM    389  CG  LEU A 130      15.807  -3.769 -15.358  1.00 51.91           C  
ANISOU  389  CG  LEU A 130     8760   5044   5920    537    748   -280
ATOM    390  CD1 LEU A 130      16.150  -3.808 -16.847  1.00 54.88           C  
ANISOU  390  CD1 LEU A 130     9220   5370   6263    545    788   -313
ATOM    391  CD2 LEU A 130      14.283  -3.961 -15.112  1.00 54.15           C  
ANISOU  391  CD2 LEU A 130     9068   5445   6060    504    745   -195
ATOM    392  H   LEU A 130      18.028  -3.292 -12.984  1.00 53.56           H  
ATOM    393  HA  LEU A 130      15.712  -5.111 -12.909  1.00 47.21           H  
ATOM    394  HB3 LEU A 130      16.524  -5.802 -14.951  1.00 42.18           H  
ATOM    395  HB2 LEU A 130      17.713  -4.478 -15.059  1.00 42.18           H  
ATOM    396  HG  LEU A 130      16.039  -2.799 -14.916  1.00 51.91           H  
ATOM    397 HD11 LEU A 130      16.485  -4.826 -17.043  1.00 54.88           H  
ATOM    398 HD12 LEU A 130      15.286  -3.670 -17.498  1.00 54.88           H  
ATOM    399 HD13 LEU A 130      16.875  -3.084 -17.221  1.00 54.88           H  
ATOM    400 HD21 LEU A 130      13.721  -4.569 -15.822  1.00 54.15           H  
ATOM    401 HD22 LEU A 130      13.958  -4.521 -14.235  1.00 54.15           H  
ATOM    402 HD23 LEU A 130      13.772  -3.003 -15.204  1.00 54.15           H  
ATOM    403  N   HIS A 131      17.596  -6.467 -11.578  1.00 43.79           N  
ANISOU  403  N   HIS A 131     7556   3822   5262    494    422   -225
ATOM    404  CA  HIS A 131      18.229  -7.725 -11.174  1.00 46.35           C  
ANISOU  404  CA  HIS A 131     7843   4012   5754    451    287   -168
ATOM    405  C   HIS A 131      17.904  -8.860 -12.159  1.00 49.85           C  
ANISOU  405  C   HIS A 131     8385   4453   6103    429    254   -213
ATOM    406  O   HIS A 131      16.735  -9.028 -12.436  1.00 51.25           O  
ANISOU  406  O   HIS A 131     8653   4769   6051    443    332   -249
ATOM    407  CB  HIS A 131      17.864  -8.137  -9.709  1.00 44.53           C  
ANISOU  407  CB  HIS A 131     7547   3867   5507    415    259    -64
ATOM    408  CG  HIS A 131      18.360  -7.195  -8.661  1.00 44.53           C  
ANISOU  408  CG  HIS A 131     7445   3883   5592    442    289      1
ATOM    409  ND1 HIS A 131      19.632  -7.101  -8.158  1.00 46.46           N  
ANISOU  409  ND1 HIS A 131     7599   3948   6104    458    229     70
ATOM    410  CD2 HIS A 131      17.546  -6.261  -8.042  1.00 44.96           C  
ANISOU  410  CD2 HIS A 131     7468   4110   5504    459    372     20
ATOM    411  CE1 HIS A 131      19.659  -6.038  -7.400  1.00 44.20           C  
ANISOU  411  CE1 HIS A 131     7234   3728   5831    486    263    134
ATOM    412  NE2 HIS A 131      18.426  -5.437  -7.259  1.00 46.53           N  
ANISOU  412  NE2 HIS A 131     7561   4236   5881    488    355     99
ATOM    413  H   HIS A 131      16.713  -6.312 -11.114  1.00 43.79           H  
ATOM    414  HA  HIS A 131      19.306  -7.573 -11.255  1.00 46.35           H  
ATOM    415  HB3 HIS A 131      18.266  -9.132  -9.516  1.00 44.53           H  
ATOM    416  HB2 HIS A 131      16.799  -8.344  -9.604  1.00 44.53           H  
ATOM    417  HD2 HIS A 131      16.469  -6.181  -8.056  1.00 44.96           H  
ATOM    418  HE1 HIS A 131      20.515  -5.680  -6.848  1.00 44.20           H  
ATOM    419  HE2 HIS A 131      18.181  -4.804  -6.512  1.00 46.53           H  
ATOM    420  N   ASP A 132      18.886  -9.594 -12.684  1.00 45.95           N  
ANISOU  420  N   ASP A 132     7863   3783   5814    389    135   -174
ATOM    421  CA  ASP A 132      18.481 -10.567 -13.753  1.00 44.54           C  
ANISOU  421  CA  ASP A 132     7769   3587   5567    368     92   -218
ATOM    422  C   ASP A 132      17.616 -11.767 -13.257  1.00 39.10           C  
ANISOU  422  C   ASP A 132     7115   3052   4691    329     78   -185
ATOM    423  O   ASP A 132      17.595 -12.137 -12.077  1.00 39.49           O  
ANISOU  423  O   ASP A 132     7104   3180   4722    303     78   -112
ATOM    424  CB  ASP A 132      19.743 -11.172 -14.452  1.00 49.29           C  
ANISOU  424  CB  ASP A 132     8322   3949   6458    329    -17   -173
ATOM    425  CG  ASP A 132      20.369 -10.177 -15.364  1.00 53.12           C  
ANISOU  425  CG  ASP A 132     8789   4278   7117    370      0   -224
ATOM    426  OD1 ASP A 132      19.781  -9.305 -16.028  1.00 51.98           O  
ANISOU  426  OD1 ASP A 132     8561   3930   7259    344    -58   -140
ATOM    427  OD2 ASP A 132      21.617 -10.366 -15.599  1.00 54.68           O1-
ANISOU  427  OD2 ASP A 132     9054   4554   7169    423     81   -326
ATOM    428  H   ASP A 132      19.844  -9.387 -12.443  1.00 45.95           H  
ATOM    429  HA  ASP A 132      17.859 -10.061 -14.491  1.00 44.54           H  
ATOM    430  HB3 ASP A 132      19.544 -12.062 -15.049  1.00 49.29           H  
ATOM    431  HB2 ASP A 132      20.439 -11.389 -13.642  1.00 49.29           H  
ATOM    432  N   ASP A 133      16.849 -12.472 -14.155  1.00 46.40           N  
ANISOU  432  N   ASP A 133     8134   4019   5476    327     65   -232
ATOM    433  CA  ASP A 133      15.977 -13.584 -13.854  1.00 44.38           C  
ANISOU  433  CA  ASP A 133     7919   3910   5033    296     51   -204
ATOM    434  C   ASP A 133      16.802 -14.826 -13.426  1.00 41.85           C  
ANISOU  434  C   ASP A 133     7544   3482   4874    213    -80   -142
ATOM    435  O   ASP A 133      17.799 -15.176 -14.093  1.00 38.63           O  
ANISOU  435  O   ASP A 133     7099   2880   4700    182   -157   -114
ATOM    436  CB  ASP A 133      15.028 -13.833 -15.012  1.00 50.19           C  
ANISOU  436  CB  ASP A 133     8767   4723   5580    329     84   -238
ATOM    437  CG  ASP A 133      14.024 -12.755 -15.466  1.00 54.98           C  
ANISOU  437  CG  ASP A 133     9415   5388   6086    387    203   -242
ATOM    438  OD1 ASP A 133      13.954 -11.656 -14.919  1.00 55.05           O  
ANISOU  438  OD1 ASP A 133     9504   5394   6019    414    221   -255
ATOM    439  OD2 ASP A 133      13.326 -12.933 -16.490  1.00 53.66           O1-
ANISOU  439  OD2 ASP A 133     9197   5260   5931    402    275   -224
ATOM    440  H   ASP A 133      16.933 -12.063 -15.075  1.00 46.40           H  
ATOM    441  HA  ASP A 133      15.321 -13.242 -13.054  1.00 44.38           H  
ATOM    442  HB3 ASP A 133      14.524 -14.799 -14.979  1.00 50.19           H  
ATOM    443  HB2 ASP A 133      15.708 -13.907 -15.862  1.00 50.19           H  
ATOM    444  N   ASP A 134      16.385 -15.456 -12.294  1.00 48.07           N  
ANISOU  444  N   ASP A 134     8323   4400   5543    168    -97    -92
ATOM    445  CA  ASP A 134      17.034 -16.669 -11.722  1.00 48.06           C  
ANISOU  445  CA  ASP A 134     8239   4325   5695     63   -213     35
ATOM    446  C   ASP A 134      18.354 -16.420 -10.928  1.00 44.48           C  
ANISOU  446  C   ASP A 134     7669   3751   5480     22   -247    223
ATOM    447  O   ASP A 134      19.038 -17.374 -10.526  1.00 46.48           O  
ANISOU  447  O   ASP A 134     7915   3964   5780    -81   -349    429
ATOM    448  CB  ASP A 134      17.236 -17.926 -12.639  1.00  0.00           C  
ATOM    449  CG  ASP A 134      15.999 -18.675 -13.139  1.00  0.00           C  
ATOM    450  OD1 ASP A 134      14.919 -18.775 -12.481  1.00  0.00           O  
ATOM    451  OD2 ASP A 134      16.257 -19.486 -14.013  1.00  0.00           O1-
ATOM    452  H   ASP A 134      15.508 -15.182 -11.874  1.00 48.07           H  
ATOM    453  HA  ASP A 134      16.407 -16.920 -10.867  1.00 48.06           H  
ATOM    454  HB3 ASP A 134      17.683 -18.725 -12.048  1.00  0.00           H  
ATOM    455  HB2 ASP A 134      17.834 -17.556 -13.472  1.00  0.00           H  
ATOM    456  N   SER A 135      18.832 -15.186 -10.916  1.00 39.77           N  
ANISOU  456  N   SER A 135     7012   3109   4991     91   -176    191
ATOM    457  CA  SER A 135      20.064 -14.810 -10.278  1.00 39.04           C  
ANISOU  457  CA  SER A 135     6783   2918   5133     67   -196    397
ATOM    458  C   SER A 135      20.030 -14.870  -8.716  1.00 43.38           C  
ANISOU  458  C   SER A 135     7361   3608   5513     24   -211    561
ATOM    459  O   SER A 135      18.931 -14.808  -8.133  1.00 41.46           O  
ANISOU  459  O   SER A 135     7221   3534   4997     46   -150    448
ATOM    460  CB  SER A 135      20.360 -13.354 -10.760  1.00 36.92           C  
ANISOU  460  CB  SER A 135     6499   2572   4958    153   -130    307
ATOM    461  OG  SER A 135      19.533 -12.328 -10.253  1.00 44.30           O  
ANISOU  461  OG  SER A 135     7481   3681   5671    219    -27    181
ATOM    462  H   SER A 135      18.427 -14.422 -11.437  1.00 39.77           H  
ATOM    463  HA  SER A 135      20.803 -15.477 -10.721  1.00 39.04           H  
ATOM    464  HB3 SER A 135      20.228 -13.313 -11.841  1.00 36.92           H  
ATOM    465  HB2 SER A 135      21.424 -13.177 -10.607  1.00 36.92           H  
ATOM    466  HG  SER A 135      18.755 -12.325 -10.816  1.00 44.30           H  
ATOM    467  N   ILE A 136      21.195 -15.087  -8.134  1.00 41.53           N  
ANISOU  467  N   ILE A 136     7009   3340   5432    -37   -270    848
ATOM    468  CA  ILE A 136      21.556 -15.178  -6.674  1.00 37.65           C  
ANISOU  468  CA  ILE A 136     6442   3066   4798   -101   -292   1078
ATOM    469  C   ILE A 136      22.157 -13.829  -6.165  1.00 40.89           C  
ANISOU  469  C   ILE A 136     6741   3474   5323    -41   -238   1213
ATOM    470  O   ILE A 136      23.198 -13.378  -6.675  1.00 36.95           O  
ANISOU  470  O   ILE A 136     6175   2814   5049    -23   -241   1341
ATOM    471  CB  ILE A 136      22.527 -16.400  -6.427  1.00 38.30           C  
ANISOU  471  CB  ILE A 136     6444   3223   4885   -233   -405   1318
ATOM    472  CG1 ILE A 136      21.835 -17.787  -6.719  1.00 34.00           C  
ANISOU  472  CG1 ILE A 136     6019   2667   4234   -294   -470   1171
ATOM    473  CG2 ILE A 136      23.180 -16.338  -4.965  1.00 37.96           C  
ANISOU  473  CG2 ILE A 136     6246   3504   4673   -292   -409   1527
ATOM    474  CD1 ILE A 136      22.743 -18.955  -6.952  1.00 39.70           C  
ANISOU  474  CD1 ILE A 136     6667   3460   4959   -442   -602   1363
ATOM    475  H   ILE A 136      22.013 -15.091  -8.726  1.00 41.53           H  
ATOM    476  HA  ILE A 136      20.594 -15.257  -6.168  1.00 37.65           H  
ATOM    477  HB  ILE A 136      23.272 -16.290  -7.216  1.00 38.30           H  
ATOM    478 HG13 ILE A 136      21.259 -17.709  -7.642  1.00 34.00           H  
ATOM    479 HG12 ILE A 136      21.067 -18.087  -6.006  1.00 34.00           H  
ATOM    480 HG21 ILE A 136      23.519 -17.360  -4.796  1.00 37.96           H  
ATOM    481 HG22 ILE A 136      23.986 -15.635  -4.751  1.00 37.96           H  
ATOM    482 HG23 ILE A 136      22.374 -16.130  -4.262  1.00 37.96           H  
ATOM    483 HD11 ILE A 136      23.775 -18.768  -6.653  1.00 39.70           H  
ATOM    484 HD12 ILE A 136      22.479 -19.825  -6.351  1.00 39.70           H  
ATOM    485 HD13 ILE A 136      22.780 -19.214  -8.011  1.00 39.70           H  
ATOM    486  N   GLN A 137      21.487 -13.203  -5.171  1.00 40.62           N  
ANISOU  486  N   GLN A 137     6706   3624   5105     -3   -168   1173
ATOM    487  CA  GLN A 137      21.535 -11.854  -4.727  1.00 39.23           C  
ANISOU  487  CA  GLN A 137     6457   3445   5003     67   -115   1237
ATOM    488  C   GLN A 137      21.644 -11.813  -3.211  1.00 34.81           C  
ANISOU  488  C   GLN A 137     5747   3231   4248     27    -93   1454
ATOM    489  O   GLN A 137      20.712 -12.275  -2.542  1.00 38.69           O  
ANISOU  489  O   GLN A 137     6216   3990   4495    -20    -64   1408
ATOM    490  CB  GLN A 137      20.271 -11.126  -5.234  1.00 36.71           C  
ANISOU  490  CB  GLN A 137     6288   3039   4621    193     11    887
ATOM    491  CG  GLN A 137      19.951 -11.056  -6.723  1.00 38.78           C  
ANISOU  491  CG  GLN A 137     6624   3138   4973    224     15    631
ATOM    492  CD  GLN A 137      21.046 -10.358  -7.592  1.00 44.21           C  
ANISOU  492  CD  GLN A 137     7192   3612   5995    239    -37    671
ATOM    493  OE1 GLN A 137      21.829  -9.490  -7.129  1.00 44.87           O  
ANISOU  493  OE1 GLN A 137     7180   3641   6228    254    -56    839
ATOM    494  NE2 GLN A 137      21.149 -10.621  -8.882  1.00 47.00           N  
ANISOU  494  NE2 GLN A 137     7533   3859   6466    237    -51    530
ATOM    495  H   GLN A 137      20.904 -13.752  -4.556  1.00 40.62           H  
ATOM    496  HA  GLN A 137      22.414 -11.436  -5.217  1.00 39.23           H  
ATOM    497  HB3 GLN A 137      20.329 -10.123  -4.812  1.00 36.71           H  
ATOM    498  HB2 GLN A 137      19.405 -11.612  -4.784  1.00 36.71           H  
ATOM    499  HG3 GLN A 137      18.988 -10.635  -7.011  1.00 38.78           H  
ATOM    500  HG2 GLN A 137      19.848 -12.093  -7.044  1.00 38.78           H  
ATOM    501 HE22 GLN A 137      21.899 -10.289  -9.471  1.00 47.00           H  
ATOM    502 HE21 GLN A 137      20.419 -11.229  -9.225  1.00 47.00           H  
ATOM    503  N   VAL A 138      22.753 -11.255  -2.694  1.00 31.80           N  
ANISOU  503  N   VAL A 138     5237   2879   3965     69    -76   1666
ATOM    504  CA  VAL A 138      22.971 -10.776  -1.292  1.00 35.31           C  
ANISOU  504  CA  VAL A 138     5656   3631   4129     74    -21   1726
ATOM    505  C   VAL A 138      22.628  -9.275  -1.275  1.00 36.36           C  
ANISOU  505  C   VAL A 138     5736   3815   4265     75    -18   1649
ATOM    506  O   VAL A 138      22.698  -8.580  -2.250  1.00 36.36           O  
ANISOU  506  O   VAL A 138     5790   3569   4456    179     -1   1625
ATOM    507  CB  VAL A 138      24.455 -10.973  -0.787  1.00 33.03           C  
ANISOU  507  CB  VAL A 138     5205   3404   3941    -28   -178   1951
ATOM    508  CG1 VAL A 138      25.517  -9.944  -1.047  1.00 35.96           C  
ANISOU  508  CG1 VAL A 138     5326   4145   4192    -60   -165   2031
ATOM    509  CG2 VAL A 138      24.362 -11.328   0.667  1.00 36.76           C  
ANISOU  509  CG2 VAL A 138     5595   3929   4442   -156   -290   2046
ATOM    510  H   VAL A 138      23.495 -10.933  -3.299  1.00 31.80           H  
ATOM    511  HA  VAL A 138      22.241 -11.276  -0.655  1.00 35.31           H  
ATOM    512  HB  VAL A 138      24.778 -11.927  -1.204  1.00 33.03           H  
ATOM    513 HG11 VAL A 138      25.196  -9.042  -0.526  1.00 35.96           H  
ATOM    514 HG12 VAL A 138      26.516 -10.252  -0.738  1.00 35.96           H  
ATOM    515 HG13 VAL A 138      25.503  -9.819  -2.129  1.00 35.96           H  
ATOM    516 HG21 VAL A 138      25.313 -11.358   1.198  1.00 36.76           H  
ATOM    517 HG22 VAL A 138      23.673 -10.603   1.102  1.00 36.76           H  
ATOM    518 HG23 VAL A 138      23.891 -12.297   0.827  1.00 36.76           H  
ATOM    519  N   ILE A 139      22.046  -8.813  -0.191  1.00 40.69           N  
ANISOU  519  N   ILE A 139     6241   4666   4553    103    132   1493
ATOM    520  CA  ILE A 139      21.065  -7.760  -0.253  1.00 42.14           C  
ANISOU  520  CA  ILE A 139     6460   4906   4646    265    347   1291
ATOM    521  C   ILE A 139      20.598  -7.250   1.155  1.00 38.34           C  
ANISOU  521  C   ILE A 139     5710   4887   3972    186    379   1305
ATOM    522  O   ILE A 139      20.375  -8.094   2.012  1.00 37.02           O  
ANISOU  522  O   ILE A 139     5449   4914   3703     38    292   1308
ATOM    523  CB  ILE A 139      19.706  -8.212  -1.066  1.00 34.03           C  
ANISOU  523  CB  ILE A 139     5687   3718   3524    382    516    909
ATOM    524  CG1 ILE A 139      18.682  -7.102  -1.251  1.00 37.59           C  
ANISOU  524  CG1 ILE A 139     6300   3928   4053    329    409    848
ATOM    525  CG2 ILE A 139      19.030  -9.475  -0.469  1.00 45.34           C  
ANISOU  525  CG2 ILE A 139     7312   4876   5039    565    679    714
ATOM    526  CD1 ILE A 139      17.700  -7.363  -2.459  1.00 38.04           C  
ANISOU  526  CD1 ILE A 139     6613   3840   3999    434    557    471
ATOM    527  H   ILE A 139      22.044  -9.395   0.634  1.00 40.69           H  
ATOM    528  HA  ILE A 139      21.549  -6.941  -0.784  1.00 42.14           H  
ATOM    529  HB  ILE A 139      19.988  -8.603  -2.043  1.00 34.03           H  
ATOM    530 HG13 ILE A 139      19.280  -6.205  -1.410  1.00 37.59           H  
ATOM    531 HG12 ILE A 139      18.177  -6.955  -0.297  1.00 37.59           H  
ATOM    532 HG21 ILE A 139      18.410  -9.972  -1.215  1.00 45.34           H  
ATOM    533 HG22 ILE A 139      19.777 -10.198  -0.140  1.00 45.34           H  
ATOM    534 HG23 ILE A 139      18.502  -9.211   0.447  1.00 45.34           H  
ATOM    535 HD11 ILE A 139      17.471  -8.422  -2.581  1.00 38.04           H  
ATOM    536 HD12 ILE A 139      16.776  -6.860  -2.174  1.00 38.04           H  
ATOM    537 HD13 ILE A 139      18.026  -7.010  -3.437  1.00 38.04           H  
ATOM    538  N   PRO A 140      20.510  -5.922   1.445  1.00 39.18           N  
ANISOU  538  N   PRO A 140     5727   5095   4065    299    508   1256
ATOM    539  CA  PRO A 140      20.137  -5.466   2.783  1.00 38.06           C  
ANISOU  539  CA  PRO A 140     5334   5321   3805    223    529   1157
ATOM    540  C   PRO A 140      18.562  -5.453   2.935  1.00 36.31           C  
ANISOU  540  C   PRO A 140     5126   5165   3504    155    580    806
ATOM    541  O   PRO A 140      17.785  -5.307   1.932  1.00 40.27           O  
ANISOU  541  O   PRO A 140     5758   5512   4030    234    639    618
ATOM    542  CB  PRO A 140      20.660  -4.036   2.920  1.00 37.01           C  
ANISOU  542  CB  PRO A 140     5108   5239   3714    367    642   1177
ATOM    543  CG  PRO A 140      20.737  -3.585   1.496  1.00 44.31           C  
ANISOU  543  CG  PRO A 140     6211   5811   4814    489    633   1396
ATOM    544  CD  PRO A 140      21.085  -4.816   0.678  1.00 41.34           C  
ANISOU  544  CD  PRO A 140     6124   5102   4480    486    613   1283
ATOM    545  HA  PRO A 140      20.594  -6.104   3.540  1.00 38.06           H  
ATOM    546  HB3 PRO A 140      21.664  -4.042   3.345  1.00 37.01           H  
ATOM    547  HB2 PRO A 140      20.017  -3.406   3.535  1.00 37.01           H  
ATOM    548  HG3 PRO A 140      21.499  -2.810   1.419  1.00 44.31           H  
ATOM    549  HG2 PRO A 140      19.790  -3.134   1.197  1.00 44.31           H  
ATOM    550  HD2 PRO A 140      20.708  -4.654  -0.332  1.00 41.34           H  
ATOM    551  HD3 PRO A 140      22.146  -5.064   0.659  1.00 41.34           H  
ATOM    552  N   VAL A 141      18.125  -5.563   4.152  1.00 36.10           N  
ANISOU  552  N   VAL A 141     4952   5304   3461     77    552    732
ATOM    553  CA  VAL A 141      16.705  -5.667   4.585  1.00 37.21           C  
ANISOU  553  CA  VAL A 141     5044   5501   3592    100    587    525
ATOM    554  C   VAL A 141      16.446  -4.728   5.744  1.00 40.55           C  
ANISOU  554  C   VAL A 141     5294   6057   4055    188    622    451
ATOM    555  O   VAL A 141      17.041  -4.741   6.834  1.00 41.05           O  
ANISOU  555  O   VAL A 141     5141   6334   4124    208    567    589
ATOM    556  CB  VAL A 141      16.385  -7.113   5.046  1.00 31.53           C  
ANISOU  556  CB  VAL A 141     4228   4904   2847     54    499    595
ATOM    557  CG1 VAL A 141      14.934  -7.299   5.586  1.00 36.22           C  
ANISOU  557  CG1 VAL A 141     4686   5614   3462     92    495    450
ATOM    558  CG2 VAL A 141      16.778  -8.234   3.980  1.00 32.18           C  
ANISOU  558  CG2 VAL A 141     4540   4801   2885    -26    466    602
ATOM    559  H   VAL A 141      18.746  -5.810   4.910  1.00 36.10           H  
ATOM    560  HA  VAL A 141      16.044  -5.304   3.797  1.00 37.21           H  
ATOM    561  HB  VAL A 141      17.029  -7.413   5.872  1.00 31.53           H  
ATOM    562 HG11 VAL A 141      14.137  -7.040   4.889  1.00 36.22           H  
ATOM    563 HG12 VAL A 141      14.633  -8.298   5.901  1.00 36.22           H  
ATOM    564 HG13 VAL A 141      14.871  -6.703   6.496  1.00 36.22           H  
ATOM    565 HG21 VAL A 141      16.040  -8.224   3.178  1.00 32.18           H  
ATOM    566 HG22 VAL A 141      17.782  -8.169   3.562  1.00 32.18           H  
ATOM    567 HG23 VAL A 141      16.727  -9.208   4.466  1.00 32.18           H  
ATOM    568  N   LEU A 142      15.323  -3.953   5.646  1.00 43.48           N  
ANISOU  568  N   LEU A 142     5734   6323   4464    223    677    254
ATOM    569  CA  LEU A 142      14.891  -3.163   6.820  1.00 45.49           C  
ANISOU  569  CA  LEU A 142     5874   6660   4751    281    690    195
ATOM    570  C   LEU A 142      13.995  -4.044   7.664  1.00 44.53           C  
ANISOU  570  C   LEU A 142     5517   6799   4604    279    580    259
ATOM    571  O   LEU A 142      13.043  -4.514   7.021  1.00 46.49           O  
ANISOU  571  O   LEU A 142     5750   7069   4844    240    531    231
ATOM    572  CB  LEU A 142      14.176  -1.944   6.321  1.00 46.08           C  
ANISOU  572  CB  LEU A 142     6063   6565   4882    283    741      7
ATOM    573  CG  LEU A 142      15.083  -0.762   5.880  1.00 45.43           C  
ANISOU  573  CG  LEU A 142     5950   6473   4839    330    788    -50
ATOM    574  CD1 LEU A 142      14.246   0.405   5.235  1.00 45.02           C  
ANISOU  574  CD1 LEU A 142     5939   6357   4808    396    831      0
ATOM    575  CD2 LEU A 142      16.065  -0.257   6.975  1.00 43.34           C  
ANISOU  575  CD2 LEU A 142     5749   6090   4630    317    808   -196
ATOM    576  H   LEU A 142      14.780  -3.963   4.794  1.00 43.48           H  
ATOM    577  HA  LEU A 142      15.782  -2.786   7.323  1.00 45.49           H  
ATOM    578  HB3 LEU A 142      13.500  -1.438   7.010  1.00 46.08           H  
ATOM    579  HB2 LEU A 142      13.460  -2.212   5.544  1.00 46.08           H  
ATOM    580  HG  LEU A 142      15.794  -1.104   5.128  1.00 45.43           H  
ATOM    581 HD11 LEU A 142      14.238   0.227   4.160  1.00 45.02           H  
ATOM    582 HD12 LEU A 142      13.197   0.254   5.493  1.00 45.02           H  
ATOM    583 HD13 LEU A 142      14.484   1.452   5.421  1.00 45.02           H  
ATOM    584 HD21 LEU A 142      17.093  -0.544   6.754  1.00 43.34           H  
ATOM    585 HD22 LEU A 142      15.984   0.826   7.074  1.00 43.34           H  
ATOM    586 HD23 LEU A 142      15.897  -0.594   7.998  1.00 43.34           H  
ATOM    587  N   PRO A 143      14.246  -4.270   8.957  1.00 49.70           N  
ANISOU  587  N   PRO A 143     5958   7678   5246    311    519    335
ATOM    588  CA  PRO A 143      13.380  -5.048   9.831  1.00 52.47           C  
ANISOU  588  CA  PRO A 143     6023   8350   5564    276    366    423
ATOM    589  C   PRO A 143      11.896  -4.651   9.949  1.00 55.23           C  
ANISOU  589  C   PRO A 143     6321   8749   5913    253    309    299
ATOM    590  O   PRO A 143      11.037  -5.536  10.031  1.00 65.01           O  
ANISOU  590  O   PRO A 143     7431  10129   7141    196    218    327
ATOM    591  CB  PRO A 143      13.999  -5.013  11.233  1.00 55.08           C  
ANISOU  591  CB  PRO A 143     6168   8889   5871    316    314    520
ATOM    592  CG  PRO A 143      14.905  -3.770  11.215  1.00 55.58           C  
ANISOU  592  CG  PRO A 143     6410   8741   5965    368    448    530
ATOM    593  CD  PRO A 143      15.366  -3.749   9.726  1.00 61.88           C  
ANISOU  593  CD  PRO A 143     7494   9215   6801    368    572    353
ATOM    594  HA  PRO A 143      13.371  -6.092   9.519  1.00 52.47           H  
ATOM    595  HB3 PRO A 143      14.584  -5.906  11.453  1.00 55.08           H  
ATOM    596  HB2 PRO A 143      13.265  -4.910  12.033  1.00 55.08           H  
ATOM    597  HG3 PRO A 143      15.705  -3.858  11.950  1.00 55.58           H  
ATOM    598  HG2 PRO A 143      14.368  -2.871  11.517  1.00 55.58           H  
ATOM    599  HD2 PRO A 143      15.631  -2.738   9.415  1.00 61.88           H  
ATOM    600  HD3 PRO A 143      16.242  -4.390   9.631  1.00 61.88           H  
ATOM    601  N   GLN A 144      11.684  -3.303  10.053  1.00 51.41           N  
ANISOU  601  N   GLN A 144     5920   8164   5448    284    357    172
ATOM    602  CA  GLN A 144      10.316  -2.708  10.303  1.00 52.60           C  
ANISOU  602  CA  GLN A 144     5972   8419   5596    252    282     86
ATOM    603  C   GLN A 144       9.195  -3.001   9.258  1.00 51.32           C  
ANISOU  603  C   GLN A 144     6013   8003   5485    237    365    -29
ATOM    604  O   GLN A 144       8.035  -2.687   9.460  1.00 47.29           O  
ANISOU  604  O   GLN A 144     5413   7579   4976    199    297    -73
ATOM    605  CB  GLN A 144      10.474  -1.198  10.502  1.00  0.00           C  
ATOM    606  CG  GLN A 144       9.441  -0.568  11.396  1.00  0.00           C  
ATOM    607  CD  GLN A 144       9.436  -1.010  12.816  1.00  0.00           C  
ATOM    608  OE1 GLN A 144       9.269  -2.256  13.104  1.00  0.00           O  
ATOM    609  NE2 GLN A 144       9.568  -0.068  13.815  1.00  0.00           N  
ATOM    610  H   GLN A 144      12.466  -2.664  10.056  1.00 51.41           H  
ATOM    611  HA  GLN A 144      10.137  -3.278  11.215  1.00 52.60           H  
ATOM    612  HB3 GLN A 144      10.369  -0.614   9.588  1.00  0.00           H  
ATOM    613  HB2 GLN A 144      11.472  -0.904  10.829  1.00  0.00           H  
ATOM    614  HG3 GLN A 144       8.440  -0.796  11.029  1.00  0.00           H  
ATOM    615  HG2 GLN A 144       9.448   0.522  11.386  1.00  0.00           H  
ATOM    616 HE22 GLN A 144       9.829  -0.346  14.750  1.00  0.00           H  
ATOM    617 HE21 GLN A 144       9.361   0.887  13.559  1.00  0.00           H  
ATOM    618  N   VAL A 145       9.658  -3.552   8.115  1.00 50.32           N  
ANISOU  618  N   VAL A 145     6149   7575   5397    256    503    -73
ATOM    619  CA  VAL A 145       8.848  -3.678   6.934  1.00 41.08           C  
ANISOU  619  CA  VAL A 145     5174   6166   4270    234    583   -167
ATOM    620  C   VAL A 145       8.643  -5.219   6.759  1.00 43.23           C  
ANISOU  620  C   VAL A 145     5435   6460   4530    206    530   -146
ATOM    621  O   VAL A 145       9.620  -5.976   6.631  1.00 53.08           O  
ANISOU  621  O   VAL A 145     6719   7694   5756    197    527    -90
ATOM    622  CB  VAL A 145       9.675  -3.156   5.667  1.00 45.88           C  
ANISOU  622  CB  VAL A 145     6011   6503   4918    208    715   -232
ATOM    623  CG1 VAL A 145       8.680  -2.937   4.513  1.00 42.41           C  
ANISOU  623  CG1 VAL A 145     5659   5932   4522    134    736   -332
ATOM    624  CG2 VAL A 145      10.451  -1.859   5.854  1.00 50.16           C  
ANISOU  624  CG2 VAL A 145     6543   7034   5483    226    769   -269
ATOM    625  H   VAL A 145      10.621  -3.821   7.974  1.00 50.32           H  
ATOM    626  HA  VAL A 145       7.946  -3.081   7.068  1.00 41.08           H  
ATOM    627  HB  VAL A 145      10.472  -3.855   5.411  1.00 45.88           H  
ATOM    628 HG11 VAL A 145       8.163  -1.980   4.592  1.00 42.41           H  
ATOM    629 HG12 VAL A 145       9.262  -2.864   3.594  1.00 42.41           H  
ATOM    630 HG13 VAL A 145       7.931  -3.714   4.361  1.00 42.41           H  
ATOM    631 HG21 VAL A 145      11.284  -1.876   6.557  1.00 50.16           H  
ATOM    632 HG22 VAL A 145      10.902  -1.489   4.934  1.00 50.16           H  
ATOM    633 HG23 VAL A 145       9.887  -1.049   6.316  1.00 50.16           H  
ATOM    634  N   MET A 146       7.387  -5.620   6.862  1.00 39.66           N  
ANISOU  634  N   MET A 146     4937   6039   4092    186    494   -192
ATOM    635  CA  MET A 146       6.952  -7.032   6.881  1.00 42.23           C  
ANISOU  635  CA  MET A 146     5237   6396   4413    158    444   -184
ATOM    636  C   MET A 146       5.793  -7.272   5.927  1.00 42.53           C  
ANISOU  636  C   MET A 146     5505   6174   4482    156    537   -244
ATOM    637  O   MET A 146       5.003  -8.154   6.119  1.00 48.84           O  
ANISOU  637  O   MET A 146     6248   7020   5290    143    498   -267
ATOM    638  CB  MET A 146       6.729  -7.556   8.295  1.00 42.69           C  
ANISOU  638  CB  MET A 146     5003   6758   4458    116    303   -178
ATOM    639  CG  MET A 146       7.830  -7.190   9.339  1.00 50.27           C  
ANISOU  639  CG  MET A 146     5709   8014   5376     96    190    -98
ATOM    640  SD  MET A 146       7.381  -7.850  11.015  1.00 66.35           S  
ANISOU  640  SD  MET A 146     7698  10123   7388     65    159      9
ATOM    641  CE  MET A 146       7.268  -9.615  10.641  1.00 68.12           C  
ANISOU  641  CE  MET A 146     7712  10601   7570     66     83    130
ATOM    642  H   MET A 146       6.661  -4.944   7.053  1.00 39.66           H  
ATOM    643  HA  MET A 146       7.719  -7.612   6.368  1.00 42.23           H  
ATOM    644  HB3 MET A 146       6.489  -8.613   8.179  1.00 42.69           H  
ATOM    645  HB2 MET A 146       5.799  -7.145   8.688  1.00 42.69           H  
ATOM    646  HG3 MET A 146       7.907  -6.115   9.504  1.00 50.27           H  
ATOM    647  HG2 MET A 146       8.807  -7.522   8.987  1.00 50.27           H  
ATOM    648  HE1 MET A 146       8.298  -9.971  10.610  1.00 68.12           H  
ATOM    649  HE2 MET A 146       6.872 -10.122  11.521  1.00 68.12           H  
ATOM    650  HE3 MET A 146       6.536  -9.896   9.883  1.00 68.12           H  
ATOM    651  N   MET A 147       5.610  -6.377   4.946  1.00 38.87           N  
ANISOU  651  N   MET A 147     5257   5474   4038    120    649   -286
ATOM    652  CA  MET A 147       4.436  -6.406   4.013  1.00 36.62           C  
ANISOU  652  CA  MET A 147     4942   5166   3806     62    618   -379
ATOM    653  C   MET A 147       4.679  -7.219   2.750  1.00 43.68           C  
ANISOU  653  C   MET A 147     5903   6026   4668    151    585   -346
ATOM    654  O   MET A 147       5.828  -7.497   2.353  1.00 45.38           O  
ANISOU  654  O   MET A 147     6124   6264   4854    131    576   -308
ATOM    655  CB  MET A 147       4.041  -4.922   3.730  1.00 42.62           C  
ANISOU  655  CB  MET A 147     5720   5902   4573    177    637   -409
ATOM    656  CG  MET A 147       5.086  -4.072   3.005  1.00 36.13           C  
ANISOU  656  CG  MET A 147     5074   4857   3795    253    666   -341
ATOM    657  SD  MET A 147       4.639  -2.353   2.575  1.00 46.19           S  
ANISOU  657  SD  MET A 147     6464   5954   5132    282    736   -342
ATOM    658  CE  MET A 147       3.648  -2.742   1.120  1.00 42.66           C  
ANISOU  658  CE  MET A 147     6148   5340   4722    265    765   -324
ATOM    659  H   MET A 147       6.239  -5.591   4.867  1.00 38.87           H  
ATOM    660  HA  MET A 147       3.518  -6.755   4.486  1.00 36.62           H  
ATOM    661  HB3 MET A 147       3.807  -4.403   4.660  1.00 42.62           H  
ATOM    662  HB2 MET A 147       3.126  -5.021   3.147  1.00 42.62           H  
ATOM    663  HG3 MET A 147       5.575  -4.602   2.187  1.00 36.13           H  
ATOM    664  HG2 MET A 147       5.948  -3.939   3.659  1.00 36.13           H  
ATOM    665  HE1 MET A 147       4.092  -2.484   0.159  1.00 42.66           H  
ATOM    666  HE2 MET A 147       3.369  -3.794   1.058  1.00 42.66           H  
ATOM    667  HE3 MET A 147       2.742  -2.147   1.233  1.00 42.66           H  
ATOM    668  N   ILE A 148       3.589  -7.523   2.115  1.00 46.16           N  
ANISOU  668  N   ILE A 148     6355   6156   5028    215    586   -324
ATOM    669  CA  ILE A 148       3.611  -8.312   0.891  1.00 40.50           C  
ANISOU  669  CA  ILE A 148     5816   5233   4338    252    583   -264
ATOM    670  C   ILE A 148       3.581  -7.265  -0.326  1.00 37.44           C  
ANISOU  670  C   ILE A 148     5645   4568   4011    292    639   -205
ATOM    671  O   ILE A 148       2.513  -6.798  -0.788  1.00 35.28           O  
ANISOU  671  O   ILE A 148     5470   4172   3761    294    674   -185
ATOM    672  CB  ILE A 148       2.361  -9.189   1.020  1.00 42.68           C  
ANISOU  672  CB  ILE A 148     6098   5514   4604    243    558   -272
ATOM    673  CG1 ILE A 148       2.458 -10.202   2.172  1.00 43.87           C  
ANISOU  673  CG1 ILE A 148     6030   5959   4679    164    512   -321
ATOM    674  CG2 ILE A 148       1.964  -9.918  -0.225  1.00 41.64           C  
ANISOU  674  CG2 ILE A 148     6175   5149   4499    278    561   -207
ATOM    675  CD1 ILE A 148       1.233 -10.301   2.958  1.00 43.35           C  
ANISOU  675  CD1 ILE A 148     5938   5935   4597    141    489   -340
ATOM    676  H   ILE A 148       2.685  -7.191   2.420  1.00 46.16           H  
ATOM    677  HA  ILE A 148       4.528  -8.898   0.826  1.00 40.50           H  
ATOM    678  HB  ILE A 148       1.532  -8.488   1.121  1.00 42.68           H  
ATOM    679 HG13 ILE A 148       3.302 -10.150   2.860  1.00 43.87           H  
ATOM    680 HG12 ILE A 148       2.578 -11.196   1.741  1.00 43.87           H  
ATOM    681 HG21 ILE A 148       1.112 -10.581  -0.067  1.00 41.64           H  
ATOM    682 HG22 ILE A 148       1.726  -9.270  -1.069  1.00 41.64           H  
ATOM    683 HG23 ILE A 148       2.837 -10.535  -0.437  1.00 41.64           H  
ATOM    684 HD11 ILE A 148       1.253 -11.175   3.609  1.00 43.35           H  
ATOM    685 HD12 ILE A 148       1.149  -9.377   3.530  1.00 43.35           H  
ATOM    686 HD13 ILE A 148       0.369 -10.546   2.340  1.00 43.35           H  
ATOM    687  N   LEU A 149       4.813  -6.740  -0.565  1.00 42.29           N  
ANISOU  687  N   LEU A 149     6330   5101   4636    313    655   -170
ATOM    688  CA  LEU A 149       5.079  -5.604  -1.480  1.00 39.34           C  
ANISOU  688  CA  LEU A 149     6137   4512   4297    330    714   -110
ATOM    689  C   LEU A 149       4.674  -6.104  -2.840  1.00 37.27           C  
ANISOU  689  C   LEU A 149     6071   4064   4026    339    722    -32
ATOM    690  O   LEU A 149       5.230  -7.072  -3.374  1.00 39.26           O  
ANISOU  690  O   LEU A 149     6347   4310   4260    346    677    -19
ATOM    691  CB  LEU A 149       6.550  -5.159  -1.335  1.00 40.39           C  
ANISOU  691  CB  LEU A 149     6268   4642   4435    349    729   -101
ATOM    692  CG  LEU A 149       7.083  -4.304  -2.454  1.00 40.09           C  
ANISOU  692  CG  LEU A 149     6358   4454   4420    354    799    -60
ATOM    693  CD1 LEU A 149       6.301  -2.930  -2.571  1.00 36.21           C  
ANISOU  693  CD1 LEU A 149     5796   4014   3949    332    838   -109
ATOM    694  CD2 LEU A 149       8.472  -3.885  -2.174  1.00 26.38           C  
ANISOU  694  CD2 LEU A 149     4621   2717   2686    381    807    -50
ATOM    695  H   LEU A 149       5.601  -7.246  -0.185  1.00 42.29           H  
ATOM    696  HA  LEU A 149       4.562  -4.714  -1.120  1.00 39.34           H  
ATOM    697  HB3 LEU A 149       7.104  -6.095  -1.397  1.00 40.39           H  
ATOM    698  HB2 LEU A 149       6.707  -4.838  -0.305  1.00 40.39           H  
ATOM    699  HG  LEU A 149       6.966  -4.869  -3.379  1.00 40.09           H  
ATOM    700 HD11 LEU A 149       6.889  -2.205  -3.134  1.00 36.21           H  
ATOM    701 HD12 LEU A 149       5.401  -3.014  -3.181  1.00 36.21           H  
ATOM    702 HD13 LEU A 149       5.959  -2.486  -1.636  1.00 36.21           H  
ATOM    703 HD21 LEU A 149       8.794  -4.234  -1.192  1.00 26.38           H  
ATOM    704 HD22 LEU A 149       9.175  -4.288  -2.903  1.00 26.38           H  
ATOM    705 HD23 LEU A 149       8.629  -2.806  -2.193  1.00 26.38           H  
ATOM    706  N   VAL A 150       3.722  -5.447  -3.472  1.00 40.39           N  
ANISOU  706  N   VAL A 150     6598   4329   4418    334    781     16
ATOM    707  CA  VAL A 150       3.186  -5.790  -4.832  1.00 40.03           C  
ANISOU  707  CA  VAL A 150     6733   4147   4331    342    797     92
ATOM    708  C   VAL A 150       4.204  -5.154  -5.880  1.00 40.24           C  
ANISOU  708  C   VAL A 150     6826   4123   4340    340    835    110
ATOM    709  O   VAL A 150       4.669  -3.989  -5.684  1.00 38.34           O  
ANISOU  709  O   VAL A 150     6592   3860   4114    330    900    109
ATOM    710  CB  VAL A 150       1.766  -5.393  -4.859  1.00 43.63           C  
ANISOU  710  CB  VAL A 150     7233   4566   4777    334    826    102
ATOM    711  CG1 VAL A 150       1.161  -5.412  -6.247  1.00 44.69           C  
ANISOU  711  CG1 VAL A 150     7432   4673   4876    343    804    114
ATOM    712  CG2 VAL A 150       0.805  -5.969  -3.908  1.00 40.03           C  
ANISOU  712  CG2 VAL A 150     6644   4224   4342    333    774     43
ATOM    713  H   VAL A 150       3.347  -4.555  -3.181  1.00 40.39           H  
ATOM    714  HA  VAL A 150       3.325  -6.871  -4.851  1.00 40.03           H  
ATOM    715  HB  VAL A 150       1.821  -4.326  -4.642  1.00 43.63           H  
ATOM    716 HG11 VAL A 150       1.242  -6.401  -6.699  1.00 44.69           H  
ATOM    717 HG12 VAL A 150       0.099  -5.177  -6.185  1.00 44.69           H  
ATOM    718 HG13 VAL A 150       1.641  -4.728  -6.946  1.00 44.69           H  
ATOM    719 HG21 VAL A 150       1.126  -5.938  -2.866  1.00 40.03           H  
ATOM    720 HG22 VAL A 150      -0.088  -5.345  -3.958  1.00 40.03           H  
ATOM    721 HG23 VAL A 150       0.318  -6.906  -4.178  1.00 40.03           H  
ATOM    722  N   PRO A 151       4.423  -5.798  -7.056  1.00 36.80           N  
ANISOU  722  N   PRO A 151     6439   3674   3870    349    801    117
ATOM    723  CA  PRO A 151       5.152  -5.179  -8.176  1.00 34.90           C  
ANISOU  723  CA  PRO A 151     6278   3386   3597    353    849    122
ATOM    724  C   PRO A 151       4.378  -3.987  -8.688  1.00 35.93           C  
ANISOU  724  C   PRO A 151     6462   3470   3721    341    925    124
ATOM    725  O   PRO A 151       3.205  -4.123  -9.064  1.00 35.76           O  
ANISOU  725  O   PRO A 151     6463   3438   3688    339    922    127
ATOM    726  CB  PRO A 151       5.505  -6.316  -9.203  1.00 33.55           C  
ANISOU  726  CB  PRO A 151     6178   3197   3371    367    802    123
ATOM    727  CG  PRO A 151       5.141  -7.579  -8.373  1.00 36.12           C  
ANISOU  727  CG  PRO A 151     6429   3575   3719    364    721    118
ATOM    728  CD  PRO A 151       4.069  -7.168  -7.430  1.00 36.57           C  
ANISOU  728  CD  PRO A 151     6412   3662   3820    357    727    115
ATOM    729  HA  PRO A 151       6.083  -4.893  -7.687  1.00 34.90           H  
ATOM    730  HB3 PRO A 151       6.525  -6.345  -9.584  1.00 33.55           H  
ATOM    731  HB2 PRO A 151       4.825  -6.065 -10.017  1.00 33.55           H  
ATOM    732  HG3 PRO A 151       6.032  -7.936  -7.857  1.00 36.12           H  
ATOM    733  HG2 PRO A 151       4.902  -8.485  -8.930  1.00 36.12           H  
ATOM    734  HD2 PRO A 151       3.019  -7.161  -7.722  1.00 36.57           H  
ATOM    735  HD3 PRO A 151       4.026  -7.824  -6.560  1.00 36.57           H  
ATOM    736  N   GLY A 152       5.082  -2.820  -8.744  1.00 35.80           N  
ANISOU  736  N   GLY A 152     6469   3421   3713    335    999    122
ATOM    737  CA  GLY A 152       4.440  -1.583  -9.285  1.00 37.38           C  
ANISOU  737  CA  GLY A 152     6716   3572   3914    316   1084    119
ATOM    738  C   GLY A 152       3.782  -0.784  -8.217  1.00 30.62           C  
ANISOU  738  C   GLY A 152     5791   2728   3114    289   1127    109
ATOM    739  O   GLY A 152       3.182   0.212  -8.597  1.00 38.41           O  
ANISOU  739  O   GLY A 152     6802   3676   4115    267   1210     95
ATOM    740  H   GLY A 152       6.089  -2.877  -8.687  1.00 35.80           H  
ATOM    741  HA3 GLY A 152       3.663  -1.755 -10.030  1.00 37.38           H  
ATOM    742  HA2 GLY A 152       5.346  -1.158  -9.719  1.00 37.38           H  
ATOM    743  N   GLN A 153       3.793  -1.264  -6.954  1.00 29.97           N  
ANISOU  743  N   GLN A 153     5619   2704   3064    289   1074    101
ATOM    744  CA  GLN A 153       3.249  -0.447  -5.895  1.00 32.17           C  
ANISOU  744  CA  GLN A 153     5765   3057   3402    268   1079     38
ATOM    745  C   GLN A 153       4.218   0.521  -5.335  1.00 33.76           C  
ANISOU  745  C   GLN A 153     5872   3316   3639    275   1088    -12
ATOM    746  O   GLN A 153       5.303   0.048  -4.967  1.00 33.63           O  
ANISOU  746  O   GLN A 153     5850   3312   3615    303   1059     -2
ATOM    747  CB  GLN A 153       2.722  -1.425  -4.722  1.00 33.84           C  
ANISOU  747  CB  GLN A 153     5866   3363   3627    275   1001      8
ATOM    748  CG  GLN A 153       1.897  -0.688  -3.609  1.00 46.45           C  
ANISOU  748  CG  GLN A 153     7326   5064   5260    252   1001    -68
ATOM    749  CD  GLN A 153       1.624  -1.558  -2.335  1.00 45.84           C  
ANISOU  749  CD  GLN A 153     7132   5109   5178    259    926   -107
ATOM    750  OE1 GLN A 153       2.259  -2.556  -2.059  1.00 38.87           O  
ANISOU  750  OE1 GLN A 153     6267   4226   4275    280    874    -80
ATOM    751  NE2 GLN A 153       0.678  -1.149  -1.453  1.00 49.88           N  
ANISOU  751  NE2 GLN A 153     7513   5738   5700    238    920   -179
ATOM    752  H   GLN A 153       4.154  -2.199  -6.828  1.00 29.97           H  
ATOM    753  HA  GLN A 153       2.474   0.194  -6.314  1.00 32.17           H  
ATOM    754  HB3 GLN A 153       3.587  -2.020  -4.427  1.00 33.84           H  
ATOM    755  HB2 GLN A 153       2.053  -2.169  -5.154  1.00 33.84           H  
ATOM    756  HG3 GLN A 153       0.978  -0.304  -4.052  1.00 46.45           H  
ATOM    757  HG2 GLN A 153       2.322   0.257  -3.271  1.00 46.45           H  
ATOM    758 HE22 GLN A 153       0.543  -1.738  -0.643  1.00 49.88           H  
ATOM    759 HE21 GLN A 153       0.147  -0.335  -1.729  1.00 49.88           H  
ATOM    760  N   THR A 154       3.834   1.826  -5.186  1.00 36.29           N  
ANISOU  760  N   THR A 154     5206   4231   4350    -72    -62   -271
ATOM    761  CA  THR A 154       4.738   2.817  -4.520  1.00 31.64           C  
ANISOU  761  CA  THR A 154     4604   3636   3782    -37    -36   -221
ATOM    762  C   THR A 154       4.548   2.607  -2.952  1.00 28.74           C  
ANISOU  762  C   THR A 154     4219   3314   3387      6    -61   -178
ATOM    763  O   THR A 154       3.490   2.206  -2.481  1.00 28.96           O  
ANISOU  763  O   THR A 154     4248   3388   3369     18   -116   -190
ATOM    764  CB  THR A 154       4.306   4.279  -4.936  1.00 35.95           C  
ANISOU  764  CB  THR A 154     5159   4177   4322    -39    -51   -233
ATOM    765  OG1 THR A 154       4.917   4.563  -6.177  1.00 38.44           O  
ANISOU  765  OG1 THR A 154     5494   4450   4663    -83    -20   -273
ATOM    766  CG2 THR A 154       4.625   5.410  -3.940  1.00 37.90           C  
ANISOU  766  CG2 THR A 154     5386   4419   4596      2    -33   -187
ATOM    767  H   THR A 154       3.018   2.187  -5.659  1.00 36.29           H  
ATOM    768  HA  THR A 154       5.767   2.596  -4.803  1.00 31.64           H  
ATOM    769  HB  THR A 154       3.242   4.367  -5.153  1.00 35.95           H  
ATOM    770  HG1 THR A 154       4.453   4.030  -6.828  1.00 38.44           H  
ATOM    771 HG21 THR A 154       4.690   6.411  -4.367  1.00 37.90           H  
ATOM    772 HG22 THR A 154       3.941   5.400  -3.092  1.00 37.90           H  
ATOM    773 HG23 THR A 154       5.626   5.249  -3.541  1.00 37.90           H  
ATOM    774  N   LEU A 155       5.716   2.737  -2.320  1.00 32.52           N  
ANISOU  774  N   LEU A 155     4687   3777   3893     30    -23   -129
ATOM    775  CA  LEU A 155       5.956   2.367  -0.919  1.00 31.90           C  
ANISOU  775  CA  LEU A 155     4599   3735   3786     68    -40    -85
ATOM    776  C   LEU A 155       6.620   3.579  -0.202  1.00 32.72           C  
ANISOU  776  C   LEU A 155     4700   3831   3900    111    -47    -41
ATOM    777  O   LEU A 155       7.779   3.748  -0.404  1.00 37.46           O  
ANISOU  777  O   LEU A 155     5302   4385   4545    119     -9    -15
ATOM    778  CB  LEU A 155       6.761   1.056  -0.948  1.00 28.22           C  
ANISOU  778  CB  LEU A 155     4130   3257   3335     58      5    -62
ATOM    779  CG  LEU A 155       7.419   0.716   0.414  1.00 26.83           C  
ANISOU  779  CG  LEU A 155     3950   3124   3121     86     -6    -24
ATOM    780  CD1 LEU A 155       6.484   0.717   1.670  1.00 33.79           C  
ANISOU  780  CD1 LEU A 155     4820   4067   3950     94    -63    -56
ATOM    781  CD2 LEU A 155       8.146  -0.580   0.356  1.00 32.51           C  
ANISOU  781  CD2 LEU A 155     4669   3830   3852     61     46    -10
ATOM    782  H   LEU A 155       6.550   3.022  -2.813  1.00 32.52           H  
ATOM    783  HA  LEU A 155       5.026   2.076  -0.430  1.00 31.90           H  
ATOM    784  HB3 LEU A 155       7.489   1.128  -1.756  1.00 28.22           H  
ATOM    785  HB2 LEU A 155       6.122   0.225  -1.246  1.00 28.22           H  
ATOM    786  HG  LEU A 155       8.248   1.402   0.588  1.00 26.83           H  
ATOM    787 HD11 LEU A 155       5.470   0.544   1.310  1.00 33.79           H  
ATOM    788 HD12 LEU A 155       6.730  -0.114   2.331  1.00 33.79           H  
ATOM    789 HD13 LEU A 155       6.529   1.595   2.315  1.00 33.79           H  
ATOM    790 HD21 LEU A 155       7.775  -1.175  -0.478  1.00 32.51           H  
ATOM    791 HD22 LEU A 155       9.214  -0.435   0.196  1.00 32.51           H  
ATOM    792 HD23 LEU A 155       8.140  -1.206   1.247  1.00 32.51           H  
ATOM    793  N   PRO A 156       5.785   4.429   0.477  1.00 26.42           N  
ANISOU  793  N   PRO A 156     3899   3075   3064    141    -99    -34
ATOM    794  CA  PRO A 156       6.284   5.486   1.403  1.00 26.20           C  
ANISOU  794  CA  PRO A 156     3867   3042   3047    186   -112      8
ATOM    795  C   PRO A 156       6.913   4.787   2.647  1.00 31.86           C  
ANISOU  795  C   PRO A 156     4588   3777   3740    220   -117     60
ATOM    796  O   PRO A 156       6.296   3.896   3.176  1.00 30.33           O  
ANISOU  796  O   PRO A 156     4394   3626   3503    219   -135     57
ATOM    797  CB  PRO A 156       5.076   6.329   1.742  1.00 25.88           C  
ANISOU  797  CB  PRO A 156     3822   3038   2972    194   -168    -15
ATOM    798  CG  PRO A 156       3.922   5.713   0.908  1.00 28.09           C  
ANISOU  798  CG  PRO A 156     4111   3354   3208    164   -198    -57
ATOM    799  CD  PRO A 156       4.368   4.315   0.568  1.00 31.42           C  
ANISOU  799  CD  PRO A 156     4534   3761   3644    138   -155    -64
ATOM    800  HA  PRO A 156       6.996   6.035   0.788  1.00 26.20           H  
ATOM    801  HB3 PRO A 156       5.222   7.339   1.358  1.00 25.88           H  
ATOM    802  HB2 PRO A 156       4.841   6.253   2.804  1.00 25.88           H  
ATOM    803  HG3 PRO A 156       3.917   6.346   0.020  1.00 28.09           H  
ATOM    804  HG2 PRO A 156       2.942   5.849   1.366  1.00 28.09           H  
ATOM    805  HD2 PRO A 156       3.993   3.589   1.289  1.00 31.42           H  
ATOM    806  HD3 PRO A 156       3.830   4.081  -0.351  1.00 31.42           H  
ATOM    807  N   LEU A 157       8.121   5.225   3.069  1.00 30.21           N  
ANISOU  807  N   LEU A 157     4384   3533   3562    251   -103    104
ATOM    808  CA  LEU A 157       8.691   4.936   4.319  1.00 30.59           C  
ANISOU  808  CA  LEU A 157     4449   3586   3588    276   -100    157
ATOM    809  C   LEU A 157       9.475   6.101   4.843  1.00 31.68           C  
ANISOU  809  C   LEU A 157     4593   3709   3736    329   -131    201
ATOM    810  O   LEU A 157       9.789   7.016   4.042  1.00 31.37           O  
ANISOU  810  O   LEU A 157     4544   3630   3744    344   -131    197
ATOM    811  CB  LEU A 157       9.734   3.788   4.201  1.00 30.94           C  
ANISOU  811  CB  LEU A 157     4509   3587   3660    248    -42    173
ATOM    812  CG  LEU A 157       9.147   2.377   4.102  1.00 35.24           C  
ANISOU  812  CG  LEU A 157     5047   4150   4193    197    -13    133
ATOM    813  CD1 LEU A 157      10.311   1.384   4.107  1.00 36.84           C  
ANISOU  813  CD1 LEU A 157     5264   4302   4431    167     45    149
ATOM    814  CD2 LEU A 157       8.139   1.947   5.094  1.00 33.71           C  
ANISOU  814  CD2 LEU A 157     4848   4022   3940    198    -36    129
ATOM    815  H   LEU A 157       8.648   5.932   2.577  1.00 30.21           H  
ATOM    816  HA  LEU A 157       7.963   4.709   5.098  1.00 30.59           H  
ATOM    817  HB3 LEU A 157      10.358   3.737   5.094  1.00 30.94           H  
ATOM    818  HB2 LEU A 157      10.512   4.063   3.489  1.00 30.94           H  
ATOM    819  HG  LEU A 157       8.693   2.369   3.111  1.00 35.24           H  
ATOM    820 HD11 LEU A 157      11.286   1.778   3.820  1.00 36.84           H  
ATOM    821 HD12 LEU A 157      10.452   1.108   5.152  1.00 36.84           H  
ATOM    822 HD13 LEU A 157      10.147   0.498   3.494  1.00 36.84           H  
ATOM    823 HD21 LEU A 157       7.220   1.539   4.673  1.00 33.71           H  
ATOM    824 HD22 LEU A 157       8.541   1.250   5.829  1.00 33.71           H  
ATOM    825 HD23 LEU A 157       7.740   2.693   5.782  1.00 33.71           H  
ATOM    826  N   GLN A 158       9.821   6.044   6.136  1.00 26.29           N  
ANISOU  826  N   GLN A 158     3926   3057   3007    358   -157    239
ATOM    827  CA  GLN A 158      10.817   6.906   6.814  1.00 23.90           C  
ANISOU  827  CA  GLN A 158     3634   2743   2703    413   -196    283
ATOM    828  C   GLN A 158      11.580   6.157   7.988  1.00 33.89           C  
ANISOU  828  C   GLN A 158     4938   4002   3937    422   -184    336
ATOM    829  O   GLN A 158      10.990   5.236   8.618  1.00 33.22           O  
ANISOU  829  O   GLN A 158     4859   3968   3795    416   -190    341
ATOM    830  CB  GLN A 158      10.132   8.266   7.236  1.00 30.39           C  
ANISOU  830  CB  GLN A 158     4440   3619   3486    441   -257    272
ATOM    831  CG  GLN A 158       9.026   8.038   8.234  1.00 35.72           C  
ANISOU  831  CG  GLN A 158     5107   4274   4190    488   -298    288
ATOM    832  CD  GLN A 158       8.458   9.296   8.850  1.00 32.15           C  
ANISOU  832  CD  GLN A 158     4633   3870   3712    499   -349    260
ATOM    833  OE1 GLN A 158       8.317  10.330   8.203  1.00 29.89           O  
ANISOU  833  OE1 GLN A 158     4338   3622   3398    466   -352    221
ATOM    834  NE2 GLN A 158       8.087   9.209  10.075  1.00 38.33           N  
ANISOU  834  NE2 GLN A 158     5409   4648   4506    546   -395    279
ATOM    835  H   GLN A 158       9.382   5.312   6.677  1.00 26.29           H  
ATOM    836  HA  GLN A 158      11.663   6.866   6.128  1.00 23.90           H  
ATOM    837  HB3 GLN A 158       9.727   8.719   6.331  1.00 30.39           H  
ATOM    838  HB2 GLN A 158      10.879   8.879   7.740  1.00 30.39           H  
ATOM    839  HG3 GLN A 158       9.392   7.412   9.048  1.00 35.72           H  
ATOM    840  HG2 GLN A 158       8.264   7.522   7.650  1.00 35.72           H  
ATOM    841 HE22 GLN A 158       7.747  10.008  10.591  1.00 38.33           H  
ATOM    842 HE21 GLN A 158       8.126   8.398  10.675  1.00 38.33           H  
ATOM    843  N   LEU A 159      12.833   6.627   8.337  1.00 32.38           N  
ANISOU  843  N   LEU A 159     4773   3747   3783    433   -166    373
ATOM    844  CA  LEU A 159      13.712   5.976   9.255  1.00 27.71           C  
ANISOU  844  CA  LEU A 159     4229   3136   3164    427   -144    424
ATOM    845  C   LEU A 159      14.226   6.969  10.303  1.00 29.10           C  
ANISOU  845  C   LEU A 159     4440   3283   3333    482   -190    477
ATOM    846  O   LEU A 159      14.557   8.104   9.889  1.00 31.05           O  
ANISOU  846  O   LEU A 159     4682   3482   3633    517   -216    480
ATOM    847  CB  LEU A 159      14.835   5.270   8.453  1.00 31.23           C  
ANISOU  847  CB  LEU A 159     4690   3522   3653    387    -87    425
ATOM    848  CG  LEU A 159      14.356   4.341   7.286  1.00 29.13           C  
ANISOU  848  CG  LEU A 159     4392   3281   3396    332    -44    370
ATOM    849  CD1 LEU A 159      15.465   3.809   6.345  1.00 35.39           C  
ANISOU  849  CD1 LEU A 159     5202   4012   4234    295      9    373
ATOM    850  CD2 LEU A 159      13.430   3.177   7.798  1.00 33.56           C  
ANISOU  850  CD2 LEU A 159     4948   3911   3893    307    -35    359
ATOM    851  H   LEU A 159      13.233   7.338   7.741  1.00 32.38           H  
ATOM    852  HA  LEU A 159      13.151   5.244   9.835  1.00 27.71           H  
ATOM    853  HB3 LEU A 159      15.468   4.609   9.046  1.00 31.23           H  
ATOM    854  HB2 LEU A 159      15.556   5.966   8.023  1.00 31.23           H  
ATOM    855  HG  LEU A 159      13.683   5.006   6.745  1.00 29.13           H  
ATOM    856 HD11 LEU A 159      16.263   4.513   6.109  1.00 35.39           H  
ATOM    857 HD12 LEU A 159      15.864   2.858   6.698  1.00 35.39           H  
ATOM    858 HD13 LEU A 159      15.066   3.734   5.333  1.00 35.39           H  
ATOM    859 HD21 LEU A 159      13.154   3.455   8.815  1.00 33.56           H  
ATOM    860 HD22 LEU A 159      12.462   3.153   7.299  1.00 33.56           H  
ATOM    861 HD23 LEU A 159      13.750   2.136   7.756  1.00 33.56           H  
ATOM    862  N   PHE A 160      14.267   6.622  11.573  1.00 33.53           N  
ANISOU  862  N   PHE A 160     5039   3871   3831    488   -199    516
ATOM    863  CA  PHE A 160      14.889   7.442  12.621  1.00 34.49           C  
ANISOU  863  CA  PHE A 160     5200   3973   3932    540   -250    567
ATOM    864  C   PHE A 160      16.272   6.906  13.017  1.00 35.88           C  
ANISOU  864  C   PHE A 160     5448   4109   4077    528   -230    624
ATOM    865  O   PHE A 160      17.292   7.648  13.223  1.00 37.33           O  
ANISOU  865  O   PHE A 160     5675   4240   4269    569   -270    668
ATOM    866  CB  PHE A 160      13.989   7.346  13.894  1.00 39.58           C  
ANISOU  866  CB  PHE A 160     5833   4690   4515    567   -294    565
ATOM    867  CG  PHE A 160      12.571   7.929  13.848  1.00 35.87           C  
ANISOU  867  CG  PHE A 160     5302   4267   4060    571   -317    509
ATOM    868  CD1 PHE A 160      12.389   9.309  14.176  1.00 35.14           C  
ANISOU  868  CD1 PHE A 160     5182   4245   3923    544   -308    472
ATOM    869  CD2 PHE A 160      11.450   7.180  13.497  1.00 39.50           C  
ANISOU  869  CD2 PHE A 160     5732   4698   4577    601   -349    492
ATOM    870  CE1 PHE A 160      11.147   9.823  14.063  1.00 39.02           C  
ANISOU  870  CE1 PHE A 160     5629   4773   4425    545   -336    423
ATOM    871  CE2 PHE A 160      10.126   7.725  13.345  1.00 40.40           C  
ANISOU  871  CE2 PHE A 160     5798   4853   4701    598   -367    443
ATOM    872  CZ  PHE A 160      10.053   9.116  13.611  1.00 36.22           C  
ANISOU  872  CZ  PHE A 160     5251   4388   4122    569   -363    411
ATOM    873  H   PHE A 160      13.967   5.708  11.883  1.00 33.53           H  
ATOM    874  HA  PHE A 160      15.081   8.464  12.295  1.00 34.49           H  
ATOM    875  HB3 PHE A 160      14.403   7.954  14.698  1.00 39.58           H  
ATOM    876  HB2 PHE A 160      13.896   6.331  14.280  1.00 39.58           H  
ATOM    877  HD1 PHE A 160      13.234   9.975  14.272  1.00 35.14           H  
ATOM    878  HD2 PHE A 160      11.613   6.124  13.337  1.00 39.50           H  
ATOM    879  HE1 PHE A 160      11.069  10.863  14.343  1.00 39.02           H  
ATOM    880  HE2 PHE A 160       9.299   7.119  13.007  1.00 40.40           H  
ATOM    881  HZ  PHE A 160       9.117   9.645  13.509  1.00 36.22           H  
ATOM    882  N   HIS A 161      16.349   5.588  13.342  1.00 37.82           N  
ANISOU  882  N   HIS A 161     5708   4376   4285    472   -172    624
ATOM    883  CA  HIS A 161      17.515   4.858  13.865  1.00 37.67           C  
ANISOU  883  CA  HIS A 161     5762   4327   4222    453   -151    680
ATOM    884  C   HIS A 161      18.763   4.997  12.948  1.00 37.09           C  
ANISOU  884  C   HIS A 161     5730   4163   4201    437   -130    705
ATOM    885  O   HIS A 161      18.685   4.787  11.757  1.00 43.60           O  
ANISOU  885  O   HIS A 161     6517   4963   5085    416   -102    670
ATOM    886  CB  HIS A 161      17.072   3.457  14.176  1.00 37.99           C  
ANISOU  886  CB  HIS A 161     5800   4431   4205    394    -92    664
ATOM    887  CG  HIS A 161      15.926   3.292  15.114  1.00 46.12           C  
ANISOU  887  CG  HIS A 161     6792   5549   5183    411   -117    635
ATOM    888  ND1 HIS A 161      15.076   2.225  15.180  1.00 53.20           N  
ANISOU  888  ND1 HIS A 161     7619   6504   6089    394   -107    571
ATOM    889  CD2 HIS A 161      15.556   4.040  16.156  1.00 52.24           C  
ANISOU  889  CD2 HIS A 161     7592   6360   5898    446   -157    661
ATOM    890  CE1 HIS A 161      14.278   2.387  16.247  1.00 54.01           C  
ANISOU  890  CE1 HIS A 161     7706   6676   6141    419   -142    558
ATOM    891  NE2 HIS A 161      14.486   3.529  16.877  1.00 49.49           N  
ANISOU  891  NE2 HIS A 161     7187   6091   5525    451   -171    612
ATOM    892  H   HIS A 161      15.531   5.001  13.259  1.00 37.82           H  
ATOM    893  HA  HIS A 161      17.782   5.437  14.749  1.00 37.67           H  
ATOM    894  HB3 HIS A 161      17.916   2.975  14.667  1.00 37.99           H  
ATOM    895  HB2 HIS A 161      16.827   2.845  13.308  1.00 37.99           H  
ATOM    896  HD1 HIS A 161      15.085   1.397  14.601  1.00 53.20           H  
ATOM    897  HD2 HIS A 161      16.055   4.895  16.587  1.00 52.24           H  
ATOM    898  HE1 HIS A 161      13.480   1.739  16.579  1.00 54.01           H  
ATOM    899  N   PRO A 162      20.000   5.414  13.431  1.00 42.51           N  
ANISOU  899  N   PRO A 162     6496   4793   4862    449   -148    766
ATOM    900  CA  PRO A 162      21.050   5.897  12.521  1.00 45.27           C  
ANISOU  900  CA  PRO A 162     6889   5045   5265    445   -146    792
ATOM    901  C   PRO A 162      21.457   4.807  11.476  1.00 42.91           C  
ANISOU  901  C   PRO A 162     6588   4735   4981    373    -70    775
ATOM    902  O   PRO A 162      21.581   5.021  10.299  1.00 39.60           O  
ANISOU  902  O   PRO A 162     6159   4256   4631    370    -61    761
ATOM    903  CB  PRO A 162      22.216   6.317  13.422  1.00 41.07           C  
ANISOU  903  CB  PRO A 162     6457   4465   4683    463   -182    863
ATOM    904  CG  PRO A 162      21.942   5.615  14.728  1.00 41.50           C  
ANISOU  904  CG  PRO A 162     6508   4592   4668    491   -214    871
ATOM    905  CD  PRO A 162      20.392   5.532  14.794  1.00 36.20           C  
ANISOU  905  CD  PRO A 162     5758   4016   3980    456   -166    814
ATOM    906  HA  PRO A 162      20.755   6.799  11.984  1.00 45.27           H  
ATOM    907  HB3 PRO A 162      22.217   7.400  13.549  1.00 41.07           H  
ATOM    908  HB2 PRO A 162      23.175   5.980  13.028  1.00 41.07           H  
ATOM    909  HG3 PRO A 162      22.396   6.099  15.592  1.00 41.50           H  
ATOM    910  HG2 PRO A 162      22.229   4.569  14.620  1.00 41.50           H  
ATOM    911  HD2 PRO A 162      20.178   4.572  15.263  1.00 36.20           H  
ATOM    912  HD3 PRO A 162      19.939   6.409  15.256  1.00 36.20           H  
ATOM    913  N   GLN A 163      21.609   3.556  11.948  1.00 41.11           N  
ANISOU  913  N   GLN A 163     6366   4562   4691    315    -14    774
ATOM    914  CA  GLN A 163      22.060   2.430  11.077  1.00 44.85           C  
ANISOU  914  CA  GLN A 163     6831   5032   5179    243     60    753
ATOM    915  C   GLN A 163      21.142   2.165   9.863  1.00 46.20           C  
ANISOU  915  C   GLN A 163     6920   5214   5419    242     73    688
ATOM    916  O   GLN A 163      21.642   1.791   8.832  1.00 41.70           O  
ANISOU  916  O   GLN A 163     6350   4589   4904    217     99    679
ATOM    917  CB  GLN A 163      22.201   1.101  11.840  1.00 47.98           C  
ANISOU  917  CB  GLN A 163     7226   5504   5500    186    115    746
ATOM    918  CG  GLN A 163      20.875   0.373  12.364  1.00 60.55           C  
ANISOU  918  CG  GLN A 163     8759   7192   7056    213     93    707
ATOM    919  CD  GLN A 163      20.180   1.181  13.441  1.00 66.56           C  
ANISOU  919  CD  GLN A 163     9482   8031   7775    154    154    665
ATOM    920  OE1 GLN A 163      20.692   2.174  14.017  1.00 54.96           O  
ANISOU  920  OE1 GLN A 163     7947   6634   6301    168    141    613
ATOM    921  NE2 GLN A 163      19.230   0.481  13.954  1.00 68.10           N  
ANISOU  921  NE2 GLN A 163     9719   8213   7941     87    217    685
ATOM    922  H   GLN A 163      21.338   3.356  12.900  1.00 41.11           H  
ATOM    923  HA  GLN A 163      23.061   2.702  10.744  1.00 44.85           H  
ATOM    924  HB3 GLN A 163      22.885   1.350  12.651  1.00 47.98           H  
ATOM    925  HB2 GLN A 163      22.681   0.378  11.181  1.00 47.98           H  
ATOM    926  HG3 GLN A 163      21.135  -0.598  12.783  1.00 60.55           H  
ATOM    927  HG2 GLN A 163      20.230   0.154  11.513  1.00 60.55           H  
ATOM    928 HE22 GLN A 163      18.851   0.783  14.840  1.00 68.10           H  
ATOM    929 HE21 GLN A 163      18.759  -0.301  13.523  1.00 68.10           H  
ATOM    930  N   GLU A 164      19.806   2.515  10.025  1.00 41.68           N  
ANISOU  930  N   GLU A 164     6282   4712   4843    267     51    643
ATOM    931  CA  GLU A 164      18.893   2.301   8.952  1.00 38.30           C  
ANISOU  931  CA  GLU A 164     5782   4300   4469    259     63    580
ATOM    932  C   GLU A 164      18.852   3.533   7.975  1.00 35.70           C  
ANISOU  932  C   GLU A 164     5443   3906   4214    301     29    574
ATOM    933  O   GLU A 164      18.604   3.438   6.810  1.00 37.37           O  
ANISOU  933  O   GLU A 164     5620   4097   4480    280     55    533
ATOM    934  CB  GLU A 164      17.426   2.250   9.578  1.00 44.21           C  
ANISOU  934  CB  GLU A 164     6475   5136   5186    275     40    537
ATOM    935  CG  GLU A 164      17.187   0.983  10.438  1.00 48.11           C  
ANISOU  935  CG  GLU A 164     6977   5700   5604    249     60    541
ATOM    936  CD  GLU A 164      15.772   0.760  11.016  1.00 56.12           C  
ANISOU  936  CD  GLU A 164     7941   6794   6587    275     22    500
ATOM    937  OE1 GLU A 164      15.391  -0.380  11.375  1.00 48.09           O  
ANISOU  937  OE1 GLU A 164     6903   5776   5594    324    -31    491
ATOM    938  OE2 GLU A 164      15.031   1.754  11.157  1.00 55.71           O1-
ANISOU  938  OE2 GLU A 164     7870   6806   6491    246     45    474
ATOM    939  H   GLU A 164      19.550   2.803  10.959  1.00 41.68           H  
ATOM    940  HA  GLU A 164      19.204   1.434   8.368  1.00 38.30           H  
ATOM    941  HB3 GLU A 164      16.621   2.220   8.843  1.00 44.21           H  
ATOM    942  HB2 GLU A 164      17.252   3.165  10.144  1.00 44.21           H  
ATOM    943  HG3 GLU A 164      17.926   1.009  11.239  1.00 48.11           H  
ATOM    944  HG2 GLU A 164      17.488   0.157   9.794  1.00 48.11           H  
ATOM    945  N   VAL A 165      19.103   4.741   8.511  1.00 39.36           N  
ANISOU  945  N   VAL A 165     5934   4337   4683    359    -28    609
ATOM    946  CA  VAL A 165      19.170   6.062   7.917  1.00 41.48           C  
ANISOU  946  CA  VAL A 165     6187   4547   5028    402    -62    596
ATOM    947  C   VAL A 165      20.445   6.048   7.059  1.00 37.89           C  
ANISOU  947  C   VAL A 165     5771   4005   4620    382    -38    614
ATOM    948  O   VAL A 165      20.430   6.504   5.929  1.00 36.22           O  
ANISOU  948  O   VAL A 165     5530   3753   4480    393    -37    580
ATOM    949  CB  VAL A 165      19.240   7.073   9.064  1.00 33.15           C  
ANISOU  949  CB  VAL A 165     5149   3479   3967    473   -136    626
ATOM    950  CG1 VAL A 165      20.062   8.272   8.836  1.00 49.43           C  
ANISOU  950  CG1 VAL A 165     7199   5469   6113    517   -170    614
ATOM    951  CG2 VAL A 165      17.762   7.324   9.542  1.00 34.13           C  
ANISOU  951  CG2 VAL A 165     5226   3685   4057    495   -164    601
ATOM    952  H   VAL A 165      19.230   4.761   9.513  1.00 39.36           H  
ATOM    953  HA  VAL A 165      18.365   6.200   7.195  1.00 41.48           H  
ATOM    954  HB  VAL A 165      19.778   6.610   9.891  1.00 33.15           H  
ATOM    955 HG11 VAL A 165      21.079   8.112   9.193  1.00 49.43           H  
ATOM    956 HG12 VAL A 165      20.303   8.489   7.795  1.00 49.43           H  
ATOM    957 HG13 VAL A 165      19.675   9.086   9.449  1.00 49.43           H  
ATOM    958 HG21 VAL A 165      17.533   8.040  10.332  1.00 34.13           H  
ATOM    959 HG22 VAL A 165      17.212   7.565   8.632  1.00 34.13           H  
ATOM    960 HG23 VAL A 165      17.360   6.403   9.965  1.00 34.13           H  
ATOM    961  N   SER A 166      21.564   5.431   7.539  1.00 46.53           N  
ANISOU  961  N   SER A 166     6937   5069   5675    353    -19    666
ATOM    962  CA  SER A 166      22.842   5.431   6.826  1.00 48.88           C  
ANISOU  962  CA  SER A 166     7280   5279   6012    330      0    686
ATOM    963  C   SER A 166      22.890   4.334   5.714  1.00 46.68           C  
ANISOU  963  C   SER A 166     6966   5010   5761    269     68    644
ATOM    964  O   SER A 166      23.582   4.525   4.724  1.00 49.63           O  
ANISOU  964  O   SER A 166     7337   5322   6199    265     77    628
ATOM    965  CB  SER A 166      23.908   5.295   7.852  1.00 43.23           C  
ANISOU  965  CB  SER A 166     6660   4528   5239    308      1    755
ATOM    966  OG  SER A 166      23.703   4.218   8.652  1.00 54.79           O  
ANISOU  966  OG  SER A 166     8150   6016   6650    351    -50    789
ATOM    967  H   SER A 166      21.552   5.148   8.508  1.00 46.53           H  
ATOM    968  HA  SER A 166      22.965   6.392   6.326  1.00 48.88           H  
ATOM    969  HB3 SER A 166      23.947   6.190   8.473  1.00 43.23           H  
ATOM    970  HB2 SER A 166      24.946   5.347   7.521  1.00 43.23           H  
ATOM    971  HG  SER A 166      23.049   4.452   9.316  1.00 54.79           H  
ATOM    972  N   MET A 167      22.032   3.306   5.848  1.00 35.00           N  
ANISOU  972  N   MET A 167     5459   3607   4234    221    112    623
ATOM    973  CA  MET A 167      21.932   2.214   4.908  1.00 38.08           C  
ANISOU  973  CA  MET A 167     5810   4009   4650    165    170    577
ATOM    974  C   MET A 167      21.540   2.625   3.489  1.00 41.52           C  
ANISOU  974  C   MET A 167     6188   4433   5155    190    158    521
ATOM    975  O   MET A 167      22.115   2.193   2.497  1.00 46.68           O  
ANISOU  975  O   MET A 167     6839   5033   5864    171    183    504
ATOM    976  CB  MET A 167      20.819   1.239   5.339  1.00 44.53           C  
ANISOU  976  CB  MET A 167     6593   4916   5409    125    204    550
ATOM    977  CG  MET A 167      20.648  -0.047   4.463  1.00 39.58           C  
ANISOU  977  CG  MET A 167     5911   4312   4814     82    246    487
ATOM    978  SD  MET A 167      19.173  -0.899   4.618  1.00 46.17           S  
ANISOU  978  SD  MET A 167     6693   5255   5593     52    264    440
ATOM    979  CE  MET A 167      18.008   0.294   3.754  1.00 51.62           C  
ANISOU  979  CE  MET A 167     7347   5992   6274    122    194    422
ATOM    980  H   MET A 167      21.556   3.269   6.738  1.00 35.00           H  
ATOM    981  HA  MET A 167      22.907   1.729   4.863  1.00 38.08           H  
ATOM    982  HB3 MET A 167      19.835   1.700   5.245  1.00 44.53           H  
ATOM    983  HB2 MET A 167      20.980   0.940   6.374  1.00 44.53           H  
ATOM    984  HG3 MET A 167      21.476  -0.745   4.586  1.00 39.58           H  
ATOM    985  HG2 MET A 167      20.774   0.254   3.423  1.00 39.58           H  
ATOM    986  HE1 MET A 167      17.100  -0.257   3.509  1.00 51.62           H  
ATOM    987  HE2 MET A 167      17.742   1.139   4.389  1.00 51.62           H  
ATOM    988  HE3 MET A 167      18.543   0.658   2.877  1.00 51.62           H  
ATOM    989  N   VAL A 168      20.557   3.546   3.420  1.00 38.60           N  
ANISOU  989  N   VAL A 168     5770   4115   4781    229    123    491
ATOM    990  CA  VAL A 168      19.957   4.100   2.196  1.00 42.23           C  
ANISOU  990  CA  VAL A 168     6175   4572   5298    243    118    435
ATOM    991  C   VAL A 168      20.913   4.996   1.501  1.00 40.52           C  
ANISOU  991  C   VAL A 168     5973   4270   5151    277    100    441
ATOM    992  O   VAL A 168      20.931   5.016   0.303  1.00 45.49           O  
ANISOU  992  O   VAL A 168     6571   4877   5838    270    116    396
ATOM    993  CB  VAL A 168      18.761   5.011   2.550  1.00 38.70           C  
ANISOU  993  CB  VAL A 168     5683   4190   4830    278     78    407
ATOM    994  CG1 VAL A 168      18.124   5.776   1.344  1.00 44.00           C  
ANISOU  994  CG1 VAL A 168     6303   4864   5551    276     84    344
ATOM    995  CG2 VAL A 168      17.589   4.254   3.210  1.00 36.85           C  
ANISOU  995  CG2 VAL A 168     5440   4035   4525    253     86    403
ATOM    996  H   VAL A 168      20.122   3.884   4.266  1.00 38.60           H  
ATOM    997  HA  VAL A 168      19.633   3.223   1.636  1.00 42.23           H  
ATOM    998  HB  VAL A 168      19.104   5.635   3.375  1.00 38.70           H  
ATOM    999 HG11 VAL A 168      17.757   5.184   0.506  1.00 44.00           H  
ATOM   1000 HG12 VAL A 168      17.301   6.383   1.720  1.00 44.00           H  
ATOM   1001 HG13 VAL A 168      18.840   6.505   0.964  1.00 44.00           H  
ATOM   1002 HG21 VAL A 168      16.636   4.781   3.244  1.00 36.85           H  
ATOM   1003 HG22 VAL A 168      17.380   3.469   2.483  1.00 36.85           H  
ATOM   1004 HG23 VAL A 168      17.819   3.728   4.136  1.00 36.85           H  
ATOM   1005  N   ARG A 169      21.807   5.754   2.207  1.00 39.84           N  
ANISOU 1005  N   ARG A 169     5938   4138   5062    313     62    495
ATOM   1006  CA  ARG A 169      22.880   6.496   1.630  1.00 42.18           C  
ANISOU 1006  CA  ARG A 169     6251   4347   5428    348     38    499
ATOM   1007  C   ARG A 169      23.871   5.551   0.855  1.00 42.56           C  
ANISOU 1007  C   ARG A 169     6330   4334   5507    303     81    502
ATOM   1008  O   ARG A 169      24.270   5.971  -0.198  1.00 48.48           O  
ANISOU 1008  O   ARG A 169     7069   5025   6326    319     78    476
ATOM   1009  CB  ARG A 169      23.626   7.172   2.838  1.00 49.49           C  
ANISOU 1009  CB  ARG A 169     7230   5233   6340    400    -23    554
ATOM   1010  CG  ARG A 169      22.721   8.020   3.708  1.00 51.25           C  
ANISOU 1010  CG  ARG A 169     7412   5495   6564    460    -76    538
ATOM   1011  CD  ARG A 169      23.581   8.656   4.790  1.00 55.55           C  
ANISOU 1011  CD  ARG A 169     8014   6018   7073    504   -135    597
ATOM   1012  NE  ARG A 169      22.687   9.454   5.680  1.00 58.82           N  
ANISOU 1012  NE  ARG A 169     8386   6456   7506    566   -191    577
ATOM   1013  CZ  ARG A 169      22.913   9.894   6.912  1.00 58.20           C  
ANISOU 1013  CZ  ARG A 169     8342   6374   7398    613   -251    617
ATOM   1014  NH1 ARG A 169      24.024   9.601   7.565  1.00 57.97           N  
ANISOU 1014  NH1 ARG A 169     8394   6320   7312    604   -262    681
ATOM   1015  NH2 ARG A 169      22.013  10.751   7.403  1.00 59.54           N1+
ANISOU 1015  NH2 ARG A 169     8464   6564   7593    667   -301    592
ATOM   1016  H   ARG A 169      21.794   5.458   3.172  1.00 39.84           H  
ATOM   1017  HA  ARG A 169      22.458   7.285   1.008  1.00 42.18           H  
ATOM   1018  HB3 ARG A 169      24.481   7.719   2.441  1.00 49.49           H  
ATOM   1019  HB2 ARG A 169      24.173   6.418   3.404  1.00 49.49           H  
ATOM   1020  HG3 ARG A 169      21.873   7.507   4.162  1.00 51.25           H  
ATOM   1021  HG2 ARG A 169      22.403   8.756   2.970  1.00 51.25           H  
ATOM   1022  HD3 ARG A 169      24.141   9.487   4.360  1.00 55.55           H  
ATOM   1023  HD2 ARG A 169      24.395   8.060   5.201  1.00 55.55           H  
ATOM   1024  HE  ARG A 169      22.011  10.051   5.226  1.00 58.82           H  
ATOM   1025 HH12 ARG A 169      24.309   9.973   8.459  1.00 57.97           H  
ATOM   1026 HH11 ARG A 169      24.575   8.828   7.220  1.00 57.97           H  
ATOM   1027 HH22 ARG A 169      22.170  11.134   8.324  1.00 59.54           H  
ATOM   1028 HH21 ARG A 169      21.483  11.248   6.702  1.00 59.54           H  
ATOM   1029  N   ASN A 170      24.021   4.343   1.298  1.00 44.00           N  
ANISOU 1029  N   ASN A 170     6547   4529   5641    246    123    529
ATOM   1030  CA  ASN A 170      24.886   3.305   0.675  1.00 48.73           C  
ANISOU 1030  CA  ASN A 170     7172   5074   6271    198    166    528
ATOM   1031  C   ASN A 170      24.231   2.742  -0.567  1.00 47.98           C  
ANISOU 1031  C   ASN A 170     7020   5013   6199    156    215    467
ATOM   1032  O   ASN A 170      24.798   2.838  -1.663  1.00 53.04           O  
ANISOU 1032  O   ASN A 170     7671   5605   6875    123    247    457
ATOM   1033  CB  ASN A 170      25.236   2.118   1.689  1.00 52.42           C  
ANISOU 1033  CB  ASN A 170     7708   5528   6681    150    191    586
ATOM   1034  CG  ASN A 170      26.102   2.551   2.838  1.00 70.21           C  
ANISOU 1034  CG  ASN A 170    10040   7684   8951    170    156    640
ATOM   1035  OD1 ASN A 170      26.893   3.449   2.749  1.00 70.95           O  
ANISOU 1035  OD1 ASN A 170    10149   7744   9064    234     94    655
ATOM   1036  ND2 ASN A 170      25.848   2.039   4.059  1.00 77.58           N  
ANISOU 1036  ND2 ASN A 170    11027   8570   9879    114    193    667
ATOM   1037  H   ASN A 170      23.541   4.183   2.171  1.00 44.00           H  
ATOM   1038  HA  ASN A 170      25.811   3.720   0.273  1.00 48.73           H  
ATOM   1039  HB3 ASN A 170      25.936   1.388   1.281  1.00 52.42           H  
ATOM   1040  HB2 ASN A 170      24.394   1.526   2.046  1.00 52.42           H  
ATOM   1041 HD22 ASN A 170      26.214   2.454   4.903  1.00 77.58           H  
ATOM   1042 HD21 ASN A 170      25.182   1.295   4.212  1.00 77.58           H  
ATOM   1043  N   LEU A 171      23.008   2.193  -0.533  1.00 42.86           N  
ANISOU 1043  N   LEU A 171     6315   4442   5526    155    219    427
ATOM   1044  CA  LEU A 171      22.252   1.672  -1.703  1.00 42.29           C  
ANISOU 1044  CA  LEU A 171     6195   4397   5477    120    255    366
ATOM   1045  C   LEU A 171      22.142   2.653  -2.880  1.00 43.24           C  
ANISOU 1045  C   LEU A 171     6283   4484   5664    152    241    323
ATOM   1046  O   LEU A 171      22.206   2.154  -4.014  1.00 41.23           O  
ANISOU 1046  O   LEU A 171     6007   4215   5444    123    272    279
ATOM   1047  CB  LEU A 171      20.897   1.005  -1.265  1.00 43.42           C  
ANISOU 1047  CB  LEU A 171     6299   4631   5567    109    254    339
ATOM   1048  CG  LEU A 171      21.034  -0.170  -0.317  1.00 42.84           C  
ANISOU 1048  CG  LEU A 171     6235   4607   5436     61    285    351
ATOM   1049  CD1 LEU A 171      19.699  -0.552   0.310  1.00 39.78           C  
ANISOU 1049  CD1 LEU A 171     5804   4306   5006     64    269    315
ATOM   1050  CD2 LEU A 171      21.474  -1.375  -1.142  1.00 41.29           C  
ANISOU 1050  CD2 LEU A 171     6040   4384   5264      1    337    330
ATOM   1051  H   LEU A 171      22.600   2.138   0.389  1.00 42.86           H  
ATOM   1052  HA  LEU A 171      22.842   0.889  -2.180  1.00 42.29           H  
ATOM   1053  HB3 LEU A 171      20.482   0.703  -2.227  1.00 43.42           H  
ATOM   1054  HB2 LEU A 171      20.207   1.765  -0.900  1.00 43.42           H  
ATOM   1055  HG  LEU A 171      21.717   0.045   0.505  1.00 42.84           H  
ATOM   1056 HD11 LEU A 171      19.171  -1.444  -0.027  1.00 39.78           H  
ATOM   1057 HD12 LEU A 171      19.838  -0.720   1.378  1.00 39.78           H  
ATOM   1058 HD13 LEU A 171      18.959   0.238   0.184  1.00 39.78           H  
ATOM   1059 HD21 LEU A 171      22.471  -1.721  -0.869  1.00 41.29           H  
ATOM   1060 HD22 LEU A 171      20.810  -2.237  -1.070  1.00 41.29           H  
ATOM   1061 HD23 LEU A 171      21.607  -1.141  -2.198  1.00 41.29           H  
ATOM   1062  N   ILE A 172      22.019   3.942  -2.583  1.00 42.04           N  
ANISOU 1062  N   ILE A 172     6125   4319   5530    211    195    330
ATOM   1063  CA  ILE A 172      22.101   4.943  -3.682  1.00 46.16           C  
ANISOU 1063  CA  ILE A 172     6612   4809   6118    242    184    284
ATOM   1064  C   ILE A 172      23.431   4.923  -4.490  1.00 49.97           C  
ANISOU 1064  C   ILE A 172     7125   5200   6660    247    189    294
ATOM   1065  O   ILE A 172      23.340   5.317  -5.636  1.00 50.22           O  
ANISOU 1065  O   ILE A 172     7130   5202   6749    245    207    245
ATOM   1066  CB  ILE A 172      21.842   6.400  -3.061  1.00 41.38           C  
ANISOU 1066  CB  ILE A 172     5984   4222   5516    304    131    285
ATOM   1067  CG1 ILE A 172      20.375   6.538  -2.443  1.00 43.79           C  
ANISOU 1067  CG1 ILE A 172     6258   4617   5764    298    123    271
ATOM   1068  CG2 ILE A 172      22.146   7.574  -3.975  1.00 46.37           C  
ANISOU 1068  CG2 ILE A 172     6577   4819   6224    336    123    233
ATOM   1069  CD1 ILE A 172      20.326   7.572  -1.316  1.00 50.97           C  
ANISOU 1069  CD1 ILE A 172     7126   5567   6675    258    157    209
ATOM   1070  H   ILE A 172      22.000   4.309  -1.642  1.00 42.04           H  
ATOM   1071  HA  ILE A 172      21.289   4.750  -4.383  1.00 46.16           H  
ATOM   1072  HB  ILE A 172      22.388   6.501  -2.123  1.00 41.38           H  
ATOM   1073 HG13 ILE A 172      20.142   5.543  -2.064  1.00 43.79           H  
ATOM   1074 HG12 ILE A 172      19.760   6.733  -3.322  1.00 43.79           H  
ATOM   1075 HG21 ILE A 172      21.641   8.475  -3.630  1.00 46.37           H  
ATOM   1076 HG22 ILE A 172      23.193   7.785  -4.195  1.00 46.37           H  
ATOM   1077 HG23 ILE A 172      21.630   7.302  -4.895  1.00 46.37           H  
ATOM   1078 HD11 ILE A 172      21.066   7.448  -0.525  1.00 50.97           H  
ATOM   1079 HD12 ILE A 172      20.448   8.552  -1.778  1.00 50.97           H  
ATOM   1080 HD13 ILE A 172      19.324   7.531  -0.888  1.00 50.97           H  
ATOM   1081  N   GLN A 173      24.572   4.475  -3.971  1.00 45.32           N  
ANISOU 1081  N   GLN A 173     6598   4565   6058    250    175    354
ATOM   1082  CA  GLN A 173      25.853   4.475  -4.714  1.00 45.67           C  
ANISOU 1082  CA  GLN A 173     6684   4517   6152    251    174    370
ATOM   1083  C   GLN A 173      26.005   3.045  -5.293  1.00 46.72           C  
ANISOU 1083  C   GLN A 173     6820   4642   6291    188    230    352
ATOM   1084  O   GLN A 173      27.138   2.712  -5.741  1.00 50.54           O  
ANISOU 1084  O   GLN A 173     7308   5062   6831    186    240    331
ATOM   1085  CB  GLN A 173      27.057   4.769  -3.731  1.00 47.56           C  
ANISOU 1085  CB  GLN A 173     6998   4718   6355    256    146    444
ATOM   1086  CG  GLN A 173      26.773   5.784  -2.681  1.00 59.80           C  
ANISOU 1086  CG  GLN A 173     8597   6167   7959    296    102    467
ATOM   1087  CD  GLN A 173      27.903   6.297  -1.763  1.00 62.62           C  
ANISOU 1087  CD  GLN A 173     9043   6486   8265    291     75    545
ATOM   1088  OE1 GLN A 173      28.953   5.657  -1.645  1.00 60.60           O  
ANISOU 1088  OE1 GLN A 173     8808   6283   7935    253     98    580
ATOM   1089  NE2 GLN A 173      27.551   7.407  -1.077  1.00 67.38           N  
ANISOU 1089  NE2 GLN A 173     9700   6994   8906    327     24    571
ATOM   1090  H   GLN A 173      24.623   4.257  -2.986  1.00 45.32           H  
ATOM   1091  HA  GLN A 173      25.779   5.249  -5.478  1.00 45.67           H  
ATOM   1092  HB3 GLN A 173      27.831   5.105  -4.421  1.00 47.56           H  
ATOM   1093  HB2 GLN A 173      27.421   3.831  -3.311  1.00 47.56           H  
ATOM   1094  HG3 GLN A 173      26.059   5.328  -1.995  1.00 59.80           H  
ATOM   1095  HG2 GLN A 173      26.295   6.647  -3.145  1.00 59.80           H  
ATOM   1096 HE22 GLN A 173      28.318   7.765  -0.526  1.00 67.38           H  
ATOM   1097 HE21 GLN A 173      26.652   7.865  -1.120  1.00 67.38           H  
ATOM   1098  N   ASN A 174      24.962   2.198  -5.258  1.00 47.04           N  
ANISOU 1098  N   ASN A 174     6855   4745   6274    137    266    356
ATOM   1099  CA  ASN A 174      24.977   0.766  -5.661  1.00 40.30           C  
ANISOU 1099  CA  ASN A 174     5998   3891   5423     74    319    334
ATOM   1100  C   ASN A 174      23.686   0.608  -6.504  1.00 39.10           C  
ANISOU 1100  C   ASN A 174     5785   3794   5277     56    343    267
ATOM   1101  O   ASN A 174      23.289   1.484  -7.302  1.00 39.20           O  
ANISOU 1101  O   ASN A 174     5764   3805   5327     88    328    226
ATOM   1102  CB  ASN A 174      25.028  -0.050  -4.391  1.00 44.83           C  
ANISOU 1102  CB  ASN A 174     6609   4492   5934     25    343    380
ATOM   1103  CG  ASN A 174      26.395  -0.088  -3.708  1.00 55.06           C  
ANISOU 1103  CG  ASN A 174     7980   5722   7218     28    326    449
ATOM   1104  OD1 ASN A 174      27.201  -0.931  -4.036  1.00 54.75           O  
ANISOU 1104  OD1 ASN A 174     7978   5701   7123    -10    344    491
ATOM   1105  ND2 ASN A 174      26.753   0.770  -2.693  1.00 56.64           N  
ANISOU 1105  ND2 ASN A 174     8205   5845   7472     72    290    457
ATOM   1106  H   ASN A 174      24.029   2.541  -5.080  1.00 47.04           H  
ATOM   1107  HA  ASN A 174      25.923   0.608  -6.181  1.00 40.30           H  
ATOM   1108  HB3 ASN A 174      24.880  -1.084  -4.704  1.00 44.83           H  
ATOM   1109  HB2 ASN A 174      24.230   0.120  -3.669  1.00 44.83           H  
ATOM   1110 HD22 ASN A 174      27.581   0.658  -2.125  1.00 56.64           H  
ATOM   1111 HD21 ASN A 174      26.045   1.440  -2.430  1.00 56.64           H  
ATOM   1112  N   ASP A 175      23.199  -0.668  -6.433  1.00 47.29           N  
ANISOU 1112  N   ASP A 175     6811   4880   6277      3    377    253
ATOM   1113  CA  ASP A 175      21.892  -1.074  -6.966  1.00 47.37           C  
ANISOU 1113  CA  ASP A 175     6774   4932   6291    -21    395    187
ATOM   1114  C   ASP A 175      20.934  -0.618  -5.904  1.00 45.01           C  
ANISOU 1114  C   ASP A 175     6437   4710   5956     -2    371    159
ATOM   1115  O   ASP A 175      21.100  -0.860  -4.685  1.00 44.47           O  
ANISOU 1115  O   ASP A 175     6339   4668   5889    -23    381    105
ATOM   1116  CB  ASP A 175      21.681  -2.603  -7.147  1.00 47.26           C  
ANISOU 1116  CB  ASP A 175     6764   4933   6259    -86    436    177
ATOM   1117  CG  ASP A 175      22.400  -3.350  -8.234  1.00 63.74           C  
ANISOU 1117  CG  ASP A 175     8860   7076   8284   -106    440    210
ATOM   1118  OD1 ASP A 175      23.163  -2.694  -8.968  1.00 57.97           O  
ANISOU 1118  OD1 ASP A 175     8147   6358   7521    -72    413    254
ATOM   1119  OD2 ASP A 175      22.291  -4.564  -8.273  1.00 68.81           O1-
ANISOU 1119  OD2 ASP A 175     9489   7748   8908   -156    469    188
ATOM   1120  H   ASP A 175      23.604  -1.260  -5.722  1.00 47.29           H  
ATOM   1121  HA  ASP A 175      21.744  -0.466  -7.858  1.00 47.37           H  
ATOM   1122  HB3 ASP A 175      20.609  -2.797  -7.102  1.00 47.26           H  
ATOM   1123  HB2 ASP A 175      22.048  -3.168  -6.291  1.00 47.26           H  
ATOM   1124  N   ARG A 176      20.075   0.341  -6.310  1.00 43.81           N  
ANISOU 1124  N   ARG A 176     6287   4588   5769     36    337    193
ATOM   1125  CA  ARG A 176      19.313   1.123  -5.297  1.00 43.07           C  
ANISOU 1125  CA  ARG A 176     6160   4562   5644     58    308    168
ATOM   1126  C   ARG A 176      18.071   0.344  -4.803  1.00 42.69           C  
ANISOU 1126  C   ARG A 176     6094   4579   5548     17    320    141
ATOM   1127  O   ARG A 176      16.988   0.912  -4.723  1.00 43.64           O  
ANISOU 1127  O   ARG A 176     6189   4752   5641     27    296    114
ATOM   1128  CB  ARG A 176      18.918   2.513  -5.953  1.00 41.73           C  
ANISOU 1128  CB  ARG A 176     5959   4377   5519     79    300    119
ATOM   1129  CG  ARG A 176      20.076   3.205  -6.605  1.00 45.19           C  
ANISOU 1129  CG  ARG A 176     6399   4768   6003    133    275    133
ATOM   1130  CD  ARG A 176      19.794   4.713  -7.021  1.00 50.80           C  
ANISOU 1130  CD  ARG A 176     7087   5442   6773    131    294     77
ATOM   1131  NE  ARG A 176      19.174   4.741  -8.387  1.00 53.52           N  
ANISOU 1131  NE  ARG A 176     7403   5833   7098     97    309     21
ATOM   1132  CZ  ARG A 176      19.525   5.465  -9.436  1.00 60.39           C  
ANISOU 1132  CZ  ARG A 176     8259   6681   8004     75    336    -34
ATOM   1133  NH1 ARG A 176      20.504   6.426  -9.457  1.00 57.44           N  
ANISOU 1133  NH1 ARG A 176     7890   6242   7693     88    352    -44
ATOM   1134  NH2 ARG A 176      18.864   5.245 -10.570  1.00 62.08           N1+
ANISOU 1134  NH2 ARG A 176     8460   6936   8191     41    344    -81
ATOM   1135  H   ARG A 176      20.063   0.526  -7.303  1.00 43.81           H  
ATOM   1136  HA  ARG A 176      19.929   1.302  -4.415  1.00 43.07           H  
ATOM   1137  HB3 ARG A 176      18.570   3.147  -5.136  1.00 41.73           H  
ATOM   1138  HB2 ARG A 176      18.034   2.374  -6.575  1.00 41.73           H  
ATOM   1139  HG3 ARG A 176      20.469   2.607  -7.427  1.00 45.19           H  
ATOM   1140  HG2 ARG A 176      20.960   3.156  -5.970  1.00 45.19           H  
ATOM   1141  HD3 ARG A 176      20.632   5.396  -6.890  1.00 50.80           H  
ATOM   1142  HD2 ARG A 176      19.015   5.211  -6.444  1.00 50.80           H  
ATOM   1143  HE  ARG A 176      18.344   4.177  -8.499  1.00 53.52           H  
ATOM   1144 HH12 ARG A 176      20.790   6.936 -10.281  1.00 57.44           H  
ATOM   1145 HH11 ARG A 176      21.130   6.609  -8.686  1.00 57.44           H  
ATOM   1146 HH22 ARG A 176      19.068   5.707 -11.445  1.00 62.08           H  
ATOM   1147 HH21 ARG A 176      18.154   4.529 -10.618  1.00 62.08           H  
ATOM   1148  N   THR A 177      18.261  -0.867  -4.291  1.00 41.58           N  
ANISOU 1148  N   THR A 177     5968   4433   5399    -28    353    148
ATOM   1149  CA  THR A 177      17.157  -1.698  -3.807  1.00 41.82           C  
ANISOU 1149  CA  THR A 177     5978   4521   5390    -66    362    118
ATOM   1150  C   THR A 177      17.539  -2.347  -2.431  1.00 38.98           C  
ANISOU 1150  C   THR A 177     5631   4199   4982    -79    369    155
ATOM   1151  O   THR A 177      18.721  -2.540  -2.128  1.00 39.43           O  
ANISOU 1151  O   THR A 177     5722   4220   5039    -85    388    203
ATOM   1152  CB  THR A 177      16.772  -2.920  -4.719  1.00 43.96           C  
ANISOU 1152  CB  THR A 177     6245   4762   5695   -117    400     77
ATOM   1153  OG1 THR A 177      17.901  -3.499  -5.332  1.00 46.69           O  
ANISOU 1153  OG1 THR A 177     6579   5082   6078   -112    395     33
ATOM   1154  CG2 THR A 177      16.019  -2.413  -5.936  1.00 40.86           C  
ANISOU 1154  CG2 THR A 177     5830   4427   5268   -155    404     42
ATOM   1155  H   THR A 177      19.123  -1.327  -4.547  1.00 41.58           H  
ATOM   1156  HA  THR A 177      16.293  -1.045  -3.686  1.00 41.82           H  
ATOM   1157  HB  THR A 177      16.226  -3.746  -4.263  1.00 43.96           H  
ATOM   1158  HG1 THR A 177      18.642  -3.596  -4.730  1.00 46.69           H  
ATOM   1159 HG21 THR A 177      16.369  -1.455  -6.320  1.00 40.86           H  
ATOM   1160 HG22 THR A 177      15.962  -3.060  -6.812  1.00 40.86           H  
ATOM   1161 HG23 THR A 177      15.005  -2.154  -5.632  1.00 40.86           H  
ATOM   1162  N   PHE A 178      16.413  -2.663  -1.693  1.00 35.04           N  
ANISOU 1162  N   PHE A 178     5106   3770   4436    -83    352    130
ATOM   1163  CA  PHE A 178      16.458  -3.381  -0.419  1.00 33.74           C  
ANISOU 1163  CA  PHE A 178     4945   3653   4221    -97    361    154
ATOM   1164  C   PHE A 178      15.362  -4.434  -0.491  1.00 26.92           C  
ANISOU 1164  C   PHE A 178     4044   2847   3338   -129    363     95
ATOM   1165  O   PHE A 178      14.399  -4.340  -1.287  1.00 27.85           O  
ANISOU 1165  O   PHE A 178     4141   2963   3479   -139    352     41
ATOM   1166  CB  PHE A 178      16.195  -2.437   0.728  1.00 30.29           C  
ANISOU 1166  CB  PHE A 178     4518   3249   3740    -48    323    194
ATOM   1167  CG  PHE A 178      14.901  -1.602   0.823  1.00 29.18           C  
ANISOU 1167  CG  PHE A 178     4349   3153   3586    -12    273    162
ATOM   1168  CD1 PHE A 178      14.886  -0.264   0.238  1.00 40.17           C  
ANISOU 1168  CD1 PHE A 178     5739   4512   5011     23    248    159
ATOM   1169  CD2 PHE A 178      13.880  -2.057   1.643  1.00 26.73           C  
ANISOU 1169  CD2 PHE A 178     4013   2916   3229    -13    250    132
ATOM   1170  CE1 PHE A 178      13.756   0.505   0.457  1.00 39.58           C  
ANISOU 1170  CE1 PHE A 178     5640   4477   4920     49    206    130
ATOM   1171  CE2 PHE A 178      12.881  -1.151   1.994  1.00 33.40           C  
ANISOU 1171  CE2 PHE A 178     4837   3796   4057     17    200    104
ATOM   1172  CZ  PHE A 178      12.784   0.082   1.351  1.00 35.39           C  
ANISOU 1172  CZ  PHE A 178     5091   4015   4340     46    180    105
ATOM   1173  H   PHE A 178      15.463  -2.489  -1.990  1.00 35.04           H  
ATOM   1174  HA  PHE A 178      17.453  -3.802  -0.273  1.00 33.74           H  
ATOM   1175  HB3 PHE A 178      17.022  -1.729   0.781  1.00 30.29           H  
ATOM   1176  HB2 PHE A 178      16.308  -3.098   1.587  1.00 30.29           H  
ATOM   1177  HD1 PHE A 178      15.713   0.109  -0.348  1.00 40.17           H  
ATOM   1178  HD2 PHE A 178      13.999  -3.036   2.081  1.00 26.73           H  
ATOM   1179  HE1 PHE A 178      13.682   1.489   0.017  1.00 39.58           H  
ATOM   1180  HE2 PHE A 178      12.091  -1.480   2.653  1.00 33.40           H  
ATOM   1181  HZ  PHE A 178      12.062   0.842   1.612  1.00 35.39           H  
ATOM   1182  N   ALA A 179      15.563  -5.546   0.266  1.00 29.58           N  
ANISOU 1182  N   ALA A 179     4374   3235   3631   -145    373    101
ATOM   1183  CA  ALA A 179      14.693  -6.735   0.040  1.00 30.33           C  
ANISOU 1183  CA  ALA A 179     4430   3381   3713   -179    378     42
ATOM   1184  C   ALA A 179      13.595  -6.612   1.085  1.00 33.06           C  
ANISOU 1184  C   ALA A 179     4753   3803   4004   -148    335     26
ATOM   1185  O   ALA A 179      13.894  -6.698   2.250  1.00 30.77           O  
ANISOU 1185  O   ALA A 179     4480   3537   3675   -123    328     72
ATOM   1186  CB  ALA A 179      15.502  -7.974   0.223  1.00 34.77           C  
ANISOU 1186  CB  ALA A 179     4994   3940   4276   -234    437     47
ATOM   1187  H   ALA A 179      16.253  -5.602   1.002  1.00 29.58           H  
ATOM   1188  HA  ALA A 179      14.180  -6.676  -0.920  1.00 30.33           H  
ATOM   1189  HB1 ALA A 179      16.207  -7.835   1.043  1.00 34.77           H  
ATOM   1190  HB2 ALA A 179      14.949  -8.843   0.578  1.00 34.77           H  
ATOM   1191  HB3 ALA A 179      15.978  -8.358  -0.679  1.00 34.77           H  
ATOM   1192  N   VAL A 180      12.323  -6.443   0.745  1.00 30.99           N  
ANISOU 1192  N   VAL A 180     4457   3575   3741   -151    302    -39
ATOM   1193  CA  VAL A 180      11.185  -6.695   1.705  1.00 28.33           C  
ANISOU 1193  CA  VAL A 180     4097   3310   3359   -125    253    -68
ATOM   1194  C   VAL A 180      10.719  -8.145   1.483  1.00 29.39           C  
ANISOU 1194  C   VAL A 180     4192   3482   3493   -161    261   -134
ATOM   1195  O   VAL A 180      10.504  -8.563   0.323  1.00 29.98           O  
ANISOU 1195  O   VAL A 180     4253   3537   3602   -183    252   -187
ATOM   1196  CB  VAL A 180       9.950  -5.780   1.359  1.00 28.16           C  
ANISOU 1196  CB  VAL A 180     4076   3291   3334    -89    191    -89
ATOM   1197  CG1 VAL A 180       8.730  -6.021   2.366  1.00 35.54           C  
ANISOU 1197  CG1 VAL A 180     4995   4294   4215    -55    137   -101
ATOM   1198  CG2 VAL A 180      10.406  -4.251   1.334  1.00 34.39           C  
ANISOU 1198  CG2 VAL A 180     4895   4027   4143    -64    194    -39
ATOM   1199  H   VAL A 180      12.078  -6.303  -0.224  1.00 30.99           H  
ATOM   1200  HA  VAL A 180      11.428  -6.565   2.759  1.00 28.33           H  
ATOM   1201  HB  VAL A 180       9.538  -6.041   0.384  1.00 28.16           H  
ATOM   1202 HG11 VAL A 180       9.125  -5.951   3.380  1.00 35.54           H  
ATOM   1203 HG12 VAL A 180       7.923  -5.303   2.222  1.00 35.54           H  
ATOM   1204 HG13 VAL A 180       8.334  -7.021   2.191  1.00 35.54           H  
ATOM   1205 HG21 VAL A 180      11.307  -3.992   0.778  1.00 34.39           H  
ATOM   1206 HG22 VAL A 180       9.596  -3.631   0.951  1.00 34.39           H  
ATOM   1207 HG23 VAL A 180      10.672  -3.900   2.331  1.00 34.39           H  
ATOM   1208  N   LEU A 181      10.679  -8.938   2.562  1.00 30.54           N  
ANISOU 1208  N   LEU A 181     4320   3680   3604   -169    279   -133
ATOM   1209  CA  LEU A 181      10.205 -10.254   2.704  1.00 32.46           C  
ANISOU 1209  CA  LEU A 181     4520   3959   3855   -208    298   -197
ATOM   1210  C   LEU A 181       8.629 -10.274   2.945  1.00 31.98           C  
ANISOU 1210  C   LEU A 181     4423   3956   3773   -183    231   -266
ATOM   1211  O   LEU A 181       8.065  -9.420   3.633  1.00 34.64           O  
ANISOU 1211  O   LEU A 181     4769   4321   4073   -137    177   -253
ATOM   1212  CB  LEU A 181      10.846 -10.967   3.911  1.00 33.78           C  
ANISOU 1212  CB  LEU A 181     4684   4157   3994   -235    357   -169
ATOM   1213  CG  LEU A 181      12.252 -11.544   3.709  1.00 39.32           C  
ANISOU 1213  CG  LEU A 181     5413   4806   4721   -284    433   -126
ATOM   1214  CD1 LEU A 181      13.244 -10.454   3.382  1.00 36.44           C  
ANISOU 1214  CD1 LEU A 181     5094   4362   4388   -272    433    -73
ATOM   1215  CD2 LEU A 181      12.738 -12.123   5.049  1.00 42.08           C  
ANISOU 1215  CD2 LEU A 181     5781   5186   5020   -299    478    -77
ATOM   1216  H   LEU A 181      10.900  -8.502   3.446  1.00 30.54           H  
ATOM   1217  HA  LEU A 181      10.446 -10.888   1.850  1.00 32.46           H  
ATOM   1218  HB3 LEU A 181      10.145 -11.727   4.258  1.00 33.78           H  
ATOM   1219  HB2 LEU A 181      10.902 -10.223   4.706  1.00 33.78           H  
ATOM   1220  HG  LEU A 181      12.335 -12.265   2.896  1.00 39.32           H  
ATOM   1221 HD11 LEU A 181      12.957  -9.514   3.853  1.00 36.44           H  
ATOM   1222 HD12 LEU A 181      14.278 -10.705   3.621  1.00 36.44           H  
ATOM   1223 HD13 LEU A 181      13.152 -10.193   2.328  1.00 36.44           H  
ATOM   1224 HD21 LEU A 181      13.267 -13.064   4.900  1.00 42.08           H  
ATOM   1225 HD22 LEU A 181      13.554 -11.551   5.491  1.00 42.08           H  
ATOM   1226 HD23 LEU A 181      11.862 -12.137   5.697  1.00 42.08           H  
ATOM   1227  N   ALA A 182       7.871 -11.243   2.358  1.00 31.70           N  
ANISOU 1227  N   ALA A 182     4347   3932   3764   -213    229   -341
ATOM   1228  CA  ALA A 182       6.409 -11.294   2.376  1.00 37.14           C  
ANISOU 1228  CA  ALA A 182     4999   4673   4438   -194    162   -418
ATOM   1229  C   ALA A 182       6.076 -12.278   3.440  1.00 38.83           C  
ANISOU 1229  C   ALA A 182     5168   4955   4632   -208    191   -449
ATOM   1230  O   ALA A 182       6.064 -13.481   3.169  1.00 46.64           O  
ANISOU 1230  O   ALA A 182     6127   5943   5650   -255    247   -479
ATOM   1231  CB  ALA A 182       5.868 -11.593   0.978  1.00 41.91           C  
ANISOU 1231  CB  ALA A 182     5590   5244   5088   -214    130   -489
ATOM   1232  H   ALA A 182       8.333 -12.012   1.893  1.00 31.70           H  
ATOM   1233  HA  ALA A 182       5.885 -10.371   2.626  1.00 37.14           H  
ATOM   1234  HB1 ALA A 182       5.740 -10.784   0.259  1.00 41.91           H  
ATOM   1235  HB2 ALA A 182       6.461 -12.370   0.496  1.00 41.91           H  
ATOM   1236  HB3 ALA A 182       4.848 -11.976   1.023  1.00 41.91           H  
ATOM   1237  N   TYR A 183       5.690 -11.762   4.595  1.00 42.02           N  
ANISOU 1237  N   TYR A 183     5565   5417   4985   -169    157   -444
ATOM   1238  CA  TYR A 183       5.265 -12.529   5.729  1.00 49.80           C  
ANISOU 1238  CA  TYR A 183     6509   6471   5943   -180    188   -472
ATOM   1239  C   TYR A 183       3.739 -12.880   5.560  1.00 48.59           C  
ANISOU 1239  C   TYR A 183     6298   6366   5798   -168    128   -576
ATOM   1240  O   TYR A 183       2.957 -11.915   5.408  1.00 50.76           O  
ANISOU 1240  O   TYR A 183     6578   6653   6056   -123     41   -601
ATOM   1241  CB  TYR A 183       5.535 -11.751   7.017  1.00 44.39           C  
ANISOU 1241  CB  TYR A 183     5850   5821   5196   -145    187   -408
ATOM   1242  CG  TYR A 183       7.041 -11.544   7.332  1.00 41.39           C  
ANISOU 1242  CG  TYR A 183     5517   5405   4806   -169    262   -317
ATOM   1243  CD1 TYR A 183       7.681 -12.582   8.006  1.00 41.75           C  
ANISOU 1243  CD1 TYR A 183     5616   5386   4860   -151    255   -246
ATOM   1244  CD2 TYR A 183       7.813 -10.464   6.787  1.00 49.61           C  
ANISOU 1244  CD2 TYR A 183     6548   6473   5827   -211    338   -307
ATOM   1245  CE1 TYR A 183       8.988 -12.376   8.389  1.00 47.64           C  
ANISOU 1245  CE1 TYR A 183     6409   6093   5599   -169    313   -166
ATOM   1246  CE2 TYR A 183       9.200 -10.317   7.159  1.00 55.36           C  
ANISOU 1246  CE2 TYR A 183     7330   7162   6542   -236    400   -222
ATOM   1247  CZ  TYR A 183       9.738 -11.244   8.041  1.00 53.72           C  
ANISOU 1247  CZ  TYR A 183     7178   6886   6346   -211    382   -152
ATOM   1248  OH  TYR A 183      11.025 -11.159   8.478  1.00 61.90           O  
ANISOU 1248  OH  TYR A 183     8270   7877   7371   -231    433    -71
ATOM   1249  H   TYR A 183       5.799 -10.784   4.819  1.00 42.02           H  
ATOM   1250  HA  TYR A 183       5.900 -13.402   5.880  1.00 49.80           H  
ATOM   1251  HB3 TYR A 183       4.969 -12.144   7.861  1.00 44.39           H  
ATOM   1252  HB2 TYR A 183       5.098 -10.783   6.771  1.00 44.39           H  
ATOM   1253  HD1 TYR A 183       7.095 -13.389   8.423  1.00 41.75           H  
ATOM   1254  HD2 TYR A 183       7.402  -9.764   6.075  1.00 49.61           H  
ATOM   1255  HE1 TYR A 183       9.358 -13.111   9.087  1.00 47.64           H  
ATOM   1256  HE2 TYR A 183       9.678  -9.403   6.840  1.00 55.36           H  
ATOM   1257  HH  TYR A 183      11.496 -10.439   8.053  1.00 61.90           H  
ATOM   1258  N   SER A 184       3.458 -14.144   5.680  1.00 48.60           N  
ANISOU 1258  N   SER A 184     6245   6392   5827   -210    171   -640
ATOM   1259  CA  SER A 184       2.101 -14.618   5.574  1.00 55.83           C  
ANISOU 1259  CA  SER A 184     7099   7362   6753   -197    115   -747
ATOM   1260  C   SER A 184       1.301 -14.570   6.859  1.00 60.99           C  
ANISOU 1260  C   SER A 184     7734   8090   7348   -156     89   -754
ATOM   1261  O   SER A 184       0.086 -14.649   6.760  1.00 66.65           O  
ANISOU 1261  O   SER A 184     8429   8839   8057   -114      1   -817
ATOM   1262  CB  SER A 184       2.030 -15.868   4.649  1.00 54.49           C  
ANISOU 1262  CB  SER A 184     6869   7204   6630   -253    176   -815
ATOM   1263  OG  SER A 184       2.831 -16.918   5.179  1.00 55.92           O  
ANISOU 1263  OG  SER A 184     7072   7313   6863   -292    207   -799
ATOM   1264  H   SER A 184       4.185 -14.835   5.796  1.00 48.60           H  
ATOM   1265  HA  SER A 184       1.466 -13.965   4.974  1.00 55.83           H  
ATOM   1266  HB3 SER A 184       2.048 -15.675   3.577  1.00 54.49           H  
ATOM   1267  HB2 SER A 184       1.034 -16.305   4.728  1.00 54.49           H  
ATOM   1268  HG  SER A 184       2.390 -17.241   5.969  1.00 55.92           H  
ATOM   1269  N   ASN A 185       2.043 -14.401   7.979  1.00 60.27           N  
ANISOU 1269  N   ASN A 185     7658   8025   7215   -169    159   -691
ATOM   1270  CA  ASN A 185       1.688 -14.083   9.352  1.00 60.62           C  
ANISOU 1270  CA  ASN A 185     7694   8140   7200   -131    139   -689
ATOM   1271  C   ASN A 185       2.888 -13.469   9.972  1.00 52.76           C  
ANISOU 1271  C   ASN A 185     6766   7121   6159    -86    105   -595
ATOM   1272  O   ASN A 185       3.966 -14.097   9.922  1.00 52.52           O  
ANISOU 1272  O   ASN A 185     6779   7081   6097    -96    162   -511
ATOM   1273  CB  ASN A 185       1.003 -15.348   9.918  1.00  0.00           C  
ATOM   1274  CG  ASN A 185       0.725 -15.361  11.480  1.00  0.00           C  
ATOM   1275  OD1 ASN A 185       0.334 -14.368  12.039  1.00  0.00           O  
ATOM   1276  ND2 ASN A 185       0.773 -16.529  12.060  1.00  0.00           N  
ATOM   1277  H   ASN A 185       3.037 -14.488   7.818  1.00 60.27           H  
ATOM   1278  HA  ASN A 185       0.958 -13.324   9.069  1.00 60.62           H  
ATOM   1279  HB3 ASN A 185       1.755 -16.120   9.755  1.00  0.00           H  
ATOM   1280  HB2 ASN A 185       0.186 -15.663   9.269  1.00  0.00           H  
ATOM   1281 HD22 ASN A 185       0.317 -16.726  12.939  1.00  0.00           H  
ATOM   1282 HD21 ASN A 185       0.987 -17.318  11.466  1.00  0.00           H  
ATOM   1283  N   VAL A 186       2.745 -12.256  10.526  1.00 45.49           N  
ATOM   1284  CA  VAL A 186       3.846 -11.515  11.184  1.00 46.48           C  
ATOM   1285  C   VAL A 186       4.267 -11.935  12.618  1.00 46.57           C  
ATOM   1286  O   VAL A 186       5.301 -11.471  13.147  1.00 47.48           O  
ATOM   1287  CB  VAL A 186       3.651  -9.957  11.150  1.00  0.00           C  
ATOM   1288  CG1 VAL A 186       3.439  -9.456   9.725  1.00  0.00           C  
ATOM   1289  CG2 VAL A 186       2.398  -9.513  11.884  1.00  0.00           C  
ATOM   1290  H   VAL A 186       1.839 -11.811  10.492  1.00 45.49           H  
ATOM   1291  HA  VAL A 186       4.737 -11.750  10.601  1.00 46.48           H  
ATOM   1292  HB  VAL A 186       4.515  -9.478  11.609  1.00  0.00           H  
ATOM   1293 HG11 VAL A 186       4.351  -9.473   9.128  1.00  0.00           H  
ATOM   1294 HG12 VAL A 186       2.727  -9.990   9.096  1.00  0.00           H  
ATOM   1295 HG13 VAL A 186       3.113  -8.421   9.628  1.00  0.00           H  
ATOM   1296 HG21 VAL A 186       2.302  -8.439  12.047  1.00  0.00           H  
ATOM   1297 HG22 VAL A 186       1.391  -9.859  11.652  1.00  0.00           H  
ATOM   1298 HG23 VAL A 186       2.530  -9.797  12.928  1.00  0.00           H  
ATOM   1299  N   GLN A 187       3.540 -12.929  13.140  1.00 46.56           N  
ATOM   1300  CA  GLN A 187       3.746 -13.848  14.282  1.00 46.60           C  
ATOM   1301  C   GLN A 187       4.731 -15.020  13.903  1.00 45.94           C  
ATOM   1302  O   GLN A 187       4.992 -15.896  14.746  1.00 45.45           O  
ATOM   1303  CB  GLN A 187       2.456 -14.317  14.912  1.00  0.00           C  
ATOM   1304  CG  GLN A 187       1.555 -13.209  15.437  1.00  0.00           C  
ATOM   1305  CD  GLN A 187       2.124 -12.304  16.494  1.00  0.00           C  
ATOM   1306  OE1 GLN A 187       2.648 -12.805  17.495  1.00  0.00           O  
ATOM   1307  NE2 GLN A 187       2.270 -11.067  16.128  1.00  0.00           N  
ATOM   1308  H   GLN A 187       2.841 -13.258  12.490  1.00 46.56           H  
ATOM   1309  HA  GLN A 187       4.292 -13.337  15.075  1.00 46.60           H  
ATOM   1310  HB3 GLN A 187       2.616 -14.892  15.824  1.00  0.00           H  
ATOM   1311  HB2 GLN A 187       1.952 -14.872  14.121  1.00  0.00           H  
ATOM   1312  HG3 GLN A 187       0.771 -13.766  15.951  1.00  0.00           H  
ATOM   1313  HG2 GLN A 187       1.108 -12.556  14.688  1.00  0.00           H  
ATOM   1314 HE22 GLN A 187       2.935 -10.473  16.601  1.00  0.00           H  
ATOM   1315 HE21 GLN A 187       1.733 -10.733  15.340  1.00  0.00           H  
ATOM   1316  N   GLU A 188       5.305 -14.914  12.709  1.00 45.12           N  
ATOM   1317  CA  GLU A 188       6.358 -15.770  12.224  1.00 45.15           C  
ATOM   1318  C   GLU A 188       7.521 -14.835  11.962  1.00 44.68           C  
ATOM   1319  O   GLU A 188       7.290 -13.643  11.658  1.00 44.85           O  
ATOM   1320  CB  GLU A 188       6.022 -16.508  10.957  1.00  0.00           C  
ATOM   1321  CG  GLU A 188       4.718 -17.363  11.059  1.00  0.00           C  
ATOM   1322  CD  GLU A 188       4.134 -18.105   9.854  1.00  0.00           C  
ATOM   1323  OE1 GLU A 188       4.745 -18.085   8.776  1.00  0.00           O  
ATOM   1324  OE2 GLU A 188       3.111 -18.759  10.116  1.00  0.00           O1-
ATOM   1325  H   GLU A 188       5.064 -14.177  12.063  1.00 45.12           H  
ATOM   1326  HA  GLU A 188       6.562 -16.577  12.928  1.00 45.15           H  
ATOM   1327  HB3 GLU A 188       6.814 -17.212  10.705  1.00  0.00           H  
ATOM   1328  HB2 GLU A 188       6.063 -15.856  10.085  1.00  0.00           H  
ATOM   1329  HG3 GLU A 188       3.938 -16.764  11.529  1.00  0.00           H  
ATOM   1330  HG2 GLU A 188       4.990 -18.093  11.821  1.00  0.00           H  
ATOM   1331  N   ARG A 189       8.706 -15.413  12.023  1.00 43.43           N  
ATOM   1332  CA  ARG A 189       9.982 -14.792  11.946  1.00 42.93           C  
ATOM   1333  C   ARG A 189      10.728 -15.179  10.579  1.00 42.14           C  
ATOM   1334  O   ARG A 189      11.934 -14.854  10.423  1.00 42.83           O  
ATOM   1335  CB  ARG A 189      10.807 -15.268  13.201  1.00  0.00           C  
ATOM   1336  CG  ARG A 189      10.093 -14.984  14.579  1.00  0.00           C  
ATOM   1337  CD  ARG A 189      10.765 -15.490  15.779  1.00  0.00           C  
ATOM   1338  NE  ARG A 189      11.956 -14.672  16.074  1.00  0.00           N  
ATOM   1339  CZ  ARG A 189      12.946 -15.003  16.938  1.00  0.00           C  
ATOM   1340  NH1 ARG A 189      12.831 -16.137  17.699  1.00  0.00           N  
ATOM   1341  NH2 ARG A 189      14.056 -14.192  17.151  1.00  0.00           N1+
ATOM   1342  H   ARG A 189       8.758 -16.389  12.278  1.00 43.43           H  
ATOM   1343  HA  ARG A 189       9.848 -13.712  12.008  1.00 42.93           H  
ATOM   1344  HB3 ARG A 189      11.777 -14.794  13.050  1.00  0.00           H  
ATOM   1345  HB2 ARG A 189      11.110 -16.295  12.992  1.00  0.00           H  
ATOM   1346  HG3 ARG A 189       9.033 -15.241  14.568  1.00  0.00           H  
ATOM   1347  HG2 ARG A 189      10.096 -13.910  14.763  1.00  0.00           H  
ATOM   1348  HD3 ARG A 189      11.257 -16.426  15.515  1.00  0.00           H  
ATOM   1349  HD2 ARG A 189      10.171 -15.627  16.682  1.00  0.00           H  
ATOM   1350  HE  ARG A 189      12.150 -13.963  15.381  1.00  0.00           H  
ATOM   1351 HH12 ARG A 189      13.447 -16.245  18.493  1.00  0.00           H  
ATOM   1352 HH11 ARG A 189      12.055 -16.767  17.555  1.00  0.00           H  
ATOM   1353 HH22 ARG A 189      14.571 -14.153  18.019  1.00  0.00           H  
ATOM   1354 HH21 ARG A 189      14.097 -13.410  16.512  1.00  0.00           H  
ATOM   1355  N   GLU A 190      10.041 -15.932   9.728  1.00 42.35           N  
ATOM   1356  CA  GLU A 190      10.545 -16.239   8.353  1.00 41.75           C  
ATOM   1357  C   GLU A 190       9.442 -15.889   7.346  1.00 41.87           C  
ATOM   1358  O   GLU A 190       8.256 -15.963   7.625  1.00 42.26           O  
ATOM   1359  CB  GLU A 190      10.837 -17.739   8.313  1.00  0.00           C  
ATOM   1360  CG  GLU A 190      12.054 -18.153   9.210  1.00  0.00           C  
ATOM   1361  CD  GLU A 190      12.239 -19.674   9.281  1.00  0.00           C  
ATOM   1362  OE1 GLU A 190      13.197 -20.101   9.947  1.00  0.00           O  
ATOM   1363  OE2 GLU A 190      11.457 -20.527   8.866  1.00  0.00           O1-
ATOM   1364  H   GLU A 190       9.040 -15.992   9.849  1.00 42.35           H  
ATOM   1365  HA  GLU A 190      11.419 -15.627   8.129  1.00 41.75           H  
ATOM   1366  HB3 GLU A 190      11.188 -17.911   7.296  1.00  0.00           H  
ATOM   1367  HB2 GLU A 190       9.924 -18.277   8.570  1.00  0.00           H  
ATOM   1368  HG3 GLU A 190      11.750 -17.896  10.225  1.00  0.00           H  
ATOM   1369  HG2 GLU A 190      13.016 -17.693   8.986  1.00  0.00           H  
ATOM   1370  N   ALA A 191       9.901 -15.573   6.154  1.00 50.45           N  
ANISOU 1370  N   ALA A 191     6551   6529   6088   -377    469   -460
ATOM   1371  CA  ALA A 191       9.211 -15.591   4.890  1.00 47.38           C  
ANISOU 1371  CA  ALA A 191     6219   6057   5727   -372    464   -398
ATOM   1372  C   ALA A 191       9.838 -16.606   3.971  1.00 47.58           C  
ANISOU 1372  C   ALA A 191     6239   6031   5810   -433    521   -412
ATOM   1373  O   ALA A 191      11.025 -16.981   4.194  1.00 52.72           O  
ANISOU 1373  O   ALA A 191     6921   6651   6458   -476    591   -356
ATOM   1374  CB  ALA A 191       9.355 -14.179   4.230  1.00 56.25           C  
ANISOU 1374  CB  ALA A 191     7408   7156   6807   -355    485   -294
ATOM   1375  H   ALA A 191      10.898 -15.437   6.072  1.00 50.45           H  
ATOM   1376  HA  ALA A 191       8.189 -15.929   5.061  1.00 47.38           H  
ATOM   1377  HB1 ALA A 191       8.821 -14.229   3.281  1.00 56.25           H  
ATOM   1378  HB2 ALA A 191       8.889 -13.449   4.891  1.00 56.25           H  
ATOM   1379  HB3 ALA A 191      10.393 -13.891   4.064  1.00 56.25           H  
ATOM   1380  N   GLU A 192       9.175 -16.903   2.843  1.00 44.13           N  
ANISOU 1380  N   GLU A 192     5765   5580   5422   -437    484   -487
ATOM   1381  CA  GLU A 192       9.644 -17.794   1.760  1.00 44.56           C  
ANISOU 1381  CA  GLU A 192     5812   5582   5537   -490    524   -509
ATOM   1382  C   GLU A 192       9.779 -17.091   0.405  1.00 38.41           C  
ANISOU 1382  C   GLU A 192     5073   4726   4794   -472    486   -491
ATOM   1383  O   GLU A 192      10.452 -17.616  -0.458  1.00 39.58           O  
ANISOU 1383  O   GLU A 192     5232   4817   4988   -512    524   -486
ATOM   1384  CB  GLU A 192       8.680 -19.008   1.628  1.00 45.25           C  
ANISOU 1384  CB  GLU A 192     5823   5709   5660   -515    515   -619
ATOM   1385  CG  GLU A 192       8.262 -19.769   2.865  1.00 55.29           C  
ANISOU 1385  CG  GLU A 192     7077   6934   6998   -571    555   -654
ATOM   1386  CD  GLU A 192       7.328 -20.902   2.594  1.00 65.53           C  
ANISOU 1386  CD  GLU A 192     8292   8273   8332   -588    534   -771
ATOM   1387  OE1 GLU A 192       6.225 -20.969   3.252  1.00 66.77           O  
ANISOU 1387  OE1 GLU A 192     8403   8505   8462   -568    513   -820
ATOM   1388  OE2 GLU A 192       7.625 -21.714   1.654  1.00 66.34           O1-
ANISOU 1388  OE2 GLU A 192     8377   8335   8495   -619    535   -818
ATOM   1389  H   GLU A 192       8.308 -16.419   2.656  1.00 44.13           H  
ATOM   1390  HA  GLU A 192      10.597 -18.205   2.093  1.00 44.56           H  
ATOM   1391  HB3 GLU A 192       9.010 -19.723   0.875  1.00 45.25           H  
ATOM   1392  HB2 GLU A 192       7.796 -18.482   1.268  1.00 45.25           H  
ATOM   1393  HG3 GLU A 192       7.701 -19.075   3.491  1.00 55.29           H  
ATOM   1394  HG2 GLU A 192       9.095 -19.993   3.531  1.00 55.29           H  
ATOM   1395  N   PHE A 193       8.934 -16.047   0.257  1.00 37.41           N  
ANISOU 1395  N   PHE A 193     4970   4597   4646   -415    415   -481
ATOM   1396  CA  PHE A 193       8.830 -15.141  -0.913  1.00 37.63           C  
ANISOU 1396  CA  PHE A 193     5038   4558   4701   -398    381   -466
ATOM   1397  C   PHE A 193       8.963 -13.721  -0.365  1.00 30.42           C  
ANISOU 1397  C   PHE A 193     4170   3641   3747   -348    350   -399
ATOM   1398  O   PHE A 193       8.833 -13.422   0.795  1.00 32.42           O  
ANISOU 1398  O   PHE A 193     4419   3947   3952   -317    334   -381
ATOM   1399  CB  PHE A 193       7.434 -15.393  -1.531  1.00 39.63           C  
ANISOU 1399  CB  PHE A 193     5269   4808   4980   -389    311   -552
ATOM   1400  CG  PHE A 193       6.921 -14.493  -2.685  1.00 43.15           C  
ANISOU 1400  CG  PHE A 193     5671   5248   5476   -435    332   -623
ATOM   1401  CD1 PHE A 193       7.359 -14.753  -3.985  1.00 45.39           C  
ANISOU 1401  CD1 PHE A 193     5894   5595   5758   -452    343   -681
ATOM   1402  CD2 PHE A 193       6.172 -13.330  -2.425  1.00 48.16           C  
ANISOU 1402  CD2 PHE A 193     6323   5814   6160   -462    338   -637
ATOM   1403  CE1 PHE A 193       6.926 -13.988  -5.028  1.00 48.95           C  
ANISOU 1403  CE1 PHE A 193     6297   6040   6260   -495    361   -753
ATOM   1404  CE2 PHE A 193       5.743 -12.496  -3.463  1.00 46.86           C  
ANISOU 1404  CE2 PHE A 193     6117   5641   6045   -504    354   -705
ATOM   1405  CZ  PHE A 193       6.127 -12.866  -4.784  1.00 45.32           C  
ANISOU 1405  CZ  PHE A 193     5857   5509   5852   -520    364   -764
ATOM   1406  H   PHE A 193       8.400 -15.814   1.082  1.00 37.41           H  
ATOM   1407  HA  PHE A 193       9.600 -15.290  -1.671  1.00 37.63           H  
ATOM   1408  HB3 PHE A 193       6.692 -15.190  -0.759  1.00 39.63           H  
ATOM   1409  HB2 PHE A 193       7.340 -16.473  -1.642  1.00 39.63           H  
ATOM   1410  HD1 PHE A 193       8.089 -15.506  -4.243  1.00 45.39           H  
ATOM   1411  HD2 PHE A 193       5.972 -13.018  -1.411  1.00 48.16           H  
ATOM   1412  HE1 PHE A 193       7.220 -14.133  -6.057  1.00 48.95           H  
ATOM   1413  HE2 PHE A 193       5.272 -11.531  -3.353  1.00 46.86           H  
ATOM   1414  HZ  PHE A 193       5.737 -12.375  -5.663  1.00 45.32           H  
ATOM   1415  N   GLY A 194       9.130 -12.789  -1.276  1.00 31.24           N  
ANISOU 1415  N   GLY A 194     4314   3681   3873   -338    341   -368
ATOM   1416  CA  GLY A 194       9.118 -11.372  -1.069  1.00 27.05           C  
ANISOU 1416  CA  GLY A 194     3821   3143   3314   -291    309   -316
ATOM   1417  C   GLY A 194       9.439 -10.635  -2.420  1.00 28.70           C  
ANISOU 1417  C   GLY A 194     4062   3288   3555   -286    291   -315
ATOM   1418  O   GLY A 194       9.457 -11.295  -3.486  1.00 26.69           O  
ANISOU 1418  O   GLY A 194     3803   2999   3340   -315    293   -361
ATOM   1419  H   GLY A 194       9.359 -13.083  -2.214  1.00 31.24           H  
ATOM   1420  HA3 GLY A 194       9.949 -11.190  -0.387  1.00 27.05           H  
ATOM   1421  HA2 GLY A 194       8.186 -10.982  -0.661  1.00 27.05           H  
ATOM   1422  N   THR A 195       9.610  -9.333  -2.330  1.00 28.66           N  
ANISOU 1422  N   THR A 195     4088   3268   3533   -249    275   -265
ATOM   1423  CA  THR A 195       9.826  -8.419  -3.483  1.00 33.70           C  
ANISOU 1423  CA  THR A 195     4756   3849   4199   -244    266   -260
ATOM   1424  C   THR A 195      10.782  -7.188  -3.103  1.00 30.66           C  
ANISOU 1424  C   THR A 195     4400   3431   3817   -221    294   -185
ATOM   1425  O   THR A 195      10.655  -6.605  -2.024  1.00 31.45           O  
ANISOU 1425  O   THR A 195     4503   3561   3884   -195    294   -139
ATOM   1426  CB  THR A 195       8.490  -7.796  -4.096  1.00 34.44           C  
ANISOU 1426  CB  THR A 195     4855   3961   4270   -219    197   -298
ATOM   1427  OG1 THR A 195       7.512  -8.833  -4.351  1.00 37.47           O  
ANISOU 1427  OG1 THR A 195     5218   4366   4654   -239    162   -372
ATOM   1428  CG2 THR A 195       8.704  -6.964  -5.439  1.00 30.10           C  
ANISOU 1428  CG2 THR A 195     4337   3354   3745   -219    197   -294
ATOM   1429  H   THR A 195       9.690  -8.979  -1.387  1.00 28.66           H  
ATOM   1430  HA  THR A 195      10.172  -8.992  -4.344  1.00 33.70           H  
ATOM   1431  HB  THR A 195       7.994  -7.138  -3.382  1.00 34.44           H  
ATOM   1432  HG1 THR A 195       7.561  -9.490  -3.652  1.00 37.47           H  
ATOM   1433 HG21 THR A 195       7.754  -6.541  -5.767  1.00 30.10           H  
ATOM   1434 HG22 THR A 195       9.399  -6.143  -5.265  1.00 30.10           H  
ATOM   1435 HG23 THR A 195       9.130  -7.573  -6.236  1.00 30.10           H  
ATOM   1436  N   THR A 196      11.725  -6.813  -3.996  1.00 34.24           N  
ANISOU 1436  N   THR A 196     4876   3820   4312   -229    314   -175
ATOM   1437  CA  THR A 196      12.582  -5.628  -3.856  1.00 32.98           C  
ANISOU 1437  CA  THR A 196     4744   3621   4166   -204    334   -114
ATOM   1438  C   THR A 196      11.821  -4.282  -3.824  1.00 31.41           C  
ANISOU 1438  C   THR A 196     4552   3426   3956   -164    292   -113
ATOM   1439  O   THR A 196      10.990  -4.011  -4.683  1.00 34.10           O  
ANISOU 1439  O   THR A 196     4888   3774   4293   -169    261   -162
ATOM   1440  CB  THR A 196      13.612  -5.666  -4.930  1.00 27.95           C  
ANISOU 1440  CB  THR A 196     4124   2910   3584   -231    378   -107
ATOM   1441  OG1 THR A 196      13.149  -5.412  -6.273  1.00 32.36           O  
ANISOU 1441  OG1 THR A 196     4687   3441   4169   -239    364   -154
ATOM   1442  CG2 THR A 196      14.440  -6.978  -4.976  1.00 32.34           C  
ANISOU 1442  CG2 THR A 196     4673   3462   4154   -279    419   -116
ATOM   1443  H   THR A 196      11.790  -7.431  -4.792  1.00 34.24           H  
ATOM   1444  HA  THR A 196      13.110  -5.586  -2.904  1.00 32.98           H  
ATOM   1445  HB  THR A 196      14.367  -4.887  -4.825  1.00 27.95           H  
ATOM   1446  HG1 THR A 196      12.976  -4.471  -6.357  1.00 32.36           H  
ATOM   1447 HG21 THR A 196      13.852  -7.856  -5.242  1.00 32.34           H  
ATOM   1448 HG22 THR A 196      15.279  -6.936  -5.671  1.00 32.34           H  
ATOM   1449 HG23 THR A 196      14.879  -7.237  -4.013  1.00 32.34           H  
ATOM   1450  N   ALA A 197      12.154  -3.438  -2.868  1.00 31.98           N  
ANISOU 1450  N   ALA A 197     4637   3490   4024   -127    291    -59
ATOM   1451  CA  ALA A 197      11.809  -2.060  -2.874  1.00 27.68           C  
ANISOU 1451  CA  ALA A 197     4094   2955   3469    -88    253    -55
ATOM   1452  C   ALA A 197      13.019  -1.385  -3.599  1.00 30.49           C  
ANISOU 1452  C   ALA A 197     4467   3253   3865    -65    273    -17
ATOM   1453  O   ALA A 197      14.163  -1.589  -3.241  1.00 30.82           O  
ANISOU 1453  O   ALA A 197     4524   3276   3910    -52    289     36
ATOM   1454  CB  ALA A 197      11.689  -1.532  -1.382  1.00 36.70           C  
ANISOU 1454  CB  ALA A 197     5227   4160   4556    -54    212    -35
ATOM   1455  H   ALA A 197      12.945  -3.651  -2.278  1.00 31.98           H  
ATOM   1456  HA  ALA A 197      10.894  -1.987  -3.461  1.00 27.68           H  
ATOM   1457  HB1 ALA A 197      11.079  -2.179  -0.752  1.00 36.70           H  
ATOM   1458  HB2 ALA A 197      12.673  -1.405  -0.931  1.00 36.70           H  
ATOM   1459  HB3 ALA A 197      11.075  -0.637  -1.484  1.00 36.70           H  
ATOM   1460  N   GLU A 198      12.747  -0.797  -4.774  1.00 33.26           N  
ANISOU 1460  N   GLU A 198     4817   3574   4245    -61    269    -45
ATOM   1461  CA  GLU A 198      13.610   0.218  -5.479  1.00 35.99           C  
ANISOU 1461  CA  GLU A 198     5172   3862   4640    -40    287    -24
ATOM   1462  C   GLU A 198      13.398   1.616  -4.838  1.00 36.11           C  
ANISOU 1462  C   GLU A 198     5176   3894   4649      4    253    -19
ATOM   1463  O   GLU A 198      12.273   2.000  -4.670  1.00 29.09           O  
ANISOU 1463  O   GLU A 198     4275   3032   3744     -2    233    -60
ATOM   1464  CB  GLU A 198      13.212   0.226  -6.975  1.00 41.82           C  
ANISOU 1464  CB  GLU A 198     5914   4552   5425    -72    318    -68
ATOM   1465  CG  GLU A 198      13.900   1.408  -7.809  1.00 46.54           C  
ANISOU 1465  CG  GLU A 198     6522   5082   6080    -55    342    -49
ATOM   1466  CD  GLU A 198      14.184   1.202  -9.303  1.00 50.51           C  
ANISOU 1466  CD  GLU A 198     7027   5539   6624    -86    372    -98
ATOM   1467  OE1 GLU A 198      15.065   1.859  -9.859  1.00 48.98           O  
ANISOU 1467  OE1 GLU A 198     6824   5355   6431    -90    365   -142
ATOM   1468  OE2 GLU A 198      13.520   0.398  -9.927  1.00 56.06           O1-
ANISOU 1468  OE2 GLU A 198     7745   6197   7359   -109    402    -91
ATOM   1469  H   GLU A 198      11.742  -0.778  -4.870  1.00 33.26           H  
ATOM   1470  HA  GLU A 198      14.658  -0.047  -5.337  1.00 35.99           H  
ATOM   1471  HB3 GLU A 198      12.126   0.312  -7.016  1.00 41.82           H  
ATOM   1472  HB2 GLU A 198      13.516  -0.690  -7.480  1.00 41.82           H  
ATOM   1473  HG3 GLU A 198      14.823   1.752  -7.344  1.00 46.54           H  
ATOM   1474  HG2 GLU A 198      13.327   2.325  -7.670  1.00 46.54           H  
ATOM   1475  N   ILE A 199      14.533   2.313  -4.443  1.00 37.30           N  
ANISOU 1475  N   ILE A 199     5334   4026   4813     45    245     30
ATOM   1476  CA  ILE A 199      14.393   3.729  -3.933  1.00 34.53           C  
ANISOU 1476  CA  ILE A 199     4969   3687   4464     90    211     35
ATOM   1477  C   ILE A 199      14.244   4.597  -5.175  1.00 32.57           C  
ANISOU 1477  C   ILE A 199     4706   3403   4266     87    226    -10
ATOM   1478  O   ILE A 199      14.970   4.501  -6.149  1.00 42.19           O  
ANISOU 1478  O   ILE A 199     5932   4563   5535     81    257    -14
ATOM   1479  CB  ILE A 199      15.730   4.072  -3.163  1.00 32.86           C  
ANISOU 1479  CB  ILE A 199     4772   3453   4259    136    195     95
ATOM   1480  CG1 ILE A 199      16.182   2.964  -2.104  1.00 29.74           C  
ANISOU 1480  CG1 ILE A 199     4393   3100   3805    135    182    136
ATOM   1481  CG2 ILE A 199      15.560   5.441  -2.518  1.00 33.61           C  
ANISOU 1481  CG2 ILE A 199     4848   3554   4369    185    158     94
ATOM   1482  CD1 ILE A 199      17.725   2.786  -1.888  1.00 31.73           C  
ANISOU 1482  CD1 ILE A 199     4677   3321   4059    167    173    200
ATOM   1483  H   ILE A 199      15.459   1.915  -4.503  1.00 37.30           H  
ATOM   1484  HA  ILE A 199      13.694   3.714  -3.097  1.00 34.53           H  
ATOM   1485  HB  ILE A 199      16.513   4.121  -3.921  1.00 32.86           H  
ATOM   1486 HG13 ILE A 199      15.877   2.015  -2.544  1.00 29.74           H  
ATOM   1487 HG12 ILE A 199      15.741   3.100  -1.116  1.00 29.74           H  
ATOM   1488 HG21 ILE A 199      14.853   5.400  -1.689  1.00 33.61           H  
ATOM   1489 HG22 ILE A 199      16.545   5.808  -2.229  1.00 33.61           H  
ATOM   1490 HG23 ILE A 199      15.160   6.230  -3.155  1.00 33.61           H  
ATOM   1491 HD11 ILE A 199      18.249   1.964  -2.377  1.00 31.73           H  
ATOM   1492 HD12 ILE A 199      18.211   3.647  -2.346  1.00 31.73           H  
ATOM   1493 HD13 ILE A 199      17.998   2.798  -0.832  1.00 31.73           H  
ATOM   1494  N   TYR A 200      13.153   5.424  -5.152  1.00 28.05           N  
ANISOU 1494  N   TYR A 200     4114   2865   3677     89    206    -45
ATOM   1495  CA  TYR A 200      12.665   6.224  -6.261  1.00 36.36           C  
ANISOU 1495  CA  TYR A 200     5151   3893   4773     86    222    -90
ATOM   1496  C   TYR A 200      13.049   7.721  -6.031  1.00 39.25           C  
ANISOU 1496  C   TYR A 200     5491   4272   5151    130    194    -88
ATOM   1497  O   TYR A 200      13.559   8.424  -6.923  1.00 44.00           O  
ANISOU 1497  O   TYR A 200     6072   4852   5795    130    211   -128
ATOM   1498  CB  TYR A 200      11.158   6.025  -6.422  1.00 40.17           C  
ANISOU 1498  CB  TYR A 200     5636   4397   5229     34    232   -148
ATOM   1499  CG  TYR A 200      10.610   6.393  -7.740  1.00 28.96           C  
ANISOU 1499  CG  TYR A 200     4215   3040   3749     28    190   -158
ATOM   1500  CD1 TYR A 200      11.017   5.758  -8.941  1.00 29.82           C  
ANISOU 1500  CD1 TYR A 200     4308   3170   3854     38    174   -180
ATOM   1501  CD2 TYR A 200       9.702   7.466  -7.769  1.00 32.50           C  
ANISOU 1501  CD2 TYR A 200     4678   3526   4145     12    167   -150
ATOM   1502  CE1 TYR A 200      10.345   6.074 -10.149  1.00 34.76           C  
ANISOU 1502  CE1 TYR A 200     4936   3849   4422     31    132   -188
ATOM   1503  CE2 TYR A 200       9.148   7.874  -8.988  1.00 38.36           C  
ANISOU 1503  CE2 TYR A 200     5421   4321   4832     10    122   -161
ATOM   1504  CZ  TYR A 200       9.465   7.157 -10.176  1.00 34.99           C  
ANISOU 1504  CZ  TYR A 200     4984   3912   4400     19    104   -178
ATOM   1505  OH  TYR A 200       8.827   7.430 -11.338  1.00 43.11           O  
ANISOU 1505  OH  TYR A 200     6018   4990   5372     14     56   -188
ATOM   1506  H   TYR A 200      12.661   5.519  -4.275  1.00 28.05           H  
ATOM   1507  HA  TYR A 200      13.223   6.011  -7.173  1.00 36.36           H  
ATOM   1508  HB3 TYR A 200      10.609   6.553  -5.643  1.00 40.17           H  
ATOM   1509  HB2 TYR A 200      10.963   4.957  -6.317  1.00 40.17           H  
ATOM   1510  HD1 TYR A 200      11.740   4.957  -8.910  1.00 29.82           H  
ATOM   1511  HD2 TYR A 200       9.198   7.899  -6.918  1.00 32.50           H  
ATOM   1512  HE1 TYR A 200      10.616   5.552 -11.055  1.00 34.76           H  
ATOM   1513  HE2 TYR A 200       8.290   8.529  -8.941  1.00 38.36           H  
ATOM   1514  HH  TYR A 200       9.312   7.046 -12.073  1.00 43.11           H  
ATOM   1515  N   ALA A 201      12.781   8.184  -4.777  1.00 43.66           N  
ANISOU 1515  N   ALA A 201     6049   4863   5677    167    153    -46
ATOM   1516  CA  ALA A 201      13.117   9.500  -4.267  1.00 40.94           C  
ANISOU 1516  CA  ALA A 201     5680   4528   5349    213    121    -41
ATOM   1517  C   ALA A 201      13.469   9.456  -2.794  1.00 38.58           C  
ANISOU 1517  C   ALA A 201     5394   4231   5033    261     84     24
ATOM   1518  O   ALA A 201      12.927   8.553  -2.237  1.00 31.62           O  
ANISOU 1518  O   ALA A 201     4536   3380   4100    252     73     56
ATOM   1519  CB  ALA A 201      11.962  10.593  -4.561  1.00 37.14           C  
ANISOU 1519  CB  ALA A 201     5182   4102   4826    197     98    -75
ATOM   1520  H   ALA A 201      12.525   7.594  -3.999  1.00 43.66           H  
ATOM   1521  HA  ALA A 201      14.080   9.736  -4.721  1.00 40.94           H  
ATOM   1522  HB1 ALA A 201      12.245  11.044  -5.512  1.00 37.14           H  
ATOM   1523  HB2 ALA A 201      11.014  10.060  -4.643  1.00 37.14           H  
ATOM   1524  HB3 ALA A 201      11.779  11.364  -3.813  1.00 37.14           H  
ATOM   1525  N   TYR A 202      14.203  10.471  -2.226  1.00 46.61           N  
ANISOU 1525  N   TYR A 202     6399   5217   6095    311     63     38
ATOM   1526  CA  TYR A 202      14.805  10.506  -0.930  1.00 44.16           C  
ANISOU 1526  CA  TYR A 202     6111   4888   5778    358     29    100
ATOM   1527  C   TYR A 202      14.851  11.964  -0.543  1.00 42.74           C  
ANISOU 1527  C   TYR A 202     5905   4714   5622    413    -18    100
ATOM   1528  O   TYR A 202      15.186  12.783  -1.399  1.00 51.33           O  
ANISOU 1528  O   TYR A 202     6953   5791   6758    420    -12     51
ATOM   1529  CB  TYR A 202      16.137   9.757  -1.046  1.00 51.14           C  
ANISOU 1529  CB  TYR A 202     7022   5699   6709    365     50    123
ATOM   1530  CG  TYR A 202      17.351  10.255  -0.258  1.00 51.80           C  
ANISOU 1530  CG  TYR A 202     7147   5758   6775    401     17    192
ATOM   1531  CD1 TYR A 202      17.572   9.829   1.077  1.00 62.17           C  
ANISOU 1531  CD1 TYR A 202     8498   7097   8027    376     25    234
ATOM   1532  CD2 TYR A 202      18.290  11.127  -0.785  1.00 54.49           C  
ANISOU 1532  CD2 TYR A 202     7492   6049   7162    459    -21    211
ATOM   1533  CE1 TYR A 202      18.744  10.204   1.792  1.00 66.55           C  
ANISOU 1533  CE1 TYR A 202     9098   7630   8559    401      1    297
ATOM   1534  CE2 TYR A 202      19.447  11.533  -0.160  1.00 54.97           C  
ANISOU 1534  CE2 TYR A 202     7602   6082   7201    488    -54    275
ATOM   1535  CZ  TYR A 202      19.669  11.086   1.143  1.00 65.44           C  
ANISOU 1535  CZ  TYR A 202     8971   7436   8459    456    -41    320
ATOM   1536  OH  TYR A 202      20.921  11.363   1.773  1.00 68.75           O  
ANISOU 1536  OH  TYR A 202     9446   7827   8849    479    -69    384
ATOM   1537  H   TYR A 202      14.495  11.252  -2.796  1.00 46.61           H  
ATOM   1538  HA  TYR A 202      14.157  10.030  -0.194  1.00 44.16           H  
ATOM   1539  HB3 TYR A 202      16.479   9.867  -2.075  1.00 51.14           H  
ATOM   1540  HB2 TYR A 202      15.919   8.703  -0.869  1.00 51.14           H  
ATOM   1541  HD1 TYR A 202      16.920   9.118   1.564  1.00 62.17           H  
ATOM   1542  HD2 TYR A 202      18.269  11.326  -1.846  1.00 54.49           H  
ATOM   1543  HE1 TYR A 202      18.975   9.855   2.788  1.00 66.55           H  
ATOM   1544  HE2 TYR A 202      20.146  12.145  -0.710  1.00 54.97           H  
ATOM   1545  HH  TYR A 202      20.857  11.351   2.731  1.00 68.75           H  
ATOM   1546  N   ARG A 203      14.611  12.258   0.701  1.00 40.41           N  
ANISOU 1546  N   ARG A 203     5629   4434   5290    451    -63    151
ATOM   1547  CA  ARG A 203      14.798  13.478   1.425  1.00 44.75           C  
ANISOU 1547  CA  ARG A 203     6157   4986   5860    507   -115    156
ATOM   1548  C   ARG A 203      15.527  12.989   2.728  1.00 40.43           C  
ANISOU 1548  C   ARG A 203     5652   4433   5275    547   -159    225
ATOM   1549  O   ARG A 203      15.138  11.971   3.254  1.00 33.03           O  
ANISOU 1549  O   ARG A 203     4741   3540   4268    528   -162    255
ATOM   1550  CB  ARG A 203      13.340  14.001   1.706  1.00 46.36           C  
ANISOU 1550  CB  ARG A 203     6324   5255   6036    496   -130    120
ATOM   1551  CG  ARG A 203      13.110  15.173   2.696  1.00 54.21           C  
ANISOU 1551  CG  ARG A 203     7302   6265   7032    551   -191    136
ATOM   1552  CD  ARG A 203      11.683  15.714   2.768  1.00 52.41           C  
ANISOU 1552  CD  ARG A 203     7060   6111   6744    533   -213    123
ATOM   1553  NE  ARG A 203      11.530  16.981   3.481  1.00 55.16           N  
ANISOU 1553  NE  ARG A 203     7359   6474   7125    531   -218     69
ATOM   1554  CZ  ARG A 203      11.723  18.243   3.156  1.00 59.90           C  
ANISOU 1554  CZ  ARG A 203     7932   7081   7748    577   -265     69
ATOM   1555  NH1 ARG A 203      11.948  18.519   1.877  1.00 52.74           N  
ANISOU 1555  NH1 ARG A 203     7046   6163   6830    633   -317    122
ATOM   1556  NH2 ARG A 203      11.603  19.250   4.034  1.00 64.90           N1+
ANISOU 1556  NH2 ARG A 203     8517   7730   8412    564   -259     14
ATOM   1557  H   ARG A 203      14.216  11.557   1.313  1.00 40.41           H  
ATOM   1558  HA  ARG A 203      15.426  14.141   0.829  1.00 44.75           H  
ATOM   1559  HB3 ARG A 203      12.763  13.182   2.136  1.00 46.36           H  
ATOM   1560  HB2 ARG A 203      12.890  14.376   0.786  1.00 46.36           H  
ATOM   1561  HG3 ARG A 203      13.885  15.937   2.630  1.00 54.21           H  
ATOM   1562  HG2 ARG A 203      13.328  14.812   3.701  1.00 54.21           H  
ATOM   1563  HD3 ARG A 203      11.201  14.971   3.403  1.00 52.41           H  
ATOM   1564  HD2 ARG A 203      11.259  15.692   1.764  1.00 52.41           H  
ATOM   1565  HE  ARG A 203      11.232  16.870   4.439  1.00 55.16           H  
ATOM   1566 HH12 ARG A 203      11.765  19.490   1.669  1.00 52.74           H  
ATOM   1567 HH11 ARG A 203      12.130  17.872   1.123  1.00 52.74           H  
ATOM   1568 HH22 ARG A 203      11.555  20.204   3.706  1.00 64.90           H  
ATOM   1569 HH21 ARG A 203      11.374  19.069   5.001  1.00 64.90           H  
ATOM   1570  N   GLU A 204      16.437  13.837   3.253  1.00 47.51           N  
ANISOU 1570  N   GLU A 204     6557   5276   6218    602   -197    247
ATOM   1571  CA  GLU A 204      16.638  13.872   4.750  1.00 48.11           C  
ANISOU 1571  CA  GLU A 204     6681   5338   6260    643   -246    312
ATOM   1572  C   GLU A 204      15.881  15.094   5.221  1.00 46.49           C  
ANISOU 1572  C   GLU A 204     6449   5155   6059    696   -308    310
ATOM   1573  O   GLU A 204      15.932  16.080   4.494  1.00 47.62           O  
ANISOU 1573  O   GLU A 204     6544   5279   6269    724   -323    266
ATOM   1574  CB  GLU A 204      18.169  14.000   4.899  1.00 47.85           C  
ANISOU 1574  CB  GLU A 204     6692   5219   6271    667   -254    343
ATOM   1575  CG  GLU A 204      18.756  12.564   4.857  1.00 53.68           C  
ANISOU 1575  CG  GLU A 204     7459   5932   7005    612   -194    348
ATOM   1576  CD  GLU A 204      20.293  12.498   5.049  1.00 59.50           C  
ANISOU 1576  CD  GLU A 204     8272   6613   7723    619   -206    414
ATOM   1577  OE1 GLU A 204      20.834  13.255   5.887  1.00 58.94           O  
ANISOU 1577  OE1 GLU A 204     8239   6537   7617    656   -256    462
ATOM   1578  OE2 GLU A 204      20.904  11.587   4.515  1.00 64.18           O1-
ANISOU 1578  OE2 GLU A 204     8890   7163   8332    584   -165    417
ATOM   1579  H   GLU A 204      16.582  14.727   2.798  1.00 47.51           H  
ATOM   1580  HA  GLU A 204      16.355  12.985   5.317  1.00 48.11           H  
ATOM   1581  HB3 GLU A 204      18.353  14.325   5.923  1.00 47.85           H  
ATOM   1582  HB2 GLU A 204      18.736  14.448   4.083  1.00 47.85           H  
ATOM   1583  HG3 GLU A 204      18.448  12.115   3.912  1.00 53.68           H  
ATOM   1584  HG2 GLU A 204      18.180  11.996   5.586  1.00 53.68           H  
ATOM   1585  N   GLU A 205      15.259  15.093   6.447  1.00 47.60           N  
ANISOU 1585  N   GLU A 205     6617   5337   6131    709   -342    353
ATOM   1586  CA  GLU A 205      14.673  16.194   7.183  1.00 52.62           C  
ANISOU 1586  CA  GLU A 205     7235   5997   6761    760   -406    358
ATOM   1587  C   GLU A 205      14.985  16.007   8.633  1.00 46.62           C  
ANISOU 1587  C   GLU A 205     6537   5205   5971    805   -458    426
ATOM   1588  O   GLU A 205      14.859  14.876   9.081  1.00 39.42           O  
ANISOU 1588  O   GLU A 205     5684   4267   5026    787   -438    470
ATOM   1589  CB  GLU A 205      13.199  16.249   6.807  1.00 47.43           C  
ANISOU 1589  CB  GLU A 205     6554   5425   6042    735   -407    342
ATOM   1590  CG  GLU A 205      12.408  17.465   7.408  1.00 52.86           C  
ANISOU 1590  CG  GLU A 205     7179   6143   6762    707   -386    274
ATOM   1591  CD  GLU A 205      10.969  17.743   6.925  1.00 62.69           C  
ANISOU 1591  CD  GLU A 205     8406   7461   7951    702   -416    265
ATOM   1592  OE1 GLU A 205      10.551  18.918   7.165  1.00 60.60           O  
ANISOU 1592  OE1 GLU A 205     8168   7218   7641    737   -465    308
ATOM   1593  OE2 GLU A 205      10.320  16.863   6.326  1.00 67.26           O1-
ANISOU 1593  OE2 GLU A 205     8951   8075   8531    661   -393    215
ATOM   1594  H   GLU A 205      15.479  14.321   7.060  1.00 47.60           H  
ATOM   1595  HA  GLU A 205      15.118  17.144   6.888  1.00 52.62           H  
ATOM   1596  HB3 GLU A 205      12.733  15.314   7.119  1.00 47.43           H  
ATOM   1597  HB2 GLU A 205      13.015  16.159   5.736  1.00 47.43           H  
ATOM   1598  HG3 GLU A 205      12.966  18.396   7.311  1.00 52.86           H  
ATOM   1599  HG2 GLU A 205      12.343  17.263   8.477  1.00 52.86           H  
ATOM   1600  N   GLN A 206      15.381  17.031   9.365  1.00 51.65           N  
ANISOU 1600  N   GLN A 206     7163   5843   6617    862   -524    433
ATOM   1601  CA  GLN A 206      15.492  17.172  10.851  1.00 52.91           C  
ANISOU 1601  CA  GLN A 206     7385   5985   6735    905   -582    496
ATOM   1602  C   GLN A 206      14.125  17.050  11.487  1.00 49.95           C  
ANISOU 1602  C   GLN A 206     6988   5668   6324    935   -633    497
ATOM   1603  O   GLN A 206      13.190  17.742  11.035  1.00 47.44           O  
ANISOU 1603  O   GLN A 206     6609   5362   6055    957   -657    453
ATOM   1604  CB  GLN A 206      16.039  18.556  11.265  1.00 52.25           C  
ANISOU 1604  CB  GLN A 206     7328   5809   6716    960   -630    513
ATOM   1605  CG  GLN A 206      17.587  18.578  11.035  1.00 54.10           C  
ANISOU 1605  CG  GLN A 206     7616   5977   6961    935   -595    537
ATOM   1606  CD  GLN A 206      18.314  17.790  12.096  1.00 61.33           C  
ANISOU 1606  CD  GLN A 206     8602   6807   7894    988   -659    585
ATOM   1607  OE1 GLN A 206      17.975  17.779  13.294  1.00 67.91           O  
ANISOU 1607  OE1 GLN A 206     9450   7631   8722   1043   -732    605
ATOM   1608  NE2 GLN A 206      19.317  16.989  11.716  1.00 68.68           N  
ANISOU 1608  NE2 GLN A 206     9580   7670   8845    970   -637    602
ATOM   1609  H   GLN A 206      15.621  17.863   8.846  1.00 51.65           H  
ATOM   1610  HA  GLN A 206      16.249  16.467  11.195  1.00 52.91           H  
ATOM   1611  HB3 GLN A 206      15.855  18.862  12.295  1.00 52.25           H  
ATOM   1612  HB2 GLN A 206      15.462  19.255  10.659  1.00 52.25           H  
ATOM   1613  HG3 GLN A 206      17.996  19.586  11.108  1.00 54.10           H  
ATOM   1614  HG2 GLN A 206      17.852  18.270  10.023  1.00 54.10           H  
ATOM   1615 HE22 GLN A 206      19.679  16.509  12.527  1.00 68.68           H  
ATOM   1616 HE21 GLN A 206      19.689  16.939  10.778  1.00 68.68           H  
ATOM   1617  N   ASP A 207      13.971  16.287  12.558  1.00 53.63           N  
ANISOU 1617  N   ASP A 207     7503   6170   6704    933   -648    545
ATOM   1618  CA  ASP A 207      12.691  16.201  13.311  1.00 55.15           C  
ANISOU 1618  CA  ASP A 207     7682   6422   6849    957   -695    551
ATOM   1619  C   ASP A 207      12.969  15.475  14.651  1.00 55.99           C  
ANISOU 1619  C   ASP A 207     7863   6507   6905    999   -748    616
ATOM   1620  O   ASP A 207      13.611  14.425  14.608  1.00 56.01           O  
ANISOU 1620  O   ASP A 207     7923   6518   6840    970   -720    657
ATOM   1621  CB  ASP A 207      11.505  15.617  12.520  1.00 51.40           C  
ANISOU 1621  CB  ASP A 207     7189   6030   6310    904   -654    532
ATOM   1622  CG  ASP A 207      10.125  16.030  12.951  1.00 48.06           C  
ANISOU 1622  CG  ASP A 207     6722   5666   5871    919   -695    506
ATOM   1623  OD1 ASP A 207       9.960  17.056  13.637  1.00 52.02           O  
ANISOU 1623  OD1 ASP A 207     7217   6153   6395    974   -759    514
ATOM   1624  OD2 ASP A 207       9.210  15.489  12.291  1.00 40.75           O1-
ANISOU 1624  OD2 ASP A 207     5772   4801   4911    876   -668    475
ATOM   1625  H   ASP A 207      14.678  15.683  12.953  1.00 53.63           H  
ATOM   1626  HA  ASP A 207      12.488  17.218  13.644  1.00 55.15           H  
ATOM   1627  HB3 ASP A 207      11.603  14.546  12.344  1.00 51.40           H  
ATOM   1628  HB2 ASP A 207      11.602  15.881  11.467  1.00 51.40           H  
ATOM   1629  N   PHE A 208      12.442  16.016  15.782  1.00 56.95           N  
ANISOU 1629  N   PHE A 208     7984   6595   7059   1062   -822    625
ATOM   1630  CA  PHE A 208      12.646  15.526  17.162  1.00 65.64           C  
ANISOU 1630  CA  PHE A 208     9153   7677   8110   1098   -875    683
ATOM   1631  C   PHE A 208      14.160  15.440  17.529  1.00 66.22           C  
ANISOU 1631  C   PHE A 208     9311   7687   8162   1085   -854    732
ATOM   1632  O   PHE A 208      14.576  14.642  18.348  1.00 59.46           O  
ANISOU 1632  O   PHE A 208     8513   6848   7230   1063   -845    777
ATOM   1633  CB  PHE A 208      11.874  14.206  17.297  1.00 58.34           C  
ANISOU 1633  CB  PHE A 208     8218   6847   7102   1064   -861    689
ATOM   1634  CG  PHE A 208      10.369  14.112  16.956  1.00 54.79           C  
ANISOU 1634  CG  PHE A 208     7713   6442   6663   1069   -897    673
ATOM   1635  CD1 PHE A 208      10.000  13.814  15.637  1.00 47.24           C  
ANISOU 1635  CD1 PHE A 208     6742   5443   5763   1099   -938    673
ATOM   1636  CD2 PHE A 208       9.411  14.216  18.003  1.00 52.07           C  
ANISOU 1636  CD2 PHE A 208     7333   6182   6269   1040   -888    656
ATOM   1637  CE1 PHE A 208       8.642  13.649  15.367  1.00 43.86           C  
ANISOU 1637  CE1 PHE A 208     6268   5055   5341   1101   -966    659
ATOM   1638  CE2 PHE A 208       8.105  13.983  17.663  1.00 46.54           C  
ANISOU 1638  CE2 PHE A 208     6586   5520   5578   1038   -915    642
ATOM   1639  CZ  PHE A 208       7.702  13.735  16.368  1.00 42.91           C  
ANISOU 1639  CZ  PHE A 208     6114   5016   5172   1069   -953    645
ATOM   1640  H   PHE A 208      12.088  16.961  15.773  1.00 56.95           H  
ATOM   1641  HA  PHE A 208      12.190  16.191  17.895  1.00 65.64           H  
ATOM   1642  HB3 PHE A 208      11.959  13.688  18.253  1.00 58.34           H  
ATOM   1643  HB2 PHE A 208      12.265  13.512  16.553  1.00 58.34           H  
ATOM   1644  HD1 PHE A 208      10.756  13.533  14.918  1.00 47.24           H  
ATOM   1645  HD2 PHE A 208       9.552  14.465  19.044  1.00 52.07           H  
ATOM   1646  HE1 PHE A 208       8.486  13.454  14.316  1.00 43.86           H  
ATOM   1647  HE2 PHE A 208       7.347  14.174  18.409  1.00 46.54           H  
ATOM   1648  HZ  PHE A 208       6.669  13.548  16.115  1.00 42.91           H  
ATOM   1649  N   GLY A 209      14.967  16.346  16.903  1.00 52.12           N  
ANISOU 1649  N   GLY A 209     7519   5837   6449   1080   -834    714
ATOM   1650  CA  GLY A 209      16.356  16.369  16.992  1.00 55.84           C  
ANISOU 1650  CA  GLY A 209     8069   6243   6905   1059   -812    757
ATOM   1651  C   GLY A 209      17.133  15.332  16.160  1.00 63.49           C  
ANISOU 1651  C   GLY A 209     9058   7257   7810    983   -727    768
ATOM   1652  O   GLY A 209      18.380  15.384  16.294  1.00 57.48           O  
ANISOU 1652  O   GLY A 209     8378   6471   6989    960   -712    821
ATOM   1653  H   GLY A 209      14.532  17.091  16.377  1.00 52.12           H  
ATOM   1654  HA3 GLY A 209      16.795  16.297  17.987  1.00 55.84           H  
ATOM   1655  HA2 GLY A 209      16.587  17.365  16.616  1.00 55.84           H  
ATOM   1656  N   ILE A 210      16.435  14.390  15.524  1.00 62.53           N  
ANISOU 1656  N   ILE A 210     8864   7200   7693    941   -671    719
ATOM   1657  CA  ILE A 210      16.986  13.234  14.973  1.00 51.54           C  
ANISOU 1657  CA  ILE A 210     7477   5850   6254    869   -590    715
ATOM   1658  C   ILE A 210      17.037  13.548  13.477  1.00 46.46           C  
ANISOU 1658  C   ILE A 210     6776   5195   5682    836   -538    661
ATOM   1659  O   ILE A 210      16.289  14.363  12.869  1.00 48.28           O  
ANISOU 1659  O   ILE A 210     6936   5450   5960    848   -546    609
ATOM   1660  CB  ILE A 210      16.092  11.962  15.179  1.00 52.64           C  
ANISOU 1660  CB  ILE A 210     7591   6088   6321    849   -579    704
ATOM   1661  CG1 ILE A 210      15.880  11.682  16.711  1.00 55.59           C  
ANISOU 1661  CG1 ILE A 210     8024   6475   6623    884   -631    756
ATOM   1662  CG2 ILE A 210      16.397  10.635  14.394  1.00 45.51           C  
ANISOU 1662  CG2 ILE A 210     6686   5225   5381    777   -499    690
ATOM   1663  CD1 ILE A 210      14.601  10.943  17.177  1.00 53.47           C  
ANISOU 1663  CD1 ILE A 210     7730   6300   6287    875   -633    742
ATOM   1664  H   ILE A 210      15.441  14.407  15.344  1.00 62.53           H  
ATOM   1665  HA  ILE A 210      17.984  12.985  15.332  1.00 51.54           H  
ATOM   1666  HB  ILE A 210      15.075  12.225  14.888  1.00 52.64           H  
ATOM   1667 HG13 ILE A 210      15.902  12.620  17.266  1.00 55.59           H  
ATOM   1668 HG12 ILE A 210      16.713  11.017  16.941  1.00 55.59           H  
ATOM   1669 HG21 ILE A 210      15.679   9.898  14.755  1.00 45.51           H  
ATOM   1670 HG22 ILE A 210      16.255  10.820  13.330  1.00 45.51           H  
ATOM   1671 HG23 ILE A 210      17.426  10.331  14.587  1.00 45.51           H  
ATOM   1672 HD11 ILE A 210      13.620  11.363  16.957  1.00 53.47           H  
ATOM   1673 HD12 ILE A 210      14.632   9.883  16.924  1.00 53.47           H  
ATOM   1674 HD13 ILE A 210      14.587  11.071  18.260  1.00 53.47           H  
ATOM   1675  N   GLU A 211      18.067  12.985  12.768  1.00 47.44           N  
ANISOU 1675  N   GLU A 211     6932   5280   5812    792   -485    672
ATOM   1676  CA  GLU A 211      18.142  13.008  11.299  1.00 43.98           C  
ANISOU 1676  CA  GLU A 211     6446   4830   5436    756   -432    622
ATOM   1677  C   GLU A 211      17.117  11.937  10.707  1.00 40.54           C  
ANISOU 1677  C   GLU A 211     5969   4475   4959    701   -377    587
ATOM   1678  O   GLU A 211      17.375  10.707  10.908  1.00 43.36           O  
ANISOU 1678  O   GLU A 211     6358   4861   5254    658   -339    609
ATOM   1679  CB  GLU A 211      19.535  12.667  10.743  1.00 48.39           C  
ANISOU 1679  CB  GLU A 211     7058   5311   6016    733   -402    648
ATOM   1680  CG  GLU A 211      20.714  13.428  11.360  1.00 55.61           C  
ANISOU 1680  CG  GLU A 211     8006   6135   6990    790   -462    667
ATOM   1681  CD  GLU A 211      22.151  12.962  10.911  1.00 60.99           C  
ANISOU 1681  CD  GLU A 211     8773   6740   7660    770   -452    717
ATOM   1682  OE1 GLU A 211      22.307  11.946  10.214  1.00 61.01           O  
ANISOU 1682  OE1 GLU A 211     8805   6764   7613    707   -390    734
ATOM   1683  OE2 GLU A 211      23.167  13.577  11.306  1.00 62.10           O1-
ANISOU 1683  OE2 GLU A 211     8954   6798   7844    817   -509    737
ATOM   1684  H   GLU A 211      18.768  12.395  13.193  1.00 47.44           H  
ATOM   1685  HA  GLU A 211      17.952  14.038  10.996  1.00 43.98           H  
ATOM   1686  HB3 GLU A 211      19.565  12.877   9.673  1.00 48.39           H  
ATOM   1687  HB2 GLU A 211      19.762  11.601  10.771  1.00 48.39           H  
ATOM   1688  HG3 GLU A 211      20.512  13.441  12.431  1.00 55.61           H  
ATOM   1689  HG2 GLU A 211      20.677  14.441  10.961  1.00 55.61           H  
ATOM   1690  N   ILE A 212      15.930  12.354  10.161  1.00 40.11           N  
ANISOU 1690  N   ILE A 212     5845   4457   4937    700   -376    531
ATOM   1691  CA  ILE A 212      15.047  11.343   9.595  1.00 39.64           C  
ANISOU 1691  CA  ILE A 212     5748   4466   4849    649   -333    491
ATOM   1692  C   ILE A 212      15.470  11.147   8.107  1.00 42.09           C  
ANISOU 1692  C   ILE A 212     6026   4746   5219    612   -281    445
ATOM   1693  O   ILE A 212      15.756  12.138   7.396  1.00 44.46           O  
ANISOU 1693  O   ILE A 212     6299   5003   5589    636   -292    419
ATOM   1694  CB  ILE A 212      13.575  11.760   9.762  1.00 37.13           C  
ANISOU 1694  CB  ILE A 212     5385   4211   4512    669   -372    461
ATOM   1695  CG1 ILE A 212      13.221  12.359  11.138  1.00 44.44           C  
ANISOU 1695  CG1 ILE A 212     6340   5153   5391    719   -434    507
ATOM   1696  CG2 ILE A 212      12.655  10.647   9.428  1.00 39.52           C  
ANISOU 1696  CG2 ILE A 212     5664   4582   4770    618   -339    426
ATOM   1697  CD1 ILE A 212      13.834  11.754  12.457  1.00 51.25           C  
ANISOU 1697  CD1 ILE A 212     7166   6080   6226    737   -477    484
ATOM   1698  H   ILE A 212      15.683  13.330  10.082  1.00 40.11           H  
ATOM   1699  HA  ILE A 212      15.200  10.382  10.085  1.00 39.64           H  
ATOM   1700  HB  ILE A 212      13.243  12.472   9.008  1.00 37.13           H  
ATOM   1701 HG13 ILE A 212      12.145  12.420  11.298  1.00 44.44           H  
ATOM   1702 HG12 ILE A 212      13.518  13.408  11.133  1.00 44.44           H  
ATOM   1703 HG21 ILE A 212      11.586  10.834   9.327  1.00 39.52           H  
ATOM   1704 HG22 ILE A 212      12.963  10.058   8.565  1.00 39.52           H  
ATOM   1705 HG23 ILE A 212      12.741  10.038  10.328  1.00 39.52           H  
ATOM   1706 HD11 ILE A 212      14.727  12.281  12.793  1.00 51.25           H  
ATOM   1707 HD12 ILE A 212      13.041  11.905  13.189  1.00 51.25           H  
ATOM   1708 HD13 ILE A 212      14.004  10.686  12.320  1.00 51.25           H  
ATOM   1709  N   VAL A 213      15.447   9.908   7.648  1.00 37.65           N  
ANISOU 1709  N   VAL A 213     5468   4206   4632    555   -226    432
ATOM   1710  CA  VAL A 213      15.446   9.626   6.194  1.00 32.93           C  
ANISOU 1710  CA  VAL A 213     4842   3588   4082    514   -176    385
ATOM   1711  C   VAL A 213      13.984   9.420   5.775  1.00 27.49           C  
ANISOU 1711  C   VAL A 213     4114   2967   3363    478   -163    337
ATOM   1712  O   VAL A 213      13.396   8.495   6.393  1.00 34.07           O  
ANISOU 1712  O   VAL A 213     4955   3856   4133    464   -169    345
ATOM   1713  CB  VAL A 213      16.514   8.474   5.850  1.00 36.13           C  
ANISOU 1713  CB  VAL A 213     5284   3952   4490    473   -125    405
ATOM   1714  CG1 VAL A 213      16.205   7.800   4.504  1.00 37.68           C  
ANISOU 1714  CG1 VAL A 213     5452   4125   4740    435    -78    354
ATOM   1715  CG2 VAL A 213      17.958   8.999   5.799  1.00 46.65           C  
ANISOU 1715  CG2 VAL A 213     6668   5213   5842    506   -146    458
ATOM   1716  H   VAL A 213      15.191   9.123   8.229  1.00 37.65           H  
ATOM   1717  HA  VAL A 213      15.782  10.519   5.667  1.00 32.93           H  
ATOM   1718  HB  VAL A 213      16.442   7.641   6.550  1.00 36.13           H  
ATOM   1719 HG11 VAL A 213      17.019   7.198   4.098  1.00 37.68           H  
ATOM   1720 HG12 VAL A 213      15.312   7.175   4.520  1.00 37.68           H  
ATOM   1721 HG13 VAL A 213      15.984   8.662   3.876  1.00 37.68           H  
ATOM   1722 HG21 VAL A 213      18.618   8.275   5.321  1.00 46.65           H  
ATOM   1723 HG22 VAL A 213      18.064  10.000   5.383  1.00 46.65           H  
ATOM   1724 HG23 VAL A 213      18.345   9.061   6.816  1.00 46.65           H  
ATOM   1725  N   LYS A 214      13.441  10.163   4.768  1.00 34.28           N  
ANISOU 1725  N   LYS A 214     4935   3820   4268    463   -149    284
ATOM   1726  CA  LYS A 214      12.096   9.963   4.299  1.00 37.40           C  
ANISOU 1726  CA  LYS A 214     5302   4269   4639    425   -139    234
ATOM   1727  C   LYS A 214      12.206   9.630   2.779  1.00 33.16           C  
ANISOU 1727  C   LYS A 214     4756   3701   4144    378    -85    193
ATOM   1728  O   LYS A 214      12.795  10.408   2.089  1.00 35.38           O  
ANISOU 1728  O   LYS A 214     5021   3936   4486    386    -72    173
ATOM   1729  CB  LYS A 214      11.276  11.319   4.437  1.00 36.72           C  
ANISOU 1729  CB  LYS A 214     5183   4212   4557    449   -181    208
ATOM   1730  CG  LYS A 214      11.155  11.720   5.952  1.00 40.12           C  
ANISOU 1730  CG  LYS A 214     5623   4663   4956    503   -239    251
ATOM   1731  CD  LYS A 214      10.453  13.033   6.137  1.00 39.45           C  
ANISOU 1731  CD  LYS A 214     5506   4618   4865    518   -282    223
ATOM   1732  CE  LYS A 214      10.205  13.450   7.596  1.00 39.58           C  
ANISOU 1732  CE  LYS A 214     5536   4659   4845    570   -342    267
ATOM   1733  NZ  LYS A 214       9.217  14.472   7.731  1.00 52.93           N1+
ANISOU 1733  NZ  LYS A 214     7198   6393   6520    580   -386    241
ATOM   1734  H   LYS A 214      14.059  10.836   4.339  1.00 34.28           H  
ATOM   1735  HA  LYS A 214      11.622   9.120   4.802  1.00 37.40           H  
ATOM   1736  HB3 LYS A 214      10.280  11.150   4.029  1.00 36.72           H  
ATOM   1737  HB2 LYS A 214      11.846  12.085   3.911  1.00 36.72           H  
ATOM   1738  HG3 LYS A 214      12.095  11.851   6.488  1.00 40.12           H  
ATOM   1739  HG2 LYS A 214      10.624  10.923   6.472  1.00 40.12           H  
ATOM   1740  HD3 LYS A 214       9.473  12.989   5.662  1.00 39.45           H  
ATOM   1741  HD2 LYS A 214      11.065  13.762   5.606  1.00 39.45           H  
ATOM   1742  HE3 LYS A 214      11.145  13.717   8.079  1.00 39.58           H  
ATOM   1743  HE2 LYS A 214       9.800  12.623   8.179  1.00 39.58           H  
ATOM   1744  HZ1 LYS A 214       9.415  15.198   7.057  1.00 52.93           H  
ATOM   1745  HZ2 LYS A 214       8.280  14.115   7.611  1.00 52.93           H  
ATOM   1746  HZ3 LYS A 214       9.339  14.976   8.598  1.00 52.93           H  
ATOM   1747  N   VAL A 215      11.619   8.548   2.287  1.00 34.16           N  
ANISOU 1747  N   VAL A 215     4890   3851   4238    331    -57    177
ATOM   1748  CA  VAL A 215      11.819   7.973   0.959  1.00 31.34           C  
ANISOU 1748  CA  VAL A 215     4531   3461   3915    285     -6    142
ATOM   1749  C   VAL A 215      10.536   7.580   0.300  1.00 32.60           C  
ANISOU 1749  C   VAL A 215     4678   3664   4044    242     -5     91
ATOM   1750  O   VAL A 215       9.700   6.846   0.848  1.00 34.38           O  
ANISOU 1750  O   VAL A 215     4904   3944   4214    241    -36     90
ATOM   1751  CB  VAL A 215      12.829   6.770   1.001  1.00 27.31           C  
ANISOU 1751  CB  VAL A 215     4050   2920   3405    264     30    173
ATOM   1752  CG1 VAL A 215      14.159   7.242   1.598  1.00 33.08           C  
ANISOU 1752  CG1 VAL A 215     4810   3657   4103    298      7    235
ATOM   1753  CG2 VAL A 215      12.257   5.509   1.715  1.00 32.94           C  
ANISOU 1753  CG2 VAL A 215     4763   3666   4087    212     55    143
ATOM   1754  H   VAL A 215      11.107   7.966   2.935  1.00 34.16           H  
ATOM   1755  HA  VAL A 215      12.331   8.695   0.324  1.00 31.34           H  
ATOM   1756  HB  VAL A 215      12.977   6.648  -0.072  1.00 27.31           H  
ATOM   1757 HG11 VAL A 215      14.027   7.488   2.652  1.00 33.08           H  
ATOM   1758 HG12 VAL A 215      14.986   6.541   1.492  1.00 33.08           H  
ATOM   1759 HG13 VAL A 215      14.524   8.137   1.094  1.00 33.08           H  
ATOM   1760 HG21 VAL A 215      13.088   4.803   1.734  1.00 32.94           H  
ATOM   1761 HG22 VAL A 215      12.030   5.831   2.731  1.00 32.94           H  
ATOM   1762 HG23 VAL A 215      11.371   5.109   1.224  1.00 32.94           H  
ATOM   1763  N   LYS A 216      10.559   7.818  -1.023  1.00 37.12           N  
ANISOU 1763  N   LYS A 216     5242   4209   4652    208     27     46
ATOM   1764  CA  LYS A 216       9.687   7.124  -2.024  1.00 35.84           C  
ANISOU 1764  CA  LYS A 216     5081   4072   4465    160     32     -4
ATOM   1765  C   LYS A 216      10.399   5.892  -2.451  1.00 31.88           C  
ANISOU 1765  C   LYS A 216     4591   3532   3989    121     81    -17
ATOM   1766  O   LYS A 216      11.462   6.034  -3.005  1.00 36.52           O  
ANISOU 1766  O   LYS A 216     5179   4067   4631    119    115    -20
ATOM   1767  CB  LYS A 216       9.403   8.037  -3.220  1.00 35.62           C  
ANISOU 1767  CB  LYS A 216     5038   4046   4449    147     26    -50
ATOM   1768  CG  LYS A 216       8.796   9.306  -2.825  1.00 39.65           C  
ANISOU 1768  CG  LYS A 216     5538   4602   4924    175    -26    -44
ATOM   1769  CD  LYS A 216       8.175  10.174  -3.990  1.00 38.05           C  
ANISOU 1769  CD  LYS A 216     5313   4387   4757    178    -21    -73
ATOM   1770  CE  LYS A 216       7.720  11.585  -3.703  1.00 41.70           C  
ANISOU 1770  CE  LYS A 216     5782   4837   5225    120     10   -132
ATOM   1771  NZ  LYS A 216       7.194  12.202  -4.918  1.00 52.28           N1+
ANISOU 1771  NZ  LYS A 216     7096   6157   6610    121     31   -163
ATOM   1772  H   LYS A 216      11.370   8.140  -1.532  1.00 37.12           H  
ATOM   1773  HA  LYS A 216       8.713   6.925  -1.578  1.00 35.84           H  
ATOM   1774  HB3 LYS A 216       8.808   7.510  -3.965  1.00 35.62           H  
ATOM   1775  HB2 LYS A 216      10.376   8.244  -3.666  1.00 35.62           H  
ATOM   1776  HG3 LYS A 216       9.537   9.916  -2.310  1.00 39.65           H  
ATOM   1777  HG2 LYS A 216       8.062   9.135  -2.037  1.00 39.65           H  
ATOM   1778  HD3 LYS A 216       7.383   9.581  -4.448  1.00 38.05           H  
ATOM   1779  HD2 LYS A 216       8.944  10.148  -4.763  1.00 38.05           H  
ATOM   1780  HE3 LYS A 216       8.570  12.160  -3.335  1.00 41.70           H  
ATOM   1781  HE2 LYS A 216       6.954  11.542  -2.929  1.00 41.70           H  
ATOM   1782  HZ1 LYS A 216       6.315  11.817  -5.230  1.00 52.28           H  
ATOM   1783  HZ2 LYS A 216       7.218  13.210  -4.861  1.00 52.28           H  
ATOM   1784  HZ3 LYS A 216       7.911  12.037  -5.610  1.00 52.28           H  
ATOM   1785  N   ALA A 217       9.818   4.717  -2.203  1.00 31.24           N  
ANISOU 1785  N   ALA A 217     4519   3478   3873     91     80    -29
ATOM   1786  CA  ALA A 217      10.184   3.467  -2.833  1.00 30.84           C  
ANISOU 1786  CA  ALA A 217     4478   3396   3843     53    122    -40
ATOM   1787  C   ALA A 217       9.081   2.930  -3.673  1.00 30.58           C  
ANISOU 1787  C   ALA A 217     4448   3380   3791      9    115    -98
ATOM   1788  O   ALA A 217       7.942   3.415  -3.606  1.00 28.62           O  
ANISOU 1788  O   ALA A 217     4198   3174   3501      8     72   -122
ATOM   1789  CB  ALA A 217      10.574   2.419  -1.811  1.00 29.47           C  
ANISOU 1789  CB  ALA A 217     4312   3235   3650     57    132      1
ATOM   1790  H   ALA A 217       8.999   4.614  -1.621  1.00 31.24           H  
ATOM   1791  HA  ALA A 217      10.965   3.674  -3.565  1.00 30.84           H  
ATOM   1792  HB1 ALA A 217      10.760   1.427  -2.221  1.00 29.47           H  
ATOM   1793  HB2 ALA A 217      11.528   2.663  -1.343  1.00 29.47           H  
ATOM   1794  HB3 ALA A 217       9.876   2.462  -0.974  1.00 29.47           H  
ATOM   1795  N   ILE A 218       9.391   1.944  -4.572  1.00 31.06           N  
ANISOU 1795  N   ILE A 218     4516   3402   3883    -28    153   -120
ATOM   1796  CA  ILE A 218       8.477   1.363  -5.490  1.00 36.81           C  
ANISOU 1796  CA  ILE A 218     5253   4132   4600    -71    147   -177
ATOM   1797  C   ILE A 218       8.844  -0.123  -5.586  1.00 32.69           C  
ANISOU 1797  C   ILE A 218     4731   3607   4084    -97    168   -181
ATOM   1798  O   ILE A 218      10.050  -0.462  -5.587  1.00 33.95           O  
ANISOU 1798  O   ILE A 218     4890   3730   4278   -100    210   -152
ATOM   1799  CB  ILE A 218       8.545   2.063  -6.962  1.00 37.52           C  
ANISOU 1799  CB  ILE A 218     5354   4175   4727    -96    174   -212
ATOM   1800  CG1 ILE A 218       7.525   1.397  -7.976  1.00 34.12           C  
ANISOU 1800  CG1 ILE A 218     4943   3747   4275   -141    156   -271
ATOM   1801  CG2 ILE A 218       9.938   2.033  -7.577  1.00 42.52           C  
ANISOU 1801  CG2 ILE A 218     5990   4750   5417   -104    227   -197
ATOM   1802  CD1 ILE A 218       7.053   2.313  -9.107  1.00 32.86           C  
ANISOU 1802  CD1 ILE A 218     4794   3625   4067   -142    106   -296
ATOM   1803  H   ILE A 218      10.340   1.605  -4.629  1.00 31.06           H  
ATOM   1804  HA  ILE A 218       7.518   1.567  -5.012  1.00 36.81           H  
ATOM   1805  HB  ILE A 218       8.339   3.133  -6.923  1.00 37.52           H  
ATOM   1806 HG13 ILE A 218       6.670   1.057  -7.392  1.00 34.12           H  
ATOM   1807 HG12 ILE A 218       7.866   0.495  -8.485  1.00 34.12           H  
ATOM   1808 HG21 ILE A 218      10.745   2.175  -6.859  1.00 42.52           H  
ATOM   1809 HG22 ILE A 218      10.222   1.149  -8.148  1.00 42.52           H  
ATOM   1810 HG23 ILE A 218       9.985   2.881  -8.261  1.00 42.52           H  
ATOM   1811 HD11 ILE A 218       7.999   2.640  -9.538  1.00 32.86           H  
ATOM   1812 HD12 ILE A 218       6.369   1.899  -9.847  1.00 32.86           H  
ATOM   1813 HD13 ILE A 218       6.623   3.189  -8.621  1.00 32.86           H  
ATOM   1814  N   GLY A 219       7.910  -1.046  -5.652  1.00 37.59           N  
ANISOU 1814  N   GLY A 219     5349   4262   4671   -117    136   -219
ATOM   1815  CA  GLY A 219       8.052  -2.509  -5.535  1.00 27.27           C  
ANISOU 1815  CA  GLY A 219     4037   2948   3378   -148    155   -240
ATOM   1816  C   GLY A 219       8.339  -3.085  -6.955  1.00 29.97           C  
ANISOU 1816  C   GLY A 219     4394   3230   3765   -184    191   -269
ATOM   1817  O   GLY A 219       7.735  -2.725  -7.982  1.00 34.59           O  
ANISOU 1817  O   GLY A 219     4997   3794   4352   -198    179   -302
ATOM   1818  H   GLY A 219       6.954  -0.723  -5.691  1.00 37.59           H  
ATOM   1819  HA3 GLY A 219       7.095  -2.921  -5.215  1.00 27.27           H  
ATOM   1820  HA2 GLY A 219       8.878  -2.716  -4.854  1.00 27.27           H  
ATOM   1821  N   ARG A 220       9.306  -4.003  -7.073  1.00 25.59           N  
ANISOU 1821  N   ARG A 220     3833   2645   3244   -203    235   -255
ATOM   1822  CA  ARG A 220       9.924  -4.378  -8.367  1.00 32.39           C  
ANISOU 1822  CA  ARG A 220     4709   3445   4153   -234    271   -276
ATOM   1823  C   ARG A 220      10.007  -5.952  -8.482  1.00 34.90           C  
ANISOU 1823  C   ARG A 220     5020   3758   4483   -273    279   -313
ATOM   1824  O   ARG A 220       8.964  -6.644  -8.710  1.00 44.01           O  
ANISOU 1824  O   ARG A 220     6184   4903   5635   -297    254   -368
ATOM   1825  CB  ARG A 220      11.302  -3.667  -8.553  1.00 30.33           C  
ANISOU 1825  CB  ARG A 220     4453   3138   3932   -221    319   -225
ATOM   1826  CG  ARG A 220      11.346  -2.115  -8.775  1.00 29.41           C  
ANISOU 1826  CG  ARG A 220     4341   3014   3818   -183    313   -199
ATOM   1827  CD  ARG A 220      10.421  -1.788  -9.953  1.00 38.76           C  
ANISOU 1827  CD  ARG A 220     5537   4179   5012   -195    306   -246
ATOM   1828  NE  ARG A 220      10.598  -0.430 -10.500  1.00 46.19           N  
ANISOU 1828  NE  ARG A 220     6477   5093   5981   -167    321   -227
ATOM   1829  CZ  ARG A 220       9.711   0.327 -11.201  1.00 44.07           C  
ANISOU 1829  CZ  ARG A 220     6211   4821   5711   -168    314   -260
ATOM   1830  NH1 ARG A 220       8.662  -0.349 -11.627  1.00 42.18           N  
ANISOU 1830  NH1 ARG A 220     5986   4602   5438   -198    291   -308
ATOM   1831  NH2 ARG A 220       9.849   1.645 -11.291  1.00 51.00           N1+
ANISOU 1831  NH2 ARG A 220     7080   5675   6623   -141    331   -248
ATOM   1832  H   ARG A 220       9.898  -4.187  -6.275  1.00 25.59           H  
ATOM   1833  HA  ARG A 220       9.329  -4.175  -9.258  1.00 32.39           H  
ATOM   1834  HB3 ARG A 220      11.720  -4.121  -9.452  1.00 30.33           H  
ATOM   1835  HB2 ARG A 220      11.850  -3.908  -7.642  1.00 30.33           H  
ATOM   1836  HG3 ARG A 220      12.366  -1.758  -8.917  1.00 29.41           H  
ATOM   1837  HG2 ARG A 220      10.932  -1.670  -7.870  1.00 29.41           H  
ATOM   1838  HD3 ARG A 220       9.420  -1.978  -9.566  1.00 38.76           H  
ATOM   1839  HD2 ARG A 220      10.730  -2.491 -10.727  1.00 38.76           H  
ATOM   1840  HE  ARG A 220      11.407   0.051 -10.132  1.00 46.19           H  
ATOM   1841 HH12 ARG A 220       7.901   0.030 -12.172  1.00 42.18           H  
ATOM   1842 HH11 ARG A 220       8.621  -1.356 -11.569  1.00 42.18           H  
ATOM   1843 HH22 ARG A 220       9.234   2.270 -11.791  1.00 51.00           H  
ATOM   1844 HH21 ARG A 220      10.745   2.083 -11.130  1.00 51.00           H  
ATOM   1845  N   GLN A 221      11.185  -6.505  -8.448  1.00 30.60           N  
ANISOU 1845  N   GLN A 221     4459   3216   3950   -282    311   -287
ATOM   1846  CA  GLN A 221      11.439  -7.920  -8.740  1.00 30.63           C  
ANISOU 1846  CA  GLN A 221     4452   3209   3978   -322    328   -322
ATOM   1847  C   GLN A 221      11.133  -8.829  -7.569  1.00 29.20           C  
ANISOU 1847  C   GLN A 221     4238   3087   3768   -324    321   -324
ATOM   1848  O   GLN A 221      11.583  -8.634  -6.432  1.00 35.09           O  
ANISOU 1848  O   GLN A 221     4979   3869   4486   -298    324   -278
ATOM   1849  CB  GLN A 221      12.850  -8.088  -9.156  1.00 28.81           C  
ANISOU 1849  CB  GLN A 221     4232   2917   3797   -345    386   -294
ATOM   1850  CG  GLN A 221      13.225  -7.511 -10.547  1.00 38.37           C  
ANISOU 1850  CG  GLN A 221     5471   4067   5042   -347    396   -305
ATOM   1851  CD  GLN A 221      14.027  -6.251 -10.541  1.00 40.92           C  
ANISOU 1851  CD  GLN A 221     5806   4327   5415   -366    447   -278
ATOM   1852  OE1 GLN A 221      15.133  -6.246 -10.064  1.00 41.28           O  
ANISOU 1852  OE1 GLN A 221     5861   4351   5471   -345    469   -224
ATOM   1853  NE2 GLN A 221      13.464  -5.142 -10.969  1.00 47.92           N  
ANISOU 1853  NE2 GLN A 221     6694   5180   6333   -405    461   -318
ATOM   1854  H   GLN A 221      11.965  -6.055  -7.990  1.00 30.60           H  
ATOM   1855  HA  GLN A 221      10.756  -8.190  -9.545  1.00 30.63           H  
ATOM   1856  HB3 GLN A 221      13.107  -9.147  -9.170  1.00 28.81           H  
ATOM   1857  HB2 GLN A 221      13.526  -7.578  -8.468  1.00 28.81           H  
ATOM   1858  HG3 GLN A 221      12.364  -7.490 -11.214  1.00 38.37           H  
ATOM   1859  HG2 GLN A 221      13.833  -8.264 -11.048  1.00 38.37           H  
ATOM   1860 HE22 GLN A 221      14.051  -4.350 -11.189  1.00 47.92           H  
ATOM   1861 HE21 GLN A 221      12.550  -4.974 -11.363  1.00 47.92           H  
ATOM   1862  N   ARG A 222      10.441  -9.869  -7.855  1.00 32.49           N  
ANISOU 1862  N   ARG A 222     4635   3514   4196   -355    311   -380
ATOM   1863  CA  ARG A 222      10.005 -10.974  -6.961  1.00 31.22           C  
ANISOU 1863  CA  ARG A 222     4437   3411   4016   -361    307   -398
ATOM   1864  C   ARG A 222      11.212 -11.875  -6.674  1.00 32.98           C  
ANISOU 1864  C   ARG A 222     4645   3618   4266   -396    373   -374
ATOM   1865  O   ARG A 222      12.019 -12.066  -7.607  1.00 33.21           O  
ANISOU 1865  O   ARG A 222     4692   3588   4338   -422    411   -363
ATOM   1866  CB  ARG A 222       8.828 -11.776  -7.627  1.00 42.38           C  
ANISOU 1866  CB  ARG A 222     5829   4845   5427   -372    253   -480
ATOM   1867  CG  ARG A 222       7.559 -10.941  -7.964  1.00 50.01           C  
ANISOU 1867  CG  ARG A 222     6828   5794   6380   -358    194   -512
ATOM   1868  CD  ARG A 222       6.637 -11.515  -9.023  1.00 44.18           C  
ANISOU 1868  CD  ARG A 222     6074   5084   5627   -360    125   -589
ATOM   1869  NE  ARG A 222       6.206 -12.910  -8.736  1.00 44.54           N  
ANISOU 1869  NE  ARG A 222     6080   5138   5707   -389    139   -636
ATOM   1870  CZ  ARG A 222       6.613 -14.057  -9.358  1.00 49.11           C  
ANISOU 1870  CZ  ARG A 222     6662   5666   6330   -424    149   -675
ATOM   1871  NH1 ARG A 222       7.533 -14.044 -10.350  1.00 45.63           N  
ANISOU 1871  NH1 ARG A 222     6267   5164   5906   -435    150   -672
ATOM   1872  NH2 ARG A 222       6.016 -15.214  -9.036  1.00 49.65           N1+
ANISOU 1872  NH2 ARG A 222     6686   5748   6430   -449    160   -721
ATOM   1873  H   ARG A 222       9.980  -9.894  -8.753  1.00 32.49           H  
ATOM   1874  HA  ARG A 222       9.577 -10.481  -6.088  1.00 31.22           H  
ATOM   1875  HB3 ARG A 222       8.480 -12.592  -6.993  1.00 42.38           H  
ATOM   1876  HB2 ARG A 222       9.302 -12.209  -8.508  1.00 42.38           H  
ATOM   1877  HG3 ARG A 222       7.938  -9.955  -8.232  1.00 50.01           H  
ATOM   1878  HG2 ARG A 222       6.952 -10.701  -7.091  1.00 50.01           H  
ATOM   1879  HD3 ARG A 222       6.959 -11.473 -10.063  1.00 44.18           H  
ATOM   1880  HD2 ARG A 222       5.668 -11.022  -8.942  1.00 44.18           H  
ATOM   1881  HE  ARG A 222       5.423 -13.015  -8.107  1.00 44.54           H  
ATOM   1882 HH12 ARG A 222       7.929 -14.925 -10.645  1.00 45.63           H  
ATOM   1883 HH11 ARG A 222       7.907 -13.257 -10.862  1.00 45.63           H  
ATOM   1884 HH22 ARG A 222       5.925 -16.060  -9.581  1.00 49.65           H  
ATOM   1885 HH21 ARG A 222       5.220 -15.181  -8.416  1.00 49.65           H  
ATOM   1886  N   PHE A 223      11.262 -12.438  -5.465  1.00 32.13           N  
ANISOU 1886  N   PHE A 223     4508   3566   4134   -400    387   -369
ATOM   1887  CA  PHE A 223      12.302 -13.336  -5.114  1.00 34.39           C  
ANISOU 1887  CA  PHE A 223     4785   3843   4440   -442    454   -346
ATOM   1888  C   PHE A 223      11.741 -14.406  -4.208  1.00 35.59           C  
ANISOU 1888  C   PHE A 223     4888   4063   4571   -459    460   -383
ATOM   1889  O   PHE A 223      10.859 -14.158  -3.315  1.00 35.17           O  
ANISOU 1889  O   PHE A 223     4811   4069   4483   -430    413   -415
ATOM   1890  CB  PHE A 223      13.515 -12.714  -4.455  1.00 35.35           C  
ANISOU 1890  CB  PHE A 223     4945   3939   4549   -432    494   -256
ATOM   1891  CG  PHE A 223      13.209 -11.837  -3.292  1.00 34.09           C  
ANISOU 1891  CG  PHE A 223     4789   3831   4333   -390    474   -217
ATOM   1892  CD1 PHE A 223      12.946 -12.365  -2.017  1.00 34.88           C  
ANISOU 1892  CD1 PHE A 223     4861   3994   4396   -401    489   -221
ATOM   1893  CD2 PHE A 223      13.105 -10.411  -3.479  1.00 33.05           C  
ANISOU 1893  CD2 PHE A 223     4686   3685   4185   -343    442   -177
ATOM   1894  CE1 PHE A 223      12.709 -11.574  -0.981  1.00 33.37           C  
ANISOU 1894  CE1 PHE A 223     4678   3849   4152   -363    469   -184
ATOM   1895  CE2 PHE A 223      13.101  -9.615  -2.357  1.00 33.15           C  
ANISOU 1895  CE2 PHE A 223     4703   3743   4149   -304    421   -141
ATOM   1896  CZ  PHE A 223      12.775 -10.178  -1.105  1.00 34.71           C  
ANISOU 1896  CZ  PHE A 223     4879   4000   4308   -313    433   -142
ATOM   1897  H   PHE A 223      10.609 -12.204  -4.731  1.00 32.13           H  
ATOM   1898  HA  PHE A 223      12.622 -13.952  -5.955  1.00 34.39           H  
ATOM   1899  HB3 PHE A 223      14.203 -12.220  -5.142  1.00 35.35           H  
ATOM   1900  HB2 PHE A 223      14.185 -13.512  -4.135  1.00 35.35           H  
ATOM   1901  HD1 PHE A 223      12.927 -13.427  -1.821  1.00 34.88           H  
ATOM   1902  HD2 PHE A 223      13.176  -9.899  -4.427  1.00 33.05           H  
ATOM   1903  HE1 PHE A 223      12.367 -11.928  -0.020  1.00 33.37           H  
ATOM   1904  HE2 PHE A 223      13.211  -8.544  -2.438  1.00 33.15           H  
ATOM   1905  HZ  PHE A 223      12.677  -9.496  -0.274  1.00 34.71           H  
ATOM   1906  N   LYS A 224      12.372 -15.634  -4.293  1.00 37.04           N  
ANISOU 1906  N   LYS A 224     5056   4239   4778   -510    521   -382
ATOM   1907  CA  LYS A 224      12.377 -16.590  -3.176  1.00 40.43           C  
ANISOU 1907  CA  LYS A 224     5437   4731   5194   -539    548   -418
ATOM   1908  C   LYS A 224      13.598 -16.265  -2.236  1.00 38.95           C  
ANISOU 1908  C   LYS A 224     5274   4546   4980   -563    615   -343
ATOM   1909  O   LYS A 224      14.687 -15.751  -2.611  1.00 34.12           O  
ANISOU 1909  O   LYS A 224     4694   3876   4394   -599    664   -302
ATOM   1910  CB  LYS A 224      12.467 -18.018  -3.724  1.00 41.13           C  
ANISOU 1910  CB  LYS A 224     5483   4808   5335   -588    563   -493
ATOM   1911  CG  LYS A 224      13.725 -18.295  -4.592  1.00 45.07           C  
ANISOU 1911  CG  LYS A 224     5934   5355   5834   -638    620   -520
ATOM   1912  CD  LYS A 224      14.100 -19.744  -4.579  1.00 53.94           C  
ANISOU 1912  CD  LYS A 224     7022   6450   7022   -691    642   -584
ATOM   1913  CE  LYS A 224      13.048 -20.835  -4.813  1.00 53.46           C  
ANISOU 1913  CE  LYS A 224     7012   6303   6999   -719    679   -533
ATOM   1914  NZ  LYS A 224      13.627 -22.222  -4.927  1.00 47.24           N1+
ANISOU 1914  NZ  LYS A 224     6193   5481   6276   -769    696   -594
ATOM   1915  H   LYS A 224      13.022 -15.773  -5.053  1.00 37.04           H  
ATOM   1916  HA  LYS A 224      11.435 -16.557  -2.628  1.00 40.43           H  
ATOM   1917  HB3 LYS A 224      11.619 -18.242  -4.372  1.00 41.13           H  
ATOM   1918  HB2 LYS A 224      12.492 -18.668  -2.849  1.00 41.13           H  
ATOM   1919  HG3 LYS A 224      14.573 -17.712  -4.233  1.00 45.07           H  
ATOM   1920  HG2 LYS A 224      13.515 -17.965  -5.610  1.00 45.07           H  
ATOM   1921  HD3 LYS A 224      14.496 -20.001  -3.597  1.00 53.94           H  
ATOM   1922  HD2 LYS A 224      14.953 -19.828  -5.253  1.00 53.94           H  
ATOM   1923  HE3 LYS A 224      12.509 -20.733  -5.754  1.00 53.46           H  
ATOM   1924  HE2 LYS A 224      12.230 -20.733  -4.100  1.00 53.46           H  
ATOM   1925  HZ1 LYS A 224      14.481 -22.255  -5.466  1.00 47.24           H  
ATOM   1926  HZ2 LYS A 224      13.980 -22.513  -4.027  1.00 47.24           H  
ATOM   1927  HZ3 LYS A 224      13.005 -22.911  -5.325  1.00 47.24           H  
ATOM   1928  N   VAL A 225      13.362 -16.364  -0.935  1.00 38.23           N  
ANISOU 1928  N   VAL A 225     5174   4519   4834   -546    616   -327
ATOM   1929  CA  VAL A 225      14.305 -16.096   0.154  1.00 35.80           C  
ANISOU 1929  CA  VAL A 225     4901   4210   4490   -567    673   -252
ATOM   1930  C   VAL A 225      14.976 -17.425   0.441  1.00 45.85           C  
ANISOU 1930  C   VAL A 225     6156   5480   5784   -644    748   -267
ATOM   1931  O   VAL A 225      14.264 -18.405   0.519  1.00 44.01           O  
ANISOU 1931  O   VAL A 225     5861   5298   5562   -673    760   -342
ATOM   1932  CB  VAL A 225      13.535 -15.676   1.421  1.00 35.30           C  
ANISOU 1932  CB  VAL A 225     4831   4221   4362   -534    656   -239
ATOM   1933  CG1 VAL A 225      14.457 -15.383   2.659  1.00 37.12           C  
ANISOU 1933  CG1 VAL A 225     5105   4448   4550   -563    717   -164
ATOM   1934  CG2 VAL A 225      12.601 -14.462   1.151  1.00 44.13           C  
ANISOU 1934  CG2 VAL A 225     5970   5338   5460   -461    583   -219
ATOM   1935  H   VAL A 225      12.433 -16.618  -0.630  1.00 38.23           H  
ATOM   1936  HA  VAL A 225      15.015 -15.330  -0.158  1.00 35.80           H  
ATOM   1937  HB  VAL A 225      12.902 -16.534   1.649  1.00 35.30           H  
ATOM   1938 HG11 VAL A 225      13.875 -15.195   3.561  1.00 37.12           H  
ATOM   1939 HG12 VAL A 225      15.097 -16.256   2.790  1.00 37.12           H  
ATOM   1940 HG13 VAL A 225      15.051 -14.490   2.464  1.00 37.12           H  
ATOM   1941 HG21 VAL A 225      12.103 -14.344   2.112  1.00 44.13           H  
ATOM   1942 HG22 VAL A 225      13.155 -13.539   0.976  1.00 44.13           H  
ATOM   1943 HG23 VAL A 225      11.915 -14.667   0.329  1.00 44.13           H  
ATOM   1944  N   LEU A 226      16.270 -17.353   0.506  1.00 41.66           N  
ANISOU 1944  N   LEU A 226     5679   4888   5261   -677    797   -199
ATOM   1945  CA  LEU A 226      17.039 -18.481   0.932  1.00 39.77           C  
ANISOU 1945  CA  LEU A 226     5437   4640   5032   -757    873   -199
ATOM   1946  C   LEU A 226      17.547 -18.217   2.352  1.00 40.06           C  
ANISOU 1946  C   LEU A 226     5507   4709   5006   -784    923   -142
ATOM   1947  O   LEU A 226      17.340 -19.002   3.263  1.00 33.52           O  
ANISOU 1947  O   LEU A 226     4649   3921   4165   -847    983   -170
ATOM   1948  CB  LEU A 226      18.193 -18.864  -0.070  1.00 36.59           C  
ANISOU 1948  CB  LEU A 226     5080   4143   4679   -785    895   -162
ATOM   1949  CG  LEU A 226      17.948 -19.440  -1.441  1.00 38.07           C  
ANISOU 1949  CG  LEU A 226     5234   4296   4933   -781    863   -226
ATOM   1950  CD1 LEU A 226      19.208 -19.868  -2.176  1.00 40.10           C  
ANISOU 1950  CD1 LEU A 226     5548   4458   5232   -794    877   -179
ATOM   1951  CD2 LEU A 226      16.914 -20.632  -1.233  1.00 43.09           C  
ANISOU 1951  CD2 LEU A 226     5800   4973   5600   -834    891   -312
ATOM   1952  H   LEU A 226      16.765 -16.473   0.517  1.00 41.66           H  
ATOM   1953  HA  LEU A 226      16.444 -19.391   0.998  1.00 39.77           H  
ATOM   1954  HB3 LEU A 226      18.701 -19.586   0.569  1.00 36.59           H  
ATOM   1955  HB2 LEU A 226      18.881 -18.038  -0.247  1.00 36.59           H  
ATOM   1956  HG  LEU A 226      17.412 -18.738  -2.080  1.00 38.07           H  
ATOM   1957 HD11 LEU A 226      18.983 -20.785  -2.721  1.00 40.10           H  
ATOM   1958 HD12 LEU A 226      19.462 -19.005  -2.792  1.00 40.10           H  
ATOM   1959 HD13 LEU A 226      20.039 -20.088  -1.505  1.00 40.10           H  
ATOM   1960 HD21 LEU A 226      15.963 -20.304  -0.813  1.00 43.09           H  
ATOM   1961 HD22 LEU A 226      16.720 -21.087  -2.204  1.00 43.09           H  
ATOM   1962 HD23 LEU A 226      17.341 -21.420  -0.613  1.00 43.09           H  
ATOM   1963  N   GLU A 227      18.274 -17.113   2.560  1.00 38.92           N  
ANISOU 1963  N   GLU A 227     5422   4547   4817   -739    899    -66
ATOM   1964  CA  GLU A 227      18.894 -16.773   3.837  1.00 41.51           C  
ANISOU 1964  CA  GLU A 227     5799   4892   5080   -763    940     -2
ATOM   1965  C   GLU A 227      18.239 -15.492   4.363  1.00 37.08           C  
ANISOU 1965  C   GLU A 227     5281   4333   4475   -687    884     54
ATOM   1966  O   GLU A 227      17.848 -14.647   3.551  1.00 38.27           O  
ANISOU 1966  O   GLU A 227     5449   4438   4653   -631    830     72
ATOM   1967  CB  GLU A 227      20.417 -16.591   3.728  1.00 48.98           C  
ANISOU 1967  CB  GLU A 227     6813   5765   6032   -827    998     61
ATOM   1968  CG  GLU A 227      21.089 -17.799   3.128  1.00 53.77           C  
ANISOU 1968  CG  GLU A 227     7384   6388   6660   -918   1072     15
ATOM   1969  CD  GLU A 227      22.613 -17.691   2.983  1.00 56.73           C  
ANISOU 1969  CD  GLU A 227     7722   6852   6979   -957   1119    -17
ATOM   1970  OE1 GLU A 227      23.294 -18.736   2.809  1.00 53.81           O  
ANISOU 1970  OE1 GLU A 227     7372   6525   6548   -917   1098     12
ATOM   1971  OE2 GLU A 227      23.205 -16.571   3.120  1.00 50.60           O1-
ANISOU 1971  OE2 GLU A 227     6894   6108   6223  -1027   1176    -76
ATOM   1972  H   GLU A 227      18.331 -16.325   1.932  1.00 38.92           H  
ATOM   1973  HA  GLU A 227      18.640 -17.600   4.499  1.00 41.51           H  
ATOM   1974  HB3 GLU A 227      20.891 -16.235   4.643  1.00 48.98           H  
ATOM   1975  HB2 GLU A 227      20.512 -15.765   3.022  1.00 48.98           H  
ATOM   1976  HG3 GLU A 227      20.737 -18.100   2.141  1.00 53.77           H  
ATOM   1977  HG2 GLU A 227      21.019 -18.634   3.825  1.00 53.77           H  
ATOM   1978  N   LEU A 228      18.189 -15.306   5.674  1.00 39.39           N  
ANISOU 1978  N   LEU A 228     5586   4680   4700   -688    899     76
ATOM   1979  CA  LEU A 228      17.703 -14.072   6.370  1.00 42.26           C  
ANISOU 1979  CA  LEU A 228     5991   5049   5017   -621    848    130
ATOM   1980  C   LEU A 228      18.514 -13.982   7.672  1.00 38.41           C  
ANISOU 1980  C   LEU A 228     5588   4537   4470   -647    883    216
ATOM   1981  O   LEU A 228      18.513 -14.998   8.397  1.00 40.66           O  
ANISOU 1981  O   LEU A 228     5884   4838   4726   -720    951    218
ATOM   1982  CB  LEU A 228      16.168 -14.337   6.697  1.00 37.22           C  
ANISOU 1982  CB  LEU A 228     5291   4502   4349   -577    809     73
ATOM   1983  CG  LEU A 228      15.541 -13.348   7.720  1.00 44.80           C  
ANISOU 1983  CG  LEU A 228     6221   5471   5331   -499    726     44
ATOM   1984  CD1 LEU A 228      15.660 -11.788   7.394  1.00 50.09           C  
ANISOU 1984  CD1 LEU A 228     6879   6080   6072   -497    708     20
ATOM   1985  CD2 LEU A 228      14.094 -13.754   8.118  1.00 45.41           C  
ANISOU 1985  CD2 LEU A 228     6224   5639   5390   -486    706    -36
ATOM   1986  H   LEU A 228      18.478 -16.088   6.244  1.00 39.39           H  
ATOM   1987  HA  LEU A 228      17.834 -13.176   5.764  1.00 42.26           H  
ATOM   1988  HB3 LEU A 228      16.170 -15.251   7.292  1.00 37.22           H  
ATOM   1989  HB2 LEU A 228      15.507 -14.446   5.837  1.00 37.22           H  
ATOM   1990  HG  LEU A 228      16.068 -13.523   8.658  1.00 44.80           H  
ATOM   1991 HD11 LEU A 228      16.512 -11.320   7.887  1.00 50.09           H  
ATOM   1992 HD12 LEU A 228      15.877 -11.584   6.345  1.00 50.09           H  
ATOM   1993 HD13 LEU A 228      14.779 -11.202   7.655  1.00 50.09           H  
ATOM   1994 HD21 LEU A 228      13.370 -13.904   7.318  1.00 45.41           H  
ATOM   1995 HD22 LEU A 228      14.095 -14.532   8.882  1.00 45.41           H  
ATOM   1996 HD23 LEU A 228      13.490 -12.958   8.554  1.00 45.41           H  
ATOM   1997  N   ARG A 229      19.088 -12.815   8.028  1.00 38.82           N  
ANISOU 1997  N   ARG A 229     5701   4548   4502   -590    835    284
ATOM   1998  CA  ARG A 229      19.812 -12.678   9.242  1.00 42.91           C  
ANISOU 1998  CA  ARG A 229     6310   5033   4961   -606    852    368
ATOM   1999  C   ARG A 229      19.597 -11.256   9.796  1.00 43.55           C  
ANISOU 1999  C   ARG A 229     6419   5121   5007   -523    782    408
ATOM   2000  O   ARG A 229      19.469 -10.340   8.993  1.00 45.46           O  
ANISOU 2000  O   ARG A 229     6653   5329   5291   -458    721    410
ATOM   2001  CB  ARG A 229      21.345 -12.883   9.038  1.00 41.23           C  
ANISOU 2001  CB  ARG A 229     6170   4716   4781   -637    867    426
ATOM   2002  CG  ARG A 229      21.705 -14.405   8.802  1.00 44.12           C  
ANISOU 2002  CG  ARG A 229     6643   5034   5087   -648    871    516
ATOM   2003  CD  ARG A 229      23.237 -14.741   8.711  1.00 45.28           C  
ANISOU 2003  CD  ARG A 229     6862   5072   5270   -677    878    568
ATOM   2004  NE  ARG A 229      23.800 -14.092   7.539  1.00 45.83           N  
ANISOU 2004  NE  ARG A 229     6929   5080   5403   -603    811    575
ATOM   2005  CZ  ARG A 229      23.680 -14.502   6.257  1.00 45.13           C  
ANISOU 2005  CZ  ARG A 229     6891   4895   5360   -608    801    610
ATOM   2006  NH1 ARG A 229      23.017 -15.590   5.857  1.00 35.07           N  
ANISOU 2006  NH1 ARG A 229     5680   3570   4075   -684    850    645
ATOM   2007  NH2 ARG A 229      24.251 -13.652   5.399  1.00 50.35           N1+
ANISOU 2007  NH2 ARG A 229     7541   5510   6078   -537    742    607
ATOM   2008  H   ARG A 229      19.038 -11.984   7.456  1.00 38.82           H  
ATOM   2009  HA  ARG A 229      19.497 -13.426   9.969  1.00 42.91           H  
ATOM   2010  HB3 ARG A 229      21.875 -12.439   9.880  1.00 41.23           H  
ATOM   2011  HB2 ARG A 229      21.740 -12.262   8.234  1.00 41.23           H  
ATOM   2012  HG3 ARG A 229      21.052 -14.859   8.057  1.00 44.12           H  
ATOM   2013  HG2 ARG A 229      21.404 -15.055   9.624  1.00 44.12           H  
ATOM   2014  HD3 ARG A 229      23.353 -15.816   8.575  1.00 45.28           H  
ATOM   2015  HD2 ARG A 229      23.700 -14.374   9.627  1.00 45.28           H  
ATOM   2016  HE  ARG A 229      24.416 -13.307   7.697  1.00 45.83           H  
ATOM   2017 HH12 ARG A 229      23.108 -15.903   4.901  1.00 35.07           H  
ATOM   2018 HH11 ARG A 229      22.304 -16.091   6.368  1.00 35.07           H  
ATOM   2019 HH22 ARG A 229      24.305 -13.973   4.443  1.00 50.35           H  
ATOM   2020 HH21 ARG A 229      24.565 -12.703   5.548  1.00 50.35           H  
ATOM   2021  N   THR A 230      19.475 -11.099  11.094  1.00 34.76           N  
ANISOU 2021  N   THR A 230     5338   4052   3817   -527    793    436
ATOM   2022  CA  THR A 230      19.353  -9.865  11.828  1.00 42.06           C  
ANISOU 2022  CA  THR A 230     6310   4966   4703   -457    730    490
ATOM   2023  C   THR A 230      20.762  -9.697  12.496  1.00 50.12           C  
ANISOU 2023  C   THR A 230     7443   5900   5702   -473    733    580
ATOM   2024  O   THR A 230      21.163 -10.575  13.200  1.00 51.31           O  
ANISOU 2024  O   THR A 230     7641   6028   5826   -552    797    604
ATOM   2025  CB  THR A 230      18.311  -9.923  12.981  1.00 50.40           C  
ANISOU 2025  CB  THR A 230     7347   6114   5687   -445    730    472
ATOM   2026  OG1 THR A 230      17.030 -10.384  12.536  1.00 60.31           O  
ANISOU 2026  OG1 THR A 230     8504   7442   6968   -415    706    390
ATOM   2027  CG2 THR A 230      18.192  -8.527  13.698  1.00 53.84           C  
ANISOU 2027  CG2 THR A 230     7846   6530   6079   -378    667    537
ATOM   2028  H   THR A 230      19.792 -11.914  11.600  1.00 34.76           H  
ATOM   2029  HA  THR A 230      19.074  -8.981  11.254  1.00 42.06           H  
ATOM   2030  HB  THR A 230      18.582 -10.659  13.738  1.00 50.40           H  
ATOM   2031  HG1 THR A 230      17.175 -11.310  12.328  1.00 60.31           H  
ATOM   2032 HG21 THR A 230      17.698  -8.669  14.659  1.00 53.84           H  
ATOM   2033 HG22 THR A 230      19.108  -7.962  13.869  1.00 53.84           H  
ATOM   2034 HG23 THR A 230      17.672  -7.723  13.177  1.00 53.84           H  
ATOM   2035  N   GLN A 231      21.463  -8.660  12.145  1.00 54.20           N  
ANISOU 2035  N   GLN A 231     6896   6348   7351    702   -792    962
ATOM   2036  CA  GLN A 231      22.847  -8.322  12.513  1.00 57.36           C  
ANISOU 2036  CA  GLN A 231     7239   6768   7787    782   -743   1016
ATOM   2037  C   GLN A 231      22.816  -7.700  13.933  1.00 61.73           C  
ANISOU 2037  C   GLN A 231     7708   7477   8270    877   -740   1039
ATOM   2038  O   GLN A 231      21.881  -6.972  14.266  1.00 63.68           O  
ANISOU 2038  O   GLN A 231     7939   7812   8444    878   -777   1008
ATOM   2039  CB  GLN A 231      23.441  -7.317  11.475  1.00 57.68           C  
ANISOU 2039  CB  GLN A 231     7312   6750   7853    740   -714    948
ATOM   2040  CG  GLN A 231      23.803  -8.026  10.196  1.00 56.20           C  
ANISOU 2040  CG  GLN A 231     7197   6417   7741    662   -709    930
ATOM   2041  CD  GLN A 231      24.483  -7.242   9.037  1.00 68.88           C  
ANISOU 2041  CD  GLN A 231     8829   7972   9370    631   -677    868
ATOM   2042  OE1 GLN A 231      24.065  -6.161   8.725  1.00 73.32           O  
ANISOU 2042  OE1 GLN A 231     9396   8587   9875    613   -681    794
ATOM   2043  NE2 GLN A 231      25.567  -7.725   8.458  1.00 67.69           N  
ANISOU 2043  NE2 GLN A 231     8694   7717   9309    625   -641    897
ATOM   2044  H   GLN A 231      20.983  -7.962  11.595  1.00 54.20           H  
ATOM   2045  HA  GLN A 231      23.420  -9.250  12.527  1.00 57.36           H  
ATOM   2046  HB3 GLN A 231      24.344  -6.949  11.962  1.00 57.68           H  
ATOM   2047  HB2 GLN A 231      22.889  -6.385  11.352  1.00 57.68           H  
ATOM   2048  HG3 GLN A 231      22.944  -8.438   9.666  1.00 56.20           H  
ATOM   2049  HG2 GLN A 231      24.441  -8.894  10.361  1.00 56.20           H  
ATOM   2050 HE22 GLN A 231      26.103  -7.084   7.890  1.00 67.69           H  
ATOM   2051 HE21 GLN A 231      25.922  -8.610   8.793  1.00 67.69           H  
ATOM   2052  N   SER A 232      23.975  -7.643  14.595  1.00 63.62           N  
ANISOU 2052  N   SER A 232     7890   7751   8531    958   -693   1090
ATOM   2053  CA  SER A 232      24.194  -6.825  15.823  1.00 61.00           C  
ANISOU 2053  CA  SER A 232     7480   7577   8120   1043   -679   1089
ATOM   2054  C   SER A 232      23.854  -5.291  15.729  1.00 69.03           C  
ANISOU 2054  C   SER A 232     8477   8693   9060   1027   -716   1003
ATOM   2055  O   SER A 232      23.579  -4.830  16.878  1.00 71.45           O  
ANISOU 2055  O   SER A 232     8728   9129   9291   1074   -741    994
ATOM   2056  CB  SER A 232      25.663  -6.957  16.375  1.00 62.28           C  
ANISOU 2056  CB  SER A 232     7599   7750   8316   1108   -612   1131
ATOM   2057  OG  SER A 232      26.749  -6.789  15.421  1.00 74.99           O  
ANISOU 2057  OG  SER A 232     9131   9508   9852   1178   -599   1127
ATOM   2058  H   SER A 232      24.742  -8.157  14.186  1.00 63.62           H  
ATOM   2059  HA  SER A 232      23.497  -7.115  16.610  1.00 61.00           H  
ATOM   2060  HB3 SER A 232      25.813  -7.914  16.876  1.00 62.28           H  
ATOM   2061  HB2 SER A 232      25.806  -6.277  17.215  1.00 62.28           H  
ATOM   2062  HG  SER A 232      27.370  -7.515  15.521  1.00 74.99           H  
ATOM   2063  N   ASP A 233      23.828  -4.702  14.485  1.00 75.60           N  
ANISOU 2063  N   ASP A 233     9361   9463   9900    947   -713    911
ATOM   2064  CA  ASP A 233      23.264  -3.354  14.461  1.00 70.65           C  
ANISOU 2064  CA  ASP A 233     8728   8913   9203    908   -735    797
ATOM   2065  C   ASP A 233      21.768  -3.260  14.657  1.00 67.46           C  
ANISOU 2065  C   ASP A 233     8368   8498   8764    832   -781    733
ATOM   2066  O   ASP A 233      21.281  -2.151  15.012  1.00 77.17           O  
ANISOU 2066  O   ASP A 233     9593   9785   9944    796   -796    636
ATOM   2067  CB  ASP A 233      23.626  -2.623  13.119  1.00 70.90           C  
ANISOU 2067  CB  ASP A 233     8800   8878   9260    854   -709    728
ATOM   2068  CG  ASP A 233      25.135  -2.390  12.806  1.00 76.04           C  
ANISOU 2068  CG  ASP A 233     9540   9364   9987    778   -700    733
ATOM   2069  OD1 ASP A 233      25.924  -2.889  13.647  1.00 79.31           O  
ANISOU 2069  OD1 ASP A 233     9991   9716  10429    751   -722    772
ATOM   2070  OD2 ASP A 233      25.442  -1.803  11.764  1.00 62.37           O1-
ANISOU 2070  OD2 ASP A 233     7838   7571   8287    748   -672    696
ATOM   2071  H   ASP A 233      24.142  -5.209  13.670  1.00 75.60           H  
ATOM   2072  HA  ASP A 233      23.760  -2.743  15.214  1.00 70.65           H  
ATOM   2073  HB3 ASP A 233      23.249  -1.601  13.162  1.00 70.90           H  
ATOM   2074  HB2 ASP A 233      23.141  -2.976  12.209  1.00 70.90           H  
ATOM   2075  N   GLY A 234      21.053  -4.369  14.374  1.00 58.83           N  
ANISOU 2075  N   GLY A 234     7317   7336   7701    809   -801    786
ATOM   2076  CA  GLY A 234      19.586  -4.288  14.463  1.00 61.24           C  
ANISOU 2076  CA  GLY A 234     7668   7623   7978    738   -839    737
ATOM   2077  C   GLY A 234      18.943  -4.310  13.034  1.00 60.64           C  
ANISOU 2077  C   GLY A 234     7682   7428   7931    631   -842    671
ATOM   2078  O   GLY A 234      17.816  -4.732  12.879  1.00 57.85           O  
ANISOU 2078  O   GLY A 234     7378   7029   7573    574   -868    660
ATOM   2079  H   GLY A 234      21.476  -5.272  14.212  1.00 58.83           H  
ATOM   2080  HA3 GLY A 234      19.189  -3.359  14.872  1.00 61.24           H  
ATOM   2081  HA2 GLY A 234      19.238  -5.160  15.017  1.00 61.24           H  
ATOM   2082  N   ILE A 235      19.743  -3.983  12.004  1.00 59.04           N  
ANISOU 2082  N   ILE A 235     7502   7177   7755    606   -815    630
ATOM   2083  CA  ILE A 235      19.350  -3.998  10.583  1.00 55.43           C  
ANISOU 2083  CA  ILE A 235     7129   6607   7325    512   -815    575
ATOM   2084  C   ILE A 235      19.428  -5.501  10.046  1.00 49.78           C  
ANISOU 2084  C   ILE A 235     6461   5786   6668    490   -823    641
ATOM   2085  O   ILE A 235      20.237  -6.300  10.595  1.00 48.42           O  
ANISOU 2085  O   ILE A 235     6260   5594   6542    545   -806    722
ATOM   2086  CB  ILE A 235      20.250  -3.111   9.659  1.00 55.49           C  
ANISOU 2086  CB  ILE A 235     7145   6590   7350    501   -782    524
ATOM   2087  CG1 ILE A 235      19.564  -2.594   8.412  1.00 52.10           C  
ANISOU 2087  CG1 ILE A 235     6680   6253   6863    499   -780    439
ATOM   2088  CG2 ILE A 235      21.706  -3.593   9.277  1.00 53.21           C  
ANISOU 2088  CG2 ILE A 235     6941   6177   7099    420   -778    490
ATOM   2089  CD1 ILE A 235      20.133  -1.271   7.948  1.00 53.13           C  
ANISOU 2089  CD1 ILE A 235     6815   6368   7004    488   -747    385
ATOM   2090  H   ILE A 235      20.727  -3.817  12.159  1.00 59.04           H  
ATOM   2091  HA  ILE A 235      18.307  -3.682  10.616  1.00 55.43           H  
ATOM   2092  HB  ILE A 235      20.379  -2.190  10.227  1.00 55.49           H  
ATOM   2093 HG13 ILE A 235      18.504  -2.532   8.659  1.00 52.10           H  
ATOM   2094 HG12 ILE A 235      19.719  -3.263   7.565  1.00 52.10           H  
ATOM   2095 HG21 ILE A 235      21.681  -4.267   8.421  1.00 53.21           H  
ATOM   2096 HG22 ILE A 235      22.431  -2.801   9.088  1.00 53.21           H  
ATOM   2097 HG23 ILE A 235      22.198  -4.108  10.102  1.00 53.21           H  
ATOM   2098 HD11 ILE A 235      19.499  -0.464   7.580  1.00 53.13           H  
ATOM   2099 HD12 ILE A 235      20.712  -0.798   8.742  1.00 53.13           H  
ATOM   2100 HD13 ILE A 235      20.835  -1.477   7.140  1.00 53.13           H  
ATOM   2101  N   GLN A 236      18.655  -5.885   8.976  1.00 42.30           N  
ANISOU 2101  N   GLN A 236     5582   4771   5719    412   -844    606
ATOM   2102  CA  GLN A 236      18.572  -7.253   8.493  1.00 41.02           C  
ANISOU 2102  CA  GLN A 236     5464   4517   5605    382   -857    655
ATOM   2103  C   GLN A 236      19.375  -7.421   7.165  1.00 37.16           C  
ANISOU 2103  C   GLN A 236     5022   3927   5169    340   -837    628
ATOM   2104  O   GLN A 236      19.501  -6.520   6.373  1.00 35.74           O  
ANISOU 2104  O   GLN A 236     4864   3740   4976    310   -820    558
ATOM   2105  CB  GLN A 236      17.043  -7.635   8.487  1.00 38.96           C  
ANISOU 2105  CB  GLN A 236     5247   4246   5310    324   -891    635
ATOM   2106  CG  GLN A 236      16.494  -7.766   9.915  1.00 46.26           C  
ANISOU 2106  CG  GLN A 236     6182   5130   6264    326   -915    712
ATOM   2107  CD  GLN A 236      15.121  -8.441   9.971  1.00 48.92           C  
ANISOU 2107  CD  GLN A 236     6539   5494   6554    296   -946    708
ATOM   2108  OE1 GLN A 236      14.326  -8.258   9.092  1.00 42.41           O  
ANISOU 2108  OE1 GLN A 236     5719   4717   5678    273   -946    646
ATOM   2109  NE2 GLN A 236      14.920  -9.286  10.994  1.00 53.20           N  
ANISOU 2109  NE2 GLN A 236     7090   6005   7118    296   -968    775
ATOM   2110  H   GLN A 236      18.054  -5.268   8.448  1.00 42.30           H  
ATOM   2111  HA  GLN A 236      19.074  -7.873   9.235  1.00 41.02           H  
ATOM   2112  HB3 GLN A 236      16.903  -8.578   7.959  1.00 38.96           H  
ATOM   2113  HB2 GLN A 236      16.480  -6.930   7.875  1.00 38.96           H  
ATOM   2114  HG3 GLN A 236      16.449  -6.815  10.447  1.00 46.26           H  
ATOM   2115  HG2 GLN A 236      17.246  -8.327  10.469  1.00 46.26           H  
ATOM   2116 HE22 GLN A 236      14.131  -9.916  11.016  1.00 53.20           H  
ATOM   2117 HE21 GLN A 236      15.702  -9.572  11.565  1.00 53.20           H  
ATOM   2118  N   GLN A 237      19.869  -8.660   6.861  1.00 39.43           N  
ANISOU 2118  N   GLN A 237     5322   4139   5521    338   -836    684
ATOM   2119  CA  GLN A 237      20.490  -9.056   5.601  1.00 38.28           C  
ANISOU 2119  CA  GLN A 237     5220   3892   5432    294   -819    656
ATOM   2120  C   GLN A 237      19.775 -10.335   5.108  1.00 36.51           C  
ANISOU 2120  C   GLN A 237     5047   3601   5223    234   -851    657
ATOM   2121  O   GLN A 237      19.523 -11.223   5.953  1.00 39.07           O  
ANISOU 2121  O   GLN A 237     5358   3940   5546    246   -876    714
ATOM   2122  CB  GLN A 237      21.992  -9.290   5.907  1.00 45.39           C  
ANISOU 2122  CB  GLN A 237     6081   4755   6411    349   -779    714
ATOM   2123  CG  GLN A 237      22.717  -9.344   4.575  1.00 47.11           C  
ANISOU 2123  CG  GLN A 237     6329   4900   6671    319   -746    660
ATOM   2124  CD  GLN A 237      24.196  -9.707   4.831  1.00 53.68           C  
ANISOU 2124  CD  GLN A 237     7112   5774   7509    383   -701    671
ATOM   2125  OE1 GLN A 237      24.661 -10.849   4.834  1.00 54.32           O  
ANISOU 2125  OE1 GLN A 237     7131   5936   7572    456   -692    728
ATOM   2126  NE2 GLN A 237      24.916  -8.622   5.067  1.00 53.74           N  
ANISOU 2126  NE2 GLN A 237     7147   5732   7540    357   -673    616
ATOM   2127  H   GLN A 237      19.684  -9.399   7.525  1.00 39.43           H  
ATOM   2128  HA  GLN A 237      20.236  -8.307   4.851  1.00 38.28           H  
ATOM   2129  HB3 GLN A 237      22.131 -10.090   6.635  1.00 45.39           H  
ATOM   2130  HB2 GLN A 237      22.445  -8.493   6.497  1.00 45.39           H  
ATOM   2131  HG3 GLN A 237      22.628  -8.503   3.887  1.00 47.11           H  
ATOM   2132  HG2 GLN A 237      22.339 -10.162   3.960  1.00 47.11           H  
ATOM   2133 HE22 GLN A 237      25.906  -8.497   5.225  1.00 53.74           H  
ATOM   2134 HE21 GLN A 237      24.388  -7.783   4.874  1.00 53.74           H  
ATOM   2135  N   ALA A 238      19.749 -10.552   3.782  1.00 35.57           N  
ANISOU 2135  N   ALA A 238     4983   3416   5115    171   -851    593
ATOM   2136  CA  ALA A 238      19.271 -11.728   3.081  1.00 38.26           C  
ANISOU 2136  CA  ALA A 238     5373   3708   5456    110   -884    580
ATOM   2137  C   ALA A 238      20.289 -12.310   2.161  1.00 36.83           C  
ANISOU 2137  C   ALA A 238     5217   3435   5341     76   -871    551
ATOM   2138  O   ALA A 238      21.290 -11.646   1.933  1.00 38.54           O  
ANISOU 2138  O   ALA A 238     5453   3629   5560     60   -848    491
ATOM   2139  CB  ALA A 238      17.883 -11.598   2.463  1.00 35.73           C  
ANISOU 2139  CB  ALA A 238     5099   3420   5058     60   -903    516
ATOM   2140  H   ALA A 238      20.139  -9.906   3.111  1.00 35.57           H  
ATOM   2141  HA  ALA A 238      19.318 -12.502   3.847  1.00 38.26           H  
ATOM   2142  HB1 ALA A 238      17.762 -10.728   1.817  1.00 35.73           H  
ATOM   2143  HB2 ALA A 238      17.615 -12.483   1.885  1.00 35.73           H  
ATOM   2144  HB3 ALA A 238      17.042 -11.781   3.132  1.00 35.73           H  
ATOM   2145  N   LYS A 239      19.972 -13.440   1.599  1.00 31.02           N  
ANISOU 2145  N   LYS A 239     4479   2647   4660     64   -886    589
ATOM   2146  CA  LYS A 239      20.489 -14.013   0.354  1.00 34.82           C  
ANISOU 2146  CA  LYS A 239     4982   3040   5207     23   -879    551
ATOM   2147  C   LYS A 239      19.240 -14.483  -0.328  1.00 29.52           C  
ANISOU 2147  C   LYS A 239     4366   2364   4486    -46   -919    496
ATOM   2148  O   LYS A 239      18.322 -15.008   0.365  1.00 34.01           O  
ANISOU 2148  O   LYS A 239     4937   2946   5040    -59   -953    532
ATOM   2149  CB  LYS A 239      21.602 -15.159   0.556  1.00 41.91           C  
ANISOU 2149  CB  LYS A 239     5839   3881   6205     49   -866    620
ATOM   2150  CG  LYS A 239      22.460 -15.399  -0.672  1.00 44.62           C  
ANISOU 2150  CG  LYS A 239     6192   4129   6632     12   -846    573
ATOM   2151  CD  LYS A 239      23.172 -16.739  -0.515  1.00 38.69           C  
ANISOU 2151  CD  LYS A 239     5387   3329   5985     48   -812    642
ATOM   2152  CE  LYS A 239      24.134 -17.123  -1.632  1.00 42.90           C  
ANISOU 2152  CE  LYS A 239     5928   3800   6572    -11   -819    599
ATOM   2153  NZ  LYS A 239      24.774 -18.387  -1.233  1.00 44.62           N1+
ANISOU 2153  NZ  LYS A 239     6082   3999   6874     25   -766    658
ATOM   2154  H   LYS A 239      19.101 -13.867   1.881  1.00 31.02           H  
ATOM   2155  HA  LYS A 239      20.936 -13.220  -0.247  1.00 34.82           H  
ATOM   2156  HB3 LYS A 239      21.123 -16.092   0.855  1.00 41.91           H  
ATOM   2157  HB2 LYS A 239      22.405 -14.866   1.232  1.00 41.91           H  
ATOM   2158  HG3 LYS A 239      23.115 -14.578  -0.964  1.00 44.62           H  
ATOM   2159  HG2 LYS A 239      21.712 -15.502  -1.458  1.00 44.62           H  
ATOM   2160  HD3 LYS A 239      22.311 -17.407  -0.479  1.00 38.69           H  
ATOM   2161  HD2 LYS A 239      23.690 -16.851   0.438  1.00 38.69           H  
ATOM   2162  HE3 LYS A 239      24.823 -16.301  -1.823  1.00 42.90           H  
ATOM   2163  HE2 LYS A 239      23.539 -17.232  -2.538  1.00 42.90           H  
ATOM   2164  HZ1 LYS A 239      25.061 -18.418  -0.265  1.00 44.62           H  
ATOM   2165  HZ2 LYS A 239      24.058 -19.095  -1.317  1.00 44.62           H  
ATOM   2166  HZ3 LYS A 239      25.555 -18.524  -1.858  1.00 44.62           H  
ATOM   2167  N   VAL A 240      19.087 -14.168  -1.592  1.00 33.16           N  
ANISOU 2167  N   VAL A 240     4868   2812   4919    -85   -913    413
ATOM   2168  CA  VAL A 240      17.806 -14.405  -2.223  1.00 37.49           C  
ANISOU 2168  CA  VAL A 240     5467   3376   5400   -139   -945    360
ATOM   2169  C   VAL A 240      17.952 -14.907  -3.687  1.00 36.36           C  
ANISOU 2169  C   VAL A 240     5350   3173   5293   -184   -947    293
ATOM   2170  O   VAL A 240      19.066 -14.785  -4.215  1.00 40.57           O  
ANISOU 2170  O   VAL A 240     5876   3658   5880   -179   -915    259
ATOM   2171  CB  VAL A 240      16.794 -13.100  -2.288  1.00 34.63           C  
ANISOU 2171  CB  VAL A 240     5132   3071   4953   -141   -936    320
ATOM   2172  CG1 VAL A 240      16.540 -12.488  -0.908  1.00 39.87           C  
ANISOU 2172  CG1 VAL A 240     5769   3800   5581   -103   -937    375
ATOM   2173  CG2 VAL A 240      16.947 -12.019  -3.383  1.00 31.79           C  
ANISOU 2173  CG2 VAL A 240     4775   2690   4612   -131   -897    270
ATOM   2174  H   VAL A 240      19.760 -13.647  -2.135  1.00 33.16           H  
ATOM   2175  HA  VAL A 240      17.173 -15.155  -1.748  1.00 37.49           H  
ATOM   2176  HB  VAL A 240      15.829 -13.510  -2.587  1.00 34.63           H  
ATOM   2177 HG11 VAL A 240      17.393 -11.912  -0.550  1.00 39.87           H  
ATOM   2178 HG12 VAL A 240      15.597 -11.947  -0.837  1.00 39.87           H  
ATOM   2179 HG13 VAL A 240      16.354 -13.277  -0.179  1.00 39.87           H  
ATOM   2180 HG21 VAL A 240      17.831 -11.392  -3.265  1.00 31.79           H  
ATOM   2181 HG22 VAL A 240      17.036 -12.589  -4.308  1.00 31.79           H  
ATOM   2182 HG23 VAL A 240      16.045 -11.420  -3.510  1.00 31.79           H  
ATOM   2183  N   GLN A 241      16.909 -15.457  -4.335  1.00 34.83           N  
ANISOU 2183  N   GLN A 241     5183   2985   5066   -227   -984    271
ATOM   2184  CA  GLN A 241      16.879 -15.843  -5.739  1.00 38.35           C  
ANISOU 2184  CA  GLN A 241     5657   3397   5519   -273   -994    192
ATOM   2185  C   GLN A 241      15.693 -15.277  -6.474  1.00 33.12           C  
ANISOU 2185  C   GLN A 241     5042   2784   4757   -293   -997    134
ATOM   2186  O   GLN A 241      14.605 -15.635  -6.084  1.00 36.11           O  
ANISOU 2186  O   GLN A 241     5438   3219   5063   -294  -1015    159
ATOM   2187  CB  GLN A 241      17.008 -17.371  -5.934  1.00 43.25           C  
ANISOU 2187  CB  GLN A 241     6269   4001   6162   -305  -1034    202
ATOM   2188  CG  GLN A 241      17.222 -17.888  -7.388  1.00 44.48           C  
ANISOU 2188  CG  GLN A 241     6445   4132   6322   -353  -1049    111
ATOM   2189  CD  GLN A 241      17.896 -19.186  -7.338  1.00 46.75           C  
ANISOU 2189  CD  GLN A 241     6709   4393   6659   -382  -1083    120
ATOM   2190  OE1 GLN A 241      18.725 -19.583  -6.526  1.00 42.79           O  
ANISOU 2190  OE1 GLN A 241     6171   3865   6223   -362  -1082    193
ATOM   2191  NE2 GLN A 241      17.519 -19.959  -8.339  1.00 60.50           N  
ANISOU 2191  NE2 GLN A 241     8469   6147   8370   -425  -1111     45
ATOM   2192  H   GLN A 241      16.096 -15.703  -3.789  1.00 34.83           H  
ATOM   2193  HA  GLN A 241      17.751 -15.394  -6.215  1.00 38.35           H  
ATOM   2194  HB3 GLN A 241      16.153 -17.867  -5.475  1.00 43.25           H  
ATOM   2195  HB2 GLN A 241      17.836 -17.637  -5.277  1.00 43.25           H  
ATOM   2196  HG3 GLN A 241      18.112 -17.429  -7.819  1.00 44.48           H  
ATOM   2197  HG2 GLN A 241      16.343 -17.825  -8.029  1.00 44.48           H  
ATOM   2198 HE22 GLN A 241      17.986 -20.854  -8.387  1.00 60.50           H  
ATOM   2199 HE21 GLN A 241      16.760 -19.640  -8.924  1.00 60.50           H  
ATOM   2200  N   ILE A 242      15.912 -14.473  -7.527  1.00 33.89           N  
ANISOU 2200  N   ILE A 242     5160   2859   4857   -305   -975     60
ATOM   2201  CA  ILE A 242      14.931 -13.654  -8.213  1.00 37.44           C  
ANISOU 2201  CA  ILE A 242     5653   3353   5218   -316   -970      8
ATOM   2202  C   ILE A 242      14.204 -14.569  -9.244  1.00 39.55           C  
ANISOU 2202  C   ILE A 242     5947   3650   5430   -352  -1008    -23
ATOM   2203  O   ILE A 242      14.766 -15.539  -9.699  1.00 39.15           O  
ANISOU 2203  O   ILE A 242     5893   3569   5413   -380  -1026    -69
ATOM   2204  CB  ILE A 242      15.727 -12.564  -9.015  1.00 31.58           C  
ANISOU 2204  CB  ILE A 242     4924   2579   4497   -314   -934    -58
ATOM   2205  CG1 ILE A 242      16.420 -11.525  -7.997  1.00 37.44           C  
ANISOU 2205  CG1 ILE A 242     5636   3302   5289   -273   -895    -20
ATOM   2206  CG2 ILE A 242      14.867 -11.844 -10.120  1.00 42.81           C  
ANISOU 2206  CG2 ILE A 242     6391   4045   5830   -323   -926   -109
ATOM   2207  CD1 ILE A 242      15.451 -10.682  -7.104  1.00 28.62           C  
ANISOU 2207  CD1 ILE A 242     4517   2243   4115   -245   -885     21
ATOM   2208  H   ILE A 242      16.826 -14.152  -7.813  1.00 33.89           H  
ATOM   2209  HA  ILE A 242      14.275 -13.199  -7.471  1.00 37.44           H  
ATOM   2210  HB  ILE A 242      16.565 -13.104  -9.456  1.00 31.58           H  
ATOM   2211 HG13 ILE A 242      16.940 -10.829  -8.655  1.00 37.44           H  
ATOM   2212 HG12 ILE A 242      17.094 -12.051  -7.321  1.00 37.44           H  
ATOM   2213 HG21 ILE A 242      14.025 -11.390  -9.597  1.00 42.81           H  
ATOM   2214 HG22 ILE A 242      15.525 -11.093 -10.557  1.00 42.81           H  
ATOM   2215 HG23 ILE A 242      14.414 -12.540 -10.826  1.00 42.81           H  
ATOM   2216 HD11 ILE A 242      14.426 -11.053  -7.100  1.00 28.62           H  
ATOM   2217 HD12 ILE A 242      15.637 -10.949  -6.064  1.00 28.62           H  
ATOM   2218 HD13 ILE A 242      15.390  -9.598  -7.208  1.00 28.62           H  
ATOM   2219  N   LEU A 243      12.944 -14.182  -9.583  1.00 40.74           N  
ANISOU 2219  N   LEU A 243     6121   3863   5497   -350  -1016      0
ATOM   2220  CA  LEU A 243      11.970 -15.053 -10.267  1.00 40.23           C  
ANISOU 2220  CA  LEU A 243     6080   3840   5366   -376  -1046    -23
ATOM   2221  C   LEU A 243      11.717 -14.478 -11.677  1.00 43.76           C  
ANISOU 2221  C   LEU A 243     6561   4304   5760   -384  -1032   -102
ATOM   2222  O   LEU A 243      11.613 -13.241 -11.777  1.00 44.76           O  
ANISOU 2222  O   LEU A 243     6701   4424   5882   -368   -994   -124
ATOM   2223  CB  LEU A 243      10.702 -15.141  -9.395  1.00 38.65           C  
ANISOU 2223  CB  LEU A 243     5890   3697   5100   -366  -1052     40
ATOM   2224  CG  LEU A 243      10.958 -15.781  -7.975  1.00 41.55           C  
ANISOU 2224  CG  LEU A 243     6230   4064   5493   -365  -1082    114
ATOM   2225  CD1 LEU A 243       9.713 -15.640  -7.053  1.00 49.27           C  
ANISOU 2225  CD1 LEU A 243     7167   4986   6566   -350  -1078    145
ATOM   2226  CD2 LEU A 243      11.602 -17.181  -7.969  1.00 41.58           C  
ANISOU 2226  CD2 LEU A 243     6242   4116   5441   -347  -1070    174
ATOM   2227  H   LEU A 243      12.544 -13.437  -9.030  1.00 40.74           H  
ATOM   2228  HA  LEU A 243      12.240 -16.106 -10.351  1.00 40.23           H  
ATOM   2229  HB3 LEU A 243      10.128 -15.837 -10.007  1.00 38.65           H  
ATOM   2230  HB2 LEU A 243      10.104 -14.238  -9.273  1.00 38.65           H  
ATOM   2231  HG  LEU A 243      11.733 -15.232  -7.441  1.00 41.55           H  
ATOM   2232 HD11 LEU A 243       9.502 -14.772  -6.429  1.00 49.27           H  
ATOM   2233 HD12 LEU A 243       8.757 -15.726  -7.568  1.00 49.27           H  
ATOM   2234 HD13 LEU A 243       9.705 -16.446  -6.319  1.00 49.27           H  
ATOM   2235 HD21 LEU A 243      11.307 -17.739  -8.858  1.00 41.58           H  
ATOM   2236 HD22 LEU A 243      12.681 -17.070  -7.857  1.00 41.58           H  
ATOM   2237 HD23 LEU A 243      11.260 -17.794  -7.135  1.00 41.58           H  
ATOM   2238  N   PRO A 244      11.661 -15.329 -12.720  1.00 46.24           N  
ANISOU 2238  N   PRO A 244     6888   4647   6033   -408  -1060   -147
ATOM   2239  CA  PRO A 244      11.039 -14.881 -13.982  1.00 49.24           C  
ANISOU 2239  CA  PRO A 244     7298   5051   6359   -411  -1048   -226
ATOM   2240  C   PRO A 244       9.465 -14.780 -13.891  1.00 50.23           C  
ANISOU 2240  C   PRO A 244     7456   5250   6381   -393  -1033   -207
ATOM   2241  O   PRO A 244       8.906 -15.323 -12.958  1.00 52.99           O  
ANISOU 2241  O   PRO A 244     7805   5637   6692   -387  -1041   -143
ATOM   2242  CB  PRO A 244      11.529 -16.000 -14.985  1.00 52.28           C  
ANISOU 2242  CB  PRO A 244     7671   5439   6753   -443  -1090   -285
ATOM   2243  CG  PRO A 244      11.416 -17.176 -14.085  1.00 53.06           C  
ANISOU 2243  CG  PRO A 244     7750   5562   6849   -451  -1126   -217
ATOM   2244  CD  PRO A 244      12.073 -16.760 -12.820  1.00 52.99           C  
ANISOU 2244  CD  PRO A 244     7724   5514   6894   -431  -1107   -132
ATOM   2245  HA  PRO A 244      11.466 -13.895 -14.163  1.00 49.24           H  
ATOM   2246  HB3 PRO A 244      12.565 -15.858 -15.295  1.00 52.28           H  
ATOM   2247  HB2 PRO A 244      10.940 -16.034 -15.902  1.00 52.28           H  
ATOM   2248  HG3 PRO A 244      11.860 -18.060 -14.543  1.00 53.06           H  
ATOM   2249  HG2 PRO A 244      10.424 -17.513 -13.783  1.00 53.06           H  
ATOM   2250  HD2 PRO A 244      11.854 -17.405 -11.969  1.00 52.99           H  
ATOM   2251  HD3 PRO A 244      13.161 -16.767 -12.890  1.00 52.99           H  
ATOM   2252  N   GLU A 245       8.792 -14.269 -14.931  1.00 50.64           N  
ANISOU 2252  N   GLU A 245     7534   5321   6384   -384  -1008   -264
ATOM   2253  CA  GLU A 245       7.405 -14.339 -15.273  1.00 50.41           C  
ANISOU 2253  CA  GLU A 245     7535   5360   6260   -362   -986   -247
ATOM   2254  C   GLU A 245       7.010 -15.616 -15.998  1.00 53.14           C  
ANISOU 2254  C   GLU A 245     7892   5769   6531   -367  -1011   -294
ATOM   2255  O   GLU A 245       7.860 -16.209 -16.707  1.00 59.79           O  
ANISOU 2255  O   GLU A 245     8730   6664   7324   -367  -1035   -258
ATOM   2256  CB  GLU A 245       7.019 -13.033 -16.035  1.00 54.16           C  
ANISOU 2256  CB  GLU A 245     8030   5822   6725   -339   -932   -267
ATOM   2257  CG  GLU A 245       5.544 -12.588 -15.737  1.00 55.07           C  
ANISOU 2257  CG  GLU A 245     8131   5889   6905   -331   -904   -228
ATOM   2258  CD  GLU A 245       5.205 -11.808 -14.499  1.00 51.60           C  
ANISOU 2258  CD  GLU A 245     7677   5465   6463   -326   -906   -148
ATOM   2259  OE1 GLU A 245       4.016 -11.585 -14.211  1.00 51.51           O  
ANISOU 2259  OE1 GLU A 245     7679   5506   6388   -322   -909   -118
ATOM   2260  OE2 GLU A 245       6.068 -11.534 -13.690  1.00 52.11           O1-
ANISOU 2260  OE2 GLU A 245     7717   5495   6588   -323   -903   -114
ATOM   2261  H   GLU A 245       9.287 -13.687 -15.591  1.00 50.64           H  
ATOM   2262  HA  GLU A 245       6.823 -14.367 -14.352  1.00 50.41           H  
ATOM   2263  HB3 GLU A 245       7.080 -13.273 -17.096  1.00 54.16           H  
ATOM   2264  HB2 GLU A 245       7.768 -12.296 -15.749  1.00 54.16           H  
ATOM   2265  HG3 GLU A 245       4.909 -13.459 -15.577  1.00 55.07           H  
ATOM   2266  HG2 GLU A 245       5.243 -12.038 -16.629  1.00 55.07           H  
ATOM   2267  N   GLY A 246       5.689 -15.950 -15.987  1.00 60.69           N  
ANISOU 2267  N   GLY A 246     8860   6726   7474   -367  -1005   -375
ATOM   2268  CA  GLY A 246       4.979 -16.908 -16.859  1.00 57.27           C  
ANISOU 2268  CA  GLY A 246     8427   6354   6979   -374  -1038   -438
ATOM   2269  C   GLY A 246       4.342 -16.217 -18.070  1.00 53.87           C  
ANISOU 2269  C   GLY A 246     8025   5982   6461   -345  -1012   -487
ATOM   2270  O   GLY A 246       4.580 -15.043 -18.308  1.00 58.74           O  
ANISOU 2270  O   GLY A 246     8662   6574   7081   -325   -966   -492
ATOM   2271  H   GLY A 246       5.030 -15.350 -15.512  1.00 60.69           H  
ATOM   2272  HA3 GLY A 246       4.235 -17.467 -16.293  1.00 57.27           H  
ATOM   2273  HA2 GLY A 246       5.613 -17.626 -17.379  1.00 57.27           H  
ATOM   2274  N   SER A 247       3.572 -16.916 -18.936  1.00 53.89           N  
ANISOU 2274  N   SER A 247     8025   6067   6385   -341  -1042   -524
ATOM   2275  CA  SER A 247       2.753 -16.281 -19.967  1.00 59.23           C  
ANISOU 2275  CA  SER A 247     8724   6816   6964   -305  -1018   -565
ATOM   2276  C   SER A 247       1.831 -15.059 -19.540  1.00 59.61           C  
ANISOU 2276  C   SER A 247     8776   6968   6905   -273  -1017   -506
ATOM   2277  O   SER A 247       1.133 -15.171 -18.531  1.00 62.96           O  
ANISOU 2277  O   SER A 247     9186   7400   7336   -282  -1036   -437
ATOM   2278  CB  SER A 247       1.958 -17.297 -20.823  1.00 56.24           C  
ANISOU 2278  CB  SER A 247     8336   6455   6578   -322  -1051   -684
ATOM   2279  OG  SER A 247       1.049 -18.030 -20.146  1.00 61.21           O  
ANISOU 2279  OG  SER A 247     8992   7130   7136   -284  -1016   -727
ATOM   2280  H   SER A 247       3.358 -17.884 -18.748  1.00 53.89           H  
ATOM   2281  HA  SER A 247       3.435 -15.975 -20.761  1.00 59.23           H  
ATOM   2282  HB3 SER A 247       2.675 -17.991 -21.262  1.00 56.24           H  
ATOM   2283  HB2 SER A 247       1.595 -16.766 -21.703  1.00 56.24           H  
ATOM   2284  HG  SER A 247       1.517 -18.647 -19.579  1.00 61.21           H  
ATOM   2285  N   GLY A 248       1.886 -13.960 -20.361  1.00 57.16           N  
ANISOU 2285  N   GLY A 248     8483   6738   6497   -230   -993   -527
ATOM   2286  CA  GLY A 248       1.094 -12.757 -20.258  1.00 54.53           C  
ANISOU 2286  CA  GLY A 248     8152   6507   6060   -189   -981   -463
ATOM   2287  C   GLY A 248      -0.284 -13.008 -20.891  1.00 52.99           C  
ANISOU 2287  C   GLY A 248     7985   6327   5820   -137   -904   -402
ATOM   2288  O   GLY A 248      -0.684 -14.198 -21.016  1.00 59.56           O  
ANISOU 2288  O   GLY A 248     8834   7082   6713   -138   -862   -396
ATOM   2289  H   GLY A 248       2.577 -13.867 -21.092  1.00 57.16           H  
ATOM   2290  HA3 GLY A 248       1.648 -11.941 -20.721  1.00 54.53           H  
ATOM   2291  HA2 GLY A 248       1.034 -12.481 -19.205  1.00 54.53           H  
ATOM   2292  N   ASP A 249      -0.993 -11.978 -21.288  1.00 50.10           N  
ANISOU 2292  N   ASP A 249     7621   6062   5352    -89   -883   -353
ATOM   2293  CA  ASP A 249      -2.211 -11.946 -22.113  1.00 52.09           C  
ANISOU 2293  CA  ASP A 249     7897   6335   5561    -33   -803   -291
ATOM   2294  C   ASP A 249      -3.449 -12.040 -21.274  1.00 56.45           C  
ANISOU 2294  C   ASP A 249     8442   6944   6062     -2   -775   -185
ATOM   2295  O   ASP A 249      -3.503 -11.715 -20.122  1.00 58.48           O  
ANISOU 2295  O   ASP A 249     8679   7262   6279    -10   -824   -173
ATOM   2296  CB  ASP A 249      -2.269 -12.837 -23.338  1.00 59.67           C  
ANISOU 2296  CB  ASP A 249     8866   7379   6426     16   -787   -348
ATOM   2297  CG  ASP A 249      -1.080 -13.119 -24.254  1.00 69.12           C  
ANISOU 2297  CG  ASP A 249    10076   8516   7672     -5   -793   -445
ATOM   2298  OD1 ASP A 249      -1.102 -14.149 -24.904  1.00 67.00           O  
ANISOU 2298  OD1 ASP A 249     9817   8137   7502    -35   -773   -441
ATOM   2299  OD2 ASP A 249      -0.295 -12.167 -24.518  1.00 56.48           O1-
ANISOU 2299  OD2 ASP A 249     8473   6981   6006     13   -817   -527
ATOM   2300  H   ASP A 249      -0.662 -11.050 -21.067  1.00 50.10           H  
ATOM   2301  HA  ASP A 249      -2.290 -10.915 -22.457  1.00 52.09           H  
ATOM   2302  HB3 ASP A 249      -3.013 -12.474 -24.047  1.00 59.67           H  
ATOM   2303  HB2 ASP A 249      -2.636 -13.796 -22.971  1.00 59.67           H  
ATOM   2304  N   ALA A 250      -4.577 -12.565 -21.761  1.00 50.28           N  
ANISOU 2304  N   ALA A 250     7677   6144   5285     33   -695   -108
ATOM   2305  CA  ALA A 250      -5.917 -12.652 -21.191  1.00 45.37           C  
ANISOU 2305  CA  ALA A 250     7048   5577   4613     70   -656     -3
ATOM   2306  C   ALA A 250      -6.465 -11.243 -20.861  1.00 45.18           C  
ANISOU 2306  C   ALA A 250     7042   5541   4582    123   -551     58
ATOM   2307  O   ALA A 250      -7.065 -10.947 -19.835  1.00 52.56           O  
ANISOU 2307  O   ALA A 250     7982   6393   5597    108   -503    104
ATOM   2308  CB  ALA A 250      -6.018 -13.749 -20.128  1.00 56.09           C  
ANISOU 2308  CB  ALA A 250     8393   6878   6041     24   -680     49
ATOM   2309  H   ALA A 250      -4.453 -12.960 -22.682  1.00 50.28           H  
ATOM   2310  HA  ALA A 250      -6.541 -13.024 -22.003  1.00 45.37           H  
ATOM   2311  HB1 ALA A 250      -7.044 -13.934 -19.812  1.00 56.09           H  
ATOM   2312  HB2 ALA A 250      -5.702 -14.746 -20.437  1.00 56.09           H  
ATOM   2313  HB3 ALA A 250      -5.402 -13.585 -19.244  1.00 56.09           H  
ATOM   2314  N   GLU A 251      -6.384 -10.412 -21.864  1.00 46.00           N  
ANISOU 2314  N   GLU A 251     7153   5732   4592    186   -515     55
ATOM   2315  CA  GLU A 251      -6.928  -9.072 -22.066  1.00 46.14           C  
ANISOU 2315  CA  GLU A 251     7185   5740   4605    243   -410    113
ATOM   2316  C   GLU A 251      -8.479  -9.032 -21.768  1.00 47.79           C  
ANISOU 2316  C   GLU A 251     7386   5994   4779    290   -341    232
ATOM   2317  O   GLU A 251      -8.967  -8.129 -21.083  1.00 53.09           O  
ANISOU 2317  O   GLU A 251     8063   6603   5507    305   -254    294
ATOM   2318  CB  GLU A 251      -6.694  -8.507 -23.442  1.00 46.98           C  
ANISOU 2318  CB  GLU A 251     7302   5917   4630    298   -392     63
ATOM   2319  CG  GLU A 251      -5.215  -8.363 -23.706  1.00 58.53           C  
ANISOU 2319  CG  GLU A 251     8780   7309   6150    258   -426    -42
ATOM   2320  CD  GLU A 251      -4.488  -9.601 -24.321  1.00 66.46           C  
ANISOU 2320  CD  GLU A 251     9800   8207   7246    253   -353    -25
ATOM   2321  OE1 GLU A 251      -5.021 -10.689 -24.279  1.00 69.34           O  
ANISOU 2321  OE1 GLU A 251    10171   8587   7587    312   -263     36
ATOM   2322  OE2 GLU A 251      -3.334  -9.511 -24.760  1.00 59.24           O1-
ANISOU 2322  OE2 GLU A 251     8887   7195   6428    192   -384    -69
ATOM   2323  H   GLU A 251      -5.969 -10.838 -22.681  1.00 46.00           H  
ATOM   2324  HA  GLU A 251      -6.393  -8.473 -21.329  1.00 46.14           H  
ATOM   2325  HB3 GLU A 251      -7.123  -7.505 -23.414  1.00 46.98           H  
ATOM   2326  HB2 GLU A 251      -7.231  -9.085 -24.194  1.00 46.98           H  
ATOM   2327  HG3 GLU A 251      -4.783  -8.184 -22.721  1.00 58.53           H  
ATOM   2328  HG2 GLU A 251      -5.071  -7.482 -24.332  1.00 58.53           H  
ATOM   2329  N   THR A 252      -9.223  -9.967 -22.275  1.00 46.96           N  
ANISOU 2329  N   THR A 252     7263   5993   4585    314   -374    264
ATOM   2330  CA  THR A 252     -10.651 -10.125 -22.042  1.00 46.56           C  
ANISOU 2330  CA  THR A 252     7203   5980   4508    358   -307    384
ATOM   2331  C   THR A 252     -11.027 -10.436 -20.545  1.00 48.34           C  
ANISOU 2331  C   THR A 252     7429   6090   4849    307   -282    432
ATOM   2332  O   THR A 252     -12.121 -10.041 -20.138  1.00 50.95           O  
ANISOU 2332  O   THR A 252     7761   6376   5220    334   -184    505
ATOM   2333  CB  THR A 252     -11.209 -11.132 -23.052  1.00 50.30           C  
ANISOU 2333  CB  THR A 252     7654   6576   4880    377   -363    407
ATOM   2334  OG1 THR A 252     -10.688 -10.911 -24.380  1.00 48.78           O  
ANISOU 2334  OG1 THR A 252     7457   6507   4571    433   -379    363
ATOM   2335  CG2 THR A 252     -12.773 -10.963 -23.227  1.00 56.85           C  
ANISOU 2335  CG2 THR A 252     8474   7437   5689    423   -287    539
ATOM   2336  H   THR A 252      -8.781 -10.627 -22.899  1.00 46.96           H  
ATOM   2337  HA  THR A 252     -11.082  -9.129 -22.149  1.00 46.56           H  
ATOM   2338  HB  THR A 252     -10.916 -12.126 -22.716  1.00 50.30           H  
ATOM   2339  HG1 THR A 252      -9.748 -11.098 -24.333  1.00 48.78           H  
ATOM   2340 HG21 THR A 252     -13.317 -11.663 -23.860  1.00 56.85           H  
ATOM   2341 HG22 THR A 252     -13.237 -10.972 -22.240  1.00 56.85           H  
ATOM   2342 HG23 THR A 252     -12.976  -9.960 -23.602  1.00 56.85           H  
ATOM   2343  N   LEU A 253     -10.225 -11.113 -19.764  1.00 46.11           N  
ANISOU 2343  N   LEU A 253     7140   5757   4623    234   -368    388
ATOM   2344  CA  LEU A 253     -10.534 -11.255 -18.358  1.00 49.30           C  
ANISOU 2344  CA  LEU A 253     7541   6061   5131    188   -354    426
ATOM   2345  C   LEU A 253     -10.135  -9.924 -17.668  1.00 47.48           C  
ANISOU 2345  C   LEU A 253     7321   5732   4989    181   -282    416
ATOM   2346  O   LEU A 253     -10.916  -9.628 -16.803  1.00 49.11           O  
ANISOU 2346  O   LEU A 253     7523   5894   5242    193   -201    484
ATOM   2347  CB  LEU A 253      -9.784 -12.452 -17.677  1.00 49.92           C  
ANISOU 2347  CB  LEU A 253     7610   6101   5256    115   -459    370
ATOM   2348  CG  LEU A 253     -10.230 -13.884 -18.202  1.00 50.00           C  
ANISOU 2348  CG  LEU A 253     7603   6181   5213    111   -515    409
ATOM   2349  CD1 LEU A 253      -9.216 -14.979 -17.776  1.00 46.46           C  
ANISOU 2349  CD1 LEU A 253     7144   5687   4822     41   -615    349
ATOM   2350  CD2 LEU A 253     -11.721 -14.241 -17.936  1.00 48.51           C  
ANISOU 2350  CD2 LEU A 253     7409   5989   5035    130   -451    520
ATOM   2351  H   LEU A 253      -9.364 -11.491 -20.131  1.00 46.11           H  
ATOM   2352  HA  LEU A 253     -11.586 -11.437 -18.136  1.00 49.30           H  
ATOM   2353  HB3 LEU A 253      -9.925 -12.456 -16.596  1.00 49.92           H  
ATOM   2354  HB2 LEU A 253      -8.725 -12.317 -17.898  1.00 49.92           H  
ATOM   2355  HG  LEU A 253     -10.188 -13.883 -19.291  1.00 50.00           H  
ATOM   2356 HD11 LEU A 253      -8.776 -14.543 -16.879  1.00 46.46           H  
ATOM   2357 HD12 LEU A 253      -9.642 -15.955 -17.545  1.00 46.46           H  
ATOM   2358 HD13 LEU A 253      -8.454 -15.125 -18.541  1.00 46.46           H  
ATOM   2359 HD21 LEU A 253     -12.432 -13.907 -18.692  1.00 48.51           H  
ATOM   2360 HD22 LEU A 253     -11.869 -15.307 -17.765  1.00 48.51           H  
ATOM   2361 HD23 LEU A 253     -12.074 -13.763 -17.022  1.00 48.51           H  
ATOM   2362  N   MET A 254      -9.176  -9.213 -18.211  1.00 47.15           N  
ANISOU 2362  N   MET A 254     7289   5649   4975    160   -309    330
ATOM   2363  CA  MET A 254      -8.730  -7.943 -17.672  1.00 48.11           C  
ANISOU 2363  CA  MET A 254     7417   5680   5181    150   -248    315
ATOM   2364  C   MET A 254      -9.865  -6.892 -17.841  1.00 44.23           C  
ANISOU 2364  C   MET A 254     6929   5195   4683    210   -129    384
ATOM   2365  O   MET A 254     -10.302  -6.120 -16.959  1.00 46.65           O  
ANISOU 2365  O   MET A 254     7229   5423   5073    198    -65    402
ATOM   2366  CB  MET A 254      -7.369  -7.474 -18.278  1.00 47.76           C  
ANISOU 2366  CB  MET A 254     7385   5619   5142    137   -287    219
ATOM   2367  CG  MET A 254      -7.066  -5.927 -18.294  1.00 46.96           C  
ANISOU 2367  CG  MET A 254     7278   5466   5098     69   -380    150
ATOM   2368  SD  MET A 254      -5.539  -5.344 -19.183  1.00 39.52           S  
ANISOU 2368  SD  MET A 254     6350   4493   4174     56   -410     42
ATOM   2369  CE  MET A 254      -6.225  -5.428 -20.921  1.00 42.68           C  
ANISOU 2369  CE  MET A 254     6752   4797   4669     53   -328     51
ATOM   2370  H   MET A 254      -8.476  -9.734 -18.719  1.00 47.15           H  
ATOM   2371  HA  MET A 254      -8.618  -8.240 -16.629  1.00 48.11           H  
ATOM   2372  HB3 MET A 254      -7.347  -7.642 -19.355  1.00 47.76           H  
ATOM   2373  HB2 MET A 254      -6.486  -7.979 -17.888  1.00 47.76           H  
ATOM   2374  HG3 MET A 254      -7.183  -5.545 -17.280  1.00 46.96           H  
ATOM   2375  HG2 MET A 254      -7.835  -5.440 -18.895  1.00 46.96           H  
ATOM   2376  HE1 MET A 254      -7.174  -5.964 -20.914  1.00 42.68           H  
ATOM   2377  HE2 MET A 254      -6.451  -4.386 -21.148  1.00 42.68           H  
ATOM   2378  HE3 MET A 254      -5.480  -5.865 -21.587  1.00 42.68           H  
ATOM   2379  N   ASP A 255     -10.444  -6.807 -19.043  1.00 44.01           N  
ANISOU 2379  N   ASP A 255     6904   5262   4556    276    -96    425
ATOM   2380  CA  ASP A 255     -11.606  -5.996 -19.396  1.00 48.61           C  
ANISOU 2380  CA  ASP A 255     7486   5855   5127    344     26    497
ATOM   2381  C   ASP A 255     -12.730  -6.111 -18.428  1.00 44.63           C  
ANISOU 2381  C   ASP A 255     6968   5338   4650    359     96    598
ATOM   2382  O   ASP A 255     -13.361  -5.088 -18.067  1.00 40.31           O  
ANISOU 2382  O   ASP A 255     6416   4742   4157    385    204    648
ATOM   2383  CB  ASP A 255     -12.259  -6.464 -20.791  1.00 48.25           C  
ANISOU 2383  CB  ASP A 255     7446   5930   4955    417     29    505
ATOM   2384  CG  ASP A 255     -12.685  -5.305 -21.655  1.00 54.08           C  
ANISOU 2384  CG  ASP A 255     8201   6677   5671    416    -13    409
ATOM   2385  OD1 ASP A 255     -13.157  -5.519 -22.786  1.00 64.81           O  
ANISOU 2385  OD1 ASP A 255     9566   7946   7111    357    -47    337
ATOM   2386  OD2 ASP A 255     -12.573  -4.143 -21.308  1.00 48.36           O1-
ANISOU 2386  OD2 ASP A 255     7480   6053   4842    477     -9    405
ATOM   2387  H   ASP A 255     -10.174  -7.474 -19.753  1.00 44.01           H  
ATOM   2388  HA  ASP A 255     -11.165  -5.004 -19.500  1.00 48.61           H  
ATOM   2389  HB3 ASP A 255     -13.072  -7.186 -20.713  1.00 48.25           H  
ATOM   2390  HB2 ASP A 255     -11.437  -7.009 -21.256  1.00 48.25           H  
ATOM   2391  N   ARG A 256     -13.095  -7.402 -18.095  1.00 49.75           N  
ANISOU 2391  N   ARG A 256     7607   6028   5266    340     38    627
ATOM   2392  CA  ARG A 256     -14.314  -7.617 -17.370  1.00 52.28           C  
ANISOU 2392  CA  ARG A 256     7915   6335   5615    347     96    720
ATOM   2393  C   ARG A 256     -14.157  -7.018 -15.979  1.00 56.11           C  
ANISOU 2393  C   ARG A 256     8393   6702   6223    284    105    699
ATOM   2394  O   ARG A 256     -15.067  -6.329 -15.573  1.00 62.50           O  
ANISOU 2394  O   ARG A 256     9192   7461   7095    294    197    757
ATOM   2395  CB  ARG A 256     -14.609  -9.082 -17.308  1.00 43.59           C  
ANISOU 2395  CB  ARG A 256     6807   5308   4448    335     13    742
ATOM   2396  CG  ARG A 256     -15.170  -9.650 -18.657  1.00 49.09           C  
ANISOU 2396  CG  ARG A 256     7501   6141   5011    403      4    772
ATOM   2397  CD  ARG A 256     -15.057 -11.200 -18.802  1.00 56.86           C  
ANISOU 2397  CD  ARG A 256     8471   7190   5942    387    -70    802
ATOM   2398  NE  ARG A 256     -15.868 -12.033 -17.812  1.00 59.14           N  
ANISOU 2398  NE  ARG A 256     8752   7623   6096    449    -92    818
ATOM   2399  CZ  ARG A 256     -15.918 -13.387 -17.676  1.00 61.23           C  
ANISOU 2399  CZ  ARG A 256     9000   7972   6291    444   -166    830
ATOM   2400  NH1 ARG A 256     -15.456 -14.301 -18.516  1.00 47.67           N  
ANISOU 2400  NH1 ARG A 256     7278   6205   4630    381   -223    834
ATOM   2401  NH2 ARG A 256     -16.328 -13.843 -16.449  1.00 62.00           N1+
ANISOU 2401  NH2 ARG A 256     9085   8210   6261    504   -183    837
ATOM   2402  H   ARG A 256     -12.719  -8.159 -18.648  1.00 49.75           H  
ATOM   2403  HA  ARG A 256     -15.143  -7.073 -17.821  1.00 52.28           H  
ATOM   2404  HB3 ARG A 256     -15.365  -9.335 -16.565  1.00 43.59           H  
ATOM   2405  HB2 ARG A 256     -13.722  -9.698 -17.156  1.00 43.59           H  
ATOM   2406  HG3 ARG A 256     -14.722  -9.146 -19.513  1.00 49.09           H  
ATOM   2407  HG2 ARG A 256     -16.217  -9.372 -18.771  1.00 49.09           H  
ATOM   2408  HD3 ARG A 256     -14.008 -11.350 -18.546  1.00 56.86           H  
ATOM   2409  HD2 ARG A 256     -15.121 -11.601 -19.814  1.00 56.86           H  
ATOM   2410  HE  ARG A 256     -16.463 -11.498 -17.196  1.00 59.14           H  
ATOM   2411 HH12 ARG A 256     -15.389 -15.284 -18.293  1.00 47.67           H  
ATOM   2412 HH11 ARG A 256     -15.165 -14.011 -19.438  1.00 47.67           H  
ATOM   2413 HH22 ARG A 256     -16.199 -14.817 -16.215  1.00 62.00           H  
ATOM   2414 HH21 ARG A 256     -16.872 -13.310 -15.785  1.00 62.00           H  
ATOM   2415  N   ILE A 257     -13.027  -7.182 -15.346  1.00 45.36           N  
ANISOU 2415  N   ILE A 257     7034   5299   4901    219      9    614
ATOM   2416  CA  ILE A 257     -12.646  -6.587 -14.028  1.00 50.17           C  
ANISOU 2416  CA  ILE A 257     7633   5808   5621    162      9    587
ATOM   2417  C   ILE A 257     -12.594  -5.054 -13.993  1.00 50.20           C  
ANISOU 2417  C   ILE A 257     7634   5745   5694    175    106    576
ATOM   2418  O   ILE A 257     -13.076  -4.468 -13.061  1.00 53.78           O  
ANISOU 2418  O   ILE A 257     8071   6133   6230    159    168    598
ATOM   2419  CB  ILE A 257     -11.364  -7.211 -13.505  1.00 48.70           C  
ANISOU 2419  CB  ILE A 257     7449   5597   5459    101   -106    501
ATOM   2420  CG1 ILE A 257     -11.619  -8.739 -13.211  1.00 46.59           C  
ANISOU 2420  CG1 ILE A 257     7176   5372   5153     78   -191    521
ATOM   2421  CG2 ILE A 257     -10.728  -6.506 -12.247  1.00 54.89           C  
ANISOU 2421  CG2 ILE A 257     8219   6283   6352     54    -96    461
ATOM   2422  CD1 ILE A 257     -10.570  -9.564 -12.636  1.00 50.12           C  
ANISOU 2422  CD1 ILE A 257     7625   5814   5604     32   -303    440
ATOM   2423  H   ILE A 257     -12.323  -7.801 -15.721  1.00 45.36           H  
ATOM   2424  HA  ILE A 257     -13.455  -6.868 -13.354  1.00 50.17           H  
ATOM   2425  HB  ILE A 257     -10.677  -7.107 -14.345  1.00 48.70           H  
ATOM   2426 HG13 ILE A 257     -11.712  -9.184 -14.201  1.00 46.59           H  
ATOM   2427 HG12 ILE A 257     -12.552  -8.894 -12.669  1.00 46.59           H  
ATOM   2428 HG21 ILE A 257     -11.429  -6.340 -11.430  1.00 54.89           H  
ATOM   2429 HG22 ILE A 257      -9.895  -7.077 -11.838  1.00 54.89           H  
ATOM   2430 HG23 ILE A 257     -10.316  -5.525 -12.486  1.00 54.89           H  
ATOM   2431 HD11 ILE A 257     -10.836 -10.620 -12.661  1.00 50.12           H  
ATOM   2432 HD12 ILE A 257      -9.650  -9.358 -13.183  1.00 50.12           H  
ATOM   2433 HD13 ILE A 257     -10.483  -9.407 -11.560  1.00 50.12           H  
ATOM   2434  N   LYS A 258     -12.013  -4.517 -15.099  1.00 48.37           N  
ANISOU 2434  N   LYS A 258     7416   5533   5430    207    123    541
ATOM   2435  CA  LYS A 258     -11.940  -3.067 -15.432  1.00 48.37           C  
ANISOU 2435  CA  LYS A 258     7412   5470   5496    220    212    526
ATOM   2436  C   LYS A 258     -13.427  -2.456 -15.375  1.00 54.51           C  
ANISOU 2436  C   LYS A 258     8182   6258   6270    283    341    616
ATOM   2437  O   LYS A 258     -13.603  -1.388 -14.817  1.00 58.12           O  
ANISOU 2437  O   LYS A 258     8631   6659   6792    299    433    616
ATOM   2438  CB  LYS A 258     -11.057  -2.948 -16.690  1.00  0.00           C  
ATOM   2439  CG  LYS A 258     -10.467  -1.537 -16.906  1.00  0.00           C  
ATOM   2440  CD  LYS A 258      -9.436  -1.535 -18.056  1.00  0.00           C  
ATOM   2441  CE  LYS A 258     -10.003  -1.968 -19.429  1.00  0.00           C  
ATOM   2442  NZ  LYS A 258     -10.820  -0.956 -20.062  1.00  0.00           N1+
ATOM   2443  H   LYS A 258     -11.636  -5.185 -15.756  1.00 48.37           H  
ATOM   2444  HA  LYS A 258     -11.417  -2.611 -14.591  1.00 48.37           H  
ATOM   2445  HB3 LYS A 258     -11.701  -3.290 -17.499  1.00  0.00           H  
ATOM   2446  HB2 LYS A 258     -10.184  -3.600 -16.704  1.00  0.00           H  
ATOM   2447  HG3 LYS A 258      -9.942  -1.278 -15.986  1.00  0.00           H  
ATOM   2448  HG2 LYS A 258     -11.245  -0.792 -17.075  1.00  0.00           H  
ATOM   2449  HD3 LYS A 258      -8.512  -2.058 -17.809  1.00  0.00           H  
ATOM   2450  HD2 LYS A 258      -9.243  -0.467 -18.150  1.00  0.00           H  
ATOM   2451  HE3 LYS A 258     -10.683  -2.818 -19.384  1.00  0.00           H  
ATOM   2452  HE2 LYS A 258      -9.127  -2.275 -20.000  1.00  0.00           H  
ATOM   2453  HZ1 LYS A 258     -11.735  -0.855 -19.646  1.00  0.00           H  
ATOM   2454  HZ2 LYS A 258     -10.297  -0.094 -20.000  1.00  0.00           H  
ATOM   2455  HZ3 LYS A 258     -10.947  -1.140 -21.047  1.00  0.00           H  
ATOM   2456  N   LYS A 259     -14.420  -3.144 -15.963  1.00 53.70           N  
ANISOU 2456  N   LYS A 259     8080   6226   6098    322    355    695
ATOM   2457  CA  LYS A 259     -15.790  -2.758 -15.990  1.00 53.80           C  
ANISOU 2457  CA  LYS A 259     8082   6250   6110    387    483    794
ATOM   2458  C   LYS A 259     -16.550  -2.845 -14.661  1.00 59.42           C  
ANISOU 2458  C   LYS A 259     8773   6886   6918    349    529    826
ATOM   2459  O   LYS A 259     -17.317  -2.036 -14.252  1.00 66.49           O  
ANISOU 2459  O   LYS A 259     9652   7711   7901    358    639    849
ATOM   2460  CB  LYS A 259     -16.499  -3.505 -17.118  1.00 57.98           C  
ANISOU 2460  CB  LYS A 259     8617   6899   6513    449    471    865
ATOM   2461  CG  LYS A 259     -18.068  -3.593 -17.180  1.00 69.88           C  
ANISOU 2461  CG  LYS A 259    10109   8425   8017    483    547    976
ATOM   2462  CD  LYS A 259     -18.754  -4.850 -16.534  1.00 71.69           C  
ANISOU 2462  CD  LYS A 259    10342   8789   8107    535    501   1026
ATOM   2463  CE  LYS A 259     -20.268  -5.044 -16.706  1.00 86.47           C  
ANISOU 2463  CE  LYS A 259    12215  10683   9958    475    380   1001
ATOM   2464  NZ  LYS A 259     -21.061  -3.973 -16.038  1.00 99.21           N1+
ANISOU 2464  NZ  LYS A 259    13814  12321  11561    499    430   1108
ATOM   2465  H   LYS A 259     -14.194  -4.052 -16.343  1.00 53.70           H  
ATOM   2466  HA  LYS A 259     -15.794  -1.730 -16.352  1.00 53.80           H  
ATOM   2467  HB3 LYS A 259     -16.151  -4.538 -17.114  1.00 57.98           H  
ATOM   2468  HB2 LYS A 259     -16.196  -3.059 -18.065  1.00 57.98           H  
ATOM   2469  HG3 LYS A 259     -18.240  -3.655 -18.254  1.00 69.88           H  
ATOM   2470  HG2 LYS A 259     -18.531  -2.726 -16.709  1.00 69.88           H  
ATOM   2471  HD3 LYS A 259     -18.582  -4.761 -15.461  1.00 71.69           H  
ATOM   2472  HD2 LYS A 259     -18.269  -5.799 -16.761  1.00 71.69           H  
ATOM   2473  HE3 LYS A 259     -20.676  -5.913 -16.189  1.00 86.47           H  
ATOM   2474  HE2 LYS A 259     -20.446  -5.001 -17.781  1.00 86.47           H  
ATOM   2475  HZ1 LYS A 259     -21.009  -3.956 -15.030  1.00 99.21           H  
ATOM   2476  HZ2 LYS A 259     -20.823  -3.068 -16.419  1.00 99.21           H  
ATOM   2477  HZ3 LYS A 259     -22.051  -4.117 -16.178  1.00 99.21           H  
ATOM   2478  N   GLN A 260     -16.187  -3.909 -13.933  1.00 60.89           N  
ANISOU 2478  N   GLN A 260     8957   7084   7094    305    446    826
ATOM   2479  CA  GLN A 260     -16.661  -4.255 -12.587  1.00 59.27           C  
ANISOU 2479  CA  GLN A 260     8732   6808   6981    263    478    846
ATOM   2480  C   GLN A 260     -16.236  -3.272 -11.454  1.00 54.15           C  
ANISOU 2480  C   GLN A 260     8067   6057   6451    217    508    773
ATOM   2481  O   GLN A 260     -17.045  -2.818 -10.576  1.00 55.49           O  
ANISOU 2481  O   GLN A 260     8213   6160   6709    215    610    798
ATOM   2482  CB  GLN A 260     -16.476  -5.709 -12.186  1.00 56.60           C  
ANISOU 2482  CB  GLN A 260     8396   6495   6615    216    361    836
ATOM   2483  CG  GLN A 260     -17.125  -5.961 -10.877  1.00 63.72           C  
ANISOU 2483  CG  GLN A 260     9312   7507   7391    249    293    872
ATOM   2484  CD  GLN A 260     -17.177  -7.465 -10.498  1.00 69.78           C  
ANISOU 2484  CD  GLN A 260    10071   8312   8129    268    315    968
ATOM   2485  OE1 GLN A 260     -17.003  -8.278 -11.405  1.00 59.49           O  
ANISOU 2485  OE1 GLN A 260     8755   6949   6898    232    333    986
ATOM   2486  NE2 GLN A 260     -17.405  -7.912  -9.272  1.00 71.32           N  
ANISOU 2486  NE2 GLN A 260    10272   8610   8216    325    314   1029
ATOM   2487  H   GLN A 260     -15.548  -4.538 -14.398  1.00 60.89           H  
ATOM   2488  HA  GLN A 260     -17.726  -4.021 -12.616  1.00 59.27           H  
ATOM   2489  HB3 GLN A 260     -15.448  -6.068 -12.243  1.00 56.60           H  
ATOM   2490  HB2 GLN A 260     -16.935  -6.258 -13.009  1.00 56.60           H  
ATOM   2491  HG3 GLN A 260     -18.132  -5.588 -10.685  1.00 63.72           H  
ATOM   2492  HG2 GLN A 260     -16.489  -5.518 -10.111  1.00 63.72           H  
ATOM   2493 HE22 GLN A 260     -17.483  -8.917  -9.214  1.00 71.32           H  
ATOM   2494 HE21 GLN A 260     -18.029  -7.440  -8.633  1.00 71.32           H  
ATOM   2495  N   LEU A 261     -15.001  -2.775 -11.644  1.00 57.43           N  
ANISOU 2495  N   LEU A 261     8490   6460   6871    179    424    681
ATOM   2496  CA  LEU A 261     -14.438  -1.616 -10.975  1.00 58.08           C  
ANISOU 2496  CA  LEU A 261     8554   6457   7058    138    446    607
ATOM   2497  C   LEU A 261     -15.188  -0.237 -11.135  1.00 54.69           C  
ANISOU 2497  C   LEU A 261     8113   5984   6684    176    579    625
ATOM   2498  O   LEU A 261     -15.200   0.603 -10.256  1.00 54.14           O  
ANISOU 2498  O   LEU A 261     8016   5837   6717    144    628    581
ATOM   2499  CB  LEU A 261     -13.004  -1.445 -11.349  1.00 57.36           C  
ANISOU 2499  CB  LEU A 261     8475   6371   6947    105    340    518
ATOM   2500  CG  LEU A 261     -11.978  -2.317 -10.625  1.00 55.82           C  
ANISOU 2500  CG  LEU A 261     8272   6161   6776     43    230    463
ATOM   2501  CD1 LEU A 261     -10.640  -2.204 -11.327  1.00 56.75           C  
ANISOU 2501  CD1 LEU A 261     8371   6264   6929     17    229    501
ATOM   2502  CD2 LEU A 261     -11.875  -2.042  -9.131  1.00 47.52           C  
ANISOU 2502  CD2 LEU A 261     7246   5172   5638     40    115    439
ATOM   2503  H   LEU A 261     -14.448  -3.087 -12.430  1.00 57.43           H  
ATOM   2504  HA  LEU A 261     -14.568  -1.832  -9.915  1.00 58.08           H  
ATOM   2505  HB3 LEU A 261     -12.714  -0.421 -11.113  1.00 57.36           H  
ATOM   2506  HB2 LEU A 261     -12.962  -1.456 -12.438  1.00 57.36           H  
ATOM   2507  HG  LEU A 261     -12.262  -3.367 -10.688  1.00 55.82           H  
ATOM   2508 HD11 LEU A 261      -9.969  -3.007 -11.024  1.00 56.75           H  
ATOM   2509 HD12 LEU A 261     -10.724  -2.165 -12.413  1.00 56.75           H  
ATOM   2510 HD13 LEU A 261     -10.035  -1.335 -11.067  1.00 56.75           H  
ATOM   2511 HD21 LEU A 261     -12.541  -2.655  -8.525  1.00 47.52           H  
ATOM   2512 HD22 LEU A 261     -10.939  -2.535  -8.866  1.00 47.52           H  
ATOM   2513 HD23 LEU A 261     -11.890  -1.046  -8.688  1.00 47.52           H  
ATOM   2514  N   ARG A 262     -15.723  -0.093 -12.403  1.00 61.77           N  
ANISOU 2514  N   ARG A 262     9024   6930   7514    246    640    687
ATOM   2515  CA  ARG A 262     -16.458   1.132 -12.743  1.00 59.94           C  
ANISOU 2515  CA  ARG A 262     8779   6655   7339    290    780    719
ATOM   2516  C   ARG A 262     -17.816   1.067 -12.108  1.00 54.74           C  
ANISOU 2516  C   ARG A 262     8096   5959   6745    307    897    798
ATOM   2517  O   ARG A 262     -18.357   2.137 -11.879  1.00 54.40           O  
ANISOU 2517  O   ARG A 262     8025   5833   6813    299   1001    789
ATOM   2518  CB  ARG A 262     -16.429   1.431 -14.267  1.00  0.00           C  
ATOM   2519  CG  ARG A 262     -14.990   1.747 -14.697  1.00  0.00           C  
ATOM   2520  CD  ARG A 262     -14.634   1.688 -16.250  1.00  0.00           C  
ATOM   2521  NE  ARG A 262     -15.286   2.710 -17.076  1.00  0.00           N  
ATOM   2522  CZ  ARG A 262     -15.136   4.089 -17.159  1.00  0.00           C  
ATOM   2523  NH1 ARG A 262     -14.094   4.680 -16.619  1.00  0.00           N  
ATOM   2524  NH2 ARG A 262     -15.948   4.815 -17.880  1.00  0.00           N1+
ATOM   2525  H   ARG A 262     -15.545  -0.802 -13.101  1.00 61.77           H  
ATOM   2526  HA  ARG A 262     -16.022   1.951 -12.171  1.00 59.94           H  
ATOM   2527  HB3 ARG A 262     -17.078   2.264 -14.535  1.00  0.00           H  
ATOM   2528  HB2 ARG A 262     -16.808   0.610 -14.875  1.00  0.00           H  
ATOM   2529  HG3 ARG A 262     -14.288   1.135 -14.132  1.00  0.00           H  
ATOM   2530  HG2 ARG A 262     -14.753   2.769 -14.402  1.00  0.00           H  
ATOM   2531  HD3 ARG A 262     -14.956   0.780 -16.759  1.00  0.00           H  
ATOM   2532  HD2 ARG A 262     -13.565   1.705 -16.463  1.00  0.00           H  
ATOM   2533  HE  ARG A 262     -15.939   2.354 -17.759  1.00  0.00           H  
ATOM   2534 HH12 ARG A 262     -14.187   5.681 -16.522  1.00  0.00           H  
ATOM   2535 HH11 ARG A 262     -13.239   4.196 -16.382  1.00  0.00           H  
ATOM   2536 HH22 ARG A 262     -15.728   5.799 -17.946  1.00  0.00           H  
ATOM   2537 HH21 ARG A 262     -16.819   4.525 -18.301  1.00  0.00           H  
ATOM   2538  N   GLU A 263     -18.346  -0.139 -11.738  1.00 57.30           N  
ANISOU 2538  N   GLU A 263     8426   6338   7006    328    885    875
ATOM   2539  CA  GLU A 263     -19.532  -0.268 -10.852  1.00 57.28           C  
ANISOU 2539  CA  GLU A 263     8400   6294   7070    337    990    949
ATOM   2540  C   GLU A 263     -19.247   0.402  -9.453  1.00 59.51           C  
ANISOU 2540  C   GLU A 263     8654   6487   7470    259    983    882
ATOM   2541  O   GLU A 263     -20.176   0.829  -8.773  1.00 61.97           O  
ANISOU 2541  O   GLU A 263     8940   6743   7864    258   1085    923
ATOM   2542  CB  GLU A 263     -20.070  -1.724 -10.685  1.00 60.68           C  
ANISOU 2542  CB  GLU A 263     8844   6808   7405    367    958   1036
ATOM   2543  CG  GLU A 263     -20.117  -2.491 -11.970  1.00 62.48           C  
ANISOU 2543  CG  GLU A 263     9100   7152   7486    418    886   1059
ATOM   2544  CD  GLU A 263     -20.523  -4.000 -12.047  1.00 73.74           C  
ANISOU 2544  CD  GLU A 263    10531   8667   8820    463    883   1159
ATOM   2545  OE1 GLU A 263     -20.584  -4.567 -13.113  1.00 77.30           O  
ANISOU 2545  OE1 GLU A 263    10966   9107   9296    512   1007   1257
ATOM   2546  OE2 GLU A 263     -20.877  -4.537 -10.976  1.00 72.51           O1-
ANISOU 2546  OE2 GLU A 263    10392   8590   8568    451    759   1140
ATOM   2547  H   GLU A 263     -17.793  -0.975 -11.861  1.00 57.30           H  
ATOM   2548  HA  GLU A 263     -20.448   0.168 -11.250  1.00 57.28           H  
ATOM   2549  HB3 GLU A 263     -21.069  -1.559 -10.284  1.00 60.68           H  
ATOM   2550  HB2 GLU A 263     -19.473  -2.286  -9.967  1.00 60.68           H  
ATOM   2551  HG3 GLU A 263     -19.135  -2.460 -12.442  1.00 62.48           H  
ATOM   2552  HG2 GLU A 263     -20.723  -1.928 -12.679  1.00 62.48           H  
ATOM   2553  N   TRP A 264     -17.946   0.424  -8.990  1.00 60.95           N  
ANISOU 2553  N   TRP A 264     8839   6658   7662    197    867    781
ATOM   2554  CA  TRP A 264     -17.600   1.208  -7.821  1.00 54.42           C  
ANISOU 2554  CA  TRP A 264     7980   5758   6940    128    856    709
ATOM   2555  C   TRP A 264     -17.506   2.653  -8.122  1.00 58.85           C  
ANISOU 2555  C   TRP A 264     8514   6246   7600    111    921    636
ATOM   2556  O   TRP A 264     -18.260   3.415  -7.530  1.00 60.54           O  
ANISOU 2556  O   TRP A 264     8689   6388   7926     82    997    609
ATOM   2557  CB  TRP A 264     -16.226   0.681  -7.225  1.00 56.94           C  
ANISOU 2557  CB  TRP A 264     8309   6107   7217     75    700    645
ATOM   2558  CG  TRP A 264     -15.995  -0.704  -6.790  1.00 54.94           C  
ANISOU 2558  CG  TRP A 264     8074   5912   6888     77    630    703
ATOM   2559  CD1 TRP A 264     -16.789  -1.732  -6.751  1.00 52.41           C  
ANISOU 2559  CD1 TRP A 264     7763   5630   6520    123    685    806
ATOM   2560  CD2 TRP A 264     -14.652  -1.281  -6.421  1.00 51.30           C  
ANISOU 2560  CD2 TRP A 264     7620   5479   6392     33    497    667
ATOM   2561  NE1 TRP A 264     -16.128  -2.885  -6.376  1.00 55.83           N  
ANISOU 2561  NE1 TRP A 264     8209   6114   6890    108    590    831
ATOM   2562  CE2 TRP A 264     -14.817  -2.684  -6.207  1.00 51.70           C  
ANISOU 2562  CE2 TRP A 264     7684   5582   6376     52    475    747
ATOM   2563  CE3 TRP A 264     -13.377  -0.800  -6.225  1.00 56.25           C  
ANISOU 2563  CE3 TRP A 264     8239   6093   7039    -17    398    578
ATOM   2564  CZ2 TRP A 264     -13.778  -3.545  -5.807  1.00 53.05           C  
ANISOU 2564  CZ2 TRP A 264     7863   5787   6506     20    358    740
ATOM   2565  CZ3 TRP A 264     -12.346  -1.623  -5.758  1.00 60.41           C  
ANISOU 2565  CZ3 TRP A 264     8774   6654   7525    -44    285    575
ATOM   2566  CH2 TRP A 264     -12.555  -2.972  -5.437  1.00 58.22           C  
ANISOU 2566  CH2 TRP A 264     8511   6424   7187    -27    266    654
ATOM   2567  H   TRP A 264     -17.287  -0.076  -9.570  1.00 60.95           H  
ATOM   2568  HA  TRP A 264     -18.427   1.256  -7.112  1.00 54.42           H  
ATOM   2569  HB3 TRP A 264     -16.201   1.293  -6.323  1.00 56.94           H  
ATOM   2570  HB2 TRP A 264     -15.361   1.025  -7.792  1.00 56.94           H  
ATOM   2571  HD1 TRP A 264     -17.832  -1.616  -7.006  1.00 52.41           H  
ATOM   2572  HE1 TRP A 264     -16.594  -3.763  -6.193  1.00 55.83           H  
ATOM   2573  HE3 TRP A 264     -13.250   0.266  -6.340  1.00 56.25           H  
ATOM   2574  HZ2 TRP A 264     -13.988  -4.601  -5.723  1.00 53.05           H  
ATOM   2575  HZ3 TRP A 264     -11.377  -1.182  -5.574  1.00 60.41           H  
ATOM   2576  HH2 TRP A 264     -11.692  -3.591  -5.239  1.00 58.22           H  
ATOM   2577  N   ASP A 265     -16.627   3.025  -9.095  1.00 55.94           N  
ANISOU 2577  N   ASP A 265     8164   5897   7194    129    894    601
ATOM   2578  CA  ASP A 265     -16.302   4.478  -9.401  1.00 52.92           C  
ANISOU 2578  CA  ASP A 265     7758   5454   6897    113    940    528
ATOM   2579  C   ASP A 265     -15.886   4.588 -10.896  1.00 58.28           C  
ANISOU 2579  C   ASP A 265     8462   6159   7522    174    979    555
ATOM   2580  O   ASP A 265     -14.979   3.855 -11.321  1.00 61.07           O  
ANISOU 2580  O   ASP A 265     8852   6582   7771    192    889    554
ATOM   2581  CB  ASP A 265     -15.319   5.150  -8.345  1.00 52.22           C  
ANISOU 2581  CB  ASP A 265     7660   5358   6824     50    823    421
ATOM   2582  CG  ASP A 265     -14.970   6.582  -8.580  1.00 54.63           C  
ANISOU 2582  CG  ASP A 265     7934   5604   7220     29    870    343
ATOM   2583  OD1 ASP A 265     -13.857   6.958  -8.050  1.00 61.92           O  
ANISOU 2583  OD1 ASP A 265     8838   6479   8211     56    998    366
ATOM   2584  OD2 ASP A 265     -15.805   7.404  -9.042  1.00 55.63           O1-
ANISOU 2584  OD2 ASP A 265     8051   5731   7353    -12    783    261
ATOM   2585  H   ASP A 265     -15.997   2.343  -9.494  1.00 55.94           H  
ATOM   2586  HA  ASP A 265     -17.241   5.031  -9.424  1.00 52.92           H  
ATOM   2587  HB3 ASP A 265     -14.401   4.581  -8.196  1.00 52.22           H  
ATOM   2588  HB2 ASP A 265     -15.682   4.996  -7.329  1.00 52.22           H  
ATOM   2589  N   GLU A 266     -16.570   5.421 -11.688  1.00 62.24           N  
ANISOU 2589  N   GLU A 266     8942   6607   8099    206   1116    579
ATOM   2590  CA  GLU A 266     -16.226   5.644 -13.106  1.00 58.04           C  
ANISOU 2590  CA  GLU A 266     8427   6092   7533    269   1173    608
ATOM   2591  C   GLU A 266     -15.230   6.781 -13.335  1.00 61.25           C  
ANISOU 2591  C   GLU A 266     8879   6602   7792    328   1119    671
ATOM   2592  O   GLU A 266     -14.839   7.152 -14.455  1.00 70.66           O  
ANISOU 2592  O   GLU A 266    10084   7847   8917    335   1077    722
ATOM   2593  CB  GLU A 266     -17.495   5.969 -13.914  1.00 54.01           C  
ANISOU 2593  CB  GLU A 266     7913   5553   7054    237   1128    508
ATOM   2594  CG  GLU A 266     -18.547   4.849 -13.931  1.00 53.46           C  
ANISOU 2594  CG  GLU A 266     7879   5548   6886    214    971    455
ATOM   2595  CD  GLU A 266     -19.800   5.129 -14.806  1.00 51.64           C  
ANISOU 2595  CD  GLU A 266     7636   5281   6702    170    923    353
ATOM   2596  OE1 GLU A 266     -20.659   4.310 -15.048  1.00 50.93           O  
ANISOU 2596  OE1 GLU A 266     7506   5120   6725    145    995    312
ATOM   2597  OE2 GLU A 266     -19.840   6.243 -15.370  1.00 57.89           O1-
ANISOU 2597  OE2 GLU A 266     8457   6116   7422    162    817    312
ATOM   2598  H   GLU A 266     -17.415   5.890 -11.394  1.00 62.24           H  
ATOM   2599  HA  GLU A 266     -15.709   4.771 -13.504  1.00 58.04           H  
ATOM   2600  HB3 GLU A 266     -17.230   6.231 -14.939  1.00 54.01           H  
ATOM   2601  HB2 GLU A 266     -17.970   6.850 -13.482  1.00 54.01           H  
ATOM   2602  HG3 GLU A 266     -18.869   4.554 -12.932  1.00 53.46           H  
ATOM   2603  HG2 GLU A 266     -18.195   3.904 -14.344  1.00 53.46           H  
ATOM   2604  N   ASN A 267     -14.696   7.328 -12.264  1.00 39.20           N  
ATOM   2605  CA  ASN A 267     -13.498   8.203 -12.237  1.00 38.03           C  
ATOM   2606  C   ASN A 267     -12.129   7.491 -12.340  1.00 38.61           C  
ATOM   2607  O   ASN A 267     -11.076   8.227 -12.372  1.00 38.19           O  
ATOM   2608  CB  ASN A 267     -13.522   9.129 -10.964  1.00  0.00           C  
ATOM   2609  CG  ASN A 267     -12.926  10.523 -11.163  1.00  0.00           C  
ATOM   2610  OD1 ASN A 267     -12.737  11.010 -12.266  1.00  0.00           O  
ATOM   2611  ND2 ASN A 267     -12.740  11.208 -10.099  1.00  0.00           N  
ATOM   2612  H   ASN A 267     -15.130   7.134 -11.373  1.00 39.20           H  
ATOM   2613  HA  ASN A 267     -13.483   8.779 -13.162  1.00 38.03           H  
ATOM   2614  HB3 ASN A 267     -13.063   8.682 -10.082  1.00  0.00           H  
ATOM   2615  HB2 ASN A 267     -14.566   9.265 -10.683  1.00  0.00           H  
ATOM   2616 HD22 ASN A 267     -12.233  12.082 -10.119  1.00  0.00           H  
ATOM   2617 HD21 ASN A 267     -12.915  10.795  -9.194  1.00  0.00           H  
ATOM   2618  N   LEU A 268     -12.207   6.163 -12.252  1.00 39.83           N  
ATOM   2619  CA  LEU A 268     -11.190   5.300 -12.662  1.00 39.77           C  
ATOM   2620  C   LEU A 268     -11.123   5.274 -14.220  1.00 40.23           C  
ATOM   2621  O   LEU A 268     -11.767   4.470 -14.899  1.00 39.92           O  
ATOM   2622  CB  LEU A 268     -11.561   3.823 -12.274  1.00  0.00           C  
ATOM   2623  CG  LEU A 268     -11.363   3.561 -10.731  1.00  0.00           C  
ATOM   2624  CD1 LEU A 268     -11.805   2.198 -10.312  1.00  0.00           C  
ATOM   2625  CD2 LEU A 268      -9.877   3.776 -10.376  1.00  0.00           C  
ATOM   2626  H   LEU A 268     -13.089   5.672 -12.297  1.00 39.83           H  
ATOM   2627  HA  LEU A 268     -10.211   5.596 -12.285  1.00 39.77           H  
ATOM   2628  HB3 LEU A 268     -10.899   3.096 -12.746  1.00  0.00           H  
ATOM   2629  HB2 LEU A 268     -12.558   3.599 -12.652  1.00  0.00           H  
ATOM   2630  HG  LEU A 268     -11.913   4.398 -10.301  1.00  0.00           H  
ATOM   2631 HD11 LEU A 268     -11.416   1.787  -9.380  1.00  0.00           H  
ATOM   2632 HD12 LEU A 268     -12.879   2.089 -10.167  1.00  0.00           H  
ATOM   2633 HD13 LEU A 268     -11.489   1.519 -11.104  1.00  0.00           H  
ATOM   2634 HD21 LEU A 268      -9.831   4.531  -9.591  1.00  0.00           H  
ATOM   2635 HD22 LEU A 268      -9.399   2.910  -9.919  1.00  0.00           H  
ATOM   2636 HD23 LEU A 268      -9.224   4.036 -11.209  1.00  0.00           H  
ATOM   2637  N   LYS A 269     -10.507   6.339 -14.713  1.00 40.52           N  
ATOM   2638  CA  LYS A 269     -10.270   6.722 -16.125  1.00 40.12           C  
ATOM   2639  C   LYS A 269      -9.035   5.897 -16.674  1.00 40.07           C  
ATOM   2640  O   LYS A 269      -8.273   5.251 -15.991  1.00 39.51           O  
ATOM   2641  CB  LYS A 269      -9.909   8.235 -16.125  1.00  0.00           C  
ATOM   2642  CG  LYS A 269     -11.142   9.125 -16.331  1.00  0.00           C  
ATOM   2643  CD  LYS A 269     -10.842  10.603 -16.349  1.00  0.00           C  
ATOM   2644  CE  LYS A 269     -10.280  11.010 -17.669  1.00  0.00           C  
ATOM   2645  NZ  LYS A 269      -9.220  11.945 -17.476  1.00  0.00           N1+
ATOM   2646  H   LYS A 269      -9.960   6.853 -14.037  1.00 40.52           H  
ATOM   2647  HA  LYS A 269     -11.186   6.486 -16.667  1.00 40.12           H  
ATOM   2648  HB3 LYS A 269      -9.209   8.472 -16.926  1.00  0.00           H  
ATOM   2649  HB2 LYS A 269      -9.365   8.530 -15.228  1.00  0.00           H  
ATOM   2650  HG3 LYS A 269     -11.726   8.926 -15.433  1.00  0.00           H  
ATOM   2651  HG2 LYS A 269     -11.718   8.779 -17.189  1.00  0.00           H  
ATOM   2652  HD3 LYS A 269     -10.312  10.935 -15.456  1.00  0.00           H  
ATOM   2653  HD2 LYS A 269     -11.833  11.052 -16.281  1.00  0.00           H  
ATOM   2654  HE3 LYS A 269     -11.109  11.430 -18.238  1.00  0.00           H  
ATOM   2655  HE2 LYS A 269      -9.855  10.131 -18.154  1.00  0.00           H  
ATOM   2656  HZ1 LYS A 269      -8.379  11.571 -17.059  1.00  0.00           H  
ATOM   2657  HZ2 LYS A 269      -9.049  12.288 -18.410  1.00  0.00           H  
ATOM   2658  HZ3 LYS A 269      -9.480  12.800 -17.006  1.00  0.00           H  
ATOM   2659  N   ASP A 270      -8.854   5.983 -17.995  1.00 39.24           N  
ATOM   2660  CA  ASP A 270      -7.817   5.352 -18.775  1.00 39.28           C  
ATOM   2661  C   ASP A 270      -6.446   5.787 -18.328  1.00 39.02           C  
ATOM   2662  O   ASP A 270      -5.618   4.903 -18.182  1.00 37.21           O  
ATOM   2663  CB  ASP A 270      -7.895   5.729 -20.338  1.00  0.00           C  
ATOM   2664  CG  ASP A 270      -9.197   5.407 -21.108  1.00  0.00           C  
ATOM   2665  OD1 ASP A 270      -9.736   4.297 -20.808  1.00  0.00           O  
ATOM   2666  OD2 ASP A 270      -9.601   6.085 -22.092  1.00  0.00           O1-
ATOM   2667  H   ASP A 270      -9.514   6.523 -18.536  1.00 39.24           H  
ATOM   2668  HA  ASP A 270      -7.891   4.271 -18.664  1.00 39.28           H  
ATOM   2669  HB3 ASP A 270      -7.060   5.198 -20.794  1.00  0.00           H  
ATOM   2670  HB2 ASP A 270      -7.751   6.803 -20.462  1.00  0.00           H  
ATOM   2671  N   ASP A 271      -6.348   7.032 -17.825  1.00 70.96           N  
ANISOU 2671  N   ASP A 271    10303   8055   8604    240    386    148
ATOM   2672  CA  ASP A 271      -5.309   7.624 -16.943  1.00 65.15           C  
ANISOU 2672  CA  ASP A 271     9582   7318   7853    210    296     68
ATOM   2673  C   ASP A 271      -4.478   6.664 -16.073  1.00 59.99           C  
ANISOU 2673  C   ASP A 271     8902   6602   7288    142    251     20
ATOM   2674  O   ASP A 271      -3.258   6.596 -16.231  1.00 70.10           O  
ANISOU 2674  O   ASP A 271    10189   7875   8571    110    174    -40
ATOM   2675  CB  ASP A 271      -5.780   8.749 -15.928  1.00  0.00           C  
ATOM   2676  CG  ASP A 271      -6.359  10.039 -16.644  1.00  0.00           C  
ATOM   2677  OD1 ASP A 271      -6.865  10.959 -15.978  1.00  0.00           O  
ATOM   2678  OD2 ASP A 271      -6.183  10.201 -17.859  1.00  0.00           O1-
ATOM   2679  HA  ASP A 271      -4.619   8.133 -17.615  1.00 65.15           H  
ATOM   2680  HB3 ASP A 271      -4.917   9.109 -15.368  1.00  0.00           H  
ATOM   2681  HB2 ASP A 271      -6.391   8.408 -15.092  1.00  0.00           H  
ATOM   2682  H   ASP A 271      -7.159   7.587 -18.058  1.00 70.96           H  
ATOM   2683  N   SER A 272      -5.169   6.114 -15.113  1.00 59.92           N  
ANISOU 2683  N   SER A 272     8861   6550   7354    124    305     45
ATOM   2684  CA  SER A 272      -4.653   5.513 -13.933  1.00 56.49           C  
ANISOU 2684  CA  SER A 272     8396   6075   6992     64    259      6
ATOM   2685  C   SER A 272      -4.760   3.943 -14.042  1.00 58.93           C  
ANISOU 2685  C   SER A 272     8710   6417   7263     34    161      9
ATOM   2686  O   SER A 272      -4.434   3.273 -13.091  1.00 61.87           O  
ANISOU 2686  O   SER A 272     9058   6764   7684    -11    113    -20
ATOM   2687  CB  SER A 272      -5.495   6.022 -12.678  1.00 58.62           C  
ANISOU 2687  CB  SER A 272     8626   6298   7348     52    342     27
ATOM   2688  OG  SER A 272      -6.866   5.985 -12.988  1.00 62.27           O  
ANISOU 2688  OG  SER A 272     9089   6783   7786     68    372     96
ATOM   2689  H   SER A 272      -6.158   6.313 -15.056  1.00 59.92           H  
ATOM   2690  HA  SER A 272      -3.625   5.857 -13.825  1.00 56.49           H  
ATOM   2691  HB3 SER A 272      -5.203   7.044 -12.436  1.00 58.62           H  
ATOM   2692  HB2 SER A 272      -5.476   5.413 -11.775  1.00 58.62           H  
ATOM   2693  HG  SER A 272      -7.330   6.537 -12.354  1.00 62.27           H  
ATOM   2694  N   LEU A 273      -5.325   3.469 -15.156  1.00 58.15           N  
ANISOU 2694  N   LEU A 273     8639   6376   7078     59    131     44
ATOM   2695  CA  LEU A 273      -5.659   2.059 -15.496  1.00 47.37           C  
ANISOU 2695  CA  LEU A 273     7277   5044   5678     33     44     53
ATOM   2696  C   LEU A 273      -4.453   1.408 -16.287  1.00 48.07           C  
ANISOU 2696  C   LEU A 273     7391   5168   5707     30    -41      8
ATOM   2697  O   LEU A 273      -4.116   1.852 -17.394  1.00 49.55           O  
ANISOU 2697  O   LEU A 273     7603   5389   5836     68    -25      0
ATOM   2698  CB  LEU A 273      -7.032   1.970 -16.231  1.00 43.62           C  
ANISOU 2698  CB  LEU A 273     6805   4613   5154     61     75    130
ATOM   2699  CG  LEU A 273      -8.273   1.963 -15.360  1.00 48.57           C  
ANISOU 2699  CG  LEU A 273     7405   5213   5838     33     91    167
ATOM   2700  CD1 LEU A 273      -9.573   2.032 -16.219  1.00 50.15           C  
ANISOU 2700  CD1 LEU A 273     7573   5343   6138     11    152    139
ATOM   2701  CD2 LEU A 273      -8.303   0.909 -14.198  1.00 54.28           C  
ANISOU 2701  CD2 LEU A 273     8132   5973   6520     70    150    251
ATOM   2702  H   LEU A 273      -5.589   4.167 -15.837  1.00 58.15           H  
ATOM   2703  HA  LEU A 273      -5.739   1.535 -14.544  1.00 47.37           H  
ATOM   2704  HB3 LEU A 273      -7.049   1.239 -17.039  1.00 43.62           H  
ATOM   2705  HB2 LEU A 273      -7.125   2.874 -16.834  1.00 43.62           H  
ATOM   2706  HG  LEU A 273      -8.341   2.924 -14.852  1.00 48.57           H  
ATOM   2707 HD11 LEU A 273      -9.329   2.346 -17.234  1.00 50.15           H  
ATOM   2708 HD12 LEU A 273      -9.957   1.019 -16.335  1.00 50.15           H  
ATOM   2709 HD13 LEU A 273     -10.417   2.654 -15.921  1.00 50.15           H  
ATOM   2710 HD21 LEU A 273      -7.505   0.174 -14.087  1.00 54.28           H  
ATOM   2711 HD22 LEU A 273      -8.486   1.447 -13.268  1.00 54.28           H  
ATOM   2712 HD23 LEU A 273      -9.186   0.278 -14.305  1.00 54.28           H  
ATOM   2713  N   PRO A 274      -3.812   0.346 -15.735  1.00 41.55           N  
ANISOU 2713  N   PRO A 274     6557   4332   4897    -12   -127    -22
ATOM   2714  CA  PRO A 274      -2.693  -0.277 -16.451  1.00 47.45           C  
ANISOU 2714  CA  PRO A 274     7324   5105   5601    -20   -204    -70
ATOM   2715  C   PRO A 274      -3.210  -0.985 -17.723  1.00 47.65           C  
ANISOU 2715  C   PRO A 274     7373   5204   5527     17   -212    -51
ATOM   2716  O   PRO A 274      -4.174  -1.771 -17.672  1.00 48.24           O  
ANISOU 2716  O   PRO A 274     7447   5319   5562     41   -183     10
ATOM   2717  CB  PRO A 274      -2.095  -1.340 -15.444  1.00 40.87           C  
ANISOU 2717  CB  PRO A 274     6472   4256   4800    -65   -282    -76
ATOM   2718  CG  PRO A 274      -2.771  -0.999 -14.131  1.00 38.51           C  
ANISOU 2718  CG  PRO A 274     6143   3907   4583    -86   -248    -66
ATOM   2719  CD  PRO A 274      -4.067  -0.314 -14.431  1.00 42.38           C  
ANISOU 2719  CD  PRO A 274     6632   4398   5074    -55   -151    -24
ATOM   2720  HA  PRO A 274      -1.945   0.499 -16.615  1.00 47.45           H  
ATOM   2721  HB3 PRO A 274      -1.006  -1.300 -15.454  1.00 40.87           H  
ATOM   2722  HB2 PRO A 274      -2.355  -2.385 -15.612  1.00 40.87           H  
ATOM   2723  HG3 PRO A 274      -2.176  -0.231 -13.637  1.00 38.51           H  
ATOM   2724  HG2 PRO A 274      -2.823  -1.835 -13.434  1.00 38.51           H  
ATOM   2725  HD2 PRO A 274      -4.776  -1.112 -14.651  1.00 42.38           H  
ATOM   2726  HD3 PRO A 274      -4.388   0.261 -13.563  1.00 42.38           H  
ATOM   2727  N   SER A 275      -2.588  -0.771 -18.890  1.00 43.39           N  
ANISOU 2727  N   SER A 275     6853   4686   4949     23   -251   -108
ATOM   2728  CA  SER A 275      -2.964  -1.381 -20.110  1.00 46.31           C  
ANISOU 2728  CA  SER A 275     7242   5136   5219     61   -265   -110
ATOM   2729  C   SER A 275      -2.439  -2.819 -20.222  1.00 48.32           C  
ANISOU 2729  C   SER A 275     7495   5421   5442     31   -361   -153
ATOM   2730  O   SER A 275      -3.198  -3.613 -20.751  1.00 47.00           O  
ANISOU 2730  O   SER A 275     7337   5333   5189     58   -382   -158
ATOM   2731  CB  SER A 275      -2.513  -0.501 -21.269  1.00 48.99           C  
ANISOU 2731  CB  SER A 275     7602   5486   5527    100   -224   -147
ATOM   2732  OG  SER A 275      -1.116  -0.445 -21.478  1.00 57.13           O  
ANISOU 2732  OG  SER A 275     8637   6469   6602     69   -264   -222
ATOM   2733  H   SER A 275      -1.657  -0.382 -18.843  1.00 43.39           H  
ATOM   2734  HA  SER A 275      -4.049  -1.485 -20.090  1.00 46.31           H  
ATOM   2735  HB3 SER A 275      -2.706   0.514 -20.921  1.00 48.99           H  
ATOM   2736  HB2 SER A 275      -3.007  -0.695 -22.221  1.00 48.99           H  
ATOM   2737  HG  SER A 275      -0.783  -1.006 -22.182  1.00 57.13           H  
ATOM   2738  N   ASN A 276      -1.231  -3.198 -19.655  1.00 44.88           N  
ANISOU 2738  N   ASN A 276     7045   4934   5074    -20   -416   -177
ATOM   2739  CA  ASN A 276      -0.784  -4.514 -19.568  1.00 42.95           C  
ANISOU 2739  CA  ASN A 276     6796   4707   4817    -50   -499   -217
ATOM   2740  C   ASN A 276      -1.523  -5.346 -18.548  1.00 45.25           C  
ANISOU 2740  C   ASN A 276     7069   5010   5114    -69   -527   -161
ATOM   2741  O   ASN A 276      -1.354  -5.052 -17.348  1.00 43.39           O  
ANISOU 2741  O   ASN A 276     6821   4734   4930    -80   -500   -115
ATOM   2742  CB  ASN A 276       0.675  -4.491 -19.189  1.00 40.49           C  
ANISOU 2742  CB  ASN A 276     6477   4324   4584    -89   -534   -275
ATOM   2743  CG  ASN A 276       1.472  -5.692 -19.505  1.00 57.04           C  
ANISOU 2743  CG  ASN A 276     8589   6390   6694    -72   -494   -321
ATOM   2744  OD1 ASN A 276       0.884  -6.684 -20.024  1.00 60.60           O  
ANISOU 2744  OD1 ASN A 276     9031   6779   7216    -85   -471   -325
ATOM   2745  ND2 ASN A 276       2.728  -5.649 -19.078  1.00 66.53           N  
ANISOU 2745  ND2 ASN A 276     9811   7643   7824    -40   -484   -356
ATOM   2746  H   ASN A 276      -0.716  -2.476 -19.172  1.00 44.88           H  
ATOM   2747  HA  ASN A 276      -0.924  -4.930 -20.566  1.00 42.95           H  
ATOM   2748  HB3 ASN A 276       0.717  -4.168 -18.149  1.00 40.49           H  
ATOM   2749  HB2 ASN A 276       1.269  -3.712 -19.668  1.00 40.49           H  
ATOM   2750 HD22 ASN A 276       3.362  -6.434 -19.119  1.00 66.53           H  
ATOM   2751 HD21 ASN A 276       3.158  -4.762 -18.855  1.00 66.53           H  
ATOM   2752  N   PRO A 277      -2.123  -6.531 -18.943  1.00 43.83           N  
ANISOU 2752  N   PRO A 277     6886   4890   4877    -73   -581   -166
ATOM   2753  CA  PRO A 277      -2.576  -7.602 -17.984  1.00 42.29           C  
ANISOU 2753  CA  PRO A 277     6675   4711   4684    -88   -605   -103
ATOM   2754  C   PRO A 277      -1.567  -8.131 -16.919  1.00 44.75           C  
ANISOU 2754  C   PRO A 277     6967   4945   5090   -132   -632    -94
ATOM   2755  O   PRO A 277      -1.904  -8.649 -15.857  1.00 43.34           O  
ANISOU 2755  O   PRO A 277     6777   4752   4937   -135   -608    -31
ATOM   2756  CB  PRO A 277      -2.996  -8.741 -18.925  1.00 39.88           C  
ANISOU 2756  CB  PRO A 277     6364   4476   4313    -92   -672   -132
ATOM   2757  CG  PRO A 277      -3.297  -8.202 -20.256  1.00 46.53           C  
ANISOU 2757  CG  PRO A 277     7223   5366   5089    -59   -660   -194
ATOM   2758  CD  PRO A 277      -2.443  -6.924 -20.360  1.00 47.45           C  
ANISOU 2758  CD  PRO A 277     7351   5405   5272    -66   -626   -233
ATOM   2759  HA  PRO A 277      -3.434  -7.128 -17.508  1.00 42.29           H  
ATOM   2760  HB3 PRO A 277      -3.857  -9.232 -18.472  1.00 39.88           H  
ATOM   2761  HB2 PRO A 277      -2.396  -9.637 -19.089  1.00 39.88           H  
ATOM   2762  HG3 PRO A 277      -4.363  -8.003 -20.360  1.00 46.53           H  
ATOM   2763  HG2 PRO A 277      -2.944  -8.801 -21.095  1.00 46.53           H  
ATOM   2764  HD2 PRO A 277      -1.564  -7.201 -20.943  1.00 47.45           H  
ATOM   2765  HD3 PRO A 277      -2.959  -6.077 -20.812  1.00 47.45           H  
ATOM   2766  N   ILE A 278      -0.312  -8.102 -17.214  1.00 49.46           N  
ANISOU 2766  N   ILE A 278     7557   5494   5742   -164   -675   -155
ATOM   2767  CA  ILE A 278       0.779  -8.430 -16.303  1.00 43.53           C  
ANISOU 2767  CA  ILE A 278     6784   4679   5077   -198   -700   -142
ATOM   2768  C   ILE A 278       0.952  -7.566 -15.112  1.00 40.68           C  
ANISOU 2768  C   ILE A 278     6418   4276   4764   -190   -641   -113
ATOM   2769  O   ILE A 278       0.829  -8.041 -14.003  1.00 38.42           O  
ANISOU 2769  O   ILE A 278     6112   3971   4514   -201   -638    -65
ATOM   2770  CB  ILE A 278       2.054  -8.452 -17.113  1.00 42.80           C  
ANISOU 2770  CB  ILE A 278     6683   4542   5037   -225   -747   -209
ATOM   2771  CG1 ILE A 278       2.058  -9.730 -17.948  1.00 42.03           C  
ANISOU 2771  CG1 ILE A 278     6585   4484   4899   -238   -803   -251
ATOM   2772  CG2 ILE A 278       3.372  -8.310 -16.426  1.00 47.71           C  
ANISOU 2772  CG2 ILE A 278     7278   5106   5745   -251   -768   -184
ATOM   2773  CD1 ILE A 278       2.981  -9.725 -19.069  1.00 52.66           C  
ANISOU 2773  CD1 ILE A 278     7954   5874   6182   -215   -791   -314
ATOM   2774  H   ILE A 278      -0.008  -7.663 -18.072  1.00 49.46           H  
ATOM   2775  HA  ILE A 278       0.602  -9.467 -16.017  1.00 43.53           H  
ATOM   2776  HB  ILE A 278       2.032  -7.648 -17.849  1.00 42.80           H  
ATOM   2777 HG13 ILE A 278       1.045  -9.821 -18.340  1.00 42.03           H  
ATOM   2778 HG12 ILE A 278       2.306 -10.563 -17.290  1.00 42.03           H  
ATOM   2779 HG21 ILE A 278       3.437  -8.988 -15.574  1.00 47.71           H  
ATOM   2780 HG22 ILE A 278       4.243  -8.442 -17.067  1.00 47.71           H  
ATOM   2781 HG23 ILE A 278       3.586  -7.314 -16.039  1.00 47.71           H  
ATOM   2782 HD11 ILE A 278       2.915 -10.471 -19.861  1.00 52.66           H  
ATOM   2783 HD12 ILE A 278       2.810  -8.769 -19.563  1.00 52.66           H  
ATOM   2784 HD13 ILE A 278       3.992  -9.848 -18.680  1.00 52.66           H  
ATOM   2785  N   ASP A 279       1.058  -6.243 -15.427  1.00 40.49           N  
ANISOU 2785  N   ASP A 279     6407   4236   4742   -172   -594   -147
ATOM   2786  CA  ASP A 279       0.857  -5.087 -14.566  1.00 41.26           C  
ANISOU 2786  CA  ASP A 279     6494   4293   4889   -166   -538   -131
ATOM   2787  C   ASP A 279      -0.569  -5.036 -13.818  1.00 43.43           C  
ANISOU 2787  C   ASP A 279     6766   4590   5145   -148   -485    -67
ATOM   2788  O   ASP A 279      -0.524  -4.997 -12.572  1.00 44.06           O  
ANISOU 2788  O   ASP A 279     6825   4638   5276   -156   -453    -46
ATOM   2789  CB  ASP A 279       1.076  -3.692 -15.269  1.00 42.95           C  
ANISOU 2789  CB  ASP A 279     6723   4489   5106   -148   -497   -179
ATOM   2790  CG  ASP A 279       2.296  -3.474 -16.283  1.00 49.13           C  
ANISOU 2790  CG  ASP A 279     7504   5237   5925   -166   -538   -240
ATOM   2791  OD1 ASP A 279       3.311  -4.182 -16.340  1.00 50.77           O  
ANISOU 2791  OD1 ASP A 279     7698   5433   6159   -192   -597   -245
ATOM   2792  OD2 ASP A 279       2.261  -2.463 -16.923  1.00 45.21           O1-
ANISOU 2792  OD2 ASP A 279     7020   4722   5437   -153   -508   -280
ATOM   2793  H   ASP A 279       1.195  -5.992 -16.396  1.00 40.49           H  
ATOM   2794  HA  ASP A 279       1.570  -5.126 -13.743  1.00 41.26           H  
ATOM   2795  HB3 ASP A 279       1.191  -3.003 -14.432  1.00 42.95           H  
ATOM   2796  HB2 ASP A 279       0.171  -3.579 -15.865  1.00 42.95           H  
ATOM   2797  N   PHE A 280      -1.688  -5.091 -14.552  1.00 43.26           N  
ANISOU 2797  N   PHE A 280     6762   4625   5050   -123   -471    -37
ATOM   2798  CA  PHE A 280      -3.113  -5.040 -14.149  1.00 43.17           C  
ANISOU 2798  CA  PHE A 280     6748   4634   5021   -101   -411     30
ATOM   2799  C   PHE A 280      -3.402  -5.993 -13.014  1.00 40.90           C  
ANISOU 2799  C   PHE A 280     6443   4351   4745   -122   -444     80
ATOM   2800  O   PHE A 280      -3.947  -5.528 -12.025  1.00 44.36           O  
ANISOU 2800  O   PHE A 280     6869   4778   5208   -119   -395    128
ATOM   2801  CB  PHE A 280      -4.018  -5.296 -15.347  1.00 38.42           C  
ANISOU 2801  CB  PHE A 280     6169   4097   4332    -56   -378     49
ATOM   2802  CG  PHE A 280      -5.447  -4.906 -15.131  1.00 38.75           C  
ANISOU 2802  CG  PHE A 280     6208   4160   4356    -25   -303    125
ATOM   2803  CD1 PHE A 280      -6.431  -5.898 -14.835  1.00 43.64           C  
ANISOU 2803  CD1 PHE A 280     6823   4742   5015     -5   -212    141
ATOM   2804  CD2 PHE A 280      -5.776  -3.567 -15.170  1.00 42.34           C  
ANISOU 2804  CD2 PHE A 280     6662   4670   4757    -14   -317    183
ATOM   2805  CE1 PHE A 280      -7.700  -5.513 -14.524  1.00 41.25           C  
ANISOU 2805  CE1 PHE A 280     6515   4451   4706     24   -134    212
ATOM   2806  CE2 PHE A 280      -7.105  -3.261 -15.122  1.00 44.95           C  
ANISOU 2806  CE2 PHE A 280     6988   5017   5074     18   -241    258
ATOM   2807  CZ  PHE A 280      -8.049  -4.203 -14.670  1.00 43.45           C  
ANISOU 2807  CZ  PHE A 280     6794   4784   4931     37   -147    273
ATOM   2808  H   PHE A 280      -1.543  -5.051 -15.550  1.00 43.26           H  
ATOM   2809  HA  PHE A 280      -3.410  -4.037 -13.844  1.00 43.17           H  
ATOM   2810  HB3 PHE A 280      -3.940  -6.359 -15.577  1.00 38.42           H  
ATOM   2811  HB2 PHE A 280      -3.682  -4.862 -16.288  1.00 38.42           H  
ATOM   2812  HD1 PHE A 280      -6.041  -6.901 -14.936  1.00 43.64           H  
ATOM   2813  HD2 PHE A 280      -5.038  -2.849 -15.497  1.00 42.34           H  
ATOM   2814  HE1 PHE A 280      -8.427  -6.254 -14.225  1.00 41.25           H  
ATOM   2815  HE2 PHE A 280      -7.471  -2.249 -15.219  1.00 44.95           H  
ATOM   2816  HZ  PHE A 280      -9.043  -3.787 -14.600  1.00 43.45           H  
ATOM   2817  N   SER A 281      -2.885  -7.242 -13.119  1.00 38.65           N  
ANISOU 2817  N   SER A 281     6155   4082   4448   -145   -523     68
ATOM   2818  CA  SER A 281      -3.219  -8.217 -12.102  1.00 39.65           C  
ANISOU 2818  CA  SER A 281     6265   4211   4589   -165   -557    118
ATOM   2819  C   SER A 281      -2.472  -8.090 -10.855  1.00 41.55           C  
ANISOU 2819  C   SER A 281     6480   4395   4912   -188   -554    120
ATOM   2820  O   SER A 281      -2.913  -8.641  -9.828  1.00 45.32           O  
ANISOU 2820  O   SER A 281     6943   4872   5406   -195   -548    170
ATOM   2821  CB  SER A 281      -3.021  -9.678 -12.691  1.00 42.91           C  
ANISOU 2821  CB  SER A 281     6675   4647   4980   -185   -642    100
ATOM   2822  OG  SER A 281      -1.750  -9.721 -13.318  1.00 42.40           O  
ANISOU 2822  OG  SER A 281     6603   4538   4969   -209   -683     39
ATOM   2823  H   SER A 281      -2.130  -7.406 -13.770  1.00 38.65           H  
ATOM   2824  HA  SER A 281      -4.276  -8.056 -11.893  1.00 39.65           H  
ATOM   2825  HB3 SER A 281      -3.842  -9.866 -13.383  1.00 42.91           H  
ATOM   2826  HB2 SER A 281      -3.130 -10.465 -11.944  1.00 42.91           H  
ATOM   2827  HG  SER A 281      -1.725  -9.597 -14.269  1.00 42.40           H  
ATOM   2828  N   TYR A 282      -1.410  -7.338 -10.863  1.00 40.69           N  
ANISOU 2828  N   TYR A 282     6364   4245   4852   -199   -559     67
ATOM   2829  CA  TYR A 282      -0.748  -6.720  -9.649  1.00 39.20           C  
ANISOU 2829  CA  TYR A 282     6145   4015   4734   -215   -556     65
ATOM   2830  C   TYR A 282      -1.455  -5.511  -9.020  1.00 41.86           C  
ANISOU 2830  C   TYR A 282     6472   4335   5097   -203   -478     69
ATOM   2831  O   TYR A 282      -1.619  -5.446  -7.779  1.00 45.68           O  
ANISOU 2831  O   TYR A 282     6926   4799   5631   -214   -469     73
ATOM   2832  CB  TYR A 282       0.721  -6.533  -9.937  1.00 35.43           C  
ANISOU 2832  CB  TYR A 282     5659   3506   4298   -227   -594     11
ATOM   2833  CG  TYR A 282       1.524  -7.673 -10.490  1.00 36.91           C  
ANISOU 2833  CG  TYR A 282     5845   3695   4483   -243   -667      8
ATOM   2834  CD1 TYR A 282       1.350  -9.010 -10.021  1.00 37.60           C  
ANISOU 2834  CD1 TYR A 282     5922   3800   4566   -254   -704     57
ATOM   2835  CD2 TYR A 282       2.542  -7.495 -11.452  1.00 42.04           C  
ANISOU 2835  CD2 TYR A 282     6502   4329   5141   -249   -696    -45
ATOM   2836  CE1 TYR A 282       2.263 -10.020 -10.377  1.00 40.05           C  
ANISOU 2836  CE1 TYR A 282     6226   4108   4882   -270   -768     54
ATOM   2837  CE2 TYR A 282       3.432  -8.458 -11.829  1.00 37.06           C  
ANISOU 2837  CE2 TYR A 282     5867   3695   4521   -266   -757    -52
ATOM   2838  CZ  TYR A 282       3.346  -9.729 -11.251  1.00 36.85           C  
ANISOU 2838  CZ  TYR A 282     5826   3683   4492   -277   -793     -2
ATOM   2839  OH  TYR A 282       4.275 -10.743 -11.562  1.00 43.63           O  
ANISOU 2839  OH  TYR A 282     6676   4534   5368   -296   -850    -10
ATOM   2840  H   TYR A 282      -1.118  -6.753 -11.633  1.00 40.69           H  
ATOM   2841  HA  TYR A 282      -0.834  -7.443  -8.837  1.00 39.20           H  
ATOM   2842  HB3 TYR A 282       1.257  -6.201  -9.048  1.00 35.43           H  
ATOM   2843  HB2 TYR A 282       0.786  -5.618 -10.525  1.00 35.43           H  
ATOM   2844  HD1 TYR A 282       0.586  -9.307  -9.318  1.00 37.60           H  
ATOM   2845  HD2 TYR A 282       2.718  -6.480 -11.776  1.00 42.04           H  
ATOM   2846  HE1 TYR A 282       2.173 -10.980  -9.889  1.00 40.05           H  
ATOM   2847  HE2 TYR A 282       4.200  -8.105 -12.501  1.00 37.06           H  
ATOM   2848  HH  TYR A 282       4.547 -10.866 -12.474  1.00 43.63           H  
ATOM   2849  N   TRP A 283      -1.895  -4.558  -9.886  1.00 42.27           N  
ANISOU 2849  N   TRP A 283     6545   4397   5118   -179   -419     65
ATOM   2850  CA  TRP A 283      -2.682  -3.361  -9.543  1.00 43.47           C  
ANISOU 2850  CA  TRP A 283     6685   4529   5303   -169   -336     72
ATOM   2851  C   TRP A 283      -4.047  -3.689  -8.889  1.00 41.91           C  
ANISOU 2851  C   TRP A 283     6478   4343   5101   -165   -300    134
ATOM   2852  O   TRP A 283      -4.307  -3.231  -7.831  1.00 44.94           O  
ANISOU 2852  O   TRP A 283     6834   4701   5539   -175   -261    137
ATOM   2853  CB  TRP A 283      -2.636  -2.263 -10.705  1.00 42.74           C  
ANISOU 2853  CB  TRP A 283     6615   4440   5183   -139   -277     56
ATOM   2854  CG  TRP A 283      -3.374  -1.043 -10.439  1.00 39.85           C  
ANISOU 2854  CG  TRP A 283     6232   4043   4866   -130   -189     53
ATOM   2855  CD1 TRP A 283      -2.873   0.067  -9.948  1.00 37.70           C  
ANISOU 2855  CD1 TRP A 283     5941   3734   4650   -138   -166      2
ATOM   2856  CD2 TRP A 283      -4.735  -0.784 -10.743  1.00 39.95           C  
ANISOU 2856  CD2 TRP A 283     6241   4055   4883   -112   -108    102
ATOM   2857  NE1 TRP A 283      -3.862   1.015  -9.791  1.00 42.54           N  
ANISOU 2857  NE1 TRP A 283     6537   4324   5304   -129    -76     11
ATOM   2858  CE2 TRP A 283      -5.007   0.561 -10.334  1.00 40.22           C  
ANISOU 2858  CE2 TRP A 283     6252   4048   4983   -112    -36     73
ATOM   2859  CE3 TRP A 283      -5.796  -1.503 -11.270  1.00 37.95           C  
ANISOU 2859  CE3 TRP A 283     5999   3834   4588    -93    -85    170
ATOM   2860  CZ2 TRP A 283      -6.254   1.172 -10.383  1.00 39.31           C  
ANISOU 2860  CZ2 TRP A 283     6124   3913   4900    -97     61    107
ATOM   2861  CZ3 TRP A 283      -7.091  -0.915 -11.497  1.00 41.44           C  
ANISOU 2861  CZ3 TRP A 283     6430   4259   5058    -74     14    209
ATOM   2862  CH2 TRP A 283      -7.264   0.463 -11.067  1.00 44.78           C  
ANISOU 2862  CH2 TRP A 283     6829   4632   5553    -78     87    177
ATOM   2863  H   TRP A 283      -1.625  -4.726 -10.845  1.00 42.27           H  
ATOM   2864  HA  TRP A 283      -2.126  -2.779  -8.808  1.00 43.47           H  
ATOM   2865  HB3 TRP A 283      -3.056  -2.737 -11.592  1.00 42.74           H  
ATOM   2866  HB2 TRP A 283      -1.575  -2.092 -10.885  1.00 42.74           H  
ATOM   2867  HD1 TRP A 283      -1.856   0.102  -9.587  1.00 37.70           H  
ATOM   2868  HE1 TRP A 283      -3.812   1.926  -9.358  1.00 42.54           H  
ATOM   2869  HE3 TRP A 283      -5.551  -2.518 -11.544  1.00 37.95           H  
ATOM   2870  HZ2 TRP A 283      -6.434   2.162  -9.992  1.00 39.31           H  
ATOM   2871  HZ3 TRP A 283      -7.946  -1.407 -11.936  1.00 41.44           H  
ATOM   2872  HH2 TRP A 283      -8.260   0.852 -11.218  1.00 44.78           H  
ATOM   2873  N   VAL A 284      -4.846  -4.627  -9.481  1.00 38.84           N  
ANISOU 2873  N   VAL A 284     6111   3996   4650   -150   -312    182
ATOM   2874  CA  VAL A 284      -6.102  -5.189  -8.912  1.00 43.21           C  
ANISOU 2874  CA  VAL A 284     6658   4563   5198   -146   -283    247
ATOM   2875  C   VAL A 284      -5.835  -5.673  -7.527  1.00 43.64           C  
ANISOU 2875  C   VAL A 284     6688   4604   5290   -177   -338    255
ATOM   2876  O   VAL A 284      -6.603  -5.431  -6.668  1.00 42.69           O  
ANISOU 2876  O   VAL A 284     6546   4466   5209   -184   -301    279
ATOM   2877  CB  VAL A 284      -6.667  -6.348  -9.834  1.00 43.13           C  
ANISOU 2877  CB  VAL A 284     6673   4611   5105   -120   -290    298
ATOM   2878  CG1 VAL A 284      -7.986  -7.112  -9.349  1.00 45.72           C  
ANISOU 2878  CG1 VAL A 284     6994   4951   5426   -108   -242    374
ATOM   2879  CG2 VAL A 284      -7.010  -5.839 -11.273  1.00 43.59           C  
ANISOU 2879  CG2 VAL A 284     6754   4692   5118    -83   -243    284
ATOM   2880  H   VAL A 284      -4.510  -5.017 -10.350  1.00 38.84           H  
ATOM   2881  HA  VAL A 284      -6.786  -4.341  -8.954  1.00 43.21           H  
ATOM   2882  HB  VAL A 284      -5.864  -7.084  -9.839  1.00 43.13           H  
ATOM   2883 HG11 VAL A 284      -7.853  -7.669  -8.421  1.00 45.72           H  
ATOM   2884 HG12 VAL A 284      -8.910  -6.561  -9.177  1.00 45.72           H  
ATOM   2885 HG13 VAL A 284      -8.223  -7.854 -10.112  1.00 45.72           H  
ATOM   2886 HG21 VAL A 284      -6.268  -5.121 -11.622  1.00 43.59           H  
ATOM   2887 HG22 VAL A 284      -7.223  -6.668 -11.948  1.00 43.59           H  
ATOM   2888 HG23 VAL A 284      -7.924  -5.246 -11.243  1.00 43.59           H  
ATOM   2889  N   ALA A 285      -4.683  -6.347  -7.364  1.00 41.01           N  
ANISOU 2889  N   ALA A 285     6355   4277   4950   -195   -424    233
ATOM   2890  CA  ALA A 285      -4.243  -6.992  -6.044  1.00 39.66           C  
ANISOU 2890  CA  ALA A 285     6159   4095   4816   -218   -477    242
ATOM   2891  C   ALA A 285      -4.102  -5.916  -4.973  1.00 38.29           C  
ANISOU 2891  C   ALA A 285     5951   3888   4708   -227   -443    216
ATOM   2892  O   ALA A 285      -4.491  -6.128  -3.841  1.00 44.06           O  
ANISOU 2892  O   ALA A 285     6659   4617   5465   -236   -443    242
ATOM   2893  CB  ALA A 285      -3.125  -8.012  -6.218  1.00 38.44           C  
ANISOU 2893  CB  ALA A 285     6005   3939   4661   -232   -560    212
ATOM   2894  H   ALA A 285      -4.196  -6.544  -8.226  1.00 41.01           H  
ATOM   2895  HA  ALA A 285      -5.086  -7.529  -5.609  1.00 39.66           H  
ATOM   2896  HB1 ALA A 285      -2.340  -7.716  -6.914  1.00 38.44           H  
ATOM   2897  HB2 ALA A 285      -2.636  -8.148  -5.253  1.00 38.44           H  
ATOM   2898  HB3 ALA A 285      -3.561  -8.949  -6.564  1.00 38.44           H  
ATOM   2899  N   ALA A 286      -3.447  -4.757  -5.413  1.00 37.97           N  
ANISOU 2899  N   ALA A 286     5905   3825   4695   -225   -414    161
ATOM   2900  CA  ALA A 286      -3.117  -3.570  -4.528  1.00 39.06           C  
ANISOU 2900  CA  ALA A 286     6005   3941   4895   -234   -392    123
ATOM   2901  C   ALA A 286      -4.286  -2.603  -4.347  1.00 36.19           C  
ANISOU 2901  C   ALA A 286     5626   3561   4562   -231   -303    122
ATOM   2902  O   ALA A 286      -4.138  -1.610  -3.674  1.00 40.86           O  
ANISOU 2902  O   ALA A 286     6178   4140   5206   -241   -283     89
ATOM   2903  CB  ALA A 286      -1.895  -2.753  -5.109  1.00 41.09           C  
ANISOU 2903  CB  ALA A 286     6258   4183   5172   -233   -406     63
ATOM   2904  H   ALA A 286      -3.051  -4.694  -6.340  1.00 37.97           H  
ATOM   2905  HA  ALA A 286      -2.977  -3.897  -3.498  1.00 39.06           H  
ATOM   2906  HB1 ALA A 286      -0.969  -3.302  -4.940  1.00 41.09           H  
ATOM   2907  HB2 ALA A 286      -2.047  -2.551  -6.169  1.00 41.09           H  
ATOM   2908  HB3 ALA A 286      -1.724  -1.834  -4.549  1.00 41.09           H  
ATOM   2909  N   ASN A 287      -5.473  -2.923  -4.933  1.00 35.35           N  
ANISOU 2909  N   ASN A 287     5546   3457   4427   -214   -246    155
ATOM   2910  CA  ASN A 287      -6.734  -2.187  -4.828  1.00 37.85           C  
ANISOU 2910  CA  ASN A 287     5849   3750   4783   -208   -149    155
ATOM   2911  C   ASN A 287      -7.869  -3.105  -4.377  1.00 40.82           C  
ANISOU 2911  C   ASN A 287     6231   4132   5145   -198   -102    223
ATOM   2912  O   ASN A 287      -8.990  -2.624  -4.271  1.00 34.48           O  
ANISOU 2912  O   ASN A 287     5414   3304   4384   -194    -14    228
ATOM   2913  CB  ASN A 287      -6.978  -1.548  -6.223  1.00 36.49           C  
ANISOU 2913  CB  ASN A 287     5695   3565   4603   -187    -97    131
ATOM   2914  CG  ASN A 287      -6.081  -0.331  -6.478  1.00 37.82           C  
ANISOU 2914  CG  ASN A 287     5850   3719   4800   -196   -121     62
ATOM   2915  OD1 ASN A 287      -6.311   0.774  -5.957  1.00 33.98           O  
ANISOU 2915  OD1 ASN A 287     5331   3207   4372   -205    -77     20
ATOM   2916  ND2 ASN A 287      -5.004  -0.526  -7.217  1.00 39.68           N  
ANISOU 2916  ND2 ASN A 287     6110   3971   4996   -193   -188     49
ATOM   2917  H   ASN A 287      -5.435  -3.714  -5.560  1.00 35.35           H  
ATOM   2918  HA  ASN A 287      -6.628  -1.433  -4.048  1.00 37.85           H  
ATOM   2919  HB3 ASN A 287      -7.954  -1.067  -6.156  1.00 36.49           H  
ATOM   2920  HB2 ASN A 287      -6.942  -2.262  -7.046  1.00 36.49           H  
ATOM   2921 HD22 ASN A 287      -4.589   0.314  -7.593  1.00 39.68           H  
ATOM   2922 HD21 ASN A 287      -4.836  -1.457  -7.571  1.00 39.68           H  
ATOM   2923  N   LEU A 288      -7.588  -4.344  -3.936  1.00 44.21           N  
ANISOU 2923  N   LEU A 288     6681   4594   5524   -196   -156    275
ATOM   2924  CA  LEU A 288      -8.492  -5.158  -3.246  1.00 41.69           C  
ANISOU 2924  CA  LEU A 288     6365   4284   5190   -186   -115    345
ATOM   2925  C   LEU A 288      -8.207  -5.039  -1.678  1.00 46.12           C  
ANISOU 2925  C   LEU A 288     6890   4825   5809   -210   -108    340
ATOM   2926  O   LEU A 288      -7.091  -5.290  -1.209  1.00 43.91           O  
ANISOU 2926  O   LEU A 288     6589   4548   5546   -230   -177    308
ATOM   2927  CB  LEU A 288      -8.369  -6.579  -3.874  1.00 47.33           C  
ANISOU 2927  CB  LEU A 288     7108   5045   5830   -177   -181    398
ATOM   2928  CG  LEU A 288      -9.294  -6.839  -5.042  1.00 43.74           C  
ANISOU 2928  CG  LEU A 288     6686   4627   5307   -142   -151    442
ATOM   2929  CD1 LEU A 288      -9.023  -8.147  -5.831  1.00 38.71           C  
ANISOU 2929  CD1 LEU A 288     6067   4041   4600   -140   -232    480
ATOM   2930  CD2 LEU A 288     -10.777  -6.839  -4.658  1.00 52.52           C  
ANISOU 2930  CD2 LEU A 288     7795   5730   6429   -116    -42    498
ATOM   2931  H   LEU A 288      -6.630  -4.638  -3.817  1.00 44.21           H  
ATOM   2932  HA  LEU A 288      -9.469  -4.764  -3.526  1.00 41.69           H  
ATOM   2933  HB3 LEU A 288      -8.496  -7.309  -3.074  1.00 47.33           H  
ATOM   2934  HB2 LEU A 288      -7.353  -6.706  -4.247  1.00 47.33           H  
ATOM   2935  HG  LEU A 288      -9.196  -5.972  -5.696  1.00 43.74           H  
ATOM   2936 HD11 LEU A 288      -8.011  -8.518  -5.669  1.00 38.71           H  
ATOM   2937 HD12 LEU A 288      -9.606  -8.880  -5.272  1.00 38.71           H  
ATOM   2938 HD13 LEU A 288      -9.191  -8.095  -6.906  1.00 38.71           H  
ATOM   2939 HD21 LEU A 288     -10.872  -7.007  -3.585  1.00 52.52           H  
ATOM   2940 HD22 LEU A 288     -11.003  -5.783  -4.806  1.00 52.52           H  
ATOM   2941 HD23 LEU A 288     -11.305  -7.570  -5.269  1.00 52.52           H  
ATOM   2942  N   PRO A 289      -9.225  -4.678  -0.868  1.00 42.52           N  
ANISOU 2942  N   PRO A 289     6422   4349   5385   -204    -21    373
ATOM   2943  CA  PRO A 289      -9.152  -4.681   0.616  1.00 41.44           C  
ANISOU 2943  CA  PRO A 289     6250   4197   5300   -226    -14    366
ATOM   2944  C   PRO A 289      -9.209  -6.053   1.387  1.00 45.18           C  
ANISOU 2944  C   PRO A 289     6735   4702   5730   -228    -80    427
ATOM   2945  O   PRO A 289      -9.748  -6.254   2.479  1.00 52.74           O  
ANISOU 2945  O   PRO A 289     7704   5663   6670   -215    -37    495
ATOM   2946  CB  PRO A 289     -10.265  -3.710   0.948  1.00 47.91           C  
ANISOU 2946  CB  PRO A 289     7056   4978   6168   -217    111    386
ATOM   2947  CG  PRO A 289     -11.432  -3.997   0.008  1.00 51.96           C  
ANISOU 2947  CG  PRO A 289     7611   5510   6623   -180    149    453
ATOM   2948  CD  PRO A 289     -10.585  -4.255  -1.311  1.00 46.79           C  
ANISOU 2948  CD  PRO A 289     6978   4880   5919   -174     79    418
ATOM   2949  HA  PRO A 289      -8.283  -4.122   0.964  1.00 41.44           H  
ATOM   2950  HB3 PRO A 289      -9.788  -2.746   0.770  1.00 47.91           H  
ATOM   2951  HB2 PRO A 289     -10.543  -3.783   2.000  1.00 47.91           H  
ATOM   2952  HG3 PRO A 289     -12.040  -3.097  -0.093  1.00 51.96           H  
ATOM   2953  HG2 PRO A 289     -11.907  -4.929   0.314  1.00 51.96           H  
ATOM   2954  HD2 PRO A 289     -11.141  -4.935  -1.956  1.00 46.79           H  
ATOM   2955  HD3 PRO A 289     -10.422  -3.470  -2.050  1.00 46.79           H  
ATOM   2956  N   ILE A 290      -8.664  -6.982   0.652  1.00 43.52           N  
ANISOU 2956  N   ILE A 290     6519   4512   5505   -241   -178    406
ATOM   2957  CA  ILE A 290      -8.656  -8.411   0.879  1.00 39.32           C  
ANISOU 2957  CA  ILE A 290     6000   4011   4930   -241   -248    465
ATOM   2958  C   ILE A 290      -7.466  -8.841   1.762  1.00 37.82           C  
ANISOU 2958  C   ILE A 290     5778   3825   4766   -258   -316    437
ATOM   2959  O   ILE A 290      -6.527  -8.101   1.950  1.00 40.45           O  
ANISOU 2959  O   ILE A 290     6082   4149   5137   -266   -324    371
ATOM   2960  CB  ILE A 290      -8.530  -9.188  -0.500  1.00 42.08           C  
ANISOU 2960  CB  ILE A 290     6385   4390   5212   -230   -307    489
ATOM   2961  CG1 ILE A 290      -7.173  -8.907  -1.201  1.00 43.66           C  
ANISOU 2961  CG1 ILE A 290     6582   4586   5419   -238   -362    422
ATOM   2962  CG2 ILE A 290      -9.743  -9.025  -1.450  1.00 52.37           C  
ANISOU 2962  CG2 ILE A 290     7717   5703   6477   -205   -240    524
ATOM   2963  CD1 ILE A 290      -6.795  -9.640  -2.433  1.00 43.24           C  
ANISOU 2963  CD1 ILE A 290     6562   4559   5309   -230   -415    429
ATOM   2964  H   ILE A 290      -8.161  -6.635  -0.152  1.00 43.52           H  
ATOM   2965  HA  ILE A 290      -9.542  -8.733   1.425  1.00 39.32           H  
ATOM   2966  HB  ILE A 290      -8.514 -10.272  -0.382  1.00 42.08           H  
ATOM   2967 HG13 ILE A 290      -6.321  -9.040  -0.536  1.00 43.66           H  
ATOM   2968 HG12 ILE A 290      -7.043  -7.834  -1.343  1.00 43.66           H  
ATOM   2969 HG21 ILE A 290      -9.716  -9.551  -2.404  1.00 52.37           H  
ATOM   2970 HG22 ILE A 290     -10.630  -9.371  -0.919  1.00 52.37           H  
ATOM   2971 HG23 ILE A 290     -10.063  -7.987  -1.536  1.00 52.37           H  
ATOM   2972 HD11 ILE A 290      -7.706  -9.942  -2.949  1.00 43.24           H  
ATOM   2973 HD12 ILE A 290      -6.194  -8.899  -2.961  1.00 43.24           H  
ATOM   2974 HD13 ILE A 290      -6.161 -10.489  -2.177  1.00 43.24           H  
ATOM   2975  N   ASP A 291      -7.660 -10.081   2.228  1.00 41.19           N  
ANISOU 2975  N   ASP A 291     6209   4272   5168   -258   -365    494
ATOM   2976  CA  ASP A 291      -6.862 -10.814   3.087  1.00 42.14           C  
ANISOU 2976  CA  ASP A 291     6301   4404   5307   -265   -430    485
ATOM   2977  C   ASP A 291      -5.435 -10.922   2.465  1.00 42.21           C  
ANISOU 2977  C   ASP A 291     6313   4425   5301   -264   -513    464
ATOM   2978  O   ASP A 291      -5.281 -10.898   1.207  1.00 43.48           O  
ANISOU 2978  O   ASP A 291     6504   4589   5428   -262   -535    471
ATOM   2979  CB  ASP A 291      -7.240 -12.341   3.241  1.00  0.00           C  
ATOM   2980  CG  ASP A 291      -8.461 -12.626   4.096  1.00  0.00           C  
ATOM   2981  OD1 ASP A 291      -8.458 -13.799   4.557  1.00  0.00           O  
ATOM   2982  OD2 ASP A 291      -9.353 -11.785   4.283  1.00  0.00           O1-
ATOM   2983  H   ASP A 291      -8.536 -10.537   2.015  1.00 41.19           H  
ATOM   2984  HA  ASP A 291      -6.868 -10.336   4.067  1.00 42.14           H  
ATOM   2985  HB3 ASP A 291      -6.385 -12.721   3.800  1.00  0.00           H  
ATOM   2986  HB2 ASP A 291      -7.168 -12.908   2.312  1.00  0.00           H  
ATOM   2987  N   ASP A 292      -4.457 -10.977   3.324  1.00 36.55           N  
ANISOU 2987  N   ASP A 292     3702   5519   4665    394    376    -49
ATOM   2988  CA  ASP A 292      -3.093 -11.197   2.920  1.00 39.33           C  
ANISOU 2988  CA  ASP A 292     4261   5807   4877    335    418    -69
ATOM   2989  C   ASP A 292      -2.873 -12.482   2.158  1.00 38.59           C  
ANISOU 2989  C   ASP A 292     4090   5637   4934    193    395   -144
ATOM   2990  O   ASP A 292      -1.979 -12.457   1.324  1.00 36.33           O  
ANISOU 2990  O   ASP A 292     3958   5301   4544    149    370   -158
ATOM   2991  CB  ASP A 292      -2.163 -11.301   4.155  1.00 46.46           C  
ANISOU 2991  CB  ASP A 292     5293   6687   5671    320    618    -74
ATOM   2992  CG  ASP A 292      -2.161 -10.117   5.162  1.00 46.81           C  
ANISOU 2992  CG  ASP A 292     5531   6786   5467    452    620      5
ATOM   2993  OD1 ASP A 292      -2.047 -10.396   6.383  1.00 46.81           O  
ANISOU 2993  OD1 ASP A 292     5574   6836   5374    552    464     63
ATOM   2994  OD2 ASP A 292      -2.163  -8.944   4.775  1.00 48.14           O1-
ANISOU 2994  OD2 ASP A 292     5809   6950   5532    458    775     11
ATOM   2995  H   ASP A 292      -4.680 -11.079   4.303  1.00 36.55           H  
ATOM   2996  HA  ASP A 292      -2.706 -10.415   2.267  1.00 39.33           H  
ATOM   2997  HB3 ASP A 292      -1.129 -11.376   3.818  1.00 46.46           H  
ATOM   2998  HB2 ASP A 292      -2.302 -12.227   4.713  1.00 46.46           H  
ATOM   2999  N   SER A 293      -3.540 -13.570   2.498  1.00 41.73           N  
ANISOU 2999  N   SER A 293     4255   6026   5574    121    402   -192
ATOM   3000  CA  SER A 293      -3.445 -14.906   1.891  1.00 37.95           C  
ANISOU 3000  CA  SER A 293     3689   5483   5247     -6    355   -257
ATOM   3001  C   SER A 293      -3.850 -14.898   0.454  1.00 38.65           C  
ANISOU 3001  C   SER A 293     3793   5588   5303     29    146   -235
ATOM   3002  O   SER A 293      -3.032 -15.277  -0.418  1.00 38.49           O  
ANISOU 3002  O   SER A 293     3825   5510   5290    -57     99   -274
ATOM   3003  CB  SER A 293      -4.205 -15.888   2.757  1.00 38.28           C  
ANISOU 3003  CB  SER A 293     3469   5519   5556    -80    399   -306
ATOM   3004  OG  SER A 293      -5.524 -15.417   3.076  1.00 44.95           O  
ANISOU 3004  OG  SER A 293     4164   6442   6474     16    311   -263
ATOM   3005  H   SER A 293      -4.297 -13.613   3.165  1.00 41.73           H  
ATOM   3006  HA  SER A 293      -2.378 -15.122   1.935  1.00 37.95           H  
ATOM   3007  HB3 SER A 293      -3.617 -16.161   3.634  1.00 38.28           H  
ATOM   3008  HB2 SER A 293      -4.231 -16.809   2.174  1.00 38.28           H  
ATOM   3009  HG  SER A 293      -6.013 -16.018   3.643  1.00 44.95           H  
ATOM   3010  N   LEU A 294      -5.061 -14.420   0.171  1.00 39.28           N  
ANISOU 3010  N   LEU A 294     3827   5746   5350    153     19   -173
ATOM   3011  CA  LEU A 294      -5.484 -14.122  -1.172  1.00 38.24           C  
ANISOU 3011  CA  LEU A 294     3719   5636   5175    197   -182   -146
ATOM   3012  C   LEU A 294      -4.507 -13.218  -1.928  1.00 42.63           C  
ANISOU 3012  C   LEU A 294     4541   6190   5466    263   -221   -100
ATOM   3013  O   LEU A 294      -4.188 -13.526  -3.033  1.00 43.54           O  
ANISOU 3013  O   LEU A 294     4728   6282   5532    246   -345   -105
ATOM   3014  CB  LEU A 294      -6.751 -13.269  -0.994  1.00 37.69           C  
ANISOU 3014  CB  LEU A 294     3491   5651   5177    304   -305    -97
ATOM   3015  CG  LEU A 294      -7.968 -13.974  -0.341  1.00 37.15           C  
ANISOU 3015  CG  LEU A 294     3149   5586   5381    238   -338   -140
ATOM   3016  CD1 LEU A 294      -9.145 -13.028  -0.006  1.00 36.41           C  
ANISOU 3016  CD1 LEU A 294     2922   5580   5331    359   -462    -83
ATOM   3017  CD2 LEU A 294      -8.536 -15.166  -1.162  1.00 41.18           C  
ANISOU 3017  CD2 LEU A 294     3607   6041   5997    127   -429   -195
ATOM   3018  H   LEU A 294      -5.676 -14.196   0.941  1.00 39.28           H  
ATOM   3019  HA  LEU A 294      -5.643 -14.931  -1.885  1.00 38.24           H  
ATOM   3020  HB3 LEU A 294      -7.093 -12.809  -1.921  1.00 37.69           H  
ATOM   3021  HB2 LEU A 294      -6.473 -12.424  -0.364  1.00 37.69           H  
ATOM   3022  HG  LEU A 294      -7.594 -14.493   0.542  1.00 37.15           H  
ATOM   3023 HD11 LEU A 294     -10.027 -13.606   0.270  1.00 36.41           H  
ATOM   3024 HD12 LEU A 294      -8.931 -12.339   0.811  1.00 36.41           H  
ATOM   3025 HD13 LEU A 294      -9.482 -12.501  -0.899  1.00 36.41           H  
ATOM   3026 HD21 LEU A 294      -7.786 -15.559  -1.849  1.00 41.18           H  
ATOM   3027 HD22 LEU A 294      -8.869 -15.988  -0.528  1.00 41.18           H  
ATOM   3028 HD23 LEU A 294      -9.415 -14.825  -1.710  1.00 41.18           H  
ATOM   3029  N   ARG A 295      -4.103 -12.043  -1.372  1.00 36.50           N  
ANISOU 3029  N   ARG A 295     3915   5437   4518    339   -117    -57
ATOM   3030  CA  ARG A 295      -3.092 -11.102  -1.939  1.00 36.75           C  
ANISOU 3030  CA  ARG A 295     4210   5460   4295    393   -133    -16
ATOM   3031  C   ARG A 295      -1.766 -11.801  -2.270  1.00 37.52           C  
ANISOU 3031  C   ARG A 295     4418   5467   4371    270    -96    -75
ATOM   3032  O   ARG A 295      -1.230 -11.463  -3.318  1.00 39.00           O  
ANISOU 3032  O   ARG A 295     4757   5638   4423    286   -195    -58
ATOM   3033  CB  ARG A 295      -2.794  -9.969  -0.982  1.00 34.91           C  
ANISOU 3033  CB  ARG A 295     4110   5256   3900    469      7     29
ATOM   3034  CG  ARG A 295      -1.652  -9.001  -1.331  1.00 40.18           C  
ANISOU 3034  CG  ARG A 295     4783   6017   4467    629    -70    114
ATOM   3035  CD  ARG A 295      -1.318  -8.113  -0.124  1.00 43.88           C  
ANISOU 3035  CD  ARG A 295     5512   6504   4658    726    -94    181
ATOM   3036  NE  ARG A 295      -0.372  -7.043  -0.453  1.00 40.28           N  
ANISOU 3036  NE  ARG A 295     5128   6102   4076    824      3    237
ATOM   3037  CZ  ARG A 295      -0.594  -5.738  -0.265  1.00 49.55           C  
ANISOU 3037  CZ  ARG A 295     6228   7356   5242    943    -60    298
ATOM   3038  NH1 ARG A 295      -1.791  -5.183  -0.004  1.00 54.63           N  
ANISOU 3038  NH1 ARG A 295     6713   8039   6004    981   -215    310
ATOM   3039  NH2 ARG A 295       0.375  -4.835  -0.210  1.00 47.01           N1+
ANISOU 3039  NH2 ARG A 295     5993   7078   4790   1026     35    348
ATOM   3040  H   ARG A 295      -4.489 -11.733  -0.492  1.00 36.50           H  
ATOM   3041  HA  ARG A 295      -3.479 -10.679  -2.866  1.00 36.75           H  
ATOM   3042  HB3 ARG A 295      -2.597 -10.323   0.030  1.00 34.91           H  
ATOM   3043  HB2 ARG A 295      -3.729  -9.438  -0.800  1.00 34.91           H  
ATOM   3044  HG3 ARG A 295      -1.878  -8.504  -2.274  1.00 40.18           H  
ATOM   3045  HG2 ARG A 295      -0.769  -9.629  -1.455  1.00 40.18           H  
ATOM   3046  HD3 ARG A 295      -0.645  -8.611   0.574  1.00 43.88           H  
ATOM   3047  HD2 ARG A 295      -2.175  -7.773   0.456  1.00 43.88           H  
ATOM   3048  HE  ARG A 295       0.609  -7.198  -0.640  1.00 40.28           H  
ATOM   3049 HH12 ARG A 295      -1.827  -4.178   0.090  1.00 54.63           H  
ATOM   3050 HH11 ARG A 295      -2.687  -5.569  -0.266  1.00 54.63           H  
ATOM   3051 HH22 ARG A 295       1.331  -5.113  -0.380  1.00 47.01           H  
ATOM   3052 HH21 ARG A 295       0.157  -3.902   0.110  1.00 47.01           H  
ATOM   3053  N   ILE A 296      -1.202 -12.612  -1.297  1.00 39.55           N  
ANISOU 3053  N   ILE A 296     4599   5663   4764    144     45   -145
ATOM   3054  CA  ILE A 296       0.156 -13.213  -1.413  1.00 39.24           C  
ANISOU 3054  CA  ILE A 296     4661   5536   4714     21     93   -203
ATOM   3055  C   ILE A 296       0.134 -14.300  -2.512  1.00 44.39           C  
ANISOU 3055  C   ILE A 296     5226   6162   5478    -41    -69   -237
ATOM   3056  O   ILE A 296       1.030 -14.350  -3.347  1.00 50.02           O  
ANISOU 3056  O   ILE A 296     6089   6839   6079    -60   -141   -240
ATOM   3057  CB  ILE A 296       0.871 -13.637  -0.094  1.00 38.08           C  
ANISOU 3057  CB  ILE A 296     4444   5333   4693    -95    287   -268
ATOM   3058  CG1 ILE A 296       2.425 -13.790  -0.298  1.00 36.97           C  
ANISOU 3058  CG1 ILE A 296     4446   5205   4396    -42    452   -237
ATOM   3059  CG2 ILE A 296       0.203 -14.862   0.575  1.00 39.46           C  
ANISOU 3059  CG2 ILE A 296     4667   5414   4913   -236    311   -337
ATOM   3060  CD1 ILE A 296       3.205 -14.264   0.868  1.00 39.60           C  
ANISOU 3060  CD1 ILE A 296     4728   5485   4834   -148    650   -296
ATOM   3061  H   ILE A 296      -1.665 -12.651  -0.400  1.00 39.55           H  
ATOM   3062  HA  ILE A 296       0.700 -12.410  -1.910  1.00 39.24           H  
ATOM   3063  HB  ILE A 296       0.754 -12.753   0.533  1.00 38.08           H  
ATOM   3064 HG13 ILE A 296       2.869 -12.834  -0.575  1.00 36.97           H  
ATOM   3065 HG12 ILE A 296       2.646 -14.404  -1.171  1.00 36.97           H  
ATOM   3066 HG21 ILE A 296       0.612 -15.030   1.571  1.00 39.46           H  
ATOM   3067 HG22 ILE A 296      -0.878 -14.904   0.707  1.00 39.46           H  
ATOM   3068 HG23 ILE A 296       0.547 -15.699  -0.034  1.00 39.46           H  
ATOM   3069 HD11 ILE A 296       2.981 -13.534   1.646  1.00 39.60           H  
ATOM   3070 HD12 ILE A 296       2.976 -15.299   1.120  1.00 39.60           H  
ATOM   3071 HD13 ILE A 296       4.289 -14.278   0.752  1.00 39.60           H  
ATOM   3072  N   GLN A 297      -0.803 -15.274  -2.394  1.00 42.59           N  
ANISOU 3072  N   GLN A 297     4753   5952   5476    -76   -124   -263
ATOM   3073  CA  GLN A 297      -1.197 -16.089  -3.489  1.00 40.41           C  
ANISOU 3073  CA  GLN A 297     4374   5661   5320   -131   -283   -293
ATOM   3074  C   GLN A 297      -1.204 -15.408  -4.918  1.00 40.04           C  
ANISOU 3074  C   GLN A 297     4474   5641   5098    -41   -452   -242
ATOM   3075  O   GLN A 297      -0.683 -15.917  -5.910  1.00 42.47           O  
ANISOU 3075  O   GLN A 297     4844   5903   5389   -102   -540   -270
ATOM   3076  CB  GLN A 297      -2.462 -16.916  -3.151  1.00 46.60           C  
ANISOU 3076  CB  GLN A 297     4885   6492   6330   -126   -343   -300
ATOM   3077  CG  GLN A 297      -2.784 -18.108  -4.173  1.00 52.34           C  
ANISOU 3077  CG  GLN A 297     5503   7225   7157   -146   -533   -312
ATOM   3078  CD  GLN A 297      -1.718 -19.200  -4.164  1.00 45.97           C  
ANISOU 3078  CD  GLN A 297     4417   6456   6595   -163   -573   -328
ATOM   3079  OE1 GLN A 297      -1.035 -19.458  -5.148  1.00 46.56           O  
ANISOU 3079  OE1 GLN A 297     4372   6535   6783   -184   -445   -343
ATOM   3080  NE2 GLN A 297      -1.543 -19.857  -2.996  1.00 50.72           N  
ANISOU 3080  NE2 GLN A 297     4912   7083   7276   -152   -751   -324
ATOM   3081  H   GLN A 297      -1.493 -15.118  -1.673  1.00 42.59           H  
ATOM   3082  HA  GLN A 297      -0.384 -16.812  -3.552  1.00 40.41           H  
ATOM   3083  HB3 GLN A 297      -3.306 -16.230  -3.215  1.00 46.60           H  
ATOM   3084  HB2 GLN A 297      -2.378 -17.279  -2.127  1.00 46.60           H  
ATOM   3085  HG3 GLN A 297      -2.843 -17.725  -5.192  1.00 52.34           H  
ATOM   3086  HG2 GLN A 297      -3.765 -18.561  -4.034  1.00 52.34           H  
ATOM   3087 HE22 GLN A 297      -0.928 -20.658  -2.986  1.00 50.72           H  
ATOM   3088 HE21 GLN A 297      -2.089 -19.643  -2.173  1.00 50.72           H  
ATOM   3089  N   LEU A 298      -1.745 -14.154  -5.038  1.00 40.25           N  
ANISOU 3089  N   LEU A 298     4559   5743   4991    105   -502   -165
ATOM   3090  CA  LEU A 298      -1.696 -13.329  -6.310  1.00 42.49           C  
ANISOU 3090  CA  LEU A 298     4995   6055   5094    201   -656   -109
ATOM   3091  C   LEU A 298      -0.333 -12.760  -6.662  1.00 42.96           C  
ANISOU 3091  C   LEU A 298     5321   6060   4941    182   -598   -108
ATOM   3092  O   LEU A 298      -0.285 -12.383  -7.864  1.00 43.23           O  
ANISOU 3092  O   LEU A 298     5484   6086   4855    210   -722    -89
ATOM   3093  CB  LEU A 298      -2.807 -12.250  -6.282  1.00 39.95           C  
ANISOU 3093  CB  LEU A 298     4675   5827   4679    363   -707    -25
ATOM   3094  CG  LEU A 298      -4.270 -12.844  -6.250  1.00 38.85           C  
ANISOU 3094  CG  LEU A 298     4281   5750   4732    401   -789    -16
ATOM   3095  CD1 LEU A 298      -5.198 -11.658  -5.925  1.00 40.84           C  
ANISOU 3095  CD1 LEU A 298     4548   6089   4881    557   -810     66
ATOM   3096  CD2 LEU A 298      -4.588 -13.555  -7.636  1.00 40.46           C  
ANISOU 3096  CD2 LEU A 298     4392   5956   5026    380   -980    -30
ATOM   3097  H   LEU A 298      -2.160 -13.660  -4.261  1.00 40.25           H  
ATOM   3098  HA  LEU A 298      -1.925 -14.006  -7.133  1.00 42.49           H  
ATOM   3099  HB3 LEU A 298      -2.777 -11.743  -7.247  1.00 39.95           H  
ATOM   3100  HB2 LEU A 298      -2.729 -11.557  -5.445  1.00 39.95           H  
ATOM   3101  HG  LEU A 298      -4.496 -13.629  -5.529  1.00 38.85           H  
ATOM   3102 HD11 LEU A 298      -4.720 -10.678  -5.925  1.00 40.84           H  
ATOM   3103 HD12 LEU A 298      -5.949 -11.521  -6.704  1.00 40.84           H  
ATOM   3104 HD13 LEU A 298      -5.601 -11.762  -4.918  1.00 40.84           H  
ATOM   3105 HD21 LEU A 298      -5.612 -13.917  -7.541  1.00 40.46           H  
ATOM   3106 HD22 LEU A 298      -4.458 -12.846  -8.453  1.00 40.46           H  
ATOM   3107 HD23 LEU A 298      -4.047 -14.484  -7.818  1.00 40.46           H  
ATOM   3108  N   LEU A 299       0.699 -12.849  -5.830  1.00 46.76           N  
ANISOU 3108  N   LEU A 299     5892   6503   5370    139   -411   -127
ATOM   3109  CA  LEU A 299       2.048 -12.404  -6.226  1.00 48.96           C  
ANISOU 3109  CA  LEU A 299     6424   6729   5449    120   -346   -126
ATOM   3110  C   LEU A 299       2.891 -13.720  -6.425  1.00 46.02           C  
ANISOU 3110  C   LEU A 299     6068   6264   5155    -33   -327   -204
ATOM   3111  O   LEU A 299       3.774 -13.716  -7.313  1.00 48.72           O  
ANISOU 3111  O   LEU A 299     6616   6558   5338    -51   -320   -205
ATOM   3112  CB  LEU A 299       2.596 -11.578  -5.025  1.00 45.86           C  
ANISOU 3112  CB  LEU A 299     6135   6337   4952    143   -152   -109
ATOM   3113  CG  LEU A 299       1.845 -10.278  -4.732  1.00 54.31           C  
ANISOU 3113  CG  LEU A 299     7487   7406   5744    217   -124    -56
ATOM   3114  CD1 LEU A 299       2.571  -9.480  -3.687  1.00 46.34           C  
ANISOU 3114  CD1 LEU A 299     6521   6489   4597    386   -198     36
ATOM   3115  CD2 LEU A 299       1.632  -9.388  -5.989  1.00 45.02           C  
ANISOU 3115  CD2 LEU A 299     6432   6180   4492    162     83    -79
ATOM   3116  H   LEU A 299       0.557 -13.095  -4.861  1.00 46.76           H  
ATOM   3117  HA  LEU A 299       2.101 -11.817  -7.143  1.00 48.96           H  
ATOM   3118  HB3 LEU A 299       3.645 -11.428  -5.279  1.00 45.86           H  
ATOM   3119  HB2 LEU A 299       2.587 -12.212  -4.138  1.00 45.86           H  
ATOM   3120  HG  LEU A 299       0.832 -10.557  -4.443  1.00 54.31           H  
ATOM   3121 HD11 LEU A 299       2.045  -8.616  -3.279  1.00 46.34           H  
ATOM   3122 HD12 LEU A 299       2.796 -10.159  -2.865  1.00 46.34           H  
ATOM   3123 HD13 LEU A 299       3.541  -9.083  -3.984  1.00 46.34           H  
ATOM   3124 HD21 LEU A 299       2.187  -9.725  -6.865  1.00 45.02           H  
ATOM   3125 HD22 LEU A 299       0.596  -9.481  -6.314  1.00 45.02           H  
ATOM   3126 HD23 LEU A 299       1.787  -8.332  -5.766  1.00 45.02           H  
ATOM   3127  N   LYS A 300       2.574 -14.816  -5.745  1.00 41.13           N  
ANISOU 3127  N   LYS A 300     5236   5616   4776   -142   -316   -269
ATOM   3128  CA  LYS A 300       3.132 -16.146  -5.949  1.00 46.19           C  
ANISOU 3128  CA  LYS A 300     5872   6170   5508   -290   -306   -344
ATOM   3129  C   LYS A 300       2.931 -16.695  -7.424  1.00 44.83           C  
ANISOU 3129  C   LYS A 300     5707   5991   5335   -298   -503   -348
ATOM   3130  O   LYS A 300       3.804 -17.278  -8.077  1.00 43.87           O  
ANISOU 3130  O   LYS A 300     5641   5796   5231   -406   -510   -401
ATOM   3131  CB  LYS A 300       2.567 -17.237  -5.009  1.00 46.13           C  
ANISOU 3131  CB  LYS A 300     5630   6137   5760   -402   -221   -409
ATOM   3132  CG  LYS A 300       3.016 -17.169  -3.509  1.00 46.19           C  
ANISOU 3132  CG  LYS A 300     5653   6125   5773   -432     -5   -425
ATOM   3133  CD  LYS A 300       2.357 -18.270  -2.658  1.00 43.58           C  
ANISOU 3133  CD  LYS A 300     5117   5751   5691   -564     86   -498
ATOM   3134  CE  LYS A 300       3.067 -18.527  -1.296  1.00 51.59           C  
ANISOU 3134  CE  LYS A 300     6197   6723   6682   -615    307   -523
ATOM   3135  NZ  LYS A 300       2.841 -19.847  -0.641  1.00 62.17           N1+
ANISOU 3135  NZ  LYS A 300     7358   8010   8254   -753    402   -597
ATOM   3136  H   LYS A 300       1.984 -14.734  -4.930  1.00 41.13           H  
ATOM   3137  HA  LYS A 300       4.215 -16.158  -5.823  1.00 46.19           H  
ATOM   3138  HB3 LYS A 300       2.992 -18.206  -5.272  1.00 46.13           H  
ATOM   3139  HB2 LYS A 300       1.483 -17.269  -5.116  1.00 46.13           H  
ATOM   3140  HG3 LYS A 300       2.904 -16.162  -3.107  1.00 46.19           H  
ATOM   3141  HG2 LYS A 300       4.097 -17.310  -3.493  1.00 46.19           H  
ATOM   3142  HD3 LYS A 300       2.431 -19.131  -3.323  1.00 43.58           H  
ATOM   3143  HD2 LYS A 300       1.288 -18.141  -2.487  1.00 43.58           H  
ATOM   3144  HE3 LYS A 300       2.832 -17.822  -0.499  1.00 51.59           H  
ATOM   3145  HE2 LYS A 300       4.134 -18.429  -1.496  1.00 51.59           H  
ATOM   3146  HZ1 LYS A 300       1.856 -19.970  -0.454  1.00 62.17           H  
ATOM   3147  HZ2 LYS A 300       3.120 -20.641  -1.199  1.00 62.17           H  
ATOM   3148  HZ3 LYS A 300       3.367 -19.943   0.216  1.00 62.17           H  
ATOM   3149  N   ILE A 301       1.666 -16.560  -7.937  1.00 47.18           N  
ANISOU 3149  N   ILE A 301     5952   6364   5612   -185   -662   -293
ATOM   3150  CA  ILE A 301       1.147 -17.242  -9.189  1.00 46.46           C  
ANISOU 3150  CA  ILE A 301     5867   6274   5513   -180   -857   -291
ATOM   3151  C   ILE A 301       1.721 -16.462 -10.454  1.00 50.75           C  
ANISOU 3151  C   ILE A 301     6684   6800   5798   -122   -899   -252
ATOM   3152  O   ILE A 301       1.604 -15.224 -10.575  1.00 50.52           O  
ANISOU 3152  O   ILE A 301     6812   6799   5583    -25   -833   -196
ATOM   3153  CB  ILE A 301      -0.379 -17.174  -9.292  1.00 46.01           C  
ANISOU 3153  CB  ILE A 301     5641   6305   5536    -78  -1007   -246
ATOM   3154  CG1 ILE A 301      -1.123 -18.116  -8.253  1.00 42.76           C  
ANISOU 3154  CG1 ILE A 301     4955   5907   5383   -138   -961   -284
ATOM   3155  CG2 ILE A 301      -1.040 -17.602 -10.640  1.00 53.62           C  
ANISOU 3155  CG2 ILE A 301     6618   7275   6482    -65  -1213   -240
ATOM   3156  CD1 ILE A 301      -2.651 -17.782  -8.211  1.00 44.43           C  
ANISOU 3156  CD1 ILE A 301     4998   6210   5675    -31  -1079   -236
ATOM   3157  H   ILE A 301       1.084 -16.070  -7.273  1.00 47.18           H  
ATOM   3158  HA  ILE A 301       1.315 -18.317  -9.132  1.00 46.46           H  
ATOM   3159  HB  ILE A 301      -0.600 -16.127  -9.086  1.00 46.01           H  
ATOM   3160 HG13 ILE A 301      -0.541 -17.911  -7.354  1.00 42.76           H  
ATOM   3161 HG12 ILE A 301      -1.134 -19.188  -8.446  1.00 42.76           H  
ATOM   3162 HG21 ILE A 301      -2.126 -17.510 -10.655  1.00 53.62           H  
ATOM   3163 HG22 ILE A 301      -0.685 -17.017 -11.489  1.00 53.62           H  
ATOM   3164 HG23 ILE A 301      -0.775 -18.637 -10.856  1.00 53.62           H  
ATOM   3165 HD11 ILE A 301      -3.042 -17.849  -7.195  1.00 44.43           H  
ATOM   3166 HD12 ILE A 301      -2.772 -16.735  -8.490  1.00 44.43           H  
ATOM   3167 HD13 ILE A 301      -3.214 -18.505  -8.800  1.00 44.43           H  
ATOM   3168  N   ASP A 302       2.281 -17.179 -11.390  1.00 49.76           N  
ANISOU 3168  N   ASP A 302     6618   6630   5657   -179  -1012   -281
ATOM   3169  CA  ASP A 302       3.232 -16.676 -12.430  1.00 50.66           C  
ANISOU 3169  CA  ASP A 302     6990   6723   5534   -132  -1062   -248
ATOM   3170  C   ASP A 302       2.610 -16.116 -13.730  1.00 49.83           C  
ANISOU 3170  C   ASP A 302     6910   6676   5348    -22  -1269   -193
ATOM   3171  O   ASP A 302       3.159 -15.181 -14.289  1.00 52.23           O  
ANISOU 3171  O   ASP A 302     7418   6998   5429     78  -1304   -134
ATOM   3172  CB  ASP A 302       4.215 -17.814 -12.853  1.00 61.49           C  
ANISOU 3172  CB  ASP A 302     8453   7996   6914   -274  -1032   -318
ATOM   3173  CG  ASP A 302       5.006 -18.466 -11.657  1.00 66.58           C  
ANISOU 3173  CG  ASP A 302     9227   8581   7490   -336   -824   -343
ATOM   3174  OD1 ASP A 302       5.400 -17.651 -10.796  1.00 59.73           O  
ANISOU 3174  OD1 ASP A 302     8526   7737   6431   -243   -748   -287
ATOM   3175  OD2 ASP A 302       5.375 -19.664 -11.803  1.00 72.68           O1-
ANISOU 3175  OD2 ASP A 302     9931   9284   8399   -477   -735   -416
ATOM   3176  H   ASP A 302       2.192 -18.180 -11.292  1.00 49.76           H  
ATOM   3177  HA  ASP A 302       3.875 -15.874 -12.068  1.00 50.66           H  
ATOM   3178  HB3 ASP A 302       5.029 -17.390 -13.440  1.00 61.49           H  
ATOM   3179  HB2 ASP A 302       3.760 -18.630 -13.414  1.00 61.49           H  
ATOM   3180  N   SER A 303       1.493 -16.693 -14.195  1.00 51.97           N  
ANISOU 3180  N   SER A 303     6978   6977   5791    -34  -1406   -209
ATOM   3181  CA  SER A 303       0.866 -16.245 -15.484  1.00 56.06           C  
ANISOU 3181  CA  SER A 303     7497   7556   6249     73  -1606   -156
ATOM   3182  C   SER A 303      -0.365 -15.339 -15.351  1.00 51.46           C  
ANISOU 3182  C   SER A 303     6831   7069   5653    216  -1625    -84
ATOM   3183  O   SER A 303      -1.270 -15.690 -14.557  1.00 53.34           O  
ANISOU 3183  O   SER A 303     6889   7332   6044    202  -1544    -96
ATOM   3184  CB  SER A 303       0.563 -17.455 -16.354  1.00 53.34           C  
ANISOU 3184  CB  SER A 303     6971   7200   6094     -7  -1749   -206
ATOM   3185  OG  SER A 303      -0.403 -18.315 -15.714  1.00 54.46           O  
ANISOU 3185  OG  SER A 303     7102   7406   6185    101  -1941   -154
ATOM   3186  H   SER A 303       1.073 -17.477 -13.718  1.00 51.97           H  
ATOM   3187  HA  SER A 303       1.602 -15.731 -16.103  1.00 56.06           H  
ATOM   3188  HB3 SER A 303       1.454 -18.075 -16.451  1.00 53.34           H  
ATOM   3189  HB2 SER A 303       0.111 -17.109 -17.283  1.00 53.34           H  
ATOM   3190  HG  SER A 303      -0.049 -18.585 -14.863  1.00 54.46           H  
ATOM   3191  N   ALA A 304      -0.422 -14.194 -16.074  1.00 47.59           N  
ANISOU 3191  N   ALA A 304     6475   6630   4976    354  -1731     -9
ATOM   3192  CA  ALA A 304      -1.523 -13.178 -15.908  1.00 44.31           C  
ANISOU 3192  CA  ALA A 304     5980   6308   4546    496  -1771     64
ATOM   3193  C   ALA A 304      -2.888 -13.787 -16.048  1.00 49.25           C  
ANISOU 3193  C   ALA A 304     6351   6982   5378    501  -1905     54
ATOM   3194  O   ALA A 304      -3.724 -13.404 -15.220  1.00 52.59           O  
ANISOU 3194  O   ALA A 304     6627   7470   5883    571  -1894     86
ATOM   3195  CB  ALA A 304      -1.339 -12.095 -17.006  1.00 45.10           C  
ANISOU 3195  CB  ALA A 304     6290   6451   4396    643  -1857    148
ATOM   3196  H   ALA A 304       0.376 -13.978 -16.654  1.00 47.59           H  
ATOM   3197  HA  ALA A 304      -1.482 -12.672 -14.943  1.00 44.31           H  
ATOM   3198  HB1 ALA A 304      -0.316 -11.719 -17.004  1.00 45.10           H  
ATOM   3199  HB2 ALA A 304      -1.567 -12.530 -17.979  1.00 45.10           H  
ATOM   3200  HB3 ALA A 304      -1.923 -11.193 -16.826  1.00 45.10           H  
ATOM   3201  N   ILE A 305      -3.178 -14.683 -17.021  1.00 50.61           N  
ANISOU 3201  N   ILE A 305     6471   7125   5635    429  -2033     12
ATOM   3202  CA  ILE A 305      -4.469 -15.355 -17.151  1.00 52.46           C  
ANISOU 3202  CA  ILE A 305     6465   7406   6060    433  -2168      3
ATOM   3203  C   ILE A 305      -4.871 -16.141 -15.899  1.00 54.37           C  
ANISOU 3203  C   ILE A 305     6475   7641   6542    342  -2059    -49
ATOM   3204  O   ILE A 305      -6.039 -16.176 -15.470  1.00 57.43           O  
ANISOU 3204  O   ILE A 305     6675   8094   7052    399  -2090    -25
ATOM   3205  CB  ILE A 305      -4.350 -16.354 -18.269  1.00  0.00           C  
ATOM   3206  CG1 ILE A 305      -5.706 -17.016 -18.540  1.00  0.00           C  
ATOM   3207  CG2 ILE A 305      -3.177 -17.363 -18.060  1.00  0.00           C  
ATOM   3208  CD1 ILE A 305      -5.546 -17.936 -19.814  1.00  0.00           C  
ATOM   3209  H   ILE A 305      -2.463 -14.743 -17.732  1.00 50.61           H  
ATOM   3210  HA  ILE A 305      -5.176 -14.547 -17.341  1.00 52.46           H  
ATOM   3211  HB  ILE A 305      -4.028 -15.720 -19.096  1.00  0.00           H  
ATOM   3212 HG13 ILE A 305      -6.479 -16.255 -18.644  1.00  0.00           H  
ATOM   3213 HG12 ILE A 305      -6.054 -17.741 -17.805  1.00  0.00           H  
ATOM   3214 HG21 ILE A 305      -2.911 -17.912 -18.964  1.00  0.00           H  
ATOM   3215 HG22 ILE A 305      -2.201 -16.923 -17.857  1.00  0.00           H  
ATOM   3216 HG23 ILE A 305      -3.356 -18.115 -17.292  1.00  0.00           H  
ATOM   3217 HD11 ILE A 305      -5.058 -17.404 -20.631  1.00  0.00           H  
ATOM   3218 HD12 ILE A 305      -4.980 -18.856 -19.669  1.00  0.00           H  
ATOM   3219 HD13 ILE A 305      -6.428 -18.356 -20.297  1.00  0.00           H  
ATOM   3220  N   GLN A 306      -3.959 -16.828 -15.244  1.00 52.70           N  
ANISOU 3220  N   GLN A 306     6271   7350   6402    200  -1929   -120
ATOM   3221  CA  GLN A 306      -4.291 -17.627 -14.050  1.00 54.23           C  
ANISOU 3221  CA  GLN A 306     6250   7533   6821    109  -1818   -170
ATOM   3222  C   GLN A 306      -4.622 -16.693 -12.829  1.00 52.44           C  
ANISOU 3222  C   GLN A 306     6005   7345   6573    179  -1674   -134
ATOM   3223  O   GLN A 306      -5.486 -16.944 -12.080  1.00 64.64           O  
ANISOU 3223  O   GLN A 306     7362   8896   8304    128  -1586   -164
ATOM   3224  CB  GLN A 306      -3.217 -18.762 -13.955  1.00 59.16           C  
ANISOU 3224  CB  GLN A 306     6901   8061   7518    -58  -1708   -253
ATOM   3225  CG  GLN A 306      -3.645 -19.869 -13.059  1.00 69.25           C  
ANISOU 3225  CG  GLN A 306     8286   9282   8743   -128  -1814   -287
ATOM   3226  CD  GLN A 306      -2.460 -20.836 -12.855  1.00 91.91           C  
ANISOU 3226  CD  GLN A 306    11238  12054  11628   -276  -1677   -358
ATOM   3227  OE1 GLN A 306      -1.497 -20.977 -13.599  1.00 97.81           O  
ANISOU 3227  OE1 GLN A 306    11926  12777  12461   -336  -1510   -387
ATOM   3228  NE2 GLN A 306      -2.636 -21.584 -11.747  1.00 86.92           N  
ANISOU 3228  NE2 GLN A 306    10746  11366  10914   -333  -1744   -384
ATOM   3229  H   GLN A 306      -3.024 -16.720 -15.610  1.00 52.70           H  
ATOM   3230  HA  GLN A 306      -5.219 -18.184 -14.181  1.00 54.23           H  
ATOM   3231  HB3 GLN A 306      -2.263 -18.308 -13.689  1.00 59.16           H  
ATOM   3232  HB2 GLN A 306      -3.100 -19.207 -14.943  1.00 59.16           H  
ATOM   3233  HG3 GLN A 306      -4.472 -20.503 -13.380  1.00 69.25           H  
ATOM   3234  HG2 GLN A 306      -3.987 -19.450 -12.112  1.00 69.25           H  
ATOM   3235 HE22 GLN A 306      -2.052 -22.375 -11.517  1.00 86.92           H  
ATOM   3236 HE21 GLN A 306      -3.521 -21.468 -11.275  1.00 86.92           H  
ATOM   3237  N   ARG A 307      -3.775 -15.624 -12.698  1.00 51.09           N  
ANISOU 3237  N   ARG A 307     6030   7200   6180    291  -1641    -70
ATOM   3238  CA  ARG A 307      -4.029 -14.510 -11.737  1.00 47.27           C  
ANISOU 3238  CA  ARG A 307     5546   6760   5656    368  -1512    -29
ATOM   3239  C   ARG A 307      -5.383 -13.937 -11.996  1.00 49.98           C  
ANISOU 3239  C   ARG A 307     5779   7200   6013    509  -1619     40
ATOM   3240  O   ARG A 307      -6.105 -13.754 -11.042  1.00 53.21           O  
ANISOU 3240  O   ARG A 307     6015   7647   6554    525  -1559     43
ATOM   3241  CB  ARG A 307      -2.907 -13.425 -11.735  1.00 46.23           C  
ANISOU 3241  CB  ARG A 307     5685   6605   5274    413  -1417      5
ATOM   3242  CG  ARG A 307      -1.481 -13.874 -11.307  1.00 42.77           C  
ANISOU 3242  CG  ARG A 307     5268   6194   4789    463  -1251     34
ATOM   3243  CD  ARG A 307      -0.521 -12.787 -10.821  1.00 45.10           C  
ANISOU 3243  CD  ARG A 307     5804   6431   4900    432  -1115     29
ATOM   3244  NE  ARG A 307      -0.038 -11.765 -11.789  1.00 44.29           N  
ANISOU 3244  NE  ARG A 307     5910   6312   4607    470  -1221     57
ATOM   3245  CZ  ARG A 307       1.018 -11.948 -12.555  1.00 48.20           C  
ANISOU 3245  CZ  ARG A 307     6585   6732   4995    395  -1164     25
ATOM   3246  NH1 ARG A 307       1.850 -13.004 -12.453  1.00 51.49           N  
ANISOU 3246  NH1 ARG A 307     7003   7083   5479    276  -1001    -37
ATOM   3247  NH2 ARG A 307       1.281 -11.076 -13.473  1.00 46.25           N1+
ANISOU 3247  NH2 ARG A 307     6522   6476   4574    442  -1271     55
ATOM   3248  H   ARG A 307      -2.870 -15.568 -13.144  1.00 51.09           H  
ATOM   3249  HA  ARG A 307      -4.000 -14.936 -10.734  1.00 47.27           H  
ATOM   3250  HB3 ARG A 307      -3.214 -12.502 -11.243  1.00 46.23           H  
ATOM   3251  HB2 ARG A 307      -2.838 -13.122 -12.780  1.00 46.23           H  
ATOM   3252  HG3 ARG A 307      -1.128 -14.557 -12.079  1.00 42.77           H  
ATOM   3253  HG2 ARG A 307      -1.669 -14.410 -10.377  1.00 42.77           H  
ATOM   3254  HD3 ARG A 307       0.285 -13.290 -10.286  1.00 45.10           H  
ATOM   3255  HD2 ARG A 307      -1.029 -12.132 -10.114  1.00 45.10           H  
ATOM   3256  HE  ARG A 307      -0.638 -10.977 -11.987  1.00 44.29           H  
ATOM   3257 HH12 ARG A 307       2.655 -12.950 -13.061  1.00 51.49           H  
ATOM   3258 HH11 ARG A 307       1.805 -13.802 -11.836  1.00 51.49           H  
ATOM   3259 HH22 ARG A 307       2.161 -11.242 -13.941  1.00 46.25           H  
ATOM   3260 HH21 ARG A 307       0.729 -10.248 -13.647  1.00 46.25           H  
ATOM   3261  N   LEU A 308      -5.699 -13.614 -13.217  1.00 50.65           N  
ANISOU 3261  N   LEU A 308     5958   7323   5962    611  -1780     95
ATOM   3262  CA  LEU A 308      -6.946 -12.986 -13.711  1.00 48.29           C  
ANISOU 3262  CA  LEU A 308     5553   7116   5679    746  -1897    160
ATOM   3263  C   LEU A 308      -8.161 -13.950 -13.527  1.00 49.98           C  
ANISOU 3263  C   LEU A 308     5481   7354   6155    698  -1952    125
ATOM   3264  O   LEU A 308      -9.276 -13.551 -13.202  1.00 52.35           O  
ANISOU 3264  O   LEU A 308     5641   7723   6526    783  -1969    164
ATOM   3265  CB  LEU A 308      -6.814 -12.539 -15.170  1.00 49.33           C  
ANISOU 3265  CB  LEU A 308     5823   7275   5645    842  -2074    214
ATOM   3266  CG  LEU A 308      -6.220 -11.169 -15.317  1.00 40.69           C  
ANISOU 3266  CG  LEU A 308     5012   6169   4279    911  -2026    262
ATOM   3267  CD1 LEU A 308      -5.787 -11.013 -16.754  1.00 43.12           C  
ANISOU 3267  CD1 LEU A 308     5456   6481   4446    966  -2160    312
ATOM   3268  CD2 LEU A 308      -7.054 -10.066 -14.651  1.00 50.00           C  
ANISOU 3268  CD2 LEU A 308     6218   7408   5372   1025  -1931    327
ATOM   3269  H   LEU A 308      -5.051 -13.913 -13.931  1.00 50.65           H  
ATOM   3270  HA  LEU A 308      -7.122 -12.162 -13.020  1.00 48.29           H  
ATOM   3271  HB3 LEU A 308      -7.811 -12.555 -15.610  1.00 49.33           H  
ATOM   3272  HB2 LEU A 308      -6.273 -13.300 -15.732  1.00 49.33           H  
ATOM   3273  HG  LEU A 308      -5.219 -11.214 -14.888  1.00 40.69           H  
ATOM   3274 HD11 LEU A 308      -4.775 -11.375 -16.932  1.00 43.12           H  
ATOM   3275 HD12 LEU A 308      -6.454 -11.559 -17.422  1.00 43.12           H  
ATOM   3276 HD13 LEU A 308      -5.683  -9.996 -17.132  1.00 43.12           H  
ATOM   3277 HD21 LEU A 308      -6.968 -10.091 -13.564  1.00 50.00           H  
ATOM   3278 HD22 LEU A 308      -6.561  -9.139 -14.942  1.00 50.00           H  
ATOM   3279 HD23 LEU A 308      -8.066 -10.044 -15.055  1.00 50.00           H  
ATOM   3280  N   ARG A 309      -7.936 -15.238 -13.781  1.00 52.27           N  
ANISOU 3280  N   ARG A 309     5680   7588   6594    563  -1978     52
ATOM   3281  CA  ARG A 309      -8.901 -16.249 -13.543  1.00 48.84           C  
ANISOU 3281  CA  ARG A 309     4971   7171   6416    506  -2015     14
ATOM   3282  C   ARG A 309      -9.211 -16.492 -12.084  1.00 51.37           C  
ANISOU 3282  C   ARG A 309     5158   7494   6866    473  -1844     -6
ATOM   3283  O   ARG A 309     -10.383 -16.710 -11.805  1.00 50.41           O  
ANISOU 3283  O   ARG A 309     4865   7435   6854    536  -1861     22
ATOM   3284  CB  ARG A 309      -8.442 -17.521 -14.245  1.00 47.52           C  
ANISOU 3284  CB  ARG A 309     4752   6937   6368    360  -2063    -62
ATOM   3285  CG  ARG A 309      -9.516 -18.669 -14.147  1.00 49.25           C  
ANISOU 3285  CG  ARG A 309     4785   7194   6735    363  -2243    -67
ATOM   3286  CD  ARG A 309      -9.357 -19.893 -15.074  1.00 54.69           C  
ANISOU 3286  CD  ARG A 309     5421   7812   7546    207  -2275   -146
ATOM   3287  NE  ARG A 309      -8.016 -20.580 -14.945  1.00 63.80           N  
ANISOU 3287  NE  ARG A 309     6815   8901   8526    164  -2268   -163
ATOM   3288  CZ  ARG A 309      -7.255 -20.787 -16.028  1.00 63.90           C  
ANISOU 3288  CZ  ARG A 309     6944   8914   8421    198  -2421   -146
ATOM   3289  NH1 ARG A 309      -7.462 -20.405 -17.284  1.00 62.92           N  
ANISOU 3289  NH1 ARG A 309     6716   8851   8339    271  -2597   -114
ATOM   3290  NH2 ARG A 309      -6.196 -21.541 -15.811  1.00 57.25           N1+
ANISOU 3290  NH2 ARG A 309     6329   8010   7414    161  -2395   -160
ATOM   3291  H   ARG A 309      -7.072 -15.561 -14.192  1.00 52.27           H  
ATOM   3292  HA  ARG A 309      -9.800 -15.903 -14.053  1.00 48.84           H  
ATOM   3293  HB3 ARG A 309      -7.509 -17.916 -13.843  1.00 47.52           H  
ATOM   3294  HB2 ARG A 309      -8.248 -17.323 -15.299  1.00 47.52           H  
ATOM   3295  HG3 ARG A 309     -10.392 -18.120 -14.494  1.00 49.25           H  
ATOM   3296  HG2 ARG A 309      -9.581 -19.017 -13.116  1.00 49.25           H  
ATOM   3297  HD3 ARG A 309      -9.716 -19.659 -16.076  1.00 54.69           H  
ATOM   3298  HD2 ARG A 309      -9.953 -20.716 -14.680  1.00 54.69           H  
ATOM   3299  HE  ARG A 309      -7.685 -20.748 -14.005  1.00 63.80           H  
ATOM   3300 HH12 ARG A 309      -6.822 -20.614 -18.037  1.00 62.92           H  
ATOM   3301 HH11 ARG A 309      -8.237 -19.839 -17.599  1.00 62.92           H  
ATOM   3302 HH22 ARG A 309      -5.518 -21.765 -16.526  1.00 57.25           H  
ATOM   3303 HH21 ARG A 309      -6.168 -22.105 -14.974  1.00 57.25           H  
ATOM   3304  N   CYS A 310      -8.265 -16.167 -11.193  1.00 51.31           N  
ANISOU 3304  N   CYS A 310     5229   7417   6848    373  -1677    -53
ATOM   3305  CA  CYS A 310      -8.422 -16.133  -9.754  1.00 51.51           C  
ANISOU 3305  CA  CYS A 310     5143   7441   6988    338  -1506    -74
ATOM   3306  C   CYS A 310      -9.091 -14.851  -9.250  1.00 49.86           C  
ANISOU 3306  C   CYS A 310     4951   7306   6688    482  -1473      0
ATOM   3307  O   CYS A 310      -9.859 -14.935  -8.283  1.00 49.90           O  
ANISOU 3307  O   CYS A 310     4779   7349   6833    499  -1419      3
ATOM   3308  CB  CYS A 310      -7.233 -16.672  -8.977  1.00 49.34           C  
ANISOU 3308  CB  CYS A 310     4998   7083   6665    230  -1331   -124
ATOM   3309  SG  CYS A 310      -6.967 -18.442  -9.201  1.00 74.31           S  
ANISOU 3309  SG  CYS A 310     8078  10154  10001     36  -1322   -223
ATOM   3310  H   CYS A 310      -7.367 -15.888 -11.560  1.00 51.31           H  
ATOM   3311  HA  CYS A 310      -9.165 -16.869  -9.447  1.00 51.51           H  
ATOM   3312  HB3 CYS A 310      -7.503 -16.700  -7.922  1.00 49.34           H  
ATOM   3313  HB2 CYS A 310      -6.327 -16.075  -9.085  1.00 49.34           H  
ATOM   3314  HG  CYS A 310      -5.904 -18.152  -8.445  1.00 74.31           H  
ATOM   3315  N   GLU A 311      -8.796 -13.742  -9.889  1.00 48.42           N  
ANISOU 3315  N   GLU A 311     4982   7147   6269    589  -1506     62
ATOM   3316  CA  GLU A 311      -9.263 -12.413  -9.450  1.00 46.75           C  
ANISOU 3316  CA  GLU A 311     4801   7006   5956    727  -1474    134
ATOM   3317  C   GLU A 311     -10.765 -12.194  -9.685  1.00 49.84           C  
ANISOU 3317  C   GLU A 311     5004   7478   6455    820  -1606    175
ATOM   3318  O   GLU A 311     -11.363 -11.523  -8.836  1.00 52.83           O  
ANISOU 3318  O   GLU A 311     5308   7911   6853    900  -1555    214
ATOM   3319  CB  GLU A 311      -8.468 -11.312 -10.128  1.00 45.59           C  
ANISOU 3319  CB  GLU A 311     4923   6868   5533    823  -1498    194
ATOM   3320  CG  GLU A 311      -7.053 -11.260  -9.425  1.00 49.21           C  
ANISOU 3320  CG  GLU A 311     5578   7252   5866    745  -1353    162
ATOM   3321  CD  GLU A 311      -6.019 -10.386 -10.127  1.00 47.85           C  
ANISOU 3321  CD  GLU A 311     5671   7084   5424    833  -1393    220
ATOM   3322  OE1 GLU A 311      -6.019 -10.219 -11.314  1.00 48.37           O  
ANISOU 3322  OE1 GLU A 311     5766   7210   5402    953  -1540    284
ATOM   3323  OE2 GLU A 311      -5.082  -9.906  -9.240  1.00 41.62           O  
ANISOU 3323  OE2 GLU A 311     5061   6240   4512    785  -1278    202
ATOM   3324  H   GLU A 311      -8.057 -13.736 -10.577  1.00 48.42           H  
ATOM   3325  HA  GLU A 311      -9.004 -12.449  -8.392  1.00 46.75           H  
ATOM   3326  HB3 GLU A 311      -8.920 -10.353  -9.874  1.00 45.59           H  
ATOM   3327  HB2 GLU A 311      -8.487 -11.378 -11.216  1.00 45.59           H  
ATOM   3328  HG3 GLU A 311      -6.676 -12.263  -9.228  1.00 49.21           H  
ATOM   3329  HG2 GLU A 311      -7.230 -10.820  -8.444  1.00 49.21           H  
ATOM   3330  HE2 GLU A 311      -4.345  -9.437  -9.640  1.00 41.62           H  
ATOM   3331  N   LEU A 312     -11.485 -12.768 -10.719  1.00 51.03           N  
ANISOU 3331  N   LEU A 312     5075   7638   6676    813  -1776    168
ATOM   3332  CA  LEU A 312     -12.933 -12.679 -10.996  1.00 53.92           C  
ANISOU 3332  CA  LEU A 312     5255   8081   7153    899  -1905    206
ATOM   3333  C   LEU A 312     -13.713 -13.087  -9.761  1.00 56.29           C  
ANISOU 3333  C   LEU A 312     5292   8382   7712    825  -1840    160
ATOM   3334  O   LEU A 312     -14.606 -12.383  -9.331  1.00 59.57           O  
ANISOU 3334  O   LEU A 312     5621   8829   8184    858  -1784    228
ATOM   3335  CB  LEU A 312     -13.309 -13.657 -12.136  1.00 53.32           C  
ANISOU 3335  CB  LEU A 312     5208   7995   7057    882  -2052    231
ATOM   3336  CG  LEU A 312     -12.691 -13.161 -13.500  1.00 53.27           C  
ANISOU 3336  CG  LEU A 312     5181   8002   7059    870  -1997    355
ATOM   3337  CD1 LEU A 312     -12.336 -14.374 -14.364  1.00 53.67           C  
ANISOU 3337  CD1 LEU A 312     5399   8001   6994    904  -1901    473
ATOM   3338  CD2 LEU A 312     -13.517 -12.114 -14.232  1.00 49.73           C  
ANISOU 3338  CD2 LEU A 312     4770   7562   6565    841  -2096    361
ATOM   3339  H   LEU A 312     -10.940 -13.117 -11.495  1.00 51.03           H  
ATOM   3340  HA  LEU A 312     -13.271 -11.691 -11.309  1.00 53.92           H  
ATOM   3341  HB3 LEU A 312     -14.373 -13.766 -12.349  1.00 53.32           H  
ATOM   3342  HB2 LEU A 312     -12.926 -14.621 -11.803  1.00 53.32           H  
ATOM   3343  HG  LEU A 312     -11.752 -12.641 -13.307  1.00 53.27           H  
ATOM   3344 HD11 LEU A 312     -13.216 -14.678 -14.930  1.00 53.67           H  
ATOM   3345 HD12 LEU A 312     -11.470 -14.099 -14.965  1.00 53.67           H  
ATOM   3346 HD13 LEU A 312     -11.961 -15.218 -13.786  1.00 53.67           H  
ATOM   3347 HD21 LEU A 312     -14.197 -12.611 -14.924  1.00 49.73           H  
ATOM   3348 HD22 LEU A 312     -14.132 -11.512 -13.564  1.00 49.73           H  
ATOM   3349 HD23 LEU A 312     -12.832 -11.435 -14.738  1.00 49.73           H  
ATOM   3350  N   ASP A 313     -13.238 -14.241  -9.154  1.00 50.03           N  
ANISOU 3350  N   ASP A 313     4436   7519   7053    674  -1764     81
ATOM   3351  CA  ASP A 313     -13.887 -14.776  -8.065  1.00 53.38           C  
ANISOU 3351  CA  ASP A 313     4628   7938   7715    597  -1676     35
ATOM   3352  C   ASP A 313     -13.561 -13.932  -6.758  1.00 58.85           C  
ANISOU 3352  C   ASP A 313     5324   8649   8386    638  -1509     55
ATOM   3353  O   ASP A 313     -14.559 -13.605  -6.164  1.00 60.05           O  
ANISOU 3353  O   ASP A 313     5307   8854   8655    690  -1499     76
ATOM   3354  CB  ASP A 313     -13.479 -16.234  -7.797  1.00 54.89           C  
ANISOU 3354  CB  ASP A 313     4784   8044   8026    426  -1613    -51
ATOM   3355  CG  ASP A 313     -13.811 -17.342  -8.833  1.00 64.42           C  
ANISOU 3355  CG  ASP A 313     5718   9254   9506    345  -1606    -97
ATOM   3356  OD1 ASP A 313     -13.356 -18.434  -8.528  1.00 69.17           O  
ANISOU 3356  OD1 ASP A 313     6156   9922  10202    421  -1695    -62
ATOM   3357  OD2 ASP A 313     -14.701 -17.140  -9.690  1.00 70.50           O1-
ANISOU 3357  OD2 ASP A 313     6435   9957  10395    207  -1512   -166
ATOM   3358  H   ASP A 313     -12.379 -14.719  -9.383  1.00 50.03           H  
ATOM   3359  HA  ASP A 313     -14.946 -14.753  -8.319  1.00 53.38           H  
ATOM   3360  HB3 ASP A 313     -13.792 -16.584  -6.813  1.00 54.89           H  
ATOM   3361  HB2 ASP A 313     -12.389 -16.198  -7.794  1.00 54.89           H  
ATOM   3362  N   ILE A 314     -12.337 -13.529  -6.470  1.00 54.17           N  
ANISOU 3362  N   ILE A 314     4931   8014   7639    617  -1378     50
ATOM   3363  CA  ILE A 314     -12.043 -12.584  -5.429  1.00 56.07           C  
ANISOU 3363  CA  ILE A 314     5187   8263   7854    642  -1206     61
ATOM   3364  C   ILE A 314     -12.714 -11.160  -5.458  1.00 55.00           C  
ANISOU 3364  C   ILE A 314     4987   8217   7694    789  -1251    134
ATOM   3365  O   ILE A 314     -13.111 -10.637  -4.422  1.00 62.97           O  
ANISOU 3365  O   ILE A 314     5857   9251   8816    799  -1158    133
ATOM   3366  CB  ILE A 314     -10.477 -12.504  -5.387  1.00 52.75           C  
ANISOU 3366  CB  ILE A 314     5029   7799   7214    636  -1098     67
ATOM   3367  CG1 ILE A 314      -9.785 -13.889  -5.037  1.00 50.24           C  
ANISOU 3367  CG1 ILE A 314     4753   7388   6947    479  -1015    -12
ATOM   3368  CG2 ILE A 314      -9.847 -11.402  -4.463  1.00 50.12           C  
ANISOU 3368  CG2 ILE A 314     4741   7493   6810    696   -946     98
ATOM   3369  CD1 ILE A 314      -8.277 -13.977  -5.403  1.00 48.65           C  
ANISOU 3369  CD1 ILE A 314     4812   7139   6533    465   -916    -10
ATOM   3370  H   ILE A 314     -11.612 -13.729  -7.144  1.00 54.17           H  
ATOM   3371  HA  ILE A 314     -12.427 -13.116  -4.559  1.00 56.07           H  
ATOM   3372  HB  ILE A 314     -10.176 -12.174  -6.382  1.00 52.75           H  
ATOM   3373 HG13 ILE A 314     -10.236 -14.765  -5.502  1.00 50.24           H  
ATOM   3374 HG12 ILE A 314      -9.986 -14.130  -3.994  1.00 50.24           H  
ATOM   3375 HG21 ILE A 314     -10.478 -10.541  -4.242  1.00 50.12           H  
ATOM   3376 HG22 ILE A 314      -9.473 -11.762  -3.505  1.00 50.12           H  
ATOM   3377 HG23 ILE A 314      -8.963 -10.946  -4.909  1.00 50.12           H  
ATOM   3378 HD11 ILE A 314      -7.680 -13.973  -4.491  1.00 48.65           H  
ATOM   3379 HD12 ILE A 314      -8.132 -14.958  -5.854  1.00 48.65           H  
ATOM   3380 HD13 ILE A 314      -7.866 -13.238  -6.092  1.00 48.65           H  
ATOM   3381  N   MET A 315     -12.916 -10.674  -6.674  1.00 54.09           N  
ANISOU 3381  N   MET A 315     4976   8151   7426    908  -1393    200
ATOM   3382  CA  MET A 315     -13.646  -9.440  -6.977  1.00 59.23           C  
ANISOU 3382  CA  MET A 315     5664   8798   8041    995  -1391    285
ATOM   3383  C   MET A 315     -15.191  -9.537  -6.697  1.00 59.55           C  
ANISOU 3383  C   MET A 315     5578   8756   8292    921  -1410    329
ATOM   3384  O   MET A 315     -15.940  -8.615  -6.308  1.00 59.64           O  
ANISOU 3384  O   MET A 315     5636   8677   8347    924  -1354    372
ATOM   3385  CB  MET A 315     -13.458  -9.159  -8.440  1.00 63.29           C  
ANISOU 3385  CB  MET A 315     6447   9258   8344   1042  -1448    356
ATOM   3386  CG  MET A 315     -12.252  -8.244  -8.689  1.00 58.62           C  
ANISOU 3386  CG  MET A 315     5902   8651   7720   1013  -1592    367
ATOM   3387  SD  MET A 315     -12.475  -6.491  -8.106  1.00 46.21           S  
ANISOU 3387  SD  MET A 315     4647   7046   5864   1060  -1614    416
ATOM   3388  CE  MET A 315     -13.769  -5.619  -9.082  1.00 50.30           C  
ANISOU 3388  CE  MET A 315     5301   7455   6357   1053  -1506    488
ATOM   3389  H   MET A 315     -12.577 -11.064  -7.542  1.00 54.09           H  
ATOM   3390  HA  MET A 315     -13.233  -8.624  -6.383  1.00 59.23           H  
ATOM   3391  HB3 MET A 315     -14.431  -8.867  -8.836  1.00 63.29           H  
ATOM   3392  HB2 MET A 315     -13.151 -10.043  -8.998  1.00 63.29           H  
ATOM   3393  HG3 MET A 315     -11.912  -8.340  -9.720  1.00 58.62           H  
ATOM   3394  HG2 MET A 315     -11.394  -8.485  -8.061  1.00 58.62           H  
ATOM   3395  HE1 MET A 315     -13.387  -5.491 -10.095  1.00 50.30           H  
ATOM   3396  HE2 MET A 315     -14.690  -6.202  -9.057  1.00 50.30           H  
ATOM   3397  HE3 MET A 315     -13.958  -4.597  -8.757  1.00 50.30           H  
ATOM   3398  N   ASN A 316     -15.653 -10.782  -6.982  1.00 57.80           N  
ANISOU 3398  N   ASN A 316     5202   8588   8173    855  -1467    315
ATOM   3399  CA  ASN A 316     -16.989 -11.175  -6.677  1.00 61.66           C  
ANISOU 3399  CA  ASN A 316     5590   9116   8723    807  -1411    366
ATOM   3400  C   ASN A 316     -17.182 -11.463  -5.125  1.00 58.49           C  
ANISOU 3400  C   ASN A 316     5021   8764   8440    777  -1286    295
ATOM   3401  O   ASN A 316     -18.258 -11.102  -4.643  1.00 57.40           O  
ANISOU 3401  O   ASN A 316     4873   8658   8278    778  -1191    324
ATOM   3402  CB  ASN A 316     -17.409 -12.408  -7.594  1.00 57.93           C  
ANISOU 3402  CB  ASN A 316     5043   8712   8257    779  -1527    313
ATOM   3403  CG  ASN A 316     -17.667 -11.968  -9.022  1.00 60.60           C  
ANISOU 3403  CG  ASN A 316     5558   9021   8446    807  -1617    392
ATOM   3404  OD1 ASN A 316     -17.870 -10.799  -9.390  1.00 64.66           O  
ANISOU 3404  OD1 ASN A 316     6248   9434   8884    826  -1589    489
ATOM   3405  ND2 ASN A 316     -17.722 -12.910  -9.960  1.00 62.40           N  
ANISOU 3405  ND2 ASN A 316     5754   9273   8683    782  -1734    333
ATOM   3406  H   ASN A 316     -15.090 -11.464  -7.470  1.00 57.80           H  
ATOM   3407  HA  ASN A 316     -17.641 -10.338  -6.928  1.00 61.66           H  
ATOM   3408  HB3 ASN A 316     -18.269 -12.989  -7.261  1.00 57.93           H  
ATOM   3409  HB2 ASN A 316     -16.622 -13.161  -7.553  1.00 57.93           H  
ATOM   3410 HD22 ASN A 316     -17.863 -12.674 -10.932  1.00 62.40           H  
ATOM   3411 HD21 ASN A 316     -17.368 -13.817  -9.689  1.00 62.40           H  
ATOM   3412  N   LYS A 317     -16.241 -11.986  -4.431  1.00 56.36           N  
ANISOU 3412  N   LYS A 317     8091   5879   7443   1361  -1614   -207
ATOM   3413  CA  LYS A 317     -16.295 -12.112  -3.040  1.00 57.78           C  
ANISOU 3413  CA  LYS A 317     8198   6000   7757   1300  -1577   -227
ATOM   3414  C   LYS A 317     -15.941 -10.807  -2.296  1.00 62.15           C  
ANISOU 3414  C   LYS A 317     8749   6524   8342   1215  -1477   -188
ATOM   3415  O   LYS A 317     -15.310 -10.828  -1.257  1.00 72.10           O  
ANISOU 3415  O   LYS A 317     9947   7741   9708   1149  -1428   -205
ATOM   3416  CB  LYS A 317     -15.464 -13.410  -2.656  1.00 55.62           C  
ANISOU 3416  CB  LYS A 317     7798   5746   7589   1282  -1623   -334
ATOM   3417  CG  LYS A 317     -16.069 -14.750  -3.247  1.00 61.23           C  
ANISOU 3417  CG  LYS A 317     8504   6479   8283   1359  -1725   -386
ATOM   3418  CD  LYS A 317     -15.533 -16.021  -2.534  1.00 66.95           C  
ANISOU 3418  CD  LYS A 317     9143   7256   9038   1360  -1775   -481
ATOM   3419  CE  LYS A 317     -16.127 -17.303  -3.121  1.00 67.83           C  
ANISOU 3419  CE  LYS A 317     9130   7349   9295   1281  -1738   -545
ATOM   3420  NZ  LYS A 317     -17.489 -17.549  -2.681  1.00 73.78           N1+
ANISOU 3420  NZ  LYS A 317     9803   8152  10079   1278  -1777   -633
ATOM   3421  H   LYS A 317     -15.485 -12.505  -4.853  1.00 56.36           H  
ATOM   3422  HA  LYS A 317     -17.322 -12.380  -2.795  1.00 57.78           H  
ATOM   3423  HB3 LYS A 317     -15.583 -13.536  -1.580  1.00 55.62           H  
ATOM   3424  HB2 LYS A 317     -14.405 -13.243  -2.851  1.00 55.62           H  
ATOM   3425  HG3 LYS A 317     -15.986 -14.780  -4.334  1.00 61.23           H  
ATOM   3426  HG2 LYS A 317     -17.125 -14.540  -3.073  1.00 61.23           H  
ATOM   3427  HD3 LYS A 317     -15.658 -15.972  -1.453  1.00 66.95           H  
ATOM   3428  HD2 LYS A 317     -14.476 -16.089  -2.795  1.00 66.95           H  
ATOM   3429  HE3 LYS A 317     -15.475 -18.104  -2.773  1.00 67.83           H  
ATOM   3430  HE2 LYS A 317     -16.208 -17.221  -4.205  1.00 67.83           H  
ATOM   3431  HZ1 LYS A 317     -17.731 -18.451  -3.067  1.00 73.78           H  
ATOM   3432  HZ2 LYS A 317     -17.576 -17.619  -1.678  1.00 73.78           H  
ATOM   3433  HZ3 LYS A 317     -18.095 -16.849  -3.085  1.00 73.78           H  
ATOM   3434  N   CYS A 318     -16.192  -9.676  -2.922  1.00 62.89           N  
ANISOU 3434  N   CYS A 318     8909   6650   8335   1207  -1435   -136
ATOM   3435  CA  CYS A 318     -15.762  -8.362  -2.461  1.00 65.64           C  
ANISOU 3435  CA  CYS A 318     9241   7010   8688   1090  -1308   -102
ATOM   3436  C   CYS A 318     -16.906  -7.451  -2.885  1.00 73.41           C  
ANISOU 3436  C   CYS A 318    10250   7926   9716   1046  -1240    -52
ATOM   3437  O   CYS A 318     -16.705  -6.721  -3.887  1.00 68.50           O  
ANISOU 3437  O   CYS A 318     9683   7254   9090   1109  -1278    -21
ATOM   3438  CB  CYS A 318     -14.317  -7.982  -2.946  1.00 63.53           C  
ANISOU 3438  CB  CYS A 318     9042   6810   8286   1073  -1253    -48
ATOM   3439  SG  CYS A 318     -14.007  -6.213  -2.572  1.00 73.54           S  
ANISOU 3439  SG  CYS A 318    10231   8155   9554    999  -1213    -94
ATOM   3440  H   CYS A 318     -16.506  -9.758  -3.878  1.00 62.89           H  
ATOM   3441  HA  CYS A 318     -15.810  -8.440  -1.375  1.00 65.64           H  
ATOM   3442  HB3 CYS A 318     -14.164  -8.230  -3.997  1.00 63.53           H  
ATOM   3443  HB2 CYS A 318     -13.596  -8.578  -2.387  1.00 63.53           H  
ATOM   3444  HG  CYS A 318     -15.080  -5.910  -3.308  1.00 73.54           H  
ATOM   3445  N   THR A 319     -18.093  -7.532  -2.284  1.00100.65           N  
ANISOU 3445  N   THR A 319    13660  11374  13207    940  -1138    -44
ATOM   3446  CA  THR A 319     -19.181  -6.571  -2.563  1.00 83.62           C  
ANISOU 3446  CA  THR A 319    11518   9153  11102    891  -1067     -3
ATOM   3447  C   THR A 319     -19.797  -5.860  -1.261  1.00 81.16           C  
ANISOU 3447  C   THR A 319    11223   8864  10751    795   -946     43
ATOM   3448  O   THR A 319     -20.434  -4.837  -1.411  1.00 93.97           O  
ANISOU 3448  O   THR A 319    12826  10550  12330    753   -915     33
ATOM   3449  CB  THR A 319     -20.306  -7.318  -3.394  1.00 75.67           C  
ANISOU 3449  CB  THR A 319    10420   8092  10241    858  -1077    -66
ATOM   3450  OG1 THR A 319     -20.957  -8.385  -2.722  1.00 91.76           O  
ANISOU 3450  OG1 THR A 319    12382  10165  12319    776  -1025   -108
ATOM   3451  CG2 THR A 319     -19.940  -7.725  -4.835  1.00 80.53           C  
ANISOU 3451  CG2 THR A 319    11001   8683  10915    949  -1198   -127
ATOM   3452  H   THR A 319     -18.408  -8.271  -1.672  1.00100.65           H  
ATOM   3453  HA  THR A 319     -18.835  -5.756  -3.199  1.00 83.62           H  
ATOM   3454  HB  THR A 319     -21.127  -6.624  -3.569  1.00 75.67           H  
ATOM   3455  HG1 THR A 319     -21.426  -8.040  -1.959  1.00 91.76           H  
ATOM   3456 HG21 THR A 319     -19.492  -8.718  -4.841  1.00 80.53           H  
ATOM   3457 HG22 THR A 319     -20.736  -7.626  -5.573  1.00 80.53           H  
ATOM   3458 HG23 THR A 319     -19.104  -7.098  -5.145  1.00 80.53           H  
ATOM   3459  N   SER A 320     -19.478  -6.458  -0.102  1.00 63.78           N  
ANISOU 3459  N   SER A 320     9053   6609   8572    759   -878     92
ATOM   3460  CA  SER A 320     -19.697  -5.938   1.251  1.00 58.58           C  
ANISOU 3460  CA  SER A 320     8402   5962   7892    666   -763    128
ATOM   3461  C   SER A 320     -18.368  -5.976   1.960  1.00 53.06           C  
ANISOU 3461  C   SER A 320     7612   5292   7255    583   -729     70
ATOM   3462  O   SER A 320     -17.872  -7.113   2.288  1.00 53.61           O  
ANISOU 3462  O   SER A 320     7614   5356   7400    593   -784      6
ATOM   3463  CB  SER A 320     -20.900  -6.529   1.970  1.00 61.98           C  
ANISOU 3463  CB  SER A 320     8864   6321   8366    641   -701    173
ATOM   3464  OG  SER A 320     -20.893  -7.955   1.925  1.00 70.41           O  
ANISOU 3464  OG  SER A 320     9868   7333   9552    626   -722    127
ATOM   3465  H   SER A 320     -18.923  -7.298  -0.182  1.00 63.78           H  
ATOM   3466  HA  SER A 320     -19.869  -4.873   1.097  1.00 58.58           H  
ATOM   3467  HB3 SER A 320     -21.695  -6.034   1.412  1.00 61.98           H  
ATOM   3468  HB2 SER A 320     -21.005  -6.224   3.011  1.00 61.98           H  
ATOM   3469  HG  SER A 320     -20.178  -8.334   2.443  1.00 70.41           H  
ATOM   3470  N   LEU A 321     -17.741  -4.818   2.186  1.00 50.44           N  
ANISOU 3470  N   LEU A 321     7280   4989   6896    504   -639     90
ATOM   3471  CA  LEU A 321     -16.732  -4.614   3.234  1.00 45.79           C  
ANISOU 3471  CA  LEU A 321     6613   4428   6356    425   -602     41
ATOM   3472  C   LEU A 321     -17.414  -4.704   4.572  1.00 34.83           C  
ANISOU 3472  C   LEU A 321     5201   2991   5043    356   -534     40
ATOM   3473  O   LEU A 321     -18.159  -3.763   4.926  1.00 39.18           O  
ANISOU 3473  O   LEU A 321     5797   3512   5578    335   -474     88
ATOM   3474  CB  LEU A 321     -15.979  -3.336   3.099  1.00 45.51           C  
ANISOU 3474  CB  LEU A 321     6583   4463   6244    383   -557     53
ATOM   3475  CG  LEU A 321     -15.301  -3.270   1.785  1.00 48.32           C  
ANISOU 3475  CG  LEU A 321     6916   4883   6561    420   -620     18
[truncated: 4,991,812 more chars]
