# Supplementary material for: Design of a Cereblon construct for crystallographic and biophysical studies of protein degraders
Source: Nat Commun. 2024 Oct 15;15:8885. doi: 10.1038/s41467-024-52871-9 (PMC11480361; doi:10.1038/s41467-024-52871-9)
Supplement: Supplementary file 4 — Supplementary Data 1 [file 41467_2024_52871_MOESM4_ESM.zip › MD-sim_supp_data/CRBN-midi/CRBNmidi_MD_run2_Frame1.pdb]

TITLE     CRBN_midi_Zn_loopbuild-prepared - Frame 1
REMARK   4      COMPLIES WITH FORMAT V. 3.0, 1-DEC-2006
REMARK 888
REMARK 888 WRITTEN BY MAESTRO (A PRODUCT OF SCHRODINGER, LLC)
SEQRES   1 A  323  ACE ILE ASN PHE ASP THR SER LEU PRO THR SER HIS THR
SEQRES   2 A  323  TYR LEU GLY ALA ASP MET GLU GLU PHE HIS GLY ARG THR
SEQRES   3 A  323  LEU HIS ASP ASP ASP SER ILE GLN VAL ILE PRO VAL LEU
SEQRES   4 A  323  PRO GLN VAL MET MET ILE LEU VAL PRO GLY GLN THR LEU
SEQRES   5 A  323  PRO LEU GLN LEU PHE HIS PRO GLN GLU VAL SER MET VAL
SEQRES   6 A  323  ARG ASN LEU ILE GLN ASN ASP ARG THR PHE ALA VAL LEU
SEQRES   7 A  323  ALA TYR SER ASN VAL GLN GLU ARG GLU ALA GLU PHE GLY
SEQRES   8 A  323  THR THR ALA GLU ILE TYR ALA TYR ARG GLU GLU GLN ASP
SEQRES   9 A  323  PHE GLY ILE GLU ILE VAL LYS VAL LYS ALA ILE GLY ARG
SEQRES  10 A  323  GLN ARG PHE LYS VAL LEU GLU LEU ARG THR GLN SER ASP
SEQRES  11 A  323  GLY ILE GLN GLN ALA LYS VAL GLN ILE LEU PRO GLU GLY
SEQRES  12 A  323  SER GLY ASP ALA GLU THR LEU MET ASP ARG ILE LYS LYS
SEQRES  13 A  323  GLN LEU ARG GLU TRP ASP GLU ASN LEU LYS ASP ASP SER
SEQRES  14 A  323  LEU PRO SER ASN PRO ILE ASP PHE SER TYR TRP VAL ALA
SEQRES  15 A  323  ALA ASN LEU PRO ILE ASP ASP SER LEU ARG ILE GLN LEU
SEQRES  16 A  323  LEU LYS ILE ASP SER ALA ILE GLN ARG LEU ARG CYS GLU
SEQRES  17 A  323  LEU ASP ILE MET ASN LYS CYS THR SER LEU CYS CYS LYS
SEQRES  18 A  323  GLN CYS GLN GLU THR GLU ILE THR THR LYS ASN GLU ILE
SEQRES  19 A  323  PHE SER LEU SER ARG GLU GLY PRO MET ALA ALA TYR VAL
SEQRES  20 A  323  ASN PRO HIS GLY TYR VAL HIS GLU ILE LEU THR VAL TYR
SEQRES  21 A  323  LYS ALA CYS ASN LEU ASN LEU ILE GLY ARG PRO SER THR
SEQRES  22 A  323  GLU HIS SER TRP PHE PRO GLY TYR ALA TRP THR VAL ALA
SEQRES  23 A  323  GLN CYS LYS ILE CYS ALA SER HIS ILE GLY TRP LYS PHE
SEQRES  24 A  323  THR ALA THR LYS LYS ASP MET SER PRO GLN LYS PHE TRP
SEQRES  25 A  323  GLY LEU THR ARG SER ALA LEU ILE PRO THR NMA
HELIX    1   1 LEU A  111  SER A  114  1
HELIX    2   2 GLU A  164  ILE A  172  1
HELIX    3   3 GLU A  251  ARG A  262  1
HELIX    4   4 ASP A  279  ASN A  287  1
HELIX    5   5 ASP A  292  LYS A  300  1
HELIX    6   6 ALA A  304  ASN A  316  1
TURN     1   1 ACE A 104  SER A 110
TURN     2   2 HIS A 115  MET A 122
TURN     3   3 PHE A 125  SER A 135
TURN     4   4 PRO A 140  GLN A 153
TURN     5   5 PRO A 156  LEU A 157
TURN     6   6 PHE A 160  GLN A 163
TURN     7   7 GLN A 173  ARG A 176
TURN     8   8 TYR A 183  GLU A 192
TURN     9   9 PHE A 208  GLY A 209
TURN    10  10 ARG A 220  GLN A 221
TURN    11  11 GLN A 231  ILE A 235
TURN    12  12 LEU A 243  ALA A 250
TURN    13  13 GLU A 263  ILE A 278
TURN    14  14 LEU A 288  ASP A 291
TURN    15  15 ILE A 301  SER A 303
TURN    16  16 LYS A 317  SER A 320
TURN    17  17 LYS A 324  THR A 329
TURN    18  18 THR A 333  MET A 346
TURN    19  19 ASN A 351  TYR A 355
TURN    20  20 TYR A 363  ASN A 367
TURN    21  21 GLY A 372  GLY A 383
TURN    22  22 LYS A 392  SER A 396
TURN    23  23 THR A 405  GLN A 412
TURN    24  24 ARG A 419  ALA A 421
TURN    25  25 PRO A 424  NMA A 425A
TURN    26  26 CYS A 326  CYS A 326
TURN    27  27 CYS A 394  CYS A 394
SHEET    1   1 1 GLU A 123  GLU A 124  0
SHEET    1   2 1 ILE A 136  ILE A 139  0
SHEET    1   3 1 THR A 154  LEU A 155  0
SHEET    1   4 1 GLN A 158  LEU A 159  0
SHEET    1   5 1 THR A 177  ALA A 182  0
SHEET    1   6 1 PHE A 193  ASP A 207  0
SHEET    1   7 1 ILE A 210  GLY A 219  0
SHEET    1   8 1 ARG A 222  THR A 230  0
SHEET    1   9 1 GLN A 236  ILE A 242  0
SHEET    1  10 1 LEU A 321  CYS A 323  0
SHEET    1  11 1 GLU A 330  THR A 332  0
SHEET    1  12 1 ALA A 347  VAL A 350  0
SHEET    1  13 1 VAL A 356  VAL A 362  0
SHEET    1  14 1 LEU A 368  ILE A 371  0
SHEET    1  15 1 TYR A 384  CYS A 391  0
SHEET    1  16 1 HIS A 397  ALA A 404  0
SHEET    1  17 1 LYS A 413  THR A 418  0
SHEET    1  18 1 LEU A 422  ILE A 423  0
SHEET    1  19 1 CYS A 323  CYS A 323  0
SHEET    1  20 1 CYS A 391  CYS A 391  0
SHEET    1  21 1 HIS A 357  HIS A 357  0
CRYST1   84.302   80.181   78.905  90.00  90.00  90.00 P 1           1
ATOM      1  CH3 ACE A 104     -17.151  14.316 -11.029  1.00  0.00           C  
ATOM      2  C   ACE A 104     -15.882  14.574 -10.202  1.00  0.00           C  
ATOM      3  O   ACE A 104     -14.778  14.595 -10.681  1.00  0.00           O  
ATOM      4 1H   ACE A 104     -17.693  15.216 -11.320  1.00  0.00           H  
ATOM      5 2H   ACE A 104     -16.904  13.912 -12.011  1.00  0.00           H  
ATOM      6 3H   ACE A 104     -17.794  13.605 -10.511  1.00  0.00           H  
ATOM      7  N   ILE A 105     -16.115  14.922  -8.904  1.00 55.77           N  
ANISOU    7  N   ILE A 105     9514   5094   6582   -475   2578   -222
ATOM      8  CA  ILE A 105     -15.203  15.509  -7.934  1.00 63.50           C  
ANISOU    8  CA  ILE A 105    10376   6112   7641   -544   2597   -289
ATOM      9  C   ILE A 105     -14.423  16.774  -8.555  1.00 70.35           C  
ANISOU    9  C   ILE A 105    11237   6940   8553   -601   2696   -336
ATOM     10  O   ILE A 105     -14.846  17.382  -9.574  1.00 78.34           O  
ANISOU   10  O   ILE A 105    12338   7902   9525   -574   2734   -307
ATOM     11  CB  ILE A 105     -14.202  14.438  -7.273  1.00 62.96           C  
ANISOU   11  CB  ILE A 105    10233   6120   7568   -500   2484   -271
ATOM     12  CG1 ILE A 105     -13.124  13.915  -8.243  1.00 70.46           C  
ANISOU   12  CG1 ILE A 105    11189   7075   8509   -472   2470   -257
ATOM     13  CG2 ILE A 105     -14.949  13.281  -6.577  1.00 55.91           C  
ANISOU   13  CG2 ILE A 105     9379   5256   6609   -418   2380   -205
ATOM     14  CD1 ILE A 105     -11.795  13.502  -7.514  1.00 66.90           C  
ANISOU   14  CD1 ILE A 105    10651   6696   8071   -449   2378   -255
ATOM     15  H2  ILE A 105     -17.066  14.855  -8.573  1.00 55.77           H  
ATOM     16  HA  ILE A 105     -15.916  15.959  -7.243  1.00 63.50           H  
ATOM     17  HB  ILE A 105     -13.691  14.987  -6.482  1.00 62.96           H  
ATOM     18 HG13 ILE A 105     -12.890  14.738  -8.919  1.00 70.46           H  
ATOM     19 HG12 ILE A 105     -13.638  13.111  -8.769  1.00 70.46           H  
ATOM     20 HG21 ILE A 105     -14.212  12.497  -6.404  1.00 55.91           H  
ATOM     21 HG22 ILE A 105     -15.380  13.586  -5.623  1.00 55.91           H  
ATOM     22 HG23 ILE A 105     -15.720  12.950  -7.273  1.00 55.91           H  
ATOM     23 HD11 ILE A 105     -11.099  14.340  -7.464  1.00 66.90           H  
ATOM     24 HD12 ILE A 105     -11.999  13.108  -6.519  1.00 66.90           H  
ATOM     25 HD13 ILE A 105     -11.347  12.673  -8.063  1.00 66.90           H  
ATOM     26  N   ASN A 106     -13.344  17.241  -7.856  1.00 74.32           N  
ANISOU   26  N   ASN A 106    11636   7464   9139   -685   2744   -416
ATOM     27  CA  ASN A 106     -12.423  18.262  -8.331  1.00 73.09           C  
ANISOU   27  CA  ASN A 106    11456   7278   9036   -744   2836   -473
ATOM     28  C   ASN A 106     -10.982  18.214  -7.756  1.00 79.01           C  
ANISOU   28  C   ASN A 106    12109   8086   9824   -746   2788   -499
ATOM     29  O   ASN A 106     -10.170  18.977  -8.217  1.00 85.23           O  
ANISOU   29  O   ASN A 106    12825   8897  10660   -772   2819   -570
ATOM     30  CB  ASN A 106     -13.106  19.649  -8.317  1.00 70.47           C  
ANISOU   30  CB  ASN A 106    11074   6923   8778   -848   2939   -560
ATOM     31  CG  ASN A 106     -13.243  20.314  -6.932  1.00 76.03           C  
ANISOU   31  CG  ASN A 106    11630   7688   9571   -926   2943   -655
ATOM     32  OD1 ASN A 106     -12.394  20.217  -6.042  1.00 74.45           O  
ANISOU   32  OD1 ASN A 106    11332   7591   9366   -885   2824   -669
ATOM     33  ND2 ASN A 106     -14.395  20.956  -6.777  1.00 86.65           N  
ANISOU   33  ND2 ASN A 106    12918   9021  10984  -1001   3032   -745
ATOM     34  H   ASN A 106     -13.082  16.869  -6.954  1.00 74.32           H  
ATOM     35  HA  ASN A 106     -12.290  18.193  -9.411  1.00 73.09           H  
ATOM     36  HB3 ASN A 106     -14.029  19.615  -8.895  1.00 70.47           H  
ATOM     37  HB2 ASN A 106     -12.428  20.304  -8.865  1.00 70.47           H  
ATOM     38 HD22 ASN A 106     -14.616  21.261  -5.840  1.00 86.65           H  
ATOM     39 HD21 ASN A 106     -15.028  21.087  -7.553  1.00 86.65           H  
ATOM     40  N   PHE A 107     -10.721  17.408  -6.728  1.00 70.63           N  
ANISOU   40  N   PHE A 107    11010   7097   8730   -682   2664   -462
ATOM     41  CA  PHE A 107      -9.443  17.289  -5.991  1.00 66.66           C  
ANISOU   41  CA  PHE A 107    10362   6723   8243   -629   2544   -512
ATOM     42  C   PHE A 107      -8.338  16.669  -6.831  1.00 65.19           C  
ANISOU   42  C   PHE A 107    10240   6522   8006   -554   2506   -447
ATOM     43  O   PHE A 107      -8.678  15.697  -7.475  1.00 64.88           O  
ANISOU   43  O   PHE A 107    10343   6407   7901   -519   2518   -351
ATOM     44  CB  PHE A 107      -9.760  16.582  -4.723  1.00 59.00           C  
ANISOU   44  CB  PHE A 107     9300   5855   7263   -596   2424   -519
ATOM     45  CG  PHE A 107      -8.590  16.185  -3.843  1.00 55.56           C  
ANISOU   45  CG  PHE A 107     8705   5563   6841   -545   2303   -577
ATOM     46  CD1 PHE A 107      -8.042  17.098  -2.891  1.00 55.98           C  
ANISOU   46  CD1 PHE A 107     8624   5696   6949   -575   2307   -687
ATOM     47  CD2 PHE A 107      -7.871  15.004  -4.146  1.00 47.21           C  
ANISOU   47  CD2 PHE A 107     7635   4564   5737   -465   2186   -524
ATOM     48  CE1 PHE A 107      -6.961  16.723  -2.101  1.00 50.08           C  
ANISOU   48  CE1 PHE A 107     7739   5087   6204   -518   2196   -738
ATOM     49  CE2 PHE A 107      -6.626  14.769  -3.546  1.00 48.61           C  
ANISOU   49  CE2 PHE A 107     7673   4875   5922   -415   2080   -576
ATOM     50  CZ  PHE A 107      -6.280  15.589  -2.464  1.00 49.97           C  
ANISOU   50  CZ  PHE A 107     7718   5128   6142   -438   2084   -680
ATOM     51  H   PHE A 107     -11.454  16.832  -6.339  1.00 70.63           H  
ATOM     52  HA  PHE A 107      -9.164  18.341  -5.945  1.00 66.66           H  
ATOM     53  HB3 PHE A 107     -10.301  15.663  -4.951  1.00 59.00           H  
ATOM     54  HB2 PHE A 107     -10.418  17.206  -4.117  1.00 59.00           H  
ATOM     55  HD1 PHE A 107      -8.348  18.121  -2.726  1.00 55.98           H  
ATOM     56  HD2 PHE A 107      -8.132  14.344  -4.961  1.00 47.21           H  
ATOM     57  HE1 PHE A 107      -6.512  17.351  -1.346  1.00 50.08           H  
ATOM     58  HE2 PHE A 107      -6.022  13.921  -3.834  1.00 48.61           H  
ATOM     59  HZ  PHE A 107      -5.470  15.198  -1.867  1.00 49.97           H  
ATOM     60  N   ASP A 108      -7.200  17.371  -6.875  1.00 61.35           N  
ANISOU   60  N   ASP A 108     9647   6114   7548   -524   2455   -505
ATOM     61  CA  ASP A 108      -6.005  16.952  -7.680  1.00 54.75           C  
ANISOU   61  CA  ASP A 108     8857   5276   6671   -453   2414   -459
ATOM     62  C   ASP A 108      -5.399  15.716  -7.022  1.00 56.67           C  
ANISOU   62  C   ASP A 108     9082   5580   6869   -384   2289   -404
ATOM     63  O   ASP A 108      -4.506  15.880  -6.194  1.00 62.74           O  
ANISOU   63  O   ASP A 108     9719   6458   7662   -360   2197   -452
ATOM     64  CB  ASP A 108      -4.986  18.129  -7.869  1.00 57.29           C  
ANISOU   64  CB  ASP A 108     9069   5656   7041   -442   2405   -545
ATOM     65  CG  ASP A 108      -3.634  17.851  -8.589  1.00 64.54           C  
ANISOU   65  CG  ASP A 108    10046   6554   7924   -377   2387   -508
ATOM     66  OD1 ASP A 108      -3.471  16.823  -9.279  1.00 70.23           O  
ANISOU   66  OD1 ASP A 108    10881   7226   8576   -339   2370   -418
ATOM     67  OD2 ASP A 108      -2.780  18.714  -8.589  1.00 66.41           O1-
ANISOU   67  OD2 ASP A 108    10211   6824   8198   -360   2387   -576
ATOM     68  H   ASP A 108      -7.198  18.281  -6.436  1.00 61.35           H  
ATOM     69  HA  ASP A 108      -6.416  16.777  -8.674  1.00 54.75           H  
ATOM     70  HB3 ASP A 108      -4.803  18.598  -6.902  1.00 57.29           H  
ATOM     71  HB2 ASP A 108      -5.434  18.965  -8.406  1.00 57.29           H  
ATOM     72  N   THR A 109      -5.838  14.507  -7.479  1.00 59.08           N  
ANISOU   72  N   THR A 109     9519   5822   7105   -347   2282   -308
ATOM     73  CA  THR A 109      -5.678  13.194  -6.911  1.00 60.46           C  
ANISOU   73  CA  THR A 109     9685   6048   7238   -285   2168   -254
ATOM     74  C   THR A 109      -4.204  12.761  -6.905  1.00 56.24           C  
ANISOU   74  C   THR A 109     9105   5570   6692   -223   2092   -256
ATOM     75  O   THR A 109      -3.888  11.762  -6.242  1.00 59.50           O  
ANISOU   75  O   THR A 109     9543   6005   7061   -170   2011   -200
ATOM     76  CB  THR A 109      -6.520  12.157  -7.721  1.00 60.52           C  
ANISOU   76  CB  THR A 109     9857   5967   7171   -265   2190   -153
ATOM     77  OG1 THR A 109      -6.120  12.076  -9.061  1.00 69.67           O  
ANISOU   77  OG1 THR A 109    11118   7061   8294   -252   2252   -135
ATOM     78  CG2 THR A 109      -7.942  12.604  -7.803  1.00 58.58           C  
ANISOU   78  CG2 THR A 109     9620   5704   6935   -301   2219   -164
ATOM     79  H   THR A 109      -6.451  14.510  -8.282  1.00 59.08           H  
ATOM     80  HA  THR A 109      -6.000  13.229  -5.870  1.00 60.46           H  
ATOM     81  HB  THR A 109      -6.420  11.267  -7.101  1.00 60.52           H  
ATOM     82  HG1 THR A 109      -5.838  12.964  -9.290  1.00 69.67           H  
ATOM     83 HG21 THR A 109      -8.448  11.648  -7.942  1.00 58.58           H  
ATOM     84 HG22 THR A 109      -8.350  12.845  -6.821  1.00 58.58           H  
ATOM     85 HG23 THR A 109      -8.195  13.350  -8.557  1.00 58.58           H  
ATOM     86  N   SER A 110      -3.287  13.422  -7.665  1.00 58.06           N  
ANISOU   86  N   SER A 110     9269   5825   6967   -229   2118   -324
ATOM     87  CA  SER A 110      -1.882  13.226  -7.649  1.00 55.17           C  
ANISOU   87  CA  SER A 110     8859   5509   6595   -169   2053   -334
ATOM     88  C   SER A 110      -1.284  13.732  -6.312  1.00 57.88           C  
ANISOU   88  C   SER A 110     9036   5958   6996   -163   2002   -422
ATOM     89  O   SER A 110      -0.201  13.183  -5.906  1.00 66.52           O  
ANISOU   89  O   SER A 110    10081   7100   8094   -111   1947   -440
ATOM     90  CB  SER A 110      -1.231  13.786  -8.965  1.00 60.52           C  
ANISOU   90  CB  SER A 110     9611   6118   7267   -164   2128   -343
ATOM     91  OG  SER A 110      -1.373  12.748  -9.873  1.00 74.21           O  
ANISOU   91  OG  SER A 110    11502   7761   8934   -161   2177   -268
ATOM     92  H   SER A 110      -3.591  14.164  -8.278  1.00 58.06           H  
ATOM     93  HA  SER A 110      -1.819  12.141  -7.573  1.00 55.17           H  
ATOM     94  HB3 SER A 110      -0.181  13.939  -8.712  1.00 60.52           H  
ATOM     95  HB2 SER A 110      -1.618  14.675  -9.462  1.00 60.52           H  
ATOM     96  HG  SER A 110      -0.765  12.028  -9.693  1.00 74.21           H  
ATOM     97  N   LEU A 111      -1.892  14.687  -5.560  1.00 59.73           N  
ANISOU   97  N   LEU A 111     9187   6234   7273   -213   2018   -483
ATOM     98  CA  LEU A 111      -1.397  15.050  -4.198  1.00 54.04           C  
ANISOU   98  CA  LEU A 111     8302   5637   6595   -203   1962   -577
ATOM     99  C   LEU A 111      -1.061  13.944  -3.248  1.00 50.50           C  
ANISOU   99  C   LEU A 111     7766   5298   6123   -165   1846   -571
ATOM    100  O   LEU A 111       0.120  13.845  -2.959  1.00 51.25           O  
ANISOU  100  O   LEU A 111     7747   5506   6220   -115   1767   -615
ATOM    101  CB  LEU A 111      -2.393  16.087  -3.596  1.00 50.96           C  
ANISOU  101  CB  LEU A 111     7852   5255   6257   -276   2035   -663
ATOM    102  CG  LEU A 111      -2.155  17.572  -4.054  1.00 53.12           C  
ANISOU  102  CG  LEU A 111     8110   5499   6576   -297   2113   -731
ATOM    103  CD1 LEU A 111      -3.407  18.458  -4.021  1.00 52.48           C  
ANISOU  103  CD1 LEU A 111     7921   5472   6547   -361   2150   -835
ATOM    104  CD2 LEU A 111      -0.945  18.195  -3.412  1.00 59.36           C  
ANISOU  104  CD2 LEU A 111     8842   6345   7368   -221   2054   -757
ATOM    105  H   LEU A 111      -2.698  15.221  -5.853  1.00 59.73           H  
ATOM    106  HA  LEU A 111      -0.493  15.642  -4.341  1.00 54.04           H  
ATOM    107  HB3 LEU A 111      -2.600  15.910  -2.540  1.00 50.96           H  
ATOM    108  HB2 LEU A 111      -3.407  15.928  -3.962  1.00 50.96           H  
ATOM    109  HG  LEU A 111      -1.930  17.553  -5.120  1.00 53.12           H  
ATOM    110 HD11 LEU A 111      -4.116  18.121  -3.264  1.00 52.48           H  
ATOM    111 HD12 LEU A 111      -3.230  19.451  -3.607  1.00 52.48           H  
ATOM    112 HD13 LEU A 111      -3.987  18.475  -4.944  1.00 52.48           H  
ATOM    113 HD21 LEU A 111      -1.088  19.041  -2.740  1.00 59.36           H  
ATOM    114 HD22 LEU A 111      -0.408  17.478  -2.791  1.00 59.36           H  
ATOM    115 HD23 LEU A 111      -0.325  18.575  -4.223  1.00 59.36           H  
ATOM    116  N   PRO A 112      -2.082  13.143  -2.836  1.00 50.07           N  
ANISOU  116  N   PRO A 112     7757   5226   6043   -183   1831   -522
ATOM    117  CA  PRO A 112      -1.794  12.131  -1.738  1.00 46.65           C  
ANISOU  117  CA  PRO A 112     7240   4902   5582   -138   1714   -515
ATOM    118  C   PRO A 112      -0.811  10.997  -2.213  1.00 42.44           C  
ANISOU  118  C   PRO A 112     6717   4388   5019    -68   1642   -468
ATOM    119  O   PRO A 112      -0.025  10.441  -1.401  1.00 31.91           O  
ANISOU  119  O   PRO A 112     5274   3178   3674    -23   1547   -493
ATOM    120  CB  PRO A 112      -3.198  11.439  -1.337  1.00 46.30           C  
ANISOU  120  CB  PRO A 112     7281   4798   5514   -164   1726   -456
ATOM    121  CG  PRO A 112      -4.167  12.436  -2.004  1.00 47.85           C  
ANISOU  121  CG  PRO A 112     7552   4892   5737   -236   1848   -468
ATOM    122  CD  PRO A 112      -3.458  12.909  -3.327  1.00 55.25           C  
ANISOU  122  CD  PRO A 112     8533   5769   6691   -239   1917   -476
ATOM    123  HA  PRO A 112      -1.385  12.570  -0.828  1.00 46.65           H  
ATOM    124  HB3 PRO A 112      -3.480  11.351  -0.288  1.00 46.30           H  
ATOM    125  HB2 PRO A 112      -3.245  10.430  -1.746  1.00 46.30           H  
ATOM    126  HG3 PRO A 112      -4.321  13.328  -1.396  1.00 47.85           H  
ATOM    127  HG2 PRO A 112      -5.132  11.993  -2.251  1.00 47.85           H  
ATOM    128  HD2 PRO A 112      -3.463  12.116  -4.075  1.00 55.25           H  
ATOM    129  HD3 PRO A 112      -3.819  13.816  -3.811  1.00 55.25           H  
ATOM    130  N   THR A 113      -0.997  10.540  -3.472  1.00 53.35           N  
ANISOU  130  N   THR A 113     8227   5661   6384    -56   1688   -404
ATOM    131  CA  THR A 113       0.120   9.708  -4.109  1.00 49.39           C  
ANISOU  131  CA  THR A 113     7754   5161   5851      5   1629   -354
ATOM    132  C   THR A 113       1.552  10.298  -4.032  1.00 46.10           C  
ANISOU  132  C   THR A 113     7262   4795   5460     43   1615   -408
ATOM    133  O   THR A 113       2.438   9.512  -4.042  1.00 37.30           O  
ANISOU  133  O   THR A 113     6148   3700   4326     96   1558   -379
ATOM    134  CB  THR A 113      -0.190   9.296  -5.587  1.00 50.35           C  
ANISOU  134  CB  THR A 113     8046   5157   5927      7   1681   -269
ATOM    135  OG1 THR A 113      -1.590   9.086  -5.699  1.00 61.55           O  
ANISOU  135  OG1 THR A 113     9511   6514   7361     -5   1765   -294
ATOM    136  CG2 THR A 113       0.539   8.002  -5.989  1.00 51.36           C  
ANISOU  136  CG2 THR A 113     8262   5222   6032    -31   1720   -222
ATOM    137  H   THR A 113      -1.639  10.911  -4.158  1.00 53.35           H  
ATOM    138  HA  THR A 113       0.193   8.759  -3.578  1.00 49.39           H  
ATOM    139  HB  THR A 113       0.069  10.164  -6.194  1.00 50.35           H  
ATOM    140  HG1 THR A 113      -1.861   8.556  -4.946  1.00 61.55           H  
ATOM    141 HG21 THR A 113       1.460   8.282  -6.500  1.00 51.36           H  
ATOM    142 HG22 THR A 113       0.885   7.306  -5.226  1.00 51.36           H  
ATOM    143 HG23 THR A 113       0.017   7.566  -6.840  1.00 51.36           H  
ATOM    144  N   SER A 114       1.715  11.598  -4.139  1.00 47.18           N  
ANISOU  144  N   SER A 114     7333   4952   5640     18   1665   -488
ATOM    145  CA  SER A 114       2.992  12.307  -4.128  1.00 45.04           C  
ANISOU  145  CA  SER A 114     6982   4735   5395     62   1650   -549
ATOM    146  C   SER A 114       3.529  12.543  -2.732  1.00 41.83           C  
ANISOU  146  C   SER A 114     6415   4491   4989    101   1563   -611
ATOM    147  O   SER A 114       4.714  12.740  -2.562  1.00 39.29           O  
ANISOU  147  O   SER A 114     6025   4229   4673    157   1532   -649
ATOM    148  CB  SER A 114       2.831  13.685  -4.736  1.00 49.10           C  
ANISOU  148  CB  SER A 114     7501   5200   5954     24   1744   -614
ATOM    149  OG  SER A 114       2.499  13.619  -6.106  1.00 57.41           O  
ANISOU  149  OG  SER A 114     8695   6121   6996     -3   1827   -564
ATOM    150  H   SER A 114       0.912  12.190  -4.295  1.00 47.18           H  
ATOM    151  HA  SER A 114       3.681  11.750  -4.763  1.00 45.04           H  
ATOM    152  HB3 SER A 114       3.670  14.366  -4.589  1.00 49.10           H  
ATOM    153  HB2 SER A 114       2.031  14.249  -4.257  1.00 49.10           H  
ATOM    154  HG  SER A 114       1.647  13.181  -6.167  1.00 57.41           H  
ATOM    155  N   HIS A 115       2.742  12.369  -1.655  1.00 36.38           N  
ANISOU  155  N   HIS A 115     5659   3880   4282     79   1525   -626
ATOM    156  CA  HIS A 115       2.994  12.334  -0.226  1.00 36.42           C  
ANISOU  156  CA  HIS A 115     5502   4072   4263    120   1440   -688
ATOM    157  C   HIS A 115       3.717  13.642   0.168  1.00 35.64           C  
ANISOU  157  C   HIS A 115     5304   4055   4181    146   1454   -777
ATOM    158  O   HIS A 115       4.762  13.580   0.830  1.00 35.33           O  
ANISOU  158  O   HIS A 115     5175   4133   4115    221   1396   -801
ATOM    159  CB  HIS A 115       3.820  11.065   0.238  1.00 35.22           C  
ANISOU  159  CB  HIS A 115     5323   3990   4070    185   1350   -641
ATOM    160  CG  HIS A 115       3.145   9.771  -0.198  1.00 33.60           C  
ANISOU  160  CG  HIS A 115     5199   3724   3844    165   1326   -563
ATOM    161  ND1 HIS A 115       2.015   9.310   0.404  1.00 34.70           N  
ANISOU  161  ND1 HIS A 115     5264   3966   3955    156   1272   -577
ATOM    162  CD2 HIS A 115       3.428   8.914  -1.237  1.00 38.49           C  
ANISOU  162  CD2 HIS A 115     5966   4198   4460    158   1350   -473
ATOM    163  CE1 HIS A 115       1.659   8.169  -0.305  1.00 36.37           C  
ANISOU  163  CE1 HIS A 115     5574   4090   4156    144   1262   -501
ATOM    164  NE2 HIS A 115       2.444   7.915  -1.274  1.00 35.73           N  
ANISOU  164  NE2 HIS A 115     5630   3860   4084    147   1308   -434
ATOM    165  H   HIS A 115       1.775  12.235  -1.911  1.00 36.38           H  
ATOM    166  HA  HIS A 115       2.059  12.314   0.333  1.00 36.42           H  
ATOM    167  HB3 HIS A 115       4.054  11.083   1.302  1.00 35.22           H  
ATOM    168  HB2 HIS A 115       4.803  11.130  -0.228  1.00 35.22           H  
ATOM    169  HD2 HIS A 115       4.231   8.873  -1.957  1.00 38.49           H  
ATOM    170  HE1 HIS A 115       0.770   7.586  -0.115  1.00 36.37           H  
ATOM    171  HE2 HIS A 115       2.319   7.134  -1.903  1.00 35.73           H  
ATOM    172  N   THR A 116       2.957  14.763   0.033  1.00 37.66           N  
ANISOU  172  N   THR A 116     5579   4251   4479     85   1537   -825
ATOM    173  CA  THR A 116       3.530  16.094   0.280  1.00 36.14           C  
ANISOU  173  CA  THR A 116     5303   4119   4308    103   1560   -914
ATOM    174  C   THR A 116       3.596  16.404   1.802  1.00 29.39           C  
ANISOU  174  C   THR A 116     4291   3467   3410    136   1498   -983
ATOM    175  O   THR A 116       4.251  17.386   2.189  1.00 40.49           O  
ANISOU  175  O   THR A 116     5616   4955   4814    176   1501  -1048
ATOM    176  CB  THR A 116       2.543  17.100  -0.412  1.00 40.43           C  
ANISOU  176  CB  THR A 116     5913   4538   4911     18   1674   -947
ATOM    177  OG1 THR A 116       1.260  16.646  -0.042  1.00 42.34           O  
ANISOU  177  OG1 THR A 116     6228   4703   5156    -59   1715   -906
ATOM    178  CG2 THR A 116       2.537  17.228  -1.905  1.00 43.34           C  
ANISOU  178  CG2 THR A 116     6386   4771   5310     29   1733   -917
ATOM    179  H   THR A 116       2.100  14.738  -0.501  1.00 37.66           H  
ATOM    180  HA  THR A 116       4.475  16.207  -0.253  1.00 36.14           H  
ATOM    181  HB  THR A 116       2.783  18.094  -0.034  1.00 40.43           H  
ATOM    182  HG1 THR A 116       0.831  17.451   0.258  1.00 42.34           H  
ATOM    183 HG21 THR A 116       3.235  18.030  -2.147  1.00 43.34           H  
ATOM    184 HG22 THR A 116       3.002  16.318  -2.283  1.00 43.34           H  
ATOM    185 HG23 THR A 116       1.616  17.621  -2.335  1.00 43.34           H  
ATOM    186  N   TYR A 117       3.050  15.578   2.651  1.00 33.37           N  
ANISOU  186  N   TYR A 117     4750   4059   3870    128   1444   -965
ATOM    187  CA  TYR A 117       3.224  15.548   4.075  1.00 30.46           C  
ANISOU  187  CA  TYR A 117     4233   3904   3435    178   1378  -1007
ATOM    188  C   TYR A 117       4.614  15.189   4.513  1.00 34.31           C  
ANISOU  188  C   TYR A 117     4652   4529   3854    300   1306   -977
ATOM    189  O   TYR A 117       5.006  15.644   5.574  1.00 30.46           O  
ANISOU  189  O   TYR A 117     4060   4213   3300    362   1275   -984
ATOM    190  CB  TYR A 117       2.132  14.736   4.759  1.00 31.05           C  
ANISOU  190  CB  TYR A 117     4281   4042   3475    148   1336   -985
ATOM    191  CG  TYR A 117       2.161  13.264   4.324  1.00 23.74           C  
ANISOU  191  CG  TYR A 117     3411   3086   2525    174   1283   -904
ATOM    192  CD1 TYR A 117       1.449  12.854   3.215  1.00 25.85           C  
ANISOU  192  CD1 TYR A 117     3814   3164   2843    108   1330   -855
ATOM    193  CD2 TYR A 117       2.971  12.341   5.074  1.00 28.00           C  
ANISOU  193  CD2 TYR A 117     3870   3783   2984    265   1194   -865
ATOM    194  CE1 TYR A 117       1.468  11.509   2.846  1.00 31.61           C  
ANISOU  194  CE1 TYR A 117     4598   3859   3552    127   1285   -781
ATOM    195  CE2 TYR A 117       2.964  11.011   4.715  1.00 30.56           C  
ANISOU  195  CE2 TYR A 117     4233   4084   3294    276   1147   -803
ATOM    196  CZ  TYR A 117       2.249  10.564   3.582  1.00 32.04           C  
ANISOU  196  CZ  TYR A 117     4558   4074   3542    204   1191   -766
ATOM    197  OH  TYR A 117       2.175   9.257   3.340  1.00 33.33           O  
ANISOU  197  OH  TYR A 117     4771   4199   3692    213   1149   -700
ATOM    198  H   TYR A 117       2.459  14.923   2.159  1.00 33.37           H  
ATOM    199  HA  TYR A 117       3.061  16.581   4.381  1.00 30.46           H  
ATOM    200  HB3 TYR A 117       1.095  14.994   4.543  1.00 31.05           H  
ATOM    201  HB2 TYR A 117       2.255  14.853   5.836  1.00 31.05           H  
ATOM    202  HD1 TYR A 117       0.744  13.552   2.789  1.00 25.85           H  
ATOM    203  HD2 TYR A 117       3.490  12.732   5.937  1.00 28.00           H  
ATOM    204  HE1 TYR A 117       0.891  11.130   2.016  1.00 31.61           H  
ATOM    205  HE2 TYR A 117       3.570  10.291   5.244  1.00 30.56           H  
ATOM    206  HH  TYR A 117       2.012   8.990   2.432  1.00 33.33           H  
ATOM    207  N   LEU A 118       5.349  14.395   3.712  1.00 31.45           N  
ANISOU  207  N   LEU A 118     4358   4082   3508    329   1295   -930
ATOM    208  CA  LEU A 118       6.823  14.214   3.778  1.00 31.55           C  
ANISOU  208  CA  LEU A 118     4307   4213   3468    434   1237   -906
ATOM    209  C   LEU A 118       7.606  15.425   3.239  1.00 35.14           C  
ANISOU  209  C   LEU A 118     4748   4655   3949    484   1273   -951
ATOM    210  O   LEU A 118       8.819  15.493   3.482  1.00 47.02           O  
ANISOU  210  O   LEU A 118     6202   6242   5422    569   1237   -936
ATOM    211  CB  LEU A 118       7.256  12.819   3.265  1.00 27.87           C  
ANISOU  211  CB  LEU A 118     3924   3642   3023    422   1214   -837
ATOM    212  CG  LEU A 118       6.486  11.585   3.862  1.00 33.59           C  
ANISOU  212  CG  LEU A 118     4622   4445   3696    413   1150   -789
ATOM    213  CD1 LEU A 118       6.694  10.431   2.898  1.00 35.47           C  
ANISOU  213  CD1 LEU A 118     4984   4521   3972    388   1150   -712
ATOM    214  CD2 LEU A 118       6.926  11.209   5.271  1.00 42.59           C  
ANISOU  214  CD2 LEU A 118     5593   5868   4721    508   1073   -783
ATOM    215  H   LEU A 118       4.981  13.972   2.872  1.00 31.45           H  
ATOM    216  HA  LEU A 118       7.111  14.242   4.829  1.00 31.55           H  
ATOM    217  HB3 LEU A 118       8.302  12.699   3.549  1.00 27.87           H  
ATOM    218  HB2 LEU A 118       7.079  12.793   2.190  1.00 27.87           H  
ATOM    219  HG  LEU A 118       5.422  11.823   3.878  1.00 33.59           H  
ATOM    220 HD11 LEU A 118       7.596  10.518   2.293  1.00 35.47           H  
ATOM    221 HD12 LEU A 118       6.789   9.446   3.355  1.00 35.47           H  
ATOM    222 HD13 LEU A 118       5.881  10.348   2.177  1.00 35.47           H  
ATOM    223 HD21 LEU A 118       7.937  11.601   5.379  1.00 42.59           H  
ATOM    224 HD22 LEU A 118       6.395  11.650   6.115  1.00 42.59           H  
ATOM    225 HD23 LEU A 118       6.906  10.129   5.420  1.00 42.59           H  
ATOM    226  N   GLY A 119       6.864  16.323   2.576  1.00 45.41           N  
ANISOU  226  N   GLY A 119     6084   5860   5311    429   1346  -1010
ATOM    227  CA  GLY A 119       7.219  17.659   2.210  1.00 45.98           C  
ANISOU  227  CA  GLY A 119     6157   5893   5422    469   1386  -1057
ATOM    228  C   GLY A 119       7.228  17.679   0.673  1.00 39.05           C  
ANISOU  228  C   GLY A 119     5418   4785   4634    408   1453  -1043
ATOM    229  O   GLY A 119       7.251  16.711  -0.080  1.00 39.54           O  
ANISOU  229  O   GLY A 119     5576   4741   4708    382   1448   -969
ATOM    230  H   GLY A 119       5.900  16.091   2.381  1.00 45.41           H  
ATOM    231  HA3 GLY A 119       8.122  18.014   2.708  1.00 45.98           H  
ATOM    232  HA2 GLY A 119       6.395  18.296   2.531  1.00 45.98           H  
ATOM    233  N   ALA A 120       7.144  18.959   0.163  1.00 43.88           N  
ANISOU  233  N   ALA A 120     6046   5325   5302    387   1522  -1106
ATOM    234  CA  ALA A 120       7.178  19.390  -1.238  1.00 54.62           C  
ANISOU  234  CA  ALA A 120     7535   6486   6733    327   1600  -1090
ATOM    235  C   ALA A 120       8.543  19.483  -1.936  1.00 55.35           C  
ANISOU  235  C   ALA A 120     7659   6516   6854    402   1596  -1088
ATOM    236  O   ALA A 120       8.611  19.484  -3.185  1.00 59.59           O  
ANISOU  236  O   ALA A 120     8289   6910   7444    370   1662  -1088
ATOM    237  CB  ALA A 120       6.458  20.804  -1.398  1.00 50.83           C  
ANISOU  237  CB  ALA A 120     7054   5957   6302    248   1688  -1163
ATOM    238  H   ALA A 120       6.792  19.629   0.831  1.00 43.88           H  
ATOM    239  HA  ALA A 120       6.543  18.693  -1.785  1.00 54.62           H  
ATOM    240  HB1 ALA A 120       6.973  21.576  -0.827  1.00 50.83           H  
ATOM    241  HB2 ALA A 120       6.586  21.127  -2.432  1.00 50.83           H  
ATOM    242  HB3 ALA A 120       5.421  20.780  -1.066  1.00 50.83           H  
ATOM    243  N   ASP A 121       9.623  19.486  -1.118  1.00 50.59           N  
ANISOU  243  N   ASP A 121     6980   6023   6217    505   1524  -1085
ATOM    244  CA  ASP A 121      10.999  19.398  -1.637  1.00 58.75           C  
ANISOU  244  CA  ASP A 121     8034   6998   7292    583   1517  -1094
ATOM    245  C   ASP A 121      11.563  18.016  -1.177  1.00 60.60           C  
ANISOU  245  C   ASP A 121     8271   7253   7502    637   1453  -1019
ATOM    246  O   ASP A 121      11.810  17.850  -0.016  1.00 63.31           O  
ANISOU  246  O   ASP A 121     8504   7739   7811    721   1400  -1031
ATOM    247  CB  ASP A 121      11.901  20.648  -1.221  1.00  0.00           C  
ATOM    248  CG  ASP A 121      13.394  20.487  -1.542  1.00  0.00           C  
ATOM    249  OD1 ASP A 121      13.736  20.209  -2.706  1.00  0.00           O  
ATOM    250  OD2 ASP A 121      14.289  20.776  -0.675  1.00  0.00           O1-
ATOM    251  H   ASP A 121       9.444  19.785  -0.170  1.00 50.59           H  
ATOM    252  HA  ASP A 121      10.990  19.461  -2.725  1.00 58.75           H  
ATOM    253  HB3 ASP A 121      11.790  20.817  -0.150  1.00  0.00           H  
ATOM    254  HB2 ASP A 121      11.486  21.590  -1.581  1.00  0.00           H  
ATOM    255  N   MET A 122      11.706  17.024  -2.104  1.00 55.23           N  
ANISOU  255  N   MET A 122     7715   6436   6832    589   1464   -938
ATOM    256  CA  MET A 122      12.419  15.730  -1.734  1.00 54.53           C  
ANISOU  256  CA  MET A 122     7653   6339   6728    625   1413   -858
ATOM    257  C   MET A 122      13.286  15.366  -2.956  1.00 55.04           C  
ANISOU  257  C   MET A 122     7816   6245   6852    659   1428   -840
ATOM    258  O   MET A 122      13.011  15.718  -4.069  1.00 59.11           O  
ANISOU  258  O   MET A 122     8420   6639   7399    621   1481   -857
ATOM    259  CB  MET A 122      11.434  14.648  -1.443  1.00 46.11           C  
ANISOU  259  CB  MET A 122     6650   5257   5612    555   1399   -776
ATOM    260  CG  MET A 122      10.513  14.847  -0.202  1.00 41.86           C  
ANISOU  260  CG  MET A 122     5996   4895   5013    542   1355   -792
ATOM    261  SD  MET A 122       9.450  13.451   0.403  1.00 45.12           S  
ANISOU  261  SD  MET A 122     6429   5343   5370    524   1293   -695
ATOM    262  CE  MET A 122      10.559  12.341   1.292  1.00 38.43           C  
ANISOU  262  CE  MET A 122     5409   4742   4452    518   1241   -754
ATOM    263  H   MET A 122      11.714  17.267  -3.084  1.00 55.23           H  
ATOM    264  HA  MET A 122      13.020  15.912  -0.843  1.00 54.53           H  
ATOM    265  HB3 MET A 122      11.886  13.657  -1.391  1.00 46.11           H  
ATOM    266  HB2 MET A 122      10.750  14.573  -2.288  1.00 46.11           H  
ATOM    267  HG3 MET A 122       9.895  15.734  -0.345  1.00 41.86           H  
ATOM    268  HG2 MET A 122      11.153  14.975   0.671  1.00 41.86           H  
ATOM    269  HE1 MET A 122       9.975  11.461   1.564  1.00 38.43           H  
ATOM    270  HE2 MET A 122      11.456  11.946   0.815  1.00 38.43           H  
ATOM    271  HE3 MET A 122      10.977  12.799   2.188  1.00 38.43           H  
ATOM    272  N   GLU A 123      14.443  14.712  -2.668  1.00 53.65           N  
ANISOU  272  N   GLU A 123     7616   6075   6692    734   1382   -808
ATOM    273  CA  GLU A 123      15.503  14.389  -3.629  1.00 50.75           C  
ANISOU  273  CA  GLU A 123     7349   5552   6383    765   1377   -781
ATOM    274  C   GLU A 123      15.143  13.221  -4.507  1.00 48.49           C  
ANISOU  274  C   GLU A 123     7193   5181   6049    691   1389   -706
ATOM    275  O   GLU A 123      15.088  12.118  -3.928  1.00 48.91           O  
ANISOU  275  O   GLU A 123     7251   5298   6035    637   1381   -650
ATOM    276  CB  GLU A 123      16.763  14.233  -2.738  1.00 53.38           C  
ANISOU  276  CB  GLU A 123     7634   5895   6752    854   1323   -743
ATOM    277  CG  GLU A 123      17.082  15.526  -1.940  1.00 56.57           C  
ANISOU  277  CG  GLU A 123     7908   6373   7213    951   1308   -800
ATOM    278  CD  GLU A 123      18.386  15.487  -1.047  1.00 63.29           C  
ANISOU  278  CD  GLU A 123     8723   7192   8131   1042   1261   -735
ATOM    279  OE1 GLU A 123      19.502  15.323  -1.622  1.00 55.59           O  
ANISOU  279  OE1 GLU A 123     7850   6067   7204   1042   1229   -681
ATOM    280  OE2 GLU A 123      18.294  15.716   0.161  1.00 76.09           O1-
ANISOU  280  OE2 GLU A 123    10205   8942   9765   1117   1255   -733
ATOM    281  H   GLU A 123      14.642  14.407  -1.726  1.00 53.65           H  
ATOM    282  HA  GLU A 123      15.678  15.288  -4.219  1.00 50.75           H  
ATOM    283  HB3 GLU A 123      17.641  14.171  -3.381  1.00 53.38           H  
ATOM    284  HB2 GLU A 123      16.710  13.408  -2.028  1.00 53.38           H  
ATOM    285  HG3 GLU A 123      16.285  15.705  -1.218  1.00 56.57           H  
ATOM    286  HG2 GLU A 123      17.178  16.358  -2.638  1.00 56.57           H  
ATOM    287  N   GLU A 124      14.617  13.489  -5.683  1.00 52.65           N  
ANISOU  287  N   GLU A 124     7819   5572   6615    698   1398   -712
ATOM    288  CA  GLU A 124      14.008  12.364  -6.477  1.00 51.22           C  
ANISOU  288  CA  GLU A 124     7758   5322   6383    650   1401   -647
ATOM    289  C   GLU A 124      14.971  11.621  -7.483  1.00 59.60           C  
ANISOU  289  C   GLU A 124     8856   6305   7485    708   1337   -626
ATOM    290  O   GLU A 124      15.706  12.263  -8.235  1.00 59.01           O  
ANISOU  290  O   GLU A 124     8732   6182   7508    785   1298   -670
ATOM    291  CB  GLU A 124      12.745  12.822  -7.211  1.00  0.00           C  
ATOM    292  CG  GLU A 124      11.728  13.262  -6.228  1.00  0.00           C  
ATOM    293  CD  GLU A 124      10.248  13.427  -6.688  1.00  0.00           C  
ATOM    294  OE1 GLU A 124       9.894  13.547  -7.894  1.00  0.00           O  
ATOM    295  OE2 GLU A 124       9.349  13.591  -5.836  1.00  0.00           O1-
ATOM    296  H   GLU A 124      14.439  14.470  -5.848  1.00 52.65           H  
ATOM    297  HA  GLU A 124      13.693  11.603  -5.763  1.00 51.22           H  
ATOM    298  HB3 GLU A 124      12.364  11.967  -7.772  1.00  0.00           H  
ATOM    299  HB2 GLU A 124      12.962  13.634  -7.905  1.00  0.00           H  
ATOM    300  HG3 GLU A 124      11.969  14.292  -5.967  1.00  0.00           H  
ATOM    301  HG2 GLU A 124      11.760  12.630  -5.341  1.00  0.00           H  
ATOM    302  N   PHE A 125      15.000  10.275  -7.442  1.00 64.33           N  
ANISOU  302  N   PHE A 125     9537   6885   8022    676   1317   -560
ATOM    303  CA  PHE A 125      15.799   9.397  -8.338  1.00 60.45           C  
ANISOU  303  CA  PHE A 125     9084   6308   7577    722   1247   -549
ATOM    304  C   PHE A 125      14.814   8.817  -9.359  1.00 68.16           C  
ANISOU  304  C   PHE A 125    10176   7229   8492    677   1256   -532
ATOM    305  O   PHE A 125      13.791   8.215  -8.910  1.00 65.84           O  
ANISOU  305  O   PHE A 125     9926   6996   8095    625   1268   -463
ATOM    306  CB  PHE A 125      16.249   8.164  -7.448  1.00 60.66           C  
ANISOU  306  CB  PHE A 125     9071   6399   7578    737   1198   -477
ATOM    307  CG  PHE A 125      17.004   8.519  -6.196  1.00 58.97           C  
ANISOU  307  CG  PHE A 125     8733   6277   7396    783   1196   -474
ATOM    308  CD1 PHE A 125      18.313   9.069  -6.274  1.00 53.53           C  
ANISOU  308  CD1 PHE A 125     7976   5529   6833    863   1173   -527
ATOM    309  CD2 PHE A 125      16.399   8.256  -4.943  1.00 52.33           C  
ANISOU  309  CD2 PHE A 125     7836   5581   6467    755   1205   -418
ATOM    310  CE1 PHE A 125      18.959   9.429  -5.099  1.00 52.50           C  
ANISOU  310  CE1 PHE A 125     7723   5501   6724    919   1175   -520
ATOM    311  CE2 PHE A 125      17.106   8.656  -3.775  1.00 48.77           C  
ANISOU  311  CE2 PHE A 125     7255   5242   6033    805   1202   -422
ATOM    312  CZ  PHE A 125      18.361   9.203  -3.901  1.00 49.55           C  
ANISOU  312  CZ  PHE A 125     7286   5300   6241    890   1195   -470
ATOM    313  H   PHE A 125      14.332   9.779  -6.870  1.00 64.33           H  
ATOM    314  HA  PHE A 125      16.745   9.854  -8.629  1.00 60.45           H  
ATOM    315  HB3 PHE A 125      16.908   7.582  -8.092  1.00 60.66           H  
ATOM    316  HB2 PHE A 125      15.497   7.440  -7.135  1.00 60.66           H  
ATOM    317  HD1 PHE A 125      18.836   9.317  -7.187  1.00 53.53           H  
ATOM    318  HD2 PHE A 125      15.424   7.822  -4.775  1.00 52.33           H  
ATOM    319  HE1 PHE A 125      19.885   9.977  -5.003  1.00 52.50           H  
ATOM    320  HE2 PHE A 125      16.623   8.554  -2.814  1.00 48.77           H  
ATOM    321  HZ  PHE A 125      18.867   9.509  -2.998  1.00 49.55           H  
ATOM    322  N   HIS A 126      15.081   8.987 -10.636  1.00 85.88           N  
ANISOU  322  N   HIS A 126    12470   9356  10803    701   1246   -598
ATOM    323  CA  HIS A 126      14.364   8.312 -11.750  1.00 93.03           C  
ANISOU  323  CA  HIS A 126    13484  10207  11658    673   1243   -591
ATOM    324  C   HIS A 126      15.194   7.126 -12.265  1.00 90.01           C  
ANISOU  324  C   HIS A 126    13109   9725  11365    720   1136   -603
ATOM    325  O   HIS A 126      16.262   6.869 -11.780  1.00 85.58           O  
ANISOU  325  O   HIS A 126    12491   9070  10955    777   1073   -649
ATOM    326  CB  HIS A 126      14.073   9.382 -12.791  1.00 94.91           C  
ANISOU  326  CB  HIS A 126    13767  10374  11921    669   1294   -659
ATOM    327  CG  HIS A 126      12.935  10.280 -12.520  1.00 95.97           C  
ANISOU  327  CG  HIS A 126    13859  10568  12038    638   1382   -672
ATOM    328  ND1 HIS A 126      12.905  11.211 -11.510  1.00 98.22           N  
ANISOU  328  ND1 HIS A 126    14185  10909  12227    568   1458   -622
ATOM    329  CD2 HIS A 126      11.749  10.452 -13.278  1.00 93.12           C  
ANISOU  329  CD2 HIS A 126    13416  10206  11759    668   1397   -736
ATOM    330  CE1 HIS A 126      11.826  11.982 -11.725  1.00 99.87           C  
ANISOU  330  CE1 HIS A 126    14335  11146  12465    550   1517   -658
ATOM    331  NE2 HIS A 126      11.111  11.548 -12.818  1.00 96.72           N  
ANISOU  331  NE2 HIS A 126    13862  10723  12165    611   1483   -729
ATOM    332  H   HIS A 126      15.942   9.450 -10.889  1.00 85.88           H  
ATOM    333  HA  HIS A 126      13.430   7.874 -11.398  1.00 93.03           H  
ATOM    334  HB3 HIS A 126      13.961   8.800 -13.706  1.00 94.91           H  
ATOM    335  HB2 HIS A 126      15.049   9.839 -12.956  1.00 94.91           H  
ATOM    336  HD2 HIS A 126      11.376   9.809 -14.062  1.00 93.12           H  
ATOM    337  HE1 HIS A 126      11.546  12.815 -11.096  1.00 99.87           H  
ATOM    338  HE2 HIS A 126      10.338  12.103 -13.157  1.00 96.72           H  
ATOM    339  N   GLY A 127      14.728   6.406 -13.315  1.00 81.97           N  
ANISOU  339  N   GLY A 127    12155   8713  10275    695   1104   -558
ATOM    340  CA  GLY A 127      15.328   5.119 -13.721  1.00 77.06           C  
ANISOU  340  CA  GLY A 127    11533   7989   9759    726    990   -563
ATOM    341  C   GLY A 127      14.531   4.136 -12.813  1.00 75.76           C  
ANISOU  341  C   GLY A 127    11433   7904   9449    681    990   -497
ATOM    342  O   GLY A 127      14.232   4.463 -11.651  1.00 69.82           O  
ANISOU  342  O   GLY A 127    10729   7248   8550    635   1069   -455
ATOM    343  H   GLY A 127      13.845   6.677 -13.724  1.00 81.97           H  
ATOM    344  HA3 GLY A 127      16.375   4.954 -13.468  1.00 77.06           H  
ATOM    345  HA2 GLY A 127      15.058   4.916 -14.757  1.00 77.06           H  
ATOM    346  N   ARG A 128      14.144   2.942 -13.328  1.00 60.47           N  
ANISOU  346  N   ARG A 128     9495   5914   7566    688    895   -476
ATOM    347  CA  ARG A 128      13.411   1.951 -12.575  1.00 61.08           C  
ANISOU  347  CA  ARG A 128     9645   6067   7497    646    895   -425
ATOM    348  C   ARG A 128      14.141   0.634 -12.487  1.00 61.51           C  
ANISOU  348  C   ARG A 128     9701   6062   7609    644    789   -405
ATOM    349  O   ARG A 128      14.678   0.150 -13.459  1.00 62.51           O  
ANISOU  349  O   ARG A 128     9886   6099   7767    638    730   -432
ATOM    350  CB  ARG A 128      12.147   1.607 -13.341  1.00 30.00           C  
ATOM    351  CG  ARG A 128      11.238   2.811 -13.339  1.00 30.00           C  
ATOM    352  CD  ARG A 128       9.835   2.631 -13.861  1.00 30.00           C  
ATOM    353  NE  ARG A 128       9.006   3.842 -13.481  1.00 30.00           N  
ATOM    354  CZ  ARG A 128       7.724   3.899 -13.672  1.00 30.00           C  
ATOM    355  NH1 ARG A 128       6.963   2.938 -14.173  1.00 30.00           N  
ATOM    356  NH2 ARG A 128       7.148   5.043 -13.266  1.00 30.00           N1+
ATOM    357  H   ARG A 128      14.448   2.680 -14.255  1.00 60.47           H  
ATOM    358  HA  ARG A 128      13.254   2.317 -11.560  1.00 61.08           H  
ATOM    359  HB3 ARG A 128      11.617   0.757 -12.910  1.00 30.00           H  
ATOM    360  HB2 ARG A 128      12.397   1.242 -14.337  1.00 30.00           H  
ATOM    361  HG3 ARG A 128      11.731   3.513 -14.010  1.00 30.00           H  
ATOM    362  HG2 ARG A 128      11.303   3.278 -12.356  1.00 30.00           H  
ATOM    363  HD3 ARG A 128       9.468   1.654 -13.547  1.00 30.00           H  
ATOM    364  HD2 ARG A 128       9.823   2.681 -14.949  1.00 30.00           H  
ATOM    365  HE  ARG A 128       9.482   4.699 -13.240  1.00 30.00           H  
ATOM    366 HH12 ARG A 128       5.975   3.075 -14.329  1.00 30.00           H  
ATOM    367 HH11 ARG A 128       7.195   1.956 -14.222  1.00 30.00           H  
ATOM    368 HH22 ARG A 128       6.140   5.110 -13.303  1.00 30.00           H  
ATOM    369 HH21 ARG A 128       7.639   5.774 -12.772  1.00 30.00           H  
ATOM    370  N   THR A 129      14.103  -0.005 -11.290  1.00 58.60           N  
ANISOU  370  N   THR A 129     9264   5743   7257    645    762   -351
ATOM    371  CA  THR A 129      14.679  -1.389 -11.022  1.00 56.83           C  
ANISOU  371  CA  THR A 129     9028   5439   7127    635    650   -315
ATOM    372  C   THR A 129      13.988  -2.495 -11.848  1.00 51.35           C  
ANISOU  372  C   THR A 129     8418   4853   6241    594    672   -296
ATOM    373  O   THR A 129      12.763  -2.519 -11.967  1.00 48.61           O  
ANISOU  373  O   THR A 129     8084   4670   5716    573    752   -250
ATOM    374  CB  THR A 129      14.440  -1.730  -9.520  1.00 54.75           C  
ANISOU  374  CB  THR A 129     8662   5188   6951    646    608   -236
ATOM    375  OG1 THR A 129      14.934  -0.850  -8.519  1.00 58.88           O  
ANISOU  375  OG1 THR A 129     9112   5686   7575    692    637   -247
ATOM    376  CG2 THR A 129      15.191  -3.096  -9.096  1.00 58.55           C  
ANISOU  376  CG2 THR A 129     9098   5484   7665    625    446   -148
ATOM    377  H   THR A 129      13.744   0.527 -10.511  1.00 58.60           H  
ATOM    378  HA  THR A 129      15.730  -1.240 -11.266  1.00 56.83           H  
ATOM    379  HB  THR A 129      13.395  -2.008  -9.380  1.00 54.75           H  
ATOM    380  HG1 THR A 129      14.314  -0.122  -8.601  1.00 58.88           H  
ATOM    381 HG21 THR A 129      16.260  -2.904  -9.012  1.00 58.55           H  
ATOM    382 HG22 THR A 129      14.826  -3.493  -8.148  1.00 58.55           H  
ATOM    383 HG23 THR A 129      15.112  -3.925  -9.799  1.00 58.55           H  
ATOM    384  N   LEU A 130      14.828  -3.248 -12.547  1.00 53.56           N  
ANISOU  384  N   LEU A 130     8751   5027   6574    582    594   -320
ATOM    385  CA  LEU A 130      14.546  -4.137 -13.603  1.00 47.21           C  
ANISOU  385  CA  LEU A 130     8025   4307   5606    548    589   -298
ATOM    386  C   LEU A 130      15.685  -5.188 -13.643  1.00 45.46           C  
ANISOU  386  C   LEU A 130     7775   3950   5546    528    454   -282
ATOM    387  O   LEU A 130      16.647  -5.022 -14.335  1.00 43.44           O  
ANISOU  387  O   LEU A 130     7498   3507   5502    533    375   -303
ATOM    388  CB  LEU A 130      14.184  -3.369 -14.869  1.00 42.18           C  
ANISOU  388  CB  LEU A 130     7487   3668   4872    550    631   -334
ATOM    389  CG  LEU A 130      13.798  -4.191 -16.076  1.00 51.91           C  
ANISOU  389  CG  LEU A 130     8760   5044   5920    537    748   -280
ATOM    390  CD1 LEU A 130      12.777  -5.265 -15.939  1.00 54.88           C  
ANISOU  390  CD1 LEU A 130     9220   5370   6263    545    788   -313
ATOM    391  CD2 LEU A 130      13.532  -3.255 -17.244  1.00 54.15           C  
ANISOU  391  CD2 LEU A 130     9068   5445   6060    504    745   -195
ATOM    392  H   LEU A 130      15.832  -3.230 -12.437  1.00 53.56           H  
ATOM    393  HA  LEU A 130      13.680  -4.760 -13.379  1.00 47.21           H  
ATOM    394  HB3 LEU A 130      15.133  -2.890 -15.111  1.00 42.18           H  
ATOM    395  HB2 LEU A 130      13.427  -2.614 -14.654  1.00 42.18           H  
ATOM    396  HG  LEU A 130      14.765  -4.642 -16.301  1.00 51.91           H  
ATOM    397 HD11 LEU A 130      13.252  -6.219 -15.711  1.00 54.88           H  
ATOM    398 HD12 LEU A 130      11.980  -4.896 -15.293  1.00 54.88           H  
ATOM    399 HD13 LEU A 130      12.219  -5.416 -16.864  1.00 54.88           H  
ATOM    400 HD21 LEU A 130      14.276  -3.518 -17.996  1.00 54.15           H  
ATOM    401 HD22 LEU A 130      12.525  -3.427 -17.624  1.00 54.15           H  
ATOM    402 HD23 LEU A 130      13.586  -2.182 -17.062  1.00 54.15           H  
ATOM    403  N   HIS A 131      15.527  -6.318 -12.874  1.00 43.79           N  
ANISOU  403  N   HIS A 131     7556   3822   5262    494    422   -225
ATOM    404  CA  HIS A 131      16.471  -7.435 -12.784  1.00 46.35           C  
ANISOU  404  CA  HIS A 131     7843   4012   5754    451    287   -168
ATOM    405  C   HIS A 131      16.061  -8.554 -13.822  1.00 49.85           C  
ANISOU  405  C   HIS A 131     8385   4453   6103    429    254   -213
ATOM    406  O   HIS A 131      14.931  -8.530 -14.293  1.00 51.25           O  
ANISOU  406  O   HIS A 131     8653   4769   6051    443    332   -249
ATOM    407  CB  HIS A 131      16.231  -8.150 -11.434  1.00 44.53           C  
ANISOU  407  CB  HIS A 131     7547   3867   5507    415    259    -64
ATOM    408  CG  HIS A 131      16.702  -7.522 -10.144  1.00 44.53           C  
ANISOU  408  CG  HIS A 131     7445   3883   5592    442    289      1
ATOM    409  ND1 HIS A 131      15.953  -6.699  -9.352  1.00 46.46           N  
ANISOU  409  ND1 HIS A 131     7599   3948   6104    458    229     70
ATOM    410  CD2 HIS A 131      17.892  -7.713  -9.495  1.00 44.96           C  
ANISOU  410  CD2 HIS A 131     7468   4110   5504    459    372     20
ATOM    411  CE1 HIS A 131      16.672  -6.451  -8.230  1.00 44.20           C  
ANISOU  411  CE1 HIS A 131     7234   3728   5831    486    263    134
ATOM    412  NE2 HIS A 131      17.821  -7.064  -8.253  1.00 46.53           N  
ANISOU  412  NE2 HIS A 131     7561   4236   5881    488    355     99
ATOM    413  H   HIS A 131      14.705  -6.479 -12.309  1.00 43.79           H  
ATOM    414  HA  HIS A 131      17.533  -7.257 -12.958  1.00 46.35           H  
ATOM    415  HB3 HIS A 131      16.767  -9.097 -11.498  1.00 44.53           H  
ATOM    416  HB2 HIS A 131      15.196  -8.471 -11.315  1.00 44.53           H  
ATOM    417  HD2 HIS A 131      18.788  -8.231  -9.803  1.00 44.96           H  
ATOM    418  HE1 HIS A 131      16.343  -5.953  -7.331  1.00 44.20           H  
ATOM    419  HE2 HIS A 131      18.536  -7.045  -7.540  1.00 46.53           H  
ATOM    420  N   ASP A 132      16.995  -9.497 -14.094  1.00 45.95           N  
ANISOU  420  N   ASP A 132     7863   3783   5814    389    135   -174
ATOM    421  CA  ASP A 132      16.765 -10.502 -15.157  1.00 44.54           C  
ANISOU  421  CA  ASP A 132     7769   3587   5567    368     92   -218
ATOM    422  C   ASP A 132      16.036 -11.666 -14.483  1.00 39.10           C  
ANISOU  422  C   ASP A 132     7115   3052   4691    329     78   -185
ATOM    423  O   ASP A 132      16.404 -12.123 -13.331  1.00 39.49           O  
ANISOU  423  O   ASP A 132     7104   3180   4722    303     78   -112
ATOM    424  CB  ASP A 132      18.044 -10.949 -15.937  1.00 49.29           C  
ANISOU  424  CB  ASP A 132     8322   3949   6458    329    -17   -173
ATOM    425  CG  ASP A 132      18.527 -10.005 -17.067  1.00 53.12           C  
ANISOU  425  CG  ASP A 132     8789   4278   7117    370      0   -224
ATOM    426  OD1 ASP A 132      19.107 -10.423 -18.100  1.00 51.98           O  
ANISOU  426  OD1 ASP A 132     8561   3930   7259    344    -58   -140
ATOM    427  OD2 ASP A 132      18.366  -8.783 -16.954  1.00 54.68           O1-
ANISOU  427  OD2 ASP A 132     9054   4554   7169    423     81   -326
ATOM    428  H   ASP A 132      17.878  -9.594 -13.614  1.00 45.95           H  
ATOM    429  HA  ASP A 132      16.148 -10.126 -15.974  1.00 44.54           H  
ATOM    430  HB3 ASP A 132      17.835 -11.950 -16.314  1.00 49.29           H  
ATOM    431  HB2 ASP A 132      18.889 -11.001 -15.251  1.00 49.29           H  
ATOM    432  N   ASP A 133      15.108 -12.114 -15.283  1.00 46.40           N  
ANISOU  432  N   ASP A 133     8134   4019   5476    327     65   -232
ATOM    433  CA  ASP A 133      14.343 -13.315 -14.971  1.00 44.38           C  
ANISOU  433  CA  ASP A 133     7919   3910   5033    296     51   -204
ATOM    434  C   ASP A 133      15.201 -14.569 -14.741  1.00 41.85           C  
ANISOU  434  C   ASP A 133     7544   3482   4874    213    -80   -142
ATOM    435  O   ASP A 133      16.147 -14.753 -15.420  1.00 38.63           O  
ANISOU  435  O   ASP A 133     7099   2880   4700    182   -157   -114
ATOM    436  CB  ASP A 133      13.289 -13.657 -16.059  1.00 50.19           C  
ANISOU  436  CB  ASP A 133     8767   4723   5580    329     84   -238
ATOM    437  CG  ASP A 133      12.315 -12.559 -16.513  1.00 54.98           C  
ANISOU  437  CG  ASP A 133     9415   5388   6086    387    203   -242
ATOM    438  OD1 ASP A 133      12.054 -11.596 -15.763  1.00 55.05           O  
ANISOU  438  OD1 ASP A 133     9504   5394   6019    414    221   -255
ATOM    439  OD2 ASP A 133      11.693 -12.706 -17.583  1.00 53.66           O1-
ANISOU  439  OD2 ASP A 133     9197   5260   5931    402    275   -224
ATOM    440  H   ASP A 133      14.965 -11.655 -16.171  1.00 46.40           H  
ATOM    441  HA  ASP A 133      13.839 -13.016 -14.052  1.00 44.38           H  
ATOM    442  HB3 ASP A 133      12.623 -14.486 -15.818  1.00 50.19           H  
ATOM    443  HB2 ASP A 133      13.832 -13.980 -16.947  1.00 50.19           H  
ATOM    444  N   ASP A 134      14.934 -15.325 -13.615  1.00 48.07           N  
ANISOU  444  N   ASP A 134     8323   4400   5543    168    -97    -92
ATOM    445  CA  ASP A 134      15.576 -16.568 -13.265  1.00 48.06           C  
ANISOU  445  CA  ASP A 134     8239   4325   5695     63   -213     35
ATOM    446  C   ASP A 134      16.899 -16.428 -12.507  1.00 44.48           C  
ANISOU  446  C   ASP A 134     7669   3751   5480     22   -247    223
ATOM    447  O   ASP A 134      17.465 -17.379 -11.964  1.00 46.48           O  
ANISOU  447  O   ASP A 134     7915   3964   5780    -81   -349    429
ATOM    448  CB  ASP A 134      15.578 -17.521 -14.463  1.00  0.00           C  
ATOM    449  CG  ASP A 134      15.947 -18.938 -14.091  1.00  0.00           C  
ATOM    450  OD1 ASP A 134      15.078 -19.530 -13.379  1.00  0.00           O  
ATOM    451  OD2 ASP A 134      16.876 -19.508 -14.650  1.00  0.00           O1-
ATOM    452  H   ASP A 134      14.372 -14.950 -12.865  1.00 48.07           H  
ATOM    453  HA  ASP A 134      14.925 -16.968 -12.487  1.00 48.06           H  
ATOM    454  HB3 ASP A 134      16.355 -17.079 -15.086  1.00  0.00           H  
ATOM    455  HB2 ASP A 134      14.696 -17.419 -15.095  1.00  0.00           H  
ATOM    456  N   SER A 135      17.413 -15.136 -12.447  1.00 39.77           N  
ANISOU  456  N   SER A 135     7012   3109   4991     91   -176    191
ATOM    457  CA  SER A 135      18.652 -14.767 -11.714  1.00 39.04           C  
ANISOU  457  CA  SER A 135     6783   2918   5133     67   -196    397
ATOM    458  C   SER A 135      18.568 -15.041 -10.184  1.00 43.38           C  
ANISOU  458  C   SER A 135     7361   3608   5513     24   -211    561
ATOM    459  O   SER A 135      17.448 -15.038  -9.636  1.00 41.46           O  
ANISOU  459  O   SER A 135     7221   3534   4997     46   -150    448
ATOM    460  CB  SER A 135      19.105 -13.260 -12.001  1.00 36.92           C  
ANISOU  460  CB  SER A 135     6499   2572   4958    153   -130    307
ATOM    461  OG  SER A 135      18.389 -12.329 -11.238  1.00 44.30           O  
ANISOU  461  OG  SER A 135     7481   3681   5671    219    -27    181
ATOM    462  H   SER A 135      17.091 -14.311 -12.933  1.00 39.77           H  
ATOM    463  HA  SER A 135      19.498 -15.292 -12.157  1.00 39.04           H  
ATOM    464  HB3 SER A 135      18.810 -13.105 -13.039  1.00 36.92           H  
ATOM    465  HB2 SER A 135      20.164 -13.066 -11.825  1.00 36.92           H  
ATOM    466  HG  SER A 135      17.825 -11.804 -11.812  1.00 44.30           H  
ATOM    467  N   ILE A 136      19.785 -15.220  -9.588  1.00 41.53           N  
ANISOU  467  N   ILE A 136     7009   3340   5432    -37   -270    848
ATOM    468  CA  ILE A 136      19.910 -15.294  -8.095  1.00 37.65           C  
ANISOU  468  CA  ILE A 136     6442   3066   4798   -101   -292   1078
ATOM    469  C   ILE A 136      20.697 -14.018  -7.618  1.00 40.89           C  
ANISOU  469  C   ILE A 136     6741   3474   5323    -41   -238   1213
ATOM    470  O   ILE A 136      21.656 -13.595  -8.280  1.00 36.95           O  
ANISOU  470  O   ILE A 136     6175   2814   5049    -23   -241   1341
ATOM    471  CB  ILE A 136      20.555 -16.574  -7.533  1.00 38.30           C  
ANISOU  471  CB  ILE A 136     6444   3223   4885   -233   -405   1318
ATOM    472  CG1 ILE A 136      19.619 -17.831  -7.825  1.00 34.00           C  
ANISOU  472  CG1 ILE A 136     6019   2667   4234   -294   -470   1171
ATOM    473  CG2 ILE A 136      20.913 -16.545  -6.009  1.00 37.96           C  
ANISOU  473  CG2 ILE A 136     6246   3504   4673   -292   -409   1527
ATOM    474  CD1 ILE A 136      20.385 -19.045  -8.398  1.00 39.70           C  
ANISOU  474  CD1 ILE A 136     6667   3460   4959   -442   -602   1363
ATOM    475  H   ILE A 136      20.587 -15.224 -10.201  1.00 41.53           H  
ATOM    476  HA  ILE A 136      18.906 -15.207  -7.680  1.00 37.65           H  
ATOM    477  HB  ILE A 136      21.540 -16.602  -7.999  1.00 38.30           H  
ATOM    478 HG13 ILE A 136      18.879 -17.474  -8.541  1.00 34.00           H  
ATOM    479 HG12 ILE A 136      19.133 -18.223  -6.932  1.00 34.00           H  
ATOM    480 HG21 ILE A 136      21.438 -17.477  -5.800  1.00 37.96           H  
ATOM    481 HG22 ILE A 136      21.739 -15.844  -5.898  1.00 37.96           H  
ATOM    482 HG23 ILE A 136      20.026 -16.331  -5.412  1.00 37.96           H  
ATOM    483 HD11 ILE A 136      21.404 -19.014  -8.013  1.00 39.70           H  
ATOM    484 HD12 ILE A 136      19.943 -19.943  -7.966  1.00 39.70           H  
ATOM    485 HD13 ILE A 136      20.275 -19.209  -9.470  1.00 39.70           H  
ATOM    486  N   GLN A 137      20.285 -13.500  -6.434  1.00 40.62           N  
ANISOU  486  N   GLN A 137     6706   3624   5105     -3   -168   1173
ATOM    487  CA  GLN A 137      20.667 -12.225  -5.829  1.00 39.23           C  
ANISOU  487  CA  GLN A 137     6457   3445   5003     67   -115   1237
ATOM    488  C   GLN A 137      20.619 -12.405  -4.267  1.00 34.81           C  
ANISOU  488  C   GLN A 137     5747   3231   4248     27    -93   1454
ATOM    489  O   GLN A 137      20.019 -13.404  -3.744  1.00 38.69           O  
ANISOU  489  O   GLN A 137     6216   3990   4495    -20    -64   1408
ATOM    490  CB  GLN A 137      19.594 -11.188  -6.205  1.00 36.71           C  
ANISOU  490  CB  GLN A 137     6288   3039   4621    193     11    887
ATOM    491  CG  GLN A 137      19.330 -10.965  -7.682  1.00 38.78           C  
ANISOU  491  CG  GLN A 137     6624   3138   4973    224     15    631
ATOM    492  CD  GLN A 137      20.561 -10.391  -8.468  1.00 44.21           C  
ANISOU  492  CD  GLN A 137     7192   3612   5995    239    -37    671
ATOM    493  OE1 GLN A 137      21.284  -9.563  -7.974  1.00 44.87           O  
ANISOU  493  OE1 GLN A 137     7180   3641   6228    254    -56    839
ATOM    494  NE2 GLN A 137      20.695 -10.850  -9.716  1.00 47.00           N  
ANISOU  494  NE2 GLN A 137     7533   3859   6466    237    -51    530
ATOM    495  H   GLN A 137      19.609 -14.063  -5.939  1.00 40.62           H  
ATOM    496  HA  GLN A 137      21.688 -12.069  -6.176  1.00 39.23           H  
ATOM    497  HB3 GLN A 137      19.757 -10.281  -5.622  1.00 36.71           H  
ATOM    498  HB2 GLN A 137      18.633 -11.434  -5.752  1.00 36.71           H  
ATOM    499  HG3 GLN A 137      18.525 -10.248  -7.847  1.00 38.78           H  
ATOM    500  HG2 GLN A 137      19.213 -11.830  -8.335  1.00 38.78           H  
ATOM    501 HE22 GLN A 137      21.493 -10.587 -10.276  1.00 47.00           H  
ATOM    502 HE21 GLN A 137      20.062 -11.524 -10.122  1.00 47.00           H  
ATOM    503  N   VAL A 138      21.262 -11.467  -3.515  1.00 31.80           N  
ANISOU  503  N   VAL A 138     5237   2879   3965     69    -76   1666
ATOM    504  CA  VAL A 138      21.242 -11.371  -2.053  1.00 35.31           C  
ANISOU  504  CA  VAL A 138     5656   3631   4129     74    -21   1726
ATOM    505  C   VAL A 138      20.737  -9.882  -1.887  1.00 36.36           C  
ANISOU  505  C   VAL A 138     5736   3815   4265     75    -18   1649
ATOM    506  O   VAL A 138      21.286  -8.920  -2.434  1.00 36.36           O  
ANISOU  506  O   VAL A 138     5790   3569   4456    179     -1   1625
ATOM    507  CB  VAL A 138      22.643 -11.493  -1.332  1.00 33.03           C  
ANISOU  507  CB  VAL A 138     5205   3404   3941    -28   -178   1951
ATOM    508  CG1 VAL A 138      22.475 -11.417   0.196  1.00 35.96           C  
ANISOU  508  CG1 VAL A 138     5326   4145   4192    -60   -165   2031
ATOM    509  CG2 VAL A 138      23.338 -12.819  -1.639  1.00 36.76           C  
ANISOU  509  CG2 VAL A 138     5595   3929   4442   -156   -290   2046
ATOM    510  H   VAL A 138      21.692 -10.637  -3.898  1.00 31.80           H  
ATOM    511  HA  VAL A 138      20.635 -12.140  -1.576  1.00 35.31           H  
ATOM    512  HB  VAL A 138      23.322 -10.697  -1.638  1.00 33.03           H  
ATOM    513 HG11 VAL A 138      21.905 -10.573   0.585  1.00 35.96           H  
ATOM    514 HG12 VAL A 138      21.917 -12.220   0.677  1.00 35.96           H  
ATOM    515 HG13 VAL A 138      23.419 -11.334   0.735  1.00 35.96           H  
ATOM    516 HG21 VAL A 138      24.258 -12.822  -1.055  1.00 36.76           H  
ATOM    517 HG22 VAL A 138      22.793 -13.696  -1.291  1.00 36.76           H  
ATOM    518 HG23 VAL A 138      23.637 -12.874  -2.686  1.00 36.76           H  
ATOM    519  N   ILE A 139      19.732  -9.690  -1.042  1.00 40.69           N  
ANISOU  519  N   ILE A 139     6241   4666   4553    103    132   1493
ATOM    520  CA  ILE A 139      19.098  -8.448  -0.796  1.00 42.14           C  
ANISOU  520  CA  ILE A 139     6460   4906   4646    265    347   1291
ATOM    521  C   ILE A 139      18.674  -8.415   0.673  1.00 38.34           C  
ANISOU  521  C   ILE A 139     5710   4887   3972    186    379   1305
ATOM    522  O   ILE A 139      18.073  -9.416   1.182  1.00 37.02           O  
ANISOU  522  O   ILE A 139     5449   4914   3703     38    292   1308
ATOM    523  CB  ILE A 139      17.742  -8.219  -1.593  1.00 34.03           C  
ANISOU  523  CB  ILE A 139     5687   3718   3524    382    516    909
ATOM    524  CG1 ILE A 139      17.944  -8.475  -3.067  1.00 37.59           C  
ANISOU  524  CG1 ILE A 139     6300   3928   4053    329    409    848
ATOM    525  CG2 ILE A 139      17.093  -6.842  -1.489  1.00 45.34           C  
ANISOU  525  CG2 ILE A 139     7312   4876   5039    565    679    714
ATOM    526  CD1 ILE A 139      16.733  -8.339  -3.990  1.00 38.04           C  
ANISOU  526  CD1 ILE A 139     6613   3840   3999    434    557    471
ATOM    527  H   ILE A 139      19.260 -10.530  -0.739  1.00 40.69           H  
ATOM    528  HA  ILE A 139      19.829  -7.677  -1.037  1.00 42.14           H  
ATOM    529  HB  ILE A 139      17.008  -8.926  -1.207  1.00 34.03           H  
ATOM    530 HG13 ILE A 139      18.325  -9.473  -3.286  1.00 37.59           H  
ATOM    531 HG12 ILE A 139      18.743  -7.828  -3.429  1.00 37.59           H  
ATOM    532 HG21 ILE A 139      16.069  -6.916  -1.853  1.00 45.34           H  
ATOM    533 HG22 ILE A 139      17.128  -6.443  -0.475  1.00 45.34           H  
ATOM    534 HG23 ILE A 139      17.587  -6.086  -2.100  1.00 45.34           H  
ATOM    535 HD11 ILE A 139      16.398  -7.371  -4.363  1.00 38.04           H  
ATOM    536 HD12 ILE A 139      17.003  -8.821  -4.930  1.00 38.04           H  
ATOM    537 HD13 ILE A 139      15.875  -8.853  -3.558  1.00 38.04           H  
ATOM    538  N   PRO A 140      19.078  -7.344   1.382  1.00 39.18           N  
ANISOU  538  N   PRO A 140     5727   5095   4065    299    508   1256
ATOM    539  CA  PRO A 140      18.735  -7.190   2.793  1.00 38.06           C  
ANISOU  539  CA  PRO A 140     5334   5321   3805    223    529   1157
ATOM    540  C   PRO A 140      17.294  -6.705   3.043  1.00 36.31           C  
ANISOU  540  C   PRO A 140     5126   5165   3504    155    580    806
ATOM    541  O   PRO A 140      16.661  -6.022   2.262  1.00 40.27           O  
ANISOU  541  O   PRO A 140     5758   5512   4030    234    639    618
ATOM    542  CB  PRO A 140      19.822  -6.120   3.208  1.00 37.01           C  
ANISOU  542  CB  PRO A 140     5108   5239   3714    367    642   1177
ATOM    543  CG  PRO A 140      20.116  -5.224   2.057  1.00 44.31           C  
ANISOU  543  CG  PRO A 140     6211   5811   4814    489    633   1396
ATOM    544  CD  PRO A 140      19.962  -6.244   0.884  1.00 41.34           C  
ANISOU  544  CD  PRO A 140     6124   5102   4480    486    613   1283
ATOM    545  HA  PRO A 140      18.900  -8.140   3.301  1.00 38.06           H  
ATOM    546  HB3 PRO A 140      20.745  -6.620   3.502  1.00 37.01           H  
ATOM    547  HB2 PRO A 140      19.537  -5.578   4.109  1.00 37.01           H  
ATOM    548  HG3 PRO A 140      21.176  -4.996   2.168  1.00 44.31           H  
ATOM    549  HG2 PRO A 140      19.475  -4.365   1.859  1.00 44.31           H  
ATOM    550  HD2 PRO A 140      19.374  -5.854   0.053  1.00 41.34           H  
ATOM    551  HD3 PRO A 140      20.961  -6.578   0.604  1.00 41.34           H  
ATOM    552  N   VAL A 141      16.671  -7.183   4.132  1.00 36.10           N  
ANISOU  552  N   VAL A 141     4952   5304   3461     77    552    732
ATOM    553  CA  VAL A 141      15.188  -7.040   4.310  1.00 37.21           C  
ANISOU  553  CA  VAL A 141     5044   5501   3592    100    587    525
ATOM    554  C   VAL A 141      14.930  -5.701   5.133  1.00 40.55           C  
ANISOU  554  C   VAL A 141     5294   6057   4055    188    622    451
ATOM    555  O   VAL A 141      15.782  -5.224   5.840  1.00 41.05           O  
ANISOU  555  O   VAL A 141     5141   6334   4124    208    567    589
ATOM    556  CB  VAL A 141      14.634  -8.183   5.153  1.00 31.53           C  
ANISOU  556  CB  VAL A 141     4228   4904   2847     54    499    595
ATOM    557  CG1 VAL A 141      13.228  -7.969   5.629  1.00 36.22           C  
ANISOU  557  CG1 VAL A 141     4686   5614   3462     92    495    450
ATOM    558  CG2 VAL A 141      14.776  -9.550   4.375  1.00 32.18           C  
ANISOU  558  CG2 VAL A 141     4540   4801   2885    -26    466    602
ATOM    559  H   VAL A 141      17.225  -7.665   4.825  1.00 36.10           H  
ATOM    560  HA  VAL A 141      14.717  -6.967   3.330  1.00 37.21           H  
ATOM    561  HB  VAL A 141      15.227  -8.280   6.062  1.00 31.53           H  
ATOM    562 HG11 VAL A 141      13.142  -7.453   6.585  1.00 36.22           H  
ATOM    563 HG12 VAL A 141      12.680  -7.386   4.890  1.00 36.22           H  
ATOM    564 HG13 VAL A 141      12.656  -8.897   5.659  1.00 36.22           H  
ATOM    565 HG21 VAL A 141      14.305 -10.375   4.908  1.00 32.18           H  
ATOM    566 HG22 VAL A 141      14.540  -9.663   3.317  1.00 32.18           H  
ATOM    567 HG23 VAL A 141      15.820  -9.859   4.425  1.00 32.18           H  
ATOM    568  N   LEU A 142      13.765  -5.122   4.772  1.00 43.48           N  
ANISOU  568  N   LEU A 142     5734   6323   4464    223    677    254
ATOM    569  CA  LEU A 142      13.465  -3.724   5.228  1.00 45.49           C  
ANISOU  569  CA  LEU A 142     5874   6660   4751    281    690    195
ATOM    570  C   LEU A 142      13.065  -3.815   6.723  1.00 44.53           C  
ANISOU  570  C   LEU A 142     5517   6799   4604    279    580    259
ATOM    571  O   LEU A 142      12.089  -4.511   6.955  1.00 46.49           O  
ANISOU  571  O   LEU A 142     5750   7069   4844    240    531    231
ATOM    572  CB  LEU A 142      12.300  -3.258   4.298  1.00 46.08           C  
ANISOU  572  CB  LEU A 142     6063   6565   4882    283    741      7
ATOM    573  CG  LEU A 142      11.761  -1.875   4.576  1.00 45.43           C  
ANISOU  573  CG  LEU A 142     5950   6473   4839    330    788    -50
ATOM    574  CD1 LEU A 142      12.784  -0.776   4.460  1.00 45.02           C  
ANISOU  574  CD1 LEU A 142     5939   6357   4808    396    831      0
ATOM    575  CD2 LEU A 142      10.595  -1.659   3.570  1.00 43.34           C  
ANISOU  575  CD2 LEU A 142     5749   6090   4630    317    808   -196
ATOM    576  H   LEU A 142      13.209  -5.608   4.083  1.00 43.48           H  
ATOM    577  HA  LEU A 142      14.335  -3.105   5.008  1.00 45.49           H  
ATOM    578  HB3 LEU A 142      11.443  -3.912   4.458  1.00 46.08           H  
ATOM    579  HB2 LEU A 142      12.754  -3.420   3.320  1.00 46.08           H  
ATOM    580  HG  LEU A 142      11.239  -1.844   5.532  1.00 45.43           H  
ATOM    581 HD11 LEU A 142      13.620  -1.039   3.811  1.00 45.02           H  
ATOM    582 HD12 LEU A 142      12.282   0.080   4.009  1.00 45.02           H  
ATOM    583 HD13 LEU A 142      13.166  -0.500   5.443  1.00 45.02           H  
ATOM    584 HD21 LEU A 142       9.951  -0.985   4.135  1.00 43.34           H  
ATOM    585 HD22 LEU A 142      10.964  -1.260   2.625  1.00 43.34           H  
ATOM    586 HD23 LEU A 142      10.036  -2.568   3.348  1.00 43.34           H  
ATOM    587  N   PRO A 143      13.789  -3.131   7.597  1.00 49.70           N  
ANISOU  587  N   PRO A 143     5958   7678   5246    311    519    335
ATOM    588  CA  PRO A 143      13.533  -3.189   9.077  1.00 52.47           C  
ANISOU  588  CA  PRO A 143     6023   8350   5564    276    366    423
ATOM    589  C   PRO A 143      12.220  -2.554   9.583  1.00 55.23           C  
ANISOU  589  C   PRO A 143     6321   8749   5913    253    309    299
ATOM    590  O   PRO A 143      11.917  -2.739  10.760  1.00 65.01           O  
ANISOU  590  O   PRO A 143     7431  10129   7141    196    218    327
ATOM    591  CB  PRO A 143      14.747  -2.531   9.754  1.00 55.08           C  
ANISOU  591  CB  PRO A 143     6168   8889   5871    316    314    520
ATOM    592  CG  PRO A 143      15.162  -1.554   8.687  1.00 55.58           C  
ANISOU  592  CG  PRO A 143     6410   8741   5965    368    448    530
ATOM    593  CD  PRO A 143      15.006  -2.329   7.393  1.00 61.88           C  
ANISOU  593  CD  PRO A 143     7494   9215   6801    368    572    353
ATOM    594  HA  PRO A 143      13.612  -4.250   9.313  1.00 52.47           H  
ATOM    595  HB3 PRO A 143      15.573  -3.241   9.797  1.00 55.08           H  
ATOM    596  HB2 PRO A 143      14.570  -2.168  10.766  1.00 55.08           H  
ATOM    597  HG3 PRO A 143      16.175  -1.183   8.840  1.00 55.58           H  
ATOM    598  HG2 PRO A 143      14.406  -0.768   8.672  1.00 55.58           H  
ATOM    599  HD2 PRO A 143      14.692  -1.616   6.630  1.00 61.88           H  
ATOM    600  HD3 PRO A 143      15.825  -2.956   7.042  1.00 61.88           H  
ATOM    601  N   GLN A 144      11.409  -1.821   8.795  1.00 51.41           N  
ANISOU  601  N   GLN A 144     5920   8164   5448    284    357    172
ATOM    602  CA  GLN A 144      10.196  -1.306   9.262  1.00 52.60           C  
ANISOU  602  CA  GLN A 144     5972   8419   5596    252    282     86
ATOM    603  C   GLN A 144       9.201  -1.343   8.165  1.00 51.32           C  
ANISOU  603  C   GLN A 144     6013   8003   5485    237    365    -29
ATOM    604  O   GLN A 144       9.107  -0.315   7.457  1.00 47.29           O  
ANISOU  604  O   GLN A 144     5413   7579   4976    199    297    -73
ATOM    605  CB  GLN A 144      10.457   0.050   9.921  1.00  0.00           C  
ATOM    606  CG  GLN A 144       9.139   0.785  10.410  1.00  0.00           C  
ATOM    607  CD  GLN A 144       9.254   1.737  11.630  1.00  0.00           C  
ATOM    608  OE1 GLN A 144       8.521   1.606  12.591  1.00  0.00           O  
ATOM    609  NE2 GLN A 144      10.389   2.452  11.767  1.00  0.00           N  
ATOM    610  H   GLN A 144      11.606  -1.866   7.806  1.00 51.41           H  
ATOM    611  HA  GLN A 144       9.775  -1.984  10.004  1.00 52.60           H  
ATOM    612  HB3 GLN A 144      11.082   0.676   9.285  1.00  0.00           H  
ATOM    613  HB2 GLN A 144      11.100  -0.246  10.750  1.00  0.00           H  
ATOM    614  HG3 GLN A 144       8.404   0.059  10.755  1.00  0.00           H  
ATOM    615  HG2 GLN A 144       8.548   1.255   9.625  1.00  0.00           H  
ATOM    616 HE22 GLN A 144      10.653   2.957  12.601  1.00  0.00           H  
ATOM    617 HE21 GLN A 144      11.248   2.236  11.282  1.00  0.00           H  
ATOM    618  N   VAL A 145       8.324  -2.383   8.050  1.00 50.32           N  
ANISOU  618  N   VAL A 145     6149   7575   5397    256    503    -73
ATOM    619  CA  VAL A 145       7.191  -2.489   7.126  1.00 41.08           C  
ANISOU  619  CA  VAL A 145     5174   6166   4270    234    583   -167
ATOM    620  C   VAL A 145       6.030  -3.278   7.769  1.00 43.23           C  
ANISOU  620  C   VAL A 145     5435   6460   4530    206    530   -146
ATOM    621  O   VAL A 145       6.319  -4.223   8.478  1.00 53.08           O  
ANISOU  621  O   VAL A 145     6719   7694   5756    197    527    -90
ATOM    622  CB  VAL A 145       7.650  -3.118   5.815  1.00 45.88           C  
ANISOU  622  CB  VAL A 145     6011   6503   4918    208    715   -232
ATOM    623  CG1 VAL A 145       7.892  -4.603   5.854  1.00 42.41           C  
ANISOU  623  CG1 VAL A 145     5659   5932   4522    134    736   -332
ATOM    624  CG2 VAL A 145       6.700  -2.821   4.669  1.00 50.16           C  
ANISOU  624  CG2 VAL A 145     6543   7034   5483    226    769   -269
ATOM    625  H   VAL A 145       8.428  -3.276   8.509  1.00 50.32           H  
ATOM    626  HA  VAL A 145       6.801  -1.526   6.796  1.00 41.08           H  
ATOM    627  HB  VAL A 145       8.571  -2.642   5.478  1.00 45.88           H  
ATOM    628 HG11 VAL A 145       8.517  -4.933   5.023  1.00 42.41           H  
ATOM    629 HG12 VAL A 145       8.499  -4.902   6.708  1.00 42.41           H  
ATOM    630 HG13 VAL A 145       6.951  -5.146   5.762  1.00 42.41           H  
ATOM    631 HG21 VAL A 145       6.404  -1.781   4.539  1.00 50.16           H  
ATOM    632 HG22 VAL A 145       7.119  -3.178   3.728  1.00 50.16           H  
ATOM    633 HG23 VAL A 145       5.767  -3.381   4.725  1.00 50.16           H  
ATOM    634  N   MET A 146       4.746  -2.824   7.594  1.00 39.66           N  
ANISOU  634  N   MET A 146     4937   6039   4092    186    494   -192
ATOM    635  CA  MET A 146       3.543  -3.383   8.158  1.00 42.23           C  
ANISOU  635  CA  MET A 146     5237   6396   4413    158    444   -184
ATOM    636  C   MET A 146       2.498  -3.752   7.134  1.00 42.53           C  
ANISOU  636  C   MET A 146     5505   6174   4482    156    537   -244
ATOM    637  O   MET A 146       1.307  -3.656   7.354  1.00 48.84           O  
ANISOU  637  O   MET A 146     6248   7020   5290    143    498   -267
ATOM    638  CB  MET A 146       2.992  -2.315   9.120  1.00 42.69           C  
ANISOU  638  CB  MET A 146     5003   6758   4458    116    303   -178
ATOM    639  CG  MET A 146       3.958  -1.753  10.136  1.00 50.27           C  
ANISOU  639  CG  MET A 146     5709   8014   5376     96    190    -98
ATOM    640  SD  MET A 146       4.534  -2.978  11.306  1.00 66.35           S  
ANISOU  640  SD  MET A 146     7698  10123   7388     65    159      9
ATOM    641  CE  MET A 146       5.812  -2.069  12.103  1.00 68.12           C  
ANISOU  641  CE  MET A 146     7712  10601   7570     66     83    130
ATOM    642  H   MET A 146       4.648  -2.002   7.016  1.00 39.66           H  
ATOM    643  HA  MET A 146       3.796  -4.278   8.725  1.00 42.23           H  
ATOM    644  HB3 MET A 146       2.038  -2.512   9.608  1.00 42.69           H  
ATOM    645  HB2 MET A 146       2.638  -1.515   8.470  1.00 42.69           H  
ATOM    646  HG3 MET A 146       3.494  -0.983  10.752  1.00 50.27           H  
ATOM    647  HG2 MET A 146       4.792  -1.281   9.616  1.00 50.27           H  
ATOM    648  HE1 MET A 146       6.710  -2.187  11.497  1.00 68.12           H  
ATOM    649  HE2 MET A 146       5.538  -1.056  12.399  1.00 68.12           H  
ATOM    650  HE3 MET A 146       5.905  -2.646  13.022  1.00 68.12           H  
ATOM    651  N   MET A 147       3.006  -4.260   6.012  1.00 38.87           N  
ANISOU  651  N   MET A 147     5257   5474   4038    120    649   -286
ATOM    652  CA  MET A 147       2.309  -4.502   4.777  1.00 36.62           C  
ANISOU  652  CA  MET A 147     4942   5166   3806     62    618   -379
ATOM    653  C   MET A 147       3.147  -5.569   4.030  1.00 43.68           C  
ANISOU  653  C   MET A 147     5903   6026   4668    151    585   -346
ATOM    654  O   MET A 147       4.326  -5.468   3.930  1.00 45.38           O  
ANISOU  654  O   MET A 147     6124   6264   4854    131    576   -308
ATOM    655  CB  MET A 147       2.091  -3.223   3.948  1.00 42.62           C  
ANISOU  655  CB  MET A 147     5720   5902   4573    177    637   -409
ATOM    656  CG  MET A 147       3.212  -2.200   3.933  1.00 36.13           C  
ANISOU  656  CG  MET A 147     5074   4857   3795    253    666   -341
ATOM    657  SD  MET A 147       2.895  -0.707   3.017  1.00 46.19           S  
ANISOU  657  SD  MET A 147     6464   5954   5132    282    736   -342
ATOM    658  CE  MET A 147       2.790  -1.436   1.369  1.00 42.66           C  
ANISOU  658  CE  MET A 147     6148   5340   4722    265    765   -324
ATOM    659  H   MET A 147       3.990  -4.445   6.144  1.00 38.87           H  
ATOM    660  HA  MET A 147       1.329  -4.850   5.105  1.00 36.62           H  
ATOM    661  HB3 MET A 147       1.189  -2.680   4.230  1.00 42.62           H  
ATOM    662  HB2 MET A 147       1.882  -3.453   2.903  1.00 42.62           H  
ATOM    663  HG3 MET A 147       4.114  -2.618   3.485  1.00 36.13           H  
ATOM    664  HG2 MET A 147       3.372  -1.930   4.976  1.00 36.13           H  
ATOM    665  HE1 MET A 147       3.798  -1.844   1.297  1.00 42.66           H  
ATOM    666  HE2 MET A 147       2.040  -2.204   1.182  1.00 42.66           H  
ATOM    667  HE3 MET A 147       2.687  -0.658   0.612  1.00 42.66           H  
ATOM    668  N   ILE A 148       2.438  -6.518   3.393  1.00 46.16           N  
ANISOU  668  N   ILE A 148     6355   6156   5028    215    586   -324
ATOM    669  CA  ILE A 148       2.739  -7.400   2.295  1.00 40.50           C  
ANISOU  669  CA  ILE A 148     5816   5233   4338    252    583   -264
ATOM    670  C   ILE A 148       2.619  -6.617   0.968  1.00 37.44           C  
ANISOU  670  C   ILE A 148     5645   4568   4011    292    639   -205
ATOM    671  O   ILE A 148       1.569  -6.622   0.366  1.00 35.28           O  
ANISOU  671  O   ILE A 148     5470   4172   3761    294    674   -185
ATOM    672  CB  ILE A 148       1.988  -8.770   2.358  1.00 42.68           C  
ANISOU  672  CB  ILE A 148     6098   5514   4604    243    558   -272
ATOM    673  CG1 ILE A 148       2.560  -9.651   3.492  1.00 43.87           C  
ANISOU  673  CG1 ILE A 148     6030   5959   4679    164    512   -321
ATOM    674  CG2 ILE A 148       2.111  -9.537   1.054  1.00 41.64           C  
ANISOU  674  CG2 ILE A 148     6175   5149   4499    278    561   -207
ATOM    675  CD1 ILE A 148       1.472  -9.617   4.586  1.00 43.35           C  
ANISOU  675  CD1 ILE A 148     5938   5935   4597    141    489   -340
ATOM    676  H   ILE A 148       1.441  -6.524   3.553  1.00 46.16           H  
ATOM    677  HA  ILE A 148       3.777  -7.733   2.271  1.00 40.50           H  
ATOM    678  HB  ILE A 148       0.928  -8.550   2.485  1.00 42.68           H  
ATOM    679 HG13 ILE A 148       3.515  -9.302   3.884  1.00 43.87           H  
ATOM    680 HG12 ILE A 148       2.778 -10.654   3.125  1.00 43.87           H  
ATOM    681 HG21 ILE A 148       1.572 -10.478   1.166  1.00 41.64           H  
ATOM    682 HG22 ILE A 148       1.756  -9.023   0.161  1.00 41.64           H  
ATOM    683 HG23 ILE A 148       3.155  -9.805   0.886  1.00 41.64           H  
ATOM    684 HD11 ILE A 148       1.523  -8.750   5.245  1.00 43.35           H  
ATOM    685 HD12 ILE A 148       0.448  -9.542   4.221  1.00 43.35           H  
ATOM    686 HD13 ILE A 148       1.508 -10.522   5.193  1.00 43.35           H  
ATOM    687  N   LEU A 149       3.743  -5.912   0.657  1.00 42.29           N  
ANISOU  687  N   LEU A 149     6330   5101   4636    313    655   -170
ATOM    688  CA  LEU A 149       3.839  -5.003  -0.479  1.00 39.34           C  
ANISOU  688  CA  LEU A 149     6137   4512   4297    330    714   -110
ATOM    689  C   LEU A 149       3.447  -5.701  -1.777  1.00 37.27           C  
ANISOU  689  C   LEU A 149     6071   4064   4026    339    722    -32
ATOM    690  O   LEU A 149       4.033  -6.700  -2.095  1.00 39.26           O  
ANISOU  690  O   LEU A 149     6347   4310   4260    346    677    -19
ATOM    691  CB  LEU A 149       5.182  -4.204  -0.606  1.00 40.39           C  
ANISOU  691  CB  LEU A 149     6268   4642   4435    349    729   -101
ATOM    692  CG  LEU A 149       5.204  -3.142  -1.694  1.00 40.09           C  
ANISOU  692  CG  LEU A 149     6358   4454   4420    354    799    -60
ATOM    693  CD1 LEU A 149       4.071  -2.052  -1.703  1.00 36.21           C  
ANISOU  693  CD1 LEU A 149     5796   4014   3949    332    838   -109
ATOM    694  CD2 LEU A 149       6.557  -2.584  -1.921  1.00 26.38           C  
ANISOU  694  CD2 LEU A 149     4621   2717   2686    381    807    -50
ATOM    695  H   LEU A 149       4.448  -5.955   1.378  1.00 42.29           H  
ATOM    696  HA  LEU A 149       3.017  -4.327  -0.243  1.00 39.34           H  
ATOM    697  HB3 LEU A 149       5.980  -4.907  -0.844  1.00 40.39           H  
ATOM    698  HB2 LEU A 149       5.441  -3.661   0.303  1.00 40.39           H  
ATOM    699  HG  LEU A 149       4.952  -3.705  -2.593  1.00 40.09           H  
ATOM    700 HD11 LEU A 149       4.004  -1.387  -2.563  1.00 36.21           H  
ATOM    701 HD12 LEU A 149       3.086  -2.454  -1.465  1.00 36.21           H  
ATOM    702 HD13 LEU A 149       4.480  -1.320  -1.007  1.00 36.21           H  
ATOM    703 HD21 LEU A 149       6.981  -2.610  -0.917  1.00 26.38           H  
ATOM    704 HD22 LEU A 149       7.137  -3.185  -2.621  1.00 26.38           H  
ATOM    705 HD23 LEU A 149       6.600  -1.557  -2.284  1.00 26.38           H  
ATOM    706  N   VAL A 150       2.412  -5.155  -2.521  1.00 40.39           N  
ANISOU  706  N   VAL A 150     6598   4329   4418    334    781     16
ATOM    707  CA  VAL A 150       2.072  -5.585  -3.850  1.00 40.03           C  
ANISOU  707  CA  VAL A 150     6733   4147   4331    342    797     92
ATOM    708  C   VAL A 150       2.942  -4.614  -4.762  1.00 40.24           C  
ANISOU  708  C   VAL A 150     6826   4123   4340    340    835    110
ATOM    709  O   VAL A 150       3.053  -3.402  -4.434  1.00 38.34           O  
ANISOU  709  O   VAL A 150     6592   3860   4114    330    900    109
ATOM    710  CB  VAL A 150       0.634  -5.242  -4.374  1.00 43.63           C  
ANISOU  710  CB  VAL A 150     7233   4566   4777    334    826    102
ATOM    711  CG1 VAL A 150       0.360  -5.519  -5.866  1.00 44.69           C  
ANISOU  711  CG1 VAL A 150     7432   4673   4876    343    804    114
ATOM    712  CG2 VAL A 150      -0.505  -5.942  -3.599  1.00 40.03           C  
ANISOU  712  CG2 VAL A 150     6644   4224   4342    333    774     43
ATOM    713  H   VAL A 150       2.119  -4.210  -2.317  1.00 40.39           H  
ATOM    714  HA  VAL A 150       2.222  -6.637  -4.095  1.00 40.03           H  
ATOM    715  HB  VAL A 150       0.535  -4.185  -4.129  1.00 43.63           H  
ATOM    716 HG11 VAL A 150       0.686  -6.508  -6.189  1.00 44.69           H  
ATOM    717 HG12 VAL A 150      -0.700  -5.371  -6.074  1.00 44.69           H  
ATOM    718 HG13 VAL A 150       0.861  -4.758  -6.464  1.00 44.69           H  
ATOM    719 HG21 VAL A 150      -1.426  -5.517  -3.998  1.00 40.03           H  
ATOM    720 HG22 VAL A 150      -0.531  -7.007  -3.831  1.00 40.03           H  
ATOM    721 HG23 VAL A 150      -0.530  -5.651  -2.549  1.00 40.03           H  
ATOM    722  N   PRO A 151       3.658  -5.162  -5.787  1.00 36.80           N  
ANISOU  722  N   PRO A 151     6439   3674   3870    349    801    117
ATOM    723  CA  PRO A 151       4.381  -4.426  -6.861  1.00 34.90           C  
ANISOU  723  CA  PRO A 151     6278   3386   3597    353    849    122
ATOM    724  C   PRO A 151       3.665  -3.267  -7.579  1.00 35.93           C  
ANISOU  724  C   PRO A 151     6462   3470   3721    341    925    124
ATOM    725  O   PRO A 151       2.439  -3.290  -7.855  1.00 35.76           O  
ANISOU  725  O   PRO A 151     6463   3438   3688    339    922    127
ATOM    726  CB  PRO A 151       4.637  -5.470  -7.919  1.00 33.55           C  
ANISOU  726  CB  PRO A 151     6178   3197   3371    367    802    123
ATOM    727  CG  PRO A 151       4.802  -6.745  -7.156  1.00 36.12           C  
ANISOU  727  CG  PRO A 151     6429   3575   3719    364    721    118
ATOM    728  CD  PRO A 151       3.793  -6.604  -6.036  1.00 36.57           C  
ANISOU  728  CD  PRO A 151     6412   3662   3820    357    727    115
ATOM    729  HA  PRO A 151       5.331  -4.130  -6.415  1.00 34.90           H  
ATOM    730  HB3 PRO A 151       5.501  -5.209  -8.531  1.00 33.55           H  
ATOM    731  HB2 PRO A 151       3.741  -5.665  -8.507  1.00 33.55           H  
ATOM    732  HG3 PRO A 151       5.788  -6.672  -6.698  1.00 36.12           H  
ATOM    733  HG2 PRO A 151       4.938  -7.666  -7.724  1.00 36.12           H  
ATOM    734  HD2 PRO A 151       2.855  -6.969  -6.456  1.00 36.57           H  
ATOM    735  HD3 PRO A 151       4.114  -7.233  -5.206  1.00 36.57           H  
ATOM    736  N   GLY A 152       4.359  -2.110  -7.668  1.00 35.80           N  
ANISOU  736  N   GLY A 152     6469   3421   3713    335    999    122
ATOM    737  CA  GLY A 152       3.901  -0.944  -8.449  1.00 37.38           C  
ANISOU  737  CA  GLY A 152     6716   3572   3914    316   1084    119
ATOM    738  C   GLY A 152       3.088   0.062  -7.642  1.00 30.62           C  
ANISOU  738  C   GLY A 152     5791   2728   3114    289   1127    109
ATOM    739  O   GLY A 152       2.646   1.070  -8.226  1.00 38.41           O  
ANISOU  739  O   GLY A 152     6802   3676   4115    267   1210     95
ATOM    740  H   GLY A 152       5.363  -2.144  -7.562  1.00 35.80           H  
ATOM    741  HA3 GLY A 152       3.420  -1.268  -9.372  1.00 37.38           H  
ATOM    742  HA2 GLY A 152       4.803  -0.358  -8.621  1.00 37.38           H  
ATOM    743  N   GLN A 153       2.874  -0.262  -6.364  1.00 29.97           N  
ANISOU  743  N   GLN A 153     5619   2704   3064    289   1074    101
ATOM    744  CA  GLN A 153       2.118   0.494  -5.370  1.00 32.17           C  
ANISOU  744  CA  GLN A 153     5765   3057   3402    268   1079     38
ATOM    745  C   GLN A 153       3.302   1.198  -4.644  1.00 33.76           C  
ANISOU  745  C   GLN A 153     5872   3316   3639    275   1088    -12
ATOM    746  O   GLN A 153       4.404   0.703  -4.470  1.00 33.63           O  
ANISOU  746  O   GLN A 153     5850   3312   3615    303   1059     -2
ATOM    747  CB  GLN A 153       1.457  -0.438  -4.310  1.00 33.84           C  
ANISOU  747  CB  GLN A 153     5866   3363   3627    275   1001      8
ATOM    748  CG  GLN A 153       0.556   0.331  -3.287  1.00 46.45           C  
ANISOU  748  CG  GLN A 153     7326   5064   5260    252   1001    -68
ATOM    749  CD  GLN A 153      -0.037  -0.594  -2.208  1.00 45.84           C  
ANISOU  749  CD  GLN A 153     7132   5109   5178    259    926   -107
ATOM    750  OE1 GLN A 153      -0.952  -1.381  -2.474  1.00 38.87           O  
ANISOU  750  OE1 GLN A 153     6267   4226   4275    280    874    -80
ATOM    751  NE2 GLN A 153       0.605  -0.654  -1.045  1.00 49.88           N  
ANISOU  751  NE2 GLN A 153     7513   5738   5700    238    920   -179
ATOM    752  H   GLN A 153       3.460  -0.965  -5.935  1.00 29.97           H  
ATOM    753  HA  GLN A 153       1.472   1.255  -5.809  1.00 32.17           H  
ATOM    754  HB3 GLN A 153       2.249  -0.971  -3.783  1.00 33.84           H  
ATOM    755  HB2 GLN A 153       0.836  -1.187  -4.800  1.00 33.84           H  
ATOM    756  HG3 GLN A 153      -0.052   1.091  -3.777  1.00 46.45           H  
ATOM    757  HG2 GLN A 153       1.390   0.858  -2.824  1.00 46.45           H  
ATOM    758 HE22 GLN A 153       0.291  -1.294  -0.330  1.00 49.88           H  
ATOM    759 HE21 GLN A 153       1.399  -0.077  -0.807  1.00 49.88           H  
ATOM    760  N   THR A 154       3.048   2.360  -4.186  1.00 36.29           N  
ANISOU  760  N   THR A 154     5206   4231   4350    -72    -62   -271
ATOM    761  CA  THR A 154       3.915   3.156  -3.328  1.00 31.64           C  
ANISOU  761  CA  THR A 154     4604   3636   3782    -37    -36   -221
ATOM    762  C   THR A 154       4.053   2.469  -1.874  1.00 28.74           C  
ANISOU  762  C   THR A 154     4219   3314   3387      6    -61   -178
ATOM    763  O   THR A 154       3.144   1.880  -1.253  1.00 28.96           O  
ANISOU  763  O   THR A 154     4248   3388   3369     18   -116   -190
ATOM    764  CB  THR A 154       3.367   4.621  -3.107  1.00 35.95           C  
ANISOU  764  CB  THR A 154     5159   4177   4322    -39    -51   -233
ATOM    765  OG1 THR A 154       2.998   5.198  -4.372  1.00 38.44           O  
ANISOU  765  OG1 THR A 154     5494   4450   4663    -83    -20   -273
ATOM    766  CG2 THR A 154       4.394   5.515  -2.393  1.00 37.90           C  
ANISOU  766  CG2 THR A 154     5386   4419   4596      2    -33   -187
ATOM    767  H   THR A 154       2.158   2.808  -4.351  1.00 36.29           H  
ATOM    768  HA  THR A 154       4.832   3.140  -3.917  1.00 31.64           H  
ATOM    769  HB  THR A 154       2.411   4.562  -2.587  1.00 35.95           H  
ATOM    770  HG1 THR A 154       2.133   4.865  -4.622  1.00 38.44           H  
ATOM    771 HG21 THR A 154       4.121   6.561  -2.534  1.00 37.90           H  
ATOM    772 HG22 THR A 154       4.415   5.250  -1.336  1.00 37.90           H  
ATOM    773 HG23 THR A 154       5.404   5.343  -2.765  1.00 37.90           H  
ATOM    774  N   LEU A 155       5.169   2.922  -1.224  1.00 32.52           N  
ANISOU  774  N   LEU A 155     4687   3777   3893     30    -23   -129
ATOM    775  CA  LEU A 155       5.640   2.555   0.085  1.00 31.90           C  
ANISOU  775  CA  LEU A 155     4599   3735   3786     68    -40    -85
ATOM    776  C   LEU A 155       6.387   3.715   0.711  1.00 32.72           C  
ANISOU  776  C   LEU A 155     4700   3831   3900    111    -47    -41
ATOM    777  O   LEU A 155       7.577   3.847   0.498  1.00 37.46           O  
ANISOU  777  O   LEU A 155     5302   4385   4545    119     -9    -15
ATOM    778  CB  LEU A 155       6.639   1.325  -0.042  1.00 28.22           C  
ANISOU  778  CB  LEU A 155     4130   3257   3335     58      5    -62
ATOM    779  CG  LEU A 155       7.346   0.782   1.217  1.00 26.83           C  
ANISOU  779  CG  LEU A 155     3950   3124   3121     86     -6    -24
ATOM    780  CD1 LEU A 155       6.235   0.182   2.112  1.00 33.79           C  
ANISOU  780  CD1 LEU A 155     4820   4067   3950     94    -63    -56
ATOM    781  CD2 LEU A 155       8.536  -0.230   0.895  1.00 32.51           C  
ANISOU  781  CD2 LEU A 155     4669   3830   3852     61     46    -10
ATOM    782  H   LEU A 155       5.812   3.508  -1.737  1.00 32.52           H  
ATOM    783  HA  LEU A 155       4.815   2.347   0.767  1.00 31.90           H  
ATOM    784  HB3 LEU A 155       7.304   1.528  -0.881  1.00 28.22           H  
ATOM    785  HB2 LEU A 155       6.154   0.452  -0.479  1.00 28.22           H  
ATOM    786  HG  LEU A 155       7.626   1.735   1.666  1.00 26.83           H  
ATOM    787 HD11 LEU A 155       6.409   0.113   3.186  1.00 33.79           H  
ATOM    788 HD12 LEU A 155       5.340   0.802   2.063  1.00 33.79           H  
ATOM    789 HD13 LEU A 155       6.168  -0.871   1.837  1.00 33.79           H  
ATOM    790 HD21 LEU A 155       9.311   0.523   0.749  1.00 32.51           H  
ATOM    791 HD22 LEU A 155       8.711  -0.963   1.682  1.00 32.51           H  
ATOM    792 HD23 LEU A 155       8.406  -0.797  -0.027  1.00 32.51           H  
ATOM    793  N   PRO A 156       5.734   4.695   1.306  1.00 26.42           N  
ANISOU  793  N   PRO A 156     3899   3075   3064    141    -99    -34
ATOM    794  CA  PRO A 156       6.375   5.763   2.131  1.00 26.20           C  
ANISOU  794  CA  PRO A 156     3867   3042   3047    186   -112      8
ATOM    795  C   PRO A 156       6.849   5.370   3.558  1.00 31.86           C  
ANISOU  795  C   PRO A 156     4588   3777   3740    220   -117     60
ATOM    796  O   PRO A 156       6.140   4.700   4.247  1.00 30.33           O  
ANISOU  796  O   PRO A 156     4394   3626   3503    219   -135     57
ATOM    797  CB  PRO A 156       5.393   6.937   2.065  1.00 25.88           C  
ANISOU  797  CB  PRO A 156     3822   3038   2972    194   -168    -15
ATOM    798  CG  PRO A 156       4.048   6.184   2.083  1.00 28.09           C  
ANISOU  798  CG  PRO A 156     4111   3354   3208    164   -198    -57
ATOM    799  CD  PRO A 156       4.299   4.752   1.541  1.00 31.42           C  
ANISOU  799  CD  PRO A 156     4534   3761   3644    138   -155    -64
ATOM    800  HA  PRO A 156       7.279   6.108   1.630  1.00 26.20           H  
ATOM    801  HB3 PRO A 156       5.404   7.427   1.091  1.00 25.88           H  
ATOM    802  HB2 PRO A 156       5.621   7.606   2.895  1.00 25.88           H  
ATOM    803  HG3 PRO A 156       3.300   6.663   1.450  1.00 28.09           H  
ATOM    804  HG2 PRO A 156       3.586   6.081   3.065  1.00 28.09           H  
ATOM    805  HD2 PRO A 156       3.916   4.074   2.304  1.00 31.42           H  
ATOM    806  HD3 PRO A 156       3.710   4.427   0.684  1.00 31.42           H  
ATOM    807  N   LEU A 157       8.029   5.831   3.976  1.00 30.21           N  
ANISOU  807  N   LEU A 157     4384   3533   3562    251   -103    104
ATOM    808  CA  LEU A 157       8.530   5.471   5.317  1.00 30.59           C  
ANISOU  808  CA  LEU A 157     4449   3586   3588    276   -100    157
ATOM    809  C   LEU A 157       9.157   6.661   6.008  1.00 31.68           C  
ANISOU  809  C   LEU A 157     4593   3709   3736    329   -131    201
ATOM    810  O   LEU A 157      10.012   7.359   5.358  1.00 31.37           O  
ANISOU  810  O   LEU A 157     4544   3630   3744    344   -131    197
ATOM    811  CB  LEU A 157       9.461   4.303   5.254  1.00 30.94           C  
ANISOU  811  CB  LEU A 157     4509   3587   3660    248    -42    173
ATOM    812  CG  LEU A 157       8.954   2.970   4.772  1.00 35.24           C  
ANISOU  812  CG  LEU A 157     5047   4150   4193    197    -13    133
ATOM    813  CD1 LEU A 157      10.116   1.942   4.527  1.00 36.84           C  
ANISOU  813  CD1 LEU A 157     5264   4302   4431    167     45    149
ATOM    814  CD2 LEU A 157       7.800   2.366   5.645  1.00 33.71           C  
ANISOU  814  CD2 LEU A 157     4848   4022   3940    198    -36    129
ATOM    815  H   LEU A 157       8.517   6.548   3.458  1.00 30.21           H  
ATOM    816  HA  LEU A 157       7.696   5.210   5.967  1.00 30.59           H  
ATOM    817  HB3 LEU A 157       9.809   4.167   6.278  1.00 30.94           H  
ATOM    818  HB2 LEU A 157      10.386   4.554   4.735  1.00 30.94           H  
ATOM    819  HG  LEU A 157       8.565   3.111   3.763  1.00 35.24           H  
ATOM    820 HD11 LEU A 157       9.656   0.971   4.715  1.00 36.84           H  
ATOM    821 HD12 LEU A 157      10.451   1.818   3.497  1.00 36.84           H  
ATOM    822 HD13 LEU A 157      11.041   1.975   5.102  1.00 36.84           H  
ATOM    823 HD21 LEU A 157       7.216   3.118   6.175  1.00 33.71           H  
ATOM    824 HD22 LEU A 157       7.107   1.842   4.987  1.00 33.71           H  
ATOM    825 HD23 LEU A 157       8.215   1.657   6.362  1.00 33.71           H  
ATOM    826  N   GLN A 158       8.917   6.820   7.333  1.00 26.29           N  
ANISOU  826  N   GLN A 158     3926   3057   3007    358   -157    239
ATOM    827  CA  GLN A 158       9.620   7.770   8.155  1.00 23.90           C  
ANISOU  827  CA  GLN A 158     3634   2743   2703    413   -196    283
ATOM    828  C   GLN A 158      10.551   6.935   9.146  1.00 33.89           C  
ANISOU  828  C   GLN A 158     4938   4002   3937    422   -184    336
ATOM    829  O   GLN A 158      10.065   6.566  10.173  1.00 33.22           O  
ANISOU  829  O   GLN A 158     4859   3968   3795    416   -190    341
ATOM    830  CB  GLN A 158       8.583   8.798   8.735  1.00 30.39           C  
ANISOU  830  CB  GLN A 158     4440   3619   3486    441   -257    272
ATOM    831  CG  GLN A 158       9.008   9.897   9.782  1.00 35.72           C  
ANISOU  831  CG  GLN A 158     5107   4274   4190    488   -298    288
ATOM    832  CD  GLN A 158       8.005  11.026   9.875  1.00 32.15           C  
ANISOU  832  CD  GLN A 158     4633   3870   3712    499   -349    260
ATOM    833  OE1 GLN A 158       8.360  12.093  10.381  1.00 29.89           O  
ANISOU  833  OE1 GLN A 158     4338   3622   3398    466   -352    221
ATOM    834  NE2 GLN A 158       6.749  10.907   9.437  1.00 38.33           N  
ANISOU  834  NE2 GLN A 158     5409   4648   4506    546   -395    279
ATOM    835  H   GLN A 158       8.294   6.129   7.726  1.00 26.29           H  
ATOM    836  HA  GLN A 158      10.391   8.248   7.551  1.00 23.90           H  
ATOM    837  HB3 GLN A 158       7.726   8.203   9.052  1.00 30.39           H  
ATOM    838  HB2 GLN A 158       8.125   9.263   7.862  1.00 30.39           H  
ATOM    839  HG3 GLN A 158       9.956  10.301   9.426  1.00 35.72           H  
ATOM    840  HG2 GLN A 158       9.275   9.564  10.785  1.00 35.72           H  
ATOM    841 HE22 GLN A 158       6.218  11.763   9.505  1.00 38.33           H  
ATOM    842 HE21 GLN A 158       6.315  10.048   9.131  1.00 38.33           H  
ATOM    843  N   LEU A 159      11.793   6.627   8.757  1.00 32.38           N  
ANISOU  843  N   LEU A 159     4773   3747   3783    433   -166    373
ATOM    844  CA  LEU A 159      12.726   5.745   9.405  1.00 27.71           C  
ANISOU  844  CA  LEU A 159     4229   3136   3164    427   -144    424
ATOM    845  C   LEU A 159      13.575   6.528  10.390  1.00 29.10           C  
ANISOU  845  C   LEU A 159     4440   3283   3333    482   -190    477
ATOM    846  O   LEU A 159      14.082   7.564  10.159  1.00 31.05           O  
ANISOU  846  O   LEU A 159     4682   3482   3633    517   -216    480
ATOM    847  CB  LEU A 159      13.595   5.061   8.305  1.00 31.23           C  
ANISOU  847  CB  LEU A 159     4690   3522   3653    387    -87    425
ATOM    848  CG  LEU A 159      12.694   4.210   7.425  1.00 29.13           C  
ANISOU  848  CG  LEU A 159     4392   3281   3396    332    -44    370
ATOM    849  CD1 LEU A 159      13.521   3.722   6.200  1.00 35.39           C  
ANISOU  849  CD1 LEU A 159     5202   4012   4234    295      9    373
ATOM    850  CD2 LEU A 159      12.034   3.072   8.211  1.00 33.56           C  
ANISOU  850  CD2 LEU A 159     4948   3911   3893    307    -35    359
ATOM    851  H   LEU A 159      12.121   7.124   7.941  1.00 32.38           H  
ATOM    852  HA  LEU A 159      12.217   4.920   9.902  1.00 27.71           H  
ATOM    853  HB3 LEU A 159      14.346   4.408   8.748  1.00 31.23           H  
ATOM    854  HB2 LEU A 159      14.226   5.674   7.662  1.00 31.23           H  
ATOM    855  HG  LEU A 159      11.813   4.750   7.076  1.00 29.13           H  
ATOM    856 HD11 LEU A 159      13.387   2.664   5.973  1.00 35.39           H  
ATOM    857 HD12 LEU A 159      13.456   4.316   5.288  1.00 35.39           H  
ATOM    858 HD13 LEU A 159      14.603   3.649   6.299  1.00 35.39           H  
ATOM    859 HD21 LEU A 159      12.086   2.096   7.729  1.00 33.56           H  
ATOM    860 HD22 LEU A 159      12.328   2.910   9.248  1.00 33.56           H  
ATOM    861 HD23 LEU A 159      10.986   3.338   8.351  1.00 33.56           H  
ATOM    862  N   PHE A 160      13.851   5.865  11.546  1.00 33.53           N  
ANISOU  862  N   PHE A 160     5039   3871   3831    488   -199    516
ATOM    863  CA  PHE A 160      14.399   6.645  12.719  1.00 34.49           C  
ANISOU  863  CA  PHE A 160     5200   3973   3932    540   -250    567
ATOM    864  C   PHE A 160      15.717   6.107  13.241  1.00 35.88           C  
ANISOU  864  C   PHE A 160     5448   4109   4077    528   -230    624
ATOM    865  O   PHE A 160      16.602   6.829  13.694  1.00 37.33           O  
ANISOU  865  O   PHE A 160     5675   4240   4269    569   -270    668
ATOM    866  CB  PHE A 160      13.456   6.712  13.916  1.00 39.58           C  
ANISOU  866  CB  PHE A 160     5833   4690   4515    567   -294    565
ATOM    867  CG  PHE A 160      12.258   7.563  13.944  1.00 35.87           C  
ANISOU  867  CG  PHE A 160     5302   4267   4060    571   -317    509
ATOM    868  CD1 PHE A 160      12.297   8.878  14.556  1.00 35.14           C  
ANISOU  868  CD1 PHE A 160     5182   4245   3923    544   -308    472
ATOM    869  CD2 PHE A 160      11.186   7.254  13.114  1.00 39.50           C  
ANISOU  869  CD2 PHE A 160     5732   4698   4577    601   -349    492
ATOM    870  CE1 PHE A 160      11.268   9.776  14.294  1.00 39.02           C  
ANISOU  870  CE1 PHE A 160     5629   4773   4425    545   -336    423
ATOM    871  CE2 PHE A 160      10.181   8.193  12.869  1.00 40.40           C  
ANISOU  871  CE2 PHE A 160     5798   4853   4701    598   -367    443
ATOM    872  CZ  PHE A 160      10.218   9.436  13.451  1.00 36.22           C  
ANISOU  872  CZ  PHE A 160     5251   4388   4122    569   -363    411
ATOM    873  H   PHE A 160      13.593   4.900  11.698  1.00 33.53           H  
ATOM    874  HA  PHE A 160      14.599   7.691  12.485  1.00 34.49           H  
ATOM    875  HB3 PHE A 160      14.001   6.902  14.840  1.00 39.58           H  
ATOM    876  HB2 PHE A 160      13.246   5.690  14.232  1.00 39.58           H  
ATOM    877  HD1 PHE A 160      13.215   9.186  15.034  1.00 35.14           H  
ATOM    878  HD2 PHE A 160      11.202   6.319  12.573  1.00 39.50           H  
ATOM    879  HE1 PHE A 160      11.387  10.787  14.655  1.00 39.02           H  
ATOM    880  HE2 PHE A 160       9.357   8.002  12.197  1.00 40.40           H  
ATOM    881  HZ  PHE A 160       9.499  10.146  13.072  1.00 36.22           H  
ATOM    882  N   HIS A 161      15.785   4.796  13.464  1.00 37.82           N  
ANISOU  882  N   HIS A 161     5708   4376   4285    472   -172    624
ATOM    883  CA  HIS A 161      16.772   4.174  14.345  1.00 37.67           C  
ANISOU  883  CA  HIS A 161     5762   4327   4222    453   -151    680
ATOM    884  C   HIS A 161      18.123   3.968  13.560  1.00 37.09           C  
ANISOU  884  C   HIS A 161     5730   4163   4201    437   -130    705
ATOM    885  O   HIS A 161      18.011   3.772  12.300  1.00 43.60           O  
ANISOU  885  O   HIS A 161     6517   4963   5085    416   -102    670
ATOM    886  CB  HIS A 161      16.136   2.795  14.723  1.00 37.99           C  
ANISOU  886  CB  HIS A 161     5800   4431   4205    394    -92    664
ATOM    887  CG  HIS A 161      14.754   2.828  15.467  1.00 46.12           C  
ANISOU  887  CG  HIS A 161     6792   5549   5183    411   -117    635
ATOM    888  ND1 HIS A 161      13.573   2.814  14.780  1.00 53.20           N  
ANISOU  888  ND1 HIS A 161     7619   6504   6089    394   -107    571
ATOM    889  CD2 HIS A 161      14.469   2.694  16.828  1.00 52.24           C  
ANISOU  889  CD2 HIS A 161     7592   6360   5898    446   -157    661
ATOM    890  CE1 HIS A 161      12.580   2.684  15.715  1.00 54.01           C  
ANISOU  890  CE1 HIS A 161     7706   6676   6141    419   -142    558
ATOM    891  NE2 HIS A 161      13.070   2.603  16.937  1.00 49.49           N  
ANISOU  891  NE2 HIS A 161     7187   6091   5525    451   -171    612
ATOM    892  H   HIS A 161      15.143   4.208  12.951  1.00 37.82           H  
ATOM    893  HA  HIS A 161      16.813   4.778  15.252  1.00 37.67           H  
ATOM    894  HB3 HIS A 161      16.742   2.228  15.430  1.00 37.99           H  
ATOM    895  HB2 HIS A 161      15.995   2.174  13.838  1.00 37.99           H  
ATOM    896  HD1 HIS A 161      13.431   2.605  13.802  1.00 53.20           H  
ATOM    897  HD2 HIS A 161      15.176   2.608  17.640  1.00 52.24           H  
ATOM    898  HE1 HIS A 161      11.531   2.555  15.496  1.00 54.01           H  
ATOM    899  N   PRO A 162      19.279   3.992  14.263  1.00 42.51           N  
ANISOU  899  N   PRO A 162     6496   4793   4862    449   -148    766
ATOM    900  CA  PRO A 162      20.628   3.902  13.708  1.00 45.27           C  
ANISOU  900  CA  PRO A 162     6889   5045   5265    445   -146    792
ATOM    901  C   PRO A 162      20.731   2.754  12.717  1.00 42.91           C  
ANISOU  901  C   PRO A 162     6588   4735   4981    373    -70    775
ATOM    902  O   PRO A 162      21.338   2.971  11.683  1.00 39.60           O  
ANISOU  902  O   PRO A 162     6159   4256   4631    370    -61    761
ATOM    903  CB  PRO A 162      21.595   3.825  14.951  1.00 41.07           C  
ANISOU  903  CB  PRO A 162     6457   4465   4683    463   -182    863
ATOM    904  CG  PRO A 162      20.881   4.780  15.872  1.00 41.50           C  
ANISOU  904  CG  PRO A 162     6508   4592   4668    491   -214    871
ATOM    905  CD  PRO A 162      19.415   4.428  15.638  1.00 36.20           C  
ANISOU  905  CD  PRO A 162     5758   4016   3980    456   -166    814
ATOM    906  HA  PRO A 162      20.886   4.811  13.164  1.00 45.27           H  
ATOM    907  HB3 PRO A 162      22.572   4.197  14.640  1.00 41.07           H  
ATOM    908  HB2 PRO A 162      21.502   2.801  15.311  1.00 41.07           H  
ATOM    909  HG3 PRO A 162      21.110   5.803  15.577  1.00 41.50           H  
ATOM    910  HG2 PRO A 162      21.219   4.748  16.908  1.00 41.50           H  
ATOM    911  HD2 PRO A 162      19.040   3.573  16.201  1.00 36.20           H  
ATOM    912  HD3 PRO A 162      18.896   5.362  15.850  1.00 36.20           H  
ATOM    913  N   GLN A 163      20.164   1.588  12.971  1.00 41.11           N  
ANISOU  913  N   GLN A 163     6366   4562   4691    315    -14    774
ATOM    914  CA  GLN A 163      20.242   0.480  12.016  1.00 44.85           C  
ANISOU  914  CA  GLN A 163     6831   5032   5179    243     60    753
ATOM    915  C   GLN A 163      19.524   0.751  10.656  1.00 46.20           C  
ANISOU  915  C   GLN A 163     6920   5214   5419    242     73    688
ATOM    916  O   GLN A 163      20.009   0.258   9.658  1.00 41.70           O  
ANISOU  916  O   GLN A 163     6350   4589   4904    217     99    679
ATOM    917  CB  GLN A 163      19.733  -0.832  12.687  1.00 47.98           C  
ANISOU  917  CB  GLN A 163     7226   5504   5500    186    115    746
ATOM    918  CG  GLN A 163      18.268  -0.905  13.292  1.00 60.55           C  
ANISOU  918  CG  GLN A 163     8759   7192   7056    213     93    707
ATOM    919  CD  GLN A 163      17.951  -2.214  13.999  1.00 66.56           C  
ANISOU  919  CD  GLN A 163     9482   8031   7775    154    154    665
ATOM    920  OE1 GLN A 163      18.801  -2.768  14.737  1.00 54.96           O  
ANISOU  920  OE1 GLN A 163     7947   6634   6301    168    141    613
ATOM    921  NE2 GLN A 163      16.869  -2.888  13.697  1.00 68.10           N  
ANISOU  921  NE2 GLN A 163     9719   8213   7941     87    217    685
ATOM    922  H   GLN A 163      19.757   1.510  13.893  1.00 41.11           H  
ATOM    923  HA  GLN A 163      21.284   0.275  11.771  1.00 44.85           H  
ATOM    924  HB3 GLN A 163      20.379  -1.104  13.521  1.00 47.98           H  
ATOM    925  HB2 GLN A 163      19.736  -1.668  11.987  1.00 47.98           H  
ATOM    926  HG3 GLN A 163      17.513  -0.769  12.518  1.00 60.55           H  
ATOM    927  HG2 GLN A 163      18.037  -0.140  14.033  1.00 60.55           H  
ATOM    928 HE22 GLN A 163      16.648  -3.807  14.055  1.00 68.10           H  
ATOM    929 HE21 GLN A 163      16.090  -2.444  13.234  1.00 68.10           H  
ATOM    930  N   GLU A 164      18.408   1.438  10.665  1.00 41.68           N  
ANISOU  930  N   GLU A 164     6282   4712   4843    267     51    643
ATOM    931  CA  GLU A 164      17.609   1.877   9.529  1.00 38.30           C  
ANISOU  931  CA  GLU A 164     5782   4300   4469    259     63    580
ATOM    932  C   GLU A 164      18.294   2.963   8.767  1.00 35.70           C  
ANISOU  932  C   GLU A 164     5443   3906   4214    301     29    574
ATOM    933  O   GLU A 164      18.381   2.909   7.533  1.00 37.37           O  
ANISOU  933  O   GLU A 164     5620   4097   4480    280     55    533
ATOM    934  CB  GLU A 164      16.157   2.324   9.851  1.00 44.21           C  
ANISOU  934  CB  GLU A 164     6475   5136   5186    275     40    537
ATOM    935  CG  GLU A 164      15.584   1.349  10.925  1.00 48.11           C  
ANISOU  935  CG  GLU A 164     6977   5700   5604    249     60    541
ATOM    936  CD  GLU A 164      14.303   1.857  11.712  1.00 56.12           C  
ANISOU  936  CD  GLU A 164     7941   6794   6587    275     22    500
ATOM    937  OE1 GLU A 164      14.093   3.089  11.697  1.00 48.09           O  
ANISOU  937  OE1 GLU A 164     6903   5776   5594    324    -31    491
ATOM    938  OE2 GLU A 164      13.591   1.027  12.245  1.00 55.71           O1-
ANISOU  938  OE2 GLU A 164     7870   6806   6491    246     45    474
ATOM    939  H   GLU A 164      18.232   1.909  11.541  1.00 41.68           H  
ATOM    940  HA  GLU A 164      17.609   1.091   8.774  1.00 38.30           H  
ATOM    941  HB3 GLU A 164      15.506   2.238   8.981  1.00 44.21           H  
ATOM    942  HB2 GLU A 164      16.091   3.342  10.236  1.00 44.21           H  
ATOM    943  HG3 GLU A 164      16.265   1.149  11.752  1.00 48.11           H  
ATOM    944  HG2 GLU A 164      15.255   0.416  10.466  1.00 48.11           H  
ATOM    945  N   VAL A 165      18.741   3.971   9.475  1.00 39.36           N  
ANISOU  945  N   VAL A 165     5934   4337   4683    359    -28    609
ATOM    946  CA  VAL A 165      19.372   5.138   8.868  1.00 41.48           C  
ANISOU  946  CA  VAL A 165     6187   4547   5028    402    -62    596
ATOM    947  C   VAL A 165      20.697   4.792   8.117  1.00 37.89           C  
ANISOU  947  C   VAL A 165     5771   4005   4620    382    -38    614
ATOM    948  O   VAL A 165      20.873   5.187   6.992  1.00 36.22           O  
ANISOU  948  O   VAL A 165     5530   3753   4480    393    -37    580
ATOM    949  CB  VAL A 165      19.382   6.335   9.851  1.00 33.15           C  
ANISOU  949  CB  VAL A 165     5149   3479   3967    473   -136    626
ATOM    950  CG1 VAL A 165      20.098   7.677   9.420  1.00 49.43           C  
ANISOU  950  CG1 VAL A 165     7199   5469   6113    517   -170    614
ATOM    951  CG2 VAL A 165      17.936   6.751  10.176  1.00 34.13           C  
ANISOU  951  CG2 VAL A 165     5226   3685   4057    495   -164    601
ATOM    952  H   VAL A 165      18.742   3.881  10.481  1.00 39.36           H  
ATOM    953  HA  VAL A 165      18.716   5.486   8.070  1.00 41.48           H  
ATOM    954  HB  VAL A 165      19.675   5.984  10.841  1.00 33.15           H  
ATOM    955 HG11 VAL A 165      19.664   7.943   8.456  1.00 49.43           H  
ATOM    956 HG12 VAL A 165      20.063   8.436  10.201  1.00 49.43           H  
ATOM    957 HG13 VAL A 165      21.182   7.608   9.328  1.00 49.43           H  
ATOM    958 HG21 VAL A 165      17.296   5.904  10.423  1.00 34.13           H  
ATOM    959 HG22 VAL A 165      17.814   7.581  10.872  1.00 34.13           H  
ATOM    960 HG23 VAL A 165      17.447   7.225   9.325  1.00 34.13           H  
ATOM    961  N   SER A 166      21.541   3.885   8.693  1.00 46.53           N  
ANISOU  961  N   SER A 166     6937   5069   5675    353    -19    666
ATOM    962  CA  SER A 166      22.738   3.300   7.991  1.00 48.88           C  
ANISOU  962  CA  SER A 166     7280   5279   6012    330      0    686
ATOM    963  C   SER A 166      22.432   2.418   6.715  1.00 46.68           C  
ANISOU  963  C   SER A 166     6966   5010   5761    269     68    644
ATOM    964  O   SER A 166      23.095   2.435   5.692  1.00 49.63           O  
ANISOU  964  O   SER A 166     7337   5322   6199    265     77    628
ATOM    965  CB  SER A 166      23.562   2.501   8.993  1.00 43.23           C  
ANISOU  965  CB  SER A 166     6660   4528   5239    308      1    755
ATOM    966  OG  SER A 166      23.970   3.390  10.058  1.00 54.79           O  
ANISOU  966  OG  SER A 166     8150   6016   6650    351    -50    789
ATOM    967  H   SER A 166      21.220   3.475   9.558  1.00 46.53           H  
ATOM    968  HA  SER A 166      23.394   4.073   7.592  1.00 48.88           H  
ATOM    969  HB3 SER A 166      24.451   2.137   8.479  1.00 43.23           H  
ATOM    970  HB2 SER A 166      23.039   1.626   9.379  1.00 43.23           H  
ATOM    971  HG  SER A 166      23.196   3.661  10.558  1.00 54.79           H  
ATOM    972  N   MET A 167      21.290   1.744   6.851  1.00 35.00           N  
ANISOU  972  N   MET A 167     5459   3607   4234    221    112    623
ATOM    973  CA  MET A 167      20.908   0.688   5.947  1.00 38.08           C  
ANISOU  973  CA  MET A 167     5810   4009   4650    165    170    577
ATOM    974  C   MET A 167      20.578   1.308   4.544  1.00 41.52           C  
ANISOU  974  C   MET A 167     6188   4433   5155    190    158    521
ATOM    975  O   MET A 167      21.176   1.038   3.513  1.00 46.68           O  
ANISOU  975  O   MET A 167     6839   5033   5864    171    183    504
ATOM    976  CB  MET A 167      19.759  -0.191   6.558  1.00 44.53           C  
ANISOU  976  CB  MET A 167     6593   4916   5409    125    204    550
ATOM    977  CG  MET A 167      19.016  -1.091   5.602  1.00 39.58           C  
ANISOU  977  CG  MET A 167     5911   4312   4814     82    246    487
ATOM    978  SD  MET A 167      17.405  -0.500   5.031  1.00 46.17           S  
ANISOU  978  SD  MET A 167     6693   5255   5593     52    264    440
ATOM    979  CE  MET A 167      17.025  -2.093   4.143  1.00 51.62           C  
ANISOU  979  CE  MET A 167     7347   5992   6274    122    194    422
ATOM    980  H   MET A 167      20.689   1.872   7.653  1.00 35.00           H  
ATOM    981  HA  MET A 167      21.808   0.104   5.753  1.00 38.08           H  
ATOM    982  HB3 MET A 167      19.039   0.493   7.009  1.00 44.53           H  
ATOM    983  HB2 MET A 167      20.267  -0.845   7.267  1.00 44.53           H  
ATOM    984  HG3 MET A 167      18.668  -1.877   6.272  1.00 39.58           H  
ATOM    985  HG2 MET A 167      19.611  -1.574   4.828  1.00 39.58           H  
ATOM    986  HE1 MET A 167      16.781  -2.749   4.979  1.00 51.62           H  
ATOM    987  HE2 MET A 167      16.146  -2.050   3.500  1.00 51.62           H  
ATOM    988  HE3 MET A 167      17.869  -2.429   3.540  1.00 51.62           H  
ATOM    989  N   VAL A 168      19.599   2.214   4.623  1.00 38.60           N  
ANISOU  989  N   VAL A 168     5770   4115   4781    229    123    491
ATOM    990  CA  VAL A 168      19.130   3.102   3.589  1.00 42.23           C  
ANISOU  990  CA  VAL A 168     6175   4572   5298    243    118    435
ATOM    991  C   VAL A 168      20.308   3.816   2.837  1.00 40.52           C  
ANISOU  991  C   VAL A 168     5973   4270   5151    277    100    441
ATOM    992  O   VAL A 168      20.291   3.765   1.586  1.00 45.49           O  
ANISOU  992  O   VAL A 168     6571   4877   5838    270    116    396
ATOM    993  CB  VAL A 168      18.164   4.121   4.120  1.00 38.70           C  
ANISOU  993  CB  VAL A 168     5683   4190   4830    278     78    407
ATOM    994  CG1 VAL A 168      17.824   5.267   3.188  1.00 44.00           C  
ANISOU  994  CG1 VAL A 168     6303   4864   5551    276     84    344
ATOM    995  CG2 VAL A 168      16.847   3.496   4.571  1.00 36.85           C  
ANISOU  995  CG2 VAL A 168     5440   4035   4525    253     86    403
ATOM    996  H   VAL A 168      19.151   2.423   5.504  1.00 38.60           H  
ATOM    997  HA  VAL A 168      18.546   2.460   2.930  1.00 42.23           H  
ATOM    998  HB  VAL A 168      18.479   4.544   5.074  1.00 38.70           H  
ATOM    999 HG11 VAL A 168      17.070   5.994   3.491  1.00 44.00           H  
ATOM   1000 HG12 VAL A 168      18.642   5.956   2.980  1.00 44.00           H  
ATOM   1001 HG13 VAL A 168      17.549   4.830   2.228  1.00 44.00           H  
ATOM   1002 HG21 VAL A 168      17.009   2.759   5.357  1.00 36.85           H  
ATOM   1003 HG22 VAL A 168      16.135   4.271   4.856  1.00 36.85           H  
ATOM   1004 HG23 VAL A 168      16.472   2.926   3.721  1.00 36.85           H  
ATOM   1005  N   ARG A 169      21.241   4.558   3.534  1.00 39.84           N  
ANISOU 1005  N   ARG A 169     5938   4138   5062    313     62    495
ATOM   1006  CA  ARG A 169      22.310   5.345   2.935  1.00 42.18           C  
ANISOU 1006  CA  ARG A 169     6251   4347   5428    348     38    499
ATOM   1007  C   ARG A 169      23.249   4.484   2.084  1.00 42.56           C  
ANISOU 1007  C   ARG A 169     6330   4334   5507    303     81    502
ATOM   1008  O   ARG A 169      23.718   4.876   1.039  1.00 48.48           O  
ANISOU 1008  O   ARG A 169     7069   5025   6326    319     78    476
ATOM   1009  CB  ARG A 169      23.178   5.923   4.081  1.00 49.49           C  
ANISOU 1009  CB  ARG A 169     7230   5233   6340    400    -23    554
ATOM   1010  CG  ARG A 169      22.513   7.112   4.728  1.00 51.25           C  
ANISOU 1010  CG  ARG A 169     7412   5495   6564    460    -76    538
ATOM   1011  CD  ARG A 169      23.319   7.786   5.861  1.00 55.55           C  
ANISOU 1011  CD  ARG A 169     8014   6018   7073    504   -135    597
ATOM   1012  NE  ARG A 169      22.545   8.790   6.538  1.00 58.82           N  
ANISOU 1012  NE  ARG A 169     8386   6456   7506    566   -191    577
ATOM   1013  CZ  ARG A 169      22.699   9.381   7.728  1.00 58.20           C  
ANISOU 1013  CZ  ARG A 169     8342   6374   7398    613   -251    617
ATOM   1014  NH1 ARG A 169      23.625   9.008   8.658  1.00 57.97           N  
ANISOU 1014  NH1 ARG A 169     8394   6320   7312    604   -262    681
ATOM   1015  NH2 ARG A 169      21.896  10.391   8.011  1.00 59.54           N1+
ANISOU 1015  NH2 ARG A 169     8464   6564   7593    667   -301    592
ATOM   1016  H   ARG A 169      21.350   4.529   4.538  1.00 39.84           H  
ATOM   1017  HA  ARG A 169      21.864   6.065   2.248  1.00 42.18           H  
ATOM   1018  HB3 ARG A 169      24.057   6.435   3.691  1.00 49.49           H  
ATOM   1019  HB2 ARG A 169      23.477   5.204   4.844  1.00 49.49           H  
ATOM   1020  HG3 ARG A 169      21.489   6.936   5.055  1.00 51.25           H  
ATOM   1021  HG2 ARG A 169      22.449   7.867   3.944  1.00 51.25           H  
ATOM   1022  HD3 ARG A 169      24.168   8.334   5.451  1.00 55.55           H  
ATOM   1023  HD2 ARG A 169      23.768   7.043   6.521  1.00 55.55           H  
ATOM   1024  HE  ARG A 169      21.819   9.174   5.950  1.00 58.82           H  
ATOM   1025 HH12 ARG A 169      23.928   9.614   9.408  1.00 57.97           H  
ATOM   1026 HH11 ARG A 169      24.208   8.233   8.377  1.00 57.97           H  
ATOM   1027 HH22 ARG A 169      21.902  10.993   8.823  1.00 59.54           H  
ATOM   1028 HH21 ARG A 169      21.218  10.731   7.345  1.00 59.54           H  
ATOM   1029  N   ASN A 170      23.495   3.259   2.538  1.00 44.00           N  
ANISOU 1029  N   ASN A 170     6547   4529   5641    246    123    529
ATOM   1030  CA  ASN A 170      24.394   2.246   1.929  1.00 48.73           C  
ANISOU 1030  CA  ASN A 170     7172   5074   6271    198    166    528
ATOM   1031  C   ASN A 170      23.754   1.626   0.653  1.00 47.98           C  
ANISOU 1031  C   ASN A 170     7020   5013   6199    156    215    467
ATOM   1032  O   ASN A 170      24.430   1.286  -0.315  1.00 53.04           O  
ANISOU 1032  O   ASN A 170     7671   5605   6875    123    247    457
ATOM   1033  CB  ASN A 170      24.734   1.207   2.999  1.00 52.42           C  
ANISOU 1033  CB  ASN A 170     7708   5528   6681    150    191    586
ATOM   1034  CG  ASN A 170      26.022   1.719   3.671  1.00 70.21           C  
ANISOU 1034  CG  ASN A 170    10040   7684   8951    170    156    640
ATOM   1035  OD1 ASN A 170      27.036   2.027   3.147  1.00 70.95           O  
ANISOU 1035  OD1 ASN A 170    10149   7744   9064    234     94    655
ATOM   1036  ND2 ASN A 170      25.994   1.684   5.011  1.00 77.58           N  
ANISOU 1036  ND2 ASN A 170    11027   8570   9879    114    193    667
ATOM   1037  H   ASN A 170      23.069   3.090   3.438  1.00 44.00           H  
ATOM   1038  HA  ASN A 170      25.293   2.758   1.588  1.00 48.73           H  
ATOM   1039  HB3 ASN A 170      25.068   0.342   2.426  1.00 52.42           H  
ATOM   1040  HB2 ASN A 170      23.904   0.941   3.653  1.00 52.42           H  
ATOM   1041 HD22 ASN A 170      26.831   1.703   5.576  1.00 77.58           H  
ATOM   1042 HD21 ASN A 170      25.158   1.360   5.476  1.00 77.58           H  
ATOM   1043  N   LEU A 171      22.405   1.470   0.669  1.00 42.86           N  
ANISOU 1043  N   LEU A 171     6315   4442   5526    155    219    427
ATOM   1044  CA  LEU A 171      21.643   1.163  -0.524  1.00 42.29           C  
ANISOU 1044  CA  LEU A 171     6195   4397   5477    120    255    366
ATOM   1045  C   LEU A 171      21.655   2.308  -1.589  1.00 43.24           C  
ANISOU 1045  C   LEU A 171     6283   4484   5664    152    241    323
ATOM   1046  O   LEU A 171      21.868   2.056  -2.782  1.00 41.23           O  
ANISOU 1046  O   LEU A 171     6007   4215   5444    123    272    279
ATOM   1047  CB  LEU A 171      20.194   0.864  -0.181  1.00 43.42           C  
ANISOU 1047  CB  LEU A 171     6299   4631   5567    109    254    339
ATOM   1048  CG  LEU A 171      19.873  -0.401   0.663  1.00 42.84           C  
ANISOU 1048  CG  LEU A 171     6235   4607   5436     61    285    351
ATOM   1049  CD1 LEU A 171      18.384  -0.542   1.120  1.00 39.78           C  
ANISOU 1049  CD1 LEU A 171     5804   4306   5006     64    269    315
ATOM   1050  CD2 LEU A 171      20.268  -1.695  -0.070  1.00 41.29           C  
ANISOU 1050  CD2 LEU A 171     6040   4384   5264      1    337    330
ATOM   1051  H   LEU A 171      21.913   1.739   1.509  1.00 42.86           H  
ATOM   1052  HA  LEU A 171      22.047   0.273  -1.006  1.00 42.29           H  
ATOM   1053  HB3 LEU A 171      19.545   0.761  -1.050  1.00 43.42           H  
ATOM   1054  HB2 LEU A 171      19.857   1.804   0.255  1.00 43.42           H  
ATOM   1055  HG  LEU A 171      20.471  -0.263   1.564  1.00 42.84           H  
ATOM   1056 HD11 LEU A 171      18.205  -1.446   1.704  1.00 39.78           H  
ATOM   1057 HD12 LEU A 171      18.105   0.358   1.668  1.00 39.78           H  
ATOM   1058 HD13 LEU A 171      17.713  -0.587   0.263  1.00 39.78           H  
ATOM   1059 HD21 LEU A 171      19.645  -2.562   0.152  1.00 41.29           H  
ATOM   1060 HD22 LEU A 171      20.250  -1.519  -1.146  1.00 41.29           H  
ATOM   1061 HD23 LEU A 171      21.258  -2.026   0.243  1.00 41.29           H  
ATOM   1062  N   ILE A 172      21.489   3.559  -1.159  1.00 42.04           N  
ANISOU 1062  N   ILE A 172     6125   4319   5530    211    195    330
ATOM   1063  CA  ILE A 172      21.537   4.679  -2.100  1.00 46.16           C  
ANISOU 1063  CA  ILE A 172     6612   4809   6118    242    184    284
ATOM   1064  C   ILE A 172      22.901   4.791  -2.835  1.00 49.97           C  
ANISOU 1064  C   ILE A 172     7125   5200   6660    247    189    294
ATOM   1065  O   ILE A 172      22.970   5.126  -4.028  1.00 50.22           O  
ANISOU 1065  O   ILE A 172     7130   5202   6749    245    207    245
ATOM   1066  CB  ILE A 172      21.047   5.971  -1.421  1.00 41.38           C  
ANISOU 1066  CB  ILE A 172     5984   4222   5516    304    131    285
ATOM   1067  CG1 ILE A 172      19.489   5.877  -1.099  1.00 43.79           C  
ANISOU 1067  CG1 ILE A 172     6258   4617   5764    298    123    271
ATOM   1068  CG2 ILE A 172      21.227   7.331  -2.113  1.00 46.37           C  
ANISOU 1068  CG2 ILE A 172     6577   4819   6224    336    123    233
ATOM   1069  CD1 ILE A 172      19.021   6.791   0.069  1.00 50.97           C  
ANISOU 1069  CD1 ILE A 172     7126   5567   6675    258    157    209
ATOM   1070  H   ILE A 172      21.195   3.810  -0.227  1.00 42.04           H  
ATOM   1071  HA  ILE A 172      20.819   4.446  -2.887  1.00 46.16           H  
ATOM   1072  HB  ILE A 172      21.525   6.167  -0.461  1.00 41.38           H  
ATOM   1073 HG13 ILE A 172      19.239   4.859  -0.799  1.00 43.79           H  
ATOM   1074 HG12 ILE A 172      18.806   6.048  -1.931  1.00 43.79           H  
ATOM   1075 HG21 ILE A 172      20.874   8.149  -1.486  1.00 46.37           H  
ATOM   1076 HG22 ILE A 172      22.235   7.661  -2.365  1.00 46.37           H  
ATOM   1077 HG23 ILE A 172      20.756   7.372  -3.096  1.00 46.37           H  
ATOM   1078 HD11 ILE A 172      18.904   7.828  -0.245  1.00 50.97           H  
ATOM   1079 HD12 ILE A 172      18.082   6.442   0.498  1.00 50.97           H  
ATOM   1080 HD13 ILE A 172      19.743   6.741   0.884  1.00 50.97           H  
ATOM   1081  N   GLN A 173      23.987   4.377  -2.114  1.00 45.32           N  
ANISOU 1081  N   GLN A 173     6598   4565   6058    250    175    354
ATOM   1082  CA  GLN A 173      25.367   4.244  -2.643  1.00 45.67           C  
ANISOU 1082  CA  GLN A 173     6684   4517   6152    251    174    370
ATOM   1083  C   GLN A 173      25.598   3.028  -3.552  1.00 46.72           C  
ANISOU 1083  C   GLN A 173     6820   4642   6291    188    230    352
ATOM   1084  O   GLN A 173      26.624   3.068  -4.278  1.00 50.54           O  
ANISOU 1084  O   GLN A 173     7308   5062   6831    186    240    331
ATOM   1085  CB  GLN A 173      26.411   4.122  -1.558  1.00 47.56           C  
ANISOU 1085  CB  GLN A 173     6998   4718   6355    256    146    444
ATOM   1086  CG  GLN A 173      26.923   5.421  -0.853  1.00 59.80           C  
ANISOU 1086  CG  GLN A 173     8597   6167   7959    296    102    467
ATOM   1087  CD  GLN A 173      27.803   5.182   0.379  1.00 62.62           C  
ANISOU 1087  CD  GLN A 173     9043   6486   8265    291     75    545
ATOM   1088  OE1 GLN A 173      28.121   6.148   1.024  1.00 60.60           O  
ANISOU 1088  OE1 GLN A 173     8808   6283   7935    253     98    580
ATOM   1089  NE2 GLN A 173      28.317   3.970   0.649  1.00 67.38           N  
ANISOU 1089  NE2 GLN A 173     9700   6994   8906    327     24    571
ATOM   1090  H   GLN A 173      23.844   4.060  -1.166  1.00 45.32           H  
ATOM   1091  HA  GLN A 173      25.548   5.098  -3.296  1.00 45.67           H  
ATOM   1092  HB3 GLN A 173      27.311   3.641  -1.941  1.00 47.56           H  
ATOM   1093  HB2 GLN A 173      26.095   3.402  -0.804  1.00 47.56           H  
ATOM   1094  HG3 GLN A 173      26.109   6.048  -0.488  1.00 59.80           H  
ATOM   1095  HG2 GLN A 173      27.405   6.057  -1.595  1.00 59.80           H  
ATOM   1096 HE22 GLN A 173      28.981   3.788   1.388  1.00 67.38           H  
ATOM   1097 HE21 GLN A 173      28.139   3.326  -0.109  1.00 67.38           H  
ATOM   1098  N   ASN A 174      24.609   2.104  -3.630  1.00 47.04           N  
ANISOU 1098  N   ASN A 174     6855   4745   6274    137    266    356
ATOM   1099  CA  ASN A 174      24.549   0.903  -4.531  1.00 40.30           C  
ANISOU 1099  CA  ASN A 174     5998   3891   5423     74    319    334
ATOM   1100  C   ASN A 174      23.358   1.107  -5.466  1.00 39.10           C  
ANISOU 1100  C   ASN A 174     5785   3794   5277     56    343    267
ATOM   1101  O   ASN A 174      23.366   1.911  -6.394  1.00 39.20           O  
ANISOU 1101  O   ASN A 174     5764   3805   5327     88    328    226
ATOM   1102  CB  ASN A 174      24.403  -0.438  -3.673  1.00 44.83           C  
ANISOU 1102  CB  ASN A 174     6609   4492   5934     25    343    380
ATOM   1103  CG  ASN A 174      25.708  -0.697  -3.007  1.00 55.06           C  
ANISOU 1103  CG  ASN A 174     7980   5722   7218     28    326    449
ATOM   1104  OD1 ASN A 174      26.733  -0.171  -3.282  1.00 54.75           O  
ANISOU 1104  OD1 ASN A 174     7978   5701   7123    -10    344    491
ATOM   1105  ND2 ASN A 174      25.715  -1.673  -2.126  1.00 56.64           N  
ANISOU 1105  ND2 ASN A 174     8205   5845   7472     72    290    457
ATOM   1106  H   ASN A 174      23.801   2.342  -3.073  1.00 47.04           H  
ATOM   1107  HA  ASN A 174      25.453   1.062  -5.120  1.00 40.30           H  
ATOM   1108  HB3 ASN A 174      24.190  -1.187  -4.436  1.00 44.83           H  
ATOM   1109  HB2 ASN A 174      23.583  -0.304  -2.967  1.00 44.83           H  
ATOM   1110 HD22 ASN A 174      26.615  -1.995  -1.800  1.00 56.64           H  
ATOM   1111 HD21 ASN A 174      24.838  -2.174  -2.110  1.00 56.64           H  
ATOM   1112  N   ASP A 175      22.291   0.327  -5.302  1.00 47.29           N  
ANISOU 1112  N   ASP A 175     6811   4880   6277      3    377    253
ATOM   1113  CA  ASP A 175      21.170  -0.073  -6.263  1.00 47.37           C  
ANISOU 1113  CA  ASP A 175     6774   4932   6291    -21    395    187
ATOM   1114  C   ASP A 175      19.839   0.452  -5.878  1.00 45.01           C  
ANISOU 1114  C   ASP A 175     6437   4710   5956     -2    371    159
ATOM   1115  O   ASP A 175      18.875   0.112  -6.568  1.00 44.47           O  
ANISOU 1115  O   ASP A 175     6339   4668   5889    -23    381    105
ATOM   1116  CB  ASP A 175      21.125  -1.589  -6.454  1.00 47.26           C  
ANISOU 1116  CB  ASP A 175     6764   4933   6259    -86    436    177
ATOM   1117  CG  ASP A 175      20.619  -2.347  -5.270  1.00 63.74           C  
ANISOU 1117  CG  ASP A 175     8860   7076   8284   -106    440    210
ATOM   1118  OD1 ASP A 175      20.663  -1.912  -4.106  1.00 57.97           O  
ANISOU 1118  OD1 ASP A 175     8147   6358   7521    -72    413    254
ATOM   1119  OD2 ASP A 175      20.386  -3.558  -5.503  1.00 68.81           O1-
ANISOU 1119  OD2 ASP A 175     9489   7748   8908   -156    469    188
ATOM   1120  H   ASP A 175      22.233  -0.108  -4.392  1.00 47.29           H  
ATOM   1121  HA  ASP A 175      21.421   0.414  -7.206  1.00 47.37           H  
ATOM   1122  HB3 ASP A 175      22.105  -1.943  -6.772  1.00 47.26           H  
ATOM   1123  HB2 ASP A 175      20.378  -1.788  -7.222  1.00 47.26           H  
ATOM   1124  N   ARG A 176      19.749   1.199  -4.761  1.00 43.81           N  
ANISOU 1124  N   ARG A 176     6287   4588   5769     36    337    193
ATOM   1125  CA  ARG A 176      18.481   1.740  -4.171  1.00 43.07           C  
ANISOU 1125  CA  ARG A 176     6160   4562   5644     58    308    168
ATOM   1126  C   ARG A 176      17.478   0.669  -3.676  1.00 42.69           C  
ANISOU 1126  C   ARG A 176     6094   4579   5548     17    320    141
ATOM   1127  O   ARG A 176      16.405   1.141  -3.261  1.00 43.64           O  
ANISOU 1127  O   ARG A 176     6189   4752   5641     27    296    114
ATOM   1128  CB  ARG A 176      17.796   2.663  -5.143  1.00 41.73           C  
ANISOU 1128  CB  ARG A 176     5959   4377   5519     79    300    119
ATOM   1129  CG  ARG A 176      18.627   3.951  -5.614  1.00 45.19           C  
ANISOU 1129  CG  ARG A 176     6399   4768   6003    133    275    133
ATOM   1130  CD  ARG A 176      18.214   4.316  -7.084  1.00 50.80           C  
ANISOU 1130  CD  ARG A 176     7087   5442   6773    131    294     77
ATOM   1131  NE  ARG A 176      16.711   4.589  -7.215  1.00 53.52           N  
ANISOU 1131  NE  ARG A 176     7403   5833   7098     97    309     21
ATOM   1132  CZ  ARG A 176      16.177   4.854  -8.390  1.00 60.39           C  
ANISOU 1132  CZ  ARG A 176     8259   6681   8004     75    336    -34
ATOM   1133  NH1 ARG A 176      16.912   5.145  -9.464  1.00 57.44           N  
ANISOU 1133  NH1 ARG A 176     7890   6242   7693     88    352    -44
ATOM   1134  NH2 ARG A 176      14.870   4.912  -8.570  1.00 62.08           N1+
ANISOU 1134  NH2 ARG A 176     8460   6936   8191     41    344    -81
ATOM   1135  H   ARG A 176      20.588   1.397  -4.233  1.00 43.81           H  
ATOM   1136  HA  ARG A 176      18.835   2.321  -3.319  1.00 43.07           H  
ATOM   1137  HB3 ARG A 176      16.863   2.995  -4.689  1.00 41.73           H  
ATOM   1138  HB2 ARG A 176      17.586   2.110  -6.058  1.00 41.73           H  
ATOM   1139  HG3 ARG A 176      19.675   3.684  -5.746  1.00 45.19           H  
ATOM   1140  HG2 ARG A 176      18.568   4.776  -4.904  1.00 45.19           H  
ATOM   1141  HD3 ARG A 176      18.572   3.566  -7.790  1.00 50.80           H  
ATOM   1142  HD2 ARG A 176      18.657   5.228  -7.485  1.00 50.80           H  
ATOM   1143  HE  ARG A 176      16.214   4.587  -6.336  1.00 53.52           H  
ATOM   1144 HH12 ARG A 176      16.468   5.471 -10.311  1.00 57.44           H  
ATOM   1145 HH11 ARG A 176      17.917   5.098  -9.553  1.00 57.44           H  
ATOM   1146 HH22 ARG A 176      14.556   5.188  -9.490  1.00 62.08           H  
ATOM   1147 HH21 ARG A 176      14.143   4.332  -8.178  1.00 62.08           H  
ATOM   1148  N   THR A 177      17.781  -0.683  -3.705  1.00 41.58           N  
ANISOU 1148  N   THR A 177     5968   4433   5399    -28    353    148
ATOM   1149  CA  THR A 177      16.728  -1.729  -3.557  1.00 41.82           C  
ANISOU 1149  CA  THR A 177     5978   4521   5390    -66    362    118
ATOM   1150  C   THR A 177      16.854  -2.541  -2.204  1.00 38.98           C  
ANISOU 1150  C   THR A 177     5631   4199   4982    -79    369    155
ATOM   1151  O   THR A 177      17.925  -2.813  -1.763  1.00 39.43           O  
ANISOU 1151  O   THR A 177     5722   4220   5039    -85    388    203
ATOM   1152  CB  THR A 177      16.788  -2.727  -4.663  1.00 43.96           C  
ANISOU 1152  CB  THR A 177     6245   4762   5695   -117    400     77
ATOM   1153  OG1 THR A 177      16.871  -2.006  -5.874  1.00 46.69           O  
ANISOU 1153  OG1 THR A 177     6579   5082   6078   -112    395     33
ATOM   1154  CG2 THR A 177      15.673  -3.790  -4.744  1.00 40.86           C  
ANISOU 1154  CG2 THR A 177     5830   4427   5268   -155    404     42
ATOM   1155  H   THR A 177      18.673  -1.117  -3.896  1.00 41.58           H  
ATOM   1156  HA  THR A 177      15.759  -1.236  -3.634  1.00 41.82           H  
ATOM   1157  HB  THR A 177      17.631  -3.410  -4.553  1.00 43.96           H  
ATOM   1158  HG1 THR A 177      17.403  -1.219  -5.736  1.00 46.69           H  
ATOM   1159 HG21 THR A 177      14.698  -3.315  -4.630  1.00 40.86           H  
ATOM   1160 HG22 THR A 177      15.639  -4.289  -5.713  1.00 40.86           H  
ATOM   1161 HG23 THR A 177      15.775  -4.628  -4.055  1.00 40.86           H  
ATOM   1162  N   PHE A 178      15.738  -2.812  -1.573  1.00 35.04           N  
ANISOU 1162  N   PHE A 178     5106   3770   4436    -83    352    130
ATOM   1163  CA  PHE A 178      15.550  -3.517  -0.245  1.00 33.74           C  
ANISOU 1163  CA  PHE A 178     4945   3653   4221    -97    361    154
ATOM   1164  C   PHE A 178      14.403  -4.556  -0.398  1.00 26.92           C  
ANISOU 1164  C   PHE A 178     4044   2847   3338   -129    363     95
ATOM   1165  O   PHE A 178      13.457  -4.293  -1.175  1.00 27.85           O  
ANISOU 1165  O   PHE A 178     4141   2963   3479   -139    352     41
ATOM   1166  CB  PHE A 178      15.368  -2.501   0.874  1.00 30.29           C  
ANISOU 1166  CB  PHE A 178     4518   3249   3740    -48    323    194
ATOM   1167  CG  PHE A 178      14.533  -1.196   0.876  1.00 29.18           C  
ANISOU 1167  CG  PHE A 178     4349   3153   3586    -12    273    162
ATOM   1168  CD1 PHE A 178      15.081   0.008   1.374  1.00 40.17           C  
ANISOU 1168  CD1 PHE A 178     5739   4512   5011     23    248    159
ATOM   1169  CD2 PHE A 178      13.228  -1.148   0.310  1.00 26.73           C  
ANISOU 1169  CD2 PHE A 178     4013   2916   3229    -13    250    132
ATOM   1170  CE1 PHE A 178      14.425   1.187   1.362  1.00 39.58           C  
ANISOU 1170  CE1 PHE A 178     5640   4477   4920     49    206    130
ATOM   1171  CE2 PHE A 178      12.582   0.103   0.256  1.00 33.40           C  
ANISOU 1171  CE2 PHE A 178     4837   3796   4057     17    200    104
ATOM   1172  CZ  PHE A 178      13.153   1.214   0.817  1.00 35.39           C  
ANISOU 1172  CZ  PHE A 178     5091   4015   4340     46    180    105
ATOM   1173  H   PHE A 178      14.923  -2.392  -1.996  1.00 35.04           H  
ATOM   1174  HA  PHE A 178      16.411  -4.146  -0.023  1.00 33.74           H  
ATOM   1175  HB3 PHE A 178      16.392  -2.241   1.142  1.00 30.29           H  
ATOM   1176  HB2 PHE A 178      14.954  -3.015   1.742  1.00 30.29           H  
ATOM   1177  HD1 PHE A 178      16.025  -0.025   1.899  1.00 40.17           H  
ATOM   1178  HD2 PHE A 178      12.790  -1.959  -0.252  1.00 26.73           H  
ATOM   1179  HE1 PHE A 178      14.575   2.185   1.747  1.00 39.58           H  
ATOM   1180  HE2 PHE A 178      11.585   0.113  -0.157  1.00 33.40           H  
ATOM   1181  HZ  PHE A 178      12.640   2.159   0.920  1.00 35.39           H  
ATOM   1182  N   ALA A 179      14.396  -5.602   0.425  1.00 29.58           N  
ANISOU 1182  N   ALA A 179     4374   3235   3631   -145    373    101
ATOM   1183  CA  ALA A 179      13.466  -6.709   0.304  1.00 30.33           C  
ANISOU 1183  CA  ALA A 179     4430   3381   3713   -179    378     42
ATOM   1184  C   ALA A 179      12.230  -6.438   1.161  1.00 33.06           C  
ANISOU 1184  C   ALA A 179     4753   3803   4004   -148    335     26
ATOM   1185  O   ALA A 179      12.416  -5.868   2.242  1.00 30.77           O  
ANISOU 1185  O   ALA A 179     4480   3537   3675   -123    328     72
ATOM   1186  CB  ALA A 179      14.079  -8.044   0.689  1.00 34.77           C  
ANISOU 1186  CB  ALA A 179     4994   3940   4276   -234    437     47
ATOM   1187  H   ALA A 179      15.111  -5.602   1.139  1.00 29.58           H  
ATOM   1188  HA  ALA A 179      12.986  -6.864  -0.662  1.00 30.33           H  
ATOM   1189  HB1 ALA A 179      13.379  -8.819   1.003  1.00 34.77           H  
ATOM   1190  HB2 ALA A 179      14.630  -8.474  -0.147  1.00 34.77           H  
ATOM   1191  HB3 ALA A 179      14.786  -8.027   1.518  1.00 34.77           H  
ATOM   1192  N   VAL A 180      11.095  -6.914   0.735  1.00 30.99           N  
ANISOU 1192  N   VAL A 180     4457   3575   3741   -151    302    -39
ATOM   1193  CA  VAL A 180       9.933  -7.063   1.611  1.00 28.33           C  
ANISOU 1193  CA  VAL A 180     4097   3310   3359   -125    253    -68
ATOM   1194  C   VAL A 180       9.554  -8.534   1.457  1.00 29.39           C  
ANISOU 1194  C   VAL A 180     4192   3482   3493   -161    261   -134
ATOM   1195  O   VAL A 180       9.451  -8.968   0.334  1.00 29.98           O  
ANISOU 1195  O   VAL A 180     4253   3537   3602   -183    252   -187
ATOM   1196  CB  VAL A 180       8.728  -6.243   1.150  1.00 28.16           C  
ANISOU 1196  CB  VAL A 180     4076   3291   3334    -89    191    -89
ATOM   1197  CG1 VAL A 180       7.553  -6.205   2.151  1.00 35.54           C  
ANISOU 1197  CG1 VAL A 180     4995   4294   4215    -55    137   -101
ATOM   1198  CG2 VAL A 180       9.141  -4.732   0.852  1.00 34.39           C  
ANISOU 1198  CG2 VAL A 180     4895   4027   4143    -64    194    -39
ATOM   1199  H   VAL A 180      10.978  -7.111  -0.249  1.00 30.99           H  
ATOM   1200  HA  VAL A 180      10.118  -6.847   2.663  1.00 28.33           H  
ATOM   1201  HB  VAL A 180       8.287  -6.679   0.254  1.00 28.16           H  
ATOM   1202 HG11 VAL A 180       7.793  -6.272   3.212  1.00 35.54           H  
ATOM   1203 HG12 VAL A 180       7.019  -5.267   1.999  1.00 35.54           H  
ATOM   1204 HG13 VAL A 180       6.762  -6.942   2.012  1.00 35.54           H  
ATOM   1205 HG21 VAL A 180       9.880  -4.602   0.062  1.00 34.39           H  
ATOM   1206 HG22 VAL A 180       8.410  -3.974   0.571  1.00 34.39           H  
ATOM   1207 HG23 VAL A 180       9.685  -4.345   1.713  1.00 34.39           H  
ATOM   1208  N   LEU A 181       9.268  -9.253   2.579  1.00 30.54           N  
ANISOU 1208  N   LEU A 181     4320   3680   3604   -169    279   -133
ATOM   1209  CA  LEU A 181       8.913 -10.673   2.527  1.00 32.46           C  
ANISOU 1209  CA  LEU A 181     4520   3959   3855   -208    298   -197
ATOM   1210  C   LEU A 181       7.364 -10.742   2.621  1.00 31.98           C  
ANISOU 1210  C   LEU A 181     4423   3956   3773   -183    231   -266
ATOM   1211  O   LEU A 181       6.765  -9.837   3.209  1.00 34.64           O  
ANISOU 1211  O   LEU A 181     4769   4321   4073   -137    177   -253
ATOM   1212  CB  LEU A 181       9.642 -11.451   3.667  1.00 33.78           C  
ANISOU 1212  CB  LEU A 181     4684   4157   3994   -235    357   -169
ATOM   1213  CG  LEU A 181      10.905 -12.103   3.155  1.00 39.32           C  
ANISOU 1213  CG  LEU A 181     5413   4806   4721   -284    433   -126
ATOM   1214  CD1 LEU A 181      11.989 -11.094   2.653  1.00 36.44           C  
ANISOU 1214  CD1 LEU A 181     5094   4362   4388   -272    433    -73
ATOM   1215  CD2 LEU A 181      11.530 -12.949   4.303  1.00 42.08           C  
ANISOU 1215  CD2 LEU A 181     5781   5186   5020   -299    478    -77
ATOM   1216  H   LEU A 181       9.277  -8.842   3.502  1.00 30.54           H  
ATOM   1217  HA  LEU A 181       9.233 -11.061   1.560  1.00 32.46           H  
ATOM   1218  HB3 LEU A 181       8.939 -12.207   4.017  1.00 33.78           H  
ATOM   1219  HB2 LEU A 181       9.866 -10.925   4.595  1.00 33.78           H  
ATOM   1220  HG  LEU A 181      10.764 -12.796   2.325  1.00 39.32           H  
ATOM   1221 HD11 LEU A 181      11.546 -10.641   1.767  1.00 36.44           H  
ATOM   1222 HD12 LEU A 181      12.166 -10.277   3.353  1.00 36.44           H  
ATOM   1223 HD13 LEU A 181      12.931 -11.513   2.299  1.00 36.44           H  
ATOM   1224 HD21 LEU A 181      10.810 -12.906   5.120  1.00 42.08           H  
ATOM   1225 HD22 LEU A 181      11.704 -14.001   4.079  1.00 42.08           H  
ATOM   1226 HD23 LEU A 181      12.509 -12.537   4.549  1.00 42.08           H  
ATOM   1227  N   ALA A 182       6.772 -11.855   2.153  1.00 31.70           N  
ANISOU 1227  N   ALA A 182     4347   3932   3764   -213    229   -341
ATOM   1228  CA  ALA A 182       5.333 -12.114   2.103  1.00 37.14           C  
ANISOU 1228  CA  ALA A 182     4999   4673   4438   -194    162   -418
ATOM   1229  C   ALA A 182       4.910 -12.894   3.360  1.00 38.83           C  
ANISOU 1229  C   ALA A 182     5168   4955   4632   -208    191   -449
ATOM   1230  O   ALA A 182       4.504 -14.097   3.185  1.00 46.64           O  
ANISOU 1230  O   ALA A 182     6127   5943   5650   -255    247   -479
ATOM   1231  CB  ALA A 182       4.907 -12.817   0.708  1.00 41.91           C  
ANISOU 1231  CB  ALA A 182     5590   5244   5088   -214    130   -489
ATOM   1232  H   ALA A 182       7.349 -12.551   1.702  1.00 31.70           H  
ATOM   1233  HA  ALA A 182       4.798 -11.164   2.122  1.00 37.14           H  
ATOM   1234  HB1 ALA A 182       5.272 -13.827   0.520  1.00 41.91           H  
ATOM   1235  HB2 ALA A 182       3.827 -12.855   0.563  1.00 41.91           H  
ATOM   1236  HB3 ALA A 182       5.143 -12.257  -0.197  1.00 41.91           H  
ATOM   1237  N   TYR A 183       5.135 -12.259   4.555  1.00 42.02           N  
ANISOU 1237  N   TYR A 183     5565   5417   4985   -169    157   -444
ATOM   1238  CA  TYR A 183       4.908 -12.612   5.914  1.00 49.80           C  
ANISOU 1238  CA  TYR A 183     6509   6471   5943   -180    188   -472
ATOM   1239  C   TYR A 183       3.541 -13.249   6.274  1.00 48.59           C  
ANISOU 1239  C   TYR A 183     6298   6366   5798   -168    128   -576
ATOM   1240  O   TYR A 183       2.666 -12.455   6.532  1.00 50.76           O  
ANISOU 1240  O   TYR A 183     6578   6653   6056   -123     41   -601
ATOM   1241  CB  TYR A 183       5.131 -11.377   6.848  1.00 44.39           C  
ANISOU 1241  CB  TYR A 183     5850   5821   5196   -145    187   -408
ATOM   1242  CG  TYR A 183       6.508 -10.838   6.865  1.00 41.39           C  
ANISOU 1242  CG  TYR A 183     5517   5405   4806   -169    262   -317
ATOM   1243  CD1 TYR A 183       7.650 -11.697   7.116  1.00 41.75           C  
ANISOU 1243  CD1 TYR A 183     5616   5386   4860   -151    255   -246
ATOM   1244  CD2 TYR A 183       6.693  -9.458   6.639  1.00 49.61           C  
ANISOU 1244  CD2 TYR A 183     6548   6473   5827   -211    338   -307
ATOM   1245  CE1 TYR A 183       8.933 -11.063   7.236  1.00 47.64           C  
ANISOU 1245  CE1 TYR A 183     6409   6093   5599   -169    313   -166
ATOM   1246  CE2 TYR A 183       7.951  -8.910   6.619  1.00 55.36           C  
ANISOU 1246  CE2 TYR A 183     7330   7162   6542   -236    400   -222
ATOM   1247  CZ  TYR A 183       9.053  -9.681   7.039  1.00 53.72           C  
ANISOU 1247  CZ  TYR A 183     7178   6886   6346   -211    382   -152
ATOM   1248  OH  TYR A 183      10.208  -9.033   7.346  1.00 61.90           O  
ANISOU 1248  OH  TYR A 183     8270   7877   7371   -231    433    -71
ATOM   1249  H   TYR A 183       5.551 -11.340   4.502  1.00 42.02           H  
ATOM   1250  HA  TYR A 183       5.644 -13.398   6.087  1.00 49.80           H  
ATOM   1251  HB3 TYR A 183       4.871 -11.493   7.900  1.00 44.39           H  
ATOM   1252  HB2 TYR A 183       4.499 -10.556   6.512  1.00 44.39           H  
ATOM   1253  HD1 TYR A 183       7.557 -12.762   7.267  1.00 41.75           H  
ATOM   1254  HD2 TYR A 183       5.863  -8.874   6.270  1.00 49.61           H  
ATOM   1255  HE1 TYR A 183       9.817 -11.628   7.494  1.00 47.64           H  
ATOM   1256  HE2 TYR A 183       8.044  -7.839   6.516  1.00 55.36           H  
ATOM   1257  HH  TYR A 183      10.039  -8.094   7.452  1.00 61.90           H  
ATOM   1258  N   SER A 184       3.443 -14.581   6.314  1.00 48.60           N  
ANISOU 1258  N   SER A 184     6245   6392   5827   -210    171   -640
ATOM   1259  CA  SER A 184       2.234 -15.412   6.357  1.00 55.83           C  
ANISOU 1259  CA  SER A 184     7099   7362   6753   -197    115   -747
ATOM   1260  C   SER A 184       1.386 -15.106   7.621  1.00 60.99           C  
ANISOU 1260  C   SER A 184     7734   8090   7348   -156     89   -754
ATOM   1261  O   SER A 184       0.179 -15.194   7.540  1.00 66.65           O  
ANISOU 1261  O   SER A 184     8429   8839   8057   -114      1   -817
ATOM   1262  CB  SER A 184       2.687 -16.821   6.482  1.00 54.49           C  
ANISOU 1262  CB  SER A 184     6869   7204   6630   -253    176   -815
ATOM   1263  OG  SER A 184       3.426 -17.142   5.349  1.00 55.92           O  
ANISOU 1263  OG  SER A 184     7072   7313   6863   -292    207   -799
ATOM   1264  H   SER A 184       4.198 -15.082   5.868  1.00 48.60           H  
ATOM   1265  HA  SER A 184       1.739 -15.369   5.387  1.00 55.83           H  
ATOM   1266  HB3 SER A 184       1.854 -17.521   6.550  1.00 54.49           H  
ATOM   1267  HB2 SER A 184       3.289 -16.991   7.374  1.00 54.49           H  
ATOM   1268  HG  SER A 184       4.333 -16.867   5.503  1.00 55.92           H  
ATOM   1269  N   ASN A 185       2.013 -14.801   8.714  1.00 60.27           N  
ANISOU 1269  N   ASN A 185     7658   8025   7215   -169    159   -691
ATOM   1270  CA  ASN A 185       1.448 -14.746  10.054  1.00 60.62           C  
ANISOU 1270  CA  ASN A 185     7694   8140   7200   -131    139   -689
ATOM   1271  C   ASN A 185       1.502 -13.238  10.476  1.00 52.76           C  
ANISOU 1271  C   ASN A 185     6766   7121   6159    -86    105   -595
ATOM   1272  O   ASN A 185       1.610 -12.894  11.627  1.00 52.52           O  
ANISOU 1272  O   ASN A 185     6779   7081   6097    -96    162   -511
ATOM   1273  CB  ASN A 185       2.392 -15.546  10.979  1.00  0.00           C  
ATOM   1274  CG  ASN A 185       2.389 -17.078  10.764  1.00  0.00           C  
ATOM   1275  OD1 ASN A 185       2.346 -17.656   9.647  1.00  0.00           O  
ATOM   1276  ND2 ASN A 185       2.418 -17.865  11.828  1.00  0.00           N  
ATOM   1277  H   ASN A 185       2.983 -14.536   8.618  1.00 60.27           H  
ATOM   1278  HA  ASN A 185       0.451 -15.182  10.127  1.00 60.62           H  
ATOM   1279  HB3 ASN A 185       2.164 -15.363  12.029  1.00  0.00           H  
ATOM   1280  HB2 ASN A 185       3.396 -15.171  10.781  1.00  0.00           H  
ATOM   1281 HD22 ASN A 185       2.443 -18.852  11.615  1.00  0.00           H  
ATOM   1282 HD21 ASN A 185       2.493 -17.468  12.754  1.00  0.00           H  
ATOM   1283  N   VAL A 186       1.491 -12.315   9.526  1.00 45.49           N  
ATOM   1284  CA  VAL A 186       1.781 -10.881   9.490  1.00 46.48           C  
ATOM   1285  C   VAL A 186       3.023 -10.327  10.280  1.00 46.57           C  
ATOM   1286  O   VAL A 186       3.996  -9.822   9.750  1.00 47.48           O  
ATOM   1287  CB  VAL A 186       0.406 -10.153   9.743  1.00  0.00           C  
ATOM   1288  CG1 VAL A 186      -0.665 -10.787   8.793  1.00  0.00           C  
ATOM   1289  CG2 VAL A 186      -0.059  -9.894  11.165  1.00  0.00           C  
ATOM   1290  H   VAL A 186       1.284 -12.683   8.609  1.00 45.49           H  
ATOM   1291  HA  VAL A 186       1.969 -10.692   8.434  1.00 46.48           H  
ATOM   1292  HB  VAL A 186       0.526  -9.152   9.328  1.00  0.00           H  
ATOM   1293 HG11 VAL A 186      -1.091 -11.726   9.148  1.00  0.00           H  
ATOM   1294 HG12 VAL A 186      -1.543 -10.147   8.877  1.00  0.00           H  
ATOM   1295 HG13 VAL A 186      -0.142 -10.868   7.840  1.00  0.00           H  
ATOM   1296 HG21 VAL A 186      -0.792  -9.087  11.148  1.00  0.00           H  
ATOM   1297 HG22 VAL A 186      -0.398 -10.735  11.769  1.00  0.00           H  
ATOM   1298 HG23 VAL A 186       0.717  -9.332  11.686  1.00  0.00           H  
ATOM   1299  N   GLN A 187       3.051 -10.594  11.586  1.00 46.56           N  
ATOM   1300  CA  GLN A 187       4.146 -10.260  12.471  1.00 46.60           C  
ATOM   1301  C   GLN A 187       5.394 -11.084  12.121  1.00 45.94           C  
ATOM   1302  O   GLN A 187       6.519 -10.615  12.005  1.00 45.45           O  
ATOM   1303  CB  GLN A 187       3.930 -10.367  14.009  1.00  0.00           C  
ATOM   1304  CG  GLN A 187       2.469 -10.075  14.544  1.00  0.00           C  
ATOM   1305  CD  GLN A 187       1.512 -11.282  14.561  1.00  0.00           C  
ATOM   1306  OE1 GLN A 187       1.883 -12.475  14.585  1.00  0.00           O  
ATOM   1307  NE2 GLN A 187       0.235 -10.924  14.644  1.00  0.00           N  
ATOM   1308  H   GLN A 187       2.287 -11.154  11.936  1.00 46.56           H  
ATOM   1309  HA  GLN A 187       4.349  -9.211  12.258  1.00 46.60           H  
ATOM   1310  HB3 GLN A 187       4.610  -9.713  14.555  1.00  0.00           H  
ATOM   1311  HB2 GLN A 187       4.176 -11.376  14.339  1.00  0.00           H  
ATOM   1312  HG3 GLN A 187       2.066  -9.289  13.906  1.00  0.00           H  
ATOM   1313  HG2 GLN A 187       2.634  -9.693  15.551  1.00  0.00           H  
ATOM   1314 HE22 GLN A 187      -0.372 -11.719  14.790  1.00  0.00           H  
ATOM   1315 HE21 GLN A 187      -0.012  -9.970  14.864  1.00  0.00           H  
ATOM   1316  N   GLU A 188       5.135 -12.404  11.968  1.00 45.12           N  
ATOM   1317  CA  GLU A 188       6.187 -13.447  11.998  1.00 45.15           C  
ATOM   1318  C   GLU A 188       6.836 -13.545  10.641  1.00 44.68           C  
ATOM   1319  O   GLU A 188       6.128 -13.495   9.660  1.00 44.85           O  
ATOM   1320  CB  GLU A 188       5.631 -14.696  12.604  1.00  0.00           C  
ATOM   1321  CG  GLU A 188       6.394 -16.031  12.307  1.00  0.00           C  
ATOM   1322  CD  GLU A 188       7.735 -16.227  12.933  1.00  0.00           C  
ATOM   1323  OE1 GLU A 188       8.139 -15.350  13.764  1.00  0.00           O  
ATOM   1324  OE2 GLU A 188       8.337 -17.218  12.680  1.00  0.00           O1-
ATOM   1325  H   GLU A 188       4.187 -12.751  11.988  1.00 45.12           H  
ATOM   1326  HA  GLU A 188       6.894 -13.159  12.776  1.00 45.15           H  
ATOM   1327  HB3 GLU A 188       4.569 -14.861  12.422  1.00  0.00           H  
ATOM   1328  HB2 GLU A 188       5.753 -14.483  13.666  1.00  0.00           H  
ATOM   1329  HG3 GLU A 188       6.535 -16.234  11.245  1.00  0.00           H  
ATOM   1330  HG2 GLU A 188       5.746 -16.818  12.693  1.00  0.00           H  
ATOM   1331  N   ARG A 189       8.171 -13.687  10.670  1.00 43.43           N  
ATOM   1332  CA  ARG A 189       9.153 -13.807   9.513  1.00 42.93           C  
ATOM   1333  C   ARG A 189       8.839 -14.760   8.336  1.00 42.14           C  
ATOM   1334  O   ARG A 189       9.555 -14.817   7.349  1.00 42.83           O  
ATOM   1335  CB  ARG A 189      10.363 -14.393  10.234  1.00  0.00           C  
ATOM   1336  CG  ARG A 189      10.963 -13.595  11.502  1.00  0.00           C  
ATOM   1337  CD  ARG A 189      11.986 -14.325  12.438  1.00  0.00           C  
ATOM   1338  NE  ARG A 189      11.316 -15.542  12.962  1.00  0.00           N  
ATOM   1339  CZ  ARG A 189      11.855 -16.671  13.440  1.00  0.00           C  
ATOM   1340  NH1 ARG A 189      13.170 -16.769  13.643  1.00  0.00           N  
ATOM   1341  NH2 ARG A 189      11.081 -17.678  13.781  1.00  0.00           N1+
ATOM   1342  H   ARG A 189       8.600 -14.034  11.517  1.00 43.43           H  
ATOM   1343  HA  ARG A 189       9.328 -12.781   9.190  1.00 42.93           H  
ATOM   1344  HB3 ARG A 189      11.108 -14.530   9.449  1.00  0.00           H  
ATOM   1345  HB2 ARG A 189      10.138 -15.438  10.449  1.00  0.00           H  
ATOM   1346  HG3 ARG A 189      10.258 -13.023  12.106  1.00  0.00           H  
ATOM   1347  HG2 ARG A 189      11.507 -12.784  11.017  1.00  0.00           H  
ATOM   1348  HD3 ARG A 189      12.335 -13.637  13.208  1.00  0.00           H  
ATOM   1349  HD2 ARG A 189      12.825 -14.616  11.807  1.00  0.00           H  
ATOM   1350  HE  ARG A 189      10.314 -15.567  12.839  1.00  0.00           H  
ATOM   1351 HH12 ARG A 189      13.654 -17.634  13.837  1.00  0.00           H  
ATOM   1352 HH11 ARG A 189      13.702 -15.960  13.356  1.00  0.00           H  
ATOM   1353 HH22 ARG A 189      11.414 -18.592  14.054  1.00  0.00           H  
ATOM   1354 HH21 ARG A 189      10.110 -17.436  13.646  1.00  0.00           H  
ATOM   1355  N   GLU A 190       7.863 -15.591   8.633  1.00 42.35           N  
ATOM   1356  CA  GLU A 190       7.402 -16.787   7.933  1.00 41.75           C  
ATOM   1357  C   GLU A 190       6.925 -16.452   6.485  1.00 41.87           C  
ATOM   1358  O   GLU A 190       5.782 -16.109   6.276  1.00 42.26           O  
ATOM   1359  CB  GLU A 190       6.240 -17.428   8.784  1.00  0.00           C  
ATOM   1360  CG  GLU A 190       5.721 -18.721   8.131  1.00  0.00           C  
ATOM   1361  CD  GLU A 190       6.729 -19.928   8.005  1.00  0.00           C  
ATOM   1362  OE1 GLU A 190       7.757 -19.911   8.732  1.00  0.00           O  
ATOM   1363  OE2 GLU A 190       6.531 -20.649   7.023  1.00  0.00           O1-
ATOM   1364  H   GLU A 190       7.304 -15.332   9.434  1.00 42.35           H  
ATOM   1365  HA  GLU A 190       8.202 -17.511   7.773  1.00 41.75           H  
ATOM   1366  HB3 GLU A 190       5.456 -16.682   8.913  1.00  0.00           H  
ATOM   1367  HB2 GLU A 190       6.505 -17.897   9.732  1.00  0.00           H  
ATOM   1368  HG3 GLU A 190       5.244 -18.567   7.164  1.00  0.00           H  
ATOM   1369  HG2 GLU A 190       4.910 -19.171   8.704  1.00  0.00           H  
ATOM   1370  N   ALA A 191       7.868 -16.515   5.517  1.00 50.45           N  
ANISOU 1370  N   ALA A 191     6551   6529   6088   -377    469   -460
ATOM   1371  CA  ALA A 191       7.647 -16.230   4.137  1.00 47.38           C  
ANISOU 1371  CA  ALA A 191     6219   6057   5727   -372    464   -398
ATOM   1372  C   ALA A 191       8.563 -16.935   3.172  1.00 47.58           C  
ANISOU 1372  C   ALA A 191     6239   6031   5810   -433    521   -412
ATOM   1373  O   ALA A 191       9.649 -17.346   3.552  1.00 52.72           O  
ANISOU 1373  O   ALA A 191     6921   6651   6458   -476    591   -356
ATOM   1374  CB  ALA A 191       7.839 -14.704   3.988  1.00 56.25           C  
ANISOU 1374  CB  ALA A 191     7408   7156   6807   -355    485   -294
ATOM   1375  H   ALA A 191       8.853 -16.658   5.692  1.00 50.45           H  
ATOM   1376  HA  ALA A 191       6.631 -16.517   3.866  1.00 47.38           H  
ATOM   1377  HB1 ALA A 191       7.612 -14.389   2.970  1.00 56.25           H  
ATOM   1378  HB2 ALA A 191       7.134 -14.202   4.652  1.00 56.25           H  
ATOM   1379  HB3 ALA A 191       8.862 -14.465   4.277  1.00 56.25           H  
ATOM   1380  N   GLU A 192       8.094 -17.241   1.990  1.00 44.13           N  
ANISOU 1380  N   GLU A 192     5765   5580   5422   -437    484   -487
ATOM   1381  CA  GLU A 192       8.829 -18.079   1.023  1.00 44.56           C  
ANISOU 1381  CA  GLU A 192     5812   5582   5537   -490    524   -509
ATOM   1382  C   GLU A 192       9.102 -17.187  -0.243  1.00 38.41           C  
ANISOU 1382  C   GLU A 192     5073   4726   4794   -472    486   -491
ATOM   1383  O   GLU A 192       9.978 -17.466  -1.056  1.00 39.58           O  
ANISOU 1383  O   GLU A 192     5232   4817   4988   -512    524   -486
ATOM   1384  CB  GLU A 192       8.059 -19.284   0.689  1.00 45.25           C  
ANISOU 1384  CB  GLU A 192     5823   5709   5660   -515    515   -619
ATOM   1385  CG  GLU A 192       8.697 -20.156  -0.406  1.00 55.29           C  
ANISOU 1385  CG  GLU A 192     7077   6934   6998   -571    555   -654
ATOM   1386  CD  GLU A 192       7.934 -21.529  -0.713  1.00 65.53           C  
ANISOU 1386  CD  GLU A 192     8292   8273   8332   -588    534   -771
ATOM   1387  OE1 GLU A 192       6.726 -21.709  -0.409  1.00 66.77           O  
ANISOU 1387  OE1 GLU A 192     8403   8505   8462   -568    513   -820
ATOM   1388  OE2 GLU A 192       8.620 -22.522  -1.108  1.00 66.34           O1-
ANISOU 1388  OE2 GLU A 192     8377   8335   8495   -619    535   -818
ATOM   1389  H   GLU A 192       7.097 -17.079   1.973  1.00 44.13           H  
ATOM   1390  HA  GLU A 192       9.824 -18.371   1.360  1.00 44.56           H  
ATOM   1391  HB3 GLU A 192       7.055 -18.964   0.409  1.00 45.25           H  
ATOM   1392  HB2 GLU A 192       8.083 -19.909   1.582  1.00 45.25           H  
ATOM   1393  HG3 GLU A 192       9.752 -20.320  -0.186  1.00 55.29           H  
ATOM   1394  HG2 GLU A 192       8.651 -19.606  -1.346  1.00 55.29           H  
ATOM   1395  N   PHE A 193       8.149 -16.243  -0.378  1.00 37.41           N  
ANISOU 1395  N   PHE A 193     4970   4597   4646   -415    415   -481
ATOM   1396  CA  PHE A 193       8.020 -15.291  -1.463  1.00 37.63           C  
ANISOU 1396  CA  PHE A 193     5038   4558   4701   -398    381   -466
ATOM   1397  C   PHE A 193       8.115 -13.894  -0.918  1.00 30.42           C  
ANISOU 1397  C   PHE A 193     4170   3641   3747   -348    350   -399
ATOM   1398  O   PHE A 193       7.778 -13.708   0.251  1.00 32.42           O  
ANISOU 1398  O   PHE A 193     4419   3947   3952   -317    334   -381
ATOM   1399  CB  PHE A 193       6.695 -15.552  -2.066  1.00 39.63           C  
ANISOU 1399  CB  PHE A 193     5269   4808   4980   -389    311   -552
ATOM   1400  CG  PHE A 193       6.676 -16.533  -3.157  1.00 43.15           C  
ANISOU 1400  CG  PHE A 193     5671   5248   5476   -435    332   -623
ATOM   1401  CD1 PHE A 193       6.928 -17.908  -2.985  1.00 45.39           C  
ANISOU 1401  CD1 PHE A 193     5894   5595   5758   -452    343   -681
ATOM   1402  CD2 PHE A 193       6.519 -15.982  -4.470  1.00 48.16           C  
ANISOU 1402  CD2 PHE A 193     6323   5814   6160   -462    338   -637
ATOM   1403  CE1 PHE A 193       6.915 -18.732  -4.129  1.00 48.95           C  
ANISOU 1403  CE1 PHE A 193     6297   6040   6260   -495    361   -753
ATOM   1404  CE2 PHE A 193       6.444 -16.801  -5.559  1.00 46.86           C  
ANISOU 1404  CE2 PHE A 193     6117   5641   6045   -504    354   -705
ATOM   1405  CZ  PHE A 193       6.704 -18.148  -5.387  1.00 45.32           C  
ANISOU 1405  CZ  PHE A 193     5857   5509   5852   -520    364   -764
ATOM   1406  H   PHE A 193       7.402 -16.288   0.301  1.00 37.41           H  
ATOM   1407  HA  PHE A 193       8.800 -15.447  -2.208  1.00 37.63           H  
ATOM   1408  HB3 PHE A 193       6.231 -14.628  -2.409  1.00 39.63           H  
ATOM   1409  HB2 PHE A 193       6.020 -15.902  -1.286  1.00 39.63           H  
ATOM   1410  HD1 PHE A 193       6.981 -18.342  -1.998  1.00 45.39           H  
ATOM   1411  HD2 PHE A 193       6.502 -14.921  -4.668  1.00 48.16           H  
ATOM   1412  HE1 PHE A 193       7.084 -19.797  -4.078  1.00 48.95           H  
ATOM   1413  HE2 PHE A 193       6.396 -16.353  -6.540  1.00 46.86           H  
ATOM   1414  HZ  PHE A 193       6.684 -18.784  -6.259  1.00 45.32           H  
ATOM   1415  N   GLY A 194       8.410 -12.941  -1.739  1.00 31.24           N  
ANISOU 1415  N   GLY A 194     4314   3681   3873   -338    341   -368
ATOM   1416  CA  GLY A 194       8.442 -11.547  -1.342  1.00 27.05           C  
ANISOU 1416  CA  GLY A 194     3821   3143   3314   -291    309   -316
ATOM   1417  C   GLY A 194       8.493 -10.642  -2.594  1.00 28.70           C  
ANISOU 1417  C   GLY A 194     4062   3288   3555   -286    291   -315
ATOM   1418  O   GLY A 194       8.279 -11.139  -3.708  1.00 26.69           O  
ANISOU 1418  O   GLY A 194     3803   2999   3340   -315    293   -361
ATOM   1419  H   GLY A 194       8.661 -13.059  -2.711  1.00 31.24           H  
ATOM   1420  HA3 GLY A 194       9.319 -11.206  -0.793  1.00 27.05           H  
ATOM   1421  HA2 GLY A 194       7.562 -11.198  -0.802  1.00 27.05           H  
ATOM   1422  N   THR A 195       8.829  -9.353  -2.366  1.00 28.66           N  
ANISOU 1422  N   THR A 195     4088   3268   3533   -249    275   -265
ATOM   1423  CA  THR A 195       8.769  -8.212  -3.224  1.00 33.70           C  
ANISOU 1423  CA  THR A 195     4756   3849   4199   -244    266   -260
ATOM   1424  C   THR A 195      10.021  -7.375  -3.034  1.00 30.66           C  
ANISOU 1424  C   THR A 195     4400   3431   3817   -221    294   -185
ATOM   1425  O   THR A 195      10.460  -7.037  -1.915  1.00 31.45           O  
ANISOU 1425  O   THR A 195     4503   3561   3884   -195    294   -139
ATOM   1426  CB  THR A 195       7.539  -7.286  -2.905  1.00 34.44           C  
ANISOU 1426  CB  THR A 195     4855   3961   4270   -219    197   -298
ATOM   1427  OG1 THR A 195       6.298  -8.022  -3.100  1.00 37.47           O  
ANISOU 1427  OG1 THR A 195     5218   4366   4654   -239    162   -372
ATOM   1428  CG2 THR A 195       7.519  -6.033  -3.811  1.00 30.10           C  
ANISOU 1428  CG2 THR A 195     4337   3354   3745   -219    197   -294
ATOM   1429  H   THR A 195       8.804  -9.051  -1.403  1.00 28.66           H  
ATOM   1430  HA  THR A 195       8.689  -8.565  -4.252  1.00 33.70           H  
ATOM   1431  HB  THR A 195       7.590  -6.971  -1.863  1.00 34.44           H  
ATOM   1432  HG1 THR A 195       5.603  -7.437  -2.791  1.00 37.47           H  
ATOM   1433 HG21 THR A 195       8.145  -5.267  -3.354  1.00 30.10           H  
ATOM   1434 HG22 THR A 195       7.844  -6.204  -4.837  1.00 30.10           H  
ATOM   1435 HG23 THR A 195       6.570  -5.505  -3.721  1.00 30.10           H  
ATOM   1436  N   THR A 196      10.691  -6.995  -4.105  1.00 34.24           N  
ANISOU 1436  N   THR A 196     4876   3820   4312   -229    314   -175
ATOM   1437  CA  THR A 196      11.889  -6.080  -4.149  1.00 32.98           C  
ANISOU 1437  CA  THR A 196     4744   3621   4166   -204    334   -114
ATOM   1438  C   THR A 196      11.237  -4.682  -4.418  1.00 31.41           C  
ANISOU 1438  C   THR A 196     4552   3426   3956   -164    292   -113
ATOM   1439  O   THR A 196      10.341  -4.492  -5.190  1.00 34.10           O  
ANISOU 1439  O   THR A 196     4888   3774   4293   -169    261   -162
ATOM   1440  CB  THR A 196      12.766  -6.424  -5.358  1.00 27.95           C  
ANISOU 1440  CB  THR A 196     4124   2910   3584   -231    378   -107
ATOM   1441  OG1 THR A 196      12.146  -6.450  -6.651  1.00 32.36           O  
ANISOU 1441  OG1 THR A 196     4687   3441   4169   -239    364   -154
ATOM   1442  CG2 THR A 196      13.416  -7.770  -5.259  1.00 32.34           C  
ANISOU 1442  CG2 THR A 196     4673   3462   4154   -279    419   -116
ATOM   1443  H   THR A 196      10.367  -7.272  -5.021  1.00 34.24           H  
ATOM   1444  HA  THR A 196      12.387  -6.137  -3.181  1.00 32.98           H  
ATOM   1445  HB  THR A 196      13.591  -5.712  -5.331  1.00 27.95           H  
ATOM   1446  HG1 THR A 196      11.680  -7.267  -6.846  1.00 32.36           H  
ATOM   1447 HG21 THR A 196      14.439  -7.559  -5.570  1.00 32.34           H  
ATOM   1448 HG22 THR A 196      13.520  -8.135  -4.237  1.00 32.34           H  
ATOM   1449 HG23 THR A 196      12.930  -8.494  -5.912  1.00 32.34           H  
ATOM   1450  N   ALA A 197      11.739  -3.694  -3.663  1.00 31.98           N  
ANISOU 1450  N   ALA A 197     4637   3490   4024   -127    291    -59
ATOM   1451  CA  ALA A 197      11.235  -2.307  -3.673  1.00 27.68           C  
ANISOU 1451  CA  ALA A 197     4094   2955   3469    -88    253    -55
ATOM   1452  C   ALA A 197      12.364  -1.394  -3.846  1.00 30.49           C  
ANISOU 1452  C   ALA A 197     4467   3253   3865    -65    273    -17
ATOM   1453  O   ALA A 197      13.367  -1.628  -3.211  1.00 30.82           O  
ANISOU 1453  O   ALA A 197     4524   3276   3910    -52    289     36
ATOM   1454  CB  ALA A 197      10.335  -2.102  -2.426  1.00 36.70           C  
ANISOU 1454  CB  ALA A 197     5227   4160   4556    -54    212    -35
ATOM   1455  H   ALA A 197      12.265  -3.977  -2.848  1.00 31.98           H  
ATOM   1456  HA  ALA A 197      10.562  -2.205  -4.523  1.00 27.68           H  
ATOM   1457  HB1 ALA A 197       9.783  -3.000  -2.148  1.00 36.70           H  
ATOM   1458  HB2 ALA A 197      10.845  -1.770  -1.521  1.00 36.70           H  
ATOM   1459  HB3 ALA A 197       9.552  -1.373  -2.636  1.00 36.70           H  
ATOM   1460  N   GLU A 198      12.172  -0.333  -4.627  1.00 33.26           N  
ANISOU 1460  N   GLU A 198     4817   3574   4245    -61    269    -45
ATOM   1461  CA  GLU A 198      13.247   0.722  -4.766  1.00 35.99           C  
ANISOU 1461  CA  GLU A 198     5172   3862   4640    -40    287    -24
ATOM   1462  C   GLU A 198      12.859   1.966  -3.996  1.00 36.11           C  
ANISOU 1462  C   GLU A 198     5176   3894   4649      4    253    -19
ATOM   1463  O   GLU A 198      11.631   2.194  -3.772  1.00 29.09           O  
ANISOU 1463  O   GLU A 198     4275   3032   3744     -2    233    -60
ATOM   1464  CB  GLU A 198      13.356   0.972  -6.274  1.00 41.82           C  
ANISOU 1464  CB  GLU A 198     5914   4552   5425    -72    318    -68
ATOM   1465  CG  GLU A 198      12.167   1.663  -6.866  1.00 46.54           C  
ANISOU 1465  CG  GLU A 198     6522   5082   6080    -55    342    -49
ATOM   1466  CD  GLU A 198      12.544   2.193  -8.255  1.00 50.51           C  
ANISOU 1466  CD  GLU A 198     7027   5539   6624    -86    372    -98
ATOM   1467  OE1 GLU A 198      12.050   3.296  -8.584  1.00 48.98           O  
ANISOU 1467  OE1 GLU A 198     6824   5355   6431    -90    365   -142
ATOM   1468  OE2 GLU A 198      13.115   1.423  -9.086  1.00 56.06           O1-
ANISOU 1468  OE2 GLU A 198     7745   6197   7359   -109    402    -91
ATOM   1469  H   GLU A 198      11.211  -0.153  -4.879  1.00 33.26           H  
ATOM   1470  HA  GLU A 198      14.200   0.316  -4.427  1.00 35.99           H  
ATOM   1471  HB3 GLU A 198      13.570   0.025  -6.771  1.00 41.82           H  
ATOM   1472  HB2 GLU A 198      14.245   1.598  -6.344  1.00 41.82           H  
ATOM   1473  HG3 GLU A 198      11.754   2.485  -6.283  1.00 46.54           H  
ATOM   1474  HG2 GLU A 198      11.392   0.902  -6.963  1.00 46.54           H  
ATOM   1475  N   ILE A 199      13.879   2.722  -3.555  1.00 37.30           N  
ANISOU 1475  N   ILE A 199     5334   4026   4813     45    245     30
ATOM   1476  CA  ILE A 199      13.834   4.093  -3.153  1.00 34.53           C  
ANISOU 1476  CA  ILE A 199     4969   3687   4464     90    211     35
ATOM   1477  C   ILE A 199      13.707   4.932  -4.406  1.00 32.57           C  
ANISOU 1477  C   ILE A 199     4706   3403   4266     87    226    -10
ATOM   1478  O   ILE A 199      14.687   4.916  -5.191  1.00 42.19           O  
ANISOU 1478  O   ILE A 199     5932   4563   5535     81    257    -14
ATOM   1479  CB  ILE A 199      15.138   4.516  -2.320  1.00 32.86           C  
ANISOU 1479  CB  ILE A 199     4772   3453   4259    136    195     95
ATOM   1480  CG1 ILE A 199      15.232   3.682  -1.042  1.00 29.74           C  
ANISOU 1480  CG1 ILE A 199     4393   3100   3805    135    182    136
ATOM   1481  CG2 ILE A 199      15.182   6.019  -1.967  1.00 33.61           C  
ANISOU 1481  CG2 ILE A 199     4848   3554   4369    185    158     94
ATOM   1482  CD1 ILE A 199      16.679   3.584  -0.435  1.00 31.73           C  
ANISOU 1482  CD1 ILE A 199     4677   3321   4059    167    173    200
ATOM   1483  H   ILE A 199      14.857   2.491  -3.659  1.00 37.30           H  
ATOM   1484  HA  ILE A 199      12.933   4.264  -2.564  1.00 34.53           H  
ATOM   1485  HB  ILE A 199      16.025   4.371  -2.937  1.00 32.86           H  
ATOM   1486 HG13 ILE A 199      14.899   2.673  -1.286  1.00 29.74           H  
ATOM   1487 HG12 ILE A 199      14.516   4.019  -0.292  1.00 29.74           H  
ATOM   1488 HG21 ILE A 199      14.326   6.265  -1.339  1.00 33.61           H  
ATOM   1489 HG22 ILE A 199      16.131   6.290  -1.504  1.00 33.61           H  
ATOM   1490 HG23 ILE A 199      15.100   6.687  -2.824  1.00 33.61           H  
ATOM   1491 HD11 ILE A 199      16.906   2.579  -0.080  1.00 31.73           H  
ATOM   1492 HD12 ILE A 199      17.373   3.843  -1.234  1.00 31.73           H  
ATOM   1493 HD13 ILE A 199      16.814   4.180   0.467  1.00 31.73           H  
ATOM   1494  N   TYR A 200      12.621   5.634  -4.656  1.00 28.05           N  
ANISOU 1494  N   TYR A 200     4114   2865   3677     89    206    -45
ATOM   1495  CA  TYR A 200      12.414   6.601  -5.784  1.00 36.36           C  
ANISOU 1495  CA  TYR A 200     5151   3893   4773     86    222    -90
ATOM   1496  C   TYR A 200      12.766   7.940  -5.276  1.00 39.25           C  
ANISOU 1496  C   TYR A 200     5491   4272   5151    130    194    -88
ATOM   1497  O   TYR A 200      13.056   8.688  -6.158  1.00 44.00           O  
ANISOU 1497  O   TYR A 200     6072   4852   5795    130    211   -128
ATOM   1498  CB  TYR A 200      10.969   6.487  -6.362  1.00 40.17           C  
ANISOU 1498  CB  TYR A 200     5636   4397   5229     34    232   -148
ATOM   1499  CG  TYR A 200       9.795   7.233  -5.854  1.00 28.96           C  
ANISOU 1499  CG  TYR A 200     4215   3040   3749     28    190   -158
ATOM   1500  CD1 TYR A 200       9.663   8.652  -6.185  1.00 29.82           C  
ANISOU 1500  CD1 TYR A 200     4308   3170   3854     38    174   -180
ATOM   1501  CD2 TYR A 200       8.736   6.574  -5.178  1.00 32.50           C  
ANISOU 1501  CD2 TYR A 200     4678   3526   4145     12    167   -150
ATOM   1502  CE1 TYR A 200       8.555   9.438  -5.706  1.00 34.76           C  
ANISOU 1502  CE1 TYR A 200     4936   3849   4422     31    132   -188
ATOM   1503  CE2 TYR A 200       7.600   7.302  -4.821  1.00 38.36           C  
ANISOU 1503  CE2 TYR A 200     5421   4321   4832     10    122   -161
ATOM   1504  CZ  TYR A 200       7.596   8.758  -5.002  1.00 34.99           C  
ANISOU 1504  CZ  TYR A 200     4984   3912   4400     19    104   -178
ATOM   1505  OH  TYR A 200       6.490   9.440  -4.648  1.00 43.11           O  
ANISOU 1505  OH  TYR A 200     6018   4990   5372     14     56   -188
ATOM   1506  H   TYR A 200      11.875   5.782  -3.992  1.00 28.05           H  
ATOM   1507  HA  TYR A 200      13.124   6.324  -6.563  1.00 36.36           H  
ATOM   1508  HB3 TYR A 200      10.633   5.452  -6.288  1.00 40.17           H  
ATOM   1509  HB2 TYR A 200      11.058   6.769  -7.412  1.00 40.17           H  
ATOM   1510  HD1 TYR A 200      10.376   9.195  -6.789  1.00 29.82           H  
ATOM   1511  HD2 TYR A 200       8.800   5.506  -5.030  1.00 32.50           H  
ATOM   1512  HE1 TYR A 200       8.436  10.454  -6.053  1.00 34.76           H  
ATOM   1513  HE2 TYR A 200       6.757   6.922  -4.263  1.00 38.36           H  
ATOM   1514  HH  TYR A 200       5.667   8.945  -4.643  1.00 43.11           H  
ATOM   1515  N   ALA A 201      12.725   8.212  -3.923  1.00 43.66           N  
ANISOU 1515  N   ALA A 201     6049   4863   5677    167    153    -46
ATOM   1516  CA  ALA A 201      13.197   9.492  -3.402  1.00 40.94           C  
ANISOU 1516  CA  ALA A 201     5680   4528   5349    213    121    -41
ATOM   1517  C   ALA A 201      13.647   9.467  -1.931  1.00 38.58           C  
ANISOU 1517  C   ALA A 201     5394   4231   5033    261     84     24
ATOM   1518  O   ALA A 201      13.266   8.535  -1.167  1.00 31.62           O  
ANISOU 1518  O   ALA A 201     4536   3380   4100    252     73     56
ATOM   1519  CB  ALA A 201      12.153  10.565  -3.580  1.00 37.14           C  
ANISOU 1519  CB  ALA A 201     5182   4102   4826    197     98    -75
ATOM   1520  H   ALA A 201      12.417   7.564  -3.213  1.00 43.66           H  
ATOM   1521  HA  ALA A 201      14.146   9.624  -3.920  1.00 40.94           H  
ATOM   1522  HB1 ALA A 201      11.866  10.611  -4.630  1.00 37.14           H  
ATOM   1523  HB2 ALA A 201      11.256  10.482  -2.965  1.00 37.14           H  
ATOM   1524  HB3 ALA A 201      12.605  11.540  -3.397  1.00 37.14           H  
ATOM   1525  N   TYR A 202      14.394  10.514  -1.507  1.00 46.61           N  
ANISOU 1525  N   TYR A 202     6399   5217   6095    311     63     38
ATOM   1526  CA  TYR A 202      14.948  10.614  -0.120  1.00 44.16           C  
ANISOU 1526  CA  TYR A 202     6111   4888   5778    358     29    100
ATOM   1527  C   TYR A 202      14.937  12.076   0.354  1.00 42.74           C  
ANISOU 1527  C   TYR A 202     5905   4714   5622    413    -18    100
ATOM   1528  O   TYR A 202      14.830  13.038  -0.434  1.00 51.33           O  
ANISOU 1528  O   TYR A 202     6953   5791   6758    420    -12     51
ATOM   1529  CB  TYR A 202      16.425  10.056  -0.207  1.00 51.14           C  
ANISOU 1529  CB  TYR A 202     7022   5699   6709    365     50    123
ATOM   1530  CG  TYR A 202      17.378  10.031   0.990  1.00 51.80           C  
ANISOU 1530  CG  TYR A 202     7147   5758   6775    401     17    192
ATOM   1531  CD1 TYR A 202      17.094   9.176   2.099  1.00 62.17           C  
ANISOU 1531  CD1 TYR A 202     8498   7097   8027    376     25    234
ATOM   1532  CD2 TYR A 202      18.544  10.796   1.019  1.00 54.49           C  
ANISOU 1532  CD2 TYR A 202     7492   6049   7162    459    -21    211
ATOM   1533  CE1 TYR A 202      17.985   9.062   3.189  1.00 66.55           C  
ANISOU 1533  CE1 TYR A 202     9098   7630   8559    401      1    297
ATOM   1534  CE2 TYR A 202      19.464  10.624   2.015  1.00 54.97           C  
ANISOU 1534  CE2 TYR A 202     7602   6082   7201    488    -54    275
ATOM   1535  CZ  TYR A 202      19.145   9.781   3.089  1.00 65.44           C  
ANISOU 1535  CZ  TYR A 202     8971   7436   8459    456    -41    320
ATOM   1536  OH  TYR A 202      19.949   9.636   4.180  1.00 68.75           O  
ANISOU 1536  OH  TYR A 202     9446   7827   8849    479    -69    384
ATOM   1537  H   TYR A 202      14.420  11.298  -2.143  1.00 46.61           H  
ATOM   1538  HA  TYR A 202      14.319  10.032   0.554  1.00 44.16           H  
ATOM   1539  HB3 TYR A 202      16.905  10.614  -1.012  1.00 51.14           H  
ATOM   1540  HB2 TYR A 202      16.342   9.005  -0.484  1.00 51.14           H  
ATOM   1541  HD1 TYR A 202      16.191   8.617   1.902  1.00 62.17           H  
ATOM   1542  HD2 TYR A 202      18.680  11.606   0.318  1.00 54.49           H  
ATOM   1543  HE1 TYR A 202      17.825   8.381   4.011  1.00 66.55           H  
ATOM   1544  HE2 TYR A 202      20.406  11.147   2.086  1.00 54.97           H  
ATOM   1545  HH  TYR A 202      20.512  10.398   4.337  1.00 68.75           H  
ATOM   1546  N   ARG A 203      15.171  12.228   1.659  1.00 40.41           N  
ANISOU 1546  N   ARG A 203     5629   4434   5290    451    -63    151
ATOM   1547  CA  ARG A 203      15.298  13.505   2.358  1.00 44.75           C  
ANISOU 1547  CA  ARG A 203     6157   4986   5860    507   -115    156
ATOM   1548  C   ARG A 203      15.799  13.082   3.751  1.00 40.43           C  
ANISOU 1548  C   ARG A 203     5652   4433   5275    547   -159    225
ATOM   1549  O   ARG A 203      15.279  12.180   4.375  1.00 33.03           O  
ANISOU 1549  O   ARG A 203     4741   3540   4268    528   -162    255
ATOM   1550  CB  ARG A 203      13.970  14.319   2.442  1.00 46.36           C  
ANISOU 1550  CB  ARG A 203     6324   5255   6036    496   -130    120
ATOM   1551  CG  ARG A 203      13.394  14.998   3.742  1.00 54.21           C  
ANISOU 1551  CG  ARG A 203     7302   6265   7032    551   -191    136
ATOM   1552  CD  ARG A 203      12.373  16.069   3.484  1.00 52.41           C  
ANISOU 1552  CD  ARG A 203     7060   6111   6744    533   -213    123
ATOM   1553  NE  ARG A 203      12.803  17.295   2.717  1.00 55.16           N  
ANISOU 1553  NE  ARG A 203     7359   6474   7125    531   -218     69
ATOM   1554  CZ  ARG A 203      13.231  18.491   3.207  1.00 59.90           C  
ANISOU 1554  CZ  ARG A 203     7932   7081   7748    577   -265     69
ATOM   1555  NH1 ARG A 203      13.175  18.776   4.545  1.00 52.74           N  
ANISOU 1555  NH1 ARG A 203     7046   6163   6830    633   -317    122
ATOM   1556  NH2 ARG A 203      13.694  19.445   2.430  1.00 64.90           N1+
ANISOU 1556  NH2 ARG A 203     8517   7730   8412    564   -259     14
ATOM   1557  H   ARG A 203      15.096  11.439   2.285  1.00 40.41           H  
ATOM   1558  HA  ARG A 203      16.077  14.108   1.892  1.00 44.75           H  
ATOM   1559  HB3 ARG A 203      13.164  13.621   2.219  1.00 46.36           H  
ATOM   1560  HB2 ARG A 203      13.812  14.965   1.577  1.00 46.36           H  
ATOM   1561  HG3 ARG A 203      14.269  15.566   4.062  1.00 54.21           H  
ATOM   1562  HG2 ARG A 203      13.060  14.309   4.517  1.00 54.21           H  
ATOM   1563  HD3 ARG A 203      11.771  16.294   4.365  1.00 52.41           H  
ATOM   1564  HD2 ARG A 203      11.718  15.622   2.736  1.00 52.41           H  
ATOM   1565  HE  ARG A 203      12.787  17.191   1.712  1.00 55.16           H  
ATOM   1566 HH12 ARG A 203      13.545  19.606   4.987  1.00 52.74           H  
ATOM   1567 HH11 ARG A 203      12.732  18.165   5.216  1.00 52.74           H  
ATOM   1568 HH22 ARG A 203      13.822  20.396   2.745  1.00 64.90           H  
ATOM   1569 HH21 ARG A 203      13.883  19.273   1.453  1.00 64.90           H  
ATOM   1570  N   GLU A 204      16.776  13.820   4.297  1.00 47.51           N  
ANISOU 1570  N   GLU A 204     6557   5276   6218    602   -197    247
ATOM   1571  CA  GLU A 204      17.109  13.680   5.754  1.00 48.11           C  
ANISOU 1571  CA  GLU A 204     6681   5338   6260    643   -246    312
ATOM   1572  C   GLU A 204      16.487  14.890   6.383  1.00 46.49           C  
ANISOU 1572  C   GLU A 204     6449   5155   6059    696   -308    310
ATOM   1573  O   GLU A 204      16.622  16.002   5.812  1.00 47.62           O  
ANISOU 1573  O   GLU A 204     6544   5279   6269    724   -323    266
ATOM   1574  CB  GLU A 204      18.636  13.714   5.901  1.00 47.85           C  
ANISOU 1574  CB  GLU A 204     6692   5219   6271    667   -254    343
ATOM   1575  CG  GLU A 204      19.477  12.654   5.044  1.00 53.68           C  
ANISOU 1575  CG  GLU A 204     7459   5932   7005    612   -194    348
ATOM   1576  CD  GLU A 204      20.949  12.655   5.232  1.00 59.50           C  
ANISOU 1576  CD  GLU A 204     8272   6613   7723    619   -206    414
ATOM   1577  OE1 GLU A 204      21.518  13.649   5.732  1.00 58.94           O  
ANISOU 1577  OE1 GLU A 204     8239   6537   7617    656   -256    462
ATOM   1578  OE2 GLU A 204      21.555  11.589   5.025  1.00 64.18           O1-
ANISOU 1578  OE2 GLU A 204     8890   7163   8332    584   -165    417
ATOM   1579  H   GLU A 204      17.031  14.698   3.869  1.00 47.51           H  
ATOM   1580  HA  GLU A 204      16.664  12.765   6.144  1.00 48.11           H  
ATOM   1581  HB3 GLU A 204      18.914  13.513   6.936  1.00 47.85           H  
ATOM   1582  HB2 GLU A 204      18.887  14.676   5.456  1.00 47.85           H  
ATOM   1583  HG3 GLU A 204      19.202  12.761   3.994  1.00 53.68           H  
ATOM   1584  HG2 GLU A 204      19.113  11.634   5.171  1.00 53.68           H  
ATOM   1585  N   GLU A 205      15.807  14.847   7.524  1.00 47.60           N  
ANISOU 1585  N   GLU A 205     6617   5337   6131    709   -342    353
ATOM   1586  CA  GLU A 205      15.334  16.019   8.292  1.00 52.62           C  
ANISOU 1586  CA  GLU A 205     7235   5997   6761    760   -406    358
ATOM   1587  C   GLU A 205      15.732  15.914   9.788  1.00 46.62           C  
ANISOU 1587  C   GLU A 205     6537   5205   5971    805   -458    426
ATOM   1588  O   GLU A 205      15.785  14.833  10.388  1.00 39.42           O  
ANISOU 1588  O   GLU A 205     5684   4267   5026    787   -438    470
ATOM   1589  CB  GLU A 205      13.780  16.255   7.958  1.00 47.43           C  
ANISOU 1589  CB  GLU A 205     6554   5425   6042    735   -407    342
ATOM   1590  CG  GLU A 205      13.065  17.404   8.650  1.00 52.86           C  
ANISOU 1590  CG  GLU A 205     7179   6143   6762    707   -386    274
ATOM   1591  CD  GLU A 205      11.672  17.592   7.952  1.00 62.69           C  
ANISOU 1591  CD  GLU A 205     8406   7461   7951    702   -416    265
ATOM   1592  OE1 GLU A 205      10.685  17.713   8.681  1.00 60.60           O  
ANISOU 1592  OE1 GLU A 205     8168   7218   7641    737   -465    308
ATOM   1593  OE2 GLU A 205      11.590  17.574   6.719  1.00 67.26           O1-
ANISOU 1593  OE2 GLU A 205     8951   8075   8531    661   -393    215
ATOM   1594  H   GLU A 205      15.718  14.040   8.124  1.00 47.60           H  
ATOM   1595  HA  GLU A 205      15.821  16.946   7.988  1.00 52.62           H  
ATOM   1596  HB3 GLU A 205      13.189  15.343   8.040  1.00 47.43           H  
ATOM   1597  HB2 GLU A 205      13.752  16.317   6.870  1.00 47.43           H  
ATOM   1598  HG3 GLU A 205      13.740  18.234   8.439  1.00 52.86           H  
ATOM   1599  HG2 GLU A 205      13.147  17.300   9.732  1.00 52.86           H  
ATOM   1600  N   GLN A 206      16.067  17.043  10.431  1.00 51.65           N  
ANISOU 1600  N   GLN A 206     7163   5843   6617    862   -524    433
ATOM   1601  CA  GLN A 206      16.668  17.226  11.803  1.00 52.91           C  
ANISOU 1601  CA  GLN A 206     7385   5985   6735    905   -582    496
ATOM   1602  C   GLN A 206      15.651  17.842  12.743  1.00 49.95           C  
ANISOU 1602  C   GLN A 206     6988   5668   6324    935   -633    497
ATOM   1603  O   GLN A 206      15.684  19.069  13.074  1.00 47.44           O  
ANISOU 1603  O   GLN A 206     6609   5362   6055    957   -657    453
ATOM   1604  CB  GLN A 206      17.995  18.023  11.678  1.00 52.25           C  
ANISOU 1604  CB  GLN A 206     7328   5809   6716    960   -630    513
ATOM   1605  CG  GLN A 206      19.130  17.098  11.251  1.00 54.10           C  
ANISOU 1605  CG  GLN A 206     7616   5977   6961    935   -595    537
ATOM   1606  CD  GLN A 206      20.542  17.711  11.323  1.00 61.33           C  
ANISOU 1606  CD  GLN A 206     8602   6807   7894    988   -659    585
ATOM   1607  OE1 GLN A 206      20.744  18.806  11.869  1.00 67.91           O  
ANISOU 1607  OE1 GLN A 206     9450   7631   8722   1043   -732    605
ATOM   1608  NE2 GLN A 206      21.596  16.930  10.927  1.00 68.68           N  
ANISOU 1608  NE2 GLN A 206     9580   7670   8845    970   -637    602
ATOM   1609  H   GLN A 206      15.782  17.898   9.975  1.00 51.65           H  
ATOM   1610  HA  GLN A 206      16.840  16.228  12.206  1.00 52.91           H  
ATOM   1611  HB3 GLN A 206      18.298  18.339  12.676  1.00 52.25           H  
ATOM   1612  HB2 GLN A 206      18.025  18.883  11.009  1.00 52.25           H  
ATOM   1613  HG3 GLN A 206      18.977  16.732  10.236  1.00 54.10           H  
ATOM   1614  HG2 GLN A 206      18.981  16.226  11.887  1.00 54.10           H  
ATOM   1615 HE22 GLN A 206      22.498  17.355  10.767  1.00 68.68           H  
ATOM   1616 HE21 GLN A 206      21.525  15.975  10.607  1.00 68.68           H  
ATOM   1617  N   ASP A 207      14.803  17.008  13.316  1.00 53.63           N  
ANISOU 1617  N   ASP A 207     7503   6170   6704    933   -648    545
ATOM   1618  CA  ASP A 207      13.694  17.423  14.245  1.00 55.15           C  
ANISOU 1618  CA  ASP A 207     7682   6422   6849    957   -695    551
ATOM   1619  C   ASP A 207      14.090  17.316  15.708  1.00 55.99           C  
ANISOU 1619  C   ASP A 207     7863   6507   6905    999   -748    616
ATOM   1620  O   ASP A 207      14.427  16.213  16.155  1.00 56.01           O  
ANISOU 1620  O   ASP A 207     7923   6518   6840    970   -720    657
ATOM   1621  CB  ASP A 207      12.418  16.570  13.945  1.00 51.40           C  
ANISOU 1621  CB  ASP A 207     7189   6030   6310    904   -654    532
ATOM   1622  CG  ASP A 207      11.080  17.091  14.466  1.00 48.06           C  
ANISOU 1622  CG  ASP A 207     6722   5666   5871    919   -695    506
ATOM   1623  OD1 ASP A 207      11.077  17.924  15.423  1.00 52.02           O  
ANISOU 1623  OD1 ASP A 207     7217   6153   6395    974   -759    514
ATOM   1624  OD2 ASP A 207      10.026  16.776  13.933  1.00 40.75           O1-
ANISOU 1624  OD2 ASP A 207     5772   4801   4911    876   -668    475
ATOM   1625  H   ASP A 207      14.933  16.009  13.235  1.00 53.63           H  
ATOM   1626  HA  ASP A 207      13.388  18.465  14.154  1.00 55.15           H  
ATOM   1627  HB3 ASP A 207      12.635  15.534  14.202  1.00 51.40           H  
ATOM   1628  HB2 ASP A 207      12.470  16.542  12.857  1.00 51.40           H  
ATOM   1629  N   PHE A 208      14.317  18.441  16.331  1.00 56.95           N  
ANISOU 1629  N   PHE A 208     7984   6595   7059   1062   -822    625
ATOM   1630  CA  PHE A 208      15.096  18.619  17.543  1.00 65.64           C  
ANISOU 1630  CA  PHE A 208     9153   7677   8110   1098   -875    683
ATOM   1631  C   PHE A 208      16.591  18.331  17.458  1.00 66.22           C  
ANISOU 1631  C   PHE A 208     9311   7687   8162   1085   -854    732
ATOM   1632  O   PHE A 208      17.204  18.059  18.508  1.00 59.46           O  
ANISOU 1632  O   PHE A 208     8513   6848   7230   1063   -845    777
ATOM   1633  CB  PHE A 208      14.349  17.965  18.754  1.00 58.34           C  
ANISOU 1633  CB  PHE A 208     8218   6847   7102   1064   -861    689
ATOM   1634  CG  PHE A 208      12.946  18.453  19.017  1.00 54.79           C  
ANISOU 1634  CG  PHE A 208     7713   6442   6663   1069   -897    673
ATOM   1635  CD1 PHE A 208      12.687  19.748  19.639  1.00 47.24           C  
ANISOU 1635  CD1 PHE A 208     6742   5443   5763   1099   -938    673
ATOM   1636  CD2 PHE A 208      11.846  17.597  18.780  1.00 52.07           C  
ANISOU 1636  CD2 PHE A 208     7333   6182   6269   1040   -888    656
ATOM   1637  CE1 PHE A 208      11.393  20.076  19.996  1.00 43.86           C  
ANISOU 1637  CE1 PHE A 208     6268   5055   5341   1101   -966    659
ATOM   1638  CE2 PHE A 208      10.606  17.978  19.136  1.00 46.54           C  
ANISOU 1638  CE2 PHE A 208     6586   5520   5578   1038   -915    642
ATOM   1639  CZ  PHE A 208      10.368  19.184  19.871  1.00 42.91           C  
ANISOU 1639  CZ  PHE A 208     6114   5016   5172   1069   -953    645
ATOM   1640  H   PHE A 208      14.053  19.284  15.842  1.00 56.95           H  
ATOM   1641  HA  PHE A 208      15.057  19.692  17.728  1.00 65.64           H  
ATOM   1642  HB3 PHE A 208      14.974  18.197  19.616  1.00 58.34           H  
ATOM   1643  HB2 PHE A 208      14.294  16.883  18.628  1.00 58.34           H  
ATOM   1644  HD1 PHE A 208      13.431  20.491  19.888  1.00 47.24           H  
ATOM   1645  HD2 PHE A 208      11.996  16.639  18.305  1.00 52.07           H  
ATOM   1646  HE1 PHE A 208      11.190  20.997  20.521  1.00 43.86           H  
ATOM   1647  HE2 PHE A 208       9.817  17.243  19.065  1.00 46.54           H  
ATOM   1648  HZ  PHE A 208       9.359  19.255  20.248  1.00 42.91           H  
ATOM   1649  N   GLY A 209      17.009  18.174  16.205  1.00 52.12           N  
ANISOU 1649  N   GLY A 209     7519   5837   6449   1080   -834    714
ATOM   1650  CA  GLY A 209      18.364  17.772  15.806  1.00 55.84           C  
ANISOU 1650  CA  GLY A 209     8069   6243   6905   1059   -812    757
ATOM   1651  C   GLY A 209      18.442  16.256  15.634  1.00 63.49           C  
ANISOU 1651  C   GLY A 209     9058   7257   7810    983   -727    768
ATOM   1652  O   GLY A 209      19.526  15.705  15.374  1.00 57.48           O  
ANISOU 1652  O   GLY A 209     8378   6471   6989    960   -712    821
ATOM   1653  H   GLY A 209      16.249  17.941  15.582  1.00 52.12           H  
ATOM   1654  HA3 GLY A 209      19.146  18.064  16.506  1.00 55.84           H  
ATOM   1655  HA2 GLY A 209      18.571  18.286  14.868  1.00 55.84           H  
ATOM   1656  N   ILE A 210      17.332  15.478  15.848  1.00 62.53           N  
ANISOU 1656  N   ILE A 210     8864   7200   7693    941   -671    719
ATOM   1657  CA  ILE A 210      17.237  14.036  15.632  1.00 51.54           C  
ANISOU 1657  CA  ILE A 210     7477   5850   6254    869   -590    715
ATOM   1658  C   ILE A 210      16.984  13.904  14.156  1.00 46.46           C  
ANISOU 1658  C   ILE A 210     6776   5195   5682    836   -538    661
ATOM   1659  O   ILE A 210      16.032  14.442  13.657  1.00 48.28           O  
ANISOU 1659  O   ILE A 210     6936   5450   5960    848   -546    609
ATOM   1660  CB  ILE A 210      16.030  13.429  16.368  1.00 52.64           C  
ANISOU 1660  CB  ILE A 210     7591   6088   6321    849   -579    704
ATOM   1661  CG1 ILE A 210      16.092  13.677  17.885  1.00 55.59           C  
ANISOU 1661  CG1 ILE A 210     8024   6475   6623    884   -631    756
ATOM   1662  CG2 ILE A 210      15.786  11.959  16.044  1.00 45.51           C  
ANISOU 1662  CG2 ILE A 210     6686   5225   5381    777   -499    690
ATOM   1663  CD1 ILE A 210      14.762  13.587  18.658  1.00 53.47           C  
ANISOU 1663  CD1 ILE A 210     7730   6300   6287    875   -633    742
ATOM   1664  H   ILE A 210      16.445  15.927  16.029  1.00 62.53           H  
ATOM   1665  HA  ILE A 210      18.169  13.582  15.969  1.00 51.54           H  
ATOM   1666  HB  ILE A 210      15.139  13.902  15.955  1.00 52.64           H  
ATOM   1667 HG13 ILE A 210      16.471  14.672  18.117  1.00 55.59           H  
ATOM   1668 HG12 ILE A 210      16.789  12.987  18.362  1.00 55.59           H  
ATOM   1669 HG21 ILE A 210      15.589  11.712  15.001  1.00 45.51           H  
ATOM   1670 HG22 ILE A 210      16.617  11.318  16.340  1.00 45.51           H  
ATOM   1671 HG23 ILE A 210      14.835  11.754  16.534  1.00 45.51           H  
ATOM   1672 HD11 ILE A 210      13.935  12.970  18.307  1.00 53.47           H  
ATOM   1673 HD12 ILE A 210      15.002  13.251  19.667  1.00 53.47           H  
ATOM   1674 HD13 ILE A 210      14.270  14.556  18.745  1.00 53.47           H  
ATOM   1675  N   GLU A 211      18.029  13.311  13.521  1.00 47.44           N  
ANISOU 1675  N   GLU A 211     6932   5280   5812    792   -485    672
ATOM   1676  CA  GLU A 211      17.988  12.956  12.094  1.00 43.98           C  
ANISOU 1676  CA  GLU A 211     6446   4830   5436    756   -432    622
ATOM   1677  C   GLU A 211      16.885  11.883  11.862  1.00 40.54           C  
ANISOU 1677  C   GLU A 211     5969   4475   4959    701   -377    587
ATOM   1678  O   GLU A 211      16.924  10.864  12.485  1.00 43.36           O  
ANISOU 1678  O   GLU A 211     6358   4861   5254    658   -339    609
ATOM   1679  CB  GLU A 211      19.316  12.334  11.628  1.00 48.39           C  
ANISOU 1679  CB  GLU A 211     7058   5311   6016    733   -402    648
ATOM   1680  CG  GLU A 211      20.394  13.406  11.734  1.00 55.61           C  
ANISOU 1680  CG  GLU A 211     8006   6135   6990    790   -462    667
ATOM   1681  CD  GLU A 211      21.809  12.882  11.316  1.00 60.99           C  
ANISOU 1681  CD  GLU A 211     8773   6740   7660    770   -452    717
ATOM   1682  OE1 GLU A 211      21.934  12.343  10.145  1.00 61.01           O  
ANISOU 1682  OE1 GLU A 211     8805   6764   7613    707   -390    734
ATOM   1683  OE2 GLU A 211      22.756  12.924  12.089  1.00 62.10           O1-
ANISOU 1683  OE2 GLU A 211     8954   6798   7844    817   -509    737
ATOM   1684  H   GLU A 211      18.737  12.812  14.041  1.00 47.44           H  
ATOM   1685  HA  GLU A 211      17.697  13.829  11.510  1.00 43.98           H  
ATOM   1686  HB3 GLU A 211      19.274  11.828  10.664  1.00 48.39           H  
ATOM   1687  HB2 GLU A 211      19.448  11.483  12.295  1.00 48.39           H  
ATOM   1688  HG3 GLU A 211      20.511  13.836  12.729  1.00 55.61           H  
ATOM   1689  HG2 GLU A 211      20.113  14.296  11.172  1.00 55.61           H  
ATOM   1690  N   ILE A 212      15.918  12.230  11.016  1.00 40.11           N  
ANISOU 1690  N   ILE A 212     5845   4457   4937    700   -376    531
ATOM   1691  CA  ILE A 212      15.044  11.250  10.464  1.00 39.64           C  
ANISOU 1691  CA  ILE A 212     5748   4466   4849    649   -333    491
ATOM   1692  C   ILE A 212      15.312  11.093   8.944  1.00 42.09           C  
ANISOU 1692  C   ILE A 212     6026   4746   5219    612   -281    445
ATOM   1693  O   ILE A 212      15.611  12.004   8.215  1.00 44.46           O  
ANISOU 1693  O   ILE A 212     6299   5003   5589    636   -292    419
ATOM   1694  CB  ILE A 212      13.593  11.863  10.655  1.00 37.13           C  
ANISOU 1694  CB  ILE A 212     5385   4211   4512    669   -372    461
ATOM   1695  CG1 ILE A 212      13.217  11.896  12.107  1.00 44.44           C  
ANISOU 1695  CG1 ILE A 212     6340   5153   5391    719   -434    507
ATOM   1696  CG2 ILE A 212      12.491  11.091   9.912  1.00 39.52           C  
ANISOU 1696  CG2 ILE A 212     5664   4582   4770    618   -339    426
ATOM   1697  CD1 ILE A 212      12.173  13.000  12.505  1.00 51.25           C  
ANISOU 1697  CD1 ILE A 212     7166   6080   6226    737   -477    484
ATOM   1698  H   ILE A 212      16.039  13.202  10.770  1.00 40.11           H  
ATOM   1699  HA  ILE A 212      15.144  10.313  11.013  1.00 39.64           H  
ATOM   1700  HB  ILE A 212      13.608  12.922  10.397  1.00 37.13           H  
ATOM   1701 HG13 ILE A 212      14.090  12.110  12.724  1.00 44.44           H  
ATOM   1702 HG12 ILE A 212      12.765  10.951  12.410  1.00 44.44           H  
ATOM   1703 HG21 ILE A 212      12.669  10.061   9.602  1.00 39.52           H  
ATOM   1704 HG22 ILE A 212      11.581  11.079  10.512  1.00 39.52           H  
ATOM   1705 HG23 ILE A 212      12.256  11.568   8.961  1.00 39.52           H  
ATOM   1706 HD11 ILE A 212      12.561  14.018  12.476  1.00 51.25           H  
ATOM   1707 HD12 ILE A 212      11.368  12.981  11.771  1.00 51.25           H  
ATOM   1708 HD13 ILE A 212      11.743  12.819  13.490  1.00 51.25           H  
ATOM   1709  N   VAL A 213      15.148   9.895   8.452  1.00 37.65           N  
ANISOU 1709  N   VAL A 213     5468   4206   4632    555   -226    432
ATOM   1710  CA  VAL A 213      15.152   9.571   6.998  1.00 32.93           C  
ANISOU 1710  CA  VAL A 213     4842   3588   4082    514   -176    385
ATOM   1711  C   VAL A 213      13.684   9.556   6.561  1.00 27.49           C  
ANISOU 1711  C   VAL A 213     4114   2967   3363    478   -163    337
ATOM   1712  O   VAL A 213      12.913   8.816   7.116  1.00 34.07           O  
ANISOU 1712  O   VAL A 213     4955   3856   4133    464   -169    345
ATOM   1713  CB  VAL A 213      15.762   8.201   6.717  1.00 36.13           C  
ANISOU 1713  CB  VAL A 213     5284   3952   4490    473   -125    405
ATOM   1714  CG1 VAL A 213      15.410   7.488   5.445  1.00 37.68           C  
ANISOU 1714  CG1 VAL A 213     5452   4125   4740    435    -78    354
ATOM   1715  CG2 VAL A 213      17.314   8.251   6.870  1.00 46.65           C  
ANISOU 1715  CG2 VAL A 213     6668   5213   5842    506   -146    458
ATOM   1716  H   VAL A 213      14.794   9.175   9.067  1.00 37.65           H  
ATOM   1717  HA  VAL A 213      15.792  10.256   6.443  1.00 32.93           H  
ATOM   1718  HB  VAL A 213      15.370   7.637   7.564  1.00 36.13           H  
ATOM   1719 HG11 VAL A 213      15.937   6.537   5.368  1.00 37.68           H  
ATOM   1720 HG12 VAL A 213      14.356   7.247   5.302  1.00 37.68           H  
ATOM   1721 HG13 VAL A 213      15.658   8.232   4.689  1.00 37.68           H  
ATOM   1722 HG21 VAL A 213      17.772   8.832   6.069  1.00 46.65           H  
ATOM   1723 HG22 VAL A 213      17.624   8.707   7.810  1.00 46.65           H  
ATOM   1724 HG23 VAL A 213      17.609   7.203   6.804  1.00 46.65           H  
ATOM   1725  N   LYS A 214      13.332  10.417   5.628  1.00 34.28           N  
ANISOU 1725  N   LYS A 214     4935   3820   4268    463   -149    284
ATOM   1726  CA  LYS A 214      11.982  10.364   5.047  1.00 37.40           C  
ANISOU 1726  CA  LYS A 214     5302   4269   4639    425   -139    234
ATOM   1727  C   LYS A 214      12.280   9.863   3.590  1.00 33.16           C  
ANISOU 1727  C   LYS A 214     4756   3701   4144    378    -85    193
ATOM   1728  O   LYS A 214      12.837  10.661   2.778  1.00 35.38           O  
ANISOU 1728  O   LYS A 214     5021   3936   4486    386    -72    173
ATOM   1729  CB  LYS A 214      11.363  11.813   5.016  1.00 36.72           C  
ANISOU 1729  CB  LYS A 214     5183   4212   4557    449   -181    208
ATOM   1730  CG  LYS A 214      11.283  12.564   6.394  1.00 40.12           C  
ANISOU 1730  CG  LYS A 214     5623   4663   4956    503   -239    251
ATOM   1731  CD  LYS A 214      10.211  13.725   6.524  1.00 39.45           C  
ANISOU 1731  CD  LYS A 214     5506   4618   4865    518   -282    223
ATOM   1732  CE  LYS A 214      10.027  14.082   8.025  1.00 39.58           C  
ANISOU 1732  CE  LYS A 214     5536   4659   4845    570   -342    267
ATOM   1733  NZ  LYS A 214       9.102  15.176   8.259  1.00 52.93           N1+
ANISOU 1733  NZ  LYS A 214     7198   6393   6520    580   -386    241
ATOM   1734  H   LYS A 214      13.940  11.037   5.112  1.00 34.28           H  
ATOM   1735  HA  LYS A 214      11.353   9.591   5.489  1.00 37.40           H  
ATOM   1736  HB3 LYS A 214      10.380  11.477   4.685  1.00 36.72           H  
ATOM   1737  HB2 LYS A 214      11.814  12.396   4.213  1.00 36.72           H  
ATOM   1738  HG3 LYS A 214      12.257  12.999   6.618  1.00 40.12           H  
ATOM   1739  HG2 LYS A 214      11.238  11.792   7.163  1.00 40.12           H  
ATOM   1740  HD3 LYS A 214       9.214  13.641   6.092  1.00 39.45           H  
ATOM   1741  HD2 LYS A 214      10.645  14.547   5.956  1.00 39.45           H  
ATOM   1742  HE3 LYS A 214      11.016  14.440   8.310  1.00 39.58           H  
ATOM   1743  HE2 LYS A 214       9.859  13.164   8.589  1.00 39.58           H  
ATOM   1744  HZ1 LYS A 214       9.249  15.978   7.664  1.00 52.93           H  
ATOM   1745  HZ2 LYS A 214       8.152  14.886   8.075  1.00 52.93           H  
ATOM   1746  HZ3 LYS A 214       9.168  15.472   9.222  1.00 52.93           H  
ATOM   1747  N   VAL A 215      11.925   8.604   3.302  1.00 34.16           N  
ANISOU 1747  N   VAL A 215     4890   3851   4238    331    -57    177
ATOM   1748  CA  VAL A 215      12.004   8.129   1.975  1.00 31.34           C  
ANISOU 1748  CA  VAL A 215     4531   3461   3915    285     -6    142
ATOM   1749  C   VAL A 215      10.591   8.062   1.326  1.00 32.60           C  
ANISOU 1749  C   VAL A 215     4678   3664   4044    242     -5     91
ATOM   1750  O   VAL A 215       9.642   7.953   2.095  1.00 34.38           O  
ANISOU 1750  O   VAL A 215     4904   3944   4214    241    -36     90
ATOM   1751  CB  VAL A 215      12.519   6.635   1.932  1.00 27.31           C  
ANISOU 1751  CB  VAL A 215     4050   2920   3405    264     30    173
ATOM   1752  CG1 VAL A 215      14.029   6.713   2.181  1.00 33.08           C  
ANISOU 1752  CG1 VAL A 215     4810   3657   4103    298      7    235
ATOM   1753  CG2 VAL A 215      11.914   5.718   2.979  1.00 32.94           C  
ANISOU 1753  CG2 VAL A 215     4763   3666   4087    212     55    143
ATOM   1754  H   VAL A 215      11.194   8.170   3.847  1.00 34.16           H  
ATOM   1755  HA  VAL A 215      12.801   8.697   1.497  1.00 31.34           H  
ATOM   1756  HB  VAL A 215      12.376   6.155   0.964  1.00 27.31           H  
ATOM   1757 HG11 VAL A 215      14.517   5.766   1.954  1.00 33.08           H  
ATOM   1758 HG12 VAL A 215      14.478   7.550   1.645  1.00 33.08           H  
ATOM   1759 HG13 VAL A 215      14.282   6.800   3.237  1.00 33.08           H  
ATOM   1760 HG21 VAL A 215      12.459   4.775   2.942  1.00 32.94           H  
ATOM   1761 HG22 VAL A 215      11.919   6.128   3.989  1.00 32.94           H  
ATOM   1762 HG23 VAL A 215      10.837   5.578   2.883  1.00 32.94           H  
ATOM   1763  N   LYS A 216      10.568   7.993   0.004  1.00 37.12           N  
ANISOU 1763  N   LYS A 216     5242   4209   4652    208     27     46
ATOM   1764  CA  LYS A 216       9.403   7.509  -0.721  1.00 35.84           C  
ANISOU 1764  CA  LYS A 216     5081   4072   4465    160     32     -4
ATOM   1765  C   LYS A 216       9.932   6.365  -1.594  1.00 31.88           C  
ANISOU 1765  C   LYS A 216     4591   3532   3989    121     81    -17
ATOM   1766  O   LYS A 216      10.824   6.603  -2.424  1.00 36.52           O  
ANISOU 1766  O   LYS A 216     5179   4067   4631    119    115    -20
ATOM   1767  CB  LYS A 216       8.733   8.583  -1.576  1.00 35.62           C  
ANISOU 1767  CB  LYS A 216     5038   4046   4449    147     26    -50
ATOM   1768  CG  LYS A 216       8.389   9.864  -0.733  1.00 39.65           C  
ANISOU 1768  CG  LYS A 216     5538   4602   4924    175    -26    -44
ATOM   1769  CD  LYS A 216       7.457  10.873  -1.349  1.00 38.05           C  
ANISOU 1769  CD  LYS A 216     5313   4387   4757    178    -21    -73
ATOM   1770  CE  LYS A 216       8.184  11.585  -2.561  1.00 41.70           C  
ANISOU 1770  CE  LYS A 216     5782   4837   5225    120     10   -132
ATOM   1771  NZ  LYS A 216       7.396  12.459  -3.440  1.00 52.28           N1+
ANISOU 1771  NZ  LYS A 216     7096   6157   6610    121     31   -163
ATOM   1772  H   LYS A 216      11.489   7.890  -0.398  1.00 37.12           H  
ATOM   1773  HA  LYS A 216       8.629   7.149  -0.043  1.00 35.84           H  
ATOM   1774  HB3 LYS A 216       7.858   8.085  -1.992  1.00 35.62           H  
ATOM   1775  HB2 LYS A 216       9.421   8.875  -2.370  1.00 35.62           H  
ATOM   1776  HG3 LYS A 216       9.349  10.336  -0.526  1.00 39.65           H  
ATOM   1777  HG2 LYS A 216       7.848   9.581   0.171  1.00 39.65           H  
ATOM   1778  HD3 LYS A 216       7.159  11.636  -0.629  1.00 38.05           H  
ATOM   1779  HD2 LYS A 216       6.649  10.252  -1.736  1.00 38.05           H  
ATOM   1780  HE3 LYS A 216       8.758  10.900  -3.184  1.00 41.70           H  
ATOM   1781  HE2 LYS A 216       9.059  12.052  -2.110  1.00 41.70           H  
ATOM   1782  HZ1 LYS A 216       6.649  12.892  -2.918  1.00 52.28           H  
ATOM   1783  HZ2 LYS A 216       7.941  13.176  -3.897  1.00 52.28           H  
ATOM   1784  HZ3 LYS A 216       6.979  11.888  -4.162  1.00 52.28           H  
ATOM   1785  N   ALA A 217       9.269   5.187  -1.507  1.00 31.24           N  
ANISOU 1785  N   ALA A 217     4519   3478   3873     91     80    -29
ATOM   1786  CA  ALA A 217       9.668   3.897  -2.222  1.00 30.84           C  
ANISOU 1786  CA  ALA A 217     4478   3396   3843     53    122    -40
ATOM   1787  C   ALA A 217       8.426   3.305  -2.917  1.00 30.58           C  
ANISOU 1787  C   ALA A 217     4448   3380   3791      9    115    -98
ATOM   1788  O   ALA A 217       7.332   3.812  -2.673  1.00 28.62           O  
ANISOU 1788  O   ALA A 217     4198   3174   3501      8     72   -122
ATOM   1789  CB  ALA A 217      10.338   2.869  -1.260  1.00 29.47           C  
ANISOU 1789  CB  ALA A 217     4312   3235   3650     57    132      1
ATOM   1790  H   ALA A 217       8.352   5.118  -1.090  1.00 31.24           H  
ATOM   1791  HA  ALA A 217      10.248   4.248  -3.076  1.00 30.84           H  
ATOM   1792  HB1 ALA A 217      10.458   1.871  -1.682  1.00 29.47           H  
ATOM   1793  HB2 ALA A 217      11.313   3.232  -0.934  1.00 29.47           H  
ATOM   1794  HB3 ALA A 217       9.720   2.645  -0.390  1.00 29.47           H  
ATOM   1795  N   ILE A 218       8.642   2.258  -3.673  1.00 31.06           N  
ANISOU 1795  N   ILE A 218     4516   3402   3883    -28    153   -120
ATOM   1796  CA  ILE A 218       7.624   1.657  -4.541  1.00 36.81           C  
ANISOU 1796  CA  ILE A 218     5253   4132   4600    -71    147   -177
ATOM   1797  C   ILE A 218       8.085   0.201  -4.795  1.00 32.69           C  
ANISOU 1797  C   ILE A 218     4731   3607   4084    -97    168   -181
ATOM   1798  O   ILE A 218       9.298   0.016  -5.006  1.00 33.95           O  
ANISOU 1798  O   ILE A 218     4890   3730   4278   -100    210   -152
ATOM   1799  CB  ILE A 218       7.549   2.505  -5.808  1.00 37.52           C  
ANISOU 1799  CB  ILE A 218     5354   4175   4727    -96    174   -212
ATOM   1800  CG1 ILE A 218       6.604   2.063  -6.860  1.00 34.12           C  
ANISOU 1800  CG1 ILE A 218     4943   3747   4275   -141    156   -271
ATOM   1801  CG2 ILE A 218       8.922   2.702  -6.539  1.00 42.52           C  
ANISOU 1801  CG2 ILE A 218     5990   4750   5417   -104    227   -197
ATOM   1802  CD1 ILE A 218       6.344   3.146  -7.973  1.00 32.86           C  
ANISOU 1802  CD1 ILE A 218     4794   3625   4067   -142    106   -296
ATOM   1803  H   ILE A 218       9.586   1.902  -3.714  1.00 31.06           H  
ATOM   1804  HA  ILE A 218       6.656   1.705  -4.042  1.00 36.81           H  
ATOM   1805  HB  ILE A 218       7.298   3.488  -5.410  1.00 37.52           H  
ATOM   1806 HG13 ILE A 218       5.659   1.929  -6.333  1.00 34.12           H  
ATOM   1807 HG12 ILE A 218       6.868   1.121  -7.339  1.00 34.12           H  
ATOM   1808 HG21 ILE A 218       8.971   3.619  -7.125  1.00 42.52           H  
ATOM   1809 HG22 ILE A 218       9.757   2.799  -5.845  1.00 42.52           H  
ATOM   1810 HG23 ILE A 218       9.063   1.857  -7.214  1.00 42.52           H  
ATOM   1811 HD11 ILE A 218       5.309   3.015  -8.288  1.00 32.86           H  
ATOM   1812 HD12 ILE A 218       6.316   4.131  -7.509  1.00 32.86           H  
ATOM   1813 HD13 ILE A 218       7.058   3.122  -8.796  1.00 32.86           H  
ATOM   1814  N   GLY A 219       7.136  -0.728  -4.953  1.00 37.59           N  
ANISOU 1814  N   GLY A 219     5349   4262   4671   -117    136   -219
ATOM   1815  CA  GLY A 219       7.540  -2.085  -5.277  1.00 27.27           C  
ANISOU 1815  CA  GLY A 219     4037   2948   3378   -148    155   -240
ATOM   1816  C   GLY A 219       7.757  -2.287  -6.768  1.00 29.97           C  
ANISOU 1816  C   GLY A 219     4394   3230   3765   -184    191   -269
ATOM   1817  O   GLY A 219       7.129  -1.616  -7.592  1.00 34.59           O  
ANISOU 1817  O   GLY A 219     4997   3794   4352   -198    179   -302
ATOM   1818  H   GLY A 219       6.155  -0.496  -4.898  1.00 37.59           H  
ATOM   1819  HA3 GLY A 219       6.856  -2.868  -4.949  1.00 27.27           H  
ATOM   1820  HA2 GLY A 219       8.457  -2.258  -4.715  1.00 27.27           H  
ATOM   1821  N   ARG A 220       8.576  -3.282  -7.182  1.00 25.59           N  
ANISOU 1821  N   ARG A 220     3833   2645   3244   -203    235   -255
ATOM   1822  CA  ARG A 220       8.972  -3.558  -8.583  1.00 32.39           C  
ANISOU 1822  CA  ARG A 220     4709   3445   4153   -234    271   -276
ATOM   1823  C   ARG A 220       8.747  -5.018  -8.897  1.00 34.90           C  
ANISOU 1823  C   ARG A 220     5020   3758   4483   -273    279   -313
ATOM   1824  O   ARG A 220       7.746  -5.372  -9.532  1.00 44.01           O  
ANISOU 1824  O   ARG A 220     6184   4903   5635   -297    254   -368
ATOM   1825  CB  ARG A 220      10.414  -2.969  -8.953  1.00 30.33           C  
ANISOU 1825  CB  ARG A 220     4453   3138   3932   -221    319   -225
ATOM   1826  CG  ARG A 220      10.385  -1.439  -9.003  1.00 29.41           C  
ANISOU 1826  CG  ARG A 220     4341   3014   3818   -183    313   -199
ATOM   1827  CD  ARG A 220      10.257  -0.771 -10.404  1.00 38.76           C  
ANISOU 1827  CD  ARG A 220     5537   4179   5012   -195    306   -246
ATOM   1828  NE  ARG A 220      10.219   0.680 -10.278  1.00 46.19           N  
ANISOU 1828  NE  ARG A 220     6477   5093   5981   -167    321   -227
ATOM   1829  CZ  ARG A 220       9.160   1.506 -10.232  1.00 44.07           C  
ANISOU 1829  CZ  ARG A 220     6211   4821   5711   -168    314   -260
ATOM   1830  NH1 ARG A 220       7.918   1.122 -10.531  1.00 42.18           N  
ANISOU 1830  NH1 ARG A 220     5986   4602   5438   -198    291   -308
ATOM   1831  NH2 ARG A 220       9.345   2.773  -9.950  1.00 51.00           N1+
ANISOU 1831  NH2 ARG A 220     7080   5675   6623   -141    331   -248
ATOM   1832  H   ARG A 220       9.041  -3.815  -6.461  1.00 25.59           H  
ATOM   1833  HA  ARG A 220       8.227  -2.982  -9.134  1.00 32.39           H  
ATOM   1834  HB3 ARG A 220      10.743  -3.408  -9.895  1.00 30.33           H  
ATOM   1835  HB2 ARG A 220      11.131  -3.161  -8.154  1.00 30.33           H  
ATOM   1836  HG3 ARG A 220      11.400  -1.280  -8.639  1.00 29.41           H  
ATOM   1837  HG2 ARG A 220       9.781  -1.009  -8.204  1.00 29.41           H  
ATOM   1838  HD3 ARG A 220       9.623  -1.233 -11.161  1.00 38.76           H  
ATOM   1839  HD2 ARG A 220      11.248  -0.817 -10.856  1.00 38.76           H  
ATOM   1840  HE  ARG A 220      11.116   1.133 -10.177  1.00 46.19           H  
ATOM   1841 HH12 ARG A 220       7.086   1.649 -10.758  1.00 42.18           H  
ATOM   1842 HH11 ARG A 220       7.791   0.157 -10.800  1.00 42.18           H  
ATOM   1843 HH22 ARG A 220       8.625   3.451 -10.158  1.00 51.00           H  
ATOM   1844 HH21 ARG A 220      10.236   3.082  -9.590  1.00 51.00           H  
ATOM   1845  N   GLN A 221       9.636  -5.845  -8.430  1.00 30.60           N  
ANISOU 1845  N   GLN A 221     4459   3216   3950   -282    311   -287
ATOM   1846  CA  GLN A 221       9.577  -7.272  -8.744  1.00 30.63           C  
ANISOU 1846  CA  GLN A 221     4452   3209   3978   -322    328   -322
ATOM   1847  C   GLN A 221       9.258  -8.283  -7.566  1.00 29.20           C  
ANISOU 1847  C   GLN A 221     4238   3087   3768   -324    321   -324
ATOM   1848  O   GLN A 221       9.402  -7.929  -6.405  1.00 35.09           O  
ANISOU 1848  O   GLN A 221     4979   3869   4486   -298    324   -278
ATOM   1849  CB  GLN A 221      10.818  -7.614  -9.564  1.00 28.81           C  
ANISOU 1849  CB  GLN A 221     4232   2917   3797   -345    386   -294
ATOM   1850  CG  GLN A 221      10.750  -7.293 -11.060  1.00 38.37           C  
ANISOU 1850  CG  GLN A 221     5471   4067   5042   -347    396   -305
ATOM   1851  CD  GLN A 221      12.130  -7.277 -11.763  1.00 40.92           C  
ANISOU 1851  CD  GLN A 221     5806   4327   5415   -366    447   -278
ATOM   1852  OE1 GLN A 221      12.885  -6.377 -11.508  1.00 41.28           O  
ANISOU 1852  OE1 GLN A 221     5861   4351   5471   -345    469   -224
ATOM   1853  NE2 GLN A 221      12.295  -8.206 -12.705  1.00 47.92           N  
ANISOU 1853  NE2 GLN A 221     6694   5180   6333   -405    461   -318
ATOM   1854  H   GLN A 221      10.492  -5.563  -7.975  1.00 30.60           H  
ATOM   1855  HA  GLN A 221       8.748  -7.454  -9.428  1.00 30.63           H  
ATOM   1856  HB3 GLN A 221      11.076  -8.671  -9.508  1.00 28.81           H  
ATOM   1857  HB2 GLN A 221      11.695  -7.119  -9.148  1.00 28.81           H  
ATOM   1858  HG3 GLN A 221      10.251  -6.349 -11.280  1.00 38.37           H  
ATOM   1859  HG2 GLN A 221      10.087  -7.991 -11.572  1.00 38.37           H  
ATOM   1860 HE22 GLN A 221      13.165  -8.328 -13.203  1.00 47.92           H  
ATOM   1861 HE21 GLN A 221      11.588  -8.841 -13.046  1.00 47.92           H  
ATOM   1862  N   ARG A 222       9.011  -9.510  -7.968  1.00 32.49           N  
ANISOU 1862  N   ARG A 222     4635   3514   4196   -355    311   -380
ATOM   1863  CA  ARG A 222       8.823 -10.689  -7.061  1.00 31.22           C  
ANISOU 1863  CA  ARG A 222     4437   3411   4016   -361    307   -398
ATOM   1864  C   ARG A 222      10.133 -11.401  -6.763  1.00 32.98           C  
ANISOU 1864  C   ARG A 222     4645   3618   4266   -396    373   -374
ATOM   1865  O   ARG A 222      11.202 -11.141  -7.334  1.00 33.21           O  
ANISOU 1865  O   ARG A 222     4692   3588   4338   -422    411   -363
ATOM   1866  CB  ARG A 222       7.759 -11.587  -7.606  1.00 42.38           C  
ANISOU 1866  CB  ARG A 222     5829   4845   5427   -372    253   -480
ATOM   1867  CG  ARG A 222       6.308 -11.126  -7.586  1.00 50.01           C  
ANISOU 1867  CG  ARG A 222     6828   5794   6380   -358    194   -512
ATOM   1868  CD  ARG A 222       5.523 -11.781  -8.781  1.00 44.18           C  
ANISOU 1868  CD  ARG A 222     6074   5084   5627   -360    125   -589
ATOM   1869  NE  ARG A 222       5.436 -13.245  -8.773  1.00 44.54           N  
ANISOU 1869  NE  ARG A 222     6080   5138   5707   -389    139   -636
ATOM   1870  CZ  ARG A 222       5.882 -14.171  -9.599  1.00 49.11           C  
ANISOU 1870  CZ  ARG A 222     6662   5666   6330   -424    149   -675
ATOM   1871  NH1 ARG A 222       6.549 -13.796 -10.654  1.00 45.63           N  
ANISOU 1871  NH1 ARG A 222     6267   5164   5906   -435    150   -672
ATOM   1872  NH2 ARG A 222       5.768 -15.453  -9.322  1.00 49.65           N1+
ANISOU 1872  NH2 ARG A 222     6686   5748   6430   -449    160   -721
ATOM   1873  H   ARG A 222       9.040  -9.697  -8.960  1.00 32.49           H  
ATOM   1874  HA  ARG A 222       8.553 -10.342  -6.063  1.00 31.22           H  
ATOM   1875  HB3 ARG A 222       7.770 -12.459  -6.952  1.00 42.38           H  
ATOM   1876  HB2 ARG A 222       8.134 -12.014  -8.537  1.00 42.38           H  
ATOM   1877  HG3 ARG A 222       6.335 -10.052  -7.772  1.00 50.01           H  
ATOM   1878  HG2 ARG A 222       5.717 -11.220  -6.675  1.00 50.01           H  
ATOM   1879  HD3 ARG A 222       6.013 -11.424  -9.687  1.00 44.18           H  
ATOM   1880  HD2 ARG A 222       4.524 -11.346  -8.754  1.00 44.18           H  
ATOM   1881  HE  ARG A 222       4.770 -13.468  -8.048  1.00 44.54           H  
ATOM   1882 HH12 ARG A 222       6.766 -14.408 -11.428  1.00 45.63           H  
ATOM   1883 HH11 ARG A 222       6.472 -12.814 -10.877  1.00 45.63           H  
ATOM   1884 HH22 ARG A 222       6.204 -16.087  -9.976  1.00 49.65           H  
ATOM   1885 HH21 ARG A 222       5.401 -15.754  -8.430  1.00 49.65           H  
ATOM   1886  N   PHE A 223      10.063 -12.228  -5.733  1.00 32.13           N  
ANISOU 1886  N   PHE A 223     4508   3566   4134   -400    387   -369
ATOM   1887  CA  PHE A 223      11.123 -13.194  -5.584  1.00 34.39           C  
ANISOU 1887  CA  PHE A 223     4785   3843   4440   -442    454   -346
ATOM   1888  C   PHE A 223      10.599 -14.456  -4.911  1.00 35.59           C  
ANISOU 1888  C   PHE A 223     4888   4063   4571   -459    460   -383
ATOM   1889  O   PHE A 223       9.560 -14.416  -4.242  1.00 35.17           O  
ANISOU 1889  O   PHE A 223     4811   4069   4483   -430    413   -415
ATOM   1890  CB  PHE A 223      12.407 -12.519  -4.877  1.00 35.35           C  
ANISOU 1890  CB  PHE A 223     4945   3939   4549   -432    494   -256
ATOM   1891  CG  PHE A 223      12.178 -12.007  -3.523  1.00 34.09           C  
ANISOU 1891  CG  PHE A 223     4789   3831   4333   -390    474   -217
ATOM   1892  CD1 PHE A 223      12.009 -12.751  -2.317  1.00 34.88           C  
ANISOU 1892  CD1 PHE A 223     4861   3994   4396   -401    489   -221
ATOM   1893  CD2 PHE A 223      12.060 -10.637  -3.461  1.00 33.05           C  
ANISOU 1893  CD2 PHE A 223     4686   3685   4185   -343    442   -177
ATOM   1894  CE1 PHE A 223      11.941 -12.063  -1.095  1.00 33.37           C  
ANISOU 1894  CE1 PHE A 223     4678   3849   4152   -363    469   -184
ATOM   1895  CE2 PHE A 223      11.933  -9.989  -2.236  1.00 33.15           C  
ANISOU 1895  CE2 PHE A 223     4703   3743   4149   -304    421   -141
ATOM   1896  CZ  PHE A 223      11.977 -10.706  -1.045  1.00 34.71           C  
ANISOU 1896  CZ  PHE A 223     4879   4000   4308   -313    433   -142
ATOM   1897  H   PHE A 223       9.258 -12.360  -5.137  1.00 32.13           H  
ATOM   1898  HA  PHE A 223      11.487 -13.556  -6.546  1.00 34.39           H  
ATOM   1899  HB3 PHE A 223      12.906 -11.806  -5.533  1.00 35.35           H  
ATOM   1900  HB2 PHE A 223      13.175 -13.280  -4.743  1.00 35.35           H  
ATOM   1901  HD1 PHE A 223      11.944 -13.827  -2.386  1.00 34.88           H  
ATOM   1902  HD2 PHE A 223      12.138 -10.066  -4.375  1.00 33.05           H  
ATOM   1903  HE1 PHE A 223      11.777 -12.580  -0.161  1.00 33.37           H  
ATOM   1904  HE2 PHE A 223      11.994  -8.918  -2.111  1.00 33.15           H  
ATOM   1905  HZ  PHE A 223      12.072 -10.205  -0.093  1.00 34.71           H  
ATOM   1906  N   LYS A 224      11.358 -15.571  -5.103  1.00 37.04           N  
ANISOU 1906  N   LYS A 224     5056   4239   4778   -510    521   -382
ATOM   1907  CA  LYS A 224      11.361 -16.676  -4.199  1.00 40.43           C  
ANISOU 1907  CA  LYS A 224     5437   4731   5194   -539    548   -418
ATOM   1908  C   LYS A 224      12.553 -16.564  -3.275  1.00 38.95           C  
ANISOU 1908  C   LYS A 224     5274   4546   4980   -563    615   -343
ATOM   1909  O   LYS A 224      13.642 -16.173  -3.728  1.00 34.12           O  
ANISOU 1909  O   LYS A 224     4694   3876   4394   -599    664   -302
ATOM   1910  CB  LYS A 224      11.354 -17.999  -4.985  1.00 41.13           C  
ANISOU 1910  CB  LYS A 224     5483   4808   5335   -588    563   -493
ATOM   1911  CG  LYS A 224      11.144 -19.211  -4.095  1.00 45.07           C  
ANISOU 1911  CG  LYS A 224     5934   5355   5834   -638    620   -520
ATOM   1912  CD  LYS A 224      10.867 -20.486  -4.965  1.00 53.94           C  
ANISOU 1912  CD  LYS A 224     7022   6450   7022   -691    642   -584
ATOM   1913  CE  LYS A 224      12.040 -21.146  -5.732  1.00 53.46           C  
ANISOU 1913  CE  LYS A 224     7012   6303   6999   -719    679   -533
ATOM   1914  NZ  LYS A 224      11.754 -22.559  -6.084  1.00 47.24           N1+
ANISOU 1914  NZ  LYS A 224     6193   5481   6276   -769    696   -594
ATOM   1915  H   LYS A 224      12.134 -15.465  -5.741  1.00 37.04           H  
ATOM   1916  HA  LYS A 224      10.491 -16.579  -3.550  1.00 40.43           H  
ATOM   1917  HB3 LYS A 224      12.184 -18.237  -5.650  1.00 41.13           H  
ATOM   1918  HB2 LYS A 224      10.487 -17.958  -5.644  1.00 41.13           H  
ATOM   1919  HG3 LYS A 224      10.328 -19.101  -3.381  1.00 45.07           H  
ATOM   1920  HG2 LYS A 224      12.022 -19.498  -3.516  1.00 45.07           H  
ATOM   1921  HD3 LYS A 224      10.053 -20.163  -5.615  1.00 53.94           H  
ATOM   1922  HD2 LYS A 224      10.284 -21.183  -4.363  1.00 53.94           H  
ATOM   1923  HE3 LYS A 224      12.901 -21.088  -5.066  1.00 53.46           H  
ATOM   1924  HE2 LYS A 224      12.247 -20.677  -6.694  1.00 53.46           H  
ATOM   1925  HZ1 LYS A 224      12.515 -22.934  -6.632  1.00 47.24           H  
ATOM   1926  HZ2 LYS A 224      11.781 -23.039  -5.196  1.00 47.24           H  
ATOM   1927  HZ3 LYS A 224      10.862 -22.741  -6.521  1.00 47.24           H  
ATOM   1928  N   VAL A 225      12.409 -16.758  -2.013  1.00 38.23           N  
ANISOU 1928  N   VAL A 225     5174   4519   4834   -546    616   -327
ATOM   1929  CA  VAL A 225      13.499 -16.872  -0.984  1.00 35.80           C  
ANISOU 1929  CA  VAL A 225     4901   4210   4490   -567    673   -252
ATOM   1930  C   VAL A 225      14.129 -18.274  -0.939  1.00 45.85           C  
ANISOU 1930  C   VAL A 225     6156   5480   5784   -644    748   -267
ATOM   1931  O   VAL A 225      13.449 -19.250  -1.075  1.00 44.01           O  
ANISOU 1931  O   VAL A 225     5861   5298   5562   -673    760   -342
ATOM   1932  CB  VAL A 225      12.964 -16.588   0.435  1.00 35.30           C  
ANISOU 1932  CB  VAL A 225     4831   4221   4362   -534    656   -239
ATOM   1933  CG1 VAL A 225      13.902 -16.864   1.636  1.00 37.12           C  
ANISOU 1933  CG1 VAL A 225     5105   4448   4550   -563    717   -164
ATOM   1934  CG2 VAL A 225      12.308 -15.227   0.541  1.00 44.13           C  
ANISOU 1934  CG2 VAL A 225     5970   5338   5460   -461    583   -219
ATOM   1935  H   VAL A 225      11.522 -17.093  -1.663  1.00 38.23           H  
ATOM   1936  HA  VAL A 225      14.331 -16.198  -1.187  1.00 35.80           H  
ATOM   1937  HB  VAL A 225      12.110 -17.250   0.575  1.00 35.30           H  
ATOM   1938 HG11 VAL A 225      13.486 -16.540   2.591  1.00 37.12           H  
ATOM   1939 HG12 VAL A 225      14.251 -17.896   1.668  1.00 37.12           H  
ATOM   1940 HG13 VAL A 225      14.791 -16.235   1.590  1.00 37.12           H  
ATOM   1941 HG21 VAL A 225      11.702 -15.153   1.445  1.00 44.13           H  
ATOM   1942 HG22 VAL A 225      13.040 -14.421   0.482  1.00 44.13           H  
ATOM   1943 HG23 VAL A 225      11.718 -15.013  -0.350  1.00 44.13           H  
ATOM   1944  N   LEU A 226      15.447 -18.324  -0.855  1.00 41.66           N  
ANISOU 1944  N   LEU A 226     5679   4888   5261   -677    797   -199
ATOM   1945  CA  LEU A 226      16.242 -19.431  -0.971  1.00 39.77           C  
ANISOU 1945  CA  LEU A 226     5437   4640   5032   -757    873   -199
ATOM   1946  C   LEU A 226      16.839 -19.856   0.413  1.00 40.06           C  
ANISOU 1946  C   LEU A 226     5507   4709   5006   -784    923   -142
ATOM   1947  O   LEU A 226      16.599 -20.915   0.911  1.00 33.52           O  
ANISOU 1947  O   LEU A 226     4649   3921   4165   -847    983   -170
ATOM   1948  CB  LEU A 226      17.378 -19.356  -2.030  1.00 36.59           C  
ANISOU 1948  CB  LEU A 226     5080   4143   4679   -785    895   -162
ATOM   1949  CG  LEU A 226      16.819 -18.775  -3.398  1.00 38.07           C  
ANISOU 1949  CG  LEU A 226     5234   4296   4933   -781    863   -226
ATOM   1950  CD1 LEU A 226      17.975 -18.951  -4.438  1.00 40.10           C  
ANISOU 1950  CD1 LEU A 226     5548   4458   5232   -794    877   -179
ATOM   1951  CD2 LEU A 226      15.516 -19.533  -3.875  1.00 43.09           C  
ANISOU 1951  CD2 LEU A 226     5800   4973   5600   -834    891   -312
ATOM   1952  H   LEU A 226      15.974 -17.473  -0.719  1.00 41.66           H  
ATOM   1953  HA  LEU A 226      15.664 -20.323  -1.214  1.00 39.77           H  
ATOM   1954  HB3 LEU A 226      17.771 -20.361  -2.187  1.00 36.59           H  
ATOM   1955  HB2 LEU A 226      18.199 -18.798  -1.579  1.00 36.59           H  
ATOM   1956  HG  LEU A 226      16.667 -17.704  -3.268  1.00 38.07           H  
ATOM   1957 HD11 LEU A 226      17.955 -19.877  -5.012  1.00 40.10           H  
ATOM   1958 HD12 LEU A 226      17.851 -18.150  -5.167  1.00 40.10           H  
ATOM   1959 HD13 LEU A 226      18.939 -18.833  -3.942  1.00 40.10           H  
ATOM   1960 HD21 LEU A 226      14.669 -18.897  -3.616  1.00 43.09           H  
ATOM   1961 HD22 LEU A 226      15.484 -19.640  -4.959  1.00 43.09           H  
ATOM   1962 HD23 LEU A 226      15.448 -20.494  -3.365  1.00 43.09           H  
ATOM   1963  N   GLU A 227      17.590 -18.887   1.028  1.00 38.92           N  
ANISOU 1963  N   GLU A 227     5422   4547   4817   -739    899    -66
ATOM   1964  CA  GLU A 227      18.160 -19.072   2.321  1.00 41.51           C  
ANISOU 1964  CA  GLU A 227     5799   4892   5080   -763    940     -2
ATOM   1965  C   GLU A 227      17.937 -17.696   3.016  1.00 37.08           C  
ANISOU 1965  C   GLU A 227     5281   4333   4475   -687    884     54
ATOM   1966  O   GLU A 227      18.114 -16.700   2.351  1.00 38.27           O  
ANISOU 1966  O   GLU A 227     5449   4438   4653   -631    830     72
ATOM   1967  CB  GLU A 227      19.684 -19.470   2.313  1.00 48.98           C  
ANISOU 1967  CB  GLU A 227     6813   5765   6032   -827    998     61
ATOM   1968  CG  GLU A 227      19.975 -20.900   1.734  1.00 53.77           C  
ANISOU 1968  CG  GLU A 227     7384   6388   6660   -918   1072     15
ATOM   1969  CD  GLU A 227      19.583 -22.164   2.547  1.00 56.73           C  
ANISOU 1969  CD  GLU A 227     7722   6852   6979   -957   1119    -17
ATOM   1970  OE1 GLU A 227      19.270 -22.004   3.751  1.00 53.81           O  
ANISOU 1970  OE1 GLU A 227     7372   6525   6548   -917   1098     12
ATOM   1971  OE2 GLU A 227      19.514 -23.282   1.980  1.00 50.60           O1-
ANISOU 1971  OE2 GLU A 227     6894   6108   6223  -1027   1176    -76
ATOM   1972  H   GLU A 227      17.564 -17.922   0.730  1.00 38.92           H  
ATOM   1973  HA  GLU A 227      17.697 -19.773   3.016  1.00 41.51           H  
ATOM   1974  HB3 GLU A 227      20.162 -19.422   3.291  1.00 48.98           H  
ATOM   1975  HB2 GLU A 227      20.237 -18.742   1.719  1.00 48.98           H  
ATOM   1976  HG3 GLU A 227      21.021 -20.998   1.441  1.00 53.77           H  
ATOM   1977  HG2 GLU A 227      19.578 -21.004   0.725  1.00 53.77           H  
ATOM   1978  N   LEU A 228      17.506 -17.713   4.243  1.00 39.39           N  
ANISOU 1978  N   LEU A 228     5586   4680   4700   -688    899     76
ATOM   1979  CA  LEU A 228      17.181 -16.512   5.025  1.00 42.26           C  
ANISOU 1979  CA  LEU A 228     5991   5049   5017   -621    848    130
ATOM   1980  C   LEU A 228      17.983 -16.638   6.385  1.00 38.41           C  
ANISOU 1980  C   LEU A 228     5588   4537   4470   -647    883    216
ATOM   1981  O   LEU A 228      18.071 -17.670   6.989  1.00 40.66           O  
ANISOU 1981  O   LEU A 228     5884   4838   4726   -720    951    218
ATOM   1982  CB  LEU A 228      15.694 -16.592   5.363  1.00 37.22           C  
ANISOU 1982  CB  LEU A 228     5291   4502   4349   -577    809     73
ATOM   1983  CG  LEU A 228      15.144 -15.208   5.769  1.00 44.80           C  
ANISOU 1983  CG  LEU A 228     6221   5471   5331   -499    726     44
ATOM   1984  CD1 LEU A 228      15.430 -14.164   4.674  1.00 50.09           C  
ANISOU 1984  CD1 LEU A 228     6879   6080   6072   -497    708     20
ATOM   1985  CD2 LEU A 228      13.749 -15.321   6.284  1.00 45.41           C  
ANISOU 1985  CD2 LEU A 228     6224   5639   5390   -486    706    -36
ATOM   1986  H   LEU A 228      17.707 -18.567   4.744  1.00 39.39           H  
ATOM   1987  HA  LEU A 228      17.488 -15.566   4.578  1.00 42.26           H  
ATOM   1988  HB3 LEU A 228      15.489 -17.478   5.964  1.00 37.22           H  
ATOM   1989  HB2 LEU A 228      15.117 -16.963   4.515  1.00 37.22           H  
ATOM   1990  HG  LEU A 228      15.785 -14.806   6.553  1.00 44.80           H  
ATOM   1991 HD11 LEU A 228      16.268 -13.584   5.060  1.00 50.09           H  
ATOM   1992 HD12 LEU A 228      15.773 -14.634   3.752  1.00 50.09           H  
ATOM   1993 HD13 LEU A 228      14.506 -13.619   4.481  1.00 50.09           H  
ATOM   1994 HD21 LEU A 228      13.423 -16.273   6.704  1.00 45.41           H  
ATOM   1995 HD22 LEU A 228      13.581 -14.535   7.020  1.00 45.41           H  
ATOM   1996 HD23 LEU A 228      13.028 -15.087   5.500  1.00 45.41           H  
ATOM   1997  N   ARG A 229      18.529 -15.478   6.868  1.00 38.82           N  
ANISOU 1997  N   ARG A 229     5701   4548   4502   -590    835    284
ATOM   1998  CA  ARG A 229      19.422 -15.435   8.022  1.00 42.91           C  
ANISOU 1998  CA  ARG A 229     6310   5033   4961   -606    852    368
ATOM   1999  C   ARG A 229      19.233 -14.016   8.669  1.00 43.55           C  
ANISOU 1999  C   ARG A 229     6419   5121   5007   -523    782    408
ATOM   2000  O   ARG A 229      19.100 -13.022   7.933  1.00 45.46           O  
ANISOU 2000  O   ARG A 229     6653   5329   5291   -458    721    410
ATOM   2001  CB  ARG A 229      20.820 -15.705   7.480  1.00 41.23           C  
ANISOU 2001  CB  ARG A 229     6170   4716   4781   -637    867    426
ATOM   2002  CG  ARG A 229      21.993 -15.681   8.517  1.00 44.12           C  
ANISOU 2002  CG  ARG A 229     6643   5034   5087   -648    871    516
ATOM   2003  CD  ARG A 229      23.349 -15.813   7.859  1.00 45.28           C  
ANISOU 2003  CD  ARG A 229     6862   5072   5270   -677    878    568
ATOM   2004  NE  ARG A 229      23.785 -14.614   7.081  1.00 45.83           N  
ANISOU 2004  NE  ARG A 229     6929   5080   5403   -603    811    575
ATOM   2005  CZ  ARG A 229      24.650 -13.679   7.471  1.00 45.13           C  
ANISOU 2005  CZ  ARG A 229     6891   4895   5360   -608    801    610
ATOM   2006  NH1 ARG A 229      25.242 -13.663   8.649  1.00 35.07           N  
ANISOU 2006  NH1 ARG A 229     5680   3570   4075   -684    850    645
ATOM   2007  NH2 ARG A 229      24.904 -12.602   6.645  1.00 50.35           N1+
ANISOU 2007  NH2 ARG A 229     7541   5510   6078   -537    742    607
ATOM   2008  H   ARG A 229      18.665 -14.751   6.180  1.00 38.82           H  
ATOM   2009  HA  ARG A 229      19.101 -16.124   8.804  1.00 42.91           H  
ATOM   2010  HB3 ARG A 229      21.054 -14.954   6.725  1.00 41.23           H  
ATOM   2011  HB2 ARG A 229      20.838 -16.708   7.054  1.00 41.23           H  
ATOM   2012  HG3 ARG A 229      21.840 -16.467   9.257  1.00 44.12           H  
ATOM   2013  HG2 ARG A 229      21.958 -14.738   9.063  1.00 44.12           H  
ATOM   2014  HD3 ARG A 229      23.129 -16.549   7.085  1.00 45.28           H  
ATOM   2015  HD2 ARG A 229      24.078 -16.389   8.428  1.00 45.28           H  
ATOM   2016  HE  ARG A 229      23.684 -14.701   6.080  1.00 45.83           H  
ATOM   2017 HH12 ARG A 229      25.924 -12.951   8.866  1.00 35.07           H  
ATOM   2018 HH11 ARG A 229      24.986 -14.347   9.346  1.00 35.07           H  
ATOM   2019 HH22 ARG A 229      25.676 -11.960   6.755  1.00 50.35           H  
ATOM   2020 HH21 ARG A 229      24.279 -12.526   5.855  1.00 50.35           H  
ATOM   2021  N   THR A 230      19.366 -13.888   9.974  1.00 34.76           N  
ANISOU 2021  N   THR A 230     5338   4052   3817   -527    793    436
ATOM   2022  CA  THR A 230      19.511 -12.571  10.615  1.00 42.06           C  
ANISOU 2022  CA  THR A 230     6310   4966   4703   -457    730    490
ATOM   2023  C   THR A 230      21.074 -12.391  10.822  1.00 50.12           C  
ANISOU 2023  C   THR A 230     7443   5900   5702   -473    733    580
ATOM   2024  O   THR A 230      21.744 -13.328  11.220  1.00 51.31           O  
ANISOU 2024  O   THR A 230     7641   6028   5826   -552    797    604
ATOM   2025  CB  THR A 230      18.801 -12.585  11.961  1.00 50.40           C  
ANISOU 2025  CB  THR A 230     7347   6114   5687   -445    730    472
ATOM   2026  OG1 THR A 230      17.449 -12.698  11.542  1.00 60.31           O  
ANISOU 2026  OG1 THR A 230     8504   7442   6968   -415    706    390
ATOM   2027  CG2 THR A 230      18.984 -11.362  12.860  1.00 53.84           C  
ANISOU 2027  CG2 THR A 230     7846   6530   6079   -378    667    537
ATOM   2028  H   THR A 230      19.477 -14.722  10.533  1.00 34.76           H  
ATOM   2029  HA  THR A 230      19.060 -11.795   9.997  1.00 42.06           H  
ATOM   2030  HB  THR A 230      19.128 -13.479  12.491  1.00 50.40           H  
ATOM   2031  HG1 THR A 230      17.350 -13.541  11.094  1.00 60.31           H  
ATOM   2032 HG21 THR A 230      18.463 -11.397  13.817  1.00 53.84           H  
ATOM   2033 HG22 THR A 230      20.046 -11.145  12.969  1.00 53.84           H  
ATOM   2034 HG23 THR A 230      18.610 -10.513  12.288  1.00 53.84           H  
ATOM   2035  N   GLN A 231      21.452 -11.139  10.629  1.00 54.20           N  
ANISOU 2035  N   GLN A 231     6896   6348   7351    702   -792    962
ATOM   2036  CA  GLN A 231      22.890 -10.754  10.863  1.00 57.36           C  
ANISOU 2036  CA  GLN A 231     7239   6768   7787    782   -743   1016
ATOM   2037  C   GLN A 231      23.054 -10.066  12.213  1.00 61.73           C  
ANISOU 2037  C   GLN A 231     7708   7477   8270    877   -740   1039
ATOM   2038  O   GLN A 231      22.079  -9.529  12.759  1.00 63.68           O  
ANISOU 2038  O   GLN A 231     7939   7812   8444    878   -777   1008
ATOM   2039  CB  GLN A 231      23.286  -9.757   9.759  1.00 57.68           C  
ANISOU 2039  CB  GLN A 231     7312   6750   7853    740   -714    948
ATOM   2040  CG  GLN A 231      22.683  -9.911   8.341  1.00 56.20           C  
ANISOU 2040  CG  GLN A 231     7197   6417   7741    662   -709    930
ATOM   2041  CD  GLN A 231      23.111  -8.827   7.454  1.00 68.88           C  
ANISOU 2041  CD  GLN A 231     8829   7972   9370    631   -677    868
ATOM   2042  OE1 GLN A 231      24.034  -8.854   6.721  1.00 73.32           O  
ANISOU 2042  OE1 GLN A 231     9396   8587   9875    613   -681    794
ATOM   2043  NE2 GLN A 231      22.268  -7.849   7.317  1.00 67.69           N  
ANISOU 2043  NE2 GLN A 231     8694   7717   9309    625   -641    897
ATOM   2044  H   GLN A 231      20.801 -10.377  10.501  1.00 54.20           H  
ATOM   2045  HA  GLN A 231      23.431 -11.683  11.041  1.00 57.36           H  
ATOM   2046  HB3 GLN A 231      24.376  -9.780   9.745  1.00 57.68           H  
ATOM   2047  HB2 GLN A 231      23.023  -8.734  10.029  1.00 57.68           H  
ATOM   2048  HG3 GLN A 231      21.607 -10.080   8.374  1.00 56.20           H  
ATOM   2049  HG2 GLN A 231      23.114 -10.860   8.024  1.00 56.20           H  
ATOM   2050 HE22 GLN A 231      22.428  -7.060   6.706  1.00 67.69           H  
ATOM   2051 HE21 GLN A 231      21.568  -7.921   8.042  1.00 67.69           H  
ATOM   2052  N   SER A 232      24.329  -9.841  12.634  1.00 63.62           N  
ANISOU 2052  N   SER A 232     7890   7751   8531    958   -693   1090
ATOM   2053  CA  SER A 232      24.559  -9.074  13.903  1.00 61.00           C  
ANISOU 2053  CA  SER A 232     7480   7577   8120   1043   -679   1089
ATOM   2054  C   SER A 232      24.183  -7.600  13.688  1.00 69.03           C  
ANISOU 2054  C   SER A 232     8477   8693   9060   1027   -716   1003
ATOM   2055  O   SER A 232      23.793  -6.950  14.668  1.00 71.45           O  
ANISOU 2055  O   SER A 232     8728   9129   9291   1074   -741    994
ATOM   2056  CB  SER A 232      25.973  -9.290  14.208  1.00 62.28           C  
ANISOU 2056  CB  SER A 232     7599   7750   8316   1108   -612   1131
ATOM   2057  OG  SER A 232      26.322  -9.110  15.598  1.00 74.99           O  
ANISOU 2057  OG  SER A 232     9131   9508   9852   1178   -599   1127
ATOM   2058  H   SER A 232      25.118 -10.097  12.057  1.00 63.62           H  
ATOM   2059  HA  SER A 232      23.914  -9.414  14.714  1.00 61.00           H  
ATOM   2060  HB3 SER A 232      26.630  -8.645  13.624  1.00 62.28           H  
ATOM   2061  HB2 SER A 232      26.246 -10.263  13.801  1.00 62.28           H  
ATOM   2062  HG  SER A 232      25.889  -9.758  16.159  1.00 74.99           H  
ATOM   2063  N   ASP A 233      24.219  -7.000  12.462  1.00 75.60           N  
ANISOU 2063  N   ASP A 233     9361   9463   9900    947   -713    911
ATOM   2064  CA  ASP A 233      23.684  -5.678  12.118  1.00 70.65           C  
ANISOU 2064  CA  ASP A 233     8728   8913   9203    908   -735    797
ATOM   2065  C   ASP A 233      22.216  -5.482  12.525  1.00 67.46           C  
ANISOU 2065  C   ASP A 233     8368   8498   8764    832   -781    733
ATOM   2066  O   ASP A 233      21.793  -4.349  12.687  1.00 77.17           O  
ANISOU 2066  O   ASP A 233     9593   9785   9944    796   -796    636
ATOM   2067  CB  ASP A 233      23.731  -5.385  10.568  1.00 70.90           C  
ANISOU 2067  CB  ASP A 233     8800   8878   9260    854   -709    728
ATOM   2068  CG  ASP A 233      25.133  -5.336   9.953  1.00 76.04           C  
ANISOU 2068  CG  ASP A 233     9540   9364   9987    778   -700    733
ATOM   2069  OD1 ASP A 233      26.165  -5.117  10.641  1.00 79.31           O  
ANISOU 2069  OD1 ASP A 233     9991   9716  10429    751   -722    772
ATOM   2070  OD2 ASP A 233      25.180  -5.609   8.718  1.00 62.37           O1-
ANISOU 2070  OD2 ASP A 233     7838   7571   8287    748   -672    696
ATOM   2071  H   ASP A 233      24.540  -7.537  11.670  1.00 75.60           H  
ATOM   2072  HA  ASP A 233      24.199  -4.840  12.587  1.00 70.65           H  
ATOM   2073  HB3 ASP A 233      23.386  -4.370  10.374  1.00 70.90           H  
ATOM   2074  HB2 ASP A 233      23.003  -5.980  10.015  1.00 70.90           H  
ATOM   2075  N   GLY A 234      21.434  -6.612  12.753  1.00 58.83           N  
ANISOU 2075  N   GLY A 234     7317   7336   7701    809   -801    786
ATOM   2076  CA  GLY A 234      20.073  -6.552  13.179  1.00 61.24           C  
ANISOU 2076  CA  GLY A 234     7668   7623   7978    738   -839    737
ATOM   2077  C   GLY A 234      19.110  -6.582  12.007  1.00 60.64           C  
ANISOU 2077  C   GLY A 234     7682   7428   7931    631   -842    671
ATOM   2078  O   GLY A 234      18.087  -7.296  11.944  1.00 57.85           O  
ANISOU 2078  O   GLY A 234     7378   7029   7573    574   -868    660
ATOM   2079  H   GLY A 234      21.788  -7.507  12.448  1.00 58.83           H  
ATOM   2080  HA3 GLY A 234      19.731  -5.650  13.688  1.00 61.24           H  
ATOM   2081  HA2 GLY A 234      19.933  -7.488  13.719  1.00 61.24           H  
ATOM   2082  N   ILE A 235      19.551  -6.008  10.880  1.00 59.04           N  
ANISOU 2082  N   ILE A 235     7502   7177   7755    606   -815    630
ATOM   2083  CA  ILE A 235      18.880  -6.053   9.547  1.00 55.43           C  
ANISOU 2083  CA  ILE A 235     7129   6607   7325    512   -815    575
ATOM   2084  C   ILE A 235      19.083  -7.514   9.043  1.00 49.78           C  
ANISOU 2084  C   ILE A 235     6461   5786   6668    490   -823    641
ATOM   2085  O   ILE A 235      20.186  -8.091   9.058  1.00 48.42           O  
ANISOU 2085  O   ILE A 235     6260   5594   6542    545   -806    722
ATOM   2086  CB  ILE A 235      19.593  -5.127   8.559  1.00 55.49           C  
ANISOU 2086  CB  ILE A 235     7145   6590   7350    501   -782    524
ATOM   2087  CG1 ILE A 235      19.689  -3.654   8.944  1.00 52.10           C  
ANISOU 2087  CG1 ILE A 235     6680   6253   6863    499   -780    439
ATOM   2088  CG2 ILE A 235      19.029  -5.178   7.101  1.00 53.21           C  
ANISOU 2088  CG2 ILE A 235     6941   6177   7099    420   -778    490
ATOM   2089  CD1 ILE A 235      18.341  -2.940   9.197  1.00 53.13           C  
ANISOU 2089  CD1 ILE A 235     6815   6368   7004    488   -747    385
ATOM   2090  H   ILE A 235      20.456  -5.560  10.857  1.00 59.04           H  
ATOM   2091  HA  ILE A 235      17.827  -5.774   9.563  1.00 55.43           H  
ATOM   2092  HB  ILE A 235      20.641  -5.426   8.523  1.00 55.49           H  
ATOM   2093 HG13 ILE A 235      20.247  -3.095   8.193  1.00 52.10           H  
ATOM   2094 HG12 ILE A 235      20.051  -3.706   9.971  1.00 52.10           H  
ATOM   2095 HG21 ILE A 235      19.378  -4.365   6.464  1.00 53.21           H  
ATOM   2096 HG22 ILE A 235      19.341  -6.114   6.636  1.00 53.21           H  
ATOM   2097 HG23 ILE A 235      17.946  -5.239   6.995  1.00 53.21           H  
ATOM   2098 HD11 ILE A 235      17.553  -3.647   8.934  1.00 53.13           H  
ATOM   2099 HD12 ILE A 235      18.072  -2.755  10.237  1.00 53.13           H  
ATOM   2100 HD13 ILE A 235      18.285  -2.084   8.524  1.00 53.13           H  
ATOM   2101  N   GLN A 236      17.958  -8.137   8.680  1.00 42.30           N  
ANISOU 2101  N   GLN A 236     5582   4771   5719    412   -844    606
ATOM   2102  CA  GLN A 236      17.818  -9.465   8.142  1.00 41.02           C  
ANISOU 2102  CA  GLN A 236     5464   4517   5605    382   -857    655
ATOM   2103  C   GLN A 236      18.354  -9.466   6.658  1.00 37.16           C  
ANISOU 2103  C   GLN A 236     5022   3927   5169    340   -837    628
ATOM   2104  O   GLN A 236      18.503  -8.397   6.050  1.00 35.74           O  
ANISOU 2104  O   GLN A 236     4864   3740   4976    310   -820    558
ATOM   2105  CB  GLN A 236      16.408  -9.908   8.478  1.00 38.96           C  
ANISOU 2105  CB  GLN A 236     5247   4246   5310    324   -891    635
ATOM   2106  CG  GLN A 236      16.040 -11.397   8.265  1.00 46.26           C  
ANISOU 2106  CG  GLN A 236     6182   5130   6264    326   -915    712
ATOM   2107  CD  GLN A 236      14.682 -11.766   8.754  1.00 48.92           C  
ANISOU 2107  CD  GLN A 236     6539   5494   6554    296   -946    708
ATOM   2108  OE1 GLN A 236      14.540 -12.804   9.327  1.00 42.41           O  
ANISOU 2108  OE1 GLN A 236     5719   4717   5678    273   -946    646
ATOM   2109  NE2 GLN A 236      13.673 -10.932   8.487  1.00 53.20           N  
ANISOU 2109  NE2 GLN A 236     7090   6005   7118    296   -968    775
ATOM   2110  H   GLN A 236      17.167  -7.527   8.536  1.00 42.30           H  
ATOM   2111  HA  GLN A 236      18.545 -10.103   8.645  1.00 41.02           H  
ATOM   2112  HB3 GLN A 236      15.641  -9.225   8.112  1.00 38.96           H  
ATOM   2113  HB2 GLN A 236      16.209  -9.662   9.521  1.00 38.96           H  
ATOM   2114  HG3 GLN A 236      16.829 -12.009   8.701  1.00 46.26           H  
ATOM   2115  HG2 GLN A 236      16.072 -11.742   7.231  1.00 46.26           H  
ATOM   2116 HE22 GLN A 236      12.748 -11.182   8.807  1.00 53.20           H  
ATOM   2117 HE21 GLN A 236      13.811  -9.974   8.199  1.00 53.20           H  
ATOM   2118  N   GLN A 237      18.621 -10.657   6.128  1.00 39.43           N  
ANISOU 2118  N   GLN A 237     5322   4139   5521    338   -836    684
ATOM   2119  CA  GLN A 237      19.262 -10.935   4.844  1.00 38.28           C  
ANISOU 2119  CA  GLN A 237     5220   3892   5432    294   -819    656
ATOM   2120  C   GLN A 237      18.872 -12.257   4.254  1.00 36.51           C  
ANISOU 2120  C   GLN A 237     5047   3601   5223    234   -851    657
ATOM   2121  O   GLN A 237      19.048 -13.339   4.838  1.00 39.07           O  
ANISOU 2121  O   GLN A 237     5358   3940   5546    246   -876    714
ATOM   2122  CB  GLN A 237      20.772 -10.768   5.014  1.00 45.39           C  
ANISOU 2122  CB  GLN A 237     6081   4755   6411    349   -779    714
ATOM   2123  CG  GLN A 237      21.508 -10.855   3.568  1.00 47.11           C  
ANISOU 2123  CG  GLN A 237     6329   4900   6671    319   -746    660
ATOM   2124  CD  GLN A 237      22.809 -11.637   3.777  1.00 53.68           C  
ANISOU 2124  CD  GLN A 237     7112   5774   7509    383   -701    671
ATOM   2125  OE1 GLN A 237      22.875 -12.706   4.371  1.00 54.32           O  
ANISOU 2125  OE1 GLN A 237     7131   5936   7572    456   -692    728
ATOM   2126  NE2 GLN A 237      23.891 -11.042   3.279  1.00 53.74           N  
ANISOU 2126  NE2 GLN A 237     7147   5732   7540    357   -673    616
ATOM   2127  H   GLN A 237      18.513 -11.483   6.699  1.00 39.43           H  
ATOM   2128  HA  GLN A 237      18.843 -10.151   4.212  1.00 38.28           H  
ATOM   2129  HB3 GLN A 237      21.196 -11.479   5.723  1.00 45.39           H  
ATOM   2130  HB2 GLN A 237      21.163  -9.831   5.411  1.00 45.39           H  
ATOM   2131  HG3 GLN A 237      21.596  -9.826   3.220  1.00 47.11           H  
ATOM   2132  HG2 GLN A 237      20.929 -11.274   2.744  1.00 47.11           H  
ATOM   2133 HE22 GLN A 237      24.819 -11.338   3.545  1.00 53.74           H  
ATOM   2134 HE21 GLN A 237      23.903 -10.156   2.793  1.00 53.74           H  
ATOM   2135  N   ALA A 238      18.338 -12.142   3.094  1.00 35.57           N  
ANISOU 2135  N   ALA A 238     4983   3416   5115    171   -851    593
ATOM   2136  CA  ALA A 238      17.948 -13.237   2.184  1.00 38.26           C  
ANISOU 2136  CA  ALA A 238     5373   3708   5456    110   -884    580
ATOM   2137  C   ALA A 238      18.962 -13.355   1.015  1.00 36.83           C  
ANISOU 2137  C   ALA A 238     5217   3435   5341     76   -871    551
ATOM   2138  O   ALA A 238      19.490 -12.290   0.595  1.00 38.54           O  
ANISOU 2138  O   ALA A 238     5453   3629   5560     60   -848    491
ATOM   2139  CB  ALA A 238      16.536 -12.863   1.700  1.00 35.73           C  
ANISOU 2139  CB  ALA A 238     5099   3420   5058     60   -903    516
ATOM   2140  H   ALA A 238      18.290 -11.235   2.652  1.00 35.57           H  
ATOM   2141  HA  ALA A 238      17.868 -14.128   2.807  1.00 38.26           H  
ATOM   2142  HB1 ALA A 238      15.953 -13.677   1.268  1.00 35.73           H  
ATOM   2143  HB2 ALA A 238      15.854 -12.468   2.452  1.00 35.73           H  
ATOM   2144  HB3 ALA A 238      16.597 -12.023   1.008  1.00 35.73           H  
ATOM   2145  N   LYS A 239      19.064 -14.625   0.656  1.00 31.02           N  
ANISOU 2145  N   LYS A 239     4479   2647   4660     64   -886    589
ATOM   2146  CA  LYS A 239      19.429 -15.074  -0.650  1.00 34.82           C  
ANISOU 2146  CA  LYS A 239     4982   3040   5207     23   -879    551
ATOM   2147  C   LYS A 239      18.037 -15.410  -1.265  1.00 29.52           C  
ANISOU 2147  C   LYS A 239     4366   2364   4486    -46   -919    496
ATOM   2148  O   LYS A 239      17.217 -16.122  -0.643  1.00 34.01           O  
ANISOU 2148  O   LYS A 239     4937   2946   5040    -59   -953    532
ATOM   2149  CB  LYS A 239      20.437 -16.178  -0.590  1.00 41.91           C  
ANISOU 2149  CB  LYS A 239     5839   3881   6205     49   -866    620
ATOM   2150  CG  LYS A 239      20.982 -16.649  -2.004  1.00 44.62           C  
ANISOU 2150  CG  LYS A 239     6192   4129   6632     12   -846    573
ATOM   2151  CD  LYS A 239      22.176 -17.559  -1.729  1.00 38.69           C  
ANISOU 2151  CD  LYS A 239     5387   3329   5985     48   -812    642
ATOM   2152  CE  LYS A 239      22.984 -17.854  -3.073  1.00 42.90           C  
ANISOU 2152  CE  LYS A 239     5928   3800   6572    -11   -819    599
ATOM   2153  NZ  LYS A 239      23.854 -18.989  -2.858  1.00 44.62           N1+
ANISOU 2153  NZ  LYS A 239     6082   3999   6874     25   -766    658
ATOM   2154  H   LYS A 239      18.504 -15.353   1.077  1.00 31.02           H  
ATOM   2155  HA  LYS A 239      19.953 -14.257  -1.146  1.00 34.82           H  
ATOM   2156  HB3 LYS A 239      19.949 -17.003  -0.069  1.00 41.91           H  
ATOM   2157  HB2 LYS A 239      21.295 -15.877   0.011  1.00 41.91           H  
ATOM   2158  HG3 LYS A 239      21.292 -15.760  -2.553  1.00 44.62           H  
ATOM   2159  HG2 LYS A 239      20.183 -17.136  -2.562  1.00 44.62           H  
ATOM   2160  HD3 LYS A 239      21.806 -18.494  -1.307  1.00 38.69           H  
ATOM   2161  HD2 LYS A 239      22.871 -17.204  -0.968  1.00 38.69           H  
ATOM   2162  HE3 LYS A 239      23.415 -17.042  -3.660  1.00 42.90           H  
ATOM   2163  HE2 LYS A 239      22.364 -18.342  -3.824  1.00 42.90           H  
ATOM   2164  HZ1 LYS A 239      23.249 -19.759  -2.610  1.00 44.62           H  
ATOM   2165  HZ2 LYS A 239      24.410 -19.259  -3.657  1.00 44.62           H  
ATOM   2166  HZ3 LYS A 239      24.506 -18.903  -2.092  1.00 44.62           H  
ATOM   2167  N   VAL A 240      17.788 -14.722  -2.397  1.00 33.16           N  
ANISOU 2167  N   VAL A 240     4868   2812   4919    -85   -913    413
ATOM   2168  CA  VAL A 240      16.556 -14.716  -3.155  1.00 37.49           C  
ANISOU 2168  CA  VAL A 240     5467   3376   5400   -139   -945    360
ATOM   2169  C   VAL A 240      16.864 -14.974  -4.641  1.00 36.36           C  
ANISOU 2169  C   VAL A 240     5350   3173   5293   -184   -947    293
ATOM   2170  O   VAL A 240      17.910 -14.648  -5.188  1.00 40.57           O  
ANISOU 2170  O   VAL A 240     5876   3658   5880   -179   -915    259
ATOM   2171  CB  VAL A 240      15.751 -13.375  -2.983  1.00 34.63           C  
ANISOU 2171  CB  VAL A 240     5132   3071   4953   -141   -936    320
ATOM   2172  CG1 VAL A 240      15.550 -13.001  -1.458  1.00 39.87           C  
ANISOU 2172  CG1 VAL A 240     5769   3800   5581   -103   -937    375
ATOM   2173  CG2 VAL A 240      16.260 -12.185  -3.785  1.00 31.79           C  
ANISOU 2173  CG2 VAL A 240     4775   2690   4612   -131   -897    270
ATOM   2174  H   VAL A 240      18.498 -14.240  -2.929  1.00 33.16           H  
ATOM   2175  HA  VAL A 240      15.926 -15.562  -2.879  1.00 37.49           H  
ATOM   2176  HB  VAL A 240      14.710 -13.573  -3.239  1.00 34.63           H  
ATOM   2177 HG11 VAL A 240      15.093 -12.012  -1.408  1.00 39.87           H  
ATOM   2178 HG12 VAL A 240      14.950 -13.724  -0.906  1.00 39.87           H  
ATOM   2179 HG13 VAL A 240      16.531 -12.856  -1.006  1.00 39.87           H  
ATOM   2180 HG21 VAL A 240      15.702 -11.250  -3.731  1.00 31.79           H  
ATOM   2181 HG22 VAL A 240      17.304 -11.920  -3.622  1.00 31.79           H  
ATOM   2182 HG23 VAL A 240      16.201 -12.346  -4.861  1.00 31.79           H  
ATOM   2183  N   GLN A 241      15.844 -15.583  -5.337  1.00 34.83           N  
ANISOU 2183  N   GLN A 241     5183   2985   5066   -227   -984    271
ATOM   2184  CA  GLN A 241      15.674 -15.766  -6.779  1.00 38.35           C  
ANISOU 2184  CA  GLN A 241     5657   3397   5519   -273   -994    192
ATOM   2185  C   GLN A 241      14.554 -14.841  -7.361  1.00 33.12           C  
ANISOU 2185  C   GLN A 241     5042   2784   4757   -293   -997    134
ATOM   2186  O   GLN A 241      13.406 -14.992  -6.973  1.00 36.11           O  
ANISOU 2186  O   GLN A 241     5438   3219   5063   -294  -1015    159
ATOM   2187  CB  GLN A 241      15.297 -17.280  -7.060  1.00 43.25           C  
ANISOU 2187  CB  GLN A 241     6269   4001   6162   -305  -1034    202
ATOM   2188  CG  GLN A 241      15.558 -17.596  -8.564  1.00 44.48           C  
ANISOU 2188  CG  GLN A 241     6445   4132   6322   -353  -1049    111
ATOM   2189  CD  GLN A 241      15.203 -19.016  -8.856  1.00 46.75           C  
ANISOU 2189  CD  GLN A 241     6709   4393   6659   -382  -1083    120
ATOM   2190  OE1 GLN A 241      14.443 -19.618  -8.125  1.00 42.79           O  
ANISOU 2190  OE1 GLN A 241     6171   3865   6223   -362  -1082    193
ATOM   2191  NE2 GLN A 241      15.686 -19.515  -9.980  1.00 60.50           N  
ANISOU 2191  NE2 GLN A 241     8469   6147   8370   -425  -1111     45
ATOM   2192  H   GLN A 241      15.087 -15.972  -4.792  1.00 34.83           H  
ATOM   2193  HA  GLN A 241      16.580 -15.442  -7.290  1.00 38.35           H  
ATOM   2194  HB3 GLN A 241      14.246 -17.437  -6.818  1.00 43.25           H  
ATOM   2195  HB2 GLN A 241      15.923 -17.871  -6.391  1.00 43.25           H  
ATOM   2196  HG3 GLN A 241      16.562 -17.454  -8.963  1.00 44.48           H  
ATOM   2197  HG2 GLN A 241      14.925 -16.943  -9.165  1.00 44.48           H  
ATOM   2198 HE22 GLN A 241      15.548 -20.500 -10.153  1.00 60.50           H  
ATOM   2199 HE21 GLN A 241      16.231 -18.949 -10.616  1.00 60.50           H  
ATOM   2200  N   ILE A 242      14.879 -14.115  -8.468  1.00 33.89           N  
ANISOU 2200  N   ILE A 242     5160   2859   4857   -305   -975     60
ATOM   2201  CA  ILE A 242      13.894 -13.344  -9.217  1.00 37.44           C  
ANISOU 2201  CA  ILE A 242     5653   3353   5218   -316   -970      8
ATOM   2202  C   ILE A 242      13.151 -14.286 -10.144  1.00 39.55           C  
ANISOU 2202  C   ILE A 242     5947   3650   5430   -352  -1008    -23
ATOM   2203  O   ILE A 242      13.746 -15.247 -10.656  1.00 39.15           O  
ANISOU 2203  O   ILE A 242     5893   3569   5413   -380  -1026    -69
ATOM   2204  CB  ILE A 242      14.634 -12.185 -10.007  1.00 31.58           C  
ANISOU 2204  CB  ILE A 242     4924   2579   4497   -314   -934    -58
ATOM   2205  CG1 ILE A 242      15.327 -11.239  -9.014  1.00 37.44           C  
ANISOU 2205  CG1 ILE A 242     5636   3302   5289   -273   -895    -20
ATOM   2206  CG2 ILE A 242      13.914 -11.422 -11.154  1.00 42.81           C  
ANISOU 2206  CG2 ILE A 242     6391   4045   5830   -323   -926   -109
ATOM   2207  CD1 ILE A 242      14.517 -10.272  -8.121  1.00 28.62           C  
ANISOU 2207  CD1 ILE A 242     4517   2243   4115   -245   -885     21
ATOM   2208  H   ILE A 242      15.811 -14.290  -8.816  1.00 33.89           H  
ATOM   2209  HA  ILE A 242      13.158 -12.983  -8.499  1.00 37.44           H  
ATOM   2210  HB  ILE A 242      15.439 -12.706 -10.526  1.00 31.58           H  
ATOM   2211 HG13 ILE A 242      16.100 -10.752  -9.609  1.00 37.44           H  
ATOM   2212 HG12 ILE A 242      15.971 -11.849  -8.381  1.00 37.44           H  
ATOM   2213 HG21 ILE A 242      14.621 -10.839 -11.746  1.00 42.81           H  
ATOM   2214 HG22 ILE A 242      13.371 -12.104 -11.808  1.00 42.81           H  
ATOM   2215 HG23 ILE A 242      13.144 -10.784 -10.721  1.00 42.81           H  
ATOM   2216 HD11 ILE A 242      13.604 -10.795  -7.838  1.00 28.62           H  
ATOM   2217 HD12 ILE A 242      15.004 -10.213  -7.147  1.00 28.62           H  
ATOM   2218 HD13 ILE A 242      14.372  -9.263  -8.507  1.00 28.62           H  
ATOM   2219  N   LEU A 243      11.864 -14.018 -10.328  1.00 40.74           N  
ANISOU 2219  N   LEU A 243     6121   3863   5497   -350  -1016      0
ATOM   2220  CA  LEU A 243      10.964 -14.878 -11.056  1.00 40.23           C  
ANISOU 2220  CA  LEU A 243     6080   3840   5366   -376  -1046    -23
ATOM   2221  C   LEU A 243      10.275 -14.071 -12.179  1.00 43.76           C  
ANISOU 2221  C   LEU A 243     6561   4304   5760   -384  -1032   -102
ATOM   2222  O   LEU A 243      10.029 -12.835 -11.988  1.00 44.76           O  
ANISOU 2222  O   LEU A 243     6701   4424   5882   -368   -994   -124
ATOM   2223  CB  LEU A 243       9.900 -15.313  -9.984  1.00 38.65           C  
ANISOU 2223  CB  LEU A 243     5890   3697   5100   -366  -1052     40
ATOM   2224  CG  LEU A 243      10.412 -16.131  -8.835  1.00 41.55           C  
ANISOU 2224  CG  LEU A 243     6230   4064   5493   -365  -1082    114
ATOM   2225  CD1 LEU A 243       9.270 -16.598  -7.856  1.00 49.27           C  
ANISOU 2225  CD1 LEU A 243     7167   4986   6566   -350  -1078    145
ATOM   2226  CD2 LEU A 243      11.286 -17.247  -9.323  1.00 41.58           C  
ANISOU 2226  CD2 LEU A 243     6242   4116   5441   -347  -1070    174
ATOM   2227  H   LEU A 243      11.609 -13.071 -10.088  1.00 40.74           H  
ATOM   2228  HA  LEU A 243      11.418 -15.770 -11.488  1.00 40.23           H  
ATOM   2229  HB3 LEU A 243       9.149 -15.937 -10.469  1.00 38.65           H  
ATOM   2230  HB2 LEU A 243       9.432 -14.442  -9.525  1.00 38.65           H  
ATOM   2231  HG  LEU A 243      11.020 -15.517  -8.171  1.00 41.55           H  
ATOM   2232 HD11 LEU A 243       9.065 -17.666  -7.927  1.00 49.27           H  
ATOM   2233 HD12 LEU A 243       9.476 -16.361  -6.812  1.00 49.27           H  
ATOM   2234 HD13 LEU A 243       8.318 -16.117  -8.080  1.00 49.27           H  
ATOM   2235 HD21 LEU A 243      12.262 -16.877  -9.638  1.00 41.58           H  
ATOM   2236 HD22 LEU A 243      11.455 -17.883  -8.455  1.00 41.58           H  
ATOM   2237 HD23 LEU A 243      10.718 -17.811 -10.063  1.00 41.58           H  
ATOM   2238  N   PRO A 244       9.993 -14.732 -13.322  1.00 46.24           N  
ANISOU 2238  N   PRO A 244     6888   4647   6033   -408  -1060   -147
ATOM   2239  CA  PRO A 244       9.405 -14.095 -14.452  1.00 49.24           C  
ANISOU 2239  CA  PRO A 244     7298   5051   6359   -411  -1048   -226
ATOM   2240  C   PRO A 244       7.985 -13.696 -14.212  1.00 50.23           C  
ANISOU 2240  C   PRO A 244     7456   5250   6381   -393  -1033   -207
ATOM   2241  O   PRO A 244       7.295 -14.162 -13.313  1.00 52.99           O  
ANISOU 2241  O   PRO A 244     7805   5637   6692   -387  -1041   -143
ATOM   2242  CB  PRO A 244       9.363 -15.227 -15.557  1.00 52.28           C  
ANISOU 2242  CB  PRO A 244     7671   5439   6753   -443  -1090   -285
ATOM   2243  CG  PRO A 244       9.273 -16.576 -14.804  1.00 53.06           C  
ANISOU 2243  CG  PRO A 244     7750   5562   6849   -451  -1126   -217
ATOM   2244  CD  PRO A 244      10.096 -16.216 -13.513  1.00 52.99           C  
ANISOU 2244  CD  PRO A 244     7724   5514   6894   -431  -1107   -132
ATOM   2245  HA  PRO A 244       9.947 -13.269 -14.912  1.00 49.24           H  
ATOM   2246  HB3 PRO A 244      10.392 -15.144 -15.909  1.00 52.28           H  
ATOM   2247  HB2 PRO A 244       8.661 -15.101 -16.381  1.00 52.28           H  
ATOM   2248  HG3 PRO A 244       9.725 -17.433 -15.303  1.00 53.06           H  
ATOM   2249  HG2 PRO A 244       8.279 -16.880 -14.473  1.00 53.06           H  
ATOM   2250  HD2 PRO A 244       9.611 -16.852 -12.772  1.00 52.99           H  
ATOM   2251  HD3 PRO A 244      11.138 -16.517 -13.618  1.00 52.99           H  
ATOM   2252  N   GLU A 245       7.456 -12.859 -15.109  1.00 50.64           N  
ANISOU 2252  N   GLU A 245     7534   5321   6384   -384  -1008   -264
ATOM   2253  CA  GLU A 245       6.094 -12.437 -15.113  1.00 50.41           C  
ANISOU 2253  CA  GLU A 245     7535   5360   6260   -362   -986   -247
ATOM   2254  C   GLU A 245       5.428 -13.182 -16.334  1.00 53.14           C  
ANISOU 2254  C   GLU A 245     7892   5769   6531   -367  -1011   -294
ATOM   2255  O   GLU A 245       4.213 -13.400 -16.313  1.00 59.79           O  
ANISOU 2255  O   GLU A 245     8730   6664   7324   -367  -1035   -258
ATOM   2256  CB  GLU A 245       6.097 -10.931 -15.364  1.00 54.16           C  
ANISOU 2256  CB  GLU A 245     8030   5822   6725   -339   -932   -267
ATOM   2257  CG  GLU A 245       6.788 -10.060 -14.231  1.00 55.07           C  
ANISOU 2257  CG  GLU A 245     8131   5889   6905   -331   -904   -228
ATOM   2258  CD  GLU A 245       6.042  -9.916 -12.902  1.00 51.60           C  
ANISOU 2258  CD  GLU A 245     7677   5465   6463   -326   -906   -148
ATOM   2259  OE1 GLU A 245       4.916 -10.309 -12.810  1.00 51.51           O  
ANISOU 2259  OE1 GLU A 245     7679   5506   6388   -322   -909   -118
ATOM   2260  OE2 GLU A 245       6.622  -9.241 -12.000  1.00 52.11           O1-
ANISOU 2260  OE2 GLU A 245     7717   5495   6588   -323   -903   -114
ATOM   2261  H   GLU A 245       8.053 -12.691 -15.906  1.00 50.64           H  
ATOM   2262  HA  GLU A 245       5.580 -12.756 -14.205  1.00 50.41           H  
ATOM   2263  HB3 GLU A 245       5.046 -10.653 -15.438  1.00 54.16           H  
ATOM   2264  HB2 GLU A 245       6.437 -10.479 -16.296  1.00 54.16           H  
ATOM   2265  HG3 GLU A 245       6.651  -9.017 -14.515  1.00 55.07           H  
ATOM   2266  HG2 GLU A 245       7.860 -10.260 -14.218  1.00 55.07           H  
ATOM   2267  N   GLY A 246       6.214 -13.414 -17.418  1.00 60.69           N  
ANISOU 2267  N   GLY A 246     8860   6726   7474   -367  -1005   -375
ATOM   2268  CA  GLY A 246       5.744 -13.612 -18.807  1.00 57.27           C  
ANISOU 2268  CA  GLY A 246     8427   6354   6979   -374  -1038   -438
ATOM   2269  C   GLY A 246       5.359 -12.256 -19.474  1.00 53.87           C  
ANISOU 2269  C   GLY A 246     8025   5982   6461   -345  -1012   -487
ATOM   2270  O   GLY A 246       5.493 -11.195 -18.904  1.00 58.74           O  
ANISOU 2270  O   GLY A 246     8662   6574   7081   -325   -966   -492
ATOM   2271  H   GLY A 246       7.210 -13.320 -17.287  1.00 60.69           H  
ATOM   2272  HA3 GLY A 246       4.838 -14.215 -18.748  1.00 57.27           H  
ATOM   2273  HA2 GLY A 246       6.463 -14.082 -19.477  1.00 57.27           H  
ATOM   2274  N   SER A 247       4.753 -12.329 -20.663  1.00 53.89           N  
ANISOU 2274  N   SER A 247     8025   6067   6385   -341  -1042   -524
ATOM   2275  CA  SER A 247       4.215 -11.191 -21.418  1.00 59.23           C  
ANISOU 2275  CA  SER A 247     8724   6816   6964   -305  -1018   -565
ATOM   2276  C   SER A 247       3.179 -11.702 -22.445  1.00 59.61           C  
ANISOU 2276  C   SER A 247     8776   6968   6905   -273  -1017   -506
ATOM   2277  O   SER A 247       3.451 -12.727 -23.114  1.00 62.96           O  
ANISOU 2277  O   SER A 247     9186   7400   7336   -282  -1036   -437
ATOM   2278  CB  SER A 247       5.301 -10.353 -22.040  1.00 56.24           C  
ANISOU 2278  CB  SER A 247     8336   6455   6578   -322  -1051   -684
ATOM   2279  OG  SER A 247       5.029  -9.140 -22.719  1.00 61.21           O  
ANISOU 2279  OG  SER A 247     8992   7130   7136   -284  -1016   -727
ATOM   2280  H   SER A 247       4.812 -13.236 -21.102  1.00 53.89           H  
ATOM   2281  HA  SER A 247       3.573 -10.709 -20.681  1.00 59.23           H  
ATOM   2282  HB3 SER A 247       5.853 -11.013 -22.709  1.00 56.24           H  
ATOM   2283  HB2 SER A 247       6.003  -9.997 -21.285  1.00 56.24           H  
ATOM   2284  HG  SER A 247       4.644  -8.504 -22.113  1.00 61.21           H  
ATOM   2285  N   GLY A 248       2.066 -11.056 -22.759  1.00 57.16           N  
ANISOU 2285  N   GLY A 248     8483   6738   6497   -230   -993   -527
ATOM   2286  CA  GLY A 248       1.201 -11.500 -23.787  1.00 54.53           C  
ANISOU 2286  CA  GLY A 248     8152   6507   6060   -189   -981   -463
ATOM   2287  C   GLY A 248      -0.084 -10.616 -23.640  1.00 52.99           C  
ANISOU 2287  C   GLY A 248     7985   6327   5820   -137   -904   -402
ATOM   2288  O   GLY A 248      -0.336 -10.323 -22.470  1.00 59.56           O  
ANISOU 2288  O   GLY A 248     8834   7082   6713   -138   -862   -396
ATOM   2289  H   GLY A 248       1.720 -10.272 -22.225  1.00 57.16           H  
ATOM   2290  HA3 GLY A 248       0.857 -12.471 -23.429  1.00 54.53           H  
ATOM   2291  HA2 GLY A 248       1.565 -11.540 -24.813  1.00 54.53           H  
ATOM   2292  N   ASP A 249      -0.856 -10.326 -24.700  1.00 50.10           N  
ANISOU 2292  N   ASP A 249     7621   6062   5352    -89   -883   -353
ATOM   2293  CA  ASP A 249      -2.103  -9.494 -24.643  1.00 52.09           C  
ANISOU 2293  CA  ASP A 249     7897   6335   5561    -33   -803   -291
ATOM   2294  C   ASP A 249      -3.123 -10.273 -23.910  1.00 56.45           C  
ANISOU 2294  C   ASP A 249     8442   6944   6062     -2   -775   -185
ATOM   2295  O   ASP A 249      -3.518 -11.378 -24.330  1.00 58.48           O  
ANISOU 2295  O   ASP A 249     8679   7262   6279    -10   -824   -173
ATOM   2296  CB  ASP A 249      -2.498  -8.834 -26.021  1.00 59.67           C  
ANISOU 2296  CB  ASP A 249     8866   7379   6426     16   -787   -348
ATOM   2297  CG  ASP A 249      -1.404  -8.008 -26.765  1.00 69.12           C  
ANISOU 2297  CG  ASP A 249    10076   8516   7672     -5   -793   -445
ATOM   2298  OD1 ASP A 249      -0.722  -7.096 -26.211  1.00 67.00           O  
ANISOU 2298  OD1 ASP A 249     9817   8137   7502    -35   -773   -441
ATOM   2299  OD2 ASP A 249      -1.407  -8.065 -27.996  1.00 56.48           O1-
ANISOU 2299  OD2 ASP A 249     8473   6981   6006     13   -817   -527
ATOM   2300  H   ASP A 249      -0.705 -10.808 -25.575  1.00 50.10           H  
ATOM   2301  HA  ASP A 249      -1.823  -8.600 -24.086  1.00 52.09           H  
ATOM   2302  HB3 ASP A 249      -3.291  -8.113 -25.822  1.00 59.67           H  
ATOM   2303  HB2 ASP A 249      -3.047  -9.516 -26.670  1.00 59.67           H  
ATOM   2304  N   ALA A 250      -3.694  -9.564 -22.949  1.00 50.28           N  
ANISOU 2304  N   ALA A 250     7677   6144   5285     33   -695   -108
ATOM   2305  CA  ALA A 250      -4.823 -10.099 -22.116  1.00 45.37           C  
ANISOU 2305  CA  ALA A 250     7048   5577   4613     70   -656     -3
ATOM   2306  C   ALA A 250      -6.097  -9.196 -22.140  1.00 45.18           C  
ANISOU 2306  C   ALA A 250     7042   5541   4582    123   -551     58
ATOM   2307  O   ALA A 250      -6.806  -9.099 -21.122  1.00 52.56           O  
ANISOU 2307  O   ALA A 250     7982   6393   5597    108   -503    104
ATOM   2308  CB  ALA A 250      -4.157 -10.194 -20.734  1.00 56.09           C  
ANISOU 2308  CB  ALA A 250     8393   6878   6041     24   -680     49
ATOM   2309  H   ALA A 250      -3.431  -8.614 -22.731  1.00 50.28           H  
ATOM   2310  HA  ALA A 250      -5.106 -11.072 -22.518  1.00 45.37           H  
ATOM   2311  HB1 ALA A 250      -3.228 -10.742 -20.889  1.00 56.09           H  
ATOM   2312  HB2 ALA A 250      -4.013  -9.298 -20.130  1.00 56.09           H  
ATOM   2313  HB3 ALA A 250      -4.835 -10.882 -20.229  1.00 56.09           H  
ATOM   2314  N   GLU A 251      -6.393  -8.578 -23.293  1.00 46.00           N  
ANISOU 2314  N   GLU A 251     7153   5732   4592    186   -515     55
ATOM   2315  CA  GLU A 251      -7.454  -7.557 -23.613  1.00 46.14           C  
ANISOU 2315  CA  GLU A 251     7185   5740   4605    243   -410    113
ATOM   2316  C   GLU A 251      -8.788  -7.978 -23.045  1.00 47.79           C  
ANISOU 2316  C   GLU A 251     7386   5994   4779    290   -341    232
ATOM   2317  O   GLU A 251      -9.524  -7.241 -22.353  1.00 53.09           O  
ANISOU 2317  O   GLU A 251     8063   6603   5507    305   -254    294
ATOM   2318  CB  GLU A 251      -7.588  -7.342 -25.123  1.00 46.98           C  
ANISOU 2318  CB  GLU A 251     7302   5917   4630    298   -392     63
ATOM   2319  CG  GLU A 251      -6.371  -6.745 -25.768  1.00 58.53           C  
ANISOU 2319  CG  GLU A 251     8780   7309   6150    258   -426    -42
ATOM   2320  CD  GLU A 251      -5.801  -5.398 -25.199  1.00 66.46           C  
ANISOU 2320  CD  GLU A 251     9800   8207   7246    253   -353    -25
ATOM   2321  OE1 GLU A 251      -6.548  -4.432 -25.020  1.00 69.34           O  
ANISOU 2321  OE1 GLU A 251    10171   8587   7587    312   -263     36
ATOM   2322  OE2 GLU A 251      -4.611  -5.423 -24.827  1.00 59.24           O1-
ANISOU 2322  OE2 GLU A 251     8887   7195   6428    192   -384    -69
ATOM   2323  H   GLU A 251      -5.664  -8.659 -23.988  1.00 46.00           H  
ATOM   2324  HA  GLU A 251      -7.211  -6.672 -23.026  1.00 46.14           H  
ATOM   2325  HB3 GLU A 251      -8.414  -6.634 -25.192  1.00 46.98           H  
ATOM   2326  HB2 GLU A 251      -7.980  -8.250 -25.583  1.00 46.98           H  
ATOM   2327  HG3 GLU A 251      -6.557  -6.553 -26.825  1.00 58.53           H  
ATOM   2328  HG2 GLU A 251      -5.616  -7.530 -25.810  1.00 58.53           H  
ATOM   2329  N   THR A 252      -9.154  -9.244 -23.251  1.00 46.96           N  
ANISOU 2329  N   THR A 252     7263   5993   4585    314   -374    264
ATOM   2330  CA  THR A 252     -10.392  -9.806 -22.659  1.00 46.56           C  
ANISOU 2330  CA  THR A 252     7203   5980   4508    358   -307    384
ATOM   2331  C   THR A 252     -10.464  -9.913 -21.097  1.00 48.34           C  
ANISOU 2331  C   THR A 252     7429   6090   4849    307   -282    432
ATOM   2332  O   THR A 252     -11.428  -9.392 -20.547  1.00 50.95           O  
ANISOU 2332  O   THR A 252     7761   6376   5220    334   -184    505
ATOM   2333  CB  THR A 252     -10.725 -11.166 -23.380  1.00 50.30           C  
ANISOU 2333  CB  THR A 252     7654   6576   4880    377   -363    407
ATOM   2334  OG1 THR A 252     -10.584 -11.182 -24.800  1.00 48.78           O  
ANISOU 2334  OG1 THR A 252     7457   6507   4571    433   -379    363
ATOM   2335  CG2 THR A 252     -12.041 -11.784 -23.101  1.00 56.85           C  
ANISOU 2335  CG2 THR A 252     8474   7437   5689    423   -287    539
ATOM   2336  H   THR A 252      -8.596  -9.883 -23.799  1.00 46.96           H  
ATOM   2337  HA  THR A 252     -11.211  -9.153 -22.962  1.00 46.56           H  
ATOM   2338  HB  THR A 252     -10.024 -11.913 -23.007  1.00 50.30           H  
ATOM   2339  HG1 THR A 252      -9.645 -11.125 -24.991  1.00 48.78           H  
ATOM   2340 HG21 THR A 252     -12.761 -11.009 -23.365  1.00 56.85           H  
ATOM   2341 HG22 THR A 252     -12.275 -12.674 -23.685  1.00 56.85           H  
ATOM   2342 HG23 THR A 252     -12.230 -12.024 -22.055  1.00 56.85           H  
ATOM   2343  N   LEU A 253      -9.410 -10.386 -20.445  1.00 46.11           N  
ANISOU 2343  N   LEU A 253     7140   5757   4623    234   -368    388
ATOM   2344  CA  LEU A 253      -9.255 -10.385 -18.996  1.00 49.30           C  
ANISOU 2344  CA  LEU A 253     7541   6061   5131    188   -354    426
ATOM   2345  C   LEU A 253      -9.292  -8.939 -18.438  1.00 47.48           C  
ANISOU 2345  C   LEU A 253     7321   5732   4989    181   -282    416
ATOM   2346  O   LEU A 253     -10.138  -8.731 -17.491  1.00 49.11           O  
ANISOU 2346  O   LEU A 253     7523   5894   5242    193   -201    484
ATOM   2347  CB  LEU A 253      -7.933 -11.183 -18.649  1.00 49.92           C  
ANISOU 2347  CB  LEU A 253     7610   6101   5256    115   -459    370
ATOM   2348  CG  LEU A 253      -7.816 -12.676 -19.088  1.00 50.00           C  
ANISOU 2348  CG  LEU A 253     7603   6181   5213    111   -515    409
ATOM   2349  CD1 LEU A 253      -6.391 -13.208 -18.868  1.00 46.46           C  
ANISOU 2349  CD1 LEU A 253     7144   5687   4822     41   -615    349
ATOM   2350  CD2 LEU A 253      -8.943 -13.616 -18.419  1.00 48.51           C  
ANISOU 2350  CD2 LEU A 253     7409   5989   5035    130   -451    520
ATOM   2351  H   LEU A 253      -8.637 -10.755 -20.980  1.00 46.11           H  
ATOM   2352  HA  LEU A 253     -10.138 -10.927 -18.657  1.00 49.30           H  
ATOM   2353  HB3 LEU A 253      -7.803 -11.210 -17.568  1.00 49.92           H  
ATOM   2354  HB2 LEU A 253      -7.053 -10.757 -19.131  1.00 49.92           H  
ATOM   2355  HG  LEU A 253      -7.891 -12.683 -20.176  1.00 50.00           H  
ATOM   2356 HD11 LEU A 253      -6.051 -13.577 -19.836  1.00 46.46           H  
ATOM   2357 HD12 LEU A 253      -5.539 -12.541 -18.736  1.00 46.46           H  
ATOM   2358 HD13 LEU A 253      -6.330 -14.151 -18.326  1.00 46.46           H  
ATOM   2359 HD21 LEU A 253      -9.927 -13.152 -18.484  1.00 48.51           H  
ATOM   2360 HD22 LEU A 253      -8.899 -14.551 -18.977  1.00 48.51           H  
ATOM   2361 HD23 LEU A 253      -8.715 -13.936 -17.402  1.00 48.51           H  
ATOM   2362  N   MET A 254      -8.439  -8.058 -19.012  1.00 47.15           N  
ANISOU 2362  N   MET A 254     7289   5649   4975    160   -309    330
ATOM   2363  CA  MET A 254      -8.611  -6.585 -18.851  1.00 48.11           C  
ANISOU 2363  CA  MET A 254     7417   5680   5181    150   -248    315
ATOM   2364  C   MET A 254      -9.993  -5.927 -19.090  1.00 44.23           C  
ANISOU 2364  C   MET A 254     6929   5195   4683    210   -129    384
ATOM   2365  O   MET A 254     -10.338  -5.125 -18.241  1.00 46.65           O  
ANISOU 2365  O   MET A 254     7229   5423   5073    198    -65    402
ATOM   2366  CB  MET A 254      -7.536  -5.843 -19.708  1.00 47.76           C  
ANISOU 2366  CB  MET A 254     7385   5619   5142    137   -287    219
ATOM   2367  CG  MET A 254      -6.052  -6.070 -19.250  1.00 46.96           C  
ANISOU 2367  CG  MET A 254     7278   5466   5098     69   -380    150
ATOM   2368  SD  MET A 254      -4.904  -4.990 -20.197  1.00 39.52           S  
ANISOU 2368  SD  MET A 254     6350   4493   4174     56   -410     42
ATOM   2369  CE  MET A 254      -5.404  -3.339 -19.545  1.00 42.68           C  
ANISOU 2369  CE  MET A 254     6752   4797   4669     53   -328     51
ATOM   2370  H   MET A 254      -7.726  -8.326 -19.676  1.00 47.15           H  
ATOM   2371  HA  MET A 254      -8.455  -6.369 -17.794  1.00 48.11           H  
ATOM   2372  HB3 MET A 254      -7.696  -4.765 -19.671  1.00 47.76           H  
ATOM   2373  HB2 MET A 254      -7.725  -6.134 -20.742  1.00 47.76           H  
ATOM   2374  HG3 MET A 254      -5.764  -7.118 -19.334  1.00 46.96           H  
ATOM   2375  HG2 MET A 254      -5.757  -5.970 -18.205  1.00 46.96           H  
ATOM   2376  HE1 MET A 254      -4.651  -3.086 -18.798  1.00 42.68           H  
ATOM   2377  HE2 MET A 254      -5.339  -2.499 -20.237  1.00 42.68           H  
ATOM   2378  HE3 MET A 254      -6.334  -3.331 -18.976  1.00 42.68           H  
ATOM   2379  N   ASP A 255     -10.807  -6.388 -20.096  1.00 44.01           N  
ANISOU 2379  N   ASP A 255     6904   5262   4556    276    -96    425
ATOM   2380  CA  ASP A 255     -12.185  -5.954 -20.367  1.00 48.61           C  
ANISOU 2380  CA  ASP A 255     7486   5855   5127    344     26    497
ATOM   2381  C   ASP A 255     -13.132  -6.469 -19.168  1.00 44.63           C  
ANISOU 2381  C   ASP A 255     6968   5338   4650    359     96    598
ATOM   2382  O   ASP A 255     -13.914  -5.683 -18.593  1.00 40.31           O  
ANISOU 2382  O   ASP A 255     6416   4742   4157    385    204    648
ATOM   2383  CB  ASP A 255     -12.870  -6.364 -21.686  1.00 48.25           C  
ANISOU 2383  CB  ASP A 255     7446   5930   4955    417     29    505
ATOM   2384  CG  ASP A 255     -12.317  -5.908 -22.960  1.00 54.08           C  
ANISOU 2384  CG  ASP A 255     8201   6677   5671    416    -13    409
ATOM   2385  OD1 ASP A 255     -11.882  -4.731 -22.963  1.00 64.81           O  
ANISOU 2385  OD1 ASP A 255     9566   7946   7111    357    -47    337
ATOM   2386  OD2 ASP A 255     -12.629  -6.538 -23.948  1.00 48.36           O1-
ANISOU 2386  OD2 ASP A 255     7480   6053   4842    477     -9    405
ATOM   2387  H   ASP A 255     -10.470  -7.114 -20.712  1.00 44.01           H  
ATOM   2388  HA  ASP A 255     -12.199  -4.875 -20.214  1.00 48.61           H  
ATOM   2389  HB3 ASP A 255     -13.917  -6.062 -21.687  1.00 48.25           H  
ATOM   2390  HB2 ASP A 255     -12.957  -7.450 -21.695  1.00 48.25           H  
ATOM   2391  N   ARG A 256     -13.070  -7.800 -18.877  1.00 49.75           N  
ANISOU 2391  N   ARG A 256     7607   6028   5266    340     38    627
ATOM   2392  CA  ARG A 256     -13.888  -8.484 -17.929  1.00 52.28           C  
ANISOU 2392  CA  ARG A 256     7915   6335   5615    347     96    720
ATOM   2393  C   ARG A 256     -13.651  -7.961 -16.483  1.00 56.11           C  
ANISOU 2393  C   ARG A 256     8393   6702   6223    284    105    699
ATOM   2394  O   ARG A 256     -14.635  -7.766 -15.752  1.00 62.50           O  
ANISOU 2394  O   ARG A 256     9192   7461   7095    294    197    757
ATOM   2395  CB  ARG A 256     -13.766 -10.062 -18.043  1.00 43.59           C  
ANISOU 2395  CB  ARG A 256     6807   5308   4448    335     13    742
ATOM   2396  CG  ARG A 256     -14.158 -10.728 -19.367  1.00 49.09           C  
ANISOU 2396  CG  ARG A 256     7501   6141   5011    403      4    772
ATOM   2397  CD  ARG A 256     -13.962 -12.233 -19.389  1.00 56.86           C  
ANISOU 2397  CD  ARG A 256     8471   7190   5942    387    -70    802
ATOM   2398  NE  ARG A 256     -14.633 -12.770 -20.592  1.00 59.14           N  
ANISOU 2398  NE  ARG A 256     8752   7623   6096    449    -92    818
ATOM   2399  CZ  ARG A 256     -14.990 -14.013 -20.937  1.00 61.23           C  
ANISOU 2399  CZ  ARG A 256     9000   7972   6291    444   -166    830
ATOM   2400  NH1 ARG A 256     -14.702 -15.015 -20.141  1.00 47.67           N  
ANISOU 2400  NH1 ARG A 256     7278   6205   4630    381   -223    834
ATOM   2401  NH2 ARG A 256     -15.525 -14.177 -22.123  1.00 62.00           N1+
ANISOU 2401  NH2 ARG A 256     9085   8210   6261    504   -183    837
ATOM   2402  H   ARG A 256     -12.278  -8.348 -19.183  1.00 49.75           H  
ATOM   2403  HA  ARG A 256     -14.912  -8.334 -18.271  1.00 52.28           H  
ATOM   2404  HB3 ARG A 256     -14.422 -10.482 -17.280  1.00 43.59           H  
ATOM   2405  HB2 ARG A 256     -12.802 -10.481 -17.756  1.00 43.59           H  
ATOM   2406  HG3 ARG A 256     -13.543 -10.447 -20.222  1.00 49.09           H  
ATOM   2407  HG2 ARG A 256     -15.136 -10.390 -19.710  1.00 49.09           H  
ATOM   2408  HD3 ARG A 256     -14.441 -12.733 -18.548  1.00 56.86           H  
ATOM   2409  HD2 ARG A 256     -12.952 -12.644 -19.400  1.00 56.86           H  
ATOM   2410  HE  ARG A 256     -14.886 -12.053 -21.257  1.00 59.14           H  
ATOM   2411 HH12 ARG A 256     -15.024 -15.916 -20.465  1.00 47.67           H  
ATOM   2412 HH11 ARG A 256     -14.312 -14.994 -19.210  1.00 47.67           H  
ATOM   2413 HH22 ARG A 256     -15.973 -15.012 -22.473  1.00 62.00           H  
ATOM   2414 HH21 ARG A 256     -15.645 -13.329 -22.659  1.00 62.00           H  
ATOM   2415  N   ILE A 257     -12.432  -7.658 -16.157  1.00 45.36           N  
ANISOU 2415  N   ILE A 257     7034   5299   4901    219      9    614
ATOM   2416  CA  ILE A 257     -12.108  -7.195 -14.781  1.00 50.17           C  
ANISOU 2416  CA  ILE A 257     7633   5808   5621    162      9    587
ATOM   2417  C   ILE A 257     -12.585  -5.732 -14.603  1.00 50.20           C  
ANISOU 2417  C   ILE A 257     7634   5745   5694    175    106    576
ATOM   2418  O   ILE A 257     -13.140  -5.322 -13.584  1.00 53.78           O  
ANISOU 2418  O   ILE A 257     8071   6133   6230    159    168    598
ATOM   2419  CB  ILE A 257     -10.636  -7.401 -14.356  1.00 48.70           C  
ANISOU 2419  CB  ILE A 257     7449   5597   5459    101   -106    501
ATOM   2420  CG1 ILE A 257     -10.303  -8.874 -14.216  1.00 46.59           C  
ANISOU 2420  CG1 ILE A 257     7176   5372   5153     78   -191    521
ATOM   2421  CG2 ILE A 257     -10.157  -6.575 -13.203  1.00 54.89           C  
ANISOU 2421  CG2 ILE A 257     8219   6283   6352     54    -96    461
ATOM   2422  CD1 ILE A 257      -8.832  -9.252 -14.454  1.00 50.12           C  
ANISOU 2422  CD1 ILE A 257     7625   5814   5604     32   -303    440
ATOM   2423  H   ILE A 257     -11.639  -7.755 -16.775  1.00 45.36           H  
ATOM   2424  HA  ILE A 257     -12.601  -7.965 -14.186  1.00 50.17           H  
ATOM   2425  HB  ILE A 257     -10.010  -7.048 -15.176  1.00 48.70           H  
ATOM   2426 HG13 ILE A 257     -10.842  -9.477 -14.946  1.00 46.59           H  
ATOM   2427 HG12 ILE A 257     -10.565  -9.280 -13.239  1.00 46.59           H  
ATOM   2428 HG21 ILE A 257      -9.126  -6.824 -12.953  1.00 54.89           H  
ATOM   2429 HG22 ILE A 257     -10.133  -5.570 -13.624  1.00 54.89           H  
ATOM   2430 HG23 ILE A 257     -10.861  -6.741 -12.388  1.00 54.89           H  
ATOM   2431 HD11 ILE A 257      -8.302  -9.061 -13.522  1.00 50.12           H  
ATOM   2432 HD12 ILE A 257      -8.749 -10.315 -14.681  1.00 50.12           H  
ATOM   2433 HD13 ILE A 257      -8.503  -8.656 -15.306  1.00 50.12           H  
ATOM   2434  N   LYS A 258     -12.408  -4.909 -15.670  1.00 48.37           N  
ANISOU 2434  N   LYS A 258     7416   5533   5430    207    123    541
ATOM   2435  CA  LYS A 258     -12.767  -3.497 -15.759  1.00 48.37           C  
ANISOU 2435  CA  LYS A 258     7412   5470   5496    220    212    526
ATOM   2436  C   LYS A 258     -14.272  -3.318 -15.648  1.00 54.51           C  
ANISOU 2436  C   LYS A 258     8182   6258   6270    283    341    616
ATOM   2437  O   LYS A 258     -14.786  -2.235 -15.191  1.00 58.12           O  
ANISOU 2437  O   LYS A 258     8631   6659   6792    299    433    616
ATOM   2438  CB  LYS A 258     -12.127  -2.947 -17.117  1.00  0.00           C  
ATOM   2439  CG  LYS A 258     -12.229  -1.475 -17.338  1.00  0.00           C  
ATOM   2440  CD  LYS A 258     -11.203  -1.025 -18.458  1.00  0.00           C  
ATOM   2441  CE  LYS A 258     -11.337  -1.846 -19.804  1.00  0.00           C  
ATOM   2442  NZ  LYS A 258     -10.424  -1.262 -20.765  1.00  0.00           N1+
ATOM   2443  H   LYS A 258     -11.999  -5.241 -16.532  1.00 48.37           H  
ATOM   2444  HA  LYS A 258     -12.350  -2.957 -14.910  1.00 48.37           H  
ATOM   2445  HB3 LYS A 258     -12.567  -3.466 -17.969  1.00  0.00           H  
ATOM   2446  HB2 LYS A 258     -11.055  -3.142 -17.086  1.00  0.00           H  
ATOM   2447  HG3 LYS A 258     -12.021  -1.039 -16.361  1.00  0.00           H  
ATOM   2448  HG2 LYS A 258     -13.221  -1.141 -17.644  1.00  0.00           H  
ATOM   2449  HD3 LYS A 258     -10.179  -0.934 -18.096  1.00  0.00           H  
ATOM   2450  HD2 LYS A 258     -11.335   0.027 -18.711  1.00  0.00           H  
ATOM   2451  HE3 LYS A 258     -12.322  -1.934 -20.263  1.00  0.00           H  
ATOM   2452  HE2 LYS A 258     -11.057  -2.893 -19.691  1.00  0.00           H  
ATOM   2453  HZ1 LYS A 258     -10.665  -0.332 -21.075  1.00  0.00           H  
ATOM   2454  HZ2 LYS A 258      -9.483  -1.271 -20.398  1.00  0.00           H  
ATOM   2455  HZ3 LYS A 258     -10.546  -1.824 -21.595  1.00  0.00           H  
ATOM   2456  N   LYS A 259     -15.071  -4.322 -16.146  1.00 53.70           N  
ANISOU 2456  N   LYS A 259     8080   6226   6098    322    355    695
ATOM   2457  CA  LYS A 259     -16.560  -4.171 -16.185  1.00 53.80           C  
ANISOU 2457  CA  LYS A 259     8082   6250   6110    387    483    794
ATOM   2458  C   LYS A 259     -17.048  -4.319 -14.734  1.00 59.42           C  
ANISOU 2458  C   LYS A 259     8773   6886   6918    349    529    826
ATOM   2459  O   LYS A 259     -17.975  -3.572 -14.370  1.00 66.49           O  
ANISOU 2459  O   LYS A 259     9652   7711   7901    358    639    849
ATOM   2460  CB  LYS A 259     -17.053  -5.401 -17.117  1.00 57.98           C  
ANISOU 2460  CB  LYS A 259     8617   6899   6513    449    471    865
ATOM   2461  CG  LYS A 259     -18.552  -5.656 -17.067  1.00 69.88           C  
ANISOU 2461  CG  LYS A 259    10109   8425   8017    483    547    976
ATOM   2462  CD  LYS A 259     -19.385  -4.455 -17.615  1.00 71.69           C  
ANISOU 2462  CD  LYS A 259    10342   8789   8107    535    501   1026
ATOM   2463  CE  LYS A 259     -20.792  -4.865 -18.030  1.00 86.47           C  
ANISOU 2463  CE  LYS A 259    12215  10683   9958    475    380   1001
ATOM   2464  NZ  LYS A 259     -20.856  -5.615 -19.310  1.00 99.21           N1+
ANISOU 2464  NZ  LYS A 259    13814  12321  11561    499    430   1108
ATOM   2465  H   LYS A 259     -14.576  -5.090 -16.576  1.00 53.70           H  
ATOM   2466  HA  LYS A 259     -16.812  -3.254 -16.719  1.00 53.80           H  
ATOM   2467  HB3 LYS A 259     -16.707  -6.329 -16.661  1.00 57.98           H  
ATOM   2468  HB2 LYS A 259     -16.742  -5.183 -18.139  1.00 57.98           H  
ATOM   2469  HG3 LYS A 259     -18.826  -5.855 -16.031  1.00 69.88           H  
ATOM   2470  HG2 LYS A 259     -18.656  -6.544 -17.690  1.00 69.88           H  
ATOM   2471  HD3 LYS A 259     -18.933  -3.972 -18.481  1.00 71.69           H  
ATOM   2472  HD2 LYS A 259     -19.473  -3.661 -16.873  1.00 71.69           H  
ATOM   2473  HE3 LYS A 259     -21.518  -4.052 -18.004  1.00 86.47           H  
ATOM   2474  HE2 LYS A 259     -21.103  -5.662 -17.354  1.00 86.47           H  
ATOM   2475  HZ1 LYS A 259     -20.151  -6.328 -19.436  1.00 99.21           H  
ATOM   2476  HZ2 LYS A 259     -21.786  -5.997 -19.405  1.00 99.21           H  
ATOM   2477  HZ3 LYS A 259     -20.738  -4.947 -20.058  1.00 99.21           H  
ATOM   2478  N   GLN A 260     -16.431  -5.179 -13.946  1.00 60.89           N  
ANISOU 2478  N   GLN A 260     8957   7084   7094    305    446    826
ATOM   2479  CA  GLN A 260     -16.608  -5.126 -12.460  1.00 59.27           C  
ANISOU 2479  CA  GLN A 260     8732   6808   6981    263    478    846
ATOM   2480  C   GLN A 260     -16.290  -3.758 -11.826  1.00 54.15           C  
ANISOU 2480  C   GLN A 260     8067   6057   6451    217    508    773
ATOM   2481  O   GLN A 260     -17.046  -3.293 -10.982  1.00 55.49           O  
ANISOU 2481  O   GLN A 260     8213   6160   6709    215    610    798
ATOM   2482  CB  GLN A 260     -15.848  -6.254 -11.720  1.00 56.60           C  
ANISOU 2482  CB  GLN A 260     8396   6495   6615    216    361    836
ATOM   2483  CG  GLN A 260     -16.088  -7.680 -12.367  1.00 63.72           C  
ANISOU 2483  CG  GLN A 260     9312   7507   7391    249    293    872
ATOM   2484  CD  GLN A 260     -17.486  -8.198 -12.244  1.00 69.78           C  
ANISOU 2484  CD  GLN A 260    10071   8312   8129    268    315    968
ATOM   2485  OE1 GLN A 260     -17.944  -8.449 -11.173  1.00 59.49           O  
ANISOU 2485  OE1 GLN A 260     8755   6949   6898    232    333    986
ATOM   2486  NE2 GLN A 260     -18.182  -8.527 -13.314  1.00 71.32           N  
ANISOU 2486  NE2 GLN A 260    10272   8610   8216    325    314   1029
ATOM   2487  H   GLN A 260     -15.690  -5.767 -14.301  1.00 60.89           H  
ATOM   2488  HA  GLN A 260     -17.657  -5.410 -12.374  1.00 59.27           H  
ATOM   2489  HB3 GLN A 260     -16.128  -6.379 -10.674  1.00 56.60           H  
ATOM   2490  HB2 GLN A 260     -14.794  -6.180 -11.988  1.00 56.60           H  
ATOM   2491  HG3 GLN A 260     -15.439  -8.488 -12.029  1.00 63.72           H  
ATOM   2492  HG2 GLN A 260     -15.801  -7.549 -13.411  1.00 63.72           H  
ATOM   2493 HE22 GLN A 260     -19.083  -8.944 -13.127  1.00 71.32           H  
ATOM   2494 HE21 GLN A 260     -17.633  -8.624 -14.156  1.00 71.32           H  
ATOM   2495  N   LEU A 261     -15.134  -3.172 -12.162  1.00 57.43           N  
ANISOU 2495  N   LEU A 261     8490   6460   6871    179    424    681
ATOM   2496  CA  LEU A 261     -14.674  -1.921 -11.556  1.00 58.08           C  
ANISOU 2496  CA  LEU A 261     8554   6457   7058    138    446    607
ATOM   2497  C   LEU A 261     -15.602  -0.708 -11.861  1.00 54.69           C  
ANISOU 2497  C   LEU A 261     8113   5984   6684    176    579    625
ATOM   2498  O   LEU A 261     -15.986  -0.043 -10.923  1.00 54.14           O  
ANISOU 2498  O   LEU A 261     8016   5837   6717    144    628    581
ATOM   2499  CB  LEU A 261     -13.220  -1.678 -11.940  1.00 57.36           C  
ANISOU 2499  CB  LEU A 261     8475   6371   6947    105    340    518
ATOM   2500  CG  LEU A 261     -12.238  -2.769 -11.399  1.00 55.82           C  
ANISOU 2500  CG  LEU A 261     8272   6161   6776     43    230    463
ATOM   2501  CD1 LEU A 261     -10.881  -2.857 -12.182  1.00 56.75           C  
ANISOU 2501  CD1 LEU A 261     8371   6264   6929     17    229    501
ATOM   2502  CD2 LEU A 261     -12.015  -2.858  -9.865  1.00 47.52           C  
ANISOU 2502  CD2 LEU A 261     7246   5172   5638     40    115    439
ATOM   2503  H   LEU A 261     -14.416  -3.706 -12.632  1.00 57.43           H  
ATOM   2504  HA  LEU A 261     -14.722  -2.108 -10.483  1.00 58.08           H  
ATOM   2505  HB3 LEU A 261     -12.843  -0.714 -11.598  1.00 57.36           H  
ATOM   2506  HB2 LEU A 261     -13.072  -1.578 -13.015  1.00 57.36           H  
ATOM   2507  HG  LEU A 261     -12.731  -3.688 -11.714  1.00 55.82           H  
ATOM   2508 HD11 LEU A 261     -10.908  -2.226 -13.070  1.00 56.75           H  
ATOM   2509 HD12 LEU A 261     -10.051  -2.509 -11.568  1.00 56.75           H  
ATOM   2510 HD13 LEU A 261     -10.604  -3.885 -12.416  1.00 56.75           H  
ATOM   2511 HD21 LEU A 261     -11.989  -1.818  -9.540  1.00 47.52           H  
ATOM   2512 HD22 LEU A 261     -12.783  -3.361  -9.277  1.00 47.52           H  
ATOM   2513 HD23 LEU A 261     -11.041  -3.242  -9.561  1.00 47.52           H  
ATOM   2514  N   ARG A 262     -16.141  -0.674 -13.069  1.00 61.77           N  
ANISOU 2514  N   ARG A 262     9024   6930   7514    246    640    687
ATOM   2515  CA  ARG A 262     -17.313   0.130 -13.450  1.00 59.94           C  
ANISOU 2515  CA  ARG A 262     8779   6655   7339    290    780    719
ATOM   2516  C   ARG A 262     -18.690  -0.125 -12.625  1.00 54.74           C  
ANISOU 2516  C   ARG A 262     8096   5959   6745    307    897    798
ATOM   2517  O   ARG A 262     -19.544   0.670 -12.833  1.00 54.40           O  
ANISOU 2517  O   ARG A 262     8025   5833   6813    299   1001    789
ATOM   2518  CB  ARG A 262     -17.737  -0.021 -14.909  1.00  0.00           C  
ATOM   2519  CG  ARG A 262     -16.732   0.643 -15.880  1.00  0.00           C  
ATOM   2520  CD  ARG A 262     -16.647   0.105 -17.291  1.00  0.00           C  
ATOM   2521  NE  ARG A 262     -17.876   0.502 -18.025  1.00  0.00           N  
ATOM   2522  CZ  ARG A 262     -17.994   1.166 -19.193  1.00  0.00           C  
ATOM   2523  NH1 ARG A 262     -16.911   1.559 -19.872  1.00  0.00           N  
ATOM   2524  NH2 ARG A 262     -19.197   1.506 -19.689  1.00  0.00           N1+
ATOM   2525  H   ARG A 262     -15.741  -1.141 -13.870  1.00 61.77           H  
ATOM   2526  HA  ARG A 262     -17.137   1.192 -13.278  1.00 59.94           H  
ATOM   2527  HB3 ARG A 262     -18.711   0.458 -15.010  1.00  0.00           H  
ATOM   2528  HB2 ARG A 262     -17.880  -1.076 -15.140  1.00  0.00           H  
ATOM   2529  HG3 ARG A 262     -15.734   0.724 -15.451  1.00  0.00           H  
ATOM   2530  HG2 ARG A 262     -17.016   1.695 -15.885  1.00  0.00           H  
ATOM   2531  HD3 ARG A 262     -16.580  -0.976 -17.420  1.00  0.00           H  
ATOM   2532  HD2 ARG A 262     -15.719   0.512 -17.694  1.00  0.00           H  
ATOM   2533  HE  ARG A 262     -18.699   0.041 -17.666  1.00  0.00           H  
ATOM   2534 HH12 ARG A 262     -17.018   2.178 -20.662  1.00  0.00           H  
ATOM   2535 HH11 ARG A 262     -16.099   0.965 -19.778  1.00  0.00           H  
ATOM   2536 HH22 ARG A 262     -19.388   2.084 -20.495  1.00  0.00           H  
ATOM   2537 HH21 ARG A 262     -19.981   1.434 -19.056  1.00  0.00           H  
ATOM   2538  N   GLU A 263     -18.859  -1.235 -11.839  1.00 57.30           N  
ANISOU 2538  N   GLU A 263     8426   6338   7006    328    885    875
ATOM   2539  CA  GLU A 263     -19.915  -1.396 -10.903  1.00 57.28           C  
ANISOU 2539  CA  GLU A 263     8400   6294   7070    337    990    949
ATOM   2540  C   GLU A 263     -19.489  -0.776  -9.487  1.00 59.51           C  
ANISOU 2540  C   GLU A 263     8654   6487   7470    259    983    882
ATOM   2541  O   GLU A 263     -20.413  -0.376  -8.729  1.00 61.97           O  
ANISOU 2541  O   GLU A 263     8940   6743   7864    258   1085    923
ATOM   2542  CB  GLU A 263     -20.336  -2.842 -10.672  1.00 60.68           C  
ANISOU 2542  CB  GLU A 263     8844   6808   7405    367    958   1036
ATOM   2543  CG  GLU A 263     -20.803  -3.660 -11.896  1.00 62.48           C  
ANISOU 2543  CG  GLU A 263     9100   7152   7486    418    886   1059
ATOM   2544  CD  GLU A 263     -21.204  -5.062 -11.542  1.00 73.74           C  
ANISOU 2544  CD  GLU A 263    10531   8667   8820    463    883   1159
ATOM   2545  OE1 GLU A 263     -21.337  -5.914 -12.455  1.00 77.30           O  
ANISOU 2545  OE1 GLU A 263    10966   9107   9296    512   1007   1257
ATOM   2546  OE2 GLU A 263     -21.466  -5.391 -10.346  1.00 72.51           O1-
ANISOU 2546  OE2 GLU A 263    10392   8590   8568    451    759   1140
ATOM   2547  H   GLU A 263     -18.025  -1.805 -11.839  1.00 57.30           H  
ATOM   2548  HA  GLU A 263     -20.779  -0.879 -11.321  1.00 57.28           H  
ATOM   2549  HB3 GLU A 263     -21.145  -2.769  -9.945  1.00 60.68           H  
ATOM   2550  HB2 GLU A 263     -19.567  -3.306 -10.055  1.00 60.68           H  
ATOM   2551  HG3 GLU A 263     -19.987  -3.768 -12.610  1.00 62.48           H  
ATOM   2552  HG2 GLU A 263     -21.700  -3.222 -12.334  1.00 62.48           H  
ATOM   2553  N   TRP A 264     -18.184  -0.719  -9.231  1.00 60.95           N  
ANISOU 2553  N   TRP A 264     8839   6658   7662    197    867    781
ATOM   2554  CA  TRP A 264     -17.648  -0.247  -7.966  1.00 54.42           C  
ANISOU 2554  CA  TRP A 264     7980   5758   6940    128    856    709
ATOM   2555  C   TRP A 264     -17.389   1.214  -7.921  1.00 58.85           C  
ANISOU 2555  C   TRP A 264     8514   6246   7600    111    921    636
ATOM   2556  O   TRP A 264     -17.988   1.863  -7.046  1.00 60.54           O  
ANISOU 2556  O   TRP A 264     8689   6388   7926     82    997    609
ATOM   2557  CB  TRP A 264     -16.331  -1.022  -7.567  1.00 56.94           C  
ANISOU 2557  CB  TRP A 264     8309   6107   7217     75    700    645
ATOM   2558  CG  TRP A 264     -16.237  -2.524  -7.330  1.00 54.94           C  
ANISOU 2558  CG  TRP A 264     8074   5912   6888     77    630    703
ATOM   2559  CD1 TRP A 264     -17.192  -3.482  -7.603  1.00 52.41           C  
ANISOU 2559  CD1 TRP A 264     7763   5630   6520    123    685    806
ATOM   2560  CD2 TRP A 264     -15.086  -3.265  -6.843  1.00 51.30           C  
ANISOU 2560  CD2 TRP A 264     7620   5479   6392     33    497    667
ATOM   2561  NE1 TRP A 264     -16.684  -4.744  -7.282  1.00 55.83           N  
ANISOU 2561  NE1 TRP A 264     8209   6114   6890    108    590    831
ATOM   2562  CE2 TRP A 264     -15.461  -4.663  -6.745  1.00 51.70           C  
ANISOU 2562  CE2 TRP A 264     7684   5582   6376     52    475    747
ATOM   2563  CE3 TRP A 264     -13.775  -2.954  -6.357  1.00 56.25           C  
ANISOU 2563  CE3 TRP A 264     8239   6093   7039    -17    398    578
ATOM   2564  CZ2 TRP A 264     -14.686  -5.664  -6.171  1.00 53.05           C  
ANISOU 2564  CZ2 TRP A 264     7863   5787   6506     20    358    740
ATOM   2565  CZ3 TRP A 264     -12.925  -3.931  -5.831  1.00 60.41           C  
ANISOU 2565  CZ3 TRP A 264     8774   6654   7525    -44    285    575
ATOM   2566  CH2 TRP A 264     -13.344  -5.302  -5.755  1.00 58.22           C  
ANISOU 2566  CH2 TRP A 264     8511   6424   7187    -27    266    654
ATOM   2567  H   TRP A 264     -17.537  -1.115  -9.898  1.00 60.95           H  
ATOM   2568  HA  TRP A 264     -18.351  -0.541  -7.187  1.00 54.42           H  
ATOM   2569  HB3 TRP A 264     -16.042  -0.566  -6.620  1.00 56.94           H  
ATOM   2570  HB2 TRP A 264     -15.563  -0.653  -8.247  1.00 56.94           H  
ATOM   2571  HD1 TRP A 264     -18.111  -3.265  -8.126  1.00 52.41           H  
ATOM   2572  HE1 TRP A 264     -17.222  -5.537  -7.600  1.00 55.83           H  
ATOM   2573  HE3 TRP A 264     -13.507  -1.908  -6.362  1.00 56.25           H  
ATOM   2574  HZ2 TRP A 264     -15.166  -6.619  -6.017  1.00 53.05           H  
ATOM   2575  HZ3 TRP A 264     -11.944  -3.638  -5.488  1.00 60.41           H  
ATOM   2576  HH2 TRP A 264     -12.650  -6.059  -5.422  1.00 58.22           H  
ATOM   2577  N   ASP A 265     -16.556   1.733  -8.883  1.00 55.94           N  
ANISOU 2577  N   ASP A 265     8164   5897   7194    129    894    601
ATOM   2578  CA  ASP A 265     -16.059   3.092  -8.912  1.00 52.92           C  
ANISOU 2578  CA  ASP A 265     7758   5454   6897    113    940    528
ATOM   2579  C   ASP A 265     -16.684   3.589 -10.205  1.00 58.28           C  
ANISOU 2579  C   ASP A 265     8462   6159   7522    174    979    555
ATOM   2580  O   ASP A 265     -16.418   3.053 -11.236  1.00 61.07           O  
ANISOU 2580  O   ASP A 265     8852   6582   7771    192    889    554
ATOM   2581  CB  ASP A 265     -14.529   3.233  -8.880  1.00 52.22           C  
ANISOU 2581  CB  ASP A 265     7660   5358   6824     50    823    421
ATOM   2582  CG  ASP A 265     -14.001   4.667  -8.603  1.00 54.63           C  
ANISOU 2582  CG  ASP A 265     7934   5604   7220     29    870    343
ATOM   2583  OD1 ASP A 265     -14.731   5.520  -8.133  1.00 61.92           O  
ANISOU 2583  OD1 ASP A 265     8838   6479   8211     56    998    366
ATOM   2584  OD2 ASP A 265     -12.787   4.873  -8.734  1.00 55.63           O1-
ANISOU 2584  OD2 ASP A 265     8051   5731   7353    -12    783    261
ATOM   2585  H   ASP A 265     -16.354   1.140  -9.675  1.00 55.94           H  
ATOM   2586  HA  ASP A 265     -16.559   3.554  -8.061  1.00 52.92           H  
ATOM   2587  HB3 ASP A 265     -14.046   2.869  -9.787  1.00 52.22           H  
ATOM   2588  HB2 ASP A 265     -14.147   2.626  -8.060  1.00 52.22           H  
ATOM   2589  N   GLU A 266     -17.502   4.639  -9.959  1.00 62.24           N  
ANISOU 2589  N   GLU A 266     8942   6607   8099    206   1116    579
ATOM   2590  CA  GLU A 266     -18.315   5.444 -10.902  1.00 58.04           C  
ANISOU 2590  CA  GLU A 266     8427   6092   7533    269   1173    608
ATOM   2591  C   GLU A 266     -18.706   4.640 -12.188  1.00 61.25           C  
ANISOU 2591  C   GLU A 266     8879   6602   7792    328   1119    671
ATOM   2592  O   GLU A 266     -19.587   3.817 -12.103  1.00 70.66           O  
ANISOU 2592  O   GLU A 266    10084   7847   8917    335   1077    722
ATOM   2593  CB  GLU A 266     -17.706   6.841 -11.113  1.00 54.01           C  
ANISOU 2593  CB  GLU A 266     7913   5553   7054    237   1128    508
ATOM   2594  CG  GLU A 266     -16.241   6.795 -11.427  1.00 53.46           C  
ANISOU 2594  CG  GLU A 266     7879   5548   6886    214    971    455
ATOM   2595  CD  GLU A 266     -15.721   7.554 -12.704  1.00 51.64           C  
ANISOU 2595  CD  GLU A 266     7636   5281   6702    170    923    353
ATOM   2596  OE1 GLU A 266     -14.611   8.131 -12.588  1.00 50.93           O  
ANISOU 2596  OE1 GLU A 266     7506   5120   6725    145    995    312
ATOM   2597  OE2 GLU A 266     -16.513   7.593 -13.669  1.00 57.89           O1-
ANISOU 2597  OE2 GLU A 266     8457   6116   7422    162    817    312
ATOM   2598  H   GLU A 266     -17.503   5.050  -9.037  1.00 62.24           H  
ATOM   2599  HA  GLU A 266     -19.259   5.587 -10.376  1.00 58.04           H  
ATOM   2600  HB3 GLU A 266     -17.861   7.377 -10.176  1.00 54.01           H  
ATOM   2601  HB2 GLU A 266     -18.286   7.367 -11.872  1.00 54.01           H  
ATOM   2602  HG3 GLU A 266     -15.838   5.790 -11.553  1.00 53.46           H  
ATOM   2603  HG2 GLU A 266     -15.742   7.206 -10.549  1.00 53.46           H  
ATOM   2604  N   ASN A 267     -18.093   5.000 -13.272  1.00 39.20           N  
ATOM   2605  CA  ASN A 267     -18.109   4.220 -14.522  1.00 38.03           C  
ATOM   2606  C   ASN A 267     -16.669   4.076 -14.948  1.00 38.61           C  
ATOM   2607  O   ASN A 267     -16.349   4.298 -16.147  1.00 38.19           O  
ATOM   2608  CB  ASN A 267     -18.980   4.912 -15.631  1.00  0.00           C  
ATOM   2609  CG  ASN A 267     -20.490   5.074 -15.256  1.00  0.00           C  
ATOM   2610  OD1 ASN A 267     -21.190   4.066 -15.219  1.00  0.00           O  
ATOM   2611  ND2 ASN A 267     -20.893   6.255 -14.915  1.00  0.00           N  
ATOM   2612  H   ASN A 267     -17.337   5.670 -13.260  1.00 39.20           H  
ATOM   2613  HA  ASN A 267     -18.589   3.257 -14.346  1.00 38.03           H  
ATOM   2614  HB3 ASN A 267     -18.948   4.342 -16.560  1.00  0.00           H  
ATOM   2615  HB2 ASN A 267     -18.600   5.866 -15.999  1.00  0.00           H  
ATOM   2616 HD22 ASN A 267     -21.868   6.404 -14.699  1.00  0.00           H  
ATOM   2617 HD21 ASN A 267     -20.294   7.061 -15.027  1.00  0.00           H  
ATOM   2618  N   LEU A 268     -15.811   3.741 -13.951  1.00 39.83           N  
ATOM   2619  CA  LEU A 268     -14.273   3.814 -14.016  1.00 39.77           C  
ATOM   2620  C   LEU A 268     -13.642   3.204 -15.347  1.00 40.23           C  
ATOM   2621  O   LEU A 268     -13.685   1.966 -15.430  1.00 39.92           O  
ATOM   2622  CB  LEU A 268     -13.712   3.199 -12.721  1.00  0.00           C  
ATOM   2623  CG  LEU A 268     -12.162   2.880 -12.706  1.00  0.00           C  
ATOM   2624  CD1 LEU A 268     -11.355   4.119 -13.012  1.00  0.00           C  
ATOM   2625  CD2 LEU A 268     -11.690   2.215 -11.444  1.00  0.00           C  
ATOM   2626  H   LEU A 268     -16.066   3.666 -12.977  1.00 39.83           H  
ATOM   2627  HA  LEU A 268     -14.049   4.871 -14.155  1.00 39.77           H  
ATOM   2628  HB3 LEU A 268     -14.067   2.181 -12.563  1.00  0.00           H  
ATOM   2629  HB2 LEU A 268     -14.155   3.724 -11.874  1.00  0.00           H  
ATOM   2630  HG  LEU A 268     -11.964   2.123 -13.465  1.00  0.00           H  
ATOM   2631 HD11 LEU A 268     -11.045   4.163 -14.056  1.00  0.00           H  
ATOM   2632 HD12 LEU A 268     -11.954   5.026 -12.929  1.00  0.00           H  
ATOM   2633 HD13 LEU A 268     -10.409   4.197 -12.477  1.00  0.00           H  
ATOM   2634 HD21 LEU A 268     -11.577   1.148 -11.637  1.00  0.00           H  
ATOM   2635 HD22 LEU A 268     -10.698   2.486 -11.083  1.00  0.00           H  
ATOM   2636 HD23 LEU A 268     -12.326   2.409 -10.580  1.00  0.00           H  
ATOM   2637  N   LYS A 269     -13.143   3.959 -16.235  1.00 40.52           N  
ATOM   2638  CA  LYS A 269     -12.622   3.464 -17.502  1.00 40.12           C  
ATOM   2639  C   LYS A 269     -11.436   4.330 -17.984  1.00 40.07           C  
ATOM   2640  O   LYS A 269     -10.501   3.739 -18.576  1.00 39.51           O  
ATOM   2641  CB  LYS A 269     -13.815   3.325 -18.543  1.00  0.00           C  
ATOM   2642  CG  LYS A 269     -13.425   2.889 -19.996  1.00  0.00           C  
ATOM   2643  CD  LYS A 269     -12.930   3.984 -20.948  1.00  0.00           C  
ATOM   2644  CE  LYS A 269     -13.970   4.965 -21.564  1.00  0.00           C  
ATOM   2645  NZ  LYS A 269     -13.426   6.056 -22.391  1.00  0.00           N1+
ATOM   2646  H   LYS A 269     -13.259   4.955 -16.116  1.00 40.52           H  
ATOM   2647  HA  LYS A 269     -12.261   2.441 -17.403  1.00 40.12           H  
ATOM   2648  HB3 LYS A 269     -14.315   4.283 -18.680  1.00  0.00           H  
ATOM   2649  HB2 LYS A 269     -14.614   2.643 -18.253  1.00  0.00           H  
ATOM   2650  HG3 LYS A 269     -14.300   2.491 -20.512  1.00  0.00           H  
ATOM   2651  HG2 LYS A 269     -12.696   2.082 -20.061  1.00  0.00           H  
ATOM   2652  HD3 LYS A 269     -12.642   3.517 -21.890  1.00  0.00           H  
ATOM   2653  HD2 LYS A 269     -12.053   4.412 -20.462  1.00  0.00           H  
ATOM   2654  HE3 LYS A 269     -14.296   5.363 -20.603  1.00  0.00           H  
ATOM   2655  HE2 LYS A 269     -14.723   4.454 -22.164  1.00  0.00           H  
ATOM   2656  HZ1 LYS A 269     -14.162   6.553 -22.873  1.00  0.00           H  
ATOM   2657  HZ2 LYS A 269     -12.766   6.680 -21.951  1.00  0.00           H  
ATOM   2658  HZ3 LYS A 269     -13.012   5.555 -23.164  1.00  0.00           H  
ATOM   2659  N   ASP A 270     -11.467   5.625 -17.765  1.00 39.24           N  
ATOM   2660  CA  ASP A 270     -10.450   6.547 -18.247  1.00 39.28           C  
ATOM   2661  C   ASP A 270      -9.160   6.394 -17.415  1.00 39.02           C  
ATOM   2662  O   ASP A 270      -8.815   7.313 -16.678  1.00 37.21           O  
ATOM   2663  CB  ASP A 270     -10.886   8.049 -18.301  1.00  0.00           C  
ATOM   2664  CG  ASP A 270     -11.908   8.529 -19.240  1.00  0.00           C  
ATOM   2665  OD1 ASP A 270     -12.260   9.716 -19.088  1.00  0.00           O  
ATOM   2666  OD2 ASP A 270     -12.167   7.817 -20.213  1.00  0.00           O1-
ATOM   2667  H   ASP A 270     -12.199   6.121 -17.279  1.00 39.24           H  
ATOM   2668  HA  ASP A 270     -10.118   6.302 -19.255  1.00 39.28           H  
ATOM   2669  HB3 ASP A 270      -9.981   8.605 -18.546  1.00  0.00           H  
ATOM   2670  HB2 ASP A 270     -11.017   8.329 -17.256  1.00  0.00           H  
ATOM   2671  N   ASP A 271      -8.430   5.300 -17.656  1.00 70.96           N  
ANISOU 2671  N   ASP A 271    10303   8055   8604    240    386    148
ATOM   2672  CA  ASP A 271      -6.999   5.318 -17.910  1.00 65.15           C  
ANISOU 2672  CA  ASP A 271     9582   7318   7853    210    296     68
ATOM   2673  C   ASP A 271      -6.171   5.724 -16.626  1.00 59.99           C  
ANISOU 2673  C   ASP A 271     8902   6602   7288    142    251     20
ATOM   2674  O   ASP A 271      -5.074   6.232 -16.831  1.00 70.10           O  
ANISOU 2674  O   ASP A 271    10189   7875   8571    110    174    -40
ATOM   2675  CB  ASP A 271      -6.545   6.172 -19.121  1.00  0.00           C  
ATOM   2676  CG  ASP A 271      -7.284   5.960 -20.450  1.00  0.00           C  
ATOM   2677  OD1 ASP A 271      -7.888   4.877 -20.658  1.00  0.00           O  
ATOM   2678  OD2 ASP A 271      -7.062   6.871 -21.310  1.00  0.00           O1-
ATOM   2679  HA  ASP A 271      -6.754   4.259 -17.984  1.00 65.15           H  
ATOM   2680  HB3 ASP A 271      -5.486   6.056 -19.353  1.00  0.00           H  
ATOM   2681  HB2 ASP A 271      -6.641   7.242 -18.938  1.00  0.00           H  
ATOM   2682  H   ASP A 271      -8.917   4.657 -18.264  1.00 70.96           H  
ATOM   2683  N   SER A 272      -6.766   5.748 -15.425  1.00 59.92           N  
ANISOU 2683  N   SER A 272     8861   6550   7354    124    305     45
ATOM   2684  CA  SER A 272      -6.049   5.778 -14.097  1.00 56.49           C  
ANISOU 2684  CA  SER A 272     8396   6075   6992     64    259      6
ATOM   2685  C   SER A 272      -5.251   4.462 -14.002  1.00 58.93           C  
ANISOU 2685  C   SER A 272     8710   6417   7263     34    161      9
ATOM   2686  O   SER A 272      -4.008   4.451 -13.962  1.00 61.87           O  
ANISOU 2686  O   SER A 272     9058   6764   7684    -11    113    -20
ATOM   2687  CB  SER A 272      -7.168   6.001 -13.022  1.00 58.62           C  
ANISOU 2687  CB  SER A 272     8626   6298   7348     52    342     27
ATOM   2688  OG  SER A 272      -8.315   5.192 -13.238  1.00 62.27           O  
ANISOU 2688  OG  SER A 272     9089   6783   7786     68    372     96
ATOM   2689  H   SER A 272      -7.687   5.342 -15.339  1.00 59.92           H  
ATOM   2690  HA  SER A 272      -5.389   6.643 -14.156  1.00 56.49           H  
ATOM   2691  HB3 SER A 272      -7.636   6.962 -13.236  1.00 58.62           H  
ATOM   2692  HB2 SER A 272      -6.750   6.098 -12.020  1.00 58.62           H  
ATOM   2693  HG  SER A 272      -8.851   5.275 -12.446  1.00 62.27           H  
ATOM   2694  N   LEU A 273      -5.962   3.375 -14.196  1.00 58.15           N  
ANISOU 2694  N   LEU A 273     8639   6376   7078     59    131     44
ATOM   2695  CA  LEU A 273      -5.381   2.017 -14.500  1.00 47.37           C  
ANISOU 2695  CA  LEU A 273     7277   5044   5678     33     44     53
ATOM   2696  C   LEU A 273      -4.354   1.985 -15.656  1.00 48.07           C  
ANISOU 2696  C   LEU A 273     7391   5168   5707     30    -41      8
ATOM   2697  O   LEU A 273      -4.677   2.629 -16.688  1.00 49.55           O  
ANISOU 2697  O   LEU A 273     7603   5389   5836     68    -25      0
ATOM   2698  CB  LEU A 273      -6.541   1.054 -14.903  1.00 43.62           C  
ANISOU 2698  CB  LEU A 273     6805   4613   5154     61     75    130
ATOM   2699  CG  LEU A 273      -8.001   1.471 -14.554  1.00 48.57           C  
ANISOU 2699  CG  LEU A 273     7405   5213   5838     33     91    167
ATOM   2700  CD1 LEU A 273      -8.653   2.329 -15.645  1.00 50.15           C  
ANISOU 2700  CD1 LEU A 273     7573   5343   6138     11    152    139
ATOM   2701  CD2 LEU A 273      -8.877   0.250 -14.201  1.00 54.28           C  
ANISOU 2701  CD2 LEU A 273     8132   5973   6520     70    150    251
ATOM   2702  H   LEU A 273      -6.961   3.509 -14.268  1.00 58.15           H  
ATOM   2703  HA  LEU A 273      -4.983   1.593 -13.578  1.00 47.37           H  
ATOM   2704  HB3 LEU A 273      -6.318   0.088 -14.452  1.00 43.62           H  
ATOM   2705  HB2 LEU A 273      -6.594   0.938 -15.986  1.00 43.62           H  
ATOM   2706  HG  LEU A 273      -8.003   1.940 -13.570  1.00 48.57           H  
ATOM   2707 HD11 LEU A 273      -9.429   1.743 -16.137  1.00 50.15           H  
ATOM   2708 HD12 LEU A 273      -9.293   3.134 -15.283  1.00 50.15           H  
ATOM   2709 HD13 LEU A 273      -7.946   2.666 -16.403  1.00 50.15           H  
ATOM   2710 HD21 LEU A 273      -9.681   0.519 -13.517  1.00 54.28           H  
ATOM   2711 HD22 LEU A 273      -9.264  -0.362 -15.016  1.00 54.28           H  
ATOM   2712 HD23 LEU A 273      -8.272  -0.445 -13.617  1.00 54.28           H  
ATOM   2713  N   PRO A 274      -3.171   1.364 -15.535  1.00 41.55           N  
ANISOU 2713  N   PRO A 274     6557   4332   4897    -12   -127    -22
ATOM   2714  CA  PRO A 274      -2.312   0.967 -16.697  1.00 47.45           C  
ANISOU 2714  CA  PRO A 274     7324   5105   5601    -20   -204    -70
ATOM   2715  C   PRO A 274      -3.068   0.194 -17.832  1.00 47.65           C  
ANISOU 2715  C   PRO A 274     7373   5204   5527     17   -212    -51
ATOM   2716  O   PRO A 274      -4.059  -0.431 -17.572  1.00 48.24           O  
ANISOU 2716  O   PRO A 274     7447   5319   5562     41   -183     10
ATOM   2717  CB  PRO A 274      -1.243   0.129 -16.074  1.00 40.87           C  
ANISOU 2717  CB  PRO A 274     6472   4256   4800    -65   -282    -76
ATOM   2718  CG  PRO A 274      -0.997   0.752 -14.785  1.00 38.51           C  
ANISOU 2718  CG  PRO A 274     6143   3907   4583    -86   -248    -66
ATOM   2719  CD  PRO A 274      -2.476   0.873 -14.349  1.00 42.38           C  
ANISOU 2719  CD  PRO A 274     6632   4398   5074    -55   -151    -24
ATOM   2720  HA  PRO A 274      -1.966   1.881 -17.180  1.00 47.45           H  
ATOM   2721  HB3 PRO A 274      -0.286   0.148 -16.596  1.00 40.87           H  
ATOM   2722  HB2 PRO A 274      -1.639  -0.880 -15.960  1.00 40.87           H  
ATOM   2723  HG3 PRO A 274      -0.442   1.689 -14.830  1.00 38.51           H  
ATOM   2724  HG2 PRO A 274      -0.467   0.051 -14.141  1.00 38.51           H  
ATOM   2725  HD2 PRO A 274      -2.849  -0.092 -14.003  1.00 42.38           H  
ATOM   2726  HD3 PRO A 274      -2.562   1.660 -13.601  1.00 42.38           H  
ATOM   2727  N   SER A 275      -2.459   0.226 -19.034  1.00 43.39           N  
ANISOU 2727  N   SER A 275     6853   4686   4949     23   -251   -108
ATOM   2728  CA  SER A 275      -2.964  -0.524 -20.203  1.00 46.31           C  
ANISOU 2728  CA  SER A 275     7242   5136   5219     61   -265   -110
ATOM   2729  C   SER A 275      -2.208  -1.865 -20.257  1.00 48.32           C  
ANISOU 2729  C   SER A 275     7495   5421   5442     31   -361   -153
ATOM   2730  O   SER A 275      -2.749  -2.877 -20.668  1.00 47.00           O  
ANISOU 2730  O   SER A 275     7337   5333   5189     58   -382   -158
ATOM   2731  CB  SER A 275      -2.771   0.405 -21.440  1.00 48.99           C  
ANISOU 2731  CB  SER A 275     7602   5486   5527    100   -224   -147
ATOM   2732  OG  SER A 275      -1.587   1.083 -21.566  1.00 57.13           O  
ANISOU 2732  OG  SER A 275     8637   6469   6602     69   -264   -222
ATOM   2733  H   SER A 275      -1.620   0.773 -19.164  1.00 43.39           H  
ATOM   2734  HA  SER A 275      -4.042  -0.637 -20.087  1.00 46.31           H  
ATOM   2735  HB3 SER A 275      -3.598   1.113 -21.495  1.00 48.99           H  
ATOM   2736  HB2 SER A 275      -2.659  -0.181 -22.353  1.00 48.99           H  
ATOM   2737  HG  SER A 275      -1.030   0.459 -22.037  1.00 57.13           H  
ATOM   2738  N   ASN A 276      -0.945  -1.810 -19.818  1.00 44.88           N  
ANISOU 2738  N   ASN A 276     7045   4934   5074    -20   -416   -177
ATOM   2739  CA  ASN A 276      -0.013  -2.931 -19.634  1.00 42.95           C  
ANISOU 2739  CA  ASN A 276     6796   4707   4817    -50   -499   -217
ATOM   2740  C   ASN A 276      -0.650  -4.005 -18.770  1.00 45.25           C  
ANISOU 2740  C   ASN A 276     7069   5010   5114    -69   -527   -161
ATOM   2741  O   ASN A 276      -0.923  -3.766 -17.583  1.00 43.39           O  
ANISOU 2741  O   ASN A 276     6821   4734   4930    -80   -500   -115
ATOM   2742  CB  ASN A 276       1.296  -2.402 -19.005  1.00 40.49           C  
ANISOU 2742  CB  ASN A 276     6477   4324   4584    -89   -534   -275
ATOM   2743  CG  ASN A 276       2.285  -1.815 -20.043  1.00 57.04           C  
ANISOU 2743  CG  ASN A 276     8589   6390   6694    -72   -494   -321
ATOM   2744  OD1 ASN A 276       2.078  -1.677 -21.257  1.00 60.60           O  
ANISOU 2744  OD1 ASN A 276     9031   6779   7216    -85   -471   -325
ATOM   2745  ND2 ASN A 276       3.442  -1.374 -19.481  1.00 66.53           N  
ANISOU 2745  ND2 ASN A 276     9811   7643   7824    -40   -484   -356
ATOM   2746  H   ASN A 276      -0.458  -0.947 -19.625  1.00 44.88           H  
ATOM   2747  HA  ASN A 276       0.172  -3.301 -20.642  1.00 42.95           H  
ATOM   2748  HB3 ASN A 276       1.703  -3.299 -18.539  1.00 40.49           H  
ATOM   2749  HB2 ASN A 276       1.177  -1.714 -18.168  1.00 40.49           H  
ATOM   2750 HD22 ASN A 276       4.177  -1.116 -20.124  1.00 66.53           H  
ATOM   2751 HD21 ASN A 276       3.513  -1.177 -18.493  1.00 66.53           H  
ATOM   2752  N   PRO A 277      -0.850  -5.286 -19.325  1.00 43.83           N  
ANISOU 2752  N   PRO A 277     6886   4890   4877    -73   -581   -166
ATOM   2753  CA  PRO A 277      -1.299  -6.501 -18.518  1.00 42.29           C  
ANISOU 2753  CA  PRO A 277     6675   4711   4684    -88   -605   -103
ATOM   2754  C   PRO A 277      -0.601  -6.799 -17.142  1.00 44.75           C  
ANISOU 2754  C   PRO A 277     6967   4945   5090   -132   -632    -94
ATOM   2755  O   PRO A 277      -1.245  -7.041 -16.125  1.00 43.34           O  
ANISOU 2755  O   PRO A 277     6777   4752   4937   -135   -608    -31
ATOM   2756  CB  PRO A 277      -1.208  -7.656 -19.521  1.00 39.88           C  
ANISOU 2756  CB  PRO A 277     6364   4476   4313    -92   -672   -132
ATOM   2757  CG  PRO A 277      -1.423  -6.950 -20.917  1.00 46.53           C  
ANISOU 2757  CG  PRO A 277     7223   5366   5089    -59   -660   -194
ATOM   2758  CD  PRO A 277      -0.645  -5.609 -20.738  1.00 47.45           C  
ANISOU 2758  CD  PRO A 277     7351   5405   5272    -66   -626   -233
ATOM   2759  HA  PRO A 277      -2.348  -6.224 -18.416  1.00 42.29           H  
ATOM   2760  HB3 PRO A 277      -1.911  -8.487 -19.462  1.00 39.88           H  
ATOM   2761  HB2 PRO A 277      -0.214  -8.091 -19.416  1.00 39.88           H  
ATOM   2762  HG3 PRO A 277      -2.489  -6.726 -20.957  1.00 46.53           H  
ATOM   2763  HG2 PRO A 277      -1.132  -7.530 -21.792  1.00 46.53           H  
ATOM   2764  HD2 PRO A 277       0.407  -5.895 -20.730  1.00 47.45           H  
ATOM   2765  HD3 PRO A 277      -0.896  -5.004 -21.609  1.00 47.45           H  
ATOM   2766  N   ILE A 278       0.716  -6.716 -17.198  1.00 49.46           N  
ANISOU 2766  N   ILE A 278     7557   5494   5742   -164   -675   -155
ATOM   2767  CA  ILE A 278       1.634  -6.981 -16.043  1.00 43.53           C  
ANISOU 2767  CA  ILE A 278     6784   4679   5077   -198   -700   -142
ATOM   2768  C   ILE A 278       1.341  -5.944 -14.904  1.00 40.68           C  
ANISOU 2768  C   ILE A 278     6418   4276   4764   -190   -641   -113
ATOM   2769  O   ILE A 278       1.039  -6.354 -13.793  1.00 38.42           O  
ANISOU 2769  O   ILE A 278     6112   3971   4514   -201   -638    -65
ATOM   2770  CB  ILE A 278       3.102  -6.955 -16.497  1.00 42.80           C  
ANISOU 2770  CB  ILE A 278     6683   4542   5037   -225   -747   -209
ATOM   2771  CG1 ILE A 278       3.352  -7.892 -17.730  1.00 42.03           C  
ANISOU 2771  CG1 ILE A 278     6585   4484   4899   -238   -803   -251
ATOM   2772  CG2 ILE A 278       4.023  -7.503 -15.392  1.00 47.71           C  
ANISOU 2772  CG2 ILE A 278     7278   5106   5745   -251   -768   -184
ATOM   2773  CD1 ILE A 278       4.830  -7.913 -18.208  1.00 52.66           C  
ANISOU 2773  CD1 ILE A 278     7954   5874   6182   -215   -791   -314
ATOM   2774  H   ILE A 278       1.160  -6.526 -18.085  1.00 49.46           H  
ATOM   2775  HA  ILE A 278       1.378  -7.929 -15.571  1.00 43.53           H  
ATOM   2776  HB  ILE A 278       3.352  -5.923 -16.744  1.00 42.80           H  
ATOM   2777 HG13 ILE A 278       2.683  -7.716 -18.573  1.00 42.03           H  
ATOM   2778 HG12 ILE A 278       3.098  -8.918 -17.462  1.00 42.03           H  
ATOM   2779 HG21 ILE A 278       3.916  -6.932 -14.470  1.00 47.71           H  
ATOM   2780 HG22 ILE A 278       3.869  -8.510 -15.005  1.00 47.71           H  
ATOM   2781 HG23 ILE A 278       5.084  -7.459 -15.640  1.00 47.71           H  
ATOM   2782 HD11 ILE A 278       5.304  -8.864 -17.964  1.00 52.66           H  
ATOM   2783 HD12 ILE A 278       4.794  -7.660 -19.268  1.00 52.66           H  
ATOM   2784 HD13 ILE A 278       5.374  -7.066 -17.790  1.00 52.66           H  
ATOM   2785  N   ASP A 279       1.263  -4.617 -15.345  1.00 40.49           N  
ANISOU 2785  N   ASP A 279     6407   4236   4742   -172   -594   -147
ATOM   2786  CA  ASP A 279       1.106  -3.418 -14.528  1.00 41.26           C  
ANISOU 2786  CA  ASP A 279     6494   4293   4889   -166   -538   -131
ATOM   2787  C   ASP A 279      -0.367  -3.310 -14.009  1.00 43.43           C  
ANISOU 2787  C   ASP A 279     6766   4590   5145   -148   -485    -67
ATOM   2788  O   ASP A 279      -0.614  -3.220 -12.822  1.00 44.06           O  
ANISOU 2788  O   ASP A 279     6825   4638   5276   -156   -453    -46
ATOM   2789  CB  ASP A 279       1.532  -2.026 -15.144  1.00 42.95           C  
ANISOU 2789  CB  ASP A 279     6723   4489   5106   -148   -497   -179
ATOM   2790  CG  ASP A 279       2.947  -2.054 -15.726  1.00 49.13           C  
ANISOU 2790  CG  ASP A 279     7504   5237   5925   -166   -538   -240
ATOM   2791  OD1 ASP A 279       3.675  -3.022 -15.592  1.00 50.77           O  
ANISOU 2791  OD1 ASP A 279     7698   5433   6159   -192   -597   -245
ATOM   2792  OD2 ASP A 279       3.365  -0.976 -16.288  1.00 45.21           O1-
ANISOU 2792  OD2 ASP A 279     7020   4722   5437   -153   -508   -280
ATOM   2793  H   ASP A 279       1.584  -4.407 -16.279  1.00 40.49           H  
ATOM   2794  HA  ASP A 279       1.709  -3.510 -13.625  1.00 41.26           H  
ATOM   2795  HB3 ASP A 279       1.397  -1.209 -14.437  1.00 42.95           H  
ATOM   2796  HB2 ASP A 279       0.815  -1.895 -15.955  1.00 42.95           H  
ATOM   2797  N   PHE A 280      -1.375  -3.433 -14.957  1.00 43.26           N  
ANISOU 2797  N   PHE A 280     6762   4625   5050   -123   -471    -37
ATOM   2798  CA  PHE A 280      -2.747  -3.555 -14.642  1.00 43.17           C  
ANISOU 2798  CA  PHE A 280     6748   4634   5021   -101   -411     30
ATOM   2799  C   PHE A 280      -3.033  -4.549 -13.519  1.00 40.90           C  
ANISOU 2799  C   PHE A 280     6443   4351   4745   -122   -444     80
ATOM   2800  O   PHE A 280      -3.874  -4.320 -12.649  1.00 44.36           O  
ANISOU 2800  O   PHE A 280     6869   4778   5208   -119   -395    128
ATOM   2801  CB  PHE A 280      -3.564  -3.720 -15.898  1.00 38.42           C  
ANISOU 2801  CB  PHE A 280     6169   4097   4332    -56   -378     49
ATOM   2802  CG  PHE A 280      -5.062  -3.962 -15.824  1.00 38.75           C  
ANISOU 2802  CG  PHE A 280     6208   4160   4356    -25   -303    125
ATOM   2803  CD1 PHE A 280      -5.972  -2.849 -15.852  1.00 43.64           C  
ANISOU 2803  CD1 PHE A 280     6823   4742   5015     -5   -212    141
ATOM   2804  CD2 PHE A 280      -5.535  -5.254 -15.695  1.00 42.34           C  
ANISOU 2804  CD2 PHE A 280     6662   4670   4757    -14   -317    183
ATOM   2805  CE1 PHE A 280      -7.322  -3.136 -15.807  1.00 41.25           C  
ANISOU 2805  CE1 PHE A 280     6515   4451   4706     24   -134    212
ATOM   2806  CE2 PHE A 280      -6.889  -5.482 -15.527  1.00 44.95           C  
ANISOU 2806  CE2 PHE A 280     6988   5017   5074     18   -241    258
ATOM   2807  CZ  PHE A 280      -7.762  -4.420 -15.531  1.00 43.45           C  
ANISOU 2807  CZ  PHE A 280     6794   4784   4931     37   -147    273
ATOM   2808  H   PHE A 280      -1.089  -3.488 -15.924  1.00 43.26           H  
ATOM   2809  HA  PHE A 280      -3.087  -2.607 -14.225  1.00 43.17           H  
ATOM   2810  HB3 PHE A 280      -3.164  -4.512 -16.531  1.00 38.42           H  
ATOM   2811  HB2 PHE A 280      -3.434  -2.766 -16.409  1.00 38.42           H  
ATOM   2812  HD1 PHE A 280      -5.516  -1.886 -16.033  1.00 43.64           H  
ATOM   2813  HD2 PHE A 280      -4.789  -6.036 -15.697  1.00 42.34           H  
ATOM   2814  HE1 PHE A 280      -8.016  -2.319 -15.939  1.00 41.25           H  
ATOM   2815  HE2 PHE A 280      -7.185  -6.468 -15.201  1.00 44.95           H  
ATOM   2816  HZ  PHE A 280      -8.821  -4.578 -15.390  1.00 43.45           H  
ATOM   2817  N   SER A 281      -2.450  -5.776 -13.570  1.00 38.65           N  
ANISOU 2817  N   SER A 281     6155   4082   4448   -145   -523     68
ATOM   2818  CA  SER A 281      -2.636  -6.843 -12.623  1.00 39.65           C  
ANISOU 2818  CA  SER A 281     6265   4211   4589   -165   -557    118
ATOM   2819  C   SER A 281      -2.364  -6.495 -11.148  1.00 41.55           C  
ANISOU 2819  C   SER A 281     6480   4395   4912   -188   -554    120
ATOM   2820  O   SER A 281      -2.988  -7.024 -10.249  1.00 45.32           O  
ANISOU 2820  O   SER A 281     6943   4872   5406   -195   -548    170
ATOM   2821  CB  SER A 281      -1.966  -8.199 -13.083  1.00 42.91           C  
ANISOU 2821  CB  SER A 281     6675   4647   4980   -185   -642    100
ATOM   2822  OG  SER A 281      -0.625  -8.351 -12.907  1.00 42.40           O  
ANISOU 2822  OG  SER A 281     6603   4538   4969   -209   -683     39
ATOM   2823  H   SER A 281      -1.703  -5.904 -14.238  1.00 38.65           H  
ATOM   2824  HA  SER A 281      -3.698  -7.085 -12.673  1.00 39.65           H  
ATOM   2825  HB3 SER A 281      -2.228  -8.428 -14.116  1.00 42.91           H  
ATOM   2826  HB2 SER A 281      -2.423  -8.989 -12.488  1.00 42.91           H  
ATOM   2827  HG  SER A 281      -0.168  -7.699 -13.444  1.00 42.40           H  
ATOM   2828  N   TYR A 282      -1.268  -5.784 -11.007  1.00 40.69           N  
ANISOU 2828  N   TYR A 282     6364   4245   4852   -199   -559     67
ATOM   2829  CA  TYR A 282      -0.794  -5.344  -9.742  1.00 39.20           C  
ANISOU 2829  CA  TYR A 282     6145   4015   4734   -215   -556     65
ATOM   2830  C   TYR A 282      -1.632  -4.166  -9.232  1.00 41.86           C  
ANISOU 2830  C   TYR A 282     6472   4335   5097   -203   -478     69
ATOM   2831  O   TYR A 282      -1.837  -4.075  -7.983  1.00 45.68           O  
ANISOU 2831  O   TYR A 282     6926   4799   5631   -214   -469     73
ATOM   2832  CB  TYR A 282       0.659  -4.995  -9.893  1.00 35.43           C  
ANISOU 2832  CB  TYR A 282     5659   3506   4298   -227   -594     11
ATOM   2833  CG  TYR A 282       1.582  -6.213 -10.050  1.00 36.91           C  
ANISOU 2833  CG  TYR A 282     5845   3695   4483   -243   -667      8
ATOM   2834  CD1 TYR A 282       1.573  -7.307  -9.085  1.00 37.60           C  
ANISOU 2834  CD1 TYR A 282     5922   3800   4566   -254   -704     57
ATOM   2835  CD2 TYR A 282       2.581  -6.237 -10.993  1.00 42.04           C  
ANISOU 2835  CD2 TYR A 282     6502   4329   5141   -249   -696    -45
ATOM   2836  CE1 TYR A 282       2.370  -8.438  -9.214  1.00 40.05           C  
ANISOU 2836  CE1 TYR A 282     6226   4108   4882   -270   -768     54
ATOM   2837  CE2 TYR A 282       3.549  -7.329 -11.047  1.00 37.06           C  
ANISOU 2837  CE2 TYR A 282     5867   3695   4521   -266   -757    -52
ATOM   2838  CZ  TYR A 282       3.344  -8.429 -10.194  1.00 36.85           C  
ANISOU 2838  CZ  TYR A 282     5826   3683   4492   -277   -793     -2
ATOM   2839  OH  TYR A 282       4.342  -9.416 -10.117  1.00 43.63           O  
ANISOU 2839  OH  TYR A 282     6676   4534   5368   -296   -850    -10
ATOM   2840  H   TYR A 282      -0.915  -5.408 -11.875  1.00 40.69           H  
ATOM   2841  HA  TYR A 282      -0.857  -6.161  -9.023  1.00 39.20           H  
ATOM   2842  HB3 TYR A 282       0.888  -4.604  -8.902  1.00 35.43           H  
ATOM   2843  HB2 TYR A 282       0.759  -4.250 -10.683  1.00 35.43           H  
ATOM   2844  HD1 TYR A 282       0.821  -7.411  -8.317  1.00 37.60           H  
ATOM   2845  HD2 TYR A 282       2.790  -5.370 -11.603  1.00 42.04           H  
ATOM   2846  HE1 TYR A 282       2.260  -9.367  -8.674  1.00 40.05           H  
ATOM   2847  HE2 TYR A 282       4.445  -7.287 -11.648  1.00 37.06           H  
ATOM   2848  HH  TYR A 282       4.805  -9.596 -10.938  1.00 43.63           H  
ATOM   2849  N   TRP A 283      -2.062  -3.297 -10.135  1.00 42.27           N  
ANISOU 2849  N   TRP A 283     6545   4397   5118   -179   -419     65
ATOM   2850  CA  TRP A 283      -2.970  -2.125  -9.955  1.00 43.47           C  
ANISOU 2850  CA  TRP A 283     6685   4529   5303   -169   -336     72
ATOM   2851  C   TRP A 283      -4.290  -2.614  -9.365  1.00 41.91           C  
ANISOU 2851  C   TRP A 283     6478   4343   5101   -165   -300    134
ATOM   2852  O   TRP A 283      -4.809  -2.047  -8.398  1.00 44.94           O  
ANISOU 2852  O   TRP A 283     6834   4701   5539   -175   -261    137
ATOM   2853  CB  TRP A 283      -3.085  -1.211 -11.192  1.00 42.74           C  
ANISOU 2853  CB  TRP A 283     6615   4440   5183   -139   -277     56
ATOM   2854  CG  TRP A 283      -3.979   0.027 -11.138  1.00 39.85           C  
ANISOU 2854  CG  TRP A 283     6232   4043   4866   -130   -189     53
ATOM   2855  CD1 TRP A 283      -3.458   1.245 -11.034  1.00 37.70           C  
ANISOU 2855  CD1 TRP A 283     5941   3734   4650   -138   -166      2
ATOM   2856  CD2 TRP A 283      -5.410   0.199 -10.824  1.00 39.95           C  
ANISOU 2856  CD2 TRP A 283     6241   4055   4883   -112   -108    102
ATOM   2857  NE1 TRP A 283      -4.476   2.163 -10.791  1.00 42.54           N  
ANISOU 2857  NE1 TRP A 283     6537   4324   5304   -129    -76     11
ATOM   2858  CE2 TRP A 283      -5.702   1.581 -10.707  1.00 40.22           C  
ANISOU 2858  CE2 TRP A 283     6252   4048   4983   -112    -36     73
ATOM   2859  CE3 TRP A 283      -6.567  -0.647 -10.778  1.00 37.95           C  
ANISOU 2859  CE3 TRP A 283     5999   3834   4588    -93    -85    170
ATOM   2860  CZ2 TRP A 283      -6.995   2.056 -10.381  1.00 39.31           C  
ANISOU 2860  CZ2 TRP A 283     6124   3913   4900    -97     61    107
ATOM   2861  CZ3 TRP A 283      -7.801  -0.118 -10.414  1.00 41.44           C  
ANISOU 2861  CZ3 TRP A 283     6430   4259   5058    -74     14    209
ATOM   2862  CH2 TRP A 283      -8.089   1.248 -10.279  1.00 44.78           C  
ANISOU 2862  CH2 TRP A 283     6829   4632   5553    -78     87    177
ATOM   2863  H   TRP A 283      -1.737  -3.373 -11.089  1.00 42.27           H  
ATOM   2864  HA  TRP A 283      -2.483  -1.487  -9.218  1.00 43.47           H  
ATOM   2865  HB3 TRP A 283      -3.512  -1.833 -11.979  1.00 42.74           H  
ATOM   2866  HB2 TRP A 283      -2.097  -0.832 -11.453  1.00 42.74           H  
ATOM   2867  HD1 TRP A 283      -2.395   1.384 -11.164  1.00 37.70           H  
ATOM   2868  HE1 TRP A 283      -4.309   3.146 -10.634  1.00 42.54           H  
ATOM   2869  HE3 TRP A 283      -6.518  -1.726 -10.778  1.00 37.95           H  
ATOM   2870  HZ2 TRP A 283      -7.054   3.121 -10.209  1.00 39.31           H  
ATOM   2871  HZ3 TRP A 283      -8.643  -0.765 -10.219  1.00 41.44           H  
ATOM   2872  HH2 TRP A 283      -9.078   1.593 -10.015  1.00 44.78           H  
ATOM   2873  N   VAL A 284      -4.815  -3.682 -10.018  1.00 38.84           N  
ANISOU 2873  N   VAL A 284     6111   3996   4650   -150   -312    182
ATOM   2874  CA  VAL A 284      -5.968  -4.481  -9.583  1.00 43.21           C  
ANISOU 2874  CA  VAL A 284     6658   4563   5198   -146   -283    247
ATOM   2875  C   VAL A 284      -5.750  -5.113  -8.106  1.00 43.64           C  
ANISOU 2875  C   VAL A 284     6688   4604   5290   -177   -338    255
ATOM   2876  O   VAL A 284      -6.494  -4.689  -7.341  1.00 42.69           O  
ANISOU 2876  O   VAL A 284     6546   4466   5209   -184   -301    279
ATOM   2877  CB  VAL A 284      -6.444  -5.511 -10.642  1.00 43.13           C  
ANISOU 2877  CB  VAL A 284     6673   4611   5105   -120   -290    298
ATOM   2878  CG1 VAL A 284      -7.584  -6.298 -10.175  1.00 45.72           C  
ANISOU 2878  CG1 VAL A 284     6994   4951   5426   -108   -242    374
ATOM   2879  CG2 VAL A 284      -6.877  -4.832 -11.937  1.00 43.59           C  
ANISOU 2879  CG2 VAL A 284     6754   4692   5118    -83   -243    284
ATOM   2880  H   VAL A 284      -4.462  -4.067 -10.882  1.00 38.84           H  
ATOM   2881  HA  VAL A 284      -6.876  -3.893  -9.453  1.00 43.21           H  
ATOM   2882  HB  VAL A 284      -5.518  -6.051 -10.840  1.00 43.13           H  
ATOM   2883 HG11 VAL A 284      -7.325  -7.023  -9.404  1.00 45.72           H  
ATOM   2884 HG12 VAL A 284      -8.420  -5.637  -9.945  1.00 45.72           H  
ATOM   2885 HG13 VAL A 284      -7.919  -6.880 -11.034  1.00 45.72           H  
ATOM   2886 HG21 VAL A 284      -6.996  -5.482 -12.804  1.00 43.59           H  
ATOM   2887 HG22 VAL A 284      -7.858  -4.387 -11.775  1.00 43.59           H  
ATOM   2888 HG23 VAL A 284      -6.218  -4.089 -12.387  1.00 43.59           H  
ATOM   2889  N   ALA A 285      -4.692  -5.892  -7.915  1.00 41.01           N  
ANISOU 2889  N   ALA A 285     6355   4277   4950   -195   -424    233
ATOM   2890  CA  ALA A 285      -4.179  -6.415  -6.602  1.00 39.66           C  
ANISOU 2890  CA  ALA A 285     6159   4095   4816   -218   -477    242
ATOM   2891  C   ALA A 285      -3.893  -5.410  -5.428  1.00 38.29           C  
ANISOU 2891  C   ALA A 285     5951   3888   4708   -227   -443    216
ATOM   2892  O   ALA A 285      -4.357  -5.669  -4.332  1.00 44.06           O  
ANISOU 2892  O   ALA A 285     6659   4617   5465   -236   -443    242
ATOM   2893  CB  ALA A 285      -3.062  -7.425  -6.774  1.00 38.44           C  
ANISOU 2893  CB  ALA A 285     6005   3939   4661   -232   -560    212
ATOM   2894  H   ALA A 285      -4.185  -6.130  -8.756  1.00 41.01           H  
ATOM   2895  HA  ALA A 285      -4.991  -7.057  -6.262  1.00 39.66           H  
ATOM   2896  HB1 ALA A 285      -2.588  -7.790  -5.863  1.00 38.44           H  
ATOM   2897  HB2 ALA A 285      -3.374  -8.376  -7.206  1.00 38.44           H  
ATOM   2898  HB3 ALA A 285      -2.292  -6.962  -7.391  1.00 38.44           H  
ATOM   2899  N   ALA A 286      -3.266  -4.256  -5.658  1.00 37.97           N  
ANISOU 2899  N   ALA A 286     5905   3825   4695   -225   -414    161
ATOM   2900  CA  ALA A 286      -3.195  -3.045  -4.821  1.00 39.06           C  
ANISOU 2900  CA  ALA A 286     6005   3941   4895   -234   -392    123
ATOM   2901  C   ALA A 286      -4.566  -2.637  -4.314  1.00 36.19           C  
ANISOU 2901  C   ALA A 286     5626   3561   4562   -231   -303    122
ATOM   2902  O   ALA A 286      -4.664  -2.399  -3.136  1.00 40.86           O  
ANISOU 2902  O   ALA A 286     6178   4140   5206   -241   -283     89
ATOM   2903  CB  ALA A 286      -2.413  -1.861  -5.570  1.00 41.09           C  
ANISOU 2903  CB  ALA A 286     6258   4183   5172   -233   -406     63
ATOM   2904  H   ALA A 286      -3.007  -4.076  -6.617  1.00 37.97           H  
ATOM   2905  HA  ALA A 286      -2.581  -3.315  -3.962  1.00 39.06           H  
ATOM   2906  HB1 ALA A 286      -1.477  -2.131  -6.059  1.00 41.09           H  
ATOM   2907  HB2 ALA A 286      -3.032  -1.534  -6.406  1.00 41.09           H  
ATOM   2908  HB3 ALA A 286      -2.344  -0.965  -4.952  1.00 41.09           H  
ATOM   2909  N   ASN A 287      -5.534  -2.637  -5.179  1.00 35.35           N  
ANISOU 2909  N   ASN A 287     5546   3457   4427   -214   -246    155
ATOM   2910  CA  ASN A 287      -6.761  -1.872  -5.014  1.00 37.85           C  
ANISOU 2910  CA  ASN A 287     5849   3750   4783   -208   -149    155
ATOM   2911  C   ASN A 287      -7.942  -2.767  -4.570  1.00 40.82           C  
ANISOU 2911  C   ASN A 287     6231   4132   5145   -198   -102    223
ATOM   2912  O   ASN A 287      -8.994  -2.397  -3.967  1.00 34.48           O  
ANISOU 2912  O   ASN A 287     5414   3304   4384   -194    -14    228
ATOM   2913  CB  ASN A 287      -7.086  -1.131  -6.342  1.00 36.49           C  
ANISOU 2913  CB  ASN A 287     5695   3565   4603   -187    -97    131
ATOM   2914  CG  ASN A 287      -6.182   0.189  -6.351  1.00 37.82           C  
ANISOU 2914  CG  ASN A 287     5850   3719   4800   -196   -121     62
ATOM   2915  OD1 ASN A 287      -6.394   1.044  -5.468  1.00 33.98           O  
ANISOU 2915  OD1 ASN A 287     5331   3207   4372   -205    -77     20
ATOM   2916  ND2 ASN A 287      -5.316   0.391  -7.332  1.00 39.68           N  
ANISOU 2916  ND2 ASN A 287     6110   3971   4996   -193   -188     49
ATOM   2917  H   ASN A 287      -5.323  -2.804  -6.153  1.00 35.35           H  
ATOM   2918  HA  ASN A 287      -6.504  -1.145  -4.244  1.00 37.85           H  
ATOM   2919  HB3 ASN A 287      -8.056  -0.634  -6.355  1.00 36.49           H  
ATOM   2920  HB2 ASN A 287      -6.922  -1.732  -7.237  1.00 36.49           H  
ATOM   2921 HD22 ASN A 287      -4.910   1.313  -7.400  1.00 39.68           H  
ATOM   2922 HD21 ASN A 287      -4.963  -0.397  -7.856  1.00 39.68           H  
ATOM   2923  N   LEU A 288      -7.770  -4.086  -4.779  1.00 44.21           N  
ANISOU 2923  N   LEU A 288     6681   4594   5524   -196   -156    275
ATOM   2924  CA  LEU A 288      -8.522  -5.169  -4.100  1.00 41.69           C  
ANISOU 2924  CA  LEU A 288     6365   4284   5190   -186   -115    345
ATOM   2925  C   LEU A 288      -8.366  -5.054  -2.571  1.00 46.12           C  
ANISOU 2925  C   LEU A 288     6890   4825   5809   -210   -108    340
ATOM   2926  O   LEU A 288      -7.292  -5.076  -1.929  1.00 43.91           O  
ANISOU 2926  O   LEU A 288     6589   4548   5546   -230   -177    308
ATOM   2927  CB  LEU A 288      -7.950  -6.569  -4.554  1.00 47.33           C  
ANISOU 2927  CB  LEU A 288     7108   5045   5830   -177   -181    398
ATOM   2928  CG  LEU A 288      -8.420  -7.053  -5.940  1.00 43.74           C  
ANISOU 2928  CG  LEU A 288     6686   4627   5307   -142   -151    442
ATOM   2929  CD1 LEU A 288      -7.783  -8.480  -6.085  1.00 38.71           C  
ANISOU 2929  CD1 LEU A 288     6067   4041   4600   -140   -232    480
ATOM   2930  CD2 LEU A 288      -9.969  -7.025  -6.022  1.00 52.52           C  
ANISOU 2930  CD2 LEU A 288     7795   5730   6429   -116    -42    498
ATOM   2931  H   LEU A 288      -6.970  -4.331  -5.345  1.00 44.21           H  
ATOM   2932  HA  LEU A 288      -9.541  -5.065  -4.474  1.00 41.69           H  
ATOM   2933  HB3 LEU A 288      -8.115  -7.276  -3.741  1.00 47.33           H  
ATOM   2934  HB2 LEU A 288      -6.864  -6.490  -4.487  1.00 47.33           H  
ATOM   2935  HG  LEU A 288      -7.961  -6.551  -6.791  1.00 43.74           H  
ATOM   2936 HD11 LEU A 288      -8.532  -9.157  -6.496  1.00 38.71           H  
ATOM   2937 HD12 LEU A 288      -6.941  -8.454  -6.778  1.00 38.71           H  
ATOM   2938 HD13 LEU A 288      -7.440  -9.008  -5.196  1.00 38.71           H  
ATOM   2939 HD21 LEU A 288     -10.322  -7.926  -6.524  1.00 52.52           H  
ATOM   2940 HD22 LEU A 288     -10.347  -7.159  -5.009  1.00 52.52           H  
ATOM   2941 HD23 LEU A 288     -10.336  -6.054  -6.354  1.00 52.52           H  
ATOM   2942  N   PRO A 289      -9.553  -4.949  -1.848  1.00 42.52           N  
ANISOU 2942  N   PRO A 289     6422   4349   5385   -204    -21    373
ATOM   2943  CA  PRO A 289      -9.579  -4.747  -0.370  1.00 41.44           C  
ANISOU 2943  CA  PRO A 289     6250   4197   5300   -226    -14    366
ATOM   2944  C   PRO A 289      -9.671  -6.108   0.360  1.00 45.18           C  
ANISOU 2944  C   PRO A 289     6735   4702   5730   -228    -80    427
ATOM   2945  O   PRO A 289     -10.657  -6.481   1.063  1.00 52.74           O  
ANISOU 2945  O   PRO A 289     7704   5663   6670   -215    -37    495
ATOM   2946  CB  PRO A 289     -10.857  -3.893  -0.231  1.00 47.91           C  
ANISOU 2946  CB  PRO A 289     7056   4978   6168   -217    111    386
ATOM   2947  CG  PRO A 289     -11.811  -4.417  -1.346  1.00 51.96           C  
ANISOU 2947  CG  PRO A 289     7611   5510   6623   -180    149    453
ATOM   2948  CD  PRO A 289     -10.886  -4.760  -2.445  1.00 46.79           C  
ANISOU 2948  CD  PRO A 289     6978   4880   5919   -174     79    418
ATOM   2949  HA  PRO A 289      -8.662  -4.313   0.028  1.00 41.44           H  
ATOM   2950  HB3 PRO A 289     -10.648  -2.866  -0.529  1.00 47.91           H  
ATOM   2951  HB2 PRO A 289     -11.341  -3.976   0.743  1.00 47.91           H  
ATOM   2952  HG3 PRO A 289     -12.552  -3.658  -1.597  1.00 51.96           H  
ATOM   2953  HG2 PRO A 289     -12.167  -5.356  -0.922  1.00 51.96           H  
ATOM   2954  HD2 PRO A 289     -11.115  -5.642  -3.042  1.00 46.79           H  
ATOM   2955  HD3 PRO A 289     -10.915  -4.012  -3.237  1.00 46.79           H  
ATOM   2956  N   ILE A 290      -8.701  -7.009   0.000  1.00 43.52           N  
ANISOU 2956  N   ILE A 290     6519   4512   5505   -241   -178    406
ATOM   2957  CA  ILE A 290      -8.463  -8.426   0.349  1.00 39.32           C  
ANISOU 2957  CA  ILE A 290     6000   4011   4930   -241   -248    465
ATOM   2958  C   ILE A 290      -7.690  -8.494   1.662  1.00 37.82           C  
ANISOU 2958  C   ILE A 290     5778   3825   4766   -258   -316    437
ATOM   2959  O   ILE A 290      -6.961  -7.596   2.040  1.00 40.45           O  
ANISOU 2959  O   ILE A 290     6082   4149   5137   -266   -324    371
ATOM   2960  CB  ILE A 290      -7.723  -9.065  -0.865  1.00 42.08           C  
ANISOU 2960  CB  ILE A 290     6385   4390   5212   -230   -307    489
ATOM   2961  CG1 ILE A 290      -6.381  -8.399  -1.319  1.00 43.66           C  
ANISOU 2961  CG1 ILE A 290     6582   4586   5419   -238   -362    422
ATOM   2962  CG2 ILE A 290      -8.699  -9.284  -1.980  1.00 52.37           C  
ANISOU 2962  CG2 ILE A 290     7717   5703   6477   -205   -240    524
ATOM   2963  CD1 ILE A 290      -5.461  -9.064  -2.416  1.00 43.24           C  
ANISOU 2963  CD1 ILE A 290     6562   4559   5309   -230   -415    429
ATOM   2964  H   ILE A 290      -7.947  -6.692  -0.592  1.00 43.52           H  
ATOM   2965  HA  ILE A 290      -9.332  -9.039   0.590  1.00 39.32           H  
ATOM   2966  HB  ILE A 290      -7.468 -10.106  -0.665  1.00 42.08           H  
ATOM   2967 HG13 ILE A 290      -5.675  -8.310  -0.493  1.00 43.66           H  
ATOM   2968 HG12 ILE A 290      -6.607  -7.377  -1.625  1.00 43.66           H  
ATOM   2969 HG21 ILE A 290      -8.212  -9.753  -2.835  1.00 52.37           H  
ATOM   2970 HG22 ILE A 290      -9.308 -10.033  -1.474  1.00 52.37           H  
ATOM   2971 HG23 ILE A 290      -9.327  -8.428  -2.227  1.00 52.37           H  
ATOM   2972 HD11 ILE A 290      -4.794  -8.420  -2.989  1.00 43.24           H  
ATOM   2973 HD12 ILE A 290      -4.739  -9.755  -1.981  1.00 43.24           H  
ATOM   2974 HD13 ILE A 290      -6.037  -9.658  -3.124  1.00 43.24           H  
ATOM   2975  N   ASP A 291      -7.741  -9.621   2.329  1.00 41.19           N  
ANISOU 2975  N   ASP A 291     6209   4272   5168   -258   -365    494
ATOM   2976  CA  ASP A 291      -6.889 -10.025   3.402  1.00 42.14           C  
ANISOU 2976  CA  ASP A 291     6301   4404   5307   -265   -430    485
ATOM   2977  C   ASP A 291      -5.460 -10.284   2.950  1.00 42.21           C  
ANISOU 2977  C   ASP A 291     6313   4425   5301   -264   -513    464
ATOM   2978  O   ASP A 291      -5.266 -10.693   1.794  1.00 43.48           O  
ANISOU 2978  O   ASP A 291     6504   4589   5428   -262   -535    471
ATOM   2979  CB  ASP A 291      -7.473 -11.310   3.956  1.00  0.00           C  
ATOM   2980  CG  ASP A 291      -6.699 -11.912   5.173  1.00  0.00           C  
ATOM   2981  OD1 ASP A 291      -6.144 -11.113   5.962  1.00  0.00           O  
ATOM   2982  OD2 ASP A 291      -6.695 -13.141   5.332  1.00  0.00           O1-
ATOM   2983  H   ASP A 291      -8.412 -10.313   2.027  1.00 41.19           H  
ATOM   2984  HA  ASP A 291      -6.983  -9.269   4.182  1.00 42.14           H  
ATOM   2985  HB3 ASP A 291      -7.655 -12.033   3.161  1.00  0.00           H  
ATOM   2986  HB2 ASP A 291      -8.457 -11.126   4.388  1.00  0.00           H  
ATOM   2987  N   ASP A 292      -4.509 -10.160   3.876  1.00 36.55           N  
ANISOU 2987  N   ASP A 292     3702   5519   4665    394    376    -49
ATOM   2988  CA  ASP A 292      -3.040 -10.503   3.856  1.00 39.33           C  
ANISOU 2988  CA  ASP A 292     4261   5807   4877    335    418    -69
ATOM   2989  C   ASP A 292      -2.735 -11.880   3.242  1.00 38.59           C  
ANISOU 2989  C   ASP A 292     4090   5637   4934    193    395   -144
ATOM   2990  O   ASP A 292      -1.889 -11.876   2.337  1.00 36.33           O  
ANISOU 2990  O   ASP A 292     3958   5301   4544    149    370   -158
ATOM   2991  CB  ASP A 292      -2.480 -10.254   5.292  1.00 46.46           C  
ANISOU 2991  CB  ASP A 292     5293   6687   5671    320    618    -74
ATOM   2992  CG  ASP A 292      -2.549  -8.802   5.828  1.00 46.81           C  
ANISOU 2992  CG  ASP A 292     5531   6786   5467    452    620      5
ATOM   2993  OD1 ASP A 292      -1.545  -8.097   5.693  1.00 46.81           O  
ANISOU 2993  OD1 ASP A 292     5574   6836   5374    552    464     63
ATOM   2994  OD2 ASP A 292      -3.646  -8.319   6.212  1.00 48.14           O1-
ANISOU 2994  OD2 ASP A 292     5809   6950   5532    458    775     11
ATOM   2995  H   ASP A 292      -4.871  -9.962   4.798  1.00 36.55           H  
ATOM   2996  HA  ASP A 292      -2.529  -9.756   3.248  1.00 39.33           H  
ATOM   2997  HB3 ASP A 292      -1.452 -10.598   5.402  1.00 46.46           H  
ATOM   2998  HB2 ASP A 292      -2.868 -10.920   6.063  1.00 46.46           H  
ATOM   2999  N   SER A 293      -3.599 -12.925   3.465  1.00 41.73           N  
ANISOU 2999  N   SER A 293     4255   6026   5574    121    402   -192
ATOM   3000  CA  SER A 293      -3.420 -14.222   2.839  1.00 37.95           C  
ANISOU 3000  CA  SER A 293     3689   5483   5247     -6    355   -257
ATOM   3001  C   SER A 293      -3.668 -14.398   1.348  1.00 38.65           C  
ANISOU 3001  C   SER A 293     3793   5588   5303     29    146   -235
ATOM   3002  O   SER A 293      -2.943 -15.160   0.707  1.00 38.49           O  
ANISOU 3002  O   SER A 293     3825   5510   5290    -57     99   -274
ATOM   3003  CB  SER A 293      -4.024 -15.391   3.676  1.00 38.28           C  
ANISOU 3003  CB  SER A 293     3469   5519   5556    -80    399   -306
ATOM   3004  OG  SER A 293      -5.473 -15.237   3.607  1.00 44.95           O  
ANISOU 3004  OG  SER A 293     4164   6442   6474     16    311   -263
ATOM   3005  H   SER A 293      -4.465 -12.837   3.977  1.00 41.73           H  
ATOM   3006  HA  SER A 293      -2.370 -14.434   3.040  1.00 37.95           H  
ATOM   3007  HB3 SER A 293      -3.675 -15.267   4.701  1.00 38.28           H  
ATOM   3008  HB2 SER A 293      -3.709 -16.360   3.289  1.00 38.28           H  
ATOM   3009  HG  SER A 293      -5.797 -14.684   4.322  1.00 44.95           H  
ATOM   3010  N   LEU A 294      -4.603 -13.568   0.850  1.00 39.28           N  
ANISOU 3010  N   LEU A 294     3827   5746   5350    153     19   -173
ATOM   3011  CA  LEU A 294      -4.802 -13.434  -0.560  1.00 38.24           C  
ANISOU 3011  CA  LEU A 294     3719   5636   5175    197   -182   -146
ATOM   3012  C   LEU A 294      -3.723 -12.579  -1.257  1.00 42.63           C  
ANISOU 3012  C   LEU A 294     4541   6190   5466    263   -221   -100
ATOM   3013  O   LEU A 294      -3.448 -12.884  -2.367  1.00 43.54           O  
ANISOU 3013  O   LEU A 294     4728   6282   5532    246   -345   -105
ATOM   3014  CB  LEU A 294      -6.189 -13.048  -1.008  1.00 37.69           C  
ANISOU 3014  CB  LEU A 294     3491   5651   5177    304   -305    -97
ATOM   3015  CG  LEU A 294      -7.379 -13.918  -0.624  1.00 37.15           C  
ANISOU 3015  CG  LEU A 294     3149   5586   5381    238   -338   -140
ATOM   3016  CD1 LEU A 294      -8.711 -13.245  -0.828  1.00 36.41           C  
ANISOU 3016  CD1 LEU A 294     2922   5580   5331    359   -462    -83
ATOM   3017  CD2 LEU A 294      -7.355 -15.314  -1.157  1.00 41.18           C  
ANISOU 3017  CD2 LEU A 294     3607   6041   5997    127   -429   -195
ATOM   3018  H   LEU A 294      -5.026 -12.898   1.477  1.00 39.28           H  
ATOM   3019  HA  LEU A 294      -4.719 -14.445  -0.957  1.00 38.24           H  
ATOM   3020  HB3 LEU A 294      -6.171 -12.996  -2.097  1.00 37.69           H  
ATOM   3021  HB2 LEU A 294      -6.358 -12.014  -0.705  1.00 37.69           H  
ATOM   3022  HG  LEU A 294      -7.237 -14.084   0.444  1.00 37.15           H  
ATOM   3023 HD11 LEU A 294      -8.536 -12.169  -0.823  1.00 36.41           H  
ATOM   3024 HD12 LEU A 294      -9.252 -13.497  -1.740  1.00 36.41           H  
ATOM   3025 HD13 LEU A 294      -9.434 -13.574  -0.082  1.00 36.41           H  
ATOM   3026 HD21 LEU A 294      -8.365 -15.595  -1.455  1.00 41.18           H  
ATOM   3027 HD22 LEU A 294      -6.616 -15.442  -1.948  1.00 41.18           H  
ATOM   3028 HD23 LEU A 294      -6.998 -15.953  -0.350  1.00 41.18           H  
ATOM   3029  N   ARG A 295      -3.223 -11.567  -0.498  1.00 36.50           N  
ANISOU 3029  N   ARG A 295     3915   5437   4518    339   -117    -57
ATOM   3030  CA  ARG A 295      -2.174 -10.710  -0.972  1.00 36.75           C  
ANISOU 3030  CA  ARG A 295     4210   5460   4295    393   -133    -16
ATOM   3031  C   ARG A 295      -0.885 -11.433  -1.154  1.00 37.52           C  
ANISOU 3031  C   ARG A 295     4418   5467   4371    270    -96    -75
ATOM   3032  O   ARG A 295      -0.394 -11.297  -2.296  1.00 39.00           O  
ANISOU 3032  O   ARG A 295     4757   5638   4423    286   -195    -58
ATOM   3033  CB  ARG A 295      -1.992  -9.518   0.044  1.00 34.91           C  
ANISOU 3033  CB  ARG A 295     4110   5256   3900    469      7     29
ATOM   3034  CG  ARG A 295      -1.522  -8.163  -0.568  1.00 40.18           C  
ANISOU 3034  CG  ARG A 295     4783   6017   4467    629    -70    114
ATOM   3035  CD  ARG A 295      -1.822  -7.003   0.478  1.00 43.88           C  
ANISOU 3035  CD  ARG A 295     5512   6504   4658    726    -94    181
ATOM   3036  NE  ARG A 295      -1.880  -5.720  -0.110  1.00 40.28           N  
ANISOU 3036  NE  ARG A 295     5128   6102   4076    824      3    237
ATOM   3037  CZ  ARG A 295      -2.739  -5.171  -0.997  1.00 49.55           C  
ANISOU 3037  CZ  ARG A 295     6228   7356   5242    943    -60    298
ATOM   3038  NH1 ARG A 295      -3.769  -5.829  -1.465  1.00 54.63           N  
ANISOU 3038  NH1 ARG A 295     6713   8039   6004    981   -215    310
ATOM   3039  NH2 ARG A 295      -2.508  -3.879  -1.300  1.00 47.01           N1+
ANISOU 3039  NH2 ARG A 295     5993   7078   4790   1026     35    348
ATOM   3040  H   ARG A 295      -3.493 -11.422   0.464  1.00 36.50           H  
ATOM   3041  HA  ARG A 295      -2.585 -10.304  -1.896  1.00 36.75           H  
ATOM   3042  HB3 ARG A 295      -1.485  -9.784   0.971  1.00 34.91           H  
ATOM   3043  HB2 ARG A 295      -2.958  -9.391   0.532  1.00 34.91           H  
ATOM   3044  HG3 ARG A 295      -2.056  -7.939  -1.492  1.00 40.18           H  
ATOM   3045  HG2 ARG A 295      -0.458  -8.158  -0.806  1.00 40.18           H  
ATOM   3046  HD3 ARG A 295      -0.896  -6.831   1.026  1.00 43.88           H  
ATOM   3047  HD2 ARG A 295      -2.653  -7.167   1.164  1.00 43.88           H  
ATOM   3048  HE  ARG A 295      -1.074  -5.140   0.077  1.00 40.28           H  
ATOM   3049 HH12 ARG A 295      -4.573  -5.426  -1.924  1.00 54.63           H  
ATOM   3050 HH11 ARG A 295      -3.746  -6.812  -1.236  1.00 54.63           H  
ATOM   3051 HH22 ARG A 295      -3.102  -3.435  -1.985  1.00 47.01           H  
ATOM   3052 HH21 ARG A 295      -1.928  -3.269  -0.742  1.00 47.01           H  
ATOM   3053  N   ILE A 296      -0.569 -12.346  -0.219  1.00 39.55           N  
ANISOU 3053  N   ILE A 296     4599   5663   4764    144     45   -145
ATOM   3054  CA  ILE A 296       0.441 -13.356  -0.250  1.00 39.24           C  
ANISOU 3054  CA  ILE A 296     4661   5536   4714     21     93   -203
ATOM   3055  C   ILE A 296       0.254 -14.321  -1.423  1.00 44.39           C  
ANISOU 3055  C   ILE A 296     5226   6162   5478    -41    -69   -237
ATOM   3056  O   ILE A 296       1.185 -14.617  -2.154  1.00 50.02           O  
ANISOU 3056  O   ILE A 296     6089   6839   6079    -60   -141   -240
ATOM   3057  CB  ILE A 296       0.674 -14.086   1.117  1.00 38.08           C  
ANISOU 3057  CB  ILE A 296     4444   5333   4693    -95    287   -268
ATOM   3058  CG1 ILE A 296       1.066 -13.155   2.307  1.00 36.97           C  
ANISOU 3058  CG1 ILE A 296     4446   5205   4396    -42    452   -237
ATOM   3059  CG2 ILE A 296       1.701 -15.270   0.982  1.00 39.46           C  
ANISOU 3059  CG2 ILE A 296     4667   5414   4913   -236    311   -337
ATOM   3060  CD1 ILE A 296       0.651 -13.542   3.744  1.00 39.60           C  
ANISOU 3060  CD1 ILE A 296     4728   5485   4834   -148    650   -296
ATOM   3061  H   ILE A 296      -1.209 -12.424   0.558  1.00 39.55           H  
ATOM   3062  HA  ILE A 296       1.343 -12.747  -0.314  1.00 39.24           H  
ATOM   3063  HB  ILE A 296      -0.244 -14.560   1.465  1.00 38.08           H  
ATOM   3064 HG13 ILE A 296       0.585 -12.202   2.089  1.00 36.97           H  
ATOM   3065 HG12 ILE A 296       2.130 -12.920   2.288  1.00 36.97           H  
ATOM   3066 HG21 ILE A 296       1.909 -15.465   2.034  1.00 39.46           H  
ATOM   3067 HG22 ILE A 296       1.342 -16.145   0.440  1.00 39.46           H  
ATOM   3068 HG23 ILE A 296       2.597 -14.907   0.478  1.00 39.46           H  
ATOM   3069 HD11 ILE A 296       0.451 -14.595   3.942  1.00 39.60           H  
ATOM   3070 HD12 ILE A 296       1.483 -13.265   4.390  1.00 39.60           H  
ATOM   3071 HD13 ILE A 296      -0.175 -12.939   4.120  1.00 39.60           H  
ATOM   3072  N   GLN A 297      -0.978 -14.792  -1.614  1.00 42.59           N  
ANISOU 3072  N   GLN A 297     4753   5952   5476    -76   -124   -263
ATOM   3073  CA  GLN A 297      -1.258 -15.914  -2.516  1.00 40.41           C  
ANISOU 3073  CA  GLN A 297     4374   5661   5320   -131   -283   -293
ATOM   3074  C   GLN A 297      -1.242 -15.588  -4.036  1.00 40.04           C  
ANISOU 3074  C   GLN A 297     4474   5641   5098    -41   -452   -242
ATOM   3075  O   GLN A 297      -0.753 -16.361  -4.856  1.00 42.47           O  
ANISOU 3075  O   GLN A 297     4844   5903   5389   -102   -540   -270
ATOM   3076  CB  GLN A 297      -2.646 -16.557  -2.075  1.00 46.60           C  
ANISOU 3076  CB  GLN A 297     4885   6492   6330   -126   -343   -300
ATOM   3077  CG  GLN A 297      -3.243 -17.643  -3.020  1.00 52.34           C  
ANISOU 3077  CG  GLN A 297     5503   7225   7157   -146   -533   -312
ATOM   3078  CD  GLN A 297      -4.662 -17.983  -2.634  1.00 45.97           C  
ANISOU 3078  CD  GLN A 297     4417   6456   6595   -163   -573   -328
ATOM   3079  OE1 GLN A 297      -4.847 -18.490  -1.499  1.00 46.56           O  
ANISOU 3079  OE1 GLN A 297     4372   6535   6783   -184   -445   -343
ATOM   3080  NE2 GLN A 297      -5.655 -17.985  -3.494  1.00 50.72           N  
ANISOU 3080  NE2 GLN A 297     4912   7083   7276   -152   -751   -324
ATOM   3081  H   GLN A 297      -1.730 -14.514  -1.000  1.00 42.59           H  
ATOM   3082  HA  GLN A 297      -0.520 -16.688  -2.305  1.00 40.41           H  
ATOM   3083  HB3 GLN A 297      -3.311 -15.703  -2.206  1.00 46.60           H  
ATOM   3084  HB2 GLN A 297      -2.705 -16.925  -1.050  1.00 46.60           H  
ATOM   3085  HG3 GLN A 297      -2.658 -18.552  -2.878  1.00 52.34           H  
ATOM   3086  HG2 GLN A 297      -3.139 -17.433  -4.085  1.00 52.34           H  
ATOM   3087 HE22 GLN A 297      -6.558 -18.412  -3.340  1.00 50.72           H  
ATOM   3088 HE21 GLN A 297      -5.429 -17.580  -4.391  1.00 50.72           H  
ATOM   3089  N   LEU A 298      -1.734 -14.392  -4.395  1.00 40.25           N  
ANISOU 3089  N   LEU A 298     4559   5743   4991    105   -502   -165
ATOM   3090  CA  LEU A 298      -1.566 -13.801  -5.706  1.00 42.49           C  
ANISOU 3090  CA  LEU A 298     4995   6055   5094    201   -656   -109
ATOM   3091  C   LEU A 298      -0.080 -13.428  -5.981  1.00 42.96           C  
ANISOU 3091  C   LEU A 298     5321   6060   4941    182   -598   -108
ATOM   3092  O   LEU A 298       0.390 -13.501  -7.114  1.00 43.23           O  
ANISOU 3092  O   LEU A 298     5484   6086   4855    210   -722    -89
ATOM   3093  CB  LEU A 298      -2.399 -12.544  -5.846  1.00 39.95           C  
ANISOU 3093  CB  LEU A 298     4675   5827   4679    363   -707    -25
ATOM   3094  CG  LEU A 298      -3.903 -12.654  -5.827  1.00 38.85           C  
ANISOU 3094  CG  LEU A 298     4281   5750   4732    401   -789    -16
ATOM   3095  CD1 LEU A 298      -4.583 -11.234  -5.592  1.00 40.84           C  
ANISOU 3095  CD1 LEU A 298     4548   6089   4881    557   -810     66
ATOM   3096  CD2 LEU A 298      -4.497 -13.310  -7.037  1.00 40.46           C  
ANISOU 3096  CD2 LEU A 298     4392   5956   5026    380   -980    -30
ATOM   3097  H   LEU A 298      -2.006 -13.714  -3.698  1.00 40.25           H  
ATOM   3098  HA  LEU A 298      -1.816 -14.616  -6.385  1.00 42.49           H  
ATOM   3099  HB3 LEU A 298      -2.137 -12.200  -6.847  1.00 39.95           H  
ATOM   3100  HB2 LEU A 298      -2.074 -11.910  -5.021  1.00 39.95           H  
ATOM   3101  HG  LEU A 298      -4.200 -13.186  -4.923  1.00 38.85           H  
ATOM   3102 HD11 LEU A 298      -4.055 -10.462  -6.152  1.00 40.84           H  
ATOM   3103 HD12 LEU A 298      -5.640 -11.300  -5.848  1.00 40.84           H  
ATOM   3104 HD13 LEU A 298      -4.459 -11.107  -4.516  1.00 40.84           H  
ATOM   3105 HD21 LEU A 298      -5.484 -12.962  -7.339  1.00 40.46           H  
ATOM   3106 HD22 LEU A 298      -3.901 -13.217  -7.945  1.00 40.46           H  
ATOM   3107 HD23 LEU A 298      -4.632 -14.367  -6.808  1.00 40.46           H  
ATOM   3108  N   LEU A 299       0.654 -12.986  -4.910  1.00 46.76           N  
ANISOU 3108  N   LEU A 299     5892   6503   5370    139   -411   -127
ATOM   3109  CA  LEU A 299       2.012 -12.548  -5.032  1.00 48.96           C  
ANISOU 3109  CA  LEU A 299     6424   6729   5449    120   -346   -126
ATOM   3110  C   LEU A 299       2.928 -13.699  -5.539  1.00 46.02           C  
ANISOU 3110  C   LEU A 299     6068   6264   5155    -33   -327   -204
ATOM   3111  O   LEU A 299       3.966 -13.421  -6.108  1.00 48.72           O  
ANISOU 3111  O   LEU A 299     6616   6558   5338    -51   -320   -205
ATOM   3112  CB  LEU A 299       2.571 -11.947  -3.756  1.00 45.86           C  
ANISOU 3112  CB  LEU A 299     6135   6337   4952    143   -152   -109
ATOM   3113  CG  LEU A 299       3.964 -11.181  -3.707  1.00 54.31           C  
ANISOU 3113  CG  LEU A 299     7487   7406   5744    217   -124    -56
ATOM   3114  CD1 LEU A 299       3.948 -10.177  -4.810  1.00 46.34           C  
ANISOU 3114  CD1 LEU A 299     6521   6489   4597    386   -198     36
ATOM   3115  CD2 LEU A 299       4.100 -10.477  -2.316  1.00 45.02           C  
ANISOU 3115  CD2 LEU A 299     6432   6180   4492    162     83    -79
ATOM   3116  H   LEU A 299       0.255 -12.849  -3.992  1.00 46.76           H  
ATOM   3117  HA  LEU A 299       2.047 -11.792  -5.816  1.00 48.96           H  
ATOM   3118  HB3 LEU A 299       2.598 -12.716  -2.985  1.00 45.86           H  
ATOM   3119  HB2 LEU A 299       1.810 -11.278  -3.353  1.00 45.86           H  
ATOM   3120  HG  LEU A 299       4.804 -11.856  -3.875  1.00 54.31           H  
ATOM   3121 HD11 LEU A 299       3.042  -9.575  -4.734  1.00 46.34           H  
ATOM   3122 HD12 LEU A 299       4.922  -9.688  -4.784  1.00 46.34           H  
ATOM   3123 HD13 LEU A 299       4.042 -10.595  -5.812  1.00 46.34           H  
ATOM   3124 HD21 LEU A 299       3.528 -11.022  -1.564  1.00 45.02           H  
ATOM   3125 HD22 LEU A 299       5.138 -10.378  -1.999  1.00 45.02           H  
ATOM   3126 HD23 LEU A 299       3.825  -9.423  -2.275  1.00 45.02           H  
ATOM   3127  N   LYS A 300       2.505 -14.969  -5.286  1.00 41.13           N  
ANISOU 3127  N   LYS A 300     5236   5616   4776   -142   -316   -269
ATOM   3128  CA  LYS A 300       3.208 -16.202  -5.746  1.00 46.19           C  
ANISOU 3128  CA  LYS A 300     5872   6170   5508   -290   -306   -344
ATOM   3129  C   LYS A 300       3.142 -16.601  -7.266  1.00 44.83           C  
ANISOU 3129  C   LYS A 300     5707   5991   5335   -298   -503   -348
ATOM   3130  O   LYS A 300       4.151 -17.117  -7.774  1.00 43.87           O  
ANISOU 3130  O   LYS A 300     5641   5796   5231   -406   -510   -401
ATOM   3131  CB  LYS A 300       2.672 -17.466  -5.086  1.00 46.13           C  
ANISOU 3131  CB  LYS A 300     5630   6137   5760   -402   -221   -409
ATOM   3132  CG  LYS A 300       2.889 -17.529  -3.573  1.00 46.19           C  
ANISOU 3132  CG  LYS A 300     5653   6125   5773   -432     -5   -425
ATOM   3133  CD  LYS A 300       2.511 -18.870  -2.860  1.00 43.58           C  
ANISOU 3133  CD  LYS A 300     5117   5751   5691   -564     86   -498
ATOM   3134  CE  LYS A 300       2.937 -18.783  -1.364  1.00 51.59           C  
ANISOU 3134  CE  LYS A 300     6197   6723   6682   -615    307   -523
ATOM   3135  NZ  LYS A 300       3.063 -20.047  -0.678  1.00 62.17           N1+
ANISOU 3135  NZ  LYS A 300     7358   8010   8254   -753    402   -597
ATOM   3136  H   LYS A 300       1.569 -15.105  -4.932  1.00 41.13           H  
ATOM   3137  HA  LYS A 300       4.287 -16.114  -5.614  1.00 46.19           H  
ATOM   3138  HB3 LYS A 300       3.292 -18.303  -5.404  1.00 46.13           H  
ATOM   3139  HB2 LYS A 300       1.690 -17.798  -5.423  1.00 46.13           H  
ATOM   3140  HG3 LYS A 300       2.318 -16.716  -3.126  1.00 46.19           H  
ATOM   3141  HG2 LYS A 300       3.925 -17.245  -3.388  1.00 46.19           H  
ATOM   3142  HD3 LYS A 300       3.091 -19.685  -3.292  1.00 43.58           H  
ATOM   3143  HD2 LYS A 300       1.422 -18.890  -2.903  1.00 43.58           H  
ATOM   3144  HE3 LYS A 300       2.216 -18.111  -0.900  1.00 51.59           H  
ATOM   3145  HE2 LYS A 300       3.926 -18.326  -1.329  1.00 51.59           H  
ATOM   3146  HZ1 LYS A 300       3.689 -20.613  -1.233  1.00 62.17           H  
ATOM   3147  HZ2 LYS A 300       3.239 -20.002   0.316  1.00 62.17           H  
ATOM   3148  HZ3 LYS A 300       2.172 -20.520  -0.633  1.00 62.17           H  
ATOM   3149  N   ILE A 301       1.996 -16.287  -7.903  1.00 47.18           N  
ANISOU 3149  N   ILE A 301     5952   6364   5612   -185   -662   -293
ATOM   3150  CA  ILE A 301       1.716 -16.621  -9.267  1.00 46.46           C  
ANISOU 3150  CA  ILE A 301     5867   6274   5513   -180   -857   -291
ATOM   3151  C   ILE A 301       2.649 -15.895 -10.292  1.00 50.75           C  
ANISOU 3151  C   ILE A 301     6684   6800   5798   -122   -899   -252
ATOM   3152  O   ILE A 301       2.635 -14.678 -10.268  1.00 50.52           O  
ANISOU 3152  O   ILE A 301     6812   6799   5583    -25   -833   -196
ATOM   3153  CB  ILE A 301       0.164 -16.301  -9.598  1.00 46.01           C  
ANISOU 3153  CB  ILE A 301     5641   6305   5536    -78  -1007   -246
ATOM   3154  CG1 ILE A 301      -0.735 -17.092  -8.664  1.00 42.76           C  
ANISOU 3154  CG1 ILE A 301     4955   5907   5383   -138   -961   -284
ATOM   3155  CG2 ILE A 301      -0.073 -16.626 -11.067  1.00 53.62           C  
ANISOU 3155  CG2 ILE A 301     6618   7275   6482    -65  -1213   -240
ATOM   3156  CD1 ILE A 301      -2.165 -16.460  -8.764  1.00 44.43           C  
ANISOU 3156  CD1 ILE A 301     4998   6210   5675    -31  -1079   -236
ATOM   3157  H   ILE A 301       1.233 -15.852  -7.403  1.00 47.18           H  
ATOM   3158  HA  ILE A 301       1.743 -17.706  -9.367  1.00 46.46           H  
ATOM   3159  HB  ILE A 301       0.086 -15.218  -9.504  1.00 46.01           H  
ATOM   3160 HG13 ILE A 301      -0.378 -16.877  -7.657  1.00 42.76           H  
ATOM   3161 HG12 ILE A 301      -0.743 -18.155  -8.906  1.00 42.76           H  
ATOM   3162 HG21 ILE A 301      -1.094 -16.536 -11.438  1.00 53.62           H  
ATOM   3163 HG22 ILE A 301       0.461 -16.162 -11.896  1.00 53.62           H  
ATOM   3164 HG23 ILE A 301       0.091 -17.678 -11.303  1.00 53.62           H  
ATOM   3165 HD11 ILE A 301      -2.654 -16.927  -9.619  1.00 44.43           H  
ATOM   3166 HD12 ILE A 301      -2.796 -16.804  -7.944  1.00 44.43           H  
ATOM   3167 HD13 ILE A 301      -2.365 -15.393  -8.864  1.00 44.43           H  
ATOM   3168  N   ASP A 302       3.316 -16.703 -11.144  1.00 49.76           N  
ANISOU 3168  N   ASP A 302     6618   6630   5657   -179  -1012   -281
ATOM   3169  CA  ASP A 302       4.166 -16.281 -12.275  1.00 50.66           C  
ANISOU 3169  CA  ASP A 302     6990   6723   5534   -132  -1062   -248
ATOM   3170  C   ASP A 302       3.420 -15.439 -13.293  1.00 49.83           C  
ANISOU 3170  C   ASP A 302     6910   6676   5348    -22  -1269   -193
ATOM   3171  O   ASP A 302       3.551 -14.228 -13.279  1.00 52.23           O  
ANISOU 3171  O   ASP A 302     7418   6998   5429     78  -1304   -134
ATOM   3172  CB  ASP A 302       4.986 -17.451 -12.960  1.00 61.49           C  
ANISOU 3172  CB  ASP A 302     8453   7996   6914   -274  -1032   -318
ATOM   3173  CG  ASP A 302       6.025 -18.198 -12.118  1.00 66.58           C  
ANISOU 3173  CG  ASP A 302     9227   8581   7490   -336   -824   -343
ATOM   3174  OD1 ASP A 302       6.611 -17.618 -11.167  1.00 59.73           O  
ANISOU 3174  OD1 ASP A 302     8526   7737   6431   -243   -748   -287
ATOM   3175  OD2 ASP A 302       6.327 -19.308 -12.607  1.00 72.68           O1-
ANISOU 3175  OD2 ASP A 302     9931   9284   8399   -477   -735   -416
ATOM   3176  H   ASP A 302       3.210 -17.695 -10.986  1.00 49.76           H  
ATOM   3177  HA  ASP A 302       4.855 -15.534 -11.880  1.00 50.66           H  
ATOM   3178  HB3 ASP A 302       5.583 -17.100 -13.801  1.00 61.49           H  
ATOM   3179  HB2 ASP A 302       4.336 -18.213 -13.390  1.00 61.49           H  
ATOM   3180  N   SER A 303       2.807 -16.214 -14.220  1.00 51.97           N  
ANISOU 3180  N   SER A 303     6978   6977   5791    -34  -1406   -209
ATOM   3181  CA  SER A 303       1.991 -15.714 -15.365  1.00 56.06           C  
ANISOU 3181  CA  SER A 303     7497   7556   6249     73  -1606   -156
ATOM   3182  C   SER A 303       1.036 -14.577 -15.075  1.00 51.46           C  
ANISOU 3182  C   SER A 303     6831   7069   5653    216  -1625    -84
ATOM   3183  O   SER A 303       0.165 -14.642 -14.241  1.00 53.34           O  
ANISOU 3183  O   SER A 303     6889   7332   6044    202  -1544    -96
ATOM   3184  CB  SER A 303       1.258 -16.969 -15.951  1.00 53.34           C  
ANISOU 3184  CB  SER A 303     6971   7200   6094     -7  -1749   -206
ATOM   3185  OG  SER A 303       0.333 -16.620 -16.972  1.00 54.46           O  
ANISOU 3185  OG  SER A 303     7102   7406   6185    101  -1941   -154
ATOM   3186  H   SER A 303       2.720 -17.219 -14.179  1.00 51.97           H  
ATOM   3187  HA  SER A 303       2.762 -15.383 -16.060  1.00 56.06           H  
ATOM   3188  HB3 SER A 303       0.573 -17.397 -15.220  1.00 53.34           H  
ATOM   3189  HB2 SER A 303       2.022 -17.663 -16.300  1.00 53.34           H  
ATOM   3190  HG  SER A 303       0.880 -16.288 -17.688  1.00 54.46           H  
ATOM   3191  N   ALA A 304       1.301 -13.429 -15.668  1.00 47.59           N  
ANISOU 3191  N   ALA A 304     6475   6630   4976    354  -1731     -9
ATOM   3192  CA  ALA A 304       0.443 -12.281 -15.516  1.00 44.31           C  
ANISOU 3192  CA  ALA A 304     5980   6308   4546    496  -1771     64
ATOM   3193  C   ALA A 304      -1.010 -12.561 -16.002  1.00 49.25           C  
ANISOU 3193  C   ALA A 304     6351   6982   5378    501  -1905     54
ATOM   3194  O   ALA A 304      -1.979 -12.124 -15.377  1.00 52.59           O  
ANISOU 3194  O   ALA A 304     6627   7470   5883    571  -1894     86
ATOM   3195  CB  ALA A 304       1.035 -11.105 -16.386  1.00 45.10           C  
ANISOU 3195  CB  ALA A 304     6290   6451   4396    643  -1857    148
ATOM   3196  H   ALA A 304       2.183 -13.287 -16.137  1.00 47.59           H  
ATOM   3197  HA  ALA A 304       0.270 -11.936 -14.497  1.00 44.31           H  
ATOM   3198  HB1 ALA A 304       0.377 -10.240 -16.303  1.00 45.10           H  
ATOM   3199  HB2 ALA A 304       2.063 -10.935 -16.065  1.00 45.10           H  
ATOM   3200  HB3 ALA A 304       1.128 -11.349 -17.444  1.00 45.10           H  
ATOM   3201  N   ILE A 305      -1.119 -13.303 -17.111  1.00 50.61           N  
ANISOU 3201  N   ILE A 305     6471   7125   5635    429  -2033     12
ATOM   3202  CA  ILE A 305      -2.376 -13.775 -17.698  1.00 52.46           C  
ANISOU 3202  CA  ILE A 305     6465   7406   6060    433  -2168      3
ATOM   3203  C   ILE A 305      -3.121 -14.701 -16.662  1.00 54.37           C  
ANISOU 3203  C   ILE A 305     6475   7641   6542    342  -2059    -49
ATOM   3204  O   ILE A 305      -4.290 -14.543 -16.458  1.00 57.43           O  
ANISOU 3204  O   ILE A 305     6675   8094   7052    399  -2090    -25
ATOM   3205  CB  ILE A 305      -2.045 -14.664 -18.984  1.00  0.00           C  
ATOM   3206  CG1 ILE A 305      -1.309 -13.799 -20.069  1.00  0.00           C  
ATOM   3207  CG2 ILE A 305      -3.270 -15.385 -19.615  1.00  0.00           C  
ATOM   3208  CD1 ILE A 305      -0.553 -14.678 -21.189  1.00  0.00           C  
ATOM   3209  H   ILE A 305      -0.248 -13.646 -17.490  1.00 50.61           H  
ATOM   3210  HA  ILE A 305      -3.041 -12.962 -17.991  1.00 52.46           H  
ATOM   3211  HB  ILE A 305      -1.388 -15.465 -18.644  1.00  0.00           H  
ATOM   3212 HG13 ILE A 305      -0.639 -13.041 -19.663  1.00  0.00           H  
ATOM   3213 HG12 ILE A 305      -2.010 -13.158 -20.604  1.00  0.00           H  
ATOM   3214 HG21 ILE A 305      -4.221 -14.859 -19.696  1.00  0.00           H  
ATOM   3215 HG22 ILE A 305      -3.067 -15.947 -20.527  1.00  0.00           H  
ATOM   3216 HG23 ILE A 305      -3.423 -16.239 -18.956  1.00  0.00           H  
ATOM   3217 HD11 ILE A 305       0.465 -14.814 -20.824  1.00  0.00           H  
ATOM   3218 HD12 ILE A 305      -0.906 -15.705 -21.273  1.00  0.00           H  
ATOM   3219 HD13 ILE A 305      -0.663 -14.179 -22.152  1.00  0.00           H  
ATOM   3220  N   GLN A 306      -2.470 -15.704 -16.027  1.00 52.70           N  
ANISOU 3220  N   GLN A 306     6271   7350   6402    200  -1929   -120
ATOM   3221  CA  GLN A 306      -3.196 -16.502 -15.011  1.00 54.23           C  
ANISOU 3221  CA  GLN A 306     6250   7533   6821    109  -1818   -170
ATOM   3222  C   GLN A 306      -3.472 -15.752 -13.704  1.00 52.44           C  
ANISOU 3222  C   GLN A 306     6005   7345   6573    179  -1674   -134
ATOM   3223  O   GLN A 306      -4.437 -16.023 -13.023  1.00 64.64           O  
ANISOU 3223  O   GLN A 306     7362   8896   8304    128  -1586   -164
ATOM   3224  CB  GLN A 306      -2.294 -17.720 -14.745  1.00 59.16           C  
ANISOU 3224  CB  GLN A 306     6901   8061   7518    -58  -1708   -253
ATOM   3225  CG  GLN A 306      -2.761 -18.797 -13.712  1.00 69.25           C  
ANISOU 3225  CG  GLN A 306     8286   9282   8743   -128  -1814   -287
ATOM   3226  CD  GLN A 306      -1.752 -19.905 -13.485  1.00 91.91           C  
ANISOU 3226  CD  GLN A 306    11238  12054  11628   -276  -1677   -358
ATOM   3227  OE1 GLN A 306      -0.563 -19.797 -13.935  1.00 97.81           O  
ANISOU 3227  OE1 GLN A 306    11926  12777  12461   -336  -1510   -387
ATOM   3228  NE2 GLN A 306      -2.151 -21.008 -12.831  1.00 86.92           N  
ANISOU 3228  NE2 GLN A 306    10746  11366  10914   -333  -1744   -384
ATOM   3229  H   GLN A 306      -1.485 -15.735 -16.246  1.00 52.70           H  
ATOM   3230  HA  GLN A 306      -4.112 -16.886 -15.460  1.00 54.23           H  
ATOM   3231  HB3 GLN A 306      -1.352 -17.242 -14.477  1.00 59.16           H  
ATOM   3232  HB2 GLN A 306      -2.091 -18.337 -15.620  1.00 59.16           H  
ATOM   3233  HG3 GLN A 306      -3.693 -19.316 -13.934  1.00 69.25           H  
ATOM   3234  HG2 GLN A 306      -3.037 -18.431 -12.723  1.00 69.25           H  
ATOM   3235 HE22 GLN A 306      -1.581 -21.837 -12.739  1.00 86.92           H  
ATOM   3236 HE21 GLN A 306      -3.132 -21.184 -12.668  1.00 86.92           H  
ATOM   3237  N   ARG A 307      -2.594 -14.810 -13.387  1.00 51.09           N  
ANISOU 3237  N   ARG A 307     6030   7200   6180    291  -1641    -70
ATOM   3238  CA  ARG A 307      -2.833 -13.916 -12.285  1.00 47.27           C  
ANISOU 3238  CA  ARG A 307     5546   6760   5656    368  -1512    -29
ATOM   3239  C   ARG A 307      -4.122 -12.982 -12.552  1.00 49.98           C  
ANISOU 3239  C   ARG A 307     5779   7200   6013    509  -1619     40
ATOM   3240  O   ARG A 307      -5.008 -12.899 -11.679  1.00 53.21           O  
ANISOU 3240  O   ARG A 307     6015   7647   6554    525  -1559     43
ATOM   3241  CB  ARG A 307      -1.424 -13.226 -11.929  1.00 46.23           C  
ANISOU 3241  CB  ARG A 307     5685   6605   5274    413  -1417      5
ATOM   3242  CG  ARG A 307      -1.584 -12.237 -10.785  1.00 42.77           C  
ANISOU 3242  CG  ARG A 307     5268   6194   4789    463  -1251     34
ATOM   3243  CD  ARG A 307      -0.204 -11.674 -10.271  1.00 45.10           C  
ANISOU 3243  CD  ARG A 307     5804   6431   4900    432  -1115     29
ATOM   3244  NE  ARG A 307       0.429 -10.769 -11.293  1.00 44.29           N  
ANISOU 3244  NE  ARG A 307     5910   6312   4607    470  -1221     57
ATOM   3245  CZ  ARG A 307       1.605 -10.958 -11.865  1.00 48.20           C  
ANISOU 3245  CZ  ARG A 307     6585   6732   4995    395  -1164     25
ATOM   3246  NH1 ARG A 307       2.344 -12.010 -11.592  1.00 51.49           N  
ANISOU 3246  NH1 ARG A 307     7003   7083   5479    276  -1001    -37
ATOM   3247  NH2 ARG A 307       1.928 -10.129 -12.875  1.00 46.25           N1+
ANISOU 3247  NH2 ARG A 307     6522   6476   4574    442  -1271     55
ATOM   3248  H   ARG A 307      -1.680 -14.747 -13.814  1.00 51.09           H  
ATOM   3249  HA  ARG A 307      -3.108 -14.590 -11.473  1.00 47.27           H  
ATOM   3250  HB3 ARG A 307      -0.944 -12.604 -12.686  1.00 46.23           H  
ATOM   3251  HB2 ARG A 307      -0.775 -14.033 -11.591  1.00 46.23           H  
ATOM   3252  HG3 ARG A 307      -2.059 -12.718  -9.930  1.00 42.77           H  
ATOM   3253  HG2 ARG A 307      -2.348 -11.479 -10.959  1.00 42.77           H  
ATOM   3254  HD3 ARG A 307       0.395 -12.473  -9.835  1.00 45.10           H  
ATOM   3255  HD2 ARG A 307      -0.455 -10.921  -9.523  1.00 45.10           H  
ATOM   3256  HE  ARG A 307      -0.219 -10.039 -11.551  1.00 44.29           H  
ATOM   3257 HH12 ARG A 307       3.224 -12.106 -12.078  1.00 51.49           H  
ATOM   3258 HH11 ARG A 307       2.099 -12.762 -10.965  1.00 51.49           H  
ATOM   3259 HH22 ARG A 307       2.893 -10.034 -13.156  1.00 46.25           H  
ATOM   3260 HH21 ARG A 307       1.423  -9.260 -12.975  1.00 46.25           H  
ATOM   3261  N   LEU A 308      -4.234 -12.403 -13.752  1.00 50.65           N  
ANISOU 3261  N   LEU A 308     5958   7323   5962    611  -1780     95
ATOM   3262  CA  LEU A 308      -5.458 -11.640 -14.093  1.00 48.29           C  
ANISOU 3262  CA  LEU A 308     5553   7116   5679    746  -1897    160
ATOM   3263  C   LEU A 308      -6.750 -12.531 -14.040  1.00 49.98           C  
ANISOU 3263  C   LEU A 308     5481   7354   6155    698  -1952    125
ATOM   3264  O   LEU A 308      -7.800 -12.137 -13.562  1.00 52.35           O  
ANISOU 3264  O   LEU A 308     5641   7723   6526    783  -1969    164
ATOM   3265  CB  LEU A 308      -5.508 -11.182 -15.524  1.00 49.33           C  
ANISOU 3265  CB  LEU A 308     5823   7275   5645    842  -2074    214
ATOM   3266  CG  LEU A 308      -4.693  -9.881 -15.768  1.00 40.69           C  
ANISOU 3266  CG  LEU A 308     5012   6169   4279    911  -2026    262
ATOM   3267  CD1 LEU A 308      -4.675  -9.629 -17.271  1.00 43.12           C  
ANISOU 3267  CD1 LEU A 308     5456   6481   4446    966  -2160    312
ATOM   3268  CD2 LEU A 308      -5.268  -8.706 -15.070  1.00 50.00           C  
ANISOU 3268  CD2 LEU A 308     6218   7408   5372   1025  -1931    327
ATOM   3269  H   LEU A 308      -3.491 -12.487 -14.431  1.00 50.65           H  
ATOM   3270  HA  LEU A 308      -5.554 -10.824 -13.377  1.00 48.29           H  
ATOM   3271  HB3 LEU A 308      -6.568 -11.111 -15.766  1.00 49.33           H  
ATOM   3272  HB2 LEU A 308      -5.053 -11.995 -16.091  1.00 49.33           H  
ATOM   3273  HG  LEU A 308      -3.707 -10.057 -15.338  1.00 40.69           H  
ATOM   3274 HD11 LEU A 308      -5.638  -9.814 -17.748  1.00 43.12           H  
ATOM   3275 HD12 LEU A 308      -4.329  -8.621 -17.497  1.00 43.12           H  
ATOM   3276 HD13 LEU A 308      -4.009 -10.343 -17.755  1.00 43.12           H  
ATOM   3277 HD21 LEU A 308      -6.000  -8.192 -15.693  1.00 50.00           H  
ATOM   3278 HD22 LEU A 308      -5.778  -8.807 -14.112  1.00 50.00           H  
ATOM   3279 HD23 LEU A 308      -4.475  -7.998 -14.828  1.00 50.00           H  
ATOM   3280  N   ARG A 309      -6.671 -13.756 -14.389  1.00 52.27           N  
ANISOU 3280  N   ARG A 309     5680   7588   6594    563  -1978     52
ATOM   3281  CA  ARG A 309      -7.686 -14.806 -14.258  1.00 48.84           C  
ANISOU 3281  CA  ARG A 309     4971   7171   6416    506  -2015     14
ATOM   3282  C   ARG A 309      -8.046 -15.086 -12.770  1.00 51.37           C  
ANISOU 3282  C   ARG A 309     5158   7494   6866    473  -1844     -6
ATOM   3283  O   ARG A 309      -9.193 -14.844 -12.370  1.00 50.41           O  
ANISOU 3283  O   ARG A 309     4865   7435   6854    536  -1861     22
ATOM   3284  CB  ARG A 309      -7.203 -16.029 -15.035  1.00 47.52           C  
ANISOU 3284  CB  ARG A 309     4752   6937   6368    360  -2063    -62
ATOM   3285  CG  ARG A 309      -8.206 -17.207 -15.194  1.00 49.25           C  
ANISOU 3285  CG  ARG A 309     4785   7194   6735    363  -2243    -67
ATOM   3286  CD  ARG A 309      -7.710 -18.425 -15.890  1.00 54.69           C  
ANISOU 3286  CD  ARG A 309     5421   7812   7546    207  -2275   -146
ATOM   3287  NE  ARG A 309      -6.967 -18.222 -17.136  1.00 63.80           N  
ANISOU 3287  NE  ARG A 309     6815   8901   8526    164  -2268   -163
ATOM   3288  CZ  ARG A 309      -7.295 -17.736 -18.380  1.00 63.90           C  
ANISOU 3288  CZ  ARG A 309     6944   8914   8421    198  -2421   -146
ATOM   3289  NH1 ARG A 309      -8.552 -17.416 -18.563  1.00 62.92           N  
ANISOU 3289  NH1 ARG A 309     6716   8851   8339    271  -2597   -114
ATOM   3290  NH2 ARG A 309      -6.438 -17.623 -19.332  1.00 57.25           N1+
ANISOU 3290  NH2 ARG A 309     6329   8010   7414    161  -2395   -160
ATOM   3291  H   ARG A 309      -5.798 -13.958 -14.856  1.00 52.27           H  
ATOM   3292  HA  ARG A 309      -8.577 -14.388 -14.727  1.00 48.84           H  
ATOM   3293  HB3 ARG A 309      -6.351 -16.523 -14.567  1.00 47.52           H  
ATOM   3294  HB2 ARG A 309      -6.974 -15.596 -16.009  1.00 47.52           H  
ATOM   3295  HG3 ARG A 309      -9.062 -16.858 -15.771  1.00 49.25           H  
ATOM   3296  HG2 ARG A 309      -8.755 -17.434 -14.281  1.00 49.25           H  
ATOM   3297  HD3 ARG A 309      -8.508 -19.120 -16.150  1.00 54.69           H  
ATOM   3298  HD2 ARG A 309      -7.065 -18.951 -15.187  1.00 54.69           H  
ATOM   3299  HE  ARG A 309      -6.060 -18.577 -16.868  1.00 63.80           H  
ATOM   3300 HH12 ARG A 309      -8.806 -17.249 -19.526  1.00 62.92           H  
ATOM   3301 HH11 ARG A 309      -9.337 -17.482 -17.931  1.00 62.92           H  
ATOM   3302 HH22 ARG A 309      -6.644 -17.388 -20.292  1.00 57.25           H  
ATOM   3303 HH21 ARG A 309      -5.535 -18.038 -19.154  1.00 57.25           H  
ATOM   3304  N   CYS A 310      -7.025 -15.619 -12.024  1.00 51.31           N  
ANISOU 3304  N   CYS A 310     5229   7417   6848    373  -1677    -53
ATOM   3305  CA  CYS A 310      -7.233 -15.898 -10.562  1.00 51.51           C  
ANISOU 3305  CA  CYS A 310     5143   7441   6988    338  -1506    -74
ATOM   3306  C   CYS A 310      -7.719 -14.594  -9.771  1.00 49.86           C  
ANISOU 3306  C   CYS A 310     4951   7306   6688    482  -1473      0
ATOM   3307  O   CYS A 310      -8.438 -14.719  -8.764  1.00 49.90           O  
ANISOU 3307  O   CYS A 310     4779   7349   6833    499  -1419      3
ATOM   3308  CB  CYS A 310      -5.916 -16.375  -9.973  1.00 49.34           C  
ANISOU 3308  CB  CYS A 310     4998   7083   6665    230  -1331   -124
ATOM   3309  SG  CYS A 310      -5.373 -17.963 -10.692  1.00 74.31           S  
ANISOU 3309  SG  CYS A 310     8078  10154  10001     36  -1322   -223
ATOM   3310  H   CYS A 310      -6.162 -15.867 -12.487  1.00 51.31           H  
ATOM   3311  HA  CYS A 310      -7.929 -16.701 -10.318  1.00 51.51           H  
ATOM   3312  HB3 CYS A 310      -6.147 -16.573  -8.927  1.00 49.34           H  
ATOM   3313  HB2 CYS A 310      -5.147 -15.635 -10.192  1.00 49.34           H  
ATOM   3314  HG  CYS A 310      -4.964 -17.394 -11.829  1.00 74.31           H  
ATOM   3315  N   GLU A 311      -7.397 -13.343 -10.243  1.00 48.42           N  
ANISOU 3315  N   GLU A 311     4982   7147   6269    589  -1506     62
ATOM   3316  CA  GLU A 311      -7.772 -12.105  -9.554  1.00 46.75           C  
ANISOU 3316  CA  GLU A 311     4801   7006   5956    727  -1474    134
ATOM   3317  C   GLU A 311      -9.264 -11.911  -9.799  1.00 49.84           C  
ANISOU 3317  C   GLU A 311     5004   7478   6455    820  -1606    175
ATOM   3318  O   GLU A 311      -9.930 -11.559  -8.868  1.00 52.83           O  
ANISOU 3318  O   GLU A 311     5308   7911   6853    900  -1555    214
ATOM   3319  CB  GLU A 311      -6.979 -10.863 -10.062  1.00 45.59           C  
ANISOU 3319  CB  GLU A 311     4923   6868   5533    823  -1498    194
ATOM   3320  CG  GLU A 311      -5.597 -10.633  -9.343  1.00 49.21           C  
ANISOU 3320  CG  GLU A 311     5578   7252   5866    745  -1353    162
ATOM   3321  CD  GLU A 311      -4.804  -9.588 -10.118  1.00 47.85           C  
ANISOU 3321  CD  GLU A 311     5671   7084   5424    833  -1393    220
ATOM   3322  OE1 GLU A 311      -5.277  -8.705 -10.821  1.00 48.37           O  
ANISOU 3322  OE1 GLU A 311     5766   7210   5402    953  -1540    284
ATOM   3323  OE2 GLU A 311      -3.510  -9.567  -9.710  1.00 41.62           O  
ANISOU 3323  OE2 GLU A 311     5061   6240   4512    785  -1278    202
ATOM   3324  H   GLU A 311      -6.710 -13.174 -10.964  1.00 48.42           H  
ATOM   3325  HA  GLU A 311      -7.655 -12.249  -8.480  1.00 46.75           H  
ATOM   3326  HB3 GLU A 311      -7.499  -9.919  -9.902  1.00 45.59           H  
ATOM   3327  HB2 GLU A 311      -6.819 -10.964 -11.136  1.00 45.59           H  
ATOM   3328  HG3 GLU A 311      -5.135 -11.615  -9.237  1.00 49.21           H  
ATOM   3329  HG2 GLU A 311      -5.699 -10.260  -8.324  1.00 49.21           H  
ATOM   3330  HE2 GLU A 311      -3.155  -8.698  -9.908  1.00 41.62           H  
ATOM   3331  N   LEU A 312      -9.738 -12.039 -11.058  1.00 51.03           N  
ANISOU 3331  N   LEU A 312     5075   7638   6676    813  -1776    168
ATOM   3332  CA  LEU A 312     -11.188 -12.016 -11.191  1.00 53.92           C  
ANISOU 3332  CA  LEU A 312     5255   8081   7153    899  -1905    206
ATOM   3333  C   LEU A 312     -12.004 -12.964 -10.355  1.00 56.29           C  
ANISOU 3333  C   LEU A 312     5292   8382   7712    825  -1840    160
ATOM   3334  O   LEU A 312     -13.109 -12.690  -9.835  1.00 59.57           O  
ANISOU 3334  O   LEU A 312     5621   8829   8184    858  -1784    228
ATOM   3335  CB  LEU A 312     -11.573 -12.229 -12.683  1.00 53.32           C  
ANISOU 3335  CB  LEU A 312     5208   7995   7057    882  -2052    231
ATOM   3336  CG  LEU A 312     -13.049 -11.983 -13.207  1.00 53.27           C  
ANISOU 3336  CG  LEU A 312     5181   8002   7059    870  -1997    355
ATOM   3337  CD1 LEU A 312     -13.438 -10.516 -12.913  1.00 53.67           C  
ANISOU 3337  CD1 LEU A 312     5399   8001   6994    904  -1901    473
ATOM   3338  CD2 LEU A 312     -12.977 -12.274 -14.721  1.00 49.73           C  
ANISOU 3338  CD2 LEU A 312     4770   7562   6565    841  -2096    361
ATOM   3339  H   LEU A 312      -9.156 -12.383 -11.808  1.00 51.03           H  
ATOM   3340  HA  LEU A 312     -11.481 -10.977 -11.037  1.00 53.92           H  
ATOM   3341  HB3 LEU A 312     -11.449 -13.272 -12.973  1.00 53.32           H  
ATOM   3342  HB2 LEU A 312     -10.993 -11.516 -13.269  1.00 53.32           H  
ATOM   3343  HG  LEU A 312     -13.677 -12.726 -12.715  1.00 53.27           H  
ATOM   3344 HD11 LEU A 312     -12.674  -9.866 -12.486  1.00 53.67           H  
ATOM   3345 HD12 LEU A 312     -13.881 -10.022 -13.778  1.00 53.67           H  
ATOM   3346 HD13 LEU A 312     -14.250 -10.591 -12.189  1.00 53.67           H  
ATOM   3347 HD21 LEU A 312     -13.861 -11.849 -15.196  1.00 49.73           H  
ATOM   3348 HD22 LEU A 312     -12.067 -11.930 -15.212  1.00 49.73           H  
ATOM   3349 HD23 LEU A 312     -13.052 -13.362 -14.728  1.00 49.73           H  
ATOM   3350  N   ASP A 313     -11.386 -14.181 -10.123  1.00 50.03           N  
ANISOU 3350  N   ASP A 313     4436   7519   7053    674  -1764     81
ATOM   3351  CA  ASP A 313     -11.985 -15.199  -9.245  1.00 53.38           C  
ANISOU 3351  CA  ASP A 313     4628   7938   7715    597  -1676     35
ATOM   3352  C   ASP A 313     -12.104 -14.656  -7.797  1.00 58.85           C  
ANISOU 3352  C   ASP A 313     5324   8649   8386    638  -1509     55
ATOM   3353  O   ASP A 313     -13.172 -14.615  -7.198  1.00 60.05           O  
ANISOU 3353  O   ASP A 313     5307   8854   8655    690  -1499     76
ATOM   3354  CB  ASP A 313     -11.217 -16.559  -9.317  1.00 54.89           C  
ANISOU 3354  CB  ASP A 313     4784   8044   8026    426  -1613    -51
ATOM   3355  CG  ASP A 313     -12.037 -17.693  -8.649  1.00 64.42           C  
ANISOU 3355  CG  ASP A 313     5718   9254   9506    345  -1606    -97
ATOM   3356  OD1 ASP A 313     -13.236 -17.660  -8.495  1.00 69.17           O  
ANISOU 3356  OD1 ASP A 313     6156   9922  10202    421  -1695    -62
ATOM   3357  OD2 ASP A 313     -11.426 -18.728  -8.505  1.00 70.50           O1-
ANISOU 3357  OD2 ASP A 313     6435   9957  10395    207  -1512   -166
ATOM   3358  H   ASP A 313     -10.459 -14.364 -10.481  1.00 50.03           H  
ATOM   3359  HA  ASP A 313     -12.987 -15.339  -9.651  1.00 53.38           H  
ATOM   3360  HB3 ASP A 313     -10.213 -16.457  -8.906  1.00 54.89           H  
ATOM   3361  HB2 ASP A 313     -11.134 -16.826 -10.371  1.00 54.89           H  
ATOM   3362  N   ILE A 314     -10.931 -14.202  -7.375  1.00 54.17           N  
ANISOU 3362  N   ILE A 314     4931   8014   7639    617  -1378     50
ATOM   3363  CA  ILE A 314     -10.793 -13.434  -6.084  1.00 56.07           C  
ANISOU 3363  CA  ILE A 314     5187   8263   7854    642  -1206     61
ATOM   3364  C   ILE A 314     -11.585 -12.110  -5.918  1.00 55.00           C  
ANISOU 3364  C   ILE A 314     4987   8217   7694    789  -1251    134
ATOM   3365  O   ILE A 314     -12.174 -11.886  -4.836  1.00 62.97           O  
ANISOU 3365  O   ILE A 314     5857   9251   8816    799  -1158    133
ATOM   3366  CB  ILE A 314      -9.270 -13.275  -5.663  1.00 52.75           C  
ANISOU 3366  CB  ILE A 314     5029   7799   7214    636  -1098     67
ATOM   3367  CG1 ILE A 314      -8.708 -14.511  -4.881  1.00 50.24           C  
ANISOU 3367  CG1 ILE A 314     4753   7388   6947    479  -1015    -12
ATOM   3368  CG2 ILE A 314      -8.993 -11.960  -4.884  1.00 50.12           C  
ANISOU 3368  CG2 ILE A 314     4741   7493   6810    696   -946     98
ATOM   3369  CD1 ILE A 314      -7.124 -14.623  -4.864  1.00 48.65           C  
ANISOU 3369  CD1 ILE A 314     4812   7139   6533    465   -916    -10
ATOM   3370  H   ILE A 314     -10.138 -14.133  -7.996  1.00 54.17           H  
ATOM   3371  HA  ILE A 314     -11.087 -14.094  -5.267  1.00 56.07           H  
ATOM   3372  HB  ILE A 314      -8.724 -13.091  -6.589  1.00 52.75           H  
ATOM   3373 HG13 ILE A 314      -9.112 -15.435  -5.294  1.00 50.24           H  
ATOM   3374 HG12 ILE A 314      -9.068 -14.530  -3.852  1.00 50.24           H  
ATOM   3375 HG21 ILE A 314      -7.958 -11.878  -4.551  1.00 50.12           H  
ATOM   3376 HG22 ILE A 314      -9.215 -11.115  -5.536  1.00 50.12           H  
ATOM   3377 HG23 ILE A 314      -9.533 -12.037  -3.941  1.00 50.12           H  
ATOM   3378 HD11 ILE A 314      -6.722 -14.283  -3.909  1.00 48.65           H  
ATOM   3379 HD12 ILE A 314      -6.853 -15.638  -5.155  1.00 48.65           H  
ATOM   3380 HD13 ILE A 314      -6.859 -13.873  -5.609  1.00 48.65           H  
ATOM   3381  N   MET A 315     -11.758 -11.329  -6.953  1.00 54.09           N  
ANISOU 3381  N   MET A 315     4976   8151   7426    908  -1393    200
ATOM   3382  CA  MET A 315     -12.533 -10.079  -7.012  1.00 59.23           C  
ANISOU 3382  CA  MET A 315     5664   8798   8041    995  -1391    285
ATOM   3383  C   MET A 315     -13.981 -10.289  -6.633  1.00 59.55           C  
ANISOU 3383  C   MET A 315     5578   8756   8292    921  -1410    329
ATOM   3384  O   MET A 315     -14.552  -9.479  -5.914  1.00 59.64           O  
ANISOU 3384  O   MET A 315     5636   8677   8347    924  -1354    372
ATOM   3385  CB  MET A 315     -12.414  -9.354  -8.383  1.00 63.29           C  
ANISOU 3385  CB  MET A 315     6447   9258   8344   1042  -1448    356
ATOM   3386  CG  MET A 315     -13.137  -7.981  -8.445  1.00 58.62           C  
ANISOU 3386  CG  MET A 315     5902   8651   7720   1013  -1592    367
ATOM   3387  SD  MET A 315     -12.762  -6.877  -9.776  1.00 46.21           S  
ANISOU 3387  SD  MET A 315     4647   7046   5864   1060  -1614    416
ATOM   3388  CE  MET A 315     -11.129  -6.109  -9.336  1.00 50.30           C  
ANISOU 3388  CE  MET A 315     5301   7455   6357   1053  -1506    488
ATOM   3389  H   MET A 315     -11.148 -11.530  -7.732  1.00 54.09           H  
ATOM   3390  HA  MET A 315     -12.127  -9.474  -6.201  1.00 59.23           H  
ATOM   3391  HB3 MET A 315     -12.757 -10.007  -9.185  1.00 63.29           H  
ATOM   3392  HB2 MET A 315     -11.357  -9.136  -8.535  1.00 63.29           H  
ATOM   3393  HG3 MET A 315     -13.045  -7.446  -7.500  1.00 58.62           H  
ATOM   3394  HG2 MET A 315     -14.157  -8.341  -8.576  1.00 58.62           H  
ATOM   3395  HE1 MET A 315     -11.174  -5.338  -8.566  1.00 50.30           H  
ATOM   3396  HE2 MET A 315     -10.516  -6.936  -8.977  1.00 50.30           H  
ATOM   3397  HE3 MET A 315     -10.715  -5.737 -10.273  1.00 50.30           H  
ATOM   3398  N   ASN A 316     -14.600 -11.352  -7.184  1.00 57.80           N  
ANISOU 3398  N   ASN A 316     5202   8588   8173    855  -1467    315
ATOM   3399  CA  ASN A 316     -15.963 -11.690  -6.858  1.00 61.66           C  
ANISOU 3399  CA  ASN A 316     5590   9116   8723    807  -1411    366
ATOM   3400  C   ASN A 316     -16.155 -12.359  -5.490  1.00 58.49           C  
ANISOU 3400  C   ASN A 316     5021   8764   8440    777  -1286    295
ATOM   3401  O   ASN A 316     -17.308 -12.507  -5.060  1.00 57.40           O  
ANISOU 3401  O   ASN A 316     4873   8658   8278    778  -1191    324
ATOM   3402  CB  ASN A 316     -16.645 -12.582  -7.983  1.00 57.93           C  
ANISOU 3402  CB  ASN A 316     5043   8712   8257    779  -1527    313
ATOM   3403  CG  ASN A 316     -16.919 -11.861  -9.400  1.00 60.60           C  
ANISOU 3403  CG  ASN A 316     5558   9021   8446    807  -1617    392
ATOM   3404  OD1 ASN A 316     -16.199 -12.006 -10.434  1.00 64.66           O  
ANISOU 3404  OD1 ASN A 316     6248   9434   8884    826  -1589    489
ATOM   3405  ND2 ASN A 316     -17.901 -11.001  -9.396  1.00 62.40           N  
ANISOU 3405  ND2 ASN A 316     5754   9273   8683    782  -1734    333
ATOM   3406  H   ASN A 316     -14.089 -12.041  -7.719  1.00 57.80           H  
ATOM   3407  HA  ASN A 316     -16.501 -10.742  -6.844  1.00 61.66           H  
ATOM   3408  HB3 ASN A 316     -17.577 -12.997  -7.600  1.00 57.93           H  
ATOM   3409  HB2 ASN A 316     -15.992 -13.434  -8.174  1.00 57.93           H  
ATOM   3410 HD22 ASN A 316     -18.135 -10.407 -10.179  1.00 62.40           H  
ATOM   3411 HD21 ASN A 316     -18.472 -10.904  -8.568  1.00 62.40           H  
ATOM   3412  N   LYS A 317     -15.051 -12.701  -4.771  1.00 56.36           N  
ANISOU 3412  N   LYS A 317     8091   5879   7443   1361  -1614   -207
ATOM   3413  CA  LYS A 317     -15.097 -13.125  -3.344  1.00 57.78           C  
ANISOU 3413  CA  LYS A 317     8198   6000   7757   1300  -1577   -227
ATOM   3414  C   LYS A 317     -14.636 -11.879  -2.507  1.00 62.15           C  
ANISOU 3414  C   LYS A 317     8749   6524   8342   1215  -1477   -188
ATOM   3415  O   LYS A 317     -14.665 -11.939  -1.296  1.00 72.10           O  
ANISOU 3415  O   LYS A 317     9947   7741   9708   1149  -1428   -205
ATOM   3416  CB  LYS A 317     -14.233 -14.397  -3.052  1.00 55.62           C  
ANISOU 3416  CB  LYS A 317     7798   5746   7589   1282  -1623   -334
ATOM   3417  CG  LYS A 317     -14.648 -15.636  -3.845  1.00 61.23           C  
ANISOU 3417  CG  LYS A 317     8504   6479   8283   1359  -1725   -386
ATOM   3418  CD  LYS A 317     -13.822 -16.857  -3.316  1.00 66.95           C  
ANISOU 3418  CD  LYS A 317     9143   7256   9038   1360  -1775   -481
ATOM   3419  CE  LYS A 317     -12.430 -17.065  -4.072  1.00 67.83           C  
ANISOU 3419  CE  LYS A 317     9130   7349   9295   1281  -1738   -545
ATOM   3420  NZ  LYS A 317     -11.789 -18.228  -3.479  1.00 73.78           N1+
ANISOU 3420  NZ  LYS A 317     9803   8152  10079   1278  -1777   -633
ATOM   3421  H   LYS A 317     -14.113 -12.553  -5.113  1.00 56.36           H  
ATOM   3422  HA  LYS A 317     -16.012 -13.488  -2.876  1.00 57.78           H  
ATOM   3423  HB3 LYS A 317     -14.286 -14.575  -1.978  1.00 55.62           H  
ATOM   3424  HB2 LYS A 317     -13.209 -14.151  -3.336  1.00 55.62           H  
ATOM   3425  HG3 LYS A 317     -14.513 -15.596  -4.926  1.00 61.23           H  
ATOM   3426  HG2 LYS A 317     -15.719 -15.795  -3.720  1.00 61.23           H  
ATOM   3427  HD3 LYS A 317     -14.366 -17.792  -3.449  1.00 66.95           H  
ATOM   3428  HD2 LYS A 317     -13.755 -16.824  -2.228  1.00 66.95           H  
ATOM   3429  HE3 LYS A 317     -11.809 -16.170  -4.040  1.00 67.83           H  
ATOM   3430  HE2 LYS A 317     -12.556 -17.344  -5.118  1.00 67.83           H  
ATOM   3431  HZ1 LYS A 317     -12.289 -19.079  -3.692  1.00 73.78           H  
ATOM   3432  HZ2 LYS A 317     -10.894 -18.402  -3.913  1.00 73.78           H  
ATOM   3433  HZ3 LYS A 317     -11.496 -18.109  -2.519  1.00 73.78           H  
ATOM   3434  N   CYS A 318     -14.417 -10.663  -3.059  1.00 62.89           N  
ANISOU 3434  N   CYS A 318     8909   6650   8335   1207  -1435   -136
ATOM   3435  CA  CYS A 318     -14.597  -9.410  -2.326  1.00 65.64           C  
ANISOU 3435  CA  CYS A 318     9241   7010   8688   1090  -1308   -102
ATOM   3436  C   CYS A 318     -16.092  -9.027  -2.318  1.00 73.41           C  
ANISOU 3436  C   CYS A 318    10250   7926   9716   1046  -1240    -52
ATOM   3437  O   CYS A 318     -16.588  -8.571  -3.334  1.00 68.50           O  
ANISOU 3437  O   CYS A 318     9683   7254   9090   1109  -1278    -21
ATOM   3438  CB  CYS A 318     -13.762  -8.295  -2.889  1.00 63.53           C  
ANISOU 3438  CB  CYS A 318     9042   6810   8286   1073  -1253    -48
ATOM   3439  SG  CYS A 318     -12.043  -8.686  -2.472  1.00 73.54           S  
ANISOU 3439  SG  CYS A 318    10231   8155   9554    999  -1213    -94
ATOM   3440  H   CYS A 318     -14.488 -10.546  -4.060  1.00 62.89           H  
ATOM   3441  HA  CYS A 318     -14.369  -9.483  -1.263  1.00 65.64           H  
ATOM   3442  HB3 CYS A 318     -14.033  -7.311  -2.509  1.00 63.53           H  
ATOM   3443  HB2 CYS A 318     -13.815  -8.400  -3.973  1.00 63.53           H  
ATOM   3444  HG  CYS A 318     -12.189  -9.951  -2.876  1.00 73.54           H  
ATOM   3445  N   THR A 319     -16.661  -9.029  -1.109  1.00100.65           N  
ANISOU 3445  N   THR A 319    13660  11374  13207    940  -1138    -44
ATOM   3446  CA  THR A 319     -18.102  -8.788  -0.887  1.00 83.62           C  
ANISOU 3446  CA  THR A 319    11518   9153  11102    891  -1067     -3
ATOM   3447  C   THR A 319     -18.119  -7.568   0.042  1.00 81.16           C  
ANISOU 3447  C   THR A 319    11223   8864  10751    795   -946     43
ATOM   3448  O   THR A 319     -17.406  -6.611  -0.238  1.00 93.97           O  
ANISOU 3448  O   THR A 319    12826  10550  12330    753   -915     33
ATOM   3449  CB  THR A 319     -18.612 -10.120  -0.178  1.00 75.67           C  
ANISOU 3449  CB  THR A 319    10420   8092  10241    858  -1077    -66
ATOM   3450  OG1 THR A 319     -17.731 -10.612   0.731  1.00 91.76           O  
ANISOU 3450  OG1 THR A 319    12382  10165  12319    776  -1025   -108
ATOM   3451  CG2 THR A 319     -18.763 -11.200  -1.257  1.00 80.53           C  
ANISOU 3451  CG2 THR A 319    11001   8683  10915    949  -1198   -127
ATOM   3452  H   THR A 319     -16.209  -9.488  -0.331  1.00100.65           H  
ATOM   3453  HA  THR A 319     -18.686  -8.510  -1.764  1.00 83.62           H  
ATOM   3454  HB  THR A 319     -19.564  -9.870   0.290  1.00 75.67           H  
ATOM   3455  HG1 THR A 319     -18.350 -10.850   1.426  1.00 91.76           H  
ATOM   3456 HG21 THR A 319     -19.264 -12.088  -0.874  1.00 80.53           H  
ATOM   3457 HG22 THR A 319     -19.256 -10.728  -2.107  1.00 80.53           H  
ATOM   3458 HG23 THR A 319     -17.792 -11.531  -1.625  1.00 80.53           H  
ATOM   3459  N   SER A 320     -19.059  -7.549   1.085  1.00 63.78           N  
ANISOU 3459  N   SER A 320     9053   6609   8572    759   -878     92
ATOM   3460  CA  SER A 320     -19.070  -6.567   2.223  1.00 58.58           C  
ANISOU 3460  CA  SER A 320     8402   5962   7892    666   -763    128
ATOM   3461  C   SER A 320     -17.787  -6.527   3.023  1.00 53.06           C  
ANISOU 3461  C   SER A 320     7612   5292   7255    583   -729     70
ATOM   3462  O   SER A 320     -17.396  -7.686   3.259  1.00 53.61           O  
ANISOU 3462  O   SER A 320     7614   5356   7400    593   -784      6
ATOM   3463  CB  SER A 320     -20.418  -6.761   3.000  1.00 61.98           C  
ANISOU 3463  CB  SER A 320     8864   6321   8366    641   -701    173
ATOM   3464  OG  SER A 320     -20.519  -8.070   3.448  1.00 70.41           O  
ANISOU 3464  OG  SER A 320     9868   7333   9552    626   -722    127
ATOM   3465  H   SER A 320     -19.716  -8.288   1.290  1.00 63.78           H  
ATOM   3466  HA  SER A 320     -19.174  -5.558   1.824  1.00 58.58           H  
ATOM   3467  HB3 SER A 320     -21.248  -6.536   2.330  1.00 61.98           H  
ATOM   3468  HB2 SER A 320     -20.498  -6.108   3.870  1.00 61.98           H  
ATOM   3469  HG  SER A 320     -19.644  -8.388   3.681  1.00 70.41           H  
ATOM   3470  N   LEU A 321     -17.210  -5.393   3.448  1.00 50.44           N  
ANISOU 3470  N   LEU A 321     7280   4989   6896    504   -639     90
ATOM   3471  CA  LEU A 321     -15.982  -5.267   4.347  1.00 45.79           C  
ANISOU 3471  CA  LEU A 321     6613   4428   6356    425   -602     41
ATOM   3472  C   LEU A 321     -16.357  -5.356   5.811  1.00 34.83           C  
ANISOU 3472  C   LEU A 321     5201   2991   5043    356   -534     40
ATOM   3473  O   LEU A 321     -17.170  -4.544   6.290  1.00 39.18           O  
ANISOU 3473  O   LEU A 321     5797   3512   5578    335   -474     88
ATOM   3474  CB  LEU A 321     -15.091  -4.029   4.035  1.00 45.51           C  
ANISOU 3474  CB  LEU A 321     6583   4463   6244    383   -557     53
ATOM   3475  CG  LEU A 321     -14.336  -4.004   2.600  1.00 48.32           C  
ANISOU 3475  CG  LEU A 321     6916   4883   6561    420   -620     18
[truncated: 4,991,812 more chars]
