# Supplementary material for: Design of a Cereblon construct for crystallographic and biophysical studies of protein degraders
Source: Nat Commun. 2024 Oct 15;15:8885. doi: 10.1038/s41467-024-52871-9 (PMC11480361; doi:10.1038/s41467-024-52871-9)
Supplement: Supplementary file 4 — Supplementary Data 1 [file 41467_2024_52871_MOESM4_ESM.zip › MD-sim_supp_data/CRBN-midi/CRBNmidi_MD_run2_Frame10000.pdb]

TITLE     CRBN_midi_Zn_loopbuild-prepared - Frame 10000
REMARK   4      COMPLIES WITH FORMAT V. 3.0, 1-DEC-2006
REMARK 888
REMARK 888 WRITTEN BY MAESTRO (A PRODUCT OF SCHRODINGER, LLC)
SEQRES   1 A  323  ACE ILE ASN PHE ASP THR SER LEU PRO THR SER HIS THR
SEQRES   2 A  323  TYR LEU GLY ALA ASP MET GLU GLU PHE HIS GLY ARG THR
SEQRES   3 A  323  LEU HIS ASP ASP ASP SER ILE GLN VAL ILE PRO VAL LEU
SEQRES   4 A  323  PRO GLN VAL MET MET ILE LEU VAL PRO GLY GLN THR LEU
SEQRES   5 A  323  PRO LEU GLN LEU PHE HIS PRO GLN GLU VAL SER MET VAL
SEQRES   6 A  323  ARG ASN LEU ILE GLN ASN ASP ARG THR PHE ALA VAL LEU
SEQRES   7 A  323  ALA TYR SER ASN VAL GLN GLU ARG GLU ALA GLU PHE GLY
SEQRES   8 A  323  THR THR ALA GLU ILE TYR ALA TYR ARG GLU GLU GLN ASP
SEQRES   9 A  323  PHE GLY ILE GLU ILE VAL LYS VAL LYS ALA ILE GLY ARG
SEQRES  10 A  323  GLN ARG PHE LYS VAL LEU GLU LEU ARG THR GLN SER ASP
SEQRES  11 A  323  GLY ILE GLN GLN ALA LYS VAL GLN ILE LEU PRO GLU GLY
SEQRES  12 A  323  SER GLY ASP ALA GLU THR LEU MET ASP ARG ILE LYS LYS
SEQRES  13 A  323  GLN LEU ARG GLU TRP ASP GLU ASN LEU LYS ASP ASP SER
SEQRES  14 A  323  LEU PRO SER ASN PRO ILE ASP PHE SER TYR TRP VAL ALA
SEQRES  15 A  323  ALA ASN LEU PRO ILE ASP ASP SER LEU ARG ILE GLN LEU
SEQRES  16 A  323  LEU LYS ILE ASP SER ALA ILE GLN ARG LEU ARG CYS GLU
SEQRES  17 A  323  LEU ASP ILE MET ASN LYS CYS THR SER LEU CYS CYS LYS
SEQRES  18 A  323  GLN CYS GLN GLU THR GLU ILE THR THR LYS ASN GLU ILE
SEQRES  19 A  323  PHE SER LEU SER ARG GLU GLY PRO MET ALA ALA TYR VAL
SEQRES  20 A  323  ASN PRO HIS GLY TYR VAL HIS GLU ILE LEU THR VAL TYR
SEQRES  21 A  323  LYS ALA CYS ASN LEU ASN LEU ILE GLY ARG PRO SER THR
SEQRES  22 A  323  GLU HIS SER TRP PHE PRO GLY TYR ALA TRP THR VAL ALA
SEQRES  23 A  323  GLN CYS LYS ILE CYS ALA SER HIS ILE GLY TRP LYS PHE
SEQRES  24 A  323  THR ALA THR LYS LYS ASP MET SER PRO GLN LYS PHE TRP
SEQRES  25 A  323  GLY LEU THR ARG SER ALA LEU ILE PRO THR NMA
HELIX    1   1 LEU A  111  SER A  114  1
HELIX    2   2 GLU A  164  ILE A  172  1
HELIX    3   3 GLU A  251  ARG A  262  1
HELIX    4   4 ASP A  279  ASN A  287  1
HELIX    5   5 ASP A  292  LYS A  300  1
HELIX    6   6 ALA A  304  ASN A  316  1
TURN     1   1 ACE A 104  SER A 110
TURN     2   2 HIS A 115  MET A 122
TURN     3   3 PHE A 125  SER A 135
TURN     4   4 PRO A 140  GLN A 153
TURN     5   5 PRO A 156  LEU A 157
TURN     6   6 PHE A 160  GLN A 163
TURN     7   7 GLN A 173  ARG A 176
TURN     8   8 TYR A 183  GLU A 192
TURN     9   9 PHE A 208  GLY A 209
TURN    10  10 ARG A 220  GLN A 221
TURN    11  11 GLN A 231  ILE A 235
TURN    12  12 LEU A 243  ALA A 250
TURN    13  13 GLU A 263  ILE A 278
TURN    14  14 LEU A 288  ASP A 291
TURN    15  15 ILE A 301  SER A 303
TURN    16  16 LYS A 317  SER A 320
TURN    17  17 LYS A 324  THR A 329
TURN    18  18 THR A 333  MET A 346
TURN    19  19 ASN A 351  TYR A 355
TURN    20  20 TYR A 363  ASN A 367
TURN    21  21 GLY A 372  GLY A 383
TURN    22  22 LYS A 392  SER A 396
TURN    23  23 THR A 405  GLN A 412
TURN    24  24 ARG A 419  ALA A 421
TURN    25  25 PRO A 424  NMA A 425A
TURN    26  26 CYS A 326  CYS A 326
TURN    27  27 CYS A 394  CYS A 394
SHEET    1   1 1 GLU A 123  GLU A 124  0
SHEET    1   2 1 ILE A 136  ILE A 139  0
SHEET    1   3 1 THR A 154  LEU A 155  0
SHEET    1   4 1 GLN A 158  LEU A 159  0
SHEET    1   5 1 THR A 177  ALA A 182  0
SHEET    1   6 1 PHE A 193  ASP A 207  0
SHEET    1   7 1 ILE A 210  GLY A 219  0
SHEET    1   8 1 ARG A 222  THR A 230  0
SHEET    1   9 1 GLN A 236  ILE A 242  0
SHEET    1  10 1 LEU A 321  CYS A 323  0
SHEET    1  11 1 GLU A 330  THR A 332  0
SHEET    1  12 1 ALA A 347  VAL A 350  0
SHEET    1  13 1 VAL A 356  VAL A 362  0
SHEET    1  14 1 LEU A 368  ILE A 371  0
SHEET    1  15 1 TYR A 384  CYS A 391  0
SHEET    1  16 1 HIS A 397  ALA A 404  0
SHEET    1  17 1 LYS A 413  THR A 418  0
SHEET    1  18 1 LEU A 422  ILE A 423  0
SHEET    1  19 1 CYS A 323  CYS A 323  0
SHEET    1  20 1 CYS A 391  CYS A 391  0
SHEET    1  21 1 HIS A 357  HIS A 357  0
CRYST1   84.298   80.177   78.901  90.00  90.00  90.00 P 1           1
ATOM      1  CH3 ACE A 104     -16.126  16.313  -9.544  1.00  0.00           C  
ATOM      2  C   ACE A 104     -15.321  16.738  -8.270  1.00  0.00           C  
ATOM      3  O   ACE A 104     -15.841  17.586  -7.527  1.00  0.00           O  
ATOM      4 1H   ACE A 104     -17.114  15.913  -9.315  1.00  0.00           H  
ATOM      5 2H   ACE A 104     -16.315  17.118 -10.255  1.00  0.00           H  
ATOM      6 3H   ACE A 104     -15.545  15.528 -10.030  1.00  0.00           H  
ATOM      7  N   ILE A 105     -14.136  16.168  -7.952  1.00 55.77           N  
ANISOU    7  N   ILE A 105     9514   5094   6582   -475   2578   -222
ATOM      8  CA  ILE A 105     -13.375  16.550  -6.743  1.00 63.50           C  
ANISOU    8  CA  ILE A 105    10376   6112   7641   -544   2597   -289
ATOM      9  C   ILE A 105     -12.921  18.018  -6.915  1.00 70.35           C  
ANISOU    9  C   ILE A 105    11237   6940   8553   -601   2696   -336
ATOM     10  O   ILE A 105     -12.206  18.353  -7.882  1.00 78.34           O  
ANISOU   10  O   ILE A 105    12338   7902   9525   -574   2734   -307
ATOM     11  CB  ILE A 105     -12.105  15.711  -6.443  1.00 62.96           C  
ANISOU   11  CB  ILE A 105    10233   6120   7568   -500   2484   -271
ATOM     12  CG1 ILE A 105     -12.457  14.211  -6.475  1.00 70.46           C  
ANISOU   12  CG1 ILE A 105    11189   7075   8509   -472   2470   -257
ATOM     13  CG2 ILE A 105     -11.323  16.093  -5.144  1.00 55.91           C  
ANISOU   13  CG2 ILE A 105     9379   5256   6609   -418   2380   -205
ATOM     14  CD1 ILE A 105     -13.624  13.812  -5.551  1.00 66.90           C  
ANISOU   14  CD1 ILE A 105    10651   6696   8071   -449   2378   -255
ATOM     15  H2  ILE A 105     -13.788  15.445  -8.565  1.00 55.77           H  
ATOM     16  HA  ILE A 105     -14.072  16.451  -5.910  1.00 63.50           H  
ATOM     17  HB  ILE A 105     -11.311  15.969  -7.144  1.00 62.96           H  
ATOM     18 HG13 ILE A 105     -11.506  13.789  -6.150  1.00 70.46           H  
ATOM     19 HG12 ILE A 105     -12.632  13.858  -7.491  1.00 70.46           H  
ATOM     20 HG21 ILE A 105     -10.722  17.002  -5.157  1.00 55.91           H  
ATOM     21 HG22 ILE A 105     -12.022  16.133  -4.309  1.00 55.91           H  
ATOM     22 HG23 ILE A 105     -10.657  15.284  -4.844  1.00 55.91           H  
ATOM     23 HD11 ILE A 105     -13.305  13.761  -4.510  1.00 66.90           H  
ATOM     24 HD12 ILE A 105     -14.580  14.311  -5.711  1.00 66.90           H  
ATOM     25 HD13 ILE A 105     -13.696  12.735  -5.704  1.00 66.90           H  
ATOM     26  N   ASN A 106     -13.144  18.820  -5.863  1.00 74.32           N  
ANISOU   26  N   ASN A 106    11636   7464   9139   -685   2744   -416
ATOM     27  CA  ASN A 106     -12.808  20.308  -5.848  1.00 73.09           C  
ANISOU   27  CA  ASN A 106    11456   7278   9036   -744   2836   -473
ATOM     28  C   ASN A 106     -11.829  20.388  -4.737  1.00 79.01           C  
ANISOU   28  C   ASN A 106    12109   8086   9824   -746   2788   -499
ATOM     29  O   ASN A 106     -12.160  20.947  -3.701  1.00 85.23           O  
ANISOU   29  O   ASN A 106    12825   8897  10660   -772   2819   -570
ATOM     30  CB  ASN A 106     -14.056  21.227  -5.705  1.00 70.47           C  
ANISOU   30  CB  ASN A 106    11074   6923   8778   -848   2939   -560
ATOM     31  CG  ASN A 106     -14.883  21.300  -6.983  1.00 76.03           C  
ANISOU   31  CG  ASN A 106    11630   7688   9571   -926   2943   -655
ATOM     32  OD1 ASN A 106     -14.312  21.311  -8.088  1.00 74.45           O  
ANISOU   32  OD1 ASN A 106    11332   7591   9366   -885   2824   -669
ATOM     33  ND2 ASN A 106     -16.166  21.680  -6.752  1.00 86.65           N  
ANISOU   33  ND2 ASN A 106    12918   9021  10984  -1001   3032   -745
ATOM     34  H   ASN A 106     -13.710  18.447  -5.113  1.00 74.32           H  
ATOM     35  HA  ASN A 106     -12.332  20.576  -6.792  1.00 73.09           H  
ATOM     36  HB3 ASN A 106     -13.773  22.261  -5.508  1.00 70.47           H  
ATOM     37  HB2 ASN A 106     -14.647  20.923  -4.841  1.00 70.47           H  
ATOM     38 HD22 ASN A 106     -16.809  21.954  -7.481  1.00 86.65           H  
ATOM     39 HD21 ASN A 106     -16.568  21.763  -5.828  1.00 86.65           H  
ATOM     40  N   PHE A 107     -10.682  19.779  -5.013  1.00 70.63           N  
ANISOU   40  N   PHE A 107    11010   7097   8730   -682   2664   -462
ATOM     41  CA  PHE A 107      -9.542  19.712  -4.226  1.00 66.66           C  
ANISOU   41  CA  PHE A 107    10362   6723   8243   -629   2544   -512
ATOM     42  C   PHE A 107      -8.408  19.104  -5.064  1.00 65.19           C  
ANISOU   42  C   PHE A 107    10240   6522   8006   -554   2506   -447
ATOM     43  O   PHE A 107      -8.634  18.236  -5.928  1.00 64.88           O  
ANISOU   43  O   PHE A 107    10343   6407   7901   -519   2518   -351
ATOM     44  CB  PHE A 107      -9.800  18.836  -3.007  1.00 59.00           C  
ANISOU   44  CB  PHE A 107     9300   5855   7263   -596   2424   -519
ATOM     45  CG  PHE A 107      -8.653  18.036  -2.327  1.00 55.56           C  
ANISOU   45  CG  PHE A 107     8705   5563   6841   -545   2303   -577
ATOM     46  CD1 PHE A 107      -7.605  18.572  -1.597  1.00 55.98           C  
ANISOU   46  CD1 PHE A 107     8624   5696   6949   -575   2307   -687
ATOM     47  CD2 PHE A 107      -8.696  16.657  -2.677  1.00 47.21           C  
ANISOU   47  CD2 PHE A 107     7635   4564   5737   -465   2186   -524
ATOM     48  CE1 PHE A 107      -6.582  17.743  -1.133  1.00 50.08           C  
ANISOU   48  CE1 PHE A 107     7739   5087   6204   -518   2196   -738
ATOM     49  CE2 PHE A 107      -7.687  15.881  -2.269  1.00 48.61           C  
ANISOU   49  CE2 PHE A 107     7673   4875   5922   -415   2080   -576
ATOM     50  CZ  PHE A 107      -6.565  16.411  -1.563  1.00 49.97           C  
ANISOU   50  CZ  PHE A 107     7718   5128   6142   -438   2084   -680
ATOM     51  H   PHE A 107     -10.523  19.327  -5.902  1.00 70.63           H  
ATOM     52  HA  PHE A 107      -9.179  20.644  -3.792  1.00 66.66           H  
ATOM     53  HB3 PHE A 107     -10.675  18.209  -3.177  1.00 59.00           H  
ATOM     54  HB2 PHE A 107     -10.119  19.471  -2.181  1.00 59.00           H  
ATOM     55  HD1 PHE A 107      -7.730  19.618  -1.359  1.00 55.98           H  
ATOM     56  HD2 PHE A 107      -9.530  16.220  -3.205  1.00 47.21           H  
ATOM     57  HE1 PHE A 107      -5.806  18.076  -0.459  1.00 50.08           H  
ATOM     58  HE2 PHE A 107      -7.734  14.817  -2.450  1.00 48.61           H  
ATOM     59  HZ  PHE A 107      -5.880  15.752  -1.049  1.00 49.97           H  
ATOM     60  N   ASP A 108      -7.205  19.436  -4.789  1.00 61.35           N  
ANISOU   60  N   ASP A 108     9647   6114   7548   -524   2455   -505
ATOM     61  CA  ASP A 108      -5.927  19.022  -5.543  1.00 54.75           C  
ANISOU   61  CA  ASP A 108     8857   5276   6671   -453   2414   -459
ATOM     62  C   ASP A 108      -5.668  17.580  -5.232  1.00 56.67           C  
ANISOU   62  C   ASP A 108     9082   5580   6869   -384   2289   -404
ATOM     63  O   ASP A 108      -4.917  17.262  -4.320  1.00 62.74           O  
ANISOU   63  O   ASP A 108     9719   6458   7662   -360   2197   -452
ATOM     64  CB  ASP A 108      -4.615  19.923  -5.234  1.00 57.29           C  
ANISOU   64  CB  ASP A 108     9069   5656   7041   -442   2405   -545
ATOM     65  CG  ASP A 108      -4.824  21.483  -5.450  1.00 64.54           C  
ANISOU   65  CG  ASP A 108    10046   6554   7924   -377   2387   -508
ATOM     66  OD1 ASP A 108      -3.873  22.243  -5.142  1.00 70.23           O  
ANISOU   66  OD1 ASP A 108    10881   7226   8576   -339   2370   -418
ATOM     67  OD2 ASP A 108      -5.895  21.948  -5.813  1.00 66.41           O1-
ANISOU   67  OD2 ASP A 108    10211   6824   8198   -360   2387   -576
ATOM     68  H   ASP A 108      -7.094  20.100  -4.036  1.00 61.35           H  
ATOM     69  HA  ASP A 108      -6.030  18.977  -6.627  1.00 54.75           H  
ATOM     70  HB3 ASP A 108      -3.759  19.669  -5.859  1.00 57.29           H  
ATOM     71  HB2 ASP A 108      -4.488  19.775  -4.161  1.00 57.29           H  
ATOM     72  N   THR A 109      -6.193  16.722  -6.191  1.00 59.08           N  
ANISOU   72  N   THR A 109     9519   5822   7105   -347   2282   -308
ATOM     73  CA  THR A 109      -6.018  15.307  -6.211  1.00 60.46           C  
ANISOU   73  CA  THR A 109     9685   6048   7238   -285   2168   -254
ATOM     74  C   THR A 109      -4.539  14.881  -6.430  1.00 56.24           C  
ANISOU   74  C   THR A 109     9105   5570   6692   -223   2092   -256
ATOM     75  O   THR A 109      -4.238  13.718  -6.210  1.00 59.50           O  
ANISOU   75  O   THR A 109     9543   6005   7061   -170   2011   -200
ATOM     76  CB  THR A 109      -6.875  14.715  -7.437  1.00 60.52           C  
ANISOU   76  CB  THR A 109     9857   5967   7171   -265   2190   -153
ATOM     77  OG1 THR A 109      -6.708  15.442  -8.650  1.00 69.67           O  
ANISOU   77  OG1 THR A 109    11118   7061   8294   -252   2252   -135
ATOM     78  CG2 THR A 109      -8.376  14.526  -7.174  1.00 58.58           C  
ANISOU   78  CG2 THR A 109     9620   5704   6935   -301   2219   -164
ATOM     79  H   THR A 109      -6.799  17.149  -6.877  1.00 59.08           H  
ATOM     80  HA  THR A 109      -6.412  14.987  -5.246  1.00 60.46           H  
ATOM     81  HB  THR A 109      -6.596  13.679  -7.627  1.00 60.52           H  
ATOM     82  HG1 THR A 109      -5.798  15.456  -8.955  1.00 69.67           H  
ATOM     83 HG21 THR A 109      -8.545  13.850  -6.336  1.00 58.58           H  
ATOM     84 HG22 THR A 109      -8.852  15.477  -6.934  1.00 58.58           H  
ATOM     85 HG23 THR A 109      -8.861  14.165  -8.081  1.00 58.58           H  
ATOM     86  N   SER A 110      -3.598  15.756  -6.806  1.00 58.06           N  
ANISOU   86  N   SER A 110     9269   5825   6967   -229   2118   -324
ATOM     87  CA  SER A 110      -2.159  15.440  -6.990  1.00 55.17           C  
ANISOU   87  CA  SER A 110     8859   5509   6595   -169   2053   -334
ATOM     88  C   SER A 110      -1.513  15.217  -5.574  1.00 57.88           C  
ANISOU   88  C   SER A 110     9036   5958   6996   -163   2002   -422
ATOM     89  O   SER A 110      -0.561  14.425  -5.474  1.00 66.52           O  
ANISOU   89  O   SER A 110    10081   7100   8094   -111   1947   -440
ATOM     90  CB  SER A 110      -1.539  16.561  -7.889  1.00 60.52           C  
ANISOU   90  CB  SER A 110     9611   6118   7267   -164   2128   -343
ATOM     91  OG  SER A 110      -1.965  17.865  -7.489  1.00 74.21           O  
ANISOU   91  OG  SER A 110    11502   7761   8934   -161   2177   -268
ATOM     92  H   SER A 110      -3.787  16.736  -6.964  1.00 58.06           H  
ATOM     93  HA  SER A 110      -2.144  14.447  -7.440  1.00 55.17           H  
ATOM     94  HB3 SER A 110      -1.891  16.414  -8.910  1.00 60.52           H  
ATOM     95  HB2 SER A 110      -0.454  16.461  -7.914  1.00 60.52           H  
ATOM     96  HG  SER A 110      -1.228  18.474  -7.578  1.00 74.21           H  
ATOM     97  N   LEU A 111      -2.086  15.817  -4.460  1.00 59.73           N  
ANISOU   97  N   LEU A 111     9187   6234   7273   -213   2018   -483
ATOM     98  CA  LEU A 111      -1.459  15.835  -3.123  1.00 54.04           C  
ANISOU   98  CA  LEU A 111     8302   5637   6595   -203   1962   -577
ATOM     99  C   LEU A 111      -1.413  14.510  -2.361  1.00 50.50           C  
ANISOU   99  C   LEU A 111     7766   5298   6123   -165   1846   -571
ATOM    100  O   LEU A 111      -0.296  14.025  -2.016  1.00 51.25           O  
ANISOU  100  O   LEU A 111     7747   5506   6220   -115   1767   -615
ATOM    101  CB  LEU A 111      -2.076  16.964  -2.238  1.00 50.96           C  
ANISOU  101  CB  LEU A 111     7852   5255   6257   -276   2035   -663
ATOM    102  CG  LEU A 111      -1.996  18.407  -2.738  1.00 53.12           C  
ANISOU  102  CG  LEU A 111     8110   5499   6576   -297   2113   -731
ATOM    103  CD1 LEU A 111      -2.562  19.388  -1.710  1.00 52.48           C  
ANISOU  103  CD1 LEU A 111     7921   5472   6547   -361   2150   -835
ATOM    104  CD2 LEU A 111      -0.663  18.837  -3.446  1.00 59.36           C  
ANISOU  104  CD2 LEU A 111     8842   6345   7368   -221   2054   -757
ATOM    105  H   LEU A 111      -2.952  16.328  -4.557  1.00 59.73           H  
ATOM    106  HA  LEU A 111      -0.400  16.014  -3.313  1.00 54.04           H  
ATOM    107  HB3 LEU A 111      -1.402  16.996  -1.382  1.00 50.96           H  
ATOM    108  HB2 LEU A 111      -3.102  16.747  -1.942  1.00 50.96           H  
ATOM    109  HG  LEU A 111      -2.621  18.373  -3.630  1.00 53.12           H  
ATOM    110 HD11 LEU A 111      -1.720  19.939  -1.292  1.00 52.48           H  
ATOM    111 HD12 LEU A 111      -3.153  20.063  -2.329  1.00 52.48           H  
ATOM    112 HD13 LEU A 111      -3.095  18.826  -0.943  1.00 52.48           H  
ATOM    113 HD21 LEU A 111      -0.735  19.917  -3.573  1.00 59.36           H  
ATOM    114 HD22 LEU A 111       0.226  18.668  -2.838  1.00 59.36           H  
ATOM    115 HD23 LEU A 111      -0.335  18.310  -4.342  1.00 59.36           H  
ATOM    116  N   PRO A 112      -2.541  13.680  -2.375  1.00 50.07           N  
ANISOU  116  N   PRO A 112     7757   5226   6043   -183   1831   -522
ATOM    117  CA  PRO A 112      -2.466  12.297  -1.873  1.00 46.65           C  
ANISOU  117  CA  PRO A 112     7240   4902   5582   -138   1714   -515
ATOM    118  C   PRO A 112      -1.826  11.322  -2.884  1.00 42.44           C  
ANISOU  118  C   PRO A 112     6717   4388   5019    -68   1642   -468
ATOM    119  O   PRO A 112      -1.169  10.354  -2.484  1.00 31.91           O  
ANISOU  119  O   PRO A 112     5274   3178   3674    -23   1547   -493
ATOM    120  CB  PRO A 112      -3.975  11.905  -1.644  1.00 46.30           C  
ANISOU  120  CB  PRO A 112     7281   4798   5514   -164   1726   -456
ATOM    121  CG  PRO A 112      -4.758  12.951  -2.514  1.00 47.85           C  
ANISOU  121  CG  PRO A 112     7552   4892   5737   -236   1848   -468
ATOM    122  CD  PRO A 112      -3.856  14.155  -2.666  1.00 55.25           C  
ANISOU  122  CD  PRO A 112     8533   5769   6691   -239   1917   -476
ATOM    123  HA  PRO A 112      -1.999  12.160  -0.898  1.00 46.65           H  
ATOM    124  HB3 PRO A 112      -4.238  12.072  -0.599  1.00 46.30           H  
ATOM    125  HB2 PRO A 112      -4.105  10.882  -1.997  1.00 46.30           H  
ATOM    126  HG3 PRO A 112      -5.762  13.299  -2.270  1.00 47.85           H  
ATOM    127  HG2 PRO A 112      -4.901  12.453  -3.472  1.00 47.85           H  
ATOM    128  HD2 PRO A 112      -3.834  14.655  -3.634  1.00 55.25           H  
ATOM    129  HD3 PRO A 112      -4.084  14.887  -1.891  1.00 55.25           H  
ATOM    130  N   THR A 113      -1.845  11.538  -4.200  1.00 53.35           N  
ANISOU  130  N   THR A 113     8227   5661   6384    -56   1688   -404
ATOM    131  CA  THR A 113      -1.113  10.820  -5.196  1.00 49.39           C  
ANISOU  131  CA  THR A 113     7754   5161   5851      5   1629   -354
ATOM    132  C   THR A 113       0.391  10.918  -5.060  1.00 46.10           C  
ANISOU  132  C   THR A 113     7262   4795   5460     43   1615   -408
ATOM    133  O   THR A 113       1.073   9.887  -5.021  1.00 37.30           O  
ANISOU  133  O   THR A 113     6148   3700   4326     96   1558   -379
ATOM    134  CB  THR A 113      -1.404  11.379  -6.599  1.00 50.35           C  
ANISOU  134  CB  THR A 113     8046   5157   5927      7   1681   -269
ATOM    135  OG1 THR A 113      -2.816  11.509  -6.826  1.00 61.55           O  
ANISOU  135  OG1 THR A 113     9511   6514   7361     -5   1765   -294
ATOM    136  CG2 THR A 113      -0.796  10.635  -7.827  1.00 51.36           C  
ANISOU  136  CG2 THR A 113     8262   5222   6032    -31   1720   -222
ATOM    137  H   THR A 113      -2.402  12.283  -4.593  1.00 53.35           H  
ATOM    138  HA  THR A 113      -1.291   9.753  -5.063  1.00 49.39           H  
ATOM    139  HB  THR A 113      -1.078  12.416  -6.675  1.00 50.35           H  
ATOM    140  HG1 THR A 113      -3.126  12.376  -6.555  1.00 61.55           H  
ATOM    141 HG21 THR A 113      -1.113  11.113  -8.753  1.00 51.36           H  
ATOM    142 HG22 THR A 113       0.290  10.686  -7.751  1.00 51.36           H  
ATOM    143 HG23 THR A 113      -1.079   9.582  -7.805  1.00 51.36           H  
ATOM    144  N   SER A 114       1.015  12.043  -4.763  1.00 47.18           N  
ANISOU  144  N   SER A 114     7333   4952   5640     18   1665   -488
ATOM    145  CA  SER A 114       2.480  12.177  -4.712  1.00 45.04           C  
ANISOU  145  CA  SER A 114     6982   4735   5395     62   1650   -549
ATOM    146  C   SER A 114       2.984  11.904  -3.238  1.00 41.83           C  
ANISOU  146  C   SER A 114     6415   4491   4989    101   1563   -611
ATOM    147  O   SER A 114       4.202  11.775  -3.063  1.00 39.29           O  
ANISOU  147  O   SER A 114     6025   4229   4673    157   1532   -649
ATOM    148  CB  SER A 114       2.878  13.538  -5.353  1.00 49.10           C  
ANISOU  148  CB  SER A 114     7501   5200   5954     24   1744   -614
ATOM    149  OG  SER A 114       4.282  13.696  -5.552  1.00 57.41           O  
ANISOU  149  OG  SER A 114     8695   6121   6996     -3   1827   -564
ATOM    150  H   SER A 114       0.477  12.893  -4.849  1.00 47.18           H  
ATOM    151  HA  SER A 114       2.918  11.400  -5.339  1.00 45.04           H  
ATOM    152  HB3 SER A 114       2.511  14.240  -4.605  1.00 49.10           H  
ATOM    153  HB2 SER A 114       2.362  13.711  -6.297  1.00 49.10           H  
ATOM    154  HG  SER A 114       4.493  14.538  -5.962  1.00 57.41           H  
ATOM    155  N   HIS A 115       2.138  11.801  -2.207  1.00 36.38           N  
ANISOU  155  N   HIS A 115     5659   3880   4282     79   1525   -626
ATOM    156  CA  HIS A 115       2.321  11.736  -0.784  1.00 36.42           C  
ANISOU  156  CA  HIS A 115     5502   4072   4263    120   1440   -688
ATOM    157  C   HIS A 115       3.144  12.972  -0.306  1.00 35.64           C  
ANISOU  157  C   HIS A 115     5304   4055   4181    146   1454   -777
ATOM    158  O   HIS A 115       4.095  12.875   0.458  1.00 35.33           O  
ANISOU  158  O   HIS A 115     5175   4133   4115    221   1396   -801
ATOM    159  CB  HIS A 115       3.006  10.375  -0.390  1.00 35.22           C  
ANISOU  159  CB  HIS A 115     5323   3990   4070    185   1350   -641
ATOM    160  CG  HIS A 115       2.351   9.078  -0.788  1.00 33.60           C  
ANISOU  160  CG  HIS A 115     5199   3724   3844    165   1326   -563
ATOM    161  ND1 HIS A 115       1.438   8.487   0.046  1.00 34.70           N  
ANISOU  161  ND1 HIS A 115     5264   3966   3955    156   1272   -577
ATOM    162  CD2 HIS A 115       2.513   8.259  -1.860  1.00 38.49           C  
ANISOU  162  CD2 HIS A 115     5966   4198   4460    158   1350   -473
ATOM    163  CE1 HIS A 115       1.048   7.390  -0.556  1.00 36.37           C  
ANISOU  163  CE1 HIS A 115     5574   4090   4156    144   1262   -501
ATOM    164  NE2 HIS A 115       1.781   7.115  -1.630  1.00 35.73           N  
ANISOU  164  NE2 HIS A 115     5630   3860   4084    147   1308   -434
ATOM    165  H   HIS A 115       1.162  11.766  -2.466  1.00 36.38           H  
ATOM    166  HA  HIS A 115       1.304  11.762  -0.392  1.00 36.42           H  
ATOM    167  HB3 HIS A 115       3.252  10.371   0.672  1.00 35.22           H  
ATOM    168  HB2 HIS A 115       3.987  10.301  -0.858  1.00 35.22           H  
ATOM    169  HD2 HIS A 115       3.030   8.428  -2.793  1.00 38.49           H  
ATOM    170  HE1 HIS A 115       0.190   6.819  -0.231  1.00 36.37           H  
ATOM    171  HE2 HIS A 115       1.681   6.308  -2.228  1.00 35.73           H  
ATOM    172  N   THR A 116       2.700  14.159  -0.909  1.00 37.66           N  
ANISOU  172  N   THR A 116     5579   4251   4479     85   1537   -825
ATOM    173  CA  THR A 116       3.190  15.498  -0.645  1.00 36.14           C  
ANISOU  173  CA  THR A 116     5303   4119   4308    103   1560   -914
ATOM    174  C   THR A 116       3.269  15.899   0.833  1.00 29.39           C  
ANISOU  174  C   THR A 116     4291   3467   3410    136   1498   -983
ATOM    175  O   THR A 116       4.003  16.895   1.044  1.00 40.49           O  
ANISOU  175  O   THR A 116     5616   4955   4814    176   1501  -1048
ATOM    176  CB  THR A 116       2.293  16.514  -1.378  1.00 40.43           C  
ANISOU  176  CB  THR A 116     5913   4538   4911     18   1674   -947
ATOM    177  OG1 THR A 116       0.978  16.499  -0.825  1.00 42.34           O  
ANISOU  177  OG1 THR A 116     6228   4703   5156    -59   1715   -906
ATOM    178  CG2 THR A 116       2.215  16.258  -2.917  1.00 43.34           C  
ANISOU  178  CG2 THR A 116     6386   4771   5310     29   1733   -917
ATOM    179  H   THR A 116       1.858  14.025  -1.450  1.00 37.66           H  
ATOM    180  HA  THR A 116       4.209  15.496  -1.033  1.00 36.14           H  
ATOM    181  HB  THR A 116       2.628  17.539  -1.224  1.00 40.43           H  
ATOM    182  HG1 THR A 116       0.802  17.403  -0.557  1.00 42.34           H  
ATOM    183 HG21 THR A 116       1.554  17.056  -3.258  1.00 43.34           H  
ATOM    184 HG22 THR A 116       3.191  16.401  -3.381  1.00 43.34           H  
ATOM    185 HG23 THR A 116       1.692  15.331  -3.152  1.00 43.34           H  
ATOM    186  N   TYR A 117       2.812  15.099   1.871  1.00 33.37           N  
ANISOU  186  N   TYR A 117     4750   4059   3870    128   1444   -965
ATOM    187  CA  TYR A 117       3.045  15.422   3.271  1.00 30.46           C  
ANISOU  187  CA  TYR A 117     4233   3904   3435    178   1378  -1007
ATOM    188  C   TYR A 117       4.527  15.030   3.696  1.00 34.31           C  
ANISOU  188  C   TYR A 117     4652   4529   3854    300   1306   -977
ATOM    189  O   TYR A 117       5.011  15.550   4.724  1.00 30.46           O  
ANISOU  189  O   TYR A 117     4060   4213   3300    362   1275   -984
ATOM    190  CB  TYR A 117       2.058  14.580   4.146  1.00 31.05           C  
ANISOU  190  CB  TYR A 117     4281   4042   3475    148   1336   -985
ATOM    191  CG  TYR A 117       2.022  13.079   3.895  1.00 23.74           C  
ANISOU  191  CG  TYR A 117     3411   3086   2525    174   1283   -904
ATOM    192  CD1 TYR A 117       1.138  12.530   2.932  1.00 25.85           C  
ANISOU  192  CD1 TYR A 117     3814   3164   2843    108   1330   -855
ATOM    193  CD2 TYR A 117       2.894  12.250   4.552  1.00 28.00           C  
ANISOU  193  CD2 TYR A 117     3870   3783   2984    265   1194   -865
ATOM    194  CE1 TYR A 117       1.112  11.162   2.625  1.00 31.61           C  
ANISOU  194  CE1 TYR A 117     4598   3859   3552    127   1285   -781
ATOM    195  CE2 TYR A 117       2.871  10.839   4.285  1.00 30.56           C  
ANISOU  195  CE2 TYR A 117     4233   4084   3294    276   1147   -803
ATOM    196  CZ  TYR A 117       2.014  10.312   3.263  1.00 32.04           C  
ANISOU  196  CZ  TYR A 117     4558   4074   3542    204   1191   -766
ATOM    197  OH  TYR A 117       2.303   9.009   2.808  1.00 33.33           O  
ANISOU  197  OH  TYR A 117     4771   4199   3692    213   1149   -700
ATOM    198  H   TYR A 117       2.221  14.314   1.635  1.00 33.37           H  
ATOM    199  HA  TYR A 117       2.876  16.463   3.548  1.00 30.46           H  
ATOM    200  HB3 TYR A 117       1.117  15.103   3.975  1.00 31.05           H  
ATOM    201  HB2 TYR A 117       2.248  14.805   5.195  1.00 31.05           H  
ATOM    202  HD1 TYR A 117       0.468  13.174   2.381  1.00 25.85           H  
ATOM    203  HD2 TYR A 117       3.536  12.687   5.302  1.00 28.00           H  
ATOM    204  HE1 TYR A 117       0.399  10.903   1.856  1.00 31.61           H  
ATOM    205  HE2 TYR A 117       3.645  10.368   4.873  1.00 30.56           H  
ATOM    206  HH  TYR A 117       1.826   8.721   2.026  1.00 33.33           H  
ATOM    207  N   LEU A 118       5.216  14.179   2.902  1.00 31.45           N  
ANISOU  207  N   LEU A 118     4358   4082   3508    329   1295   -930
ATOM    208  CA  LEU A 118       6.661  13.906   2.962  1.00 31.55           C  
ANISOU  208  CA  LEU A 118     4307   4213   3468    434   1237   -906
ATOM    209  C   LEU A 118       7.560  15.117   2.537  1.00 35.14           C  
ANISOU  209  C   LEU A 118     4748   4655   3949    484   1273   -951
ATOM    210  O   LEU A 118       8.771  15.039   2.622  1.00 47.02           O  
ANISOU  210  O   LEU A 118     6202   6242   5422    569   1237   -936
ATOM    211  CB  LEU A 118       7.068  12.662   2.166  1.00 27.87           C  
ANISOU  211  CB  LEU A 118     3924   3642   3023    422   1214   -837
ATOM    212  CG  LEU A 118       6.290  11.350   2.446  1.00 33.59           C  
ANISOU  212  CG  LEU A 118     4622   4445   3696    413   1150   -789
ATOM    213  CD1 LEU A 118       6.610  10.178   1.523  1.00 35.47           C  
ANISOU  213  CD1 LEU A 118     4984   4521   3972    388   1150   -712
ATOM    214  CD2 LEU A 118       6.456  10.973   3.913  1.00 42.59           C  
ANISOU  214  CD2 LEU A 118     5593   5868   4721    508   1073   -783
ATOM    215  H   LEU A 118       4.751  13.693   2.148  1.00 31.45           H  
ATOM    216  HA  LEU A 118       6.767  13.765   4.038  1.00 31.55           H  
ATOM    217  HB3 LEU A 118       8.141  12.516   2.285  1.00 27.87           H  
ATOM    218  HB2 LEU A 118       6.826  12.897   1.130  1.00 27.87           H  
ATOM    219  HG  LEU A 118       5.227  11.572   2.358  1.00 33.59           H  
ATOM    220 HD11 LEU A 118       6.877  10.535   0.529  1.00 35.47           H  
ATOM    221 HD12 LEU A 118       7.418   9.482   1.745  1.00 35.47           H  
ATOM    222 HD13 LEU A 118       5.678   9.630   1.385  1.00 35.47           H  
ATOM    223 HD21 LEU A 118       7.406  11.250   4.371  1.00 42.59           H  
ATOM    224 HD22 LEU A 118       5.743  11.499   4.548  1.00 42.59           H  
ATOM    225 HD23 LEU A 118       6.270   9.909   4.060  1.00 42.59           H  
ATOM    226  N   GLY A 119       6.927  16.188   2.044  1.00 45.41           N  
ANISOU  226  N   GLY A 119     6084   5860   5311    429   1346  -1010
ATOM    227  CA  GLY A 119       7.414  17.282   1.152  1.00 45.98           C  
ANISOU  227  CA  GLY A 119     6157   5893   5422    469   1386  -1057
ATOM    228  C   GLY A 119       7.023  16.829  -0.283  1.00 39.05           C  
ANISOU  228  C   GLY A 119     5418   4785   4634    408   1453  -1043
ATOM    229  O   GLY A 119       7.151  15.661  -0.676  1.00 39.54           O  
ANISOU  229  O   GLY A 119     5576   4741   4708    382   1448   -969
ATOM    230  H   GLY A 119       5.972  15.977   1.789  1.00 45.41           H  
ATOM    231  HA3 GLY A 119       8.491  17.384   1.282  1.00 45.98           H  
ATOM    232  HA2 GLY A 119       6.885  18.190   1.442  1.00 45.98           H  
ATOM    233  N   ALA A 120       6.586  17.752  -1.109  1.00 43.88           N  
ANISOU  233  N   ALA A 120     6046   5325   5302    387   1522  -1106
ATOM    234  CA  ALA A 120       6.330  17.623  -2.507  1.00 54.62           C  
ANISOU  234  CA  ALA A 120     7535   6486   6733    327   1600  -1090
ATOM    235  C   ALA A 120       7.592  17.519  -3.283  1.00 55.35           C  
ANISOU  235  C   ALA A 120     7659   6516   6854    402   1596  -1088
ATOM    236  O   ALA A 120       7.746  16.575  -4.055  1.00 59.59           O  
ANISOU  236  O   ALA A 120     8289   6910   7444    370   1662  -1088
ATOM    237  CB  ALA A 120       5.386  18.836  -2.891  1.00 50.83           C  
ANISOU  237  CB  ALA A 120     7054   5957   6302    248   1688  -1163
ATOM    238  H   ALA A 120       6.447  18.678  -0.729  1.00 43.88           H  
ATOM    239  HA  ALA A 120       5.693  16.745  -2.610  1.00 54.62           H  
ATOM    240  HB1 ALA A 120       5.055  18.804  -3.929  1.00 50.83           H  
ATOM    241  HB2 ALA A 120       4.511  18.884  -2.243  1.00 50.83           H  
ATOM    242  HB3 ALA A 120       5.919  19.777  -2.762  1.00 50.83           H  
ATOM    243  N   ASP A 121       8.571  18.365  -3.053  1.00 50.59           N  
ANISOU  243  N   ASP A 121     6980   6023   6217    505   1524  -1085
ATOM    244  CA  ASP A 121       9.938  18.233  -3.680  1.00 58.75           C  
ANISOU  244  CA  ASP A 121     8034   6998   7292    583   1517  -1094
ATOM    245  C   ASP A 121      10.828  17.201  -3.049  1.00 60.60           C  
ANISOU  245  C   ASP A 121     8271   7253   7502    637   1453  -1019
ATOM    246  O   ASP A 121      11.039  17.281  -1.836  1.00 63.31           O  
ANISOU  246  O   ASP A 121     8504   7739   7811    721   1400  -1031
ATOM    247  CB  ASP A 121      10.663  19.544  -3.929  1.00  0.00           C  
ATOM    248  CG  ASP A 121      10.004  20.647  -4.824  1.00  0.00           C  
ATOM    249  OD1 ASP A 121       9.191  20.350  -5.677  1.00  0.00           O  
ATOM    250  OD2 ASP A 121      10.465  21.807  -4.722  1.00  0.00           O1-
ATOM    251  H   ASP A 121       8.587  18.932  -2.217  1.00 50.59           H  
ATOM    252  HA  ASP A 121       9.716  17.958  -4.711  1.00 58.75           H  
ATOM    253  HB3 ASP A 121      11.654  19.322  -4.325  1.00  0.00           H  
ATOM    254  HB2 ASP A 121      10.729  19.964  -2.925  1.00  0.00           H  
ATOM    255  N   MET A 122      11.370  16.231  -3.860  1.00 55.23           N  
ANISOU  255  N   MET A 122     7715   6436   6832    589   1464   -938
ATOM    256  CA  MET A 122      12.348  15.292  -3.468  1.00 54.53           C  
ANISOU  256  CA  MET A 122     7653   6339   6728    625   1413   -858
ATOM    257  C   MET A 122      13.485  15.249  -4.445  1.00 55.04           C  
ANISOU  257  C   MET A 122     7816   6245   6852    659   1428   -840
ATOM    258  O   MET A 122      13.366  15.668  -5.554  1.00 59.11           O  
ANISOU  258  O   MET A 122     8420   6639   7399    621   1481   -857
ATOM    259  CB  MET A 122      11.702  13.868  -3.170  1.00 46.11           C  
ANISOU  259  CB  MET A 122     6650   5257   5612    555   1399   -776
ATOM    260  CG  MET A 122      10.819  13.725  -1.951  1.00 41.86           C  
ANISOU  260  CG  MET A 122     5996   4895   5013    542   1355   -792
ATOM    261  SD  MET A 122      10.542  11.948  -1.418  1.00 45.12           S  
ANISOU  261  SD  MET A 122     6429   5343   5370    524   1293   -695
ATOM    262  CE  MET A 122       9.872  12.373   0.268  1.00 38.43           C  
ANISOU  262  CE  MET A 122     5409   4742   4452    518   1241   -754
ATOM    263  H   MET A 122      11.082  16.119  -4.821  1.00 55.23           H  
ATOM    264  HA  MET A 122      12.720  15.622  -2.498  1.00 54.53           H  
ATOM    265  HB3 MET A 122      12.480  13.118  -3.023  1.00 46.11           H  
ATOM    266  HB2 MET A 122      11.112  13.479  -4.000  1.00 46.11           H  
ATOM    267  HG3 MET A 122       9.826  14.160  -2.062  1.00 41.86           H  
ATOM    268  HG2 MET A 122      11.144  14.431  -1.186  1.00 41.86           H  
ATOM    269  HE1 MET A 122       9.025  13.058   0.253  1.00 38.43           H  
ATOM    270  HE2 MET A 122       9.687  11.411   0.747  1.00 38.43           H  
ATOM    271  HE3 MET A 122      10.749  12.760   0.786  1.00 38.43           H  
ATOM    272  N   GLU A 123      14.647  14.658  -4.018  1.00 53.65           N  
ANISOU  272  N   GLU A 123     7616   6075   6692    734   1382   -808
ATOM    273  CA  GLU A 123      15.741  14.360  -4.930  1.00 50.75           C  
ANISOU  273  CA  GLU A 123     7349   5552   6383    765   1377   -781
ATOM    274  C   GLU A 123      15.355  13.085  -5.770  1.00 48.49           C  
ANISOU  274  C   GLU A 123     7193   5181   6049    691   1389   -706
ATOM    275  O   GLU A 123      15.231  12.026  -5.147  1.00 48.91           O  
ANISOU  275  O   GLU A 123     7251   5298   6035    637   1381   -650
ATOM    276  CB  GLU A 123      17.118  14.509  -4.249  1.00 53.38           C  
ANISOU  276  CB  GLU A 123     7634   5895   6752    854   1323   -743
ATOM    277  CG  GLU A 123      17.239  15.848  -3.518  1.00 56.57           C  
ANISOU  277  CG  GLU A 123     7908   6373   7213    951   1308   -800
ATOM    278  CD  GLU A 123      18.541  15.960  -2.747  1.00 63.29           C  
ANISOU  278  CD  GLU A 123     8723   7192   8131   1042   1261   -735
ATOM    279  OE1 GLU A 123      18.606  16.828  -1.856  1.00 55.59           O  
ANISOU  279  OE1 GLU A 123     7850   6067   7204   1042   1229   -681
ATOM    280  OE2 GLU A 123      19.575  15.274  -3.002  1.00 76.09           O1-
ANISOU  280  OE2 GLU A 123    10205   8942   9765   1117   1255   -733
ATOM    281  H   GLU A 123      14.735  14.421  -3.040  1.00 53.65           H  
ATOM    282  HA  GLU A 123      15.855  15.205  -5.610  1.00 50.75           H  
ATOM    283  HB3 GLU A 123      17.915  14.282  -4.957  1.00 53.38           H  
ATOM    284  HB2 GLU A 123      17.088  13.714  -3.504  1.00 53.38           H  
ATOM    285  HG3 GLU A 123      16.361  15.954  -2.882  1.00 56.57           H  
ATOM    286  HG2 GLU A 123      17.119  16.637  -4.261  1.00 56.57           H  
ATOM    287  N   GLU A 124      15.179  13.279  -7.028  1.00 52.65           N  
ANISOU  287  N   GLU A 124     7819   5572   6615    698   1398   -712
ATOM    288  CA  GLU A 124      14.648  12.248  -7.919  1.00 51.22           C  
ANISOU  288  CA  GLU A 124     7758   5322   6383    650   1401   -647
ATOM    289  C   GLU A 124      15.726  11.439  -8.569  1.00 59.60           C  
ANISOU  289  C   GLU A 124     8856   6305   7485    708   1337   -626
ATOM    290  O   GLU A 124      16.831  11.919  -8.901  1.00 59.01           O  
ANISOU  290  O   GLU A 124     8732   6182   7508    785   1298   -670
ATOM    291  CB  GLU A 124      13.790  12.918  -8.998  1.00  0.00           C  
ATOM    292  CG  GLU A 124      12.613  13.773  -8.509  1.00  0.00           C  
ATOM    293  CD  GLU A 124      11.701  14.272  -9.688  1.00  0.00           C  
ATOM    294  OE1 GLU A 124      11.681  13.698 -10.804  1.00  0.00           O  
ATOM    295  OE2 GLU A 124      11.021  15.313  -9.410  1.00  0.00           O1-
ATOM    296  H   GLU A 124      15.516  14.140  -7.434  1.00 52.65           H  
ATOM    297  HA  GLU A 124      14.018  11.545  -7.375  1.00 51.22           H  
ATOM    298  HB3 GLU A 124      13.384  12.122  -9.624  1.00  0.00           H  
ATOM    299  HB2 GLU A 124      14.350  13.503  -9.728  1.00  0.00           H  
ATOM    300  HG3 GLU A 124      12.841  14.694  -7.973  1.00  0.00           H  
ATOM    301  HG2 GLU A 124      12.106  13.178  -7.749  1.00  0.00           H  
ATOM    302  N   PHE A 125      15.346  10.137  -8.746  1.00 64.33           N  
ANISOU  302  N   PHE A 125     9537   6885   8022    676   1317   -560
ATOM    303  CA  PHE A 125      16.172   9.037  -9.250  1.00 60.45           C  
ANISOU  303  CA  PHE A 125     9084   6308   7577    722   1247   -549
ATOM    304  C   PHE A 125      15.419   8.402 -10.402  1.00 68.16           C  
ANISOU  304  C   PHE A 125    10176   7229   8492    677   1256   -532
ATOM    305  O   PHE A 125      14.458   7.659 -10.122  1.00 65.84           O  
ANISOU  305  O   PHE A 125     9926   6996   8095    625   1268   -463
ATOM    306  CB  PHE A 125      16.463   7.969  -8.140  1.00 60.66           C  
ANISOU  306  CB  PHE A 125     9071   6399   7578    737   1198   -477
ATOM    307  CG  PHE A 125      17.502   8.323  -7.148  1.00 58.97           C  
ANISOU  307  CG  PHE A 125     8733   6277   7396    783   1196   -474
ATOM    308  CD1 PHE A 125      17.056   9.091  -6.043  1.00 53.53           C  
ANISOU  308  CD1 PHE A 125     7976   5529   6833    863   1173   -527
ATOM    309  CD2 PHE A 125      18.814   8.016  -7.298  1.00 52.33           C  
ANISOU  309  CD2 PHE A 125     7836   5581   6467    755   1205   -418
ATOM    310  CE1 PHE A 125      17.962   9.509  -5.099  1.00 52.50           C  
ANISOU  310  CE1 PHE A 125     7723   5501   6724    919   1175   -520
ATOM    311  CE2 PHE A 125      19.760   8.389  -6.338  1.00 48.77           C  
ANISOU  311  CE2 PHE A 125     7255   5242   6033    805   1202   -422
ATOM    312  CZ  PHE A 125      19.309   9.151  -5.271  1.00 49.55           C  
ANISOU  312  CZ  PHE A 125     7286   5300   6241    890   1195   -470
ATOM    313  H   PHE A 125      14.462   9.839  -8.361  1.00 64.33           H  
ATOM    314  HA  PHE A 125      17.063   9.492  -9.683  1.00 60.45           H  
ATOM    315  HB3 PHE A 125      16.840   7.053  -8.595  1.00 60.66           H  
ATOM    316  HB2 PHE A 125      15.521   7.642  -7.699  1.00 60.66           H  
ATOM    317  HD1 PHE A 125      16.000   9.305  -5.968  1.00 53.53           H  
ATOM    318  HD2 PHE A 125      19.200   7.599  -8.216  1.00 52.33           H  
ATOM    319  HE1 PHE A 125      17.564  10.068  -4.265  1.00 52.50           H  
ATOM    320  HE2 PHE A 125      20.827   8.252  -6.433  1.00 48.77           H  
ATOM    321  HZ  PHE A 125      20.017   9.473  -4.522  1.00 49.55           H  
ATOM    322  N   HIS A 126      15.931   8.629 -11.609  1.00 85.88           N  
ANISOU  322  N   HIS A 126    12470   9356  10803    701   1246   -598
ATOM    323  CA  HIS A 126      15.480   8.069 -12.839  1.00 93.03           C  
ANISOU  323  CA  HIS A 126    13484  10207  11658    673   1243   -591
ATOM    324  C   HIS A 126      16.036   6.621 -13.005  1.00 90.01           C  
ANISOU  324  C   HIS A 126    13109   9725  11365    720   1136   -603
ATOM    325  O   HIS A 126      16.925   6.139 -12.218  1.00 85.58           O  
ANISOU  325  O   HIS A 126    12491   9070  10955    777   1073   -649
ATOM    326  CB  HIS A 126      16.014   9.030 -14.001  1.00 94.91           C  
ANISOU  326  CB  HIS A 126    13767  10374  11921    669   1294   -659
ATOM    327  CG  HIS A 126      17.554   9.098 -14.076  1.00 95.97           C  
ANISOU  327  CG  HIS A 126    13859  10568  12038    638   1382   -672
ATOM    328  ND1 HIS A 126      18.306   8.530 -15.114  1.00 98.22           N  
ANISOU  328  ND1 HIS A 126    14185  10909  12227    568   1458   -622
ATOM    329  CD2 HIS A 126      18.431   9.827 -13.359  1.00 93.12           C  
ANISOU  329  CD2 HIS A 126    13416  10206  11759    668   1397   -736
ATOM    330  CE1 HIS A 126      19.537   8.920 -14.896  1.00 99.87           C  
ANISOU  330  CE1 HIS A 126    14335  11146  12465    550   1517   -658
ATOM    331  NE2 HIS A 126      19.692   9.636 -13.825  1.00 96.72           N  
ANISOU  331  NE2 HIS A 126    13862  10723  12165    611   1483   -729
ATOM    332  H   HIS A 126      16.696   9.282 -11.705  1.00 85.88           H  
ATOM    333  HA  HIS A 126      14.423   7.965 -13.085  1.00 93.03           H  
ATOM    334  HB3 HIS A 126      15.677  10.064 -13.920  1.00 94.91           H  
ATOM    335  HB2 HIS A 126      15.649   8.663 -14.960  1.00 94.91           H  
ATOM    336  HD2 HIS A 126      18.028  10.485 -12.603  1.00 93.12           H  
ATOM    337  HE1 HIS A 126      20.289   8.470 -15.527  1.00 99.87           H  
ATOM    338  HE2 HIS A 126      20.558  10.016 -13.472  1.00 96.72           H  
ATOM    339  N   GLY A 127      15.776   5.973 -14.152  1.00 81.97           N  
ANISOU  339  N   GLY A 127    12155   8713  10275    695   1104   -558
ATOM    340  CA  GLY A 127      16.184   4.634 -14.505  1.00 77.06           C  
ANISOU  340  CA  GLY A 127    11533   7989   9759    726    990   -563
ATOM    341  C   GLY A 127      15.289   3.651 -13.751  1.00 75.76           C  
ANISOU  341  C   GLY A 127    11433   7904   9449    681    990   -497
ATOM    342  O   GLY A 127      14.394   4.097 -12.991  1.00 69.82           O  
ANISOU  342  O   GLY A 127    10729   7248   8550    635   1069   -455
ATOM    343  H   GLY A 127      15.196   6.391 -14.865  1.00 81.97           H  
ATOM    344  HA3 GLY A 127      17.247   4.465 -14.334  1.00 77.06           H  
ATOM    345  HA2 GLY A 127      15.957   4.550 -15.568  1.00 77.06           H  
ATOM    346  N   ARG A 128      15.683   2.356 -13.959  1.00 60.47           N  
ANISOU  346  N   ARG A 128     9495   5914   7566    688    895   -476
ATOM    347  CA  ARG A 128      15.330   1.184 -13.176  1.00 61.08           C  
ANISOU  347  CA  ARG A 128     9645   6067   7497    646    895   -425
ATOM    348  C   ARG A 128      16.598   0.334 -12.835  1.00 61.51           C  
ANISOU  348  C   ARG A 128     9701   6062   7609    644    789   -405
ATOM    349  O   ARG A 128      17.483   0.219 -13.714  1.00 62.51           O  
ANISOU  349  O   ARG A 128     9886   6099   7767    638    730   -432
ATOM    350  CB  ARG A 128      14.469   0.274 -14.130  1.00 30.00           C  
ATOM    351  CG  ARG A 128      13.136   1.040 -14.478  1.00 30.00           C  
ATOM    352  CD  ARG A 128      12.135   0.211 -15.353  1.00 30.00           C  
ATOM    353  NE  ARG A 128      11.471  -0.905 -14.639  1.00 30.00           N  
ATOM    354  CZ  ARG A 128      10.239  -0.867 -14.258  1.00 30.00           C  
ATOM    355  NH1 ARG A 128       9.364   0.095 -14.521  1.00 30.00           N  
ATOM    356  NH2 ARG A 128       9.743  -1.848 -13.496  1.00 30.00           N1+
ATOM    357  H   ARG A 128      16.241   2.194 -14.785  1.00 60.47           H  
ATOM    358  HA  ARG A 128      14.834   1.386 -12.227  1.00 61.08           H  
ATOM    359  HB3 ARG A 128      14.187  -0.699 -13.728  1.00 30.00           H  
ATOM    360  HB2 ARG A 128      15.091   0.020 -14.989  1.00 30.00           H  
ATOM    361  HG3 ARG A 128      13.260   2.012 -14.954  1.00 30.00           H  
ATOM    362  HG2 ARG A 128      12.621   1.232 -13.536  1.00 30.00           H  
ATOM    363  HD3 ARG A 128      12.731  -0.370 -16.057  1.00 30.00           H  
ATOM    364  HD2 ARG A 128      11.527   0.757 -16.074  1.00 30.00           H  
ATOM    365  HE  ARG A 128      11.969  -1.781 -14.577  1.00 30.00           H  
ATOM    366 HH12 ARG A 128       8.407   0.040 -14.205  1.00 30.00           H  
ATOM    367 HH11 ARG A 128       9.516   0.518 -15.425  1.00 30.00           H  
ATOM    368 HH22 ARG A 128       8.752  -2.046 -13.499  1.00 30.00           H  
ATOM    369 HH21 ARG A 128      10.444  -2.463 -13.109  1.00 30.00           H  
ATOM    370  N   THR A 129      16.524  -0.466 -11.752  1.00 58.60           N  
ANISOU  370  N   THR A 129     9264   5743   7257    645    762   -351
ATOM    371  CA  THR A 129      17.365  -1.624 -11.567  1.00 56.83           C  
ANISOU  371  CA  THR A 129     9028   5439   7127    635    650   -315
ATOM    372  C   THR A 129      17.048  -2.760 -12.590  1.00 51.35           C  
ANISOU  372  C   THR A 129     8418   4853   6241    594    672   -296
ATOM    373  O   THR A 129      15.894  -3.205 -12.676  1.00 48.61           O  
ANISOU  373  O   THR A 129     8084   4670   5716    573    752   -250
ATOM    374  CB  THR A 129      17.034  -2.253 -10.200  1.00 54.75           C  
ANISOU  374  CB  THR A 129     8662   5188   6951    646    608   -236
ATOM    375  OG1 THR A 129      17.190  -1.216  -9.159  1.00 58.88           O  
ANISOU  375  OG1 THR A 129     9112   5686   7575    692    637   -247
ATOM    376  CG2 THR A 129      17.869  -3.473  -9.788  1.00 58.55           C  
ANISOU  376  CG2 THR A 129     9098   5484   7665    625    446   -148
ATOM    377  H   THR A 129      15.788  -0.359 -11.070  1.00 58.60           H  
ATOM    378  HA  THR A 129      18.427  -1.379 -11.586  1.00 56.83           H  
ATOM    379  HB  THR A 129      15.979  -2.514 -10.285  1.00 54.75           H  
ATOM    380  HG1 THR A 129      16.399  -0.691  -9.306  1.00 58.88           H  
ATOM    381 HG21 THR A 129      17.448  -4.472  -9.906  1.00 58.55           H  
ATOM    382 HG22 THR A 129      18.874  -3.400 -10.204  1.00 58.55           H  
ATOM    383 HG23 THR A 129      17.911  -3.493  -8.699  1.00 58.55           H  
ATOM    384  N   LEU A 130      18.035  -3.161 -13.353  1.00 53.56           N  
ANISOU  384  N   LEU A 130     8751   5027   6574    582    594   -320
ATOM    385  CA  LEU A 130      17.916  -4.389 -14.199  1.00 47.21           C  
ANISOU  385  CA  LEU A 130     8025   4307   5606    548    589   -298
ATOM    386  C   LEU A 130      18.310  -5.585 -13.339  1.00 45.46           C  
ANISOU  386  C   LEU A 130     7775   3950   5546    528    454   -282
ATOM    387  O   LEU A 130      18.871  -5.419 -12.263  1.00 43.44           O  
ANISOU  387  O   LEU A 130     7498   3507   5502    533    375   -303
ATOM    388  CB  LEU A 130      18.825  -4.195 -15.417  1.00 42.18           C  
ANISOU  388  CB  LEU A 130     7487   3668   4872    550    631   -334
ATOM    389  CG  LEU A 130      18.660  -2.918 -16.220  1.00 51.91           C  
ANISOU  389  CG  LEU A 130     8760   5044   5920    537    748   -280
ATOM    390  CD1 LEU A 130      19.603  -3.004 -17.395  1.00 54.88           C  
ANISOU  390  CD1 LEU A 130     9220   5370   6263    545    788   -313
ATOM    391  CD2 LEU A 130      17.290  -2.757 -16.754  1.00 54.15           C  
ANISOU  391  CD2 LEU A 130     9068   5445   6060    504    745   -195
ATOM    392  H   LEU A 130      18.943  -2.816 -13.077  1.00 53.56           H  
ATOM    393  HA  LEU A 130      16.881  -4.517 -14.517  1.00 47.21           H  
ATOM    394  HB3 LEU A 130      18.660  -5.021 -16.109  1.00 42.18           H  
ATOM    395  HB2 LEU A 130      19.846  -4.329 -15.063  1.00 42.18           H  
ATOM    396  HG  LEU A 130      18.921  -2.113 -15.533  1.00 51.91           H  
ATOM    397 HD11 LEU A 130      20.627  -3.057 -17.024  1.00 54.88           H  
ATOM    398 HD12 LEU A 130      19.438  -3.759 -18.163  1.00 54.88           H  
ATOM    399 HD13 LEU A 130      19.614  -2.023 -17.870  1.00 54.88           H  
ATOM    400 HD21 LEU A 130      16.932  -3.659 -17.250  1.00 54.15           H  
ATOM    401 HD22 LEU A 130      16.562  -2.451 -16.003  1.00 54.15           H  
ATOM    402 HD23 LEU A 130      17.394  -1.945 -17.474  1.00 54.15           H  
ATOM    403  N   HIS A 131      17.977  -6.777 -13.739  1.00 43.79           N  
ANISOU  403  N   HIS A 131     7556   3822   5262    494    422   -225
ATOM    404  CA  HIS A 131      18.107  -8.069 -13.102  1.00 46.35           C  
ANISOU  404  CA  HIS A 131     7843   4012   5754    451    287   -168
ATOM    405  C   HIS A 131      17.738  -9.092 -14.131  1.00 49.85           C  
ANISOU  405  C   HIS A 131     8385   4453   6103    429    254   -213
ATOM    406  O   HIS A 131      17.024  -8.798 -15.071  1.00 51.25           O  
ANISOU  406  O   HIS A 131     8653   4769   6051    443    332   -249
ATOM    407  CB  HIS A 131      17.280  -8.145 -11.833  1.00 44.53           C  
ANISOU  407  CB  HIS A 131     7547   3867   5507    415    259    -64
ATOM    408  CG  HIS A 131      17.929  -7.847 -10.490  1.00 44.53           C  
ANISOU  408  CG  HIS A 131     7445   3883   5592    442    289      1
ATOM    409  ND1 HIS A 131      19.223  -8.210 -10.182  1.00 46.46           N  
ANISOU  409  ND1 HIS A 131     7599   3948   6104    458    229     70
ATOM    410  CD2 HIS A 131      17.363  -7.244  -9.369  1.00 44.96           C  
ANISOU  410  CD2 HIS A 131     7468   4110   5504    459    372     20
ATOM    411  CE1 HIS A 131      19.530  -7.581  -9.080  1.00 44.20           C  
ANISOU  411  CE1 HIS A 131     7234   3728   5831    486    263    134
ATOM    412  NE2 HIS A 131      18.458  -7.024  -8.512  1.00 46.53           N  
ANISOU  412  NE2 HIS A 131     7561   4236   5881    488    355     99
ATOM    413  H   HIS A 131      17.431  -6.814 -14.588  1.00 43.79           H  
ATOM    414  HA  HIS A 131      19.173  -8.140 -12.886  1.00 46.35           H  
ATOM    415  HB3 HIS A 131      16.905  -9.164 -11.739  1.00 44.53           H  
ATOM    416  HB2 HIS A 131      16.309  -7.675 -11.986  1.00 44.53           H  
ATOM    417  HD2 HIS A 131      16.351  -6.918  -9.177  1.00 44.96           H  
ATOM    418  HE1 HIS A 131      20.486  -7.706  -8.593  1.00 44.20           H  
ATOM    419  HE2 HIS A 131      18.437  -6.634  -7.581  1.00 46.53           H  
ATOM    420  N   ASP A 132      18.197 -10.381 -13.969  1.00 45.95           N  
ANISOU  420  N   ASP A 132     7863   3783   5814    389    135   -174
ATOM    421  CA  ASP A 132      17.897 -11.501 -14.833  1.00 44.54           C  
ANISOU  421  CA  ASP A 132     7769   3587   5567    368     92   -218
ATOM    422  C   ASP A 132      16.917 -12.472 -14.047  1.00 39.10           C  
ANISOU  422  C   ASP A 132     7115   3052   4691    329     78   -185
ATOM    423  O   ASP A 132      17.156 -12.723 -12.843  1.00 39.49           O  
ANISOU  423  O   ASP A 132     7104   3180   4722    303     78   -112
ATOM    424  CB  ASP A 132      19.096 -12.328 -15.290  1.00 49.29           C  
ANISOU  424  CB  ASP A 132     8322   3949   6458    329    -17   -173
ATOM    425  CG  ASP A 132      20.284 -11.639 -16.057  1.00 53.12           C  
ANISOU  425  CG  ASP A 132     8789   4278   7117    370      0   -224
ATOM    426  OD1 ASP A 132      21.390 -12.227 -15.981  1.00 51.98           O  
ANISOU  426  OD1 ASP A 132     8561   3930   7259    344    -58   -140
ATOM    427  OD2 ASP A 132      20.098 -10.707 -16.896  1.00 54.68           O1-
ANISOU  427  OD2 ASP A 132     9054   4554   7169    423     81   -326
ATOM    428  H   ASP A 132      18.743 -10.606 -13.150  1.00 45.95           H  
ATOM    429  HA  ASP A 132      17.445 -11.109 -15.744  1.00 44.54           H  
ATOM    430  HB3 ASP A 132      18.783 -12.978 -16.107  1.00 49.29           H  
ATOM    431  HB2 ASP A 132      19.448 -13.139 -14.652  1.00 49.29           H  
ATOM    432  N   ASP A 133      15.940 -13.013 -14.770  1.00 46.40           N  
ANISOU  432  N   ASP A 133     8134   4019   5476    327     65   -232
ATOM    433  CA  ASP A 133      15.103 -14.131 -14.221  1.00 44.38           C  
ANISOU  433  CA  ASP A 133     7919   3910   5033    296     51   -204
ATOM    434  C   ASP A 133      15.966 -15.387 -13.909  1.00 41.85           C  
ANISOU  434  C   ASP A 133     7544   3482   4874    213    -80   -142
ATOM    435  O   ASP A 133      16.945 -15.637 -14.626  1.00 38.63           O  
ANISOU  435  O   ASP A 133     7099   2880   4700    182   -157   -114
ATOM    436  CB  ASP A 133      13.900 -14.458 -15.040  1.00 50.19           C  
ANISOU  436  CB  ASP A 133     8767   4723   5580    329     84   -238
ATOM    437  CG  ASP A 133      13.030 -13.429 -15.772  1.00 54.98           C  
ANISOU  437  CG  ASP A 133     9415   5388   6086    387    203   -242
ATOM    438  OD1 ASP A 133      13.241 -12.195 -15.852  1.00 55.05           O  
ANISOU  438  OD1 ASP A 133     9504   5394   6019    414    221   -255
ATOM    439  OD2 ASP A 133      12.083 -13.908 -16.341  1.00 53.66           O1-
ANISOU  439  OD2 ASP A 133     9197   5260   5931    402    275   -224
ATOM    440  H   ASP A 133      15.876 -12.921 -15.774  1.00 46.40           H  
ATOM    441  HA  ASP A 133      14.735 -13.737 -13.273  1.00 44.38           H  
ATOM    442  HB3 ASP A 133      13.180 -14.870 -14.334  1.00 50.19           H  
ATOM    443  HB2 ASP A 133      14.254 -15.195 -15.760  1.00 50.19           H  
ATOM    444  N   ASP A 134      15.524 -16.048 -12.806  1.00 48.07           N  
ANISOU  444  N   ASP A 134     8323   4400   5543    168    -97    -92
ATOM    445  CA  ASP A 134      16.067 -17.306 -12.256  1.00 48.06           C  
ANISOU  445  CA  ASP A 134     8239   4325   5695     63   -213     35
ATOM    446  C   ASP A 134      17.444 -17.209 -11.514  1.00 44.48           C  
ANISOU  446  C   ASP A 134     7669   3751   5480     22   -247    223
ATOM    447  O   ASP A 134      17.904 -18.195 -10.955  1.00 46.48           O  
ANISOU  447  O   ASP A 134     7915   3964   5780    -81   -349    429
ATOM    448  CB  ASP A 134      16.124 -18.556 -13.152  1.00  0.00           C  
ATOM    449  CG  ASP A 134      14.693 -18.897 -13.678  1.00  0.00           C  
ATOM    450  OD1 ASP A 134      13.684 -18.635 -12.962  1.00  0.00           O  
ATOM    451  OD2 ASP A 134      14.644 -19.487 -14.777  1.00  0.00           O1-
ATOM    452  H   ASP A 134      14.814 -15.650 -12.208  1.00 48.07           H  
ATOM    453  HA  ASP A 134      15.356 -17.503 -11.454  1.00 48.06           H  
ATOM    454  HB3 ASP A 134      16.570 -19.366 -12.575  1.00  0.00           H  
ATOM    455  HB2 ASP A 134      16.803 -18.552 -14.004  1.00  0.00           H  
ATOM    456  N   SER A 135      18.006 -16.025 -11.448  1.00 39.77           N  
ANISOU  456  N   SER A 135     7012   3109   4991     91   -176    191
ATOM    457  CA  SER A 135      19.377 -15.813 -10.933  1.00 39.04           C  
ANISOU  457  CA  SER A 135     6783   2918   5133     67   -196    397
ATOM    458  C   SER A 135      19.350 -15.787  -9.422  1.00 43.38           C  
ANISOU  458  C   SER A 135     7361   3608   5513     24   -211    561
ATOM    459  O   SER A 135      18.356 -15.357  -8.814  1.00 41.46           O  
ANISOU  459  O   SER A 135     7221   3534   4997     46   -150    448
ATOM    460  CB  SER A 135      20.120 -14.591 -11.663  1.00 36.92           C  
ANISOU  460  CB  SER A 135     6499   2572   4958    153   -130    307
ATOM    461  OG  SER A 135      19.587 -13.322 -11.225  1.00 44.30           O  
ANISOU  461  OG  SER A 135     7481   3681   5671    219    -27    181
ATOM    462  H   SER A 135      17.464 -15.198 -11.655  1.00 39.77           H  
ATOM    463  HA  SER A 135      19.943 -16.653 -11.336  1.00 39.04           H  
ATOM    464  HB3 SER A 135      20.114 -14.717 -12.746  1.00 36.92           H  
ATOM    465  HB2 SER A 135      21.164 -14.769 -11.408  1.00 36.92           H  
ATOM    466  HG  SER A 135      18.788 -13.242 -11.750  1.00 44.30           H  
ATOM    467  N   ILE A 136      20.369 -16.289  -8.730  1.00 41.53           N  
ANISOU  467  N   ILE A 136     7009   3340   5432    -37   -270    848
ATOM    468  CA  ILE A 136      20.474 -16.381  -7.242  1.00 37.65           C  
ANISOU  468  CA  ILE A 136     6442   3066   4798   -101   -292   1078
ATOM    469  C   ILE A 136      21.014 -14.970  -6.769  1.00 40.89           C  
ANISOU  469  C   ILE A 136     6741   3474   5323    -41   -238   1213
ATOM    470  O   ILE A 136      22.127 -14.628  -7.181  1.00 36.95           O  
ANISOU  470  O   ILE A 136     6175   2814   5049    -23   -241   1341
ATOM    471  CB  ILE A 136      21.426 -17.515  -6.860  1.00 38.30           C  
ANISOU  471  CB  ILE A 136     6444   3223   4885   -233   -405   1318
ATOM    472  CG1 ILE A 136      20.970 -18.893  -7.253  1.00 34.00           C  
ANISOU  472  CG1 ILE A 136     6019   2667   4234   -294   -470   1171
ATOM    473  CG2 ILE A 136      21.634 -17.500  -5.285  1.00 37.96           C  
ANISOU  473  CG2 ILE A 136     6246   3504   4673   -292   -409   1527
ATOM    474  CD1 ILE A 136      19.622 -19.280  -6.722  1.00 39.70           C  
ANISOU  474  CD1 ILE A 136     6667   3460   4959   -442   -602   1363
ATOM    475  H   ILE A 136      20.974 -16.902  -9.258  1.00 41.53           H  
ATOM    476  HA  ILE A 136      19.519 -16.568  -6.752  1.00 37.65           H  
ATOM    477  HB  ILE A 136      22.368 -17.285  -7.357  1.00 38.30           H  
ATOM    478 HG13 ILE A 136      21.611 -19.690  -6.876  1.00 34.00           H  
ATOM    479 HG12 ILE A 136      21.026 -19.030  -8.333  1.00 34.00           H  
ATOM    480 HG21 ILE A 136      22.348 -18.298  -5.081  1.00 37.96           H  
ATOM    481 HG22 ILE A 136      22.132 -16.596  -4.937  1.00 37.96           H  
ATOM    482 HG23 ILE A 136      20.675 -17.604  -4.779  1.00 37.96           H  
ATOM    483 HD11 ILE A 136      19.152 -20.116  -7.238  1.00 39.70           H  
ATOM    484 HD12 ILE A 136      19.691 -19.546  -5.667  1.00 39.70           H  
ATOM    485 HD13 ILE A 136      18.871 -18.503  -6.862  1.00 39.70           H  
ATOM    486  N   GLN A 137      20.216 -14.251  -5.959  1.00 40.62           N  
ANISOU  486  N   GLN A 137     6706   3624   5105     -3   -168   1173
ATOM    487  CA  GLN A 137      20.587 -12.878  -5.580  1.00 39.23           C  
ANISOU  487  CA  GLN A 137     6457   3445   5003     67   -115   1237
ATOM    488  C   GLN A 137      20.665 -12.649  -4.104  1.00 34.81           C  
ANISOU  488  C   GLN A 137     5747   3231   4248     27    -93   1454
ATOM    489  O   GLN A 137      19.743 -13.116  -3.423  1.00 38.69           O  
ANISOU  489  O   GLN A 137     6216   3990   4495    -20    -64   1408
ATOM    490  CB  GLN A 137      19.505 -11.934  -6.176  1.00 36.71           C  
ANISOU  490  CB  GLN A 137     6288   3039   4621    193     11    887
ATOM    491  CG  GLN A 137      19.632 -11.765  -7.729  1.00 38.78           C  
ANISOU  491  CG  GLN A 137     6624   3138   4973    224     15    631
ATOM    492  CD  GLN A 137      20.849 -11.101  -8.341  1.00 44.21           C  
ANISOU  492  CD  GLN A 137     7192   3612   5995    239    -37    671
ATOM    493  OE1 GLN A 137      21.273 -10.014  -7.939  1.00 44.87           O  
ANISOU  493  OE1 GLN A 137     7180   3641   6228    254    -56    839
ATOM    494  NE2 GLN A 137      21.370 -11.706  -9.391  1.00 47.00           N  
ANISOU  494  NE2 GLN A 137     7533   3859   6466    237    -51    530
ATOM    495  H   GLN A 137      19.404 -14.667  -5.525  1.00 40.62           H  
ATOM    496  HA  GLN A 137      21.530 -12.511  -5.984  1.00 39.23           H  
ATOM    497  HB3 GLN A 137      19.603 -10.963  -5.692  1.00 36.71           H  
ATOM    498  HB2 GLN A 137      18.523 -12.340  -5.934  1.00 36.71           H  
ATOM    499  HG3 GLN A 137      18.794 -11.105  -7.953  1.00 38.78           H  
ATOM    500  HG2 GLN A 137      19.390 -12.619  -8.362  1.00 38.78           H  
ATOM    501 HE22 GLN A 137      22.089 -11.135  -9.812  1.00 47.00           H  
ATOM    502 HE21 GLN A 137      21.088 -12.606  -9.751  1.00 47.00           H  
ATOM    503  N   VAL A 138      21.690 -12.029  -3.573  1.00 31.80           N  
ANISOU  503  N   VAL A 138     5237   2879   3965     69    -76   1666
ATOM    504  CA  VAL A 138      21.622 -11.600  -2.165  1.00 35.31           C  
ANISOU  504  CA  VAL A 138     5656   3631   4129     74    -21   1726
ATOM    505  C   VAL A 138      21.181 -10.112  -2.068  1.00 36.36           C  
ANISOU  505  C   VAL A 138     5736   3815   4265     75    -18   1649
ATOM    506  O   VAL A 138      21.900  -9.282  -2.641  1.00 36.36           O  
ANISOU  506  O   VAL A 138     5790   3569   4456    179     -1   1625
ATOM    507  CB  VAL A 138      22.914 -11.659  -1.418  1.00 33.03           C  
ANISOU  507  CB  VAL A 138     5205   3404   3941    -28   -178   1951
ATOM    508  CG1 VAL A 138      22.953 -11.356   0.102  1.00 35.96           C  
ANISOU  508  CG1 VAL A 138     5326   4145   4192    -60   -165   2031
ATOM    509  CG2 VAL A 138      23.471 -13.116  -1.586  1.00 36.76           C  
ANISOU  509  CG2 VAL A 138     5595   3929   4442   -156   -290   2046
ATOM    510  H   VAL A 138      22.497 -11.622  -4.023  1.00 31.80           H  
ATOM    511  HA  VAL A 138      21.010 -12.210  -1.501  1.00 35.31           H  
ATOM    512  HB  VAL A 138      23.683 -11.015  -1.846  1.00 33.03           H  
ATOM    513 HG11 VAL A 138      22.585 -10.339   0.235  1.00 35.96           H  
ATOM    514 HG12 VAL A 138      22.215 -11.917   0.676  1.00 35.96           H  
ATOM    515 HG13 VAL A 138      23.935 -11.427   0.569  1.00 35.96           H  
ATOM    516 HG21 VAL A 138      22.800 -13.972  -1.520  1.00 36.76           H  
ATOM    517 HG22 VAL A 138      23.875 -13.219  -2.593  1.00 36.76           H  
ATOM    518 HG23 VAL A 138      24.234 -13.317  -0.834  1.00 36.76           H  
ATOM    519  N   ILE A 139      20.021  -9.852  -1.469  1.00 40.69           N  
ANISOU  519  N   ILE A 139     6241   4666   4553    103    132   1493
ATOM    520  CA  ILE A 139      19.469  -8.494  -1.281  1.00 42.14           C  
ANISOU  520  CA  ILE A 139     6460   4906   4646    265    347   1291
ATOM    521  C   ILE A 139      19.247  -8.189   0.231  1.00 38.34           C  
ANISOU  521  C   ILE A 139     5710   4887   3972    186    379   1305
ATOM    522  O   ILE A 139      18.936  -9.084   0.979  1.00 37.02           O  
ANISOU  522  O   ILE A 139     5449   4914   3703     38    292   1308
ATOM    523  CB  ILE A 139      18.129  -8.299  -2.034  1.00 34.03           C  
ANISOU  523  CB  ILE A 139     5687   3718   3524    382    516    909
ATOM    524  CG1 ILE A 139      18.149  -9.036  -3.359  1.00 37.59           C  
ANISOU  524  CG1 ILE A 139     6300   3928   4053    329    409    848
ATOM    525  CG2 ILE A 139      17.700  -6.860  -2.238  1.00 45.34           C  
ANISOU  525  CG2 ILE A 139     7312   4876   5039    565    679    714
ATOM    526  CD1 ILE A 139      16.936  -8.985  -4.244  1.00 38.04           C  
ANISOU  526  CD1 ILE A 139     6613   3840   3999    434    557    471
ATOM    527  H   ILE A 139      19.665 -10.555  -0.837  1.00 40.69           H  
ATOM    528  HA  ILE A 139      20.172  -7.736  -1.626  1.00 42.14           H  
ATOM    529  HB  ILE A 139      17.306  -8.791  -1.516  1.00 34.03           H  
ATOM    530 HG13 ILE A 139      18.240 -10.079  -3.054  1.00 37.59           H  
ATOM    531 HG12 ILE A 139      18.905  -8.629  -4.031  1.00 37.59           H  
ATOM    532 HG21 ILE A 139      16.664  -6.887  -2.576  1.00 45.34           H  
ATOM    533 HG22 ILE A 139      17.815  -6.219  -1.364  1.00 45.34           H  
ATOM    534 HG23 ILE A 139      18.465  -6.412  -2.873  1.00 45.34           H  
ATOM    535 HD11 ILE A 139      17.239  -9.721  -4.988  1.00 38.04           H  
ATOM    536 HD12 ILE A 139      16.211  -9.377  -3.531  1.00 38.04           H  
ATOM    537 HD13 ILE A 139      16.661  -8.096  -4.812  1.00 38.04           H  
ATOM    538  N   PRO A 140      19.571  -6.921   0.664  1.00 39.18           N  
ANISOU  538  N   PRO A 140     5727   5095   4065    299    508   1256
ATOM    539  CA  PRO A 140      19.440  -6.496   2.034  1.00 38.06           C  
ANISOU  539  CA  PRO A 140     5334   5321   3805    223    529   1157
ATOM    540  C   PRO A 140      17.981  -6.359   2.434  1.00 36.31           C  
ANISOU  540  C   PRO A 140     5126   5165   3504    155    580    806
ATOM    541  O   PRO A 140      17.142  -5.849   1.704  1.00 40.27           O  
ANISOU  541  O   PRO A 140     5758   5512   4030    234    639    618
ATOM    542  CB  PRO A 140      20.135  -5.160   2.158  1.00 37.01           C  
ANISOU  542  CB  PRO A 140     5108   5239   3714    367    642   1177
ATOM    543  CG  PRO A 140      20.279  -4.684   0.714  1.00 44.31           C  
ANISOU  543  CG  PRO A 140     6211   5811   4814    489    633   1396
ATOM    544  CD  PRO A 140      20.159  -5.901  -0.172  1.00 41.34           C  
ANISOU  544  CD  PRO A 140     6124   5102   4480    486    613   1283
ATOM    545  HA  PRO A 140      19.841  -7.190   2.773  1.00 38.06           H  
ATOM    546  HB3 PRO A 140      21.149  -5.308   2.531  1.00 37.01           H  
ATOM    547  HB2 PRO A 140      19.501  -4.490   2.740  1.00 37.01           H  
ATOM    548  HG3 PRO A 140      21.112  -4.003   0.540  1.00 44.31           H  
ATOM    549  HG2 PRO A 140      19.368  -4.101   0.576  1.00 44.31           H  
ATOM    550  HD2 PRO A 140      19.658  -5.418  -1.011  1.00 41.34           H  
ATOM    551  HD3 PRO A 140      21.162  -6.198  -0.478  1.00 41.34           H  
ATOM    552  N   VAL A 141      17.685  -6.880   3.653  1.00 36.10           N  
ANISOU  552  N   VAL A 141     4952   5304   3461     77    552    732
ATOM    553  CA  VAL A 141      16.439  -6.774   4.333  1.00 37.21           C  
ANISOU  553  CA  VAL A 141     5044   5501   3592    100    587    525
ATOM    554  C   VAL A 141      16.469  -5.631   5.455  1.00 40.55           C  
ANISOU  554  C   VAL A 141     5294   6057   4055    188    622    451
ATOM    555  O   VAL A 141      17.362  -5.690   6.291  1.00 41.05           O  
ANISOU  555  O   VAL A 141     5141   6334   4124    208    567    589
ATOM    556  CB  VAL A 141      16.007  -8.053   5.037  1.00 31.53           C  
ANISOU  556  CB  VAL A 141     4228   4904   2847     54    499    595
ATOM    557  CG1 VAL A 141      14.588  -7.991   5.725  1.00 36.22           C  
ANISOU  557  CG1 VAL A 141     4686   5614   3462     92    495    450
ATOM    558  CG2 VAL A 141      15.987  -9.211   4.008  1.00 32.18           C  
ANISOU  558  CG2 VAL A 141     4540   4801   2885    -26    466    602
ATOM    559  H   VAL A 141      18.403  -7.228   4.273  1.00 36.10           H  
ATOM    560  HA  VAL A 141      15.690  -6.498   3.591  1.00 37.21           H  
ATOM    561  HB  VAL A 141      16.761  -8.394   5.746  1.00 31.53           H  
ATOM    562 HG11 VAL A 141      14.334  -8.970   6.132  1.00 36.22           H  
ATOM    563 HG12 VAL A 141      14.604  -7.277   6.549  1.00 36.22           H  
ATOM    564 HG13 VAL A 141      13.680  -7.839   5.143  1.00 36.22           H  
ATOM    565 HG21 VAL A 141      16.884  -9.286   3.394  1.00 32.18           H  
ATOM    566 HG22 VAL A 141      15.944 -10.138   4.580  1.00 32.18           H  
ATOM    567 HG23 VAL A 141      15.107  -9.204   3.366  1.00 32.18           H  
ATOM    568  N   LEU A 142      15.395  -4.827   5.479  1.00 43.48           N  
ANISOU  568  N   LEU A 142     5734   6323   4464    223    677    254
ATOM    569  CA  LEU A 142      15.023  -3.972   6.642  1.00 45.49           C  
ANISOU  569  CA  LEU A 142     5874   6660   4751    281    690    195
ATOM    570  C   LEU A 142      13.918  -4.773   7.403  1.00 44.53           C  
ANISOU  570  C   LEU A 142     5517   6799   4604    279    580    259
ATOM    571  O   LEU A 142      12.844  -4.996   6.887  1.00 46.49           O  
ANISOU  571  O   LEU A 142     5750   7069   4844    240    531    231
ATOM    572  CB  LEU A 142      14.377  -2.705   6.166  1.00 46.08           C  
ANISOU  572  CB  LEU A 142     6063   6565   4882    283    741      7
ATOM    573  CG  LEU A 142      15.288  -1.674   5.538  1.00 45.43           C  
ANISOU  573  CG  LEU A 142     5950   6473   4839    330    788    -50
ATOM    574  CD1 LEU A 142      14.584  -0.429   4.879  1.00 45.02           C  
ANISOU  574  CD1 LEU A 142     5939   6357   4808    396    831      0
ATOM    575  CD2 LEU A 142      16.383  -1.064   6.387  1.00 43.34           C  
ANISOU  575  CD2 LEU A 142     5749   6090   4630    317    808   -196
ATOM    576  H   LEU A 142      14.713  -4.937   4.742  1.00 43.48           H  
ATOM    577  HA  LEU A 142      15.907  -3.783   7.252  1.00 45.49           H  
ATOM    578  HB3 LEU A 142      13.935  -2.194   7.021  1.00 46.08           H  
ATOM    579  HB2 LEU A 142      13.596  -2.961   5.449  1.00 46.08           H  
ATOM    580  HG  LEU A 142      15.673  -2.242   4.692  1.00 45.43           H  
ATOM    581 HD11 LEU A 142      14.985   0.523   5.229  1.00 45.02           H  
ATOM    582 HD12 LEU A 142      14.626  -0.517   3.794  1.00 45.02           H  
ATOM    583 HD13 LEU A 142      13.526  -0.460   5.137  1.00 45.02           H  
ATOM    584 HD21 LEU A 142      16.846  -0.164   5.982  1.00 43.34           H  
ATOM    585 HD22 LEU A 142      16.129  -0.670   7.371  1.00 43.34           H  
ATOM    586 HD23 LEU A 142      17.028  -1.880   6.714  1.00 43.34           H  
ATOM    587  N   PRO A 143      14.159  -5.237   8.633  1.00 49.70           N  
ANISOU  587  N   PRO A 143     5958   7678   5246    311    519    335
ATOM    588  CA  PRO A 143      13.224  -6.169   9.306  1.00 52.47           C  
ANISOU  588  CA  PRO A 143     6023   8350   5564    276    366    423
ATOM    589  C   PRO A 143      11.944  -5.502   9.762  1.00 55.23           C  
ANISOU  589  C   PRO A 143     6321   8749   5913    253    309    299
ATOM    590  O   PRO A 143      10.889  -6.077   9.520  1.00 65.01           O  
ANISOU  590  O   PRO A 143     7431  10129   7141    196    218    327
ATOM    591  CB  PRO A 143      13.867  -6.763  10.464  1.00 55.08           C  
ANISOU  591  CB  PRO A 143     6168   8889   5871    316    314    520
ATOM    592  CG  PRO A 143      15.347  -6.738  10.026  1.00 55.58           C  
ANISOU  592  CG  PRO A 143     6410   8741   5965    368    448    530
ATOM    593  CD  PRO A 143      15.456  -5.347   9.318  1.00 61.88           C  
ANISOU  593  CD  PRO A 143     7494   9215   6801    368    572    353
ATOM    594  HA  PRO A 143      13.008  -6.943   8.570  1.00 52.47           H  
ATOM    595  HB3 PRO A 143      13.623  -7.782  10.763  1.00 55.08           H  
ATOM    596  HB2 PRO A 143      13.752  -6.210  11.396  1.00 55.08           H  
ATOM    597  HG3 PRO A 143      15.612  -7.494   9.286  1.00 55.58           H  
ATOM    598  HG2 PRO A 143      16.096  -6.914  10.797  1.00 55.58           H  
ATOM    599  HD2 PRO A 143      15.516  -4.512  10.017  1.00 61.88           H  
ATOM    600  HD3 PRO A 143      16.322  -5.313   8.657  1.00 61.88           H  
ATOM    601  N   GLN A 144      12.013  -4.300  10.266  1.00 51.41           N  
ANISOU  601  N   GLN A 144     5920   8164   5448    284    357    172
ATOM    602  CA  GLN A 144      10.874  -3.477  10.678  1.00 52.60           C  
ANISOU  602  CA  GLN A 144     5972   8419   5596    252    282     86
ATOM    603  C   GLN A 144       9.845  -3.169   9.533  1.00 51.32           C  
ANISOU  603  C   GLN A 144     6013   8003   5485    237    365    -29
ATOM    604  O   GLN A 144       8.661  -2.896   9.862  1.00 47.29           O  
ANISOU  604  O   GLN A 144     5413   7579   4976    199    297    -73
ATOM    605  CB  GLN A 144      11.393  -2.148  11.326  1.00  0.00           C  
ATOM    606  CG  GLN A 144      12.323  -1.354  10.370  1.00  0.00           C  
ATOM    607  CD  GLN A 144      13.772  -1.638  10.373  1.00  0.00           C  
ATOM    608  OE1 GLN A 144      14.342  -2.430  11.243  1.00  0.00           O  
ATOM    609  NE2 GLN A 144      14.512  -1.069   9.460  1.00  0.00           N  
ATOM    610  H   GLN A 144      12.910  -3.841  10.329  1.00 51.41           H  
ATOM    611  HA  GLN A 144      10.419  -4.107  11.442  1.00 52.60           H  
ATOM    612  HB3 GLN A 144      11.893  -2.188  12.293  1.00  0.00           H  
ATOM    613  HB2 GLN A 144      10.499  -1.531  11.413  1.00  0.00           H  
ATOM    614  HG3 GLN A 144      12.135  -0.314  10.637  1.00  0.00           H  
ATOM    615  HG2 GLN A 144      11.988  -1.434   9.336  1.00  0.00           H  
ATOM    616 HE22 GLN A 144      15.514  -1.192   9.438  1.00  0.00           H  
ATOM    617 HE21 GLN A 144      14.077  -0.411   8.829  1.00  0.00           H  
ATOM    618  N   VAL A 145      10.194  -3.306   8.297  1.00 50.32           N  
ANISOU  618  N   VAL A 145     6149   7575   5397    256    503    -73
ATOM    619  CA  VAL A 145       9.390  -3.066   7.085  1.00 41.08           C  
ANISOU  619  CA  VAL A 145     5174   6166   4270    234    583   -167
ATOM    620  C   VAL A 145       9.060  -4.429   6.470  1.00 43.23           C  
ANISOU  620  C   VAL A 145     5435   6460   4530    206    530   -146
ATOM    621  O   VAL A 145       9.971  -5.171   6.157  1.00 53.08           O  
ANISOU  621  O   VAL A 145     6719   7694   5756    197    527    -90
ATOM    622  CB  VAL A 145      10.228  -2.160   6.071  1.00 45.88           C  
ANISOU  622  CB  VAL A 145     6011   6503   4918    208    715   -232
ATOM    623  CG1 VAL A 145       9.513  -1.944   4.793  1.00 42.41           C  
ANISOU  623  CG1 VAL A 145     5659   5932   4522    134    736   -332
ATOM    624  CG2 VAL A 145      10.621  -0.847   6.794  1.00 50.16           C  
ANISOU  624  CG2 VAL A 145     6543   7034   5483    226    769   -269
ATOM    625  H   VAL A 145      11.104  -3.719   8.150  1.00 50.32           H  
ATOM    626  HA  VAL A 145       8.442  -2.576   7.309  1.00 41.08           H  
ATOM    627  HB  VAL A 145      11.156  -2.629   5.745  1.00 45.88           H  
ATOM    628 HG11 VAL A 145      10.088  -1.210   4.229  1.00 42.41           H  
ATOM    629 HG12 VAL A 145       9.323  -2.772   4.111  1.00 42.41           H  
ATOM    630 HG13 VAL A 145       8.659  -1.309   5.030  1.00 42.41           H  
ATOM    631 HG21 VAL A 145      10.008  -0.463   7.609  1.00 50.16           H  
ATOM    632 HG22 VAL A 145      11.618  -1.007   7.204  1.00 50.16           H  
ATOM    633 HG23 VAL A 145      10.736  -0.037   6.074  1.00 50.16           H  
ATOM    634  N   MET A 146       7.768  -4.711   6.280  1.00 39.66           N  
ANISOU  634  N   MET A 146     4937   6039   4092    186    494   -192
ATOM    635  CA  MET A 146       7.244  -5.968   5.799  1.00 42.23           C  
ANISOU  635  CA  MET A 146     5237   6396   4413    158    444   -184
ATOM    636  C   MET A 146       5.776  -5.633   5.343  1.00 42.53           C  
ANISOU  636  C   MET A 146     5505   6174   4482    156    537   -244
ATOM    637  O   MET A 146       5.162  -4.811   5.930  1.00 48.84           O  
ANISOU  637  O   MET A 146     6248   7020   5290    143    498   -267
ATOM    638  CB  MET A 146       7.373  -7.094   6.918  1.00 42.69           C  
ANISOU  638  CB  MET A 146     5003   6758   4458    116    303   -178
ATOM    639  CG  MET A 146       6.536  -6.830   8.133  1.00 50.27           C  
ANISOU  639  CG  MET A 146     5709   8014   5376     96    190    -98
ATOM    640  SD  MET A 146       6.543  -8.142   9.385  1.00 66.35           S  
ANISOU  640  SD  MET A 146     7698  10123   7388     65    159      9
ATOM    641  CE  MET A 146       8.237  -8.522   9.719  1.00 68.12           C  
ANISOU  641  CE  MET A 146     7712  10601   7570     66     83    130
ATOM    642  H   MET A 146       7.164  -3.902   6.251  1.00 39.66           H  
ATOM    643  HA  MET A 146       7.708  -6.362   4.895  1.00 42.23           H  
ATOM    644  HB3 MET A 146       8.399  -7.307   7.217  1.00 42.69           H  
ATOM    645  HB2 MET A 146       6.987  -8.039   6.536  1.00 42.69           H  
ATOM    646  HG3 MET A 146       5.498  -6.741   7.814  1.00 50.27           H  
ATOM    647  HG2 MET A 146       6.933  -5.950   8.638  1.00 50.27           H  
ATOM    648  HE1 MET A 146       8.774  -8.736   8.795  1.00 68.12           H  
ATOM    649  HE2 MET A 146       8.823  -7.769  10.246  1.00 68.12           H  
ATOM    650  HE3 MET A 146       8.191  -9.376  10.394  1.00 68.12           H  
ATOM    651  N   MET A 147       5.436  -6.254   4.242  1.00 38.87           N  
ANISOU  651  N   MET A 147     5257   5474   4038    120    649   -286
ATOM    652  CA  MET A 147       4.195  -6.116   3.550  1.00 36.62           C  
ANISOU  652  CA  MET A 147     4942   5166   3806     62    618   -379
ATOM    653  C   MET A 147       4.348  -6.982   2.286  1.00 43.68           C  
ANISOU  653  C   MET A 147     5903   6026   4668    151    585   -346
ATOM    654  O   MET A 147       5.508  -7.185   1.861  1.00 45.38           O  
ANISOU  654  O   MET A 147     6124   6264   4854    131    576   -308
ATOM    655  CB  MET A 147       3.668  -4.707   3.211  1.00 42.62           C  
ANISOU  655  CB  MET A 147     5720   5902   4573    177    637   -409
ATOM    656  CG  MET A 147       4.649  -3.915   2.321  1.00 36.13           C  
ANISOU  656  CG  MET A 147     5074   4857   3795    253    666   -341
ATOM    657  SD  MET A 147       4.077  -2.218   1.938  1.00 46.19           S  
ANISOU  657  SD  MET A 147     6464   5954   5132    282    736   -342
ATOM    658  CE  MET A 147       2.977  -2.389   0.601  1.00 42.66           C  
ANISOU  658  CE  MET A 147     6148   5340   4722    265    765   -324
ATOM    659  H   MET A 147       6.068  -6.947   3.866  1.00 38.87           H  
ATOM    660  HA  MET A 147       3.448  -6.671   4.118  1.00 36.62           H  
ATOM    661  HB3 MET A 147       3.333  -4.171   4.099  1.00 42.62           H  
ATOM    662  HB2 MET A 147       2.713  -4.788   2.692  1.00 42.62           H  
ATOM    663  HG3 MET A 147       4.965  -4.431   1.415  1.00 36.13           H  
ATOM    664  HG2 MET A 147       5.565  -3.715   2.876  1.00 36.13           H  
ATOM    665  HE1 MET A 147       3.485  -2.549  -0.350  1.00 42.66           H  
ATOM    666  HE2 MET A 147       2.311  -3.224   0.821  1.00 42.66           H  
ATOM    667  HE3 MET A 147       2.370  -1.484   0.622  1.00 42.66           H  
ATOM    668  N   ILE A 148       3.205  -7.391   1.764  1.00 46.16           N  
ANISOU  668  N   ILE A 148     6355   6156   5028    215    586   -324
ATOM    669  CA  ILE A 148       3.246  -7.873   0.389  1.00 40.50           C  
ANISOU  669  CA  ILE A 148     5816   5233   4338    252    583   -264
ATOM    670  C   ILE A 148       3.201  -6.579  -0.531  1.00 37.44           C  
ANISOU  670  C   ILE A 148     5645   4568   4011    292    639   -205
ATOM    671  O   ILE A 148       2.315  -5.733  -0.434  1.00 35.28           O  
ANISOU  671  O   ILE A 148     5470   4172   3761    294    674   -185
ATOM    672  CB  ILE A 148       1.992  -8.782  -0.024  1.00 42.68           C  
ANISOU  672  CB  ILE A 148     6098   5514   4604    243    558   -272
ATOM    673  CG1 ILE A 148       1.850 -10.006   0.911  1.00 43.87           C  
ANISOU  673  CG1 ILE A 148     6030   5959   4679    164    512   -321
ATOM    674  CG2 ILE A 148       1.913  -9.310  -1.456  1.00 41.64           C  
ANISOU  674  CG2 ILE A 148     6175   5149   4499    278    561   -207
ATOM    675  CD1 ILE A 148       1.186  -9.807   2.269  1.00 43.35           C  
ANISOU  675  CD1 ILE A 148     5938   5935   4597    141    489   -340
ATOM    676  H   ILE A 148       2.335  -7.342   2.275  1.00 46.16           H  
ATOM    677  HA  ILE A 148       4.132  -8.440   0.104  1.00 40.50           H  
ATOM    678  HB  ILE A 148       1.071  -8.201   0.032  1.00 42.68           H  
ATOM    679 HG13 ILE A 148       2.809 -10.465   1.152  1.00 43.87           H  
ATOM    680 HG12 ILE A 148       1.312 -10.834   0.448  1.00 43.87           H  
ATOM    681 HG21 ILE A 148       2.676 -10.039  -1.727  1.00 41.64           H  
ATOM    682 HG22 ILE A 148       1.015  -9.901  -1.637  1.00 41.64           H  
ATOM    683 HG23 ILE A 148       2.061  -8.523  -2.196  1.00 41.64           H  
ATOM    684 HD11 ILE A 148       0.341 -10.489   2.372  1.00 43.35           H  
ATOM    685 HD12 ILE A 148       1.952  -9.976   3.026  1.00 43.35           H  
ATOM    686 HD13 ILE A 148       0.886  -8.759   2.272  1.00 43.35           H  
ATOM    687  N   LEU A 149       4.349  -6.490  -1.223  1.00 42.29           N  
ANISOU  687  N   LEU A 149     6330   5101   4636    313    655   -170
ATOM    688  CA  LEU A 149       4.636  -5.521  -2.265  1.00 39.34           C  
ANISOU  688  CA  LEU A 149     6137   4512   4297    330    714   -110
ATOM    689  C   LEU A 149       4.468  -6.344  -3.546  1.00 37.27           C  
ANISOU  689  C   LEU A 149     6071   4064   4026    339    722    -32
ATOM    690  O   LEU A 149       4.973  -7.428  -3.565  1.00 39.26           O  
ANISOU  690  O   LEU A 149     6347   4310   4260    346    677    -19
ATOM    691  CB  LEU A 149       5.949  -4.812  -2.056  1.00 40.39           C  
ANISOU  691  CB  LEU A 149     6268   4642   4435    349    729   -101
ATOM    692  CG  LEU A 149       6.448  -3.869  -3.141  1.00 40.09           C  
ANISOU  692  CG  LEU A 149     6358   4454   4420    354    799    -60
ATOM    693  CD1 LEU A 149       5.729  -2.558  -2.978  1.00 36.21           C  
ANISOU  693  CD1 LEU A 149     5796   4014   3949    332    838   -109
ATOM    694  CD2 LEU A 149       7.947  -3.803  -3.021  1.00 26.38           C  
ANISOU  694  CD2 LEU A 149     4621   2717   2686    381    807    -50
ATOM    695  H   LEU A 149       4.976  -7.281  -1.183  1.00 42.29           H  
ATOM    696  HA  LEU A 149       3.703  -4.960  -2.322  1.00 39.34           H  
ATOM    697  HB3 LEU A 149       6.744  -5.533  -1.867  1.00 40.39           H  
ATOM    698  HB2 LEU A 149       5.979  -4.344  -1.072  1.00 40.39           H  
ATOM    699  HG  LEU A 149       6.184  -4.223  -4.138  1.00 40.09           H  
ATOM    700 HD11 LEU A 149       5.622  -2.157  -3.985  1.00 36.21           H  
ATOM    701 HD12 LEU A 149       4.830  -2.584  -2.361  1.00 36.21           H  
ATOM    702 HD13 LEU A 149       6.279  -1.721  -2.549  1.00 36.21           H  
ATOM    703 HD21 LEU A 149       8.242  -3.614  -1.988  1.00 26.38           H  
ATOM    704 HD22 LEU A 149       8.489  -4.684  -3.364  1.00 26.38           H  
ATOM    705 HD23 LEU A 149       8.376  -2.913  -3.482  1.00 26.38           H  
ATOM    706  N   VAL A 150       3.771  -5.760  -4.466  1.00 40.39           N  
ANISOU  706  N   VAL A 150     6598   4329   4418    334    781     16
ATOM    707  CA  VAL A 150       3.582  -6.283  -5.859  1.00 40.03           C  
ANISOU  707  CA  VAL A 150     6733   4147   4331    342    797     92
ATOM    708  C   VAL A 150       4.431  -5.307  -6.772  1.00 40.24           C  
ANISOU  708  C   VAL A 150     6826   4123   4340    340    835    110
ATOM    709  O   VAL A 150       4.543  -4.106  -6.479  1.00 38.34           O  
ANISOU  709  O   VAL A 150     6592   3860   4114    330    900    109
ATOM    710  CB  VAL A 150       2.127  -6.377  -6.333  1.00 43.63           C  
ANISOU  710  CB  VAL A 150     7233   4566   4777    334    826    102
ATOM    711  CG1 VAL A 150       1.337  -7.418  -5.549  1.00 44.69           C  
ANISOU  711  CG1 VAL A 150     7432   4673   4876    343    804    114
ATOM    712  CG2 VAL A 150       1.345  -5.033  -6.533  1.00 40.03           C  
ANISOU  712  CG2 VAL A 150     6644   4224   4342    333    774     43
ATOM    713  H   VAL A 150       3.556  -4.779  -4.360  1.00 40.39           H  
ATOM    714  HA  VAL A 150       3.887  -7.328  -5.818  1.00 40.03           H  
ATOM    715  HB  VAL A 150       2.271  -6.760  -7.343  1.00 43.63           H  
ATOM    716 HG11 VAL A 150       1.692  -8.434  -5.723  1.00 44.69           H  
ATOM    717 HG12 VAL A 150       1.317  -7.219  -4.478  1.00 44.69           H  
ATOM    718 HG13 VAL A 150       0.335  -7.441  -5.979  1.00 44.69           H  
ATOM    719 HG21 VAL A 150       1.818  -4.318  -7.205  1.00 40.03           H  
ATOM    720 HG22 VAL A 150       0.510  -5.364  -7.150  1.00 40.03           H  
ATOM    721 HG23 VAL A 150       0.986  -4.558  -5.620  1.00 40.03           H  
ATOM    722  N   PRO A 151       5.006  -5.857  -7.898  1.00 36.80           N  
ANISOU  722  N   PRO A 151     6439   3674   3870    349    801    117
ATOM    723  CA  PRO A 151       5.727  -4.900  -8.773  1.00 34.90           C  
ANISOU  723  CA  PRO A 151     6278   3386   3597    353    849    122
ATOM    724  C   PRO A 151       4.824  -3.740  -9.283  1.00 35.93           C  
ANISOU  724  C   PRO A 151     6462   3470   3721    341    925    124
ATOM    725  O   PRO A 151       3.711  -4.012  -9.774  1.00 35.76           O  
ANISOU  725  O   PRO A 151     6463   3438   3688    339    922    127
ATOM    726  CB  PRO A 151       6.166  -5.797  -9.933  1.00 33.55           C  
ANISOU  726  CB  PRO A 151     6178   3197   3371    367    802    123
ATOM    727  CG  PRO A 151       6.165  -7.222  -9.400  1.00 36.12           C  
ANISOU  727  CG  PRO A 151     6429   3575   3719    364    721    118
ATOM    728  CD  PRO A 151       4.993  -7.258  -8.337  1.00 36.57           C  
ANISOU  728  CD  PRO A 151     6412   3662   3820    357    727    115
ATOM    729  HA  PRO A 151       6.585  -4.538  -8.206  1.00 34.90           H  
ATOM    730  HB3 PRO A 151       7.059  -5.448 -10.451  1.00 33.55           H  
ATOM    731  HB2 PRO A 151       5.304  -5.786 -10.601  1.00 33.55           H  
ATOM    732  HG3 PRO A 151       7.058  -7.266  -8.778  1.00 36.12           H  
ATOM    733  HG2 PRO A 151       6.261  -8.009 -10.148  1.00 36.12           H  
ATOM    734  HD2 PRO A 151       4.064  -7.410  -8.886  1.00 36.57           H  
ATOM    735  HD3 PRO A 151       5.052  -8.083  -7.627  1.00 36.57           H  
ATOM    736  N   GLY A 152       5.290  -2.501  -9.138  1.00 35.80           N  
ANISOU  736  N   GLY A 152     6469   3421   3713    335    999    122
ATOM    737  CA  GLY A 152       4.584  -1.267  -9.562  1.00 37.38           C  
ANISOU  737  CA  GLY A 152     6716   3572   3914    316   1084    119
ATOM    738  C   GLY A 152       3.618  -0.707  -8.517  1.00 30.62           C  
ANISOU  738  C   GLY A 152     5791   2728   3114    289   1127    109
ATOM    739  O   GLY A 152       2.858   0.117  -8.873  1.00 38.41           O  
ANISOU  739  O   GLY A 152     6802   3676   4115    267   1210     95
ATOM    740  H   GLY A 152       6.238  -2.427  -8.798  1.00 35.80           H  
ATOM    741  HA3 GLY A 152       4.194  -1.493 -10.554  1.00 37.38           H  
ATOM    742  HA2 GLY A 152       5.311  -0.502  -9.836  1.00 37.38           H  
ATOM    743  N   GLN A 153       3.806  -1.072  -7.220  1.00 29.97           N  
ANISOU  743  N   GLN A 153     5619   2704   3064    289   1074    101
ATOM    744  CA  GLN A 153       3.238  -0.413  -6.050  1.00 32.17           C  
ANISOU  744  CA  GLN A 153     5765   3057   3402    268   1079     38
ATOM    745  C   GLN A 153       4.347   0.430  -5.431  1.00 33.76           C  
ANISOU  745  C   GLN A 153     5872   3316   3639    275   1088    -12
ATOM    746  O   GLN A 153       5.426  -0.132  -5.180  1.00 33.63           O  
ANISOU  746  O   GLN A 153     5850   3312   3615    303   1059     -2
ATOM    747  CB  GLN A 153       2.741  -1.506  -5.111  1.00 33.84           C  
ANISOU  747  CB  GLN A 153     5866   3363   3627    275   1001      8
ATOM    748  CG  GLN A 153       1.773  -1.058  -3.959  1.00 46.45           C  
ANISOU  748  CG  GLN A 153     7326   5064   5260    252   1001    -68
ATOM    749  CD  GLN A 153       1.404  -2.280  -3.113  1.00 45.84           C  
ANISOU  749  CD  GLN A 153     7132   5109   5178    259    926   -107
ATOM    750  OE1 GLN A 153       2.003  -3.362  -3.239  1.00 38.87           O  
ANISOU  750  OE1 GLN A 153     6267   4226   4275    280    874    -80
ATOM    751  NE2 GLN A 153       0.641  -2.018  -2.135  1.00 49.88           N  
ANISOU  751  NE2 GLN A 153     7513   5738   5700    238    920   -179
ATOM    752  H   GLN A 153       4.609  -1.668  -7.078  1.00 29.97           H  
ATOM    753  HA  GLN A 153       2.471   0.262  -6.431  1.00 32.17           H  
ATOM    754  HB3 GLN A 153       3.511  -2.162  -4.704  1.00 33.84           H  
ATOM    755  HB2 GLN A 153       2.057  -2.116  -5.702  1.00 33.84           H  
ATOM    756  HG3 GLN A 153       0.812  -0.692  -4.321  1.00 46.45           H  
ATOM    757  HG2 GLN A 153       2.199  -0.184  -3.466  1.00 46.45           H  
ATOM    758 HE22 GLN A 153       0.334  -2.643  -1.403  1.00 49.88           H  
ATOM    759 HE21 GLN A 153       0.227  -1.099  -2.205  1.00 49.88           H  
ATOM    760  N   THR A 154       4.120   1.713  -5.163  1.00 36.29           N  
ANISOU  760  N   THR A 154     5206   4231   4350    -72    -62   -271
ATOM    761  CA  THR A 154       4.955   2.687  -4.471  1.00 31.64           C  
ANISOU  761  CA  THR A 154     4604   3636   3782    -37    -36   -221
ATOM    762  C   THR A 154       4.707   2.576  -2.979  1.00 28.74           C  
ANISOU  762  C   THR A 154     4219   3314   3387      6    -61   -178
ATOM    763  O   THR A 154       3.577   2.367  -2.569  1.00 28.96           O  
ANISOU  763  O   THR A 154     4248   3388   3369     18   -116   -190
ATOM    764  CB  THR A 154       4.513   4.122  -4.926  1.00 35.95           C  
ANISOU  764  CB  THR A 154     5159   4177   4322    -39    -51   -233
ATOM    765  OG1 THR A 154       4.636   4.341  -6.325  1.00 38.44           O  
ANISOU  765  OG1 THR A 154     5494   4450   4663    -83    -20   -273
ATOM    766  CG2 THR A 154       5.185   5.289  -4.233  1.00 37.90           C  
ANISOU  766  CG2 THR A 154     5386   4419   4596      2    -33   -187
ATOM    767  H   THR A 154       3.288   2.198  -5.469  1.00 36.29           H  
ATOM    768  HA  THR A 154       5.991   2.488  -4.748  1.00 31.64           H  
ATOM    769  HB  THR A 154       3.472   4.270  -4.637  1.00 35.95           H  
ATOM    770  HG1 THR A 154       4.139   3.674  -6.804  1.00 38.44           H  
ATOM    771 HG21 THR A 154       5.195   6.084  -4.980  1.00 37.90           H  
ATOM    772 HG22 THR A 154       4.579   5.535  -3.362  1.00 37.90           H  
ATOM    773 HG23 THR A 154       6.210   5.031  -3.966  1.00 37.90           H  
ATOM    774  N   LEU A 155       5.745   2.776  -2.169  1.00 32.52           N  
ANISOU  774  N   LEU A 155     4687   3777   3893     30    -23   -129
ATOM    775  CA  LEU A 155       5.787   2.745  -0.695  1.00 31.90           C  
ANISOU  775  CA  LEU A 155     4599   3735   3786     68    -40    -85
ATOM    776  C   LEU A 155       6.436   3.971  -0.228  1.00 32.72           C  
ANISOU  776  C   LEU A 155     4700   3831   3900    111    -47    -41
ATOM    777  O   LEU A 155       7.539   4.284  -0.679  1.00 37.46           O  
ANISOU  777  O   LEU A 155     5302   4385   4545    119     -9    -15
ATOM    778  CB  LEU A 155       6.570   1.448  -0.334  1.00 28.22           C  
ANISOU  778  CB  LEU A 155     4130   3257   3335     58      5    -62
ATOM    779  CG  LEU A 155       6.686   1.227   1.234  1.00 26.83           C  
ANISOU  779  CG  LEU A 155     3950   3124   3121     86     -6    -24
ATOM    780  CD1 LEU A 155       5.321   1.202   1.996  1.00 33.79           C  
ANISOU  780  CD1 LEU A 155     4820   4067   3950     94    -63    -56
ATOM    781  CD2 LEU A 155       7.446  -0.082   1.545  1.00 32.51           C  
ANISOU  781  CD2 LEU A 155     4669   3830   3852     61     46    -10
ATOM    782  H   LEU A 155       6.694   2.666  -2.494  1.00 32.52           H  
ATOM    783  HA  LEU A 155       4.804   2.557  -0.262  1.00 31.90           H  
ATOM    784  HB3 LEU A 155       7.556   1.436  -0.797  1.00 28.22           H  
ATOM    785  HB2 LEU A 155       6.124   0.551  -0.765  1.00 28.22           H  
ATOM    786  HG  LEU A 155       7.206   2.056   1.714  1.00 26.83           H  
ATOM    787 HD11 LEU A 155       4.674   0.584   1.373  1.00 33.79           H  
ATOM    788 HD12 LEU A 155       5.442   0.663   2.936  1.00 33.79           H  
ATOM    789 HD13 LEU A 155       4.875   2.177   2.191  1.00 33.79           H  
ATOM    790 HD21 LEU A 155       6.794  -0.830   1.998  1.00 32.51           H  
ATOM    791 HD22 LEU A 155       7.798  -0.574   0.638  1.00 32.51           H  
ATOM    792 HD23 LEU A 155       8.288   0.059   2.223  1.00 32.51           H  
ATOM    793  N   PRO A 156       5.777   4.804   0.552  1.00 26.42           N  
ANISOU  793  N   PRO A 156     3899   3075   3064    141    -99    -34
ATOM    794  CA  PRO A 156       6.491   5.874   1.348  1.00 26.20           C  
ANISOU  794  CA  PRO A 156     3867   3042   3047    186   -112      8
ATOM    795  C   PRO A 156       7.169   5.375   2.649  1.00 31.86           C  
ANISOU  795  C   PRO A 156     4588   3777   3740    220   -117     60
ATOM    796  O   PRO A 156       6.666   4.479   3.354  1.00 30.33           O  
ANISOU  796  O   PRO A 156     4394   3626   3503    219   -135     57
ATOM    797  CB  PRO A 156       5.319   6.814   1.771  1.00 25.88           C  
ANISOU  797  CB  PRO A 156     3822   3038   2972    194   -168    -15
ATOM    798  CG  PRO A 156       4.121   5.921   1.867  1.00 28.09           C  
ANISOU  798  CG  PRO A 156     4111   3354   3208    164   -198    -57
ATOM    799  CD  PRO A 156       4.342   4.894   0.894  1.00 31.42           C  
ANISOU  799  CD  PRO A 156     4534   3761   3644    138   -155    -64
ATOM    800  HA  PRO A 156       7.150   6.467   0.713  1.00 26.20           H  
ATOM    801  HB3 PRO A 156       5.270   7.452   0.888  1.00 25.88           H  
ATOM    802  HB2 PRO A 156       5.645   7.479   2.571  1.00 25.88           H  
ATOM    803  HG3 PRO A 156       3.256   6.507   1.555  1.00 28.09           H  
ATOM    804  HG2 PRO A 156       4.283   5.496   2.857  1.00 28.09           H  
ATOM    805  HD2 PRO A 156       3.799   3.986   1.157  1.00 31.42           H  
ATOM    806  HD3 PRO A 156       3.913   5.187  -0.065  1.00 31.42           H  
ATOM    807  N   LEU A 157       8.305   5.943   3.000  1.00 30.21           N  
ANISOU  807  N   LEU A 157     4384   3533   3562    251   -103    104
ATOM    808  CA  LEU A 157       9.084   5.704   4.228  1.00 30.59           C  
ANISOU  808  CA  LEU A 157     4449   3586   3588    276   -100    157
ATOM    809  C   LEU A 157       9.401   7.101   4.786  1.00 31.68           C  
ANISOU  809  C   LEU A 157     4593   3709   3736    329   -131    201
ATOM    810  O   LEU A 157       9.787   7.992   4.062  1.00 31.37           O  
ANISOU  810  O   LEU A 157     4544   3630   3744    344   -131    197
ATOM    811  CB  LEU A 157      10.450   4.909   3.966  1.00 30.94           C  
ANISOU  811  CB  LEU A 157     4509   3587   3660    248    -42    173
ATOM    812  CG  LEU A 157      10.289   3.483   3.442  1.00 35.24           C  
ANISOU  812  CG  LEU A 157     5047   4150   4193    197    -13    133
ATOM    813  CD1 LEU A 157      10.105   3.233   1.925  1.00 36.84           C  
ANISOU  813  CD1 LEU A 157     5264   4302   4431    167     45    149
ATOM    814  CD2 LEU A 157      11.592   2.706   3.895  1.00 33.71           C  
ANISOU  814  CD2 LEU A 157     4848   4022   3940    198    -36    129
ATOM    815  H   LEU A 157       8.678   6.739   2.502  1.00 30.21           H  
ATOM    816  HA  LEU A 157       8.490   5.288   5.042  1.00 30.59           H  
ATOM    817  HB3 LEU A 157      10.861   4.828   4.972  1.00 30.94           H  
ATOM    818  HB2 LEU A 157      10.965   5.526   3.228  1.00 30.94           H  
ATOM    819  HG  LEU A 157       9.417   2.954   3.825  1.00 35.24           H  
ATOM    820 HD11 LEU A 157      11.053   2.930   1.481  1.00 36.84           H  
ATOM    821 HD12 LEU A 157       9.321   2.506   1.712  1.00 36.84           H  
ATOM    822 HD13 LEU A 157       9.841   4.080   1.292  1.00 36.84           H  
ATOM    823 HD21 LEU A 157      11.851   1.835   3.292  1.00 33.71           H  
ATOM    824 HD22 LEU A 157      12.422   3.400   3.768  1.00 33.71           H  
ATOM    825 HD23 LEU A 157      11.498   2.289   4.897  1.00 33.71           H  
ATOM    826  N   GLN A 158       9.197   7.223   6.117  1.00 26.29           N  
ANISOU  826  N   GLN A 158     3926   3057   3007    358   -157    239
ATOM    827  CA  GLN A 158       9.613   8.403   6.849  1.00 23.90           C  
ANISOU  827  CA  GLN A 158     3634   2743   2703    413   -196    283
ATOM    828  C   GLN A 158      10.360   7.931   8.139  1.00 33.89           C  
ANISOU  828  C   GLN A 158     4938   4002   3937    422   -184    336
ATOM    829  O   GLN A 158       9.723   7.700   9.142  1.00 33.22           O  
ANISOU  829  O   GLN A 158     4859   3968   3795    416   -190    341
ATOM    830  CB  GLN A 158       8.249   9.179   7.062  1.00 30.39           C  
ANISOU  830  CB  GLN A 158     4440   3619   3486    441   -257    272
ATOM    831  CG  GLN A 158       8.283  10.333   8.086  1.00 35.72           C  
ANISOU  831  CG  GLN A 158     5107   4274   4190    488   -298    288
ATOM    832  CD  GLN A 158       7.005  11.167   7.875  1.00 32.15           C  
ANISOU  832  CD  GLN A 158     4633   3870   3712    499   -349    260
ATOM    833  OE1 GLN A 158       7.097  12.303   7.367  1.00 29.89           O  
ANISOU  833  OE1 GLN A 158     4338   3622   3398    466   -352    221
ATOM    834  NE2 GLN A 158       5.868  10.844   8.422  1.00 38.33           N  
ANISOU  834  NE2 GLN A 158     5409   4648   4506    546   -395    279
ATOM    835  H   GLN A 158       8.810   6.456   6.647  1.00 26.29           H  
ATOM    836  HA  GLN A 158      10.174   9.131   6.263  1.00 23.90           H  
ATOM    837  HB3 GLN A 158       7.558   8.431   7.451  1.00 30.39           H  
ATOM    838  HB2 GLN A 158       7.833   9.592   6.144  1.00 30.39           H  
ATOM    839  HG3 GLN A 158       9.153  10.957   7.885  1.00 35.72           H  
ATOM    840  HG2 GLN A 158       8.326  10.041   9.135  1.00 35.72           H  
ATOM    841 HE22 GLN A 158       5.137  11.532   8.320  1.00 38.33           H  
ATOM    842 HE21 GLN A 158       5.817  10.018   9.002  1.00 38.33           H  
ATOM    843  N   LEU A 159      11.704   7.740   7.944  1.00 32.38           N  
ANISOU  843  N   LEU A 159     4773   3747   3783    433   -166    373
ATOM    844  CA  LEU A 159      12.543   7.081   8.953  1.00 27.71           C  
ANISOU  844  CA  LEU A 159     4229   3136   3164    427   -144    424
ATOM    845  C   LEU A 159      13.006   8.211   9.951  1.00 29.10           C  
ANISOU  845  C   LEU A 159     4440   3283   3333    482   -190    477
ATOM    846  O   LEU A 159      13.810   9.097   9.510  1.00 31.05           O  
ANISOU  846  O   LEU A 159     4682   3482   3633    517   -216    480
ATOM    847  CB  LEU A 159      13.805   6.280   8.352  1.00 31.23           C  
ANISOU  847  CB  LEU A 159     4690   3522   3653    387    -87    425
ATOM    848  CG  LEU A 159      13.432   5.254   7.202  1.00 29.13           C  
ANISOU  848  CG  LEU A 159     4392   3281   3396    332    -44    370
ATOM    849  CD1 LEU A 159      12.328   4.208   7.591  1.00 35.39           C  
ANISOU  849  CD1 LEU A 159     5202   4012   4234    295      9    373
ATOM    850  CD2 LEU A 159      13.202   5.893   5.845  1.00 33.56           C  
ANISOU  850  CD2 LEU A 159     4948   3911   3893    307    -35    359
ATOM    851  H   LEU A 159      12.164   8.221   7.185  1.00 32.38           H  
ATOM    852  HA  LEU A 159      11.962   6.344   9.509  1.00 27.71           H  
ATOM    853  HB3 LEU A 159      14.271   5.697   9.147  1.00 31.23           H  
ATOM    854  HB2 LEU A 159      14.578   7.005   8.098  1.00 31.23           H  
ATOM    855  HG  LEU A 159      14.296   4.602   7.077  1.00 29.13           H  
ATOM    856 HD11 LEU A 159      12.446   3.313   6.979  1.00 35.39           H  
ATOM    857 HD12 LEU A 159      12.468   3.956   8.642  1.00 35.39           H  
ATOM    858 HD13 LEU A 159      11.346   4.664   7.470  1.00 35.39           H  
ATOM    859 HD21 LEU A 159      12.262   6.402   5.628  1.00 33.56           H  
ATOM    860 HD22 LEU A 159      13.970   6.665   5.891  1.00 33.56           H  
ATOM    861 HD23 LEU A 159      13.311   5.294   4.941  1.00 33.56           H  
ATOM    862  N   PHE A 160      12.466   8.164  11.122  1.00 33.53           N  
ANISOU  862  N   PHE A 160     5039   3871   3831    488   -199    516
ATOM    863  CA  PHE A 160      12.593   9.110  12.242  1.00 34.49           C  
ANISOU  863  CA  PHE A 160     5200   3973   3932    540   -250    567
ATOM    864  C   PHE A 160      13.331   8.374  13.368  1.00 35.88           C  
ANISOU  864  C   PHE A 160     5448   4109   4077    528   -230    624
ATOM    865  O   PHE A 160      14.324   8.899  13.887  1.00 37.33           O  
ANISOU  865  O   PHE A 160     5675   4240   4269    569   -270    668
ATOM    866  CB  PHE A 160      11.106   9.509  12.562  1.00 39.58           C  
ANISOU  866  CB  PHE A 160     5833   4690   4515    567   -294    565
ATOM    867  CG  PHE A 160      10.790  10.353  13.767  1.00 35.87           C  
ANISOU  867  CG  PHE A 160     5302   4267   4060    571   -317    509
ATOM    868  CD1 PHE A 160       9.540  10.397  14.398  1.00 35.14           C  
ANISOU  868  CD1 PHE A 160     5182   4245   3923    544   -308    472
ATOM    869  CD2 PHE A 160      11.726  11.422  14.106  1.00 39.50           C  
ANISOU  869  CD2 PHE A 160     5732   4698   4577    601   -349    492
ATOM    870  CE1 PHE A 160       9.248  11.276  15.454  1.00 39.02           C  
ANISOU  870  CE1 PHE A 160     5629   4773   4425    545   -336    423
ATOM    871  CE2 PHE A 160      11.339  12.376  15.065  1.00 40.40           C  
ANISOU  871  CE2 PHE A 160     5798   4853   4701    598   -367    443
ATOM    872  CZ  PHE A 160      10.156  12.273  15.775  1.00 36.22           C  
ANISOU  872  CZ  PHE A 160     5251   4388   4122    569   -363    411
ATOM    873  H   PHE A 160      11.925   7.330  11.300  1.00 33.53           H  
ATOM    874  HA  PHE A 160      13.127   9.992  11.888  1.00 34.49           H  
ATOM    875  HB3 PHE A 160      10.591   8.562  12.722  1.00 39.58           H  
ATOM    876  HB2 PHE A 160      10.544  10.042  11.794  1.00 39.58           H  
ATOM    877  HD1 PHE A 160       8.717   9.825  13.996  1.00 35.14           H  
ATOM    878  HD2 PHE A 160      12.677  11.569  13.616  1.00 39.50           H  
ATOM    879  HE1 PHE A 160       8.230  11.238  15.811  1.00 39.02           H  
ATOM    880  HE2 PHE A 160      12.001  13.184  15.339  1.00 40.40           H  
ATOM    881  HZ  PHE A 160       9.859  13.037  16.479  1.00 36.22           H  
ATOM    882  N   HIS A 161      13.045   7.077  13.629  1.00 37.82           N  
ANISOU  882  N   HIS A 161     5708   4376   4285    472   -172    624
ATOM    883  CA  HIS A 161      13.863   6.235  14.523  1.00 37.67           C  
ANISOU  883  CA  HIS A 161     5762   4327   4222    453   -151    680
ATOM    884  C   HIS A 161      15.374   6.078  14.183  1.00 37.09           C  
ANISOU  884  C   HIS A 161     5730   4163   4201    437   -130    705
ATOM    885  O   HIS A 161      15.662   5.632  13.057  1.00 43.60           O  
ANISOU  885  O   HIS A 161     6517   4963   5085    416   -102    670
ATOM    886  CB  HIS A 161      13.414   4.804  14.588  1.00 37.99           C  
ANISOU  886  CB  HIS A 161     5800   4431   4205    394    -92    664
ATOM    887  CG  HIS A 161      12.128   4.564  15.343  1.00 46.12           C  
ANISOU  887  CG  HIS A 161     6792   5549   5183    411   -117    635
ATOM    888  ND1 HIS A 161      11.400   3.391  15.259  1.00 53.20           N  
ANISOU  888  ND1 HIS A 161     7619   6504   6089    394   -107    571
ATOM    889  CD2 HIS A 161      11.288   5.389  16.098  1.00 52.24           C  
ANISOU  889  CD2 HIS A 161     7592   6360   5898    446   -157    661
ATOM    890  CE1 HIS A 161      10.342   3.552  16.114  1.00 54.01           C  
ANISOU  890  CE1 HIS A 161     7706   6676   6141    419   -142    558
ATOM    891  NE2 HIS A 161      10.140   4.759  16.614  1.00 49.49           N  
ANISOU  891  NE2 HIS A 161     7187   6091   5525    451   -171    612
ATOM    892  H   HIS A 161      12.341   6.525  13.161  1.00 37.82           H  
ATOM    893  HA  HIS A 161      13.756   6.627  15.535  1.00 37.67           H  
ATOM    894  HB3 HIS A 161      14.048   4.122  15.154  1.00 37.99           H  
ATOM    895  HB2 HIS A 161      13.230   4.502  13.557  1.00 37.99           H  
ATOM    896  HD1 HIS A 161      11.514   2.609  14.629  1.00 53.20           H  
ATOM    897  HD2 HIS A 161      11.483   6.406  16.403  1.00 52.24           H  
ATOM    898  HE1 HIS A 161       9.596   2.827  16.405  1.00 54.01           H  
ATOM    899  N   PRO A 162      16.301   6.498  15.059  1.00 42.51           N  
ANISOU  899  N   PRO A 162     6496   4793   4862    449   -148    766
ATOM    900  CA  PRO A 162      17.776   6.471  14.909  1.00 45.27           C  
ANISOU  900  CA  PRO A 162     6889   5045   5265    445   -146    792
ATOM    901  C   PRO A 162      18.350   5.238  14.279  1.00 42.91           C  
ANISOU  901  C   PRO A 162     6588   4735   4981    373    -70    775
ATOM    902  O   PRO A 162      19.209   5.329  13.387  1.00 39.60           O  
ANISOU  902  O   PRO A 162     6159   4256   4631    370    -61    761
ATOM    903  CB  PRO A 162      18.288   6.779  16.274  1.00 41.07           C  
ANISOU  903  CB  PRO A 162     6457   4465   4683    463   -182    863
ATOM    904  CG  PRO A 162      17.266   7.660  16.913  1.00 41.50           C  
ANISOU  904  CG  PRO A 162     6508   4592   4668    491   -214    871
ATOM    905  CD  PRO A 162      15.980   7.243  16.276  1.00 36.20           C  
ANISOU  905  CD  PRO A 162     5758   4016   3980    456   -166    814
ATOM    906  HA  PRO A 162      17.938   7.283  14.200  1.00 45.27           H  
ATOM    907  HB3 PRO A 162      19.236   7.310  16.193  1.00 41.07           H  
ATOM    908  HB2 PRO A 162      18.416   5.904  16.912  1.00 41.07           H  
ATOM    909  HG3 PRO A 162      17.561   8.672  16.637  1.00 41.50           H  
ATOM    910  HG2 PRO A 162      17.484   7.757  17.977  1.00 41.50           H  
ATOM    911  HD2 PRO A 162      15.266   6.637  16.833  1.00 36.20           H  
ATOM    912  HD3 PRO A 162      15.430   8.159  16.060  1.00 36.20           H  
ATOM    913  N   GLN A 163      17.940   4.047  14.809  1.00 41.11           N  
ANISOU  913  N   GLN A 163     6366   4562   4691    315    -14    774
ATOM    914  CA  GLN A 163      18.247   2.726  14.319  1.00 44.85           C  
ANISOU  914  CA  GLN A 163     6831   5032   5179    243     60    753
ATOM    915  C   GLN A 163      17.818   2.425  12.906  1.00 46.20           C  
ANISOU  915  C   GLN A 163     6920   5214   5419    242     73    688
ATOM    916  O   GLN A 163      18.593   1.980  12.081  1.00 41.70           O  
ANISOU  916  O   GLN A 163     6350   4589   4904    217     99    679
ATOM    917  CB  GLN A 163      17.837   1.544  15.308  1.00 47.98           C  
ANISOU  917  CB  GLN A 163     7226   5504   5500    186    115    746
ATOM    918  CG  GLN A 163      18.076   0.087  14.874  1.00 60.55           C  
ANISOU  918  CG  GLN A 163     8759   7192   7056    213     93    707
ATOM    919  CD  GLN A 163      18.040  -0.909  15.988  1.00 66.56           C  
ANISOU  919  CD  GLN A 163     9482   8031   7775    154    154    665
ATOM    920  OE1 GLN A 163      18.765  -0.876  16.979  1.00 54.96           O  
ANISOU  920  OE1 GLN A 163     7947   6634   6301    168    141    613
ATOM    921  NE2 GLN A 163      17.134  -1.874  15.914  1.00 68.10           N  
ANISOU  921  NE2 GLN A 163     9719   8213   7941     87    217    685
ATOM    922  H   GLN A 163      17.217   3.997  15.513  1.00 41.11           H  
ATOM    923  HA  GLN A 163      19.329   2.628  14.235  1.00 44.85           H  
ATOM    924  HB3 GLN A 163      16.754   1.565  15.428  1.00 47.98           H  
ATOM    925  HB2 GLN A 163      18.190   1.742  16.321  1.00 47.98           H  
ATOM    926  HG3 GLN A 163      19.033   0.025  14.356  1.00 60.55           H  
ATOM    927  HG2 GLN A 163      17.347  -0.064  14.079  1.00 60.55           H  
ATOM    928 HE22 GLN A 163      17.015  -2.618  16.587  1.00 68.10           H  
ATOM    929 HE21 GLN A 163      16.352  -1.814  15.279  1.00 68.10           H  
ATOM    930  N   GLU A 164      16.580   2.712  12.555  1.00 41.68           N  
ANISOU  930  N   GLU A 164     6282   4712   4843    267     51    643
ATOM    931  CA  GLU A 164      16.103   2.619  11.189  1.00 38.30           C  
ANISOU  931  CA  GLU A 164     5782   4300   4469    259     63    580
ATOM    932  C   GLU A 164      16.757   3.634  10.232  1.00 35.70           C  
ANISOU  932  C   GLU A 164     5443   3906   4214    301     29    574
ATOM    933  O   GLU A 164      16.973   3.325   9.076  1.00 37.37           O  
ANISOU  933  O   GLU A 164     5620   4097   4480    280     55    533
ATOM    934  CB  GLU A 164      14.628   2.893  11.188  1.00 44.21           C  
ANISOU  934  CB  GLU A 164     6475   5136   5186    275     40    537
ATOM    935  CG  GLU A 164      13.801   1.909  12.074  1.00 48.11           C  
ANISOU  935  CG  GLU A 164     6977   5700   5604    249     60    541
ATOM    936  CD  GLU A 164      12.305   2.232  12.111  1.00 56.12           C  
ANISOU  936  CD  GLU A 164     7941   6794   6587    275     22    500
ATOM    937  OE1 GLU A 164      11.755   2.917  11.202  1.00 48.09           O  
ANISOU  937  OE1 GLU A 164     6903   5776   5594    324    -31    491
ATOM    938  OE2 GLU A 164      11.683   1.792  13.083  1.00 55.71           O1-
ANISOU  938  OE2 GLU A 164     7870   6806   6491    246     45    474
ATOM    939  H   GLU A 164      16.068   3.371  13.125  1.00 41.68           H  
ATOM    940  HA  GLU A 164      16.239   1.619  10.777  1.00 38.30           H  
ATOM    941  HB3 GLU A 164      14.227   2.852  10.175  1.00 44.21           H  
ATOM    942  HB2 GLU A 164      14.431   3.915  11.514  1.00 44.21           H  
ATOM    943  HG3 GLU A 164      14.101   1.746  13.109  1.00 48.11           H  
ATOM    944  HG2 GLU A 164      13.907   0.989  11.499  1.00 48.11           H  
ATOM    945  N   VAL A 165      16.963   4.855  10.735  1.00 39.36           N  
ANISOU  945  N   VAL A 165     5934   4337   4683    359    -28    609
ATOM    946  CA  VAL A 165      17.809   5.867  10.078  1.00 41.48           C  
ANISOU  946  CA  VAL A 165     6187   4547   5028    402    -62    596
ATOM    947  C   VAL A 165      19.235   5.326   9.702  1.00 37.89           C  
ANISOU  947  C   VAL A 165     5771   4005   4620    382    -38    614
ATOM    948  O   VAL A 165      19.788   5.737   8.684  1.00 36.22           O  
ANISOU  948  O   VAL A 165     5530   3753   4480    393    -37    580
ATOM    949  CB  VAL A 165      17.922   7.167  10.911  1.00 33.15           C  
ANISOU  949  CB  VAL A 165     5149   3479   3967    473   -136    626
ATOM    950  CG1 VAL A 165      19.131   8.114  10.700  1.00 49.43           C  
ANISOU  950  CG1 VAL A 165     7199   5469   6113    517   -170    614
ATOM    951  CG2 VAL A 165      16.643   8.011  11.009  1.00 34.13           C  
ANISOU  951  CG2 VAL A 165     5226   3685   4057    495   -164    601
ATOM    952  H   VAL A 165      16.720   4.999  11.705  1.00 39.36           H  
ATOM    953  HA  VAL A 165      17.265   6.174   9.185  1.00 41.48           H  
ATOM    954  HB  VAL A 165      17.950   6.762  11.922  1.00 33.15           H  
ATOM    955 HG11 VAL A 165      19.103   8.557   9.705  1.00 49.43           H  
ATOM    956 HG12 VAL A 165      18.978   8.948  11.385  1.00 49.43           H  
ATOM    957 HG13 VAL A 165      20.062   7.585  10.900  1.00 49.43           H  
ATOM    958 HG21 VAL A 165      15.828   7.295  11.111  1.00 34.13           H  
ATOM    959 HG22 VAL A 165      16.594   8.700  11.852  1.00 34.13           H  
ATOM    960 HG23 VAL A 165      16.574   8.562  10.071  1.00 34.13           H  
ATOM    961  N   SER A 166      19.850   4.552  10.581  1.00 46.53           N  
ANISOU  961  N   SER A 166     6937   5069   5675    353    -19    666
ATOM    962  CA  SER A 166      21.147   3.937  10.369  1.00 48.88           C  
ANISOU  962  CA  SER A 166     7280   5279   6012    330      0    686
ATOM    963  C   SER A 166      21.243   2.969   9.152  1.00 46.68           C  
ANISOU  963  C   SER A 166     6966   5010   5761    269     68    644
ATOM    964  O   SER A 166      22.103   3.187   8.326  1.00 49.63           O  
ANISOU  964  O   SER A 166     7337   5322   6199    265     77    628
ATOM    965  CB  SER A 166      21.633   3.286  11.700  1.00 43.23           C  
ANISOU  965  CB  SER A 166     6660   4528   5239    308      1    755
ATOM    966  OG  SER A 166      23.022   3.415  11.939  1.00 54.79           O  
ANISOU  966  OG  SER A 166     8150   6016   6650    351    -50    789
ATOM    967  H   SER A 166      19.367   4.209  11.399  1.00 46.53           H  
ATOM    968  HA  SER A 166      21.788   4.805  10.217  1.00 48.88           H  
ATOM    969  HB3 SER A 166      21.364   2.240  11.845  1.00 43.23           H  
ATOM    970  HB2 SER A 166      21.236   3.715  12.620  1.00 43.23           H  
ATOM    971  HG  SER A 166      23.136   4.123  12.577  1.00 54.79           H  
ATOM    972  N   MET A 167      20.188   2.102   9.040  1.00 35.00           N  
ANISOU  972  N   MET A 167     5459   3607   4234    221    112    623
ATOM    973  CA  MET A 167      19.956   1.009   8.025  1.00 38.08           C  
ANISOU  973  CA  MET A 167     5810   4009   4650    165    170    577
ATOM    974  C   MET A 167      19.711   1.655   6.613  1.00 41.52           C  
ANISOU  974  C   MET A 167     6188   4433   5155    190    158    521
ATOM    975  O   MET A 167      20.501   1.417   5.669  1.00 46.68           O  
ANISOU  975  O   MET A 167     6839   5033   5864    171    183    504
ATOM    976  CB  MET A 167      18.880  -0.063   8.520  1.00 44.53           C  
ANISOU  976  CB  MET A 167     6593   4916   5409    125    204    550
ATOM    977  CG  MET A 167      19.232  -0.608   9.808  1.00 39.58           C  
ANISOU  977  CG  MET A 167     5911   4312   4814     82    246    487
ATOM    978  SD  MET A 167      18.244  -1.903  10.478  1.00 46.17           S  
ANISOU  978  SD  MET A 167     6693   5255   5593     52    264    440
ATOM    979  CE  MET A 167      19.046  -3.440   9.948  1.00 51.62           C  
ANISOU  979  CE  MET A 167     7347   5992   6274    122    194    422
ATOM    980  H   MET A 167      19.485   2.048   9.764  1.00 35.00           H  
ATOM    981  HA  MET A 167      20.917   0.527   7.847  1.00 38.08           H  
ATOM    982  HB3 MET A 167      18.894  -0.921   7.849  1.00 44.53           H  
ATOM    983  HB2 MET A 167      17.966   0.528   8.595  1.00 44.53           H  
ATOM    984  HG3 MET A 167      19.260   0.199  10.540  1.00 39.58           H  
ATOM    985  HG2 MET A 167      20.286  -0.884   9.818  1.00 39.58           H  
ATOM    986  HE1 MET A 167      18.470  -4.259  10.379  1.00 51.62           H  
ATOM    987  HE2 MET A 167      19.110  -3.615   8.874  1.00 51.62           H  
ATOM    988  HE3 MET A 167      20.038  -3.421  10.399  1.00 51.62           H  
ATOM    989  N   VAL A 168      18.699   2.553   6.491  1.00 38.60           N  
ANISOU  989  N   VAL A 168     5770   4115   4781    229    123    491
ATOM    990  CA  VAL A 168      18.476   3.347   5.231  1.00 42.23           C  
ANISOU  990  CA  VAL A 168     6175   4572   5298    243    118    435
ATOM    991  C   VAL A 168      19.741   4.151   4.718  1.00 40.52           C  
ANISOU  991  C   VAL A 168     5973   4270   5151    277    100    441
ATOM    992  O   VAL A 168      19.931   4.203   3.498  1.00 45.49           O  
ANISOU  992  O   VAL A 168     6571   4877   5838    270    116    396
ATOM    993  CB  VAL A 168      17.195   4.190   5.280  1.00 38.70           C  
ANISOU  993  CB  VAL A 168     5683   4190   4830    278     78    407
ATOM    994  CG1 VAL A 168      17.337   5.422   6.200  1.00 44.00           C  
ANISOU  994  CG1 VAL A 168     6303   4864   5551    276     84    344
ATOM    995  CG2 VAL A 168      16.856   4.743   3.913  1.00 36.85           C  
ANISOU  995  CG2 VAL A 168     5440   4035   4525    253     86    403
ATOM    996  H   VAL A 168      18.026   2.808   7.200  1.00 38.60           H  
ATOM    997  HA  VAL A 168      18.353   2.552   4.496  1.00 42.23           H  
ATOM    998  HB  VAL A 168      16.345   3.511   5.354  1.00 38.70           H  
ATOM    999 HG11 VAL A 168      16.497   6.115   6.235  1.00 44.00           H  
ATOM   1000 HG12 VAL A 168      17.405   5.143   7.252  1.00 44.00           H  
ATOM   1001 HG13 VAL A 168      18.191   6.063   5.981  1.00 44.00           H  
ATOM   1002 HG21 VAL A 168      17.127   3.977   3.186  1.00 36.85           H  
ATOM   1003 HG22 VAL A 168      15.783   4.911   3.815  1.00 36.85           H  
ATOM   1004 HG23 VAL A 168      17.440   5.595   3.564  1.00 36.85           H  
ATOM   1005  N   ARG A 169      20.621   4.688   5.601  1.00 39.84           N  
ANISOU 1005  N   ARG A 169     5938   4138   5062    313     62    495
ATOM   1006  CA  ARG A 169      21.819   5.424   5.157  1.00 42.18           C  
ANISOU 1006  CA  ARG A 169     6251   4347   5428    348     38    499
ATOM   1007  C   ARG A 169      22.887   4.522   4.504  1.00 42.56           C  
ANISOU 1007  C   ARG A 169     6330   4334   5507    303     81    502
ATOM   1008  O   ARG A 169      23.742   5.058   3.798  1.00 48.48           O  
ANISOU 1008  O   ARG A 169     7069   5025   6326    319     78    476
ATOM   1009  CB  ARG A 169      22.394   6.244   6.323  1.00 49.49           C  
ANISOU 1009  CB  ARG A 169     7230   5233   6340    400    -23    554
ATOM   1010  CG  ARG A 169      21.721   7.553   6.685  1.00 51.25           C  
ANISOU 1010  CG  ARG A 169     7412   5495   6564    460    -76    538
ATOM   1011  CD  ARG A 169      22.651   8.433   7.646  1.00 55.55           C  
ANISOU 1011  CD  ARG A 169     8014   6018   7073    504   -135    597
ATOM   1012  NE  ARG A 169      21.907   9.634   8.032  1.00 58.82           N  
ANISOU 1012  NE  ARG A 169     8386   6456   7506    566   -191    577
ATOM   1013  CZ  ARG A 169      21.957  10.259   9.254  1.00 58.20           C  
ANISOU 1013  CZ  ARG A 169     8342   6374   7398    613   -251    617
ATOM   1014  NH1 ARG A 169      22.510   9.705  10.306  1.00 57.97           N  
ANISOU 1014  NH1 ARG A 169     8394   6320   7312    604   -262    681
ATOM   1015  NH2 ARG A 169      21.319  11.392   9.440  1.00 59.54           N1+
ANISOU 1015  NH2 ARG A 169     8464   6564   7593    667   -301    592
ATOM   1016  H   ARG A 169      20.310   4.827   6.552  1.00 39.84           H  
ATOM   1017  HA  ARG A 169      21.430   6.073   4.372  1.00 42.18           H  
ATOM   1018  HB3 ARG A 169      23.450   6.467   6.176  1.00 49.49           H  
ATOM   1019  HB2 ARG A 169      22.614   5.695   7.238  1.00 49.49           H  
ATOM   1020  HG3 ARG A 169      20.783   7.223   7.131  1.00 51.25           H  
ATOM   1021  HG2 ARG A 169      21.623   8.063   5.726  1.00 51.25           H  
ATOM   1022  HD3 ARG A 169      23.494   8.888   7.127  1.00 55.55           H  
ATOM   1023  HD2 ARG A 169      23.092   7.908   8.494  1.00 55.55           H  
ATOM   1024  HE  ARG A 169      21.483  10.136   7.265  1.00 58.82           H  
ATOM   1025 HH12 ARG A 169      22.583  10.238  11.160  1.00 57.97           H  
ATOM   1026 HH11 ARG A 169      22.801   8.738  10.312  1.00 57.97           H  
ATOM   1027 HH22 ARG A 169      21.312  11.912  10.306  1.00 59.54           H  
ATOM   1028 HH21 ARG A 169      21.012  11.867   8.603  1.00 59.54           H  
ATOM   1029  N   ASN A 170      22.761   3.212   4.745  1.00 44.00           N  
ANISOU 1029  N   ASN A 170     6547   4529   5641    246    123    529
ATOM   1030  CA  ASN A 170      23.651   2.224   4.123  1.00 48.73           C  
ANISOU 1030  CA  ASN A 170     7172   5074   6271    198    166    528
ATOM   1031  C   ASN A 170      23.100   1.912   2.742  1.00 47.98           C  
ANISOU 1031  C   ASN A 170     7020   5013   6199    156    215    467
ATOM   1032  O   ASN A 170      23.808   1.883   1.762  1.00 53.04           O  
ANISOU 1032  O   ASN A 170     7671   5605   6875    123    247    457
ATOM   1033  CB  ASN A 170      23.854   1.021   4.943  1.00 52.42           C  
ANISOU 1033  CB  ASN A 170     7708   5528   6681    150    191    586
ATOM   1034  CG  ASN A 170      24.745  -0.038   4.353  1.00 70.21           C  
ANISOU 1034  CG  ASN A 170    10040   7684   8951    170    156    640
ATOM   1035  OD1 ASN A 170      24.259  -0.892   3.600  1.00 70.95           O  
ANISOU 1035  OD1 ASN A 170    10149   7744   9064    234     94    655
ATOM   1036  ND2 ASN A 170      26.051  -0.016   4.572  1.00 77.58           N  
ANISOU 1036  ND2 ASN A 170    11027   8570   9879    114    193    667
ATOM   1037  H   ASN A 170      21.970   2.843   5.253  1.00 44.00           H  
ATOM   1038  HA  ASN A 170      24.635   2.684   4.026  1.00 48.73           H  
ATOM   1039  HB3 ASN A 170      22.956   0.418   5.080  1.00 52.42           H  
ATOM   1040  HB2 ASN A 170      24.308   1.237   5.910  1.00 52.42           H  
ATOM   1041 HD22 ASN A 170      26.621  -0.676   4.063  1.00 77.58           H  
ATOM   1042 HD21 ASN A 170      26.477   0.532   5.306  1.00 77.58           H  
ATOM   1043  N   LEU A 171      21.753   1.703   2.716  1.00 42.86           N  
ANISOU 1043  N   LEU A 171     6315   4442   5526    155    219    427
ATOM   1044  CA  LEU A 171      21.090   1.310   1.470  1.00 42.29           C  
ANISOU 1044  CA  LEU A 171     6195   4397   5477    120    255    366
ATOM   1045  C   LEU A 171      21.185   2.452   0.464  1.00 43.24           C  
ANISOU 1045  C   LEU A 171     6283   4484   5664    152    241    323
ATOM   1046  O   LEU A 171      21.671   2.198  -0.605  1.00 41.23           O  
ANISOU 1046  O   LEU A 171     6007   4215   5444    123    272    279
ATOM   1047  CB  LEU A 171      19.632   1.126   1.941  1.00 43.42           C  
ANISOU 1047  CB  LEU A 171     6299   4631   5567    109    254    339
ATOM   1048  CG  LEU A 171      19.350  -0.115   2.823  1.00 42.84           C  
ANISOU 1048  CG  LEU A 171     6235   4607   5436     61    285    351
ATOM   1049  CD1 LEU A 171      17.832  -0.241   3.171  1.00 39.78           C  
ANISOU 1049  CD1 LEU A 171     5804   4306   5006     64    269    315
ATOM   1050  CD2 LEU A 171      19.793  -1.321   2.065  1.00 41.29           C  
ANISOU 1050  CD2 LEU A 171     6040   4384   5264      1    337    330
ATOM   1051  H   LEU A 171      21.281   1.617   3.604  1.00 42.86           H  
ATOM   1052  HA  LEU A 171      21.569   0.397   1.119  1.00 42.29           H  
ATOM   1053  HB3 LEU A 171      18.905   1.006   1.138  1.00 43.42           H  
ATOM   1054  HB2 LEU A 171      19.373   1.997   2.542  1.00 43.42           H  
ATOM   1055  HG  LEU A 171      19.923  -0.006   3.744  1.00 42.84           H  
ATOM   1056 HD11 LEU A 171      17.674  -1.080   3.848  1.00 39.78           H  
ATOM   1057 HD12 LEU A 171      17.228   0.620   3.459  1.00 39.78           H  
ATOM   1058 HD13 LEU A 171      17.349  -0.754   2.340  1.00 39.78           H  
ATOM   1059 HD21 LEU A 171      19.457  -2.250   2.526  1.00 41.29           H  
ATOM   1060 HD22 LEU A 171      19.452  -1.405   1.033  1.00 41.29           H  
ATOM   1061 HD23 LEU A 171      20.877  -1.437   2.092  1.00 41.29           H  
ATOM   1062  N   ILE A 172      21.041   3.734   0.856  1.00 42.04           N  
ANISOU 1062  N   ILE A 172     6125   4319   5530    211    195    330
ATOM   1063  CA  ILE A 172      21.123   4.742  -0.184  1.00 46.16           C  
ANISOU 1063  CA  ILE A 172     6612   4809   6118    242    184    284
ATOM   1064  C   ILE A 172      22.583   5.190  -0.684  1.00 49.97           C  
ANISOU 1064  C   ILE A 172     7125   5200   6660    247    189    294
ATOM   1065  O   ILE A 172      22.751   5.823  -1.708  1.00 50.22           O  
ANISOU 1065  O   ILE A 172     7130   5202   6749    245    207    245
ATOM   1066  CB  ILE A 172      20.430   6.060   0.274  1.00 41.38           C  
ANISOU 1066  CB  ILE A 172     5984   4222   5516    304    131    285
ATOM   1067  CG1 ILE A 172      20.012   7.177  -0.843  1.00 43.79           C  
ANISOU 1067  CG1 ILE A 172     6258   4617   5764    298    123    271
ATOM   1068  CG2 ILE A 172      21.304   6.757   1.396  1.00 46.37           C  
ANISOU 1068  CG2 ILE A 172     6577   4819   6224    336    123    233
ATOM   1069  CD1 ILE A 172      18.870   6.694  -1.777  1.00 50.97           C  
ANISOU 1069  CD1 ILE A 172     7126   5567   6675    258    157    209
ATOM   1070  H   ILE A 172      20.571   3.835   1.744  1.00 42.04           H  
ATOM   1071  HA  ILE A 172      20.652   4.376  -1.096  1.00 46.16           H  
ATOM   1072  HB  ILE A 172      19.462   5.790   0.696  1.00 41.38           H  
ATOM   1073 HG13 ILE A 172      20.777   7.506  -1.547  1.00 43.79           H  
ATOM   1074 HG12 ILE A 172      19.740   8.106  -0.341  1.00 43.79           H  
ATOM   1075 HG21 ILE A 172      20.714   7.578   1.805  1.00 46.37           H  
ATOM   1076 HG22 ILE A 172      21.411   6.062   2.229  1.00 46.37           H  
ATOM   1077 HG23 ILE A 172      22.230   7.128   0.957  1.00 46.37           H  
ATOM   1078 HD11 ILE A 172      17.942   6.727  -1.206  1.00 50.97           H  
ATOM   1079 HD12 ILE A 172      18.936   7.346  -2.648  1.00 50.97           H  
ATOM   1080 HD13 ILE A 172      19.010   5.720  -2.247  1.00 50.97           H  
ATOM   1081  N   GLN A 173      23.564   4.677   0.089  1.00 45.32           N  
ANISOU 1081  N   GLN A 173     6598   4565   6058    250    175    354
ATOM   1082  CA  GLN A 173      24.980   4.791  -0.202  1.00 45.67           C  
ANISOU 1082  CA  GLN A 173     6684   4517   6152    251    174    370
ATOM   1083  C   GLN A 173      25.433   3.671  -1.165  1.00 46.72           C  
ANISOU 1083  C   GLN A 173     6820   4642   6291    188    230    352
ATOM   1084  O   GLN A 173      26.550   3.744  -1.659  1.00 50.54           O  
ANISOU 1084  O   GLN A 173     7308   5062   6831    186    240    331
ATOM   1085  CB  GLN A 173      25.805   4.889   1.088  1.00 47.56           C  
ANISOU 1085  CB  GLN A 173     6998   4718   6355    256    146    444
ATOM   1086  CG  GLN A 173      25.731   6.274   1.779  1.00 59.80           C  
ANISOU 1086  CG  GLN A 173     8597   6167   7959    296    102    467
ATOM   1087  CD  GLN A 173      26.644   7.361   1.179  1.00 62.62           C  
ANISOU 1087  CD  GLN A 173     9043   6486   8265    291     75    545
ATOM   1088  OE1 GLN A 173      27.248   7.130   0.150  1.00 60.60           O  
ANISOU 1088  OE1 GLN A 173     8808   6283   7935    253     98    580
ATOM   1089  NE2 GLN A 173      26.700   8.566   1.817  1.00 67.38           N  
ANISOU 1089  NE2 GLN A 173     9700   6994   8906    327     24    571
ATOM   1090  H   GLN A 173      23.400   4.158   0.940  1.00 45.32           H  
ATOM   1091  HA  GLN A 173      25.184   5.716  -0.742  1.00 45.67           H  
ATOM   1092  HB3 GLN A 173      26.852   4.780   0.804  1.00 47.56           H  
ATOM   1093  HB2 GLN A 173      25.511   4.054   1.722  1.00 47.56           H  
ATOM   1094  HG3 GLN A 173      25.754   6.149   2.861  1.00 59.80           H  
ATOM   1095  HG2 GLN A 173      24.738   6.709   1.669  1.00 59.80           H  
ATOM   1096 HE22 GLN A 173      27.213   9.280   1.320  1.00 67.38           H  
ATOM   1097 HE21 GLN A 173      26.157   8.693   2.659  1.00 67.38           H  
ATOM   1098  N   ASN A 174      24.552   2.647  -1.343  1.00 47.04           N  
ANISOU 1098  N   ASN A 174     6855   4745   6274    137    266    356
ATOM   1099  CA  ASN A 174      24.839   1.460  -2.041  1.00 40.30           C  
ANISOU 1099  CA  ASN A 174     5998   3891   5423     74    319    334
ATOM   1100  C   ASN A 174      23.916   1.331  -3.210  1.00 39.10           C  
ANISOU 1100  C   ASN A 174     5785   3794   5277     56    343    267
ATOM   1101  O   ASN A 174      23.987   2.184  -4.074  1.00 39.20           O  
ANISOU 1101  O   ASN A 174     5764   3805   5327     88    328    226
ATOM   1102  CB  ASN A 174      24.859   0.311  -1.029  1.00 44.83           C  
ANISOU 1102  CB  ASN A 174     6609   4492   5934     25    343    380
ATOM   1103  CG  ASN A 174      26.187   0.315  -0.224  1.00 55.06           C  
ANISOU 1103  CG  ASN A 174     7980   5722   7218     28    326    449
ATOM   1104  OD1 ASN A 174      27.269   0.034  -0.738  1.00 54.75           O  
ANISOU 1104  OD1 ASN A 174     7978   5701   7123    -10    344    491
ATOM   1105  ND2 ASN A 174      26.195   0.704   1.057  1.00 56.64           N  
ANISOU 1105  ND2 ASN A 174     8205   5845   7472     72    290    457
ATOM   1106  H   ASN A 174      23.611   2.785  -1.003  1.00 47.04           H  
ATOM   1107  HA  ASN A 174      25.847   1.486  -2.456  1.00 40.30           H  
ATOM   1108  HB3 ASN A 174      24.737  -0.639  -1.549  1.00 44.83           H  
ATOM   1109  HB2 ASN A 174      24.048   0.301  -0.301  1.00 44.83           H  
ATOM   1110 HD22 ASN A 174      27.031   0.762   1.621  1.00 56.64           H  
ATOM   1111 HD21 ASN A 174      25.287   0.939   1.433  1.00 56.64           H  
ATOM   1112  N   ASP A 175      23.178   0.227  -3.312  1.00 47.29           N  
ANISOU 1112  N   ASP A 175     6811   4880   6277      3    377    253
ATOM   1113  CA  ASP A 175      22.439  -0.024  -4.585  1.00 47.37           C  
ANISOU 1113  CA  ASP A 175     6774   4932   6291    -21    395    187
ATOM   1114  C   ASP A 175      21.105   0.706  -4.570  1.00 45.01           C  
ANISOU 1114  C   ASP A 175     6437   4710   5956     -2    371    159
ATOM   1115  O   ASP A 175      20.447   0.815  -5.604  1.00 44.47           O  
ANISOU 1115  O   ASP A 175     6339   4668   5889    -23    381    105
ATOM   1116  CB  ASP A 175      22.144  -1.538  -4.716  1.00 47.26           C  
ANISOU 1116  CB  ASP A 175     6764   4933   6259    -86    436    177
ATOM   1117  CG  ASP A 175      23.329  -2.347  -5.074  1.00 63.74           C  
ANISOU 1117  CG  ASP A 175     8860   7076   8284   -106    440    210
ATOM   1118  OD1 ASP A 175      23.322  -3.528  -4.635  1.00 57.97           O  
ANISOU 1118  OD1 ASP A 175     8147   6358   7521    -72    413    254
ATOM   1119  OD2 ASP A 175      24.253  -2.013  -5.893  1.00 68.81           O1-
ANISOU 1119  OD2 ASP A 175     9489   7748   8908   -156    469    188
ATOM   1120  H   ASP A 175      23.228  -0.486  -2.598  1.00 47.29           H  
ATOM   1121  HA  ASP A 175      22.962   0.398  -5.443  1.00 47.37           H  
ATOM   1122  HB3 ASP A 175      21.421  -1.680  -5.519  1.00 47.26           H  
ATOM   1123  HB2 ASP A 175      21.598  -1.933  -3.859  1.00 47.26           H  
ATOM   1124  N   ARG A 176      20.612   1.124  -3.364  1.00 43.81           N  
ANISOU 1124  N   ARG A 176     6287   4588   5769     36    337    193
ATOM   1125  CA  ARG A 176      19.277   1.698  -3.131  1.00 43.07           C  
ANISOU 1125  CA  ARG A 176     6160   4562   5644     58    308    168
ATOM   1126  C   ARG A 176      18.088   0.726  -3.242  1.00 42.69           C  
ANISOU 1126  C   ARG A 176     6094   4579   5548     17    320    141
ATOM   1127  O   ARG A 176      16.944   1.145  -3.498  1.00 43.64           O  
ANISOU 1127  O   ARG A 176     6189   4752   5641     27    296    114
ATOM   1128  CB  ARG A 176      19.006   2.930  -4.050  1.00 41.73           C  
ANISOU 1128  CB  ARG A 176     5959   4377   5519     79    300    119
ATOM   1129  CG  ARG A 176      20.108   4.002  -4.188  1.00 45.19           C  
ANISOU 1129  CG  ARG A 176     6399   4768   6003    133    275    133
ATOM   1130  CD  ARG A 176      19.831   5.063  -5.266  1.00 50.80           C  
ANISOU 1130  CD  ARG A 176     7087   5442   6773    131    294     77
ATOM   1131  NE  ARG A 176      19.939   4.493  -6.638  1.00 53.52           N  
ANISOU 1131  NE  ARG A 176     7403   5833   7098     97    309     21
ATOM   1132  CZ  ARG A 176      18.974   4.226  -7.546  1.00 60.39           C  
ANISOU 1132  CZ  ARG A 176     8259   6681   8004     75    336    -34
ATOM   1133  NH1 ARG A 176      17.668   4.375  -7.405  1.00 57.44           N  
ANISOU 1133  NH1 ARG A 176     7890   6242   7693     88    352    -44
ATOM   1134  NH2 ARG A 176      19.343   3.752  -8.704  1.00 62.08           N1+
ANISOU 1134  NH2 ARG A 176     8460   6936   8191     41    344    -81
ATOM   1135  H   ARG A 176      21.228   0.917  -2.592  1.00 43.81           H  
ATOM   1136  HA  ARG A 176      19.286   2.213  -2.170  1.00 43.07           H  
ATOM   1137  HB3 ARG A 176      18.085   3.389  -3.690  1.00 41.73           H  
ATOM   1138  HB2 ARG A 176      18.637   2.616  -5.026  1.00 41.73           H  
ATOM   1139  HG3 ARG A 176      20.969   3.452  -4.567  1.00 45.19           H  
ATOM   1140  HG2 ARG A 176      20.417   4.347  -3.201  1.00 45.19           H  
ATOM   1141  HD3 ARG A 176      20.368   6.003  -5.141  1.00 50.80           H  
ATOM   1142  HD2 ARG A 176      18.798   5.406  -5.203  1.00 50.80           H  
ATOM   1143  HE  ARG A 176      20.872   4.217  -6.909  1.00 53.52           H  
ATOM   1144 HH12 ARG A 176      17.023   3.963  -8.064  1.00 57.44           H  
ATOM   1145 HH11 ARG A 176      17.301   4.848  -6.592  1.00 57.44           H  
ATOM   1146 HH22 ARG A 176      18.759   3.705  -9.526  1.00 62.08           H  
ATOM   1147 HH21 ARG A 176      20.308   3.485  -8.836  1.00 62.08           H  
ATOM   1148  N   THR A 177      18.367  -0.577  -3.076  1.00 41.58           N  
ANISOU 1148  N   THR A 177     5968   4433   5399    -28    353    148
ATOM   1149  CA  THR A 177      17.417  -1.649  -3.378  1.00 41.82           C  
ANISOU 1149  CA  THR A 177     5978   4521   5390    -66    362    118
ATOM   1150  C   THR A 177      17.302  -2.451  -2.062  1.00 38.98           C  
ANISOU 1150  C   THR A 177     5631   4199   4982    -79    369    155
ATOM   1151  O   THR A 177      18.301  -2.549  -1.310  1.00 39.43           O  
ANISOU 1151  O   THR A 177     5722   4220   5039    -85    388    203
ATOM   1152  CB  THR A 177      17.886  -2.538  -4.468  1.00 43.96           C  
ANISOU 1152  CB  THR A 177     6245   4762   5695   -117    400     77
ATOM   1153  OG1 THR A 177      19.143  -3.192  -4.292  1.00 46.69           O  
ANISOU 1153  OG1 THR A 177     6579   5082   6078   -112    395     33
ATOM   1154  CG2 THR A 177      17.882  -1.753  -5.759  1.00 40.86           C  
ANISOU 1154  CG2 THR A 177     5830   4427   5268   -155    404     42
ATOM   1155  H   THR A 177      19.282  -0.877  -2.772  1.00 41.58           H  
ATOM   1156  HA  THR A 177      16.458  -1.167  -3.569  1.00 41.82           H  
ATOM   1157  HB  THR A 177      17.103  -3.283  -4.612  1.00 43.96           H  
ATOM   1158  HG1 THR A 177      19.255  -3.360  -3.353  1.00 46.69           H  
ATOM   1159 HG21 THR A 177      16.903  -1.534  -6.185  1.00 40.86           H  
ATOM   1160 HG22 THR A 177      18.491  -0.850  -5.718  1.00 40.86           H  
ATOM   1161 HG23 THR A 177      18.295  -2.451  -6.486  1.00 40.86           H  
ATOM   1162  N   PHE A 178      16.161  -3.056  -1.746  1.00 35.04           N  
ANISOU 1162  N   PHE A 178     5106   3770   4436    -83    352    130
ATOM   1163  CA  PHE A 178      15.955  -3.904  -0.528  1.00 33.74           C  
ANISOU 1163  CA  PHE A 178     4945   3653   4221    -97    361    154
ATOM   1164  C   PHE A 178      14.882  -4.949  -0.798  1.00 26.92           C  
ANISOU 1164  C   PHE A 178     4044   2847   3338   -129    363     95
ATOM   1165  O   PHE A 178      13.954  -4.623  -1.539  1.00 27.85           O  
ANISOU 1165  O   PHE A 178     4141   2963   3479   -139    352     41
ATOM   1166  CB  PHE A 178      15.856  -3.040   0.737  1.00 30.29           C  
ANISOU 1166  CB  PHE A 178     4518   3249   3740    -48    323    194
ATOM   1167  CG  PHE A 178      14.794  -1.959   0.737  1.00 29.18           C  
ANISOU 1167  CG  PHE A 178     4349   3153   3586    -12    273    162
ATOM   1168  CD1 PHE A 178      15.148  -0.646   0.393  1.00 40.17           C  
ANISOU 1168  CD1 PHE A 178     5739   4512   5011     23    248    159
ATOM   1169  CD2 PHE A 178      13.508  -2.282   1.155  1.00 26.73           C  
ANISOU 1169  CD2 PHE A 178     4013   2916   3229    -13    250    132
ATOM   1170  CE1 PHE A 178      14.122   0.341   0.461  1.00 39.58           C  
ANISOU 1170  CE1 PHE A 178     5640   4477   4920     49    206    130
ATOM   1171  CE2 PHE A 178      12.504  -1.271   1.179  1.00 33.40           C  
ANISOU 1171  CE2 PHE A 178     4837   3796   4057     17    200    104
ATOM   1172  CZ  PHE A 178      12.785   0.032   0.837  1.00 35.39           C  
ANISOU 1172  CZ  PHE A 178     5091   4015   4340     46    180    105
ATOM   1173  H   PHE A 178      15.457  -2.962  -2.464  1.00 35.04           H  
ATOM   1174  HA  PHE A 178      16.870  -4.485  -0.410  1.00 33.74           H  
ATOM   1175  HB3 PHE A 178      16.810  -2.514   0.756  1.00 30.29           H  
ATOM   1176  HB2 PHE A 178      15.864  -3.665   1.630  1.00 30.29           H  
ATOM   1177  HD1 PHE A 178      16.116  -0.452  -0.046  1.00 40.17           H  
ATOM   1178  HD2 PHE A 178      13.169  -3.291   1.338  1.00 26.73           H  
ATOM   1179  HE1 PHE A 178      14.461   1.337   0.215  1.00 39.58           H  
ATOM   1180  HE2 PHE A 178      11.509  -1.559   1.485  1.00 33.40           H  
ATOM   1181  HZ  PHE A 178      12.058   0.828   0.902  1.00 35.39           H  
ATOM   1182  N   ALA A 179      15.149  -6.141  -0.179  1.00 29.58           N  
ANISOU 1182  N   ALA A 179     4374   3235   3631   -145    373    101
ATOM   1183  CA  ALA A 179      14.074  -7.223  -0.159  1.00 30.33           C  
ANISOU 1183  CA  ALA A 179     4430   3381   3713   -179    378     42
ATOM   1184  C   ALA A 179      12.977  -6.963   0.866  1.00 33.06           C  
ANISOU 1184  C   ALA A 179     4753   3803   4004   -148    335     26
ATOM   1185  O   ALA A 179      13.209  -7.215   2.052  1.00 30.77           O  
ANISOU 1185  O   ALA A 179     4480   3537   3675   -123    328     72
ATOM   1186  CB  ALA A 179      14.776  -8.585   0.134  1.00 34.77           C  
ANISOU 1186  CB  ALA A 179     4994   3940   4276   -234    437     47
ATOM   1187  H   ALA A 179      15.952  -6.146   0.433  1.00 29.58           H  
ATOM   1188  HA  ALA A 179      13.546  -7.241  -1.112  1.00 30.33           H  
ATOM   1189  HB1 ALA A 179      15.767  -8.572   0.589  1.00 34.77           H  
ATOM   1190  HB2 ALA A 179      14.129  -9.175   0.783  1.00 34.77           H  
ATOM   1191  HB3 ALA A 179      14.853  -9.122  -0.811  1.00 34.77           H  
ATOM   1192  N   VAL A 180      11.828  -6.443   0.371  1.00 30.99           N  
ANISOU 1192  N   VAL A 180     4457   3575   3741   -151    302    -39
ATOM   1193  CA  VAL A 180      10.584  -6.275   1.149  1.00 28.33           C  
ANISOU 1193  CA  VAL A 180     4097   3310   3359   -125    253    -68
ATOM   1194  C   VAL A 180       9.875  -7.630   1.168  1.00 29.39           C  
ANISOU 1194  C   VAL A 180     4192   3482   3493   -161    261   -134
ATOM   1195  O   VAL A 180       9.257  -7.964   0.203  1.00 29.98           O  
ANISOU 1195  O   VAL A 180     4253   3537   3602   -183    252   -187
ATOM   1196  CB  VAL A 180       9.658  -5.179   0.506  1.00 28.16           C  
ANISOU 1196  CB  VAL A 180     4076   3291   3334    -89    191    -89
ATOM   1197  CG1 VAL A 180       8.324  -4.898   1.352  1.00 35.54           C  
ANISOU 1197  CG1 VAL A 180     4995   4294   4215    -55    137   -101
ATOM   1198  CG2 VAL A 180      10.433  -3.864   0.215  1.00 34.39           C  
ANISOU 1198  CG2 VAL A 180     4895   4027   4143    -64    194    -39
ATOM   1199  H   VAL A 180      11.538  -6.273  -0.581  1.00 30.99           H  
ATOM   1200  HA  VAL A 180      10.752  -6.067   2.205  1.00 28.33           H  
ATOM   1201  HB  VAL A 180       9.229  -5.476  -0.451  1.00 28.16           H  
ATOM   1202 HG11 VAL A 180       7.705  -4.272   0.710  1.00 35.54           H  
ATOM   1203 HG12 VAL A 180       7.802  -5.844   1.495  1.00 35.54           H  
ATOM   1204 HG13 VAL A 180       8.452  -4.260   2.227  1.00 35.54           H  
ATOM   1205 HG21 VAL A 180      11.203  -4.148  -0.502  1.00 34.39           H  
ATOM   1206 HG22 VAL A 180       9.791  -3.077  -0.181  1.00 34.39           H  
ATOM   1207 HG23 VAL A 180      10.916  -3.559   1.143  1.00 34.39           H  
ATOM   1208  N   LEU A 181      10.068  -8.461   2.225  1.00 30.54           N  
ANISOU 1208  N   LEU A 181     4320   3680   3604   -169    279   -133
ATOM   1209  CA  LEU A 181       9.571  -9.830   2.500  1.00 32.46           C  
ANISOU 1209  CA  LEU A 181     4520   3959   3855   -208    298   -197
ATOM   1210  C   LEU A 181       8.094  -9.875   2.746  1.00 31.98           C  
ANISOU 1210  C   LEU A 181     4423   3956   3773   -183    231   -266
ATOM   1211  O   LEU A 181       7.511  -9.147   3.623  1.00 34.64           O  
ANISOU 1211  O   LEU A 181     4769   4321   4073   -137    177   -253
ATOM   1212  CB  LEU A 181      10.346 -10.525   3.682  1.00 33.78           C  
ANISOU 1212  CB  LEU A 181     4684   4157   3994   -235    357   -169
ATOM   1213  CG  LEU A 181      11.862 -10.623   3.419  1.00 39.32           C  
ANISOU 1213  CG  LEU A 181     5413   4806   4721   -284    433   -126
ATOM   1214  CD1 LEU A 181      12.330 -11.053   4.829  1.00 36.44           C  
ANISOU 1214  CD1 LEU A 181     5094   4362   4388   -272    433    -73
ATOM   1215  CD2 LEU A 181      12.246 -11.622   2.299  1.00 42.08           C  
ANISOU 1215  CD2 LEU A 181     5781   5186   5020   -299    478    -77
ATOM   1216  H   LEU A 181      10.616  -8.062   2.973  1.00 30.54           H  
ATOM   1217  HA  LEU A 181       9.789 -10.437   1.621  1.00 32.46           H  
ATOM   1218  HB3 LEU A 181       9.989 -11.508   3.988  1.00 33.78           H  
ATOM   1219  HB2 LEU A 181      10.270  -9.922   4.588  1.00 33.78           H  
ATOM   1220  HG  LEU A 181      12.110  -9.606   3.114  1.00 39.32           H  
ATOM   1221 HD11 LEU A 181      13.375 -11.360   4.780  1.00 36.44           H  
ATOM   1222 HD12 LEU A 181      12.266 -10.255   5.569  1.00 36.44           H  
ATOM   1223 HD13 LEU A 181      11.752 -11.856   5.286  1.00 36.44           H  
ATOM   1224 HD21 LEU A 181      12.397 -11.038   1.391  1.00 42.08           H  
ATOM   1225 HD22 LEU A 181      13.112 -12.239   2.542  1.00 42.08           H  
ATOM   1226 HD23 LEU A 181      11.392 -12.294   2.215  1.00 42.08           H  
ATOM   1227  N   ALA A 182       7.440 -10.841   2.074  1.00 31.70           N  
ANISOU 1227  N   ALA A 182     4347   3932   3764   -213    229   -341
ATOM   1228  CA  ALA A 182       6.004 -10.936   2.202  1.00 37.14           C  
ANISOU 1228  CA  ALA A 182     4999   4673   4438   -194    162   -418
ATOM   1229  C   ALA A 182       5.581 -11.759   3.448  1.00 38.83           C  
ANISOU 1229  C   ALA A 182     5168   4955   4632   -208    191   -449
ATOM   1230  O   ALA A 182       5.041 -12.796   3.255  1.00 46.64           O  
ANISOU 1230  O   ALA A 182     6127   5943   5650   -255    247   -479
ATOM   1231  CB  ALA A 182       5.470 -11.627   0.950  1.00 41.91           C  
ANISOU 1231  CB  ALA A 182     5590   5244   5088   -214    130   -489
ATOM   1232  H   ALA A 182       7.914 -11.665   1.733  1.00 31.70           H  
ATOM   1233  HA  ALA A 182       5.457 -10.000   2.310  1.00 37.14           H  
ATOM   1234  HB1 ALA A 182       4.402 -11.833   1.004  1.00 41.91           H  
ATOM   1235  HB2 ALA A 182       5.659 -11.069   0.033  1.00 41.91           H  
ATOM   1236  HB3 ALA A 182       5.850 -12.645   0.869  1.00 41.91           H  
ATOM   1237  N   TYR A 183       5.876 -11.206   4.671  1.00 42.02           N  
ANISOU 1237  N   TYR A 183     5565   5417   4985   -169    157   -444
ATOM   1238  CA  TYR A 183       5.410 -11.836   5.898  1.00 49.80           C  
ANISOU 1238  CA  TYR A 183     6509   6471   5943   -180    188   -472
ATOM   1239  C   TYR A 183       3.902 -11.728   6.067  1.00 48.59           C  
ANISOU 1239  C   TYR A 183     6298   6366   5798   -168    128   -576
ATOM   1240  O   TYR A 183       3.372 -10.644   6.341  1.00 50.76           O  
ANISOU 1240  O   TYR A 183     6578   6653   6056   -123     41   -601
ATOM   1241  CB  TYR A 183       5.977 -11.207   7.125  1.00 44.39           C  
ANISOU 1241  CB  TYR A 183     5850   5821   5196   -145    187   -408
ATOM   1242  CG  TYR A 183       7.387 -11.589   7.432  1.00 41.39           C  
ANISOU 1242  CG  TYR A 183     5517   5405   4806   -169    262   -317
ATOM   1243  CD1 TYR A 183       8.416 -10.835   6.832  1.00 41.75           C  
ANISOU 1243  CD1 TYR A 183     5616   5386   4860   -151    255   -246
ATOM   1244  CD2 TYR A 183       7.680 -12.690   8.267  1.00 49.61           C  
ANISOU 1244  CD2 TYR A 183     6548   6473   5827   -211    338   -307
ATOM   1245  CE1 TYR A 183       9.756 -11.120   7.179  1.00 47.64           C  
ANISOU 1245  CE1 TYR A 183     6409   6093   5599   -169    313   -166
ATOM   1246  CE2 TYR A 183       9.003 -13.074   8.445  1.00 55.36           C  
ANISOU 1246  CE2 TYR A 183     7330   7162   6542   -236    400   -222
ATOM   1247  CZ  TYR A 183      10.056 -12.255   7.975  1.00 53.72           C  
ANISOU 1247  CZ  TYR A 183     7178   6886   6346   -211    382   -152
ATOM   1248  OH  TYR A 183      11.373 -12.407   8.343  1.00 61.90           O  
ANISOU 1248  OH  TYR A 183     8270   7877   7371   -231    433    -71
ATOM   1249  H   TYR A 183       6.428 -10.361   4.722  1.00 42.02           H  
ATOM   1250  HA  TYR A 183       5.716 -12.881   5.961  1.00 49.80           H  
ATOM   1251  HB3 TYR A 183       5.411 -11.410   8.034  1.00 44.39           H  
ATOM   1252  HB2 TYR A 183       5.896 -10.137   6.933  1.00 44.39           H  
ATOM   1253  HD1 TYR A 183       8.188 -10.032   6.147  1.00 41.75           H  
ATOM   1254  HD2 TYR A 183       6.843 -13.192   8.730  1.00 49.61           H  
ATOM   1255  HE1 TYR A 183      10.529 -10.452   6.827  1.00 47.64           H  
ATOM   1256  HE2 TYR A 183       9.203 -13.847   9.171  1.00 55.36           H  
ATOM   1257  HH  TYR A 183      11.527 -13.127   8.959  1.00 61.90           H  
ATOM   1258  N   SER A 184       3.146 -12.816   5.660  1.00 48.60           N  
ANISOU 1258  N   SER A 184     6245   6392   5827   -210    171   -640
ATOM   1259  CA  SER A 184       1.682 -12.957   5.742  1.00 55.83           C  
ANISOU 1259  CA  SER A 184     7099   7362   6753   -197    115   -747
ATOM   1260  C   SER A 184       1.269 -13.291   7.168  1.00 60.99           C  
ANISOU 1260  C   SER A 184     7734   8090   7348   -156     89   -754
ATOM   1261  O   SER A 184       0.137 -12.879   7.539  1.00 66.65           O  
ANISOU 1261  O   SER A 184     8429   8839   8057   -114      1   -817
ATOM   1262  CB  SER A 184       1.245 -14.094   4.800  1.00 54.49           C  
ANISOU 1262  CB  SER A 184     6869   7204   6630   -253    176   -815
ATOM   1263  OG  SER A 184       1.547 -15.395   5.278  1.00 55.92           O  
ANISOU 1263  OG  SER A 184     7072   7313   6863   -292    207   -799
ATOM   1264  H   SER A 184       3.607 -13.643   5.307  1.00 48.60           H  
ATOM   1265  HA  SER A 184       1.351 -12.008   5.321  1.00 55.83           H  
ATOM   1266  HB3 SER A 184       1.614 -13.936   3.787  1.00 54.49           H  
ATOM   1267  HB2 SER A 184       0.168 -13.935   4.743  1.00 54.49           H  
ATOM   1268  HG  SER A 184       0.876 -15.747   5.868  1.00 55.92           H  
ATOM   1269  N   ASN A 185       2.195 -13.927   7.889  1.00 60.27           N  
ANISOU 1269  N   ASN A 185     7658   8025   7215   -169    159   -691
ATOM   1270  CA  ASN A 185       2.114 -14.448   9.251  1.00 60.62           C  
ANISOU 1270  CA  ASN A 185     7694   8140   7200   -131    139   -689
ATOM   1271  C   ASN A 185       3.229 -13.757  10.014  1.00 52.76           C  
ANISOU 1271  C   ASN A 185     6766   7121   6159    -86    105   -595
ATOM   1272  O   ASN A 185       4.390 -14.222   9.939  1.00 52.52           O  
ANISOU 1272  O   ASN A 185     6779   7081   6097    -96    162   -511
ATOM   1273  CB  ASN A 185       2.160 -16.038   9.137  1.00  0.00           C  
ATOM   1274  CG  ASN A 185       0.908 -16.672   8.532  1.00  0.00           C  
ATOM   1275  OD1 ASN A 185       0.239 -16.161   7.663  1.00  0.00           O  
ATOM   1276  ND2 ASN A 185       0.615 -17.800   9.070  1.00  0.00           N  
ATOM   1277  H   ASN A 185       3.069 -14.060   7.401  1.00 60.27           H  
ATOM   1278  HA  ASN A 185       1.095 -14.224   9.564  1.00 60.62           H  
ATOM   1279  HB3 ASN A 185       2.224 -16.388  10.167  1.00  0.00           H  
ATOM   1280  HB2 ASN A 185       3.012 -16.494   8.633  1.00  0.00           H  
ATOM   1281 HD22 ASN A 185      -0.063 -18.354   8.566  1.00  0.00           H  
ATOM   1282 HD21 ASN A 185       1.227 -18.189   9.773  1.00  0.00           H  
ATOM   1283  N   VAL A 186       2.957 -12.547  10.473  1.00 45.49           N  
ATOM   1284  CA  VAL A 186       3.937 -11.521  10.863  1.00 46.48           C  
ATOM   1285  C   VAL A 186       4.618 -11.805  12.207  1.00 46.57           C  
ATOM   1286  O   VAL A 186       5.627 -11.061  12.448  1.00 47.48           O  
ATOM   1287  CB  VAL A 186       3.292 -10.103  10.953  1.00  0.00           C  
ATOM   1288  CG1 VAL A 186       2.664  -9.733   9.525  1.00  0.00           C  
ATOM   1289  CG2 VAL A 186       2.139  -9.922  11.960  1.00  0.00           C  
ATOM   1290  H   VAL A 186       1.970 -12.350  10.551  1.00 45.49           H  
ATOM   1291  HA  VAL A 186       4.751 -11.375  10.153  1.00 46.48           H  
ATOM   1292  HB  VAL A 186       4.062  -9.381  11.225  1.00  0.00           H  
ATOM   1293 HG11 VAL A 186       2.254  -8.724   9.539  1.00  0.00           H  
ATOM   1294 HG12 VAL A 186       3.409  -9.665   8.731  1.00  0.00           H  
ATOM   1295 HG13 VAL A 186       1.855 -10.385   9.195  1.00  0.00           H  
ATOM   1296 HG21 VAL A 186       1.897  -8.897  12.240  1.00  0.00           H  
ATOM   1297 HG22 VAL A 186       1.250 -10.409  11.559  1.00  0.00           H  
ATOM   1298 HG23 VAL A 186       2.281 -10.562  12.831  1.00  0.00           H  
ATOM   1299  N   GLN A 187       4.155 -12.756  12.979  1.00 46.56           N  
ATOM   1300  CA  GLN A 187       4.717 -13.375  14.107  1.00 46.60           C  
ATOM   1301  C   GLN A 187       5.758 -14.514  13.896  1.00 45.94           C  
ATOM   1302  O   GLN A 187       6.313 -14.963  14.907  1.00 45.45           O  
ATOM   1303  CB  GLN A 187       3.671 -13.959  15.043  1.00  0.00           C  
ATOM   1304  CG  GLN A 187       2.790 -15.139  14.625  1.00  0.00           C  
ATOM   1305  CD  GLN A 187       1.722 -14.725  13.668  1.00  0.00           C  
ATOM   1306  OE1 GLN A 187       2.006 -14.530  12.538  1.00  0.00           O  
ATOM   1307  NE2 GLN A 187       0.514 -14.511  14.134  1.00  0.00           N  
ATOM   1308  H   GLN A 187       3.408 -13.299  12.571  1.00 46.56           H  
ATOM   1309  HA  GLN A 187       5.287 -12.624  14.654  1.00 46.60           H  
ATOM   1310  HB3 GLN A 187       2.988 -13.114  15.131  1.00  0.00           H  
ATOM   1311  HB2 GLN A 187       4.131 -14.204  16.001  1.00  0.00           H  
ATOM   1312  HG3 GLN A 187       2.363 -15.619  15.505  1.00  0.00           H  
ATOM   1313  HG2 GLN A 187       3.333 -15.951  14.141  1.00  0.00           H  
ATOM   1314 HE22 GLN A 187      -0.221 -14.338  13.463  1.00  0.00           H  
ATOM   1315 HE21 GLN A 187       0.360 -14.844  15.075  1.00  0.00           H  
ATOM   1316  N   GLU A 188       5.991 -14.919  12.670  1.00 45.12           N  
ATOM   1317  CA  GLU A 188       6.966 -16.030  12.389  1.00 45.15           C  
ATOM   1318  C   GLU A 188       8.373 -15.447  12.129  1.00 44.68           C  
ATOM   1319  O   GLU A 188       8.538 -14.292  11.771  1.00 44.85           O  
ATOM   1320  CB  GLU A 188       6.444 -17.027  11.259  1.00  0.00           C  
ATOM   1321  CG  GLU A 188       4.968 -17.593  11.458  1.00  0.00           C  
ATOM   1322  CD  GLU A 188       4.448 -18.493  10.334  1.00  0.00           C  
ATOM   1323  OE1 GLU A 188       5.159 -18.637   9.300  1.00  0.00           O  
ATOM   1324  OE2 GLU A 188       3.266 -18.897  10.423  1.00  0.00           O1-
ATOM   1325  H   GLU A 188       5.599 -14.412  11.890  1.00 45.12           H  
ATOM   1326  HA  GLU A 188       6.974 -16.683  13.261  1.00 45.15           H  
ATOM   1327  HB3 GLU A 188       7.068 -17.905  11.095  1.00  0.00           H  
ATOM   1328  HB2 GLU A 188       6.456 -16.523  10.293  1.00  0.00           H  
ATOM   1329  HG3 GLU A 188       4.288 -16.741  11.469  1.00  0.00           H  
ATOM   1330  HG2 GLU A 188       4.776 -18.309  12.256  1.00  0.00           H  
ATOM   1331  N   ARG A 189       9.351 -16.327  12.189  1.00 43.43           N  
ATOM   1332  CA  ARG A 189      10.717 -15.947  11.955  1.00 42.93           C  
ATOM   1333  C   ARG A 189      11.131 -15.684  10.444  1.00 42.14           C  
ATOM   1334  O   ARG A 189      11.932 -14.785  10.107  1.00 42.83           O  
ATOM   1335  CB  ARG A 189      11.656 -17.001  12.620  1.00  0.00           C  
ATOM   1336  CG  ARG A 189      11.375 -17.010  14.162  1.00  0.00           C  
ATOM   1337  CD  ARG A 189      11.886 -18.222  14.901  1.00  0.00           C  
ATOM   1338  NE  ARG A 189      13.256 -18.589  14.687  1.00  0.00           N  
ATOM   1339  CZ  ARG A 189      13.925 -19.782  14.817  1.00  0.00           C  
ATOM   1340  NH1 ARG A 189      13.492 -20.788  15.572  1.00  0.00           N  
ATOM   1341  NH2 ARG A 189      15.149 -19.844  14.261  1.00  0.00           N1+
ATOM   1342  H   ARG A 189       9.211 -17.326  12.158  1.00 43.43           H  
ATOM   1343  HA  ARG A 189      10.957 -15.030  12.493  1.00 42.93           H  
ATOM   1344  HB3 ARG A 189      12.712 -16.791  12.453  1.00  0.00           H  
ATOM   1345  HB2 ARG A 189      11.464 -18.010  12.254  1.00  0.00           H  
ATOM   1346  HG3 ARG A 189      10.298 -17.171  14.207  1.00  0.00           H  
ATOM   1347  HG2 ARG A 189      11.589 -16.072  14.674  1.00  0.00           H  
ATOM   1348  HD3 ARG A 189      11.135 -18.979  14.678  1.00  0.00           H  
ATOM   1349  HD2 ARG A 189      11.842 -18.065  15.979  1.00  0.00           H  
ATOM   1350  HE  ARG A 189      13.798 -17.827  14.306  1.00  0.00           H  
ATOM   1351 HH12 ARG A 189      14.010 -21.655  15.595  1.00  0.00           H  
ATOM   1352 HH11 ARG A 189      12.607 -20.691  16.050  1.00  0.00           H  
ATOM   1353 HH22 ARG A 189      15.769 -20.632  14.380  1.00  0.00           H  
ATOM   1354 HH21 ARG A 189      15.502 -19.034  13.772  1.00  0.00           H  
ATOM   1355  N   GLU A 190      10.762 -16.647   9.571  1.00 42.35           N  
ATOM   1356  CA  GLU A 190      11.246 -16.716   8.179  1.00 41.75           C  
ATOM   1357  C   GLU A 190      10.075 -16.650   7.159  1.00 41.87           C  
ATOM   1358  O   GLU A 190       9.191 -17.514   7.189  1.00 42.26           O  
ATOM   1359  CB  GLU A 190      11.930 -18.069   7.951  1.00  0.00           C  
ATOM   1360  CG  GLU A 190      13.231 -18.297   8.743  1.00  0.00           C  
ATOM   1361  CD  GLU A 190      13.955 -19.616   8.494  1.00  0.00           C  
ATOM   1362  OE1 GLU A 190      13.287 -20.628   8.179  1.00  0.00           O  
ATOM   1363  OE2 GLU A 190      15.237 -19.650   8.484  1.00  0.00           O1-
ATOM   1364  H   GLU A 190      10.152 -17.431   9.753  1.00 42.35           H  
ATOM   1365  HA  GLU A 190      11.915 -15.891   7.935  1.00 41.75           H  
ATOM   1366  HB3 GLU A 190      12.143 -18.186   6.888  1.00  0.00           H  
ATOM   1367  HB2 GLU A 190      11.245 -18.874   8.217  1.00  0.00           H  
ATOM   1368  HG3 GLU A 190      13.137 -18.222   9.826  1.00  0.00           H  
ATOM   1369  HG2 GLU A 190      13.868 -17.450   8.486  1.00  0.00           H  
ATOM   1370  N   ALA A 191      10.025 -15.508   6.455  1.00 50.45           N  
ANISOU 1370  N   ALA A 191     6551   6529   6088   -377    469   -460
ATOM   1371  CA  ALA A 191       9.354 -15.347   5.188  1.00 47.38           C  
ANISOU 1371  CA  ALA A 191     6219   6057   5727   -372    464   -398
ATOM   1372  C   ALA A 191       9.990 -16.182   3.999  1.00 47.58           C  
ANISOU 1372  C   ALA A 191     6239   6031   5810   -433    521   -412
ATOM   1373  O   ALA A 191      11.200 -16.524   4.082  1.00 52.72           O  
ANISOU 1373  O   ALA A 191     6921   6651   6458   -476    591   -356
ATOM   1374  CB  ALA A 191       9.270 -13.879   4.742  1.00 56.25           C  
ANISOU 1374  CB  ALA A 191     7408   7156   6807   -355    485   -294
ATOM   1375  H   ALA A 191      10.729 -14.789   6.547  1.00 50.45           H  
ATOM   1376  HA  ALA A 191       8.333 -15.704   5.326  1.00 47.38           H  
ATOM   1377  HB1 ALA A 191       8.478 -13.295   5.212  1.00 56.25           H  
ATOM   1378  HB2 ALA A 191      10.261 -13.442   4.865  1.00 56.25           H  
ATOM   1379  HB3 ALA A 191       8.869 -13.932   3.730  1.00 56.25           H  
ATOM   1380  N   GLU A 192       9.106 -16.575   3.071  1.00 44.13           N  
ANISOU 1380  N   GLU A 192     5765   5580   5422   -437    484   -487
ATOM   1381  CA  GLU A 192       9.446 -17.485   1.987  1.00 44.56           C  
ANISOU 1381  CA  GLU A 192     5812   5582   5537   -490    524   -509
ATOM   1382  C   GLU A 192       9.564 -16.691   0.646  1.00 38.41           C  
ANISOU 1382  C   GLU A 192     5073   4726   4794   -472    486   -491
ATOM   1383  O   GLU A 192      10.259 -17.164  -0.270  1.00 39.58           O  
ANISOU 1383  O   GLU A 192     5232   4817   4988   -512    524   -486
ATOM   1384  CB  GLU A 192       8.373 -18.617   1.992  1.00 45.25           C  
ANISOU 1384  CB  GLU A 192     5823   5709   5660   -515    515   -619
ATOM   1385  CG  GLU A 192       8.403 -19.435   3.309  1.00 55.29           C  
ANISOU 1385  CG  GLU A 192     7077   6934   6998   -571    555   -654
ATOM   1386  CD  GLU A 192       7.813 -20.889   3.255  1.00 65.53           C  
ANISOU 1386  CD  GLU A 192     8292   8273   8332   -588    534   -771
ATOM   1387  OE1 GLU A 192       8.216 -21.723   4.038  1.00 66.77           O  
ANISOU 1387  OE1 GLU A 192     8403   8505   8462   -568    513   -820
ATOM   1388  OE2 GLU A 192       7.012 -21.283   2.387  1.00 66.34           O1-
ANISOU 1388  OE2 GLU A 192     8377   8335   8495   -619    535   -818
ATOM   1389  H   GLU A 192       8.178 -16.223   2.881  1.00 44.13           H  
ATOM   1390  HA  GLU A 192      10.419 -17.943   2.164  1.00 44.56           H  
ATOM   1391  HB3 GLU A 192       8.566 -19.239   1.118  1.00 45.25           H  
ATOM   1392  HB2 GLU A 192       7.386 -18.164   1.898  1.00 45.25           H  
ATOM   1393  HG3 GLU A 192       8.007 -18.657   3.961  1.00 55.29           H  
ATOM   1394  HG2 GLU A 192       9.447 -19.519   3.612  1.00 55.29           H  
ATOM   1395  N   PHE A 193       8.900 -15.503   0.474  1.00 37.41           N  
ANISOU 1395  N   PHE A 193     4970   4597   4646   -415    415   -481
ATOM   1396  CA  PHE A 193       8.807 -14.645  -0.755  1.00 37.63           C  
ANISOU 1396  CA  PHE A 193     5038   4558   4701   -398    381   -466
ATOM   1397  C   PHE A 193       9.006 -13.180  -0.348  1.00 30.42           C  
ANISOU 1397  C   PHE A 193     4170   3641   3747   -348    350   -399
ATOM   1398  O   PHE A 193       8.835 -12.815   0.841  1.00 32.42           O  
ANISOU 1398  O   PHE A 193     4419   3947   3952   -317    334   -381
ATOM   1399  CB  PHE A 193       7.421 -14.912  -1.391  1.00 39.63           C  
ANISOU 1399  CB  PHE A 193     5269   4808   4980   -389    311   -552
ATOM   1400  CG  PHE A 193       7.185 -16.311  -1.949  1.00 43.15           C  
ANISOU 1400  CG  PHE A 193     5671   5248   5476   -435    332   -623
ATOM   1401  CD1 PHE A 193       6.717 -17.335  -1.043  1.00 45.39           C  
ANISOU 1401  CD1 PHE A 193     5894   5595   5758   -452    343   -681
ATOM   1402  CD2 PHE A 193       7.655 -16.745  -3.175  1.00 48.16           C  
ANISOU 1402  CD2 PHE A 193     6323   5814   6160   -462    338   -637
ATOM   1403  CE1 PHE A 193       6.553 -18.666  -1.420  1.00 48.95           C  
ANISOU 1403  CE1 PHE A 193     6297   6040   6260   -495    361   -753
ATOM   1404  CE2 PHE A 193       7.451 -18.014  -3.614  1.00 46.86           C  
ANISOU 1404  CE2 PHE A 193     6117   5641   6045   -504    354   -705
ATOM   1405  CZ  PHE A 193       6.804 -18.938  -2.764  1.00 45.32           C  
ANISOU 1405  CZ  PHE A 193     5857   5509   5852   -520    364   -764
ATOM   1406  H   PHE A 193       8.454 -15.109   1.291  1.00 37.41           H  
ATOM   1407  HA  PHE A 193       9.520 -14.992  -1.503  1.00 37.63           H  
ATOM   1408  HB3 PHE A 193       7.437 -14.245  -2.253  1.00 39.63           H  
ATOM   1409  HB2 PHE A 193       6.550 -14.595  -0.817  1.00 39.63           H  
ATOM   1410  HD1 PHE A 193       6.408 -17.075  -0.041  1.00 45.39           H  
ATOM   1411  HD2 PHE A 193       8.093 -16.015  -3.839  1.00 48.16           H  
ATOM   1412  HE1 PHE A 193       6.085 -19.366  -0.743  1.00 48.95           H  
ATOM   1413  HE2 PHE A 193       7.747 -18.490  -4.537  1.00 46.86           H  
ATOM   1414  HZ  PHE A 193       6.484 -19.899  -3.138  1.00 45.32           H  
ATOM   1415  N   GLY A 194       9.059 -12.259  -1.324  1.00 31.24           N  
ANISOU 1415  N   GLY A 194     4314   3681   3873   -338    341   -368
ATOM   1416  CA  GLY A 194       8.740 -10.872  -1.251  1.00 27.05           C  
ANISOU 1416  CA  GLY A 194     3821   3143   3314   -291    309   -316
ATOM   1417  C   GLY A 194       8.830 -10.261  -2.674  1.00 28.70           C  
ANISOU 1417  C   GLY A 194     4062   3288   3555   -286    291   -315
ATOM   1418  O   GLY A 194       8.765 -11.000  -3.654  1.00 26.69           O  
ANISOU 1418  O   GLY A 194     3803   2999   3340   -315    293   -361
ATOM   1419  H   GLY A 194       9.170 -12.533  -2.290  1.00 31.24           H  
ATOM   1420  HA3 GLY A 194       9.401 -10.389  -0.532  1.00 27.05           H  
ATOM   1421  HA2 GLY A 194       7.702 -10.849  -0.919  1.00 27.05           H  
ATOM   1422  N   THR A 195       8.945  -8.929  -2.788  1.00 28.66           N  
ANISOU 1422  N   THR A 195     4088   3268   3533   -249    275   -265
ATOM   1423  CA  THR A 195       9.463  -8.167  -3.989  1.00 33.70           C  
ANISOU 1423  CA  THR A 195     4756   3849   4199   -244    266   -260
ATOM   1424  C   THR A 195      10.510  -7.178  -3.601  1.00 30.66           C  
ANISOU 1424  C   THR A 195     4400   3431   3817   -221    294   -185
ATOM   1425  O   THR A 195      10.397  -6.393  -2.661  1.00 31.45           O  
ANISOU 1425  O   THR A 195     4503   3561   3884   -195    294   -139
ATOM   1426  CB  THR A 195       8.310  -7.370  -4.664  1.00 34.44           C  
ANISOU 1426  CB  THR A 195     4855   3961   4270   -219    197   -298
ATOM   1427  OG1 THR A 195       7.305  -8.249  -5.097  1.00 37.47           O  
ANISOU 1427  OG1 THR A 195     5218   4366   4654   -239    162   -372
ATOM   1428  CG2 THR A 195       8.599  -6.479  -5.894  1.00 30.10           C  
ANISOU 1428  CG2 THR A 195     4337   3354   3745   -219    197   -294
ATOM   1429  H   THR A 195       9.041  -8.298  -2.005  1.00 28.66           H  
ATOM   1430  HA  THR A 195       9.974  -8.823  -4.694  1.00 33.70           H  
ATOM   1431  HB  THR A 195       7.841  -6.741  -3.908  1.00 34.44           H  
ATOM   1432  HG1 THR A 195       6.607  -8.177  -4.443  1.00 37.47           H  
ATOM   1433 HG21 THR A 195       9.330  -5.683  -5.747  1.00 30.10           H  
ATOM   1434 HG22 THR A 195       8.973  -7.020  -6.763  1.00 30.10           H  
ATOM   1435 HG23 THR A 195       7.668  -6.021  -6.228  1.00 30.10           H  
ATOM   1436  N   THR A 196      11.615  -7.177  -4.313  1.00 34.24           N  
ANISOU 1436  N   THR A 196     4876   3820   4312   -229    314   -175
ATOM   1437  CA  THR A 196      12.668  -6.147  -4.356  1.00 32.98           C  
ANISOU 1437  CA  THR A 196     4744   3621   4166   -204    334   -114
ATOM   1438  C   THR A 196      12.166  -4.719  -4.638  1.00 31.41           C  
ANISOU 1438  C   THR A 196     4552   3426   3956   -164    292   -113
ATOM   1439  O   THR A 196      11.706  -4.506  -5.779  1.00 34.10           O  
ANISOU 1439  O   THR A 196     4888   3774   4293   -169    261   -162
ATOM   1440  CB  THR A 196      13.700  -6.509  -5.421  1.00 27.95           C  
ANISOU 1440  CB  THR A 196     4124   2910   3584   -231    378   -107
ATOM   1441  OG1 THR A 196      14.137  -7.852  -5.249  1.00 32.36           O  
ANISOU 1441  OG1 THR A 196     4687   3441   4169   -239    364   -154
ATOM   1442  CG2 THR A 196      14.961  -5.610  -5.668  1.00 32.34           C  
ANISOU 1442  CG2 THR A 196     4673   3462   4154   -279    419   -116
ATOM   1443  H   THR A 196      11.451  -7.691  -5.167  1.00 34.24           H  
ATOM   1444  HA  THR A 196      13.150  -6.290  -3.389  1.00 32.98           H  
ATOM   1445  HB  THR A 196      13.207  -6.465  -6.393  1.00 27.95           H  
ATOM   1446  HG1 THR A 196      13.392  -8.424  -5.050  1.00 32.36           H  
ATOM   1447 HG21 THR A 196      15.480  -6.069  -6.509  1.00 32.34           H  
ATOM   1448 HG22 THR A 196      14.683  -4.564  -5.801  1.00 32.34           H  
ATOM   1449 HG23 THR A 196      15.665  -5.728  -4.844  1.00 32.34           H  
ATOM   1450  N   ALA A 197      12.205  -3.815  -3.599  1.00 31.98           N  
ANISOU 1450  N   ALA A 197     4637   3490   4024   -127    291    -59
ATOM   1451  CA  ALA A 197      12.058  -2.396  -3.716  1.00 27.68           C  
ANISOU 1451  CA  ALA A 197     4094   2955   3469    -88    253    -55
ATOM   1452  C   ALA A 197      13.322  -1.765  -4.196  1.00 30.49           C  
ANISOU 1452  C   ALA A 197     4467   3253   3865    -65    273    -17
ATOM   1453  O   ALA A 197      14.462  -2.239  -4.008  1.00 30.82           O  
ANISOU 1453  O   ALA A 197     4524   3276   3910    -52    289     36
ATOM   1454  CB  ALA A 197      11.728  -1.796  -2.362  1.00 36.70           C  
ANISOU 1454  CB  ALA A 197     5227   4160   4556    -54    212    -35
ATOM   1455  H   ALA A 197      12.741  -4.173  -2.822  1.00 31.98           H  
ATOM   1456  HA  ALA A 197      11.263  -2.290  -4.454  1.00 27.68           H  
ATOM   1457  HB1 ALA A 197      12.529  -1.865  -1.626  1.00 36.70           H  
ATOM   1458  HB2 ALA A 197      11.516  -0.727  -2.341  1.00 36.70           H  
ATOM   1459  HB3 ALA A 197      10.816  -2.290  -2.024  1.00 36.70           H  
ATOM   1460  N   GLU A 198      13.100  -0.683  -4.955  1.00 33.26           N  
ANISOU 1460  N   GLU A 198     4817   3574   4245    -61    269    -45
ATOM   1461  CA  GLU A 198      14.073   0.381  -5.299  1.00 35.99           C  
ANISOU 1461  CA  GLU A 198     5172   3862   4640    -40    287    -24
ATOM   1462  C   GLU A 198      13.574   1.756  -4.805  1.00 36.11           C  
ANISOU 1462  C   GLU A 198     5176   3894   4649      4    253    -19
ATOM   1463  O   GLU A 198      12.390   2.102  -5.083  1.00 29.09           O  
ANISOU 1463  O   GLU A 198     4275   3032   3744     -2    233    -60
ATOM   1464  CB  GLU A 198      14.262   0.252  -6.811  1.00 41.82           C  
ANISOU 1464  CB  GLU A 198     5914   4552   5425    -72    318    -68
ATOM   1465  CG  GLU A 198      15.402   1.207  -7.277  1.00 46.54           C  
ANISOU 1465  CG  GLU A 198     6522   5082   6080    -55    342    -49
ATOM   1466  CD  GLU A 198      15.353   1.484  -8.759  1.00 50.51           C  
ANISOU 1466  CD  GLU A 198     7027   5539   6624    -86    372    -98
ATOM   1467  OE1 GLU A 198      15.882   2.519  -9.177  1.00 48.98           O  
ANISOU 1467  OE1 GLU A 198     6824   5355   6431    -90    365   -142
ATOM   1468  OE2 GLU A 198      14.976   0.580  -9.506  1.00 56.06           O1-
ANISOU 1468  OE2 GLU A 198     7745   6197   7359   -109    402    -91
ATOM   1469  H   GLU A 198      12.152  -0.365  -5.095  1.00 33.26           H  
ATOM   1470  HA  GLU A 198      15.042   0.146  -4.857  1.00 35.99           H  
ATOM   1471  HB3 GLU A 198      13.347   0.539  -7.330  1.00 41.82           H  
ATOM   1472  HB2 GLU A 198      14.477  -0.773  -7.115  1.00 41.82           H  
ATOM   1473  HG3 GLU A 198      16.432   1.038  -6.961  1.00 46.54           H  
ATOM   1474  HG2 GLU A 198      15.155   2.209  -6.925  1.00 46.54           H  
ATOM   1475  N   ILE A 199      14.479   2.619  -4.215  1.00 37.30           N  
ANISOU 1475  N   ILE A 199     5334   4026   4813     45    245     30
ATOM   1476  CA  ILE A 199      14.191   4.001  -3.770  1.00 34.53           C  
ANISOU 1476  CA  ILE A 199     4969   3687   4464     90    211     35
ATOM   1477  C   ILE A 199      14.339   4.852  -5.051  1.00 32.57           C  
ANISOU 1477  C   ILE A 199     4706   3403   4266     87    226    -10
ATOM   1478  O   ILE A 199      15.413   4.895  -5.620  1.00 42.19           O  
ANISOU 1478  O   ILE A 199     5932   4563   5535     81    257    -14
ATOM   1479  CB  ILE A 199      15.250   4.505  -2.704  1.00 32.86           C  
ANISOU 1479  CB  ILE A 199     4772   3453   4259    136    195     95
ATOM   1480  CG1 ILE A 199      15.080   3.679  -1.434  1.00 29.74           C  
ANISOU 1480  CG1 ILE A 199     4393   3100   3805    135    182    136
ATOM   1481  CG2 ILE A 199      15.245   6.052  -2.478  1.00 33.61           C  
ANISOU 1481  CG2 ILE A 199     4848   3554   4369    185    158     94
ATOM   1482  CD1 ILE A 199      16.153   4.036  -0.381  1.00 31.73           C  
ANISOU 1482  CD1 ILE A 199     4677   3321   4059    167    173    200
ATOM   1483  H   ILE A 199      15.412   2.243  -4.118  1.00 37.30           H  
ATOM   1484  HA  ILE A 199      13.182   4.042  -3.358  1.00 34.53           H  
ATOM   1485  HB  ILE A 199      16.195   4.271  -3.194  1.00 32.86           H  
ATOM   1486 HG13 ILE A 199      15.187   2.621  -1.675  1.00 29.74           H  
ATOM   1487 HG12 ILE A 199      14.088   3.814  -1.002  1.00 29.74           H  
ATOM   1488 HG21 ILE A 199      14.193   6.273  -2.294  1.00 33.61           H  
ATOM   1489 HG22 ILE A 199      15.861   6.511  -1.705  1.00 33.61           H  
ATOM   1490 HG23 ILE A 199      15.482   6.667  -3.346  1.00 33.61           H  
ATOM   1491 HD11 ILE A 199      16.623   3.179   0.101  1.00 31.73           H  
ATOM   1492 HD12 ILE A 199      16.962   4.540  -0.910  1.00 31.73           H  
ATOM   1493 HD13 ILE A 199      15.659   4.680   0.347  1.00 31.73           H  
ATOM   1494  N   TYR A 200      13.276   5.610  -5.396  1.00 28.05           N  
ANISOU 1494  N   TYR A 200     4114   2865   3677     89    206    -45
ATOM   1495  CA  TYR A 200      13.161   6.531  -6.534  1.00 36.36           C  
ANISOU 1495  CA  TYR A 200     5151   3893   4773     86    222    -90
ATOM   1496  C   TYR A 200      13.246   8.025  -6.149  1.00 39.25           C  
ANISOU 1496  C   TYR A 200     5491   4272   5151    130    194    -88
ATOM   1497  O   TYR A 200      13.639   8.873  -6.958  1.00 44.00           O  
ANISOU 1497  O   TYR A 200     6072   4852   5795    130    211   -128
ATOM   1498  CB  TYR A 200      11.950   6.248  -7.353  1.00 40.17           C  
ANISOU 1498  CB  TYR A 200     5636   4397   5229     34    232   -148
ATOM   1499  CG  TYR A 200      10.571   6.717  -6.939  1.00 28.96           C  
ANISOU 1499  CG  TYR A 200     4215   3040   3749     28    190   -158
ATOM   1500  CD1 TYR A 200       9.687   5.798  -6.293  1.00 29.82           C  
ANISOU 1500  CD1 TYR A 200     4308   3170   3854     38    174   -180
ATOM   1501  CD2 TYR A 200      10.196   8.089  -7.108  1.00 32.50           C  
ANISOU 1501  CD2 TYR A 200     4678   3526   4145     12    167   -150
ATOM   1502  CE1 TYR A 200       8.423   6.272  -5.892  1.00 34.76           C  
ANISOU 1502  CE1 TYR A 200     4936   3849   4422     31    132   -188
ATOM   1503  CE2 TYR A 200       8.898   8.493  -6.710  1.00 38.36           C  
ANISOU 1503  CE2 TYR A 200     5421   4321   4832     10    122   -161
ATOM   1504  CZ  TYR A 200       7.967   7.623  -6.120  1.00 34.99           C  
ANISOU 1504  CZ  TYR A 200     4984   3912   4400     19    104   -178
ATOM   1505  OH  TYR A 200       6.704   8.041  -5.719  1.00 43.11           O  
ANISOU 1505  OH  TYR A 200     6018   4990   5372     14     56   -188
ATOM   1506  H   TYR A 200      12.366   5.481  -4.977  1.00 28.05           H  
ATOM   1507  HA  TYR A 200      13.986   6.311  -7.211  1.00 36.36           H  
ATOM   1508  HB3 TYR A 200      11.854   5.167  -7.451  1.00 40.17           H  
ATOM   1509  HB2 TYR A 200      12.038   6.653  -8.361  1.00 40.17           H  
ATOM   1510  HD1 TYR A 200       9.913   4.763  -6.080  1.00 29.82           H  
ATOM   1511  HD2 TYR A 200      10.843   8.884  -7.448  1.00 32.50           H  
ATOM   1512  HE1 TYR A 200       7.704   5.550  -5.533  1.00 34.76           H  
ATOM   1513  HE2 TYR A 200       8.653   9.524  -6.918  1.00 38.36           H  
ATOM   1514  HH  TYR A 200       6.370   8.900  -5.986  1.00 43.11           H  
ATOM   1515  N   ALA A 201      12.856   8.389  -4.906  1.00 43.66           N  
ANISOU 1515  N   ALA A 201     6049   4863   5677    167    153    -46
ATOM   1516  CA  ALA A 201      12.888   9.726  -4.408  1.00 40.94           C  
ANISOU 1516  CA  ALA A 201     5680   4528   5349    213    121    -41
ATOM   1517  C   ALA A 201      13.396   9.657  -2.978  1.00 38.58           C  
ANISOU 1517  C   ALA A 201     5394   4231   5033    261     84     24
ATOM   1518  O   ALA A 201      13.080   8.759  -2.264  1.00 31.62           O  
ANISOU 1518  O   ALA A 201     4536   3380   4100    252     73     56
ATOM   1519  CB  ALA A 201      11.564  10.459  -4.573  1.00 37.14           C  
ANISOU 1519  CB  ALA A 201     5182   4102   4826    197     98    -75
ATOM   1520  H   ALA A 201      12.655   7.727  -4.170  1.00 43.66           H  
ATOM   1521  HA  ALA A 201      13.541  10.297  -5.068  1.00 40.94           H  
ATOM   1522  HB1 ALA A 201      11.516  11.427  -4.075  1.00 37.14           H  
ATOM   1523  HB2 ALA A 201      11.387  10.684  -5.625  1.00 37.14           H  
ATOM   1524  HB3 ALA A 201      10.720   9.910  -4.155  1.00 37.14           H  
ATOM   1525  N   TYR A 202      14.140  10.656  -2.648  1.00 46.61           N  
ANISOU 1525  N   TYR A 202     6399   5217   6095    311     63     38
ATOM   1526  CA  TYR A 202      14.945  10.756  -1.414  1.00 44.16           C  
ANISOU 1526  CA  TYR A 202     6111   4888   5778    358     29    100
ATOM   1527  C   TYR A 202      14.782  12.214  -0.954  1.00 42.74           C  
ANISOU 1527  C   TYR A 202     5905   4714   5622    413    -18    100
ATOM   1528  O   TYR A 202      14.592  13.141  -1.776  1.00 51.33           O  
ANISOU 1528  O   TYR A 202     6953   5791   6758    420    -12     51
ATOM   1529  CB  TYR A 202      16.391  10.330  -1.747  1.00 51.14           C  
ANISOU 1529  CB  TYR A 202     7022   5699   6709    365     50    123
ATOM   1530  CG  TYR A 202      17.223  10.264  -0.474  1.00 51.80           C  
ANISOU 1530  CG  TYR A 202     7147   5758   6775    401     17    192
ATOM   1531  CD1 TYR A 202      17.355   9.156   0.352  1.00 62.17           C  
ANISOU 1531  CD1 TYR A 202     8498   7097   8027    376     25    234
ATOM   1532  CD2 TYR A 202      17.900  11.447  -0.013  1.00 54.49           C  
ANISOU 1532  CD2 TYR A 202     7492   6049   7162    459    -21    211
ATOM   1533  CE1 TYR A 202      17.897   9.192   1.655  1.00 66.55           C  
ANISOU 1533  CE1 TYR A 202     9098   7630   8559    401      1    297
ATOM   1534  CE2 TYR A 202      18.563  11.455   1.229  1.00 54.97           C  
ANISOU 1534  CE2 TYR A 202     7602   6082   7201    488    -54    275
ATOM   1535  CZ  TYR A 202      18.590  10.315   2.041  1.00 65.44           C  
ANISOU 1535  CZ  TYR A 202     8971   7436   8459    456    -41    320
ATOM   1536  OH  TYR A 202      19.375  10.209   3.172  1.00 68.75           O  
ANISOU 1536  OH  TYR A 202     9446   7827   8849    479    -69    384
ATOM   1537  H   TYR A 202      14.233  11.517  -3.169  1.00 46.61           H  
ATOM   1538  HA  TYR A 202      14.505  10.176  -0.603  1.00 44.16           H  
ATOM   1539  HB3 TYR A 202      16.983  11.018  -2.351  1.00 51.14           H  
ATOM   1540  HB2 TYR A 202      16.499   9.343  -2.194  1.00 51.14           H  
ATOM   1541  HD1 TYR A 202      16.789   8.258   0.154  1.00 62.17           H  
ATOM   1542  HD2 TYR A 202      17.815  12.397  -0.519  1.00 54.49           H  
ATOM   1543  HE1 TYR A 202      17.789   8.276   2.217  1.00 66.55           H  
ATOM   1544  HE2 TYR A 202      18.983  12.417   1.482  1.00 54.97           H  
ATOM   1545  HH  TYR A 202      19.635  11.032   3.593  1.00 68.75           H  
ATOM   1546  N   ARG A 203      14.992  12.479   0.348  1.00 40.41           N  
ANISOU 1546  N   ARG A 203     5629   4434   5290    451    -63    151
ATOM   1547  CA  ARG A 203      14.969  13.802   0.937  1.00 44.75           C  
ANISOU 1547  CA  ARG A 203     6157   4986   5860    507   -115    156
ATOM   1548  C   ARG A 203      15.603  13.438   2.311  1.00 40.43           C  
ANISOU 1548  C   ARG A 203     5652   4433   5275    547   -159    225
ATOM   1549  O   ARG A 203      15.172  12.428   2.915  1.00 33.03           O  
ANISOU 1549  O   ARG A 203     4741   3540   4268    528   -162    255
ATOM   1550  CB  ARG A 203      13.599  14.403   1.094  1.00 46.36           C  
ANISOU 1550  CB  ARG A 203     6324   5255   6036    496   -130    120
ATOM   1551  CG  ARG A 203      13.478  15.770   1.839  1.00 54.21           C  
ANISOU 1551  CG  ARG A 203     7302   6265   7032    551   -191    136
ATOM   1552  CD  ARG A 203      12.042  16.433   1.598  1.00 52.41           C  
ANISOU 1552  CD  ARG A 203     7060   6111   6744    533   -213    123
ATOM   1553  NE  ARG A 203      12.014  17.755   2.209  1.00 55.16           N  
ANISOU 1553  NE  ARG A 203     7359   6474   7125    531   -218     69
ATOM   1554  CZ  ARG A 203      12.328  18.913   1.764  1.00 59.90           C  
ANISOU 1554  CZ  ARG A 203     7932   7081   7748    577   -265     69
ATOM   1555  NH1 ARG A 203      12.613  19.158   0.485  1.00 52.74           N  
ANISOU 1555  NH1 ARG A 203     7046   6163   6830    633   -317    122
ATOM   1556  NH2 ARG A 203      12.456  19.884   2.651  1.00 64.90           N1+
ANISOU 1556  NH2 ARG A 203     8517   7730   8412    564   -259     14
ATOM   1557  H   ARG A 203      15.292  11.809   1.043  1.00 40.41           H  
ATOM   1558  HA  ARG A 203      15.663  14.455   0.408  1.00 44.75           H  
ATOM   1559  HB3 ARG A 203      13.005  13.610   1.547  1.00 46.36           H  
ATOM   1560  HB2 ARG A 203      13.112  14.412   0.119  1.00 46.36           H  
ATOM   1561  HG3 ARG A 203      14.258  16.396   1.403  1.00 54.21           H  
ATOM   1562  HG2 ARG A 203      13.678  15.804   2.910  1.00 54.21           H  
ATOM   1563  HD3 ARG A 203      11.218  15.807   1.938  1.00 52.41           H  
ATOM   1564  HD2 ARG A 203      11.806  16.517   0.537  1.00 52.41           H  
ATOM   1565  HE  ARG A 203      11.582  17.713   3.121  1.00 55.16           H  
ATOM   1566 HH12 ARG A 203      12.918  20.094   0.259  1.00 52.74           H  
ATOM   1567 HH11 ARG A 203      12.732  18.470  -0.244  1.00 52.74           H  
ATOM   1568 HH22 ARG A 203      12.629  20.867   2.495  1.00 64.90           H  
ATOM   1569 HH21 ARG A 203      12.358  19.675   3.634  1.00 64.90           H  
ATOM   1570  N   GLU A 204      16.460  14.283   2.877  1.00 47.51           N  
ANISOU 1570  N   GLU A 204     6557   5276   6218    602   -197    247
ATOM   1571  CA  GLU A 204      16.875  14.207   4.249  1.00 48.11           C  
ANISOU 1571  CA  GLU A 204     6681   5338   6260    643   -246    312
ATOM   1572  C   GLU A 204      16.649  15.568   4.917  1.00 46.49           C  
ANISOU 1572  C   GLU A 204     6449   5155   6059    696   -308    310
ATOM   1573  O   GLU A 204      16.944  16.509   4.191  1.00 47.62           O  
ANISOU 1573  O   GLU A 204     6544   5279   6269    724   -323    266
ATOM   1574  CB  GLU A 204      18.342  13.867   4.324  1.00 47.85           C  
ANISOU 1574  CB  GLU A 204     6692   5219   6271    667   -254    343
ATOM   1575  CG  GLU A 204      18.908  13.605   5.735  1.00 53.68           C  
ANISOU 1575  CG  GLU A 204     7459   5932   7005    612   -194    348
ATOM   1576  CD  GLU A 204      20.259  12.835   5.772  1.00 59.50           C  
ANISOU 1576  CD  GLU A 204     8272   6613   7723    619   -206    414
ATOM   1577  OE1 GLU A 204      20.737  12.381   4.668  1.00 58.94           O  
ANISOU 1577  OE1 GLU A 204     8239   6537   7617    656   -256    462
ATOM   1578  OE2 GLU A 204      20.984  12.619   6.807  1.00 64.18           O1-
ANISOU 1578  OE2 GLU A 204     8890   7163   8332    584   -165    417
ATOM   1579  H   GLU A 204      16.792  15.113   2.407  1.00 47.51           H  
ATOM   1580  HA  GLU A 204      16.212  13.531   4.789  1.00 48.11           H  
ATOM   1581  HB3 GLU A 204      18.898  14.625   3.772  1.00 47.85           H  
ATOM   1582  HB2 GLU A 204      18.597  13.008   3.703  1.00 47.85           H  
ATOM   1583  HG3 GLU A 204      18.148  12.997   6.226  1.00 53.68           H  
ATOM   1584  HG2 GLU A 204      19.087  14.557   6.234  1.00 53.68           H  
ATOM   1585  N   GLU A 205      16.130  15.645   6.183  1.00 47.60           N  
ANISOU 1585  N   GLU A 205     6617   5337   6131    709   -342    353
ATOM   1586  CA  GLU A 205      16.066  16.973   6.757  1.00 52.62           C  
ANISOU 1586  CA  GLU A 205     7235   5997   6761    760   -406    358
ATOM   1587  C   GLU A 205      16.794  16.821   8.057  1.00 46.62           C  
ANISOU 1587  C   GLU A 205     6537   5205   5971    805   -458    426
ATOM   1588  O   GLU A 205      16.658  15.796   8.745  1.00 39.42           O  
ANISOU 1588  O   GLU A 205     5684   4267   5026    787   -438    470
ATOM   1589  CB  GLU A 205      14.575  17.452   6.856  1.00 47.43           C  
ANISOU 1589  CB  GLU A 205     6554   5425   6042    735   -407    342
ATOM   1590  CG  GLU A 205      13.776  17.334   5.552  1.00 52.86           C  
ANISOU 1590  CG  GLU A 205     7179   6143   6762    707   -386    274
ATOM   1591  CD  GLU A 205      12.449  18.108   5.552  1.00 62.69           C  
ANISOU 1591  CD  GLU A 205     8406   7461   7951    702   -416    265
ATOM   1592  OE1 GLU A 205      11.432  17.483   5.326  1.00 60.60           O  
ANISOU 1592  OE1 GLU A 205     8168   7218   7641    737   -465    308
ATOM   1593  OE2 GLU A 205      12.456  19.351   5.616  1.00 67.26           O1-
ANISOU 1593  OE2 GLU A 205     8951   8075   8531    661   -393    215
ATOM   1594  H   GLU A 205      15.976  14.982   6.929  1.00 47.60           H  
ATOM   1595  HA  GLU A 205      16.590  17.759   6.213  1.00 52.62           H  
ATOM   1596  HB3 GLU A 205      14.703  18.499   7.131  1.00 47.43           H  
ATOM   1597  HB2 GLU A 205      14.033  17.012   7.693  1.00 47.43           H  
ATOM   1598  HG3 GLU A 205      13.550  16.317   5.229  1.00 52.86           H  
ATOM   1599  HG2 GLU A 205      14.504  17.673   4.816  1.00 52.86           H  
ATOM   1600  N   GLN A 206      17.539  17.818   8.548  1.00 51.65           N  
ANISOU 1600  N   GLN A 206     7163   5843   6617    862   -524    433
ATOM   1601  CA  GLN A 206      18.266  17.876   9.842  1.00 52.91           C  
ANISOU 1601  CA  GLN A 206     7385   5985   6735    905   -582    496
ATOM   1602  C   GLN A 206      17.979  19.245  10.540  1.00 49.95           C  
ANISOU 1602  C   GLN A 206     6988   5668   6324    935   -633    497
ATOM   1603  O   GLN A 206      18.863  20.081  10.718  1.00 47.44           O  
ANISOU 1603  O   GLN A 206     6609   5362   6055    957   -657    453
ATOM   1604  CB  GLN A 206      19.785  17.672   9.656  1.00 52.25           C  
ANISOU 1604  CB  GLN A 206     7328   5809   6716    960   -630    513
ATOM   1605  CG  GLN A 206      20.151  16.430   8.793  1.00 54.10           C  
ANISOU 1605  CG  GLN A 206     7616   5977   6961    935   -595    537
ATOM   1606  CD  GLN A 206      21.593  16.031   8.858  1.00 61.33           C  
ANISOU 1606  CD  GLN A 206     8602   6807   7894    988   -659    585
ATOM   1607  OE1 GLN A 206      22.459  16.533   9.520  1.00 67.91           O  
ANISOU 1607  OE1 GLN A 206     9450   7631   8722   1043   -732    605
ATOM   1608  NE2 GLN A 206      21.995  15.036   8.068  1.00 68.68           N  
ANISOU 1608  NE2 GLN A 206     9580   7670   8845    970   -637    602
ATOM   1609  H   GLN A 206      17.486  18.684   8.031  1.00 51.65           H  
ATOM   1610  HA  GLN A 206      18.032  17.123  10.594  1.00 52.91           H  
ATOM   1611  HB3 GLN A 206      20.326  17.491  10.585  1.00 52.25           H  
ATOM   1612  HB2 GLN A 206      20.373  18.508   9.279  1.00 52.25           H  
ATOM   1613  HG3 GLN A 206      19.886  16.489   7.737  1.00 54.10           H  
ATOM   1614  HG2 GLN A 206      19.633  15.552   9.180  1.00 54.10           H  
ATOM   1615 HE22 GLN A 206      22.937  14.672   8.052  1.00 68.68           H  
ATOM   1616 HE21 GLN A 206      21.390  14.359   7.627  1.00 68.68           H  
ATOM   1617  N   ASP A 207      16.698  19.355  11.038  1.00 53.63           N  
ANISOU 1617  N   ASP A 207     7503   6170   6704    933   -648    545
ATOM   1618  CA  ASP A 207      16.034  20.499  11.597  1.00 55.15           C  
ANISOU 1618  CA  ASP A 207     7682   6422   6849    957   -695    551
ATOM   1619  C   ASP A 207      15.458  20.118  12.892  1.00 55.99           C  
ANISOU 1619  C   ASP A 207     7863   6507   6905    999   -748    616
ATOM   1620  O   ASP A 207      15.134  18.957  13.047  1.00 56.01           O  
ANISOU 1620  O   ASP A 207     7923   6518   6840    970   -720    657
ATOM   1621  CB  ASP A 207      14.913  21.146  10.762  1.00 51.40           C  
ANISOU 1621  CB  ASP A 207     7189   6030   6310    904   -654    532
ATOM   1622  CG  ASP A 207      15.321  21.710   9.317  1.00 48.06           C  
ANISOU 1622  CG  ASP A 207     6722   5666   5871    919   -695    506
ATOM   1623  OD1 ASP A 207      16.452  22.095   9.046  1.00 52.02           O  
ANISOU 1623  OD1 ASP A 207     7217   6153   6395    974   -759    514
ATOM   1624  OD2 ASP A 207      14.433  21.810   8.481  1.00 40.75           O1-
ANISOU 1624  OD2 ASP A 207     5772   4801   4911    876   -668    475
ATOM   1625  H   ASP A 207      16.095  18.546  10.987  1.00 53.63           H  
ATOM   1626  HA  ASP A 207      16.721  21.327  11.772  1.00 55.15           H  
ATOM   1627  HB3 ASP A 207      14.479  21.981  11.314  1.00 51.40           H  
ATOM   1628  HB2 ASP A 207      14.147  20.408  10.525  1.00 51.40           H  
ATOM   1629  N   PHE A 208      15.270  21.133  13.764  1.00 56.95           N  
ANISOU 1629  N   PHE A 208     7984   6595   7059   1062   -822    625
ATOM   1630  CA  PHE A 208      14.617  21.142  15.047  1.00 65.64           C  
ANISOU 1630  CA  PHE A 208     9153   7677   8110   1098   -875    683
ATOM   1631  C   PHE A 208      15.238  20.255  16.117  1.00 66.22           C  
ANISOU 1631  C   PHE A 208     9311   7687   8162   1085   -854    732
ATOM   1632  O   PHE A 208      14.679  20.200  17.209  1.00 59.46           O  
ANISOU 1632  O   PHE A 208     8513   6848   7230   1063   -845    777
ATOM   1633  CB  PHE A 208      13.191  20.698  14.814  1.00 58.34           C  
ANISOU 1633  CB  PHE A 208     8218   6847   7102   1064   -861    689
ATOM   1634  CG  PHE A 208      12.348  21.756  14.003  1.00 54.79           C  
ANISOU 1634  CG  PHE A 208     7713   6442   6663   1069   -897    673
ATOM   1635  CD1 PHE A 208      11.833  22.918  14.634  1.00 47.24           C  
ANISOU 1635  CD1 PHE A 208     6742   5443   5763   1099   -938    673
ATOM   1636  CD2 PHE A 208      12.197  21.553  12.604  1.00 52.07           C  
ANISOU 1636  CD2 PHE A 208     7333   6182   6269   1040   -888    656
ATOM   1637  CE1 PHE A 208      11.078  23.853  13.910  1.00 43.86           C  
ANISOU 1637  CE1 PHE A 208     6268   5055   5341   1101   -966    659
ATOM   1638  CE2 PHE A 208      11.496  22.528  11.886  1.00 46.54           C  
ANISOU 1638  CE2 PHE A 208     6586   5520   5578   1038   -915    642
ATOM   1639  CZ  PHE A 208      10.966  23.672  12.547  1.00 42.91           C  
ANISOU 1639  CZ  PHE A 208     6114   5016   5172   1069   -953    645
ATOM   1640  H   PHE A 208      15.881  21.866  13.433  1.00 56.95           H  
ATOM   1641  HA  PHE A 208      14.639  22.199  15.310  1.00 65.64           H  
ATOM   1642  HB3 PHE A 208      12.665  20.607  15.764  1.00 58.34           H  
ATOM   1643  HB2 PHE A 208      13.130  19.710  14.357  1.00 58.34           H  
ATOM   1644  HD1 PHE A 208      11.910  23.131  15.690  1.00 47.24           H  
ATOM   1645  HD2 PHE A 208      12.500  20.642  12.108  1.00 52.07           H  
ATOM   1646  HE1 PHE A 208      10.687  24.733  14.399  1.00 43.86           H  
ATOM   1647  HE2 PHE A 208      11.272  22.348  10.845  1.00 46.54           H  
ATOM   1648  HZ  PHE A 208      10.416  24.445  12.030  1.00 42.91           H  
ATOM   1649  N   GLY A 209      16.424  19.688  15.845  1.00 52.12           N  
ANISOU 1649  N   GLY A 209     7519   5837   6449   1080   -834    714
ATOM   1650  CA  GLY A 209      17.030  18.679  16.716  1.00 55.84           C  
ANISOU 1650  CA  GLY A 209     8069   6243   6905   1059   -812    757
ATOM   1651  C   GLY A 209      16.845  17.324  16.150  1.00 63.49           C  
ANISOU 1651  C   GLY A 209     9058   7257   7810    983   -727    768
ATOM   1652  O   GLY A 209      17.403  16.357  16.690  1.00 57.48           O  
ANISOU 1652  O   GLY A 209     8378   6471   6989    960   -712    821
ATOM   1653  H   GLY A 209      16.759  19.962  14.933  1.00 52.12           H  
ATOM   1654  HA3 GLY A 209      16.751  18.649  17.769  1.00 55.84           H  
ATOM   1655  HA2 GLY A 209      18.054  19.049  16.664  1.00 55.84           H  
ATOM   1656  N   ILE A 210      16.065  17.135  15.088  1.00 62.53           N  
ANISOU 1656  N   ILE A 210     8864   7200   7693    941   -671    719
ATOM   1657  CA  ILE A 210      15.627  15.836  14.533  1.00 51.54           C  
ANISOU 1657  CA  ILE A 210     7477   5850   6254    869   -590    715
ATOM   1658  C   ILE A 210      16.435  15.621  13.263  1.00 46.46           C  
ANISOU 1658  C   ILE A 210     6776   5195   5682    836   -538    661
ATOM   1659  O   ILE A 210      16.726  16.630  12.634  1.00 48.28           O  
ANISOU 1659  O   ILE A 210     6936   5450   5960    848   -546    609
ATOM   1660  CB  ILE A 210      14.146  15.868  14.215  1.00 52.64           C  
ANISOU 1660  CB  ILE A 210     7591   6088   6321    849   -579    704
ATOM   1661  CG1 ILE A 210      13.353  15.869  15.577  1.00 55.59           C  
ANISOU 1661  CG1 ILE A 210     8024   6475   6623    884   -631    756
ATOM   1662  CG2 ILE A 210      13.470  14.779  13.373  1.00 45.51           C  
ANISOU 1662  CG2 ILE A 210     6686   5225   5381    777   -499    690
ATOM   1663  CD1 ILE A 210      11.921  16.246  15.606  1.00 53.47           C  
ANISOU 1663  CD1 ILE A 210     7730   6300   6287    875   -633    742
ATOM   1664  H   ILE A 210      15.645  17.929  14.627  1.00 62.53           H  
ATOM   1665  HA  ILE A 210      15.915  14.999  15.169  1.00 51.54           H  
ATOM   1666  HB  ILE A 210      13.967  16.840  13.757  1.00 52.64           H  
ATOM   1667 HG13 ILE A 210      14.023  16.499  16.162  1.00 55.59           H  
ATOM   1668 HG12 ILE A 210      13.451  14.919  16.103  1.00 55.59           H  
ATOM   1669 HG21 ILE A 210      13.968  14.627  12.416  1.00 45.51           H  
ATOM   1670 HG22 ILE A 210      13.525  13.831  13.908  1.00 45.51           H  
ATOM   1671 HG23 ILE A 210      12.397  14.968  13.342  1.00 45.51           H  
ATOM   1672 HD11 ILE A 210      11.527  16.838  14.780  1.00 53.47           H  
ATOM   1673 HD12 ILE A 210      11.393  15.293  15.612  1.00 53.47           H  
ATOM   1674 HD13 ILE A 210      11.513  16.828  16.432  1.00 53.47           H  
ATOM   1675  N   GLU A 211      16.760  14.320  12.996  1.00 47.44           N  
ANISOU 1675  N   GLU A 211     6932   5280   5812    792   -485    672
ATOM   1676  CA  GLU A 211      17.431  13.859  11.790  1.00 43.98           C  
ANISOU 1676  CA  GLU A 211     6446   4830   5436    756   -432    622
ATOM   1677  C   GLU A 211      16.465  12.837  11.125  1.00 40.54           C  
ANISOU 1677  C   GLU A 211     5969   4475   4959    701   -377    587
ATOM   1678  O   GLU A 211      16.282  11.792  11.678  1.00 43.36           O  
ANISOU 1678  O   GLU A 211     6358   4861   5254    658   -339    609
ATOM   1679  CB  GLU A 211      18.881  13.262  12.213  1.00 48.39           C  
ANISOU 1679  CB  GLU A 211     7058   5311   6016    733   -402    648
ATOM   1680  CG  GLU A 211      19.859  14.457  12.478  1.00 55.61           C  
ANISOU 1680  CG  GLU A 211     8006   6135   6990    790   -462    667
ATOM   1681  CD  GLU A 211      21.350  14.120  12.622  1.00 60.99           C  
ANISOU 1681  CD  GLU A 211     8773   6740   7660    770   -452    717
ATOM   1682  OE1 GLU A 211      21.831  13.089  12.150  1.00 61.01           O  
ANISOU 1682  OE1 GLU A 211     8805   6764   7613    707   -390    734
ATOM   1683  OE2 GLU A 211      22.063  14.928  13.196  1.00 62.10           O1-
ANISOU 1683  OE2 GLU A 211     8954   6798   7844    817   -509    737
ATOM   1684  H   GLU A 211      16.544  13.558  13.623  1.00 47.44           H  
ATOM   1685  HA  GLU A 211      17.667  14.681  11.113  1.00 43.98           H  
ATOM   1686  HB3 GLU A 211      19.117  12.621  11.364  1.00 48.39           H  
ATOM   1687  HB2 GLU A 211      18.763  12.558  13.037  1.00 48.39           H  
ATOM   1688  HG3 GLU A 211      19.554  14.955  13.398  1.00 55.61           H  
ATOM   1689  HG2 GLU A 211      19.834  15.178  11.661  1.00 55.61           H  
ATOM   1690  N   ILE A 212      15.932  13.206  10.008  1.00 40.11           N  
ANISOU 1690  N   ILE A 212     5845   4457   4937    700   -376    531
ATOM   1691  CA  ILE A 212      14.882  12.455   9.360  1.00 39.64           C  
ANISOU 1691  CA  ILE A 212     5748   4466   4849    649   -333    491
ATOM   1692  C   ILE A 212      15.055  12.170   7.882  1.00 42.09           C  
ANISOU 1692  C   ILE A 212     6026   4746   5219    612   -281    445
ATOM   1693  O   ILE A 212      15.402  13.090   7.138  1.00 44.46           O  
ANISOU 1693  O   ILE A 212     6299   5003   5589    636   -292    419
ATOM   1694  CB  ILE A 212      13.531  13.158   9.725  1.00 37.13           C  
ANISOU 1694  CB  ILE A 212     5385   4211   4512    669   -372    461
ATOM   1695  CG1 ILE A 212      12.291  12.170   9.350  1.00 44.44           C  
ANISOU 1695  CG1 ILE A 212     6340   5153   5391    719   -434    507
ATOM   1696  CG2 ILE A 212      13.492  14.608   9.154  1.00 39.52           C  
ANISOU 1696  CG2 ILE A 212     5664   4582   4770    618   -339    426
ATOM   1697  CD1 ILE A 212      10.921  12.539   9.932  1.00 51.25           C  
ANISOU 1697  CD1 ILE A 212     7166   6080   6226    737   -477    484
ATOM   1698  H   ILE A 212      16.235  14.065   9.572  1.00 40.11           H  
ATOM   1699  HA  ILE A 212      14.795  11.530   9.929  1.00 39.64           H  
ATOM   1700  HB  ILE A 212      13.343  13.084  10.796  1.00 37.13           H  
ATOM   1701 HG13 ILE A 212      12.549  11.174   9.708  1.00 44.44           H  
ATOM   1702 HG12 ILE A 212      12.179  12.167   8.266  1.00 44.44           H  
ATOM   1703 HG21 ILE A 212      12.864  15.153   9.859  1.00 39.52           H  
ATOM   1704 HG22 ILE A 212      14.467  15.096   9.175  1.00 39.52           H  
ATOM   1705 HG23 ILE A 212      13.037  14.683   8.167  1.00 39.52           H  
ATOM   1706 HD11 ILE A 212      10.940  12.325  11.000  1.00 51.25           H  
ATOM   1707 HD12 ILE A 212      10.516  13.545   9.823  1.00 51.25           H  
ATOM   1708 HD13 ILE A 212      10.154  11.905   9.487  1.00 51.25           H  
ATOM   1709  N   VAL A 213      14.835  10.962   7.404  1.00 37.65           N  
ANISOU 1709  N   VAL A 213     5468   4206   4632    555   -226    432
ATOM   1710  CA  VAL A 213      14.988  10.555   6.070  1.00 32.93           C  
ANISOU 1710  CA  VAL A 213     4842   3588   4082    514   -176    385
ATOM   1711  C   VAL A 213      13.622  10.164   5.524  1.00 27.49           C  
ANISOU 1711  C   VAL A 213     4114   2967   3363    478   -163    337
ATOM   1712  O   VAL A 213      12.940   9.216   6.006  1.00 34.07           O  
ANISOU 1712  O   VAL A 213     4955   3856   4133    464   -169    345
ATOM   1713  CB  VAL A 213      15.996   9.376   6.102  1.00 36.13           C  
ANISOU 1713  CB  VAL A 213     5284   3952   4490    473   -125    405
ATOM   1714  CG1 VAL A 213      16.451   8.808   4.679  1.00 37.68           C  
ANISOU 1714  CG1 VAL A 213     5452   4125   4740    435    -78    354
ATOM   1715  CG2 VAL A 213      17.362   9.625   6.800  1.00 46.65           C  
ANISOU 1715  CG2 VAL A 213     6668   5213   5842    506   -146    458
ATOM   1716  H   VAL A 213      14.355  10.314   8.012  1.00 37.65           H  
ATOM   1717  HA  VAL A 213      15.486  11.324   5.480  1.00 32.93           H  
ATOM   1718  HB  VAL A 213      15.569   8.563   6.688  1.00 36.13           H  
ATOM   1719 HG11 VAL A 213      15.533   8.489   4.187  1.00 37.68           H  
ATOM   1720 HG12 VAL A 213      16.934   9.527   4.017  1.00 37.68           H  
ATOM   1721 HG13 VAL A 213      17.170   7.998   4.806  1.00 37.68           H  
ATOM   1722 HG21 VAL A 213      18.017   8.763   6.679  1.00 46.65           H  
ATOM   1723 HG22 VAL A 213      17.889  10.380   6.217  1.00 46.65           H  
ATOM   1724 HG23 VAL A 213      17.290  10.118   7.770  1.00 46.65           H  
ATOM   1725  N   LYS A 214      13.191  10.987   4.575  1.00 34.28           N  
ANISOU 1725  N   LYS A 214     4935   3820   4268    463   -149    284
ATOM   1726  CA  LYS A 214      11.839  10.956   3.966  1.00 37.40           C  
ANISOU 1726  CA  LYS A 214     5302   4269   4639    425   -139    234
ATOM   1727  C   LYS A 214      12.079  10.499   2.529  1.00 33.16           C  
ANISOU 1727  C   LYS A 214     4756   3701   4144    378    -85    193
ATOM   1728  O   LYS A 214      12.780  11.154   1.790  1.00 35.38           O  
ANISOU 1728  O   LYS A 214     5021   3936   4486    386    -72    173
ATOM   1729  CB  LYS A 214      11.123  12.377   4.077  1.00 36.72           C  
ANISOU 1729  CB  LYS A 214     5183   4212   4557    449   -181    208
ATOM   1730  CG  LYS A 214      11.295  12.951   5.479  1.00 40.12           C  
ANISOU 1730  CG  LYS A 214     5623   4663   4956    503   -239    251
ATOM   1731  CD  LYS A 214      10.311  14.137   5.750  1.00 39.45           C  
ANISOU 1731  CD  LYS A 214     5506   4618   4865    518   -282    223
ATOM   1732  CE  LYS A 214      10.384  14.872   7.087  1.00 39.58           C  
ANISOU 1732  CE  LYS A 214     5536   4659   4845    570   -342    267
ATOM   1733  NZ  LYS A 214       9.399  16.079   7.092  1.00 52.93           N1+
ANISOU 1733  NZ  LYS A 214     7198   6393   6520    580   -386    241
ATOM   1734  H   LYS A 214      13.924  11.613   4.274  1.00 34.28           H  
ATOM   1735  HA  LYS A 214      11.335  10.137   4.479  1.00 37.40           H  
ATOM   1736  HB3 LYS A 214      10.041  12.283   3.984  1.00 36.72           H  
ATOM   1737  HB2 LYS A 214      11.275  13.146   3.320  1.00 36.72           H  
ATOM   1738  HG3 LYS A 214      12.322  13.151   5.785  1.00 40.12           H  
ATOM   1739  HG2 LYS A 214      10.978  12.101   6.084  1.00 40.12           H  
ATOM   1740  HD3 LYS A 214       9.282  13.794   5.646  1.00 39.45           H  
ATOM   1741  HD2 LYS A 214      10.467  14.902   4.989  1.00 39.45           H  
ATOM   1742  HE3 LYS A 214      11.345  15.370   7.223  1.00 39.58           H  
ATOM   1743  HE2 LYS A 214      10.050  14.186   7.865  1.00 39.58           H  
ATOM   1744  HZ1 LYS A 214       8.428  15.884   6.891  1.00 52.93           H  
ATOM   1745  HZ2 LYS A 214       9.431  16.574   7.972  1.00 52.93           H  
ATOM   1746  HZ3 LYS A 214       9.788  16.709   6.405  1.00 52.93           H  
ATOM   1747  N   VAL A 215      11.513   9.346   2.225  1.00 34.16           N  
ANISOU 1747  N   VAL A 215     4890   3851   4238    331    -57    177
ATOM   1748  CA  VAL A 215      11.827   8.445   1.023  1.00 31.34           C  
ANISOU 1748  CA  VAL A 215     4531   3461   3915    285     -6    142
ATOM   1749  C   VAL A 215      10.606   7.779   0.380  1.00 32.60           C  
ANISOU 1749  C   VAL A 215     4678   3664   4044    242     -5     91
ATOM   1750  O   VAL A 215       9.755   7.274   1.080  1.00 34.38           O  
ANISOU 1750  O   VAL A 215     4904   3944   4214    241    -36     90
ATOM   1751  CB  VAL A 215      12.866   7.388   1.481  1.00 27.31           C  
ANISOU 1751  CB  VAL A 215     4050   2920   3405    264     30    173
ATOM   1752  CG1 VAL A 215      12.732   5.894   0.938  1.00 33.08           C  
ANISOU 1752  CG1 VAL A 215     4810   3657   4103    298      7    235
ATOM   1753  CG2 VAL A 215      14.333   7.904   1.138  1.00 32.94           C  
ANISOU 1753  CG2 VAL A 215     4763   3666   4087    212     55    143
ATOM   1754  H   VAL A 215      11.056   8.909   3.013  1.00 34.16           H  
ATOM   1755  HA  VAL A 215      12.262   9.098   0.267  1.00 31.34           H  
ATOM   1756  HB  VAL A 215      12.529   7.227   2.505  1.00 27.31           H  
ATOM   1757 HG11 VAL A 215      13.365   5.210   1.503  1.00 33.08           H  
ATOM   1758 HG12 VAL A 215      11.715   5.502   0.973  1.00 33.08           H  
ATOM   1759 HG13 VAL A 215      13.074   5.873  -0.097  1.00 33.08           H  
ATOM   1760 HG21 VAL A 215      14.574   7.932   0.075  1.00 32.94           H  
ATOM   1761 HG22 VAL A 215      14.648   8.818   1.642  1.00 32.94           H  
ATOM   1762 HG23 VAL A 215      15.077   7.251   1.594  1.00 32.94           H  
ATOM   1763  N   LYS A 216      10.569   7.658  -0.960  1.00 37.12           N  
ANISOU 1763  N   LYS A 216     5242   4209   4652    208     27     46
ATOM   1764  CA  LYS A 216       9.592   6.824  -1.714  1.00 35.84           C  
ANISOU 1764  CA  LYS A 216     5081   4072   4465    160     32     -4
ATOM   1765  C   LYS A 216      10.329   5.814  -2.624  1.00 31.88           C  
ANISOU 1765  C   LYS A 216     4591   3532   3989    121     81    -17
ATOM   1766  O   LYS A 216      11.116   6.188  -3.525  1.00 36.52           O  
ANISOU 1766  O   LYS A 216     5179   4067   4631    119    115    -20
ATOM   1767  CB  LYS A 216       8.690   7.732  -2.590  1.00 35.62           C  
ANISOU 1767  CB  LYS A 216     5038   4046   4449    147     26    -50
ATOM   1768  CG  LYS A 216       7.711   8.666  -1.806  1.00 39.65           C  
ANISOU 1768  CG  LYS A 216     5538   4602   4924    175    -26    -44
ATOM   1769  CD  LYS A 216       6.927   9.611  -2.780  1.00 38.05           C  
ANISOU 1769  CD  LYS A 216     5313   4387   4757    178    -21    -73
ATOM   1770  CE  LYS A 216       7.774  10.616  -3.466  1.00 41.70           C  
ANISOU 1770  CE  LYS A 216     5782   4837   5225    120     10   -132
ATOM   1771  NZ  LYS A 216       6.934  11.492  -4.332  1.00 52.28           N1+
ANISOU 1771  NZ  LYS A 216     7096   6157   6610    121     31   -163
ATOM   1772  H   LYS A 216      11.258   8.144  -1.516  1.00 37.12           H  
ATOM   1773  HA  LYS A 216       8.808   6.416  -1.076  1.00 35.84           H  
ATOM   1774  HB3 LYS A 216       8.217   7.079  -3.324  1.00 35.62           H  
ATOM   1775  HB2 LYS A 216       9.321   8.248  -3.313  1.00 35.62           H  
ATOM   1776  HG3 LYS A 216       8.269   9.318  -1.134  1.00 39.65           H  
ATOM   1777  HG2 LYS A 216       6.983   8.105  -1.221  1.00 39.65           H  
ATOM   1778  HD3 LYS A 216       6.279  10.214  -2.144  1.00 38.05           H  
ATOM   1779  HD2 LYS A 216       6.257   9.041  -3.423  1.00 38.05           H  
ATOM   1780  HE3 LYS A 216       8.485  10.086  -4.101  1.00 41.70           H  
ATOM   1781  HE2 LYS A 216       8.447  11.183  -2.823  1.00 41.70           H  
ATOM   1782  HZ1 LYS A 216       6.330  11.964  -3.674  1.00 52.28           H  
ATOM   1783  HZ2 LYS A 216       7.530  12.223  -4.692  1.00 52.28           H  
ATOM   1784  HZ3 LYS A 216       6.322  11.010  -4.975  1.00 52.28           H  
ATOM   1785  N   ALA A 217      10.019   4.561  -2.326  1.00 31.24           N  
ANISOU 1785  N   ALA A 217     4519   3478   3873     91     80    -29
ATOM   1786  CA  ALA A 217      10.417   3.387  -2.996  1.00 30.84           C  
ANISOU 1786  CA  ALA A 217     4478   3396   3843     53    122    -40
ATOM   1787  C   ALA A 217       9.282   2.677  -3.704  1.00 30.58           C  
ANISOU 1787  C   ALA A 217     4448   3380   3791      9    115    -98
ATOM   1788  O   ALA A 217       8.129   2.823  -3.302  1.00 28.62           O  
ANISOU 1788  O   ALA A 217     4198   3174   3501      8     72   -122
ATOM   1789  CB  ALA A 217      10.985   2.527  -1.891  1.00 29.47           C  
ANISOU 1789  CB  ALA A 217     4312   3235   3650     57    132      1
ATOM   1790  H   ALA A 217       9.199   4.380  -1.764  1.00 31.24           H  
ATOM   1791  HA  ALA A 217      11.218   3.489  -3.728  1.00 30.84           H  
ATOM   1792  HB1 ALA A 217      10.238   2.587  -1.099  1.00 29.47           H  
ATOM   1793  HB2 ALA A 217      11.158   1.505  -2.228  1.00 29.47           H  
ATOM   1794  HB3 ALA A 217      11.883   2.950  -1.441  1.00 29.47           H  
ATOM   1795  N   ILE A 218       9.617   1.939  -4.783  1.00 31.06           N  
ANISOU 1795  N   ILE A 218     4516   3402   3883    -28    153   -120
ATOM   1796  CA  ILE A 218       8.671   1.202  -5.602  1.00 36.81           C  
ANISOU 1796  CA  ILE A 218     5253   4132   4600    -71    147   -177
ATOM   1797  C   ILE A 218       9.181  -0.235  -5.911  1.00 32.69           C  
ANISOU 1797  C   ILE A 218     4731   3607   4084    -97    168   -181
ATOM   1798  O   ILE A 218      10.383  -0.448  -6.016  1.00 33.95           O  
ANISOU 1798  O   ILE A 218     4890   3730   4278   -100    210   -152
ATOM   1799  CB  ILE A 218       8.320   1.946  -6.958  1.00 37.52           C  
ANISOU 1799  CB  ILE A 218     5354   4175   4727    -96    174   -212
ATOM   1800  CG1 ILE A 218       7.362   1.202  -7.941  1.00 34.12           C  
ANISOU 1800  CG1 ILE A 218     4943   3747   4275   -141    156   -271
ATOM   1801  CG2 ILE A 218       9.664   2.401  -7.641  1.00 42.52           C  
ANISOU 1801  CG2 ILE A 218     5990   4750   5417   -104    227   -197
ATOM   1802  CD1 ILE A 218       6.616   2.089  -8.890  1.00 32.86           C  
ANISOU 1802  CD1 ILE A 218     4794   3625   4067   -142    106   -296
ATOM   1803  H   ILE A 218      10.622   1.883  -4.873  1.00 31.06           H  
ATOM   1804  HA  ILE A 218       7.742   1.051  -5.053  1.00 36.81           H  
ATOM   1805  HB  ILE A 218       7.689   2.786  -6.668  1.00 37.52           H  
ATOM   1806 HG13 ILE A 218       6.705   0.562  -7.353  1.00 34.12           H  
ATOM   1807 HG12 ILE A 218       7.957   0.472  -8.491  1.00 34.12           H  
ATOM   1808 HG21 ILE A 218       9.444   3.081  -8.465  1.00 42.52           H  
ATOM   1809 HG22 ILE A 218      10.262   2.947  -6.912  1.00 42.52           H  
ATOM   1810 HG23 ILE A 218      10.271   1.545  -7.935  1.00 42.52           H  
ATOM   1811 HD11 ILE A 218       6.361   1.678  -9.866  1.00 32.86           H  
ATOM   1812 HD12 ILE A 218       5.673   2.151  -8.347  1.00 32.86           H  
ATOM   1813 HD13 ILE A 218       6.999   3.098  -9.039  1.00 32.86           H  
ATOM   1814  N   GLY A 219       8.166  -1.123  -5.922  1.00 37.59           N  
ANISOU 1814  N   GLY A 219     5349   4262   4671   -117    136   -219
ATOM   1815  CA  GLY A 219       8.192  -2.536  -6.235  1.00 27.27           C  
ANISOU 1815  CA  GLY A 219     4037   2948   3378   -148    155   -240
ATOM   1816  C   GLY A 219       8.807  -2.816  -7.650  1.00 29.97           C  
ANISOU 1816  C   GLY A 219     4394   3230   3765   -184    191   -269
ATOM   1817  O   GLY A 219       8.230  -2.404  -8.639  1.00 34.59           O  
ANISOU 1817  O   GLY A 219     4997   3794   4352   -198    179   -302
ATOM   1818  H   GLY A 219       7.242  -0.763  -5.732  1.00 37.59           H  
ATOM   1819  HA3 GLY A 219       7.250  -3.054  -6.057  1.00 27.27           H  
ATOM   1820  HA2 GLY A 219       8.851  -3.063  -5.545  1.00 27.27           H  
ATOM   1821  N   ARG A 220       9.950  -3.534  -7.701  1.00 25.59           N  
ANISOU 1821  N   ARG A 220     3833   2645   3244   -203    235   -255
ATOM   1822  CA  ARG A 220      10.693  -4.071  -8.943  1.00 32.39           C  
ANISOU 1822  CA  ARG A 220     4709   3445   4153   -234    271   -276
ATOM   1823  C   ARG A 220      10.447  -5.580  -9.069  1.00 34.90           C  
ANISOU 1823  C   ARG A 220     5020   3758   4483   -273    279   -313
ATOM   1824  O   ARG A 220       9.383  -5.910  -9.530  1.00 44.01           O  
ANISOU 1824  O   ARG A 220     6184   4903   5635   -297    254   -368
ATOM   1825  CB  ARG A 220      12.195  -3.576  -8.913  1.00 30.33           C  
ANISOU 1825  CB  ARG A 220     4453   3138   3932   -221    319   -225
ATOM   1826  CG  ARG A 220      12.555  -2.068  -8.977  1.00 29.41           C  
ANISOU 1826  CG  ARG A 220     4341   3014   3818   -183    313   -199
ATOM   1827  CD  ARG A 220      11.548  -1.229  -9.871  1.00 38.76           C  
ANISOU 1827  CD  ARG A 220     5537   4179   5012   -195    306   -246
ATOM   1828  NE  ARG A 220      12.091   0.171 -10.127  1.00 46.19           N  
ANISOU 1828  NE  ARG A 220     6477   5093   5981   -167    321   -227
ATOM   1829  CZ  ARG A 220      11.579   1.230 -10.711  1.00 44.07           C  
ANISOU 1829  CZ  ARG A 220     6211   4821   5711   -168    314   -260
ATOM   1830  NH1 ARG A 220      10.363   1.256 -11.218  1.00 42.18           N  
ANISOU 1830  NH1 ARG A 220     5986   4602   5438   -198    291   -308
ATOM   1831  NH2 ARG A 220      12.243   2.364 -10.784  1.00 51.00           N1+
ANISOU 1831  NH2 ARG A 220     7080   5675   6623   -141    331   -248
ATOM   1832  H   ARG A 220      10.382  -3.763  -6.818  1.00 25.59           H  
ATOM   1833  HA  ARG A 220      10.284  -3.630  -9.852  1.00 32.39           H  
ATOM   1834  HB3 ARG A 220      12.656  -4.116  -9.741  1.00 30.33           H  
ATOM   1835  HB2 ARG A 220      12.690  -4.042  -8.061  1.00 30.33           H  
ATOM   1836  HG3 ARG A 220      13.609  -1.921  -9.215  1.00 29.41           H  
ATOM   1837  HG2 ARG A 220      12.390  -1.760  -7.944  1.00 29.41           H  
ATOM   1838  HD3 ARG A 220      10.604  -1.001  -9.375  1.00 38.76           H  
ATOM   1839  HD2 ARG A 220      11.335  -1.772 -10.791  1.00 38.76           H  
ATOM   1840  HE  ARG A 220      13.084   0.160  -9.947  1.00 46.19           H  
ATOM   1841 HH12 ARG A 220       9.995   2.149 -11.512  1.00 42.18           H  
ATOM   1842 HH11 ARG A 220       9.787   0.426 -11.225  1.00 42.18           H  
ATOM   1843 HH22 ARG A 220      11.761   3.082 -11.305  1.00 51.00           H  
ATOM   1844 HH21 ARG A 220      13.237   2.421 -10.616  1.00 51.00           H  
ATOM   1845  N   GLN A 221      11.418  -6.385  -8.908  1.00 30.60           N  
ANISOU 1845  N   GLN A 221     4459   3216   3950   -282    311   -287
ATOM   1846  CA  GLN A 221      11.471  -7.786  -9.234  1.00 30.63           C  
ANISOU 1846  CA  GLN A 221     4452   3209   3978   -322    328   -322
ATOM   1847  C   GLN A 221      10.947  -8.596  -8.024  1.00 29.20           C  
ANISOU 1847  C   GLN A 221     4238   3087   3768   -324    321   -324
ATOM   1848  O   GLN A 221      11.202  -8.272  -6.840  1.00 35.09           O  
ANISOU 1848  O   GLN A 221     4979   3869   4486   -298    324   -278
ATOM   1849  CB  GLN A 221      12.855  -8.168  -9.685  1.00 28.81           C  
ANISOU 1849  CB  GLN A 221     4232   2917   3797   -345    386   -294
ATOM   1850  CG  GLN A 221      13.168  -7.546 -11.006  1.00 38.37           C  
ANISOU 1850  CG  GLN A 221     5471   4067   5042   -347    396   -305
ATOM   1851  CD  GLN A 221      13.883  -6.227 -10.866  1.00 40.92           C  
ANISOU 1851  CD  GLN A 221     5806   4327   5415   -366    447   -278
ATOM   1852  OE1 GLN A 221      14.258  -5.783  -9.834  1.00 41.28           O  
ANISOU 1852  OE1 GLN A 221     5861   4351   5471   -345    469   -224
ATOM   1853  NE2 GLN A 221      14.472  -5.733 -11.909  1.00 47.92           N  
ANISOU 1853  NE2 GLN A 221     6694   5180   6333   -405    461   -318
ATOM   1854  H   GLN A 221      12.216  -6.050  -8.386  1.00 30.60           H  
ATOM   1855  HA  GLN A 221      10.810  -8.084 -10.047  1.00 30.63           H  
ATOM   1856  HB3 GLN A 221      12.933  -9.254  -9.721  1.00 28.81           H  
ATOM   1857  HB2 GLN A 221      13.644  -8.068  -8.939  1.00 28.81           H  
ATOM   1858  HG3 GLN A 221      12.282  -7.402 -11.624  1.00 38.37           H  
ATOM   1859  HG2 GLN A 221      13.892  -8.090 -11.612  1.00 38.37           H  
ATOM   1860 HE22 GLN A 221      15.126  -5.011 -11.643  1.00 47.92           H  
ATOM   1861 HE21 GLN A 221      14.402  -5.965 -12.890  1.00 47.92           H  
ATOM   1862  N   ARG A 222      10.259  -9.697  -8.330  1.00 32.49           N  
ANISOU 1862  N   ARG A 222     4635   3514   4196   -355    311   -380
ATOM   1863  CA  ARG A 222       9.668 -10.594  -7.365  1.00 31.22           C  
ANISOU 1863  CA  ARG A 222     4437   3411   4016   -361    307   -398
ATOM   1864  C   ARG A 222      10.665 -11.716  -7.156  1.00 32.98           C  
ANISOU 1864  C   ARG A 222     4645   3618   4266   -396    373   -374
ATOM   1865  O   ARG A 222      11.485 -11.999  -8.068  1.00 33.21           O  
ANISOU 1865  O   ARG A 222     4692   3588   4338   -422    411   -363
ATOM   1866  CB  ARG A 222       8.445 -11.270  -8.008  1.00 42.38           C  
ANISOU 1866  CB  ARG A 222     5829   4845   5427   -372    253   -480
ATOM   1867  CG  ARG A 222       7.140 -10.435  -8.209  1.00 50.01           C  
ANISOU 1867  CG  ARG A 222     6828   5794   6380   -358    194   -512
ATOM   1868  CD  ARG A 222       6.031 -10.930  -9.217  1.00 44.18           C  
ANISOU 1868  CD  ARG A 222     6074   5084   5627   -360    125   -589
ATOM   1869  NE  ARG A 222       5.593 -12.393  -8.892  1.00 44.54           N  
ANISOU 1869  NE  ARG A 222     6080   5138   5707   -389    139   -636
ATOM   1870  CZ  ARG A 222       5.951 -13.359  -9.733  1.00 49.11           C  
ANISOU 1870  CZ  ARG A 222     6662   5666   6330   -424    149   -675
ATOM   1871  NH1 ARG A 222       6.853 -13.242 -10.737  1.00 45.63           N  
ANISOU 1871  NH1 ARG A 222     6267   5164   5906   -435    150   -672
ATOM   1872  NH2 ARG A 222       5.360 -14.552  -9.556  1.00 49.65           N1+
ANISOU 1872  NH2 ARG A 222     6686   5748   6430   -449    160   -721
ATOM   1873  H   ARG A 222      10.236 -10.038  -9.280  1.00 32.49           H  
ATOM   1874  HA  ARG A 222       9.303 -10.181  -6.424  1.00 31.22           H  
ATOM   1875  HB3 ARG A 222       8.139 -12.116  -7.392  1.00 42.38           H  
ATOM   1876  HB2 ARG A 222       8.665 -11.606  -9.021  1.00 42.38           H  
ATOM   1877  HG3 ARG A 222       7.534  -9.527  -8.665  1.00 50.01           H  
ATOM   1878  HG2 ARG A 222       6.696 -10.224  -7.236  1.00 50.01           H  
ATOM   1879  HD3 ARG A 222       6.347 -10.740 -10.243  1.00 44.18           H  
ATOM   1880  HD2 ARG A 222       5.106 -10.378  -9.049  1.00 44.18           H  
ATOM   1881  HE  ARG A 222       5.110 -12.553  -8.020  1.00 44.54           H  
ATOM   1882 HH12 ARG A 222       7.068 -14.046 -11.310  1.00 45.63           H  
ATOM   1883 HH11 ARG A 222       7.311 -12.377 -10.989  1.00 45.63           H  
ATOM   1884 HH22 ARG A 222       5.836 -15.348  -9.955  1.00 49.65           H  
ATOM   1885 HH21 ARG A 222       4.563 -14.664  -8.945  1.00 49.65           H  
ATOM   1886  N   PHE A 223      10.539 -12.381  -6.017  1.00 32.13           N  
ANISOU 1886  N   PHE A 223     4508   3566   4134   -400    387   -369
ATOM   1887  CA  PHE A 223      11.440 -13.500  -5.666  1.00 34.39           C  
ANISOU 1887  CA  PHE A 223     4785   3843   4440   -442    454   -346
ATOM   1888  C   PHE A 223      10.896 -14.606  -4.744  1.00 35.59           C  
ANISOU 1888  C   PHE A 223     4888   4063   4571   -459    460   -383
ATOM   1889  O   PHE A 223       9.999 -14.298  -3.965  1.00 35.17           O  
ANISOU 1889  O   PHE A 223     4811   4069   4483   -430    413   -415
ATOM   1890  CB  PHE A 223      12.677 -12.789  -5.165  1.00 35.35           C  
ANISOU 1890  CB  PHE A 223     4945   3939   4549   -432    494   -256
ATOM   1891  CG  PHE A 223      12.643 -12.006  -3.894  1.00 34.09           C  
ANISOU 1891  CG  PHE A 223     4789   3831   4333   -390    474   -217
ATOM   1892  CD1 PHE A 223      12.316 -12.526  -2.634  1.00 34.88           C  
ANISOU 1892  CD1 PHE A 223     4861   3994   4396   -401    489   -221
ATOM   1893  CD2 PHE A 223      13.077 -10.641  -4.004  1.00 33.05           C  
ANISOU 1893  CD2 PHE A 223     4686   3685   4185   -343    442   -177
ATOM   1894  CE1 PHE A 223      12.306 -11.622  -1.561  1.00 33.37           C  
ANISOU 1894  CE1 PHE A 223     4678   3849   4152   -363    469   -184
ATOM   1895  CE2 PHE A 223      13.172  -9.804  -2.937  1.00 33.15           C  
ANISOU 1895  CE2 PHE A 223     4703   3743   4149   -304    421   -141
ATOM   1896  CZ  PHE A 223      12.763 -10.315  -1.709  1.00 34.71           C  
ANISOU 1896  CZ  PHE A 223     4879   4000   4308   -313    433   -142
ATOM   1897  H   PHE A 223       9.840 -12.273  -5.296  1.00 32.13           H  
ATOM   1898  HA  PHE A 223      11.705 -14.027  -6.583  1.00 34.39           H  
ATOM   1899  HB3 PHE A 223      13.211 -12.205  -5.915  1.00 35.35           H  
ATOM   1900  HB2 PHE A 223      13.383 -13.601  -4.995  1.00 35.35           H  
ATOM   1901  HD1 PHE A 223      12.009 -13.559  -2.575  1.00 34.88           H  
ATOM   1902  HD2 PHE A 223      13.452 -10.302  -4.958  1.00 33.05           H  
ATOM   1903  HE1 PHE A 223      11.918 -11.822  -0.573  1.00 33.37           H  
ATOM   1904  HE2 PHE A 223      13.608  -8.817  -2.993  1.00 33.15           H  
ATOM   1905  HZ  PHE A 223      12.736  -9.617  -0.885  1.00 34.71           H  
ATOM   1906  N   LYS A 224      11.554 -15.747  -4.768  1.00 37.04           N  
ANISOU 1906  N   LYS A 224     5056   4239   4778   -510    521   -382
ATOM   1907  CA  LYS A 224      11.612 -16.707  -3.657  1.00 40.43           C  
ANISOU 1907  CA  LYS A 224     5437   4731   5194   -539    548   -418
ATOM   1908  C   LYS A 224      12.899 -16.565  -2.865  1.00 38.95           C  
ANISOU 1908  C   LYS A 224     5274   4546   4980   -563    615   -343
ATOM   1909  O   LYS A 224      13.923 -16.193  -3.480  1.00 34.12           O  
ANISOU 1909  O   LYS A 224     4694   3876   4394   -599    664   -302
ATOM   1910  CB  LYS A 224      11.307 -18.164  -4.141  1.00 41.13           C  
ANISOU 1910  CB  LYS A 224     5483   4808   5335   -588    563   -493
ATOM   1911  CG  LYS A 224      12.303 -18.756  -5.179  1.00 45.07           C  
ANISOU 1911  CG  LYS A 224     5934   5355   5834   -638    620   -520
ATOM   1912  CD  LYS A 224      11.932 -20.199  -5.624  1.00 53.94           C  
ANISOU 1912  CD  LYS A 224     7022   6450   7022   -691    642   -584
ATOM   1913  CE  LYS A 224      10.613 -20.321  -6.428  1.00 53.46           C  
ANISOU 1913  CE  LYS A 224     7012   6303   6999   -719    679   -533
ATOM   1914  NZ  LYS A 224      10.381 -21.664  -6.989  1.00 47.24           N1+
ANISOU 1914  NZ  LYS A 224     6193   5481   6276   -769    696   -594
ATOM   1915  H   LYS A 224      12.270 -15.943  -5.453  1.00 37.04           H  
ATOM   1916  HA  LYS A 224      10.770 -16.434  -3.020  1.00 40.43           H  
ATOM   1917  HB3 LYS A 224      10.328 -18.193  -4.619  1.00 41.13           H  
ATOM   1918  HB2 LYS A 224      11.229 -18.816  -3.271  1.00 41.13           H  
ATOM   1919  HG3 LYS A 224      13.297 -18.662  -4.742  1.00 45.07           H  
ATOM   1920  HG2 LYS A 224      12.389 -18.095  -6.042  1.00 45.07           H  
ATOM   1921  HD3 LYS A 224      12.020 -20.825  -4.736  1.00 53.94           H  
ATOM   1922  HD2 LYS A 224      12.748 -20.496  -6.283  1.00 53.94           H  
ATOM   1923  HE3 LYS A 224      10.588 -19.590  -7.236  1.00 53.46           H  
ATOM   1924  HE2 LYS A 224       9.808 -20.077  -5.734  1.00 53.46           H  
ATOM   1925  HZ1 LYS A 224      10.881 -21.669  -7.867  1.00 47.24           H  
ATOM   1926  HZ2 LYS A 224      10.678 -22.449  -6.428  1.00 47.24           H  
ATOM   1927  HZ3 LYS A 224       9.392 -21.771  -7.161  1.00 47.24           H  
ATOM   1928  N   VAL A 225      12.700 -16.686  -1.583  1.00 38.23           N  
ANISOU 1928  N   VAL A 225     5174   4519   4834   -546    616   -327
ATOM   1929  CA  VAL A 225      13.738 -16.726  -0.592  1.00 35.80           C  
ANISOU 1929  CA  VAL A 225     4901   4210   4490   -567    673   -252
ATOM   1930  C   VAL A 225      14.185 -18.172  -0.319  1.00 45.85           C  
ANISOU 1930  C   VAL A 225     6156   5480   5784   -644    748   -267
ATOM   1931  O   VAL A 225      13.390 -19.085  -0.129  1.00 44.01           O  
ANISOU 1931  O   VAL A 225     5861   5298   5562   -673    760   -342
ATOM   1932  CB  VAL A 225      13.204 -16.108   0.759  1.00 35.30           C  
ANISOU 1932  CB  VAL A 225     4831   4221   4362   -534    656   -239
ATOM   1933  CG1 VAL A 225      14.360 -15.965   1.852  1.00 37.12           C  
ANISOU 1933  CG1 VAL A 225     5105   4448   4550   -563    717   -164
ATOM   1934  CG2 VAL A 225      12.435 -14.703   0.605  1.00 44.13           C  
ANISOU 1934  CG2 VAL A 225     5970   5338   5460   -461    583   -219
ATOM   1935  H   VAL A 225      11.801 -16.914  -1.184  1.00 38.23           H  
ATOM   1936  HA  VAL A 225      14.600 -16.089  -0.793  1.00 35.80           H  
ATOM   1937  HB  VAL A 225      12.377 -16.732   1.098  1.00 35.30           H  
ATOM   1938 HG11 VAL A 225      14.089 -15.653   2.860  1.00 37.12           H  
ATOM   1939 HG12 VAL A 225      14.912 -16.900   1.943  1.00 37.12           H  
ATOM   1940 HG13 VAL A 225      15.091 -15.232   1.509  1.00 37.12           H  
ATOM   1941 HG21 VAL A 225      11.602 -14.709  -0.098  1.00 44.13           H  
ATOM   1942 HG22 VAL A 225      12.144 -14.435   1.620  1.00 44.13           H  
ATOM   1943 HG23 VAL A 225      13.136 -13.938   0.272  1.00 44.13           H  
ATOM   1944  N   LEU A 226      15.493 -18.347  -0.336  1.00 41.66           N  
ANISOU 1944  N   LEU A 226     5679   4888   5261   -677    797   -199
ATOM   1945  CA  LEU A 226      16.187 -19.599  -0.195  1.00 39.77           C  
ANISOU 1945  CA  LEU A 226     5437   4640   5032   -757    873   -199
ATOM   1946  C   LEU A 226      17.103 -19.648   1.112  1.00 40.06           C  
ANISOU 1946  C   LEU A 226     5507   4709   5006   -784    923   -142
ATOM   1947  O   LEU A 226      17.460 -20.724   1.548  1.00 33.52           O  
ANISOU 1947  O   LEU A 226     4649   3921   4165   -847    983   -170
ATOM   1948  CB  LEU A 226      17.019 -19.929  -1.450  1.00 36.59           C  
ANISOU 1948  CB  LEU A 226     5080   4143   4679   -785    895   -162
ATOM   1949  CG  LEU A 226      16.258 -19.805  -2.852  1.00 38.07           C  
ANISOU 1949  CG  LEU A 226     5234   4296   4933   -781    863   -226
ATOM   1950  CD1 LEU A 226      17.139 -20.251  -4.023  1.00 40.10           C  
ANISOU 1950  CD1 LEU A 226     5548   4458   5232   -794    877   -179
ATOM   1951  CD2 LEU A 226      14.841 -20.373  -2.929  1.00 43.09           C  
ANISOU 1951  CD2 LEU A 226     5800   4973   5600   -834    891   -312
ATOM   1952  H   LEU A 226      16.055 -17.508  -0.362  1.00 41.66           H  
ATOM   1953  HA  LEU A 226      15.457 -20.408  -0.210  1.00 39.77           H  
ATOM   1954  HB3 LEU A 226      17.296 -20.981  -1.374  1.00 36.59           H  
ATOM   1955  HB2 LEU A 226      17.970 -19.403  -1.533  1.00 36.59           H  
ATOM   1956  HG  LEU A 226      16.248 -18.721  -2.967  1.00 38.07           H  
ATOM   1957 HD11 LEU A 226      17.621 -19.358  -4.420  1.00 40.10           H  
ATOM   1958 HD12 LEU A 226      17.882 -21.033  -3.867  1.00 40.10           H  
ATOM   1959 HD13 LEU A 226      16.615 -20.567  -4.925  1.00 40.10           H  
ATOM   1960 HD21 LEU A 226      14.167 -19.561  -3.204  1.00 43.09           H  
ATOM   1961 HD22 LEU A 226      14.797 -21.097  -3.742  1.00 43.09           H  
ATOM   1962 HD23 LEU A 226      14.436 -20.809  -2.016  1.00 43.09           H  
ATOM   1963  N   GLU A 227      17.328 -18.492   1.784  1.00 38.92           N  
ANISOU 1963  N   GLU A 227     5422   4547   4817   -739    899    -66
ATOM   1964  CA  GLU A 227      18.005 -18.398   3.117  1.00 41.51           C  
ANISOU 1964  CA  GLU A 227     5799   4892   5080   -763    940     -2
ATOM   1965  C   GLU A 227      17.848 -16.982   3.653  1.00 37.08           C  
ANISOU 1965  C   GLU A 227     5281   4333   4475   -687    884     54
ATOM   1966  O   GLU A 227      18.124 -15.993   2.928  1.00 38.27           O  
ANISOU 1966  O   GLU A 227     5449   4438   4653   -631    830     72
ATOM   1967  CB  GLU A 227      19.443 -18.954   3.092  1.00 48.98           C  
ANISOU 1967  CB  GLU A 227     6813   5765   6032   -827    998     61
ATOM   1968  CG  GLU A 227      20.353 -18.647   4.277  1.00 53.77           C  
ANISOU 1968  CG  GLU A 227     7384   6388   6660   -918   1072     15
ATOM   1969  CD  GLU A 227      21.838 -18.995   4.003  1.00 56.73           C  
ANISOU 1969  CD  GLU A 227     7722   6852   6979   -957   1119    -17
ATOM   1970  OE1 GLU A 227      22.595 -19.021   4.991  1.00 53.81           O  
ANISOU 1970  OE1 GLU A 227     7372   6525   6548   -917   1098     12
ATOM   1971  OE2 GLU A 227      22.219 -19.321   2.828  1.00 50.60           O1-
ANISOU 1971  OE2 GLU A 227     6894   6108   6223  -1027   1176    -76
ATOM   1972  H   GLU A 227      17.035 -17.639   1.330  1.00 38.92           H  
ATOM   1973  HA  GLU A 227      17.380 -19.031   3.746  1.00 41.51           H  
ATOM   1974  HB3 GLU A 227      19.913 -18.562   2.190  1.00 48.98           H  
ATOM   1975  HB2 GLU A 227      19.290 -20.033   3.074  1.00 48.98           H  
ATOM   1976  HG3 GLU A 227      20.076 -19.167   5.194  1.00 53.77           H  
ATOM   1977  HG2 GLU A 227      20.332 -17.587   4.530  1.00 53.77           H  
ATOM   1978  N   LEU A 228      17.384 -16.825   4.925  1.00 39.39           N  
ANISOU 1978  N   LEU A 228     5586   4680   4700   -688    899     76
ATOM   1979  CA  LEU A 228      17.393 -15.544   5.699  1.00 42.26           C  
ANISOU 1979  CA  LEU A 228     5991   5049   5017   -621    848    130
ATOM   1980  C   LEU A 228      18.767 -15.515   6.453  1.00 38.41           C  
ANISOU 1980  C   LEU A 228     5588   4537   4470   -647    883    216
ATOM   1981  O   LEU A 228      18.880 -16.182   7.439  1.00 40.66           O  
ANISOU 1981  O   LEU A 228     5884   4838   4726   -720    951    218
ATOM   1982  CB  LEU A 228      16.158 -15.346   6.668  1.00 37.22           C  
ANISOU 1982  CB  LEU A 228     5291   4502   4349   -577    809     73
ATOM   1983  CG  LEU A 228      15.849 -13.964   7.250  1.00 44.80           C  
ANISOU 1983  CG  LEU A 228     6221   5471   5331   -499    726     44
ATOM   1984  CD1 LEU A 228      15.922 -12.877   6.186  1.00 50.09           C  
ANISOU 1984  CD1 LEU A 228     6879   6080   6072   -497    708     20
ATOM   1985  CD2 LEU A 228      14.458 -13.924   8.014  1.00 45.41           C  
ANISOU 1985  CD2 LEU A 228     6224   5639   5390   -486    706    -36
ATOM   1986  H   LEU A 228      17.035 -17.637   5.413  1.00 39.39           H  
ATOM   1987  HA  LEU A 228      17.377 -14.676   5.040  1.00 42.26           H  
ATOM   1988  HB3 LEU A 228      16.151 -15.987   7.549  1.00 37.22           H  
ATOM   1989  HB2 LEU A 228      15.233 -15.553   6.131  1.00 37.22           H  
ATOM   1990  HG  LEU A 228      16.628 -13.763   7.986  1.00 44.80           H  
ATOM   1991 HD11 LEU A 228      15.460 -11.947   6.518  1.00 50.09           H  
ATOM   1992 HD12 LEU A 228      16.926 -12.527   5.950  1.00 50.09           H  
ATOM   1993 HD13 LEU A 228      15.598 -13.154   5.182  1.00 50.09           H  
ATOM   1994 HD21 LEU A 228      13.611 -14.033   7.338  1.00 45.41           H  
ATOM   1995 HD22 LEU A 228      14.377 -14.672   8.803  1.00 45.41           H  
ATOM   1996 HD23 LEU A 228      14.284 -12.903   8.354  1.00 45.41           H  
ATOM   1997  N   ARG A 229      19.796 -14.873   5.892  1.00 38.82           N  
ANISOU 1997  N   ARG A 229     5701   4548   4502   -590    835    284
ATOM   1998  CA  ARG A 229      21.100 -14.947   6.535  1.00 42.91           C  
ANISOU 1998  CA  ARG A 229     6310   5033   4961   -606    852    368
ATOM   1999  C   ARG A 229      21.265 -13.645   7.419  1.00 43.55           C  
ANISOU 1999  C   ARG A 229     6419   5121   5007   -523    782    408
ATOM   2000  O   ARG A 229      21.029 -12.537   6.974  1.00 45.46           O  
ANISOU 2000  O   ARG A 229     6653   5329   5291   -458    721    410
ATOM   2001  CB  ARG A 229      22.163 -14.884   5.395  1.00 41.23           C  
ANISOU 2001  CB  ARG A 229     6170   4716   4781   -637    867    426
ATOM   2002  CG  ARG A 229      23.637 -14.889   5.857  1.00 44.12           C  
ANISOU 2002  CG  ARG A 229     6643   5034   5087   -648    871    516
ATOM   2003  CD  ARG A 229      24.552 -14.638   4.679  1.00 45.28           C  
ANISOU 2003  CD  ARG A 229     6862   5072   5270   -677    878    568
ATOM   2004  NE  ARG A 229      24.606 -15.796   3.790  1.00 45.83           N  
ANISOU 2004  NE  ARG A 229     6929   5080   5403   -603    811    575
ATOM   2005  CZ  ARG A 229      25.272 -15.712   2.630  1.00 45.13           C  
ANISOU 2005  CZ  ARG A 229     6891   4895   5360   -608    801    610
ATOM   2006  NH1 ARG A 229      25.694 -14.610   2.018  1.00 35.07           N  
ANISOU 2006  NH1 ARG A 229     5680   3570   4075   -684    850    645
ATOM   2007  NH2 ARG A 229      25.462 -16.880   1.931  1.00 50.35           N1+
ANISOU 2007  NH2 ARG A 229     7541   5510   6078   -537    742    607
ATOM   2008  H   ARG A 229      19.749 -14.250   5.099  1.00 38.82           H  
ATOM   2009  HA  ARG A 229      21.193 -15.858   7.127  1.00 42.91           H  
ATOM   2010  HB3 ARG A 229      22.039 -14.054   4.699  1.00 41.23           H  
ATOM   2011  HB2 ARG A 229      21.991 -15.806   4.839  1.00 41.23           H  
ATOM   2012  HG3 ARG A 229      24.036 -15.853   6.172  1.00 44.12           H  
ATOM   2013  HG2 ARG A 229      23.870 -14.079   6.548  1.00 44.12           H  
ATOM   2014  HD3 ARG A 229      25.519 -14.247   4.997  1.00 45.28           H  
ATOM   2015  HD2 ARG A 229      24.066 -13.854   4.099  1.00 45.28           H  
ATOM   2016  HE  ARG A 229      24.312 -16.635   4.269  1.00 45.83           H  
ATOM   2017 HH12 ARG A 229      26.179 -14.713   1.138  1.00 35.07           H  
ATOM   2018 HH11 ARG A 229      25.726 -13.656   2.348  1.00 35.07           H  
ATOM   2019 HH22 ARG A 229      25.942 -16.902   1.043  1.00 50.35           H  
ATOM   2020 HH21 ARG A 229      25.411 -17.823   2.291  1.00 50.35           H  
ATOM   2021  N   THR A 230      21.767 -13.739   8.658  1.00 34.76           N  
ANISOU 2021  N   THR A 230     5338   4052   3817   -527    793    436
ATOM   2022  CA  THR A 230      22.085 -12.542   9.443  1.00 42.06           C  
ANISOU 2022  CA  THR A 230     6310   4966   4703   -457    730    490
ATOM   2023  C   THR A 230      23.566 -12.174   9.255  1.00 50.12           C  
ANISOU 2023  C   THR A 230     7443   5900   5702   -473    733    580
ATOM   2024  O   THR A 230      24.535 -12.920   9.603  1.00 51.31           O  
ANISOU 2024  O   THR A 230     7641   6028   5826   -552    797    604
ATOM   2025  CB  THR A 230      22.019 -13.009  10.931  1.00 50.40           C  
ANISOU 2025  CB  THR A 230     7347   6114   5687   -445    730    472
ATOM   2026  OG1 THR A 230      20.848 -13.698  11.321  1.00 60.31           O  
ANISOU 2026  OG1 THR A 230     8504   7442   6968   -415    706    390
ATOM   2027  CG2 THR A 230      22.069 -11.877  11.963  1.00 53.84           C  
ANISOU 2027  CG2 THR A 230     7846   6530   6079   -378    667    537
ATOM   2028  H   THR A 230      22.001 -14.591   9.147  1.00 34.76           H  
ATOM   2029  HA  THR A 230      21.336 -11.768   9.273  1.00 42.06           H  
ATOM   2030  HB  THR A 230      22.854 -13.663  11.181  1.00 50.40           H  
ATOM   2031  HG1 THR A 230      20.627 -14.433  10.744  1.00 60.31           H  
ATOM   2032 HG21 THR A 230      21.315 -11.097  11.867  1.00 53.84           H  
ATOM   2033 HG22 THR A 230      21.879 -12.186  12.991  1.00 53.84           H  
ATOM   2034 HG23 THR A 230      23.023 -11.351  11.935  1.00 53.84           H  
ATOM   2035  N   GLN A 231      23.800 -11.031   8.682  1.00 54.20           N  
ANISOU 2035  N   GLN A 231     6896   6348   7351    702   -792    962
ATOM   2036  CA  GLN A 231      25.115 -10.353   8.640  1.00 57.36           C  
ANISOU 2036  CA  GLN A 231     7239   6768   7787    782   -743   1016
ATOM   2037  C   GLN A 231      25.448  -9.829  10.088  1.00 61.73           C  
ANISOU 2037  C   GLN A 231     7708   7477   8270    877   -740   1039
ATOM   2038  O   GLN A 231      24.515  -9.314  10.830  1.00 63.68           O  
ANISOU 2038  O   GLN A 231     7939   7812   8444    878   -777   1008
ATOM   2039  CB  GLN A 231      25.130  -9.277   7.500  1.00 57.68           C  
ANISOU 2039  CB  GLN A 231     7312   6750   7853    740   -714    948
ATOM   2040  CG  GLN A 231      26.481  -8.482   7.419  1.00 56.20           C  
ANISOU 2040  CG  GLN A 231     7197   6417   7741    662   -709    930
ATOM   2041  CD  GLN A 231      26.365  -7.543   6.228  1.00 68.88           C  
ANISOU 2041  CD  GLN A 231     8829   7972   9370    631   -677    868
ATOM   2042  OE1 GLN A 231      25.668  -7.816   5.297  1.00 73.32           O  
ANISOU 2042  OE1 GLN A 231     9396   8587   9875    613   -681    794
ATOM   2043  NE2 GLN A 231      27.036  -6.373   6.255  1.00 67.69           N  
ANISOU 2043  NE2 GLN A 231     8694   7717   9309    625   -641    897
ATOM   2044  H   GLN A 231      22.989 -10.429   8.635  1.00 54.20           H  
ATOM   2045  HA  GLN A 231      25.901 -11.051   8.354  1.00 57.36           H  
ATOM   2046  HB3 GLN A 231      24.215  -8.690   7.423  1.00 57.68           H  
ATOM   2047  HB2 GLN A 231      25.022  -9.857   6.583  1.00 57.68           H  
ATOM   2048  HG3 GLN A 231      27.292  -9.174   7.193  1.00 56.20           H  
ATOM   2049  HG2 GLN A 231      26.772  -7.979   8.341  1.00 56.20           H  
ATOM   2050 HE22 GLN A 231      27.117  -5.799   5.428  1.00 67.69           H  
ATOM   2051 HE21 GLN A 231      27.418  -5.968   7.098  1.00 67.69           H  
ATOM   2052  N   SER A 232      26.718  -9.828  10.444  1.00 63.62           N  
ANISOU 2052  N   SER A 232     7890   7751   8531    958   -693   1090
ATOM   2053  CA  SER A 232      27.266  -9.594  11.815  1.00 61.00           C  
ANISOU 2053  CA  SER A 232     7480   7577   8120   1043   -679   1089
ATOM   2054  C   SER A 232      26.988  -8.210  12.311  1.00 69.03           C  
ANISOU 2054  C   SER A 232     8477   8693   9060   1027   -716   1003
ATOM   2055  O   SER A 232      26.813  -7.943  13.514  1.00 71.45           O  
ANISOU 2055  O   SER A 232     8728   9129   9291   1074   -741    994
ATOM   2056  CB  SER A 232      28.777  -9.989  11.664  1.00 62.28           C  
ANISOU 2056  CB  SER A 232     7599   7750   8316   1108   -612   1131
ATOM   2057  OG  SER A 232      29.372  -9.439  10.523  1.00 74.99           O  
ANISOU 2057  OG  SER A 232     9131   9508   9852   1178   -599   1127
ATOM   2058  H   SER A 232      27.395 -10.122   9.755  1.00 63.62           H  
ATOM   2059  HA  SER A 232      26.903 -10.466  12.359  1.00 61.00           H  
ATOM   2060  HB3 SER A 232      28.747 -11.074  11.568  1.00 62.28           H  
ATOM   2061  HB2 SER A 232      29.405  -9.793  12.533  1.00 62.28           H  
ATOM   2062  HG  SER A 232      29.835  -8.636  10.770  1.00 74.99           H  
ATOM   2063  N   ASP A 233      26.794  -7.247  11.382  1.00 75.60           N  
ANISOU 2063  N   ASP A 233     9361   9463   9900    947   -713    911
ATOM   2064  CA  ASP A 233      26.425  -5.855  11.650  1.00 70.65           C  
ANISOU 2064  CA  ASP A 233     8728   8913   9203    908   -735    797
ATOM   2065  C   ASP A 233      25.008  -5.741  12.230  1.00 67.46           C  
ANISOU 2065  C   ASP A 233     8368   8498   8764    832   -781    733
ATOM   2066  O   ASP A 233      24.697  -4.659  12.763  1.00 77.17           O  
ANISOU 2066  O   ASP A 233     9593   9785   9944    796   -796    636
ATOM   2067  CB  ASP A 233      26.467  -4.994  10.385  1.00 70.90           C  
ANISOU 2067  CB  ASP A 233     8800   8878   9260    854   -709    728
ATOM   2068  CG  ASP A 233      27.883  -4.688   9.885  1.00 76.04           C  
ANISOU 2068  CG  ASP A 233     9540   9364   9987    778   -700    733
ATOM   2069  OD1 ASP A 233      28.533  -3.835  10.525  1.00 79.31           O  
ANISOU 2069  OD1 ASP A 233     9991   9716  10429    751   -722    772
ATOM   2070  OD2 ASP A 233      28.372  -5.368   8.993  1.00 62.37           O1-
ANISOU 2070  OD2 ASP A 233     7838   7571   8287    748   -672    696
ATOM   2071  H   ASP A 233      27.029  -7.522  10.439  1.00 75.60           H  
ATOM   2072  HA  ASP A 233      27.067  -5.494  12.454  1.00 70.65           H  
ATOM   2073  HB3 ASP A 233      26.034  -4.024  10.630  1.00 70.90           H  
ATOM   2074  HB2 ASP A 233      25.842  -5.446   9.615  1.00 70.90           H  
ATOM   2075  N   GLY A 234      24.198  -6.777  12.247  1.00 58.83           N  
ANISOU 2075  N   GLY A 234     7317   7336   7701    809   -801    786
ATOM   2076  CA  GLY A 234      22.887  -6.829  12.938  1.00 61.24           C  
ANISOU 2076  CA  GLY A 234     7668   7623   7978    738   -839    737
ATOM   2077  C   GLY A 234      21.733  -6.536  11.927  1.00 60.64           C  
ANISOU 2077  C   GLY A 234     7682   7428   7931    631   -842    671
ATOM   2078  O   GLY A 234      20.548  -6.581  12.315  1.00 57.85           O  
ANISOU 2078  O   GLY A 234     7378   7029   7573    574   -868    660
ATOM   2079  H   GLY A 234      24.600  -7.655  11.951  1.00 58.83           H  
ATOM   2080  HA3 GLY A 234      22.915  -6.061  13.711  1.00 61.24           H  
ATOM   2081  HA2 GLY A 234      22.767  -7.878  13.209  1.00 61.24           H  
ATOM   2082  N   ILE A 235      22.047  -6.403  10.650  1.00 59.04           N  
ANISOU 2082  N   ILE A 235     7502   7177   7755    606   -815    630
ATOM   2083  CA  ILE A 235      21.201  -6.446   9.456  1.00 55.43           C  
ANISOU 2083  CA  ILE A 235     7129   6607   7325    512   -815    575
ATOM   2084  C   ILE A 235      20.919  -7.925   8.983  1.00 49.78           C  
ANISOU 2084  C   ILE A 235     6461   5786   6668    490   -823    641
ATOM   2085  O   ILE A 235      21.762  -8.812   8.921  1.00 48.42           O  
ANISOU 2085  O   ILE A 235     6260   5594   6542    545   -806    722
ATOM   2086  CB  ILE A 235      21.767  -5.705   8.229  1.00 55.49           C  
ANISOU 2086  CB  ILE A 235     7145   6590   7350    501   -782    524
ATOM   2087  CG1 ILE A 235      20.872  -5.759   7.030  1.00 52.10           C  
ANISOU 2087  CG1 ILE A 235     6680   6253   6863    499   -780    439
ATOM   2088  CG2 ILE A 235      23.242  -5.915   7.928  1.00 53.21           C  
ANISOU 2088  CG2 ILE A 235     6941   6177   7099    420   -778    490
ATOM   2089  CD1 ILE A 235      21.011  -4.653   6.012  1.00 53.13           C  
ANISOU 2089  CD1 ILE A 235     6815   6368   7004    488   -747    385
ATOM   2090  H   ILE A 235      23.017  -6.249  10.414  1.00 59.04           H  
ATOM   2091  HA  ILE A 235      20.296  -5.897   9.716  1.00 55.43           H  
ATOM   2092  HB  ILE A 235      21.623  -4.652   8.471  1.00 55.49           H  
ATOM   2093 HG13 ILE A 235      19.823  -5.947   7.258  1.00 52.10           H  
ATOM   2094 HG12 ILE A 235      21.193  -6.683   6.550  1.00 52.10           H  
ATOM   2095 HG21 ILE A 235      23.657  -5.751   8.923  1.00 53.21           H  
ATOM   2096 HG22 ILE A 235      23.485  -6.929   7.610  1.00 53.21           H  
ATOM   2097 HG23 ILE A 235      23.646  -5.164   7.250  1.00 53.21           H  
ATOM   2098 HD11 ILE A 235      20.090  -4.292   5.555  1.00 53.13           H  
ATOM   2099 HD12 ILE A 235      21.550  -3.812   6.448  1.00 53.13           H  
ATOM   2100 HD13 ILE A 235      21.636  -4.943   5.168  1.00 53.13           H  
ATOM   2101  N   GLN A 236      19.741  -8.178   8.483  1.00 42.30           N  
ANISOU 2101  N   GLN A 236     5582   4771   5719    412   -844    606
ATOM   2102  CA  GLN A 236      19.351  -9.386   7.730  1.00 41.02           C  
ANISOU 2102  CA  GLN A 236     5464   4517   5605    382   -857    655
ATOM   2103  C   GLN A 236      19.568  -9.217   6.201  1.00 37.16           C  
ANISOU 2103  C   GLN A 236     5022   3927   5169    340   -837    628
ATOM   2104  O   GLN A 236      19.309  -8.111   5.678  1.00 35.74           O  
ANISOU 2104  O   GLN A 236     4864   3740   4976    310   -820    558
ATOM   2105  CB  GLN A 236      17.933  -9.785   8.050  1.00 38.96           C  
ANISOU 2105  CB  GLN A 236     5247   4246   5310    324   -891    635
ATOM   2106  CG  GLN A 236      17.808 -10.844   9.133  1.00 46.26           C  
ANISOU 2106  CG  GLN A 236     6182   5130   6264    326   -915    712
ATOM   2107  CD  GLN A 236      16.352 -11.080   9.580  1.00 48.92           C  
ANISOU 2107  CD  GLN A 236     6539   5494   6554    296   -946    708
ATOM   2108  OE1 GLN A 236      15.393 -10.484   9.138  1.00 42.41           O  
ANISOU 2108  OE1 GLN A 236     5719   4717   5678    273   -946    646
ATOM   2109  NE2 GLN A 236      16.114 -11.968  10.553  1.00 53.20           N  
ANISOU 2109  NE2 GLN A 236     7090   6005   7118    296   -968    775
ATOM   2110  H   GLN A 236      19.193  -7.344   8.328  1.00 42.30           H  
ATOM   2111  HA  GLN A 236      19.974 -10.266   7.889  1.00 41.02           H  
ATOM   2112  HB3 GLN A 236      17.467 -10.281   7.198  1.00 38.96           H  
ATOM   2113  HB2 GLN A 236      17.268  -8.967   8.326  1.00 38.96           H  
ATOM   2114  HG3 GLN A 236      18.212 -10.374  10.029  1.00 46.26           H  
ATOM   2115  HG2 GLN A 236      18.317 -11.791   8.955  1.00 46.26           H  
ATOM   2116 HE22 GLN A 236      15.211 -12.185  10.952  1.00 53.20           H  
ATOM   2117 HE21 GLN A 236      16.917 -12.303  11.065  1.00 53.20           H  
ATOM   2118  N   GLN A 237      20.065 -10.214   5.506  1.00 39.43           N  
ANISOU 2118  N   GLN A 237     5322   4139   5521    338   -836    684
ATOM   2119  CA  GLN A 237      20.418 -10.246   4.085  1.00 38.28           C  
ANISOU 2119  CA  GLN A 237     5220   3892   5432    294   -819    656
ATOM   2120  C   GLN A 237      19.704 -11.576   3.597  1.00 36.51           C  
ANISOU 2120  C   GLN A 237     5047   3601   5223    234   -851    657
ATOM   2121  O   GLN A 237      19.916 -12.649   4.097  1.00 39.07           O  
ANISOU 2121  O   GLN A 237     5358   3940   5546    246   -876    714
ATOM   2122  CB  GLN A 237      21.901 -10.560   3.845  1.00 45.39           C  
ANISOU 2122  CB  GLN A 237     6081   4755   6411    349   -779    714
ATOM   2123  CG  GLN A 237      22.772  -9.377   4.236  1.00 47.11           C  
ANISOU 2123  CG  GLN A 237     6329   4900   6671    319   -746    660
ATOM   2124  CD  GLN A 237      22.935  -8.330   3.171  1.00 53.68           C  
ANISOU 2124  CD  GLN A 237     7112   5774   7509    383   -701    671
ATOM   2125  OE1 GLN A 237      22.315  -8.362   2.119  1.00 54.32           O  
ANISOU 2125  OE1 GLN A 237     7131   5936   7572    456   -692    728
ATOM   2126  NE2 GLN A 237      23.741  -7.329   3.605  1.00 53.74           N  
ANISOU 2126  NE2 GLN A 237     7147   5732   7540    357   -673    616
ATOM   2127  H   GLN A 237      20.220 -11.101   5.962  1.00 39.43           H  
ATOM   2128  HA  GLN A 237      20.060  -9.420   3.470  1.00 38.28           H  
ATOM   2129  HB3 GLN A 237      22.094 -10.964   2.852  1.00 45.39           H  
ATOM   2130  HB2 GLN A 237      22.264 -11.375   4.473  1.00 45.39           H  
ATOM   2131  HG3 GLN A 237      23.766  -9.779   4.433  1.00 47.11           H  
ATOM   2132  HG2 GLN A 237      22.389  -8.883   5.128  1.00 47.11           H  
ATOM   2133 HE22 GLN A 237      23.968  -6.606   2.937  1.00 53.74           H  
ATOM   2134 HE21 GLN A 237      24.159  -7.395   4.522  1.00 53.74           H  
ATOM   2135  N   ALA A 238      18.802 -11.349   2.573  1.00 35.57           N  
ANISOU 2135  N   ALA A 238     4983   3416   5115    171   -851    593
ATOM   2136  CA  ALA A 238      18.011 -12.388   2.028  1.00 38.26           C  
ANISOU 2136  CA  ALA A 238     5373   3708   5456    110   -884    580
ATOM   2137  C   ALA A 238      18.790 -12.966   0.771  1.00 36.83           C  
ANISOU 2137  C   ALA A 238     5217   3435   5341     76   -871    551
ATOM   2138  O   ALA A 238      19.048 -12.162  -0.126  1.00 38.54           O  
ANISOU 2138  O   ALA A 238     5453   3629   5560     60   -848    491
ATOM   2139  CB  ALA A 238      16.654 -11.818   1.685  1.00 35.73           C  
ANISOU 2139  CB  ALA A 238     5099   3420   5058     60   -903    516
ATOM   2140  H   ALA A 238      18.791 -10.480   2.058  1.00 35.57           H  
ATOM   2141  HA  ALA A 238      17.905 -13.228   2.714  1.00 38.26           H  
ATOM   2142  HB1 ALA A 238      16.704 -10.897   1.105  1.00 35.73           H  
ATOM   2143  HB2 ALA A 238      15.988 -12.532   1.200  1.00 35.73           H  
ATOM   2144  HB3 ALA A 238      16.002 -11.506   2.500  1.00 35.73           H  
ATOM   2145  N   LYS A 239      19.047 -14.305   0.748  1.00 31.02           N  
ANISOU 2145  N   LYS A 239     4479   2647   4660     64   -886    589
ATOM   2146  CA  LYS A 239      19.595 -15.031  -0.368  1.00 34.82           C  
ANISOU 2146  CA  LYS A 239     4982   3040   5207     23   -879    551
ATOM   2147  C   LYS A 239      18.295 -15.493  -1.087  1.00 29.52           C  
ANISOU 2147  C   LYS A 239     4366   2364   4486    -46   -919    496
ATOM   2148  O   LYS A 239      17.544 -16.369  -0.545  1.00 34.01           O  
ANISOU 2148  O   LYS A 239     4937   2946   5040    -59   -953    532
ATOM   2149  CB  LYS A 239      20.511 -16.198   0.043  1.00 41.91           C  
ANISOU 2149  CB  LYS A 239     5839   3881   6205     49   -866    620
ATOM   2150  CG  LYS A 239      21.242 -16.983  -1.032  1.00 44.62           C  
ANISOU 2150  CG  LYS A 239     6192   4129   6632     12   -846    573
ATOM   2151  CD  LYS A 239      21.844 -18.280  -0.478  1.00 38.69           C  
ANISOU 2151  CD  LYS A 239     5387   3329   5985     48   -812    642
ATOM   2152  CE  LYS A 239      20.975 -19.576  -0.445  1.00 42.90           C  
ANISOU 2152  CE  LYS A 239     5928   3800   6572    -11   -819    599
ATOM   2153  NZ  LYS A 239      21.627 -20.706   0.179  1.00 44.62           N1+
ANISOU 2153  NZ  LYS A 239     6082   3999   6874     25   -766    658
ATOM   2154  H   LYS A 239      18.671 -14.907   1.465  1.00 31.02           H  
ATOM   2155  HA  LYS A 239      20.170 -14.407  -1.051  1.00 34.82           H  
ATOM   2156  HB3 LYS A 239      19.893 -16.928   0.566  1.00 41.91           H  
ATOM   2157  HB2 LYS A 239      21.248 -15.796   0.738  1.00 41.91           H  
ATOM   2158  HG3 LYS A 239      22.043 -16.376  -1.454  1.00 44.62           H  
ATOM   2159  HG2 LYS A 239      20.568 -17.190  -1.863  1.00 44.62           H  
ATOM   2160  HD3 LYS A 239      22.279 -18.059   0.496  1.00 38.69           H  
ATOM   2161  HD2 LYS A 239      22.715 -18.490  -1.099  1.00 38.69           H  
ATOM   2162  HE3 LYS A 239      20.780 -19.876  -1.474  1.00 42.90           H  
ATOM   2163  HE2 LYS A 239      20.089 -19.309   0.132  1.00 42.90           H  
ATOM   2164  HZ1 LYS A 239      22.578 -20.980  -0.020  1.00 44.62           H  
ATOM   2165  HZ2 LYS A 239      21.666 -20.456   1.157  1.00 44.62           H  
ATOM   2166  HZ3 LYS A 239      21.031 -21.519   0.108  1.00 44.62           H  
ATOM   2167  N   VAL A 240      17.971 -14.914  -2.217  1.00 33.16           N  
ANISOU 2167  N   VAL A 240     4868   2812   4919    -85   -913    413
ATOM   2168  CA  VAL A 240      16.698 -15.123  -2.935  1.00 37.49           C  
ANISOU 2168  CA  VAL A 240     5467   3376   5400   -139   -945    360
ATOM   2169  C   VAL A 240      16.977 -15.682  -4.318  1.00 36.36           C  
ANISOU 2169  C   VAL A 240     5350   3173   5293   -184   -947    293
ATOM   2170  O   VAL A 240      18.094 -15.544  -4.781  1.00 40.57           O  
ANISOU 2170  O   VAL A 240     5876   3658   5880   -179   -915    259
ATOM   2171  CB  VAL A 240      15.863 -13.840  -3.192  1.00 34.63           C  
ANISOU 2171  CB  VAL A 240     5132   3071   4953   -141   -936    320
ATOM   2172  CG1 VAL A 240      15.461 -13.320  -1.877  1.00 39.87           C  
ANISOU 2172  CG1 VAL A 240     5769   3800   5581   -103   -937    375
ATOM   2173  CG2 VAL A 240      16.414 -12.645  -4.001  1.00 31.79           C  
ANISOU 2173  CG2 VAL A 240     4775   2690   4612   -131   -897    270
ATOM   2174  H   VAL A 240      18.567 -14.232  -2.664  1.00 33.16           H  
ATOM   2175  HA  VAL A 240      16.110 -15.847  -2.370  1.00 37.49           H  
ATOM   2176  HB  VAL A 240      14.992 -14.111  -3.788  1.00 34.63           H  
ATOM   2177 HG11 VAL A 240      14.813 -13.929  -1.247  1.00 39.87           H  
ATOM   2178 HG12 VAL A 240      16.281 -12.981  -1.244  1.00 39.87           H  
ATOM   2179 HG13 VAL A 240      14.912 -12.403  -2.091  1.00 39.87           H  
ATOM   2180 HG21 VAL A 240      17.216 -12.086  -3.518  1.00 31.79           H  
ATOM   2181 HG22 VAL A 240      16.639 -13.061  -4.983  1.00 31.79           H  
ATOM   2182 HG23 VAL A 240      15.655 -11.926  -4.310  1.00 31.79           H  
ATOM   2183  N   GLN A 241      16.028 -16.259  -5.086  1.00 34.83           N  
ANISOU 2183  N   GLN A 241     5183   2985   5066   -227   -984    271
ATOM   2184  CA  GLN A 241      16.110 -16.507  -6.517  1.00 38.35           C  
ANISOU 2184  CA  GLN A 241     5657   3397   5519   -273   -994    192
ATOM   2185  C   GLN A 241      14.978 -15.634  -7.191  1.00 33.12           C  
ANISOU 2185  C   GLN A 241     5042   2784   4757   -293   -997    134
ATOM   2186  O   GLN A 241      13.868 -15.786  -6.713  1.00 36.11           O  
ANISOU 2186  O   GLN A 241     5438   3219   5063   -294  -1015    159
ATOM   2187  CB  GLN A 241      15.845 -18.025  -6.707  1.00 43.25           C  
ANISOU 2187  CB  GLN A 241     6269   4001   6162   -305  -1034    202
ATOM   2188  CG  GLN A 241      16.105 -18.398  -8.151  1.00 44.48           C  
ANISOU 2188  CG  GLN A 241     6445   4132   6322   -353  -1049    111
ATOM   2189  CD  GLN A 241      15.972 -19.906  -8.421  1.00 46.75           C  
ANISOU 2189  CD  GLN A 241     6709   4393   6659   -382  -1083    120
ATOM   2190  OE1 GLN A 241      15.313 -20.600  -7.637  1.00 42.79           O  
ANISOU 2190  OE1 GLN A 241     6171   3865   6223   -362  -1082    193
ATOM   2191  NE2 GLN A 241      16.610 -20.454  -9.473  1.00 60.50           N  
ANISOU 2191  NE2 GLN A 241     8469   6147   8370   -425  -1111     45
ATOM   2192  H   GLN A 241      15.102 -16.101  -4.714  1.00 34.83           H  
ATOM   2193  HA  GLN A 241      17.010 -16.129  -7.002  1.00 38.35           H  
ATOM   2194  HB3 GLN A 241      14.823 -18.239  -6.396  1.00 43.25           H  
ATOM   2195  HB2 GLN A 241      16.420 -18.743  -6.122  1.00 43.25           H  
ATOM   2196  HG3 GLN A 241      17.067 -17.947  -8.394  1.00 44.48           H  
ATOM   2197  HG2 GLN A 241      15.453 -17.826  -8.810  1.00 44.48           H  
ATOM   2198 HE22 GLN A 241      16.582 -21.461  -9.549  1.00 60.50           H  
ATOM   2199 HE21 GLN A 241      17.210 -19.857 -10.025  1.00 60.50           H  
ATOM   2200  N   ILE A 242      15.313 -14.738  -8.157  1.00 33.89           N  
ANISOU 2200  N   ILE A 242     5160   2859   4857   -305   -975     60
ATOM   2201  CA  ILE A 242      14.401 -13.899  -8.883  1.00 37.44           C  
ANISOU 2201  CA  ILE A 242     5653   3353   5218   -316   -970      8
ATOM   2202  C   ILE A 242      13.404 -14.727  -9.609  1.00 39.55           C  
ANISOU 2202  C   ILE A 242     5947   3650   5430   -352  -1008    -23
ATOM   2203  O   ILE A 242      13.747 -15.745 -10.195  1.00 39.15           O  
ANISOU 2203  O   ILE A 242     5893   3569   5413   -380  -1026    -69
ATOM   2204  CB  ILE A 242      15.091 -12.917  -9.884  1.00 31.58           C  
ANISOU 2204  CB  ILE A 242     4924   2579   4497   -314   -934    -58
ATOM   2205  CG1 ILE A 242      16.141 -12.025  -9.180  1.00 37.44           C  
ANISOU 2205  CG1 ILE A 242     5636   3302   5289   -273   -895    -20
ATOM   2206  CG2 ILE A 242      14.088 -12.147 -10.759  1.00 42.81           C  
ANISOU 2206  CG2 ILE A 242     6391   4045   5830   -323   -926   -109
ATOM   2207  CD1 ILE A 242      15.606 -10.900  -8.343  1.00 28.62           C  
ANISOU 2207  CD1 ILE A 242     4517   2243   4115   -245   -885     21
ATOM   2208  H   ILE A 242      16.292 -14.690  -8.399  1.00 33.89           H  
ATOM   2209  HA  ILE A 242      13.916 -13.288  -8.122  1.00 37.44           H  
ATOM   2210  HB  ILE A 242      15.682 -13.628 -10.461  1.00 31.58           H  
ATOM   2211 HG13 ILE A 242      16.779 -11.576  -9.941  1.00 37.44           H  
ATOM   2212 HG12 ILE A 242      16.873 -12.543  -8.560  1.00 37.44           H  
ATOM   2213 HG21 ILE A 242      13.536 -12.731 -11.495  1.00 42.81           H  
ATOM   2214 HG22 ILE A 242      13.301 -11.657 -10.186  1.00 42.81           H  
ATOM   2215 HG23 ILE A 242      14.532 -11.296 -11.276  1.00 42.81           H  
ATOM   2216 HD11 ILE A 242      14.583 -11.100  -8.026  1.00 28.62           H  
ATOM   2217 HD12 ILE A 242      16.309 -10.691  -7.536  1.00 28.62           H  
ATOM   2218 HD13 ILE A 242      15.418 -10.039  -8.984  1.00 28.62           H  
ATOM   2219  N   LEU A 243      12.085 -14.374  -9.403  1.00 40.74           N  
ANISOU 2219  N   LEU A 243     6121   3863   5497   -350  -1016      0
ATOM   2220  CA  LEU A 243      10.980 -15.061 -10.066  1.00 40.23           C  
ANISOU 2220  CA  LEU A 243     6080   3840   5366   -376  -1046    -23
ATOM   2221  C   LEU A 243      10.782 -14.557 -11.509  1.00 43.76           C  
ANISOU 2221  C   LEU A 243     6561   4304   5760   -384  -1032   -102
ATOM   2222  O   LEU A 243      10.801 -13.377 -11.770  1.00 44.76           O  
ANISOU 2222  O   LEU A 243     6701   4424   5882   -368   -994   -124
ATOM   2223  CB  LEU A 243       9.687 -14.843  -9.266  1.00 38.65           C  
ANISOU 2223  CB  LEU A 243     5890   3697   5100   -366  -1052     40
ATOM   2224  CG  LEU A 243       9.621 -15.689  -7.898  1.00 41.55           C  
ANISOU 2224  CG  LEU A 243     6230   4064   5493   -365  -1082    114
ATOM   2225  CD1 LEU A 243       8.269 -15.448  -7.192  1.00 49.27           C  
ANISOU 2225  CD1 LEU A 243     7167   4986   6566   -350  -1078    145
ATOM   2226  CD2 LEU A 243       9.802 -17.206  -8.219  1.00 41.58           C  
ANISOU 2226  CD2 LEU A 243     6242   4116   5441   -347  -1070    174
ATOM   2227  H   LEU A 243      11.820 -13.481  -9.012  1.00 40.74           H  
ATOM   2228  HA  LEU A 243      11.334 -16.092 -10.040  1.00 40.23           H  
ATOM   2229  HB3 LEU A 243       8.803 -15.035  -9.874  1.00 38.65           H  
ATOM   2230  HB2 LEU A 243       9.598 -13.770  -9.101  1.00 38.65           H  
ATOM   2231  HG  LEU A 243      10.378 -15.347  -7.192  1.00 41.55           H  
ATOM   2232 HD11 LEU A 243       7.788 -16.324  -6.757  1.00 49.27           H  
ATOM   2233 HD12 LEU A 243       8.448 -14.735  -6.387  1.00 49.27           H  
ATOM   2234 HD13 LEU A 243       7.516 -14.974  -7.822  1.00 49.27           H  
ATOM   2235 HD21 LEU A 243       9.582 -17.701  -7.273  1.00 41.58           H  
ATOM   2236 HD22 LEU A 243       9.112 -17.546  -8.991  1.00 41.58           H  
ATOM   2237 HD23 LEU A 243      10.821 -17.453  -8.514  1.00 41.58           H  
ATOM   2238  N   PRO A 244      10.431 -15.519 -12.383  1.00 46.24           N  
ANISOU 2238  N   PRO A 244     6888   4647   6033   -408  -1060   -147
ATOM   2239  CA  PRO A 244      10.090 -15.294 -13.777  1.00 49.24           C  
ANISOU 2239  CA  PRO A 244     7298   5051   6359   -411  -1048   -226
ATOM   2240  C   PRO A 244       8.775 -14.619 -14.011  1.00 50.23           C  
ANISOU 2240  C   PRO A 244     7456   5250   6381   -393  -1033   -207
ATOM   2241  O   PRO A 244       7.745 -14.981 -13.386  1.00 52.99           O  
ANISOU 2241  O   PRO A 244     7805   5637   6692   -387  -1041   -143
ATOM   2242  CB  PRO A 244      10.187 -16.673 -14.468  1.00 52.28           C  
ANISOU 2242  CB  PRO A 244     7671   5439   6753   -443  -1090   -285
ATOM   2243  CG  PRO A 244       9.850 -17.576 -13.296  1.00 53.06           C  
ANISOU 2243  CG  PRO A 244     7750   5562   6849   -451  -1126   -217
ATOM   2244  CD  PRO A 244      10.453 -16.947 -12.069  1.00 52.99           C  
ANISOU 2244  CD  PRO A 244     7724   5514   6894   -431  -1107   -132
ATOM   2245  HA  PRO A 244      10.844 -14.618 -14.181  1.00 49.24           H  
ATOM   2246  HB3 PRO A 244      11.158 -16.969 -14.866  1.00 52.28           H  
ATOM   2247  HB2 PRO A 244       9.462 -16.700 -15.281  1.00 52.28           H  
ATOM   2248  HG3 PRO A 244      10.167 -18.589 -13.544  1.00 53.06           H  
ATOM   2249  HG2 PRO A 244       8.772 -17.687 -13.182  1.00 53.06           H  
ATOM   2250  HD2 PRO A 244       9.847 -17.206 -11.201  1.00 52.99           H  
ATOM   2251  HD3 PRO A 244      11.519 -17.137 -11.942  1.00 52.99           H  
ATOM   2252  N   GLU A 245       8.740 -13.481 -14.740  1.00 50.64           N  
ANISOU 2252  N   GLU A 245     7534   5321   6384   -384  -1008   -264
ATOM   2253  CA  GLU A 245       7.430 -12.952 -15.248  1.00 50.41           C  
ANISOU 2253  CA  GLU A 245     7535   5360   6260   -362   -986   -247
ATOM   2254  C   GLU A 245       6.817 -13.832 -16.335  1.00 53.14           C  
ANISOU 2254  C   GLU A 245     7892   5769   6531   -367  -1011   -294
ATOM   2255  O   GLU A 245       7.473 -14.261 -17.296  1.00 59.79           O  
ANISOU 2255  O   GLU A 245     8730   6664   7324   -367  -1035   -258
ATOM   2256  CB  GLU A 245       7.671 -11.516 -15.777  1.00 54.16           C  
ANISOU 2256  CB  GLU A 245     8030   5822   6725   -339   -932   -267
ATOM   2257  CG  GLU A 245       8.175 -10.584 -14.836  1.00 55.07           C  
ANISOU 2257  CG  GLU A 245     8131   5889   6905   -331   -904   -228
ATOM   2258  CD  GLU A 245       7.268 -10.437 -13.615  1.00 51.60           C  
ANISOU 2258  CD  GLU A 245     7677   5465   6463   -326   -906   -148
ATOM   2259  OE1 GLU A 245       7.779 -10.591 -12.500  1.00 51.51           O  
ANISOU 2259  OE1 GLU A 245     7679   5506   6388   -322   -909   -118
ATOM   2260  OE2 GLU A 245       6.068 -10.148 -13.879  1.00 52.11           O1-
ANISOU 2260  OE2 GLU A 245     7717   5495   6588   -323   -903   -114
ATOM   2261  H   GLU A 245       9.504 -13.167 -15.322  1.00 50.64           H  
ATOM   2262  HA  GLU A 245       6.775 -12.938 -14.377  1.00 50.41           H  
ATOM   2263  HB3 GLU A 245       6.749 -11.354 -16.336  1.00 54.16           H  
ATOM   2264  HB2 GLU A 245       8.366 -11.632 -16.608  1.00 54.16           H  
ATOM   2265  HG3 GLU A 245       8.132  -9.601 -15.305  1.00 55.07           H  
ATOM   2266  HG2 GLU A 245       9.213 -10.758 -14.554  1.00 55.07           H  
ATOM   2267  N   GLY A 246       5.475 -14.001 -16.281  1.00 60.69           N  
ANISOU 2267  N   GLY A 246     8860   6726   7474   -367  -1005   -375
ATOM   2268  CA  GLY A 246       4.665 -14.762 -17.227  1.00 57.27           C  
ANISOU 2268  CA  GLY A 246     8427   6354   6979   -374  -1038   -438
ATOM   2269  C   GLY A 246       3.978 -13.795 -18.287  1.00 53.87           C  
ANISOU 2269  C   GLY A 246     8025   5982   6461   -345  -1012   -487
ATOM   2270  O   GLY A 246       4.002 -12.548 -18.075  1.00 58.74           O  
ANISOU 2270  O   GLY A 246     8662   6574   7081   -325   -966   -492
ATOM   2271  H   GLY A 246       4.888 -13.497 -15.631  1.00 60.69           H  
ATOM   2272  HA3 GLY A 246       3.927 -15.284 -16.618  1.00 57.27           H  
ATOM   2273  HA2 GLY A 246       5.245 -15.486 -17.800  1.00 57.27           H  
ATOM   2274  N   SER A 247       3.269 -14.421 -19.207  1.00 53.89           N  
ANISOU 2274  N   SER A 247     8025   6067   6385   -341  -1042   -524
ATOM   2275  CA  SER A 247       2.388 -13.879 -20.261  1.00 59.23           C  
ANISOU 2275  CA  SER A 247     8724   6816   6964   -305  -1018   -565
ATOM   2276  C   SER A 247       1.051 -13.451 -19.641  1.00 59.61           C  
ANISOU 2276  C   SER A 247     8776   6968   6905   -273  -1017   -506
ATOM   2277  O   SER A 247       0.720 -13.868 -18.532  1.00 62.96           O  
ANISOU 2277  O   SER A 247     9186   7400   7336   -282  -1036   -437
ATOM   2278  CB  SER A 247       2.302 -14.927 -21.429  1.00 56.24           C  
ANISOU 2278  CB  SER A 247     8336   6455   6578   -322  -1051   -684
ATOM   2279  OG  SER A 247       1.969 -16.282 -20.949  1.00 61.21           O  
ANISOU 2279  OG  SER A 247     8992   7130   7136   -284  -1016   -727
ATOM   2280  H   SER A 247       3.033 -15.374 -18.968  1.00 53.89           H  
ATOM   2281  HA  SER A 247       2.805 -12.996 -20.747  1.00 59.23           H  
ATOM   2282  HB3 SER A 247       3.159 -14.977 -22.101  1.00 56.24           H  
ATOM   2283  HB2 SER A 247       1.421 -14.581 -21.969  1.00 56.24           H  
ATOM   2284  HG  SER A 247       1.372 -16.640 -21.610  1.00 61.21           H  
ATOM   2285  N   GLY A 248       0.282 -12.589 -20.324  1.00 57.16           N  
ANISOU 2285  N   GLY A 248     8483   6738   6497   -230   -993   -527
ATOM   2286  CA  GLY A 248      -1.023 -11.917 -20.003  1.00 54.53           C  
ANISOU 2286  CA  GLY A 248     8152   6507   6060   -189   -981   -463
ATOM   2287  C   GLY A 248      -2.031 -12.017 -21.142  1.00 52.99           C  
ANISOU 2287  C   GLY A 248     7985   6327   5820   -137   -904   -402
ATOM   2288  O   GLY A 248      -3.035 -11.340 -21.186  1.00 59.56           O  
ANISOU 2288  O   GLY A 248     8834   7082   6713   -138   -862   -396
ATOM   2289  H   GLY A 248       0.715 -12.161 -21.130  1.00 57.16           H  
ATOM   2290  HA3 GLY A 248      -0.853 -10.902 -19.645  1.00 54.53           H  
ATOM   2291  HA2 GLY A 248      -1.603 -12.404 -19.219  1.00 54.53           H  
ATOM   2292  N   ASP A 249      -1.824 -13.033 -21.970  1.00 50.10           N  
ANISOU 2292  N   ASP A 249     7621   6062   5352    -89   -883   -353
ATOM   2293  CA  ASP A 249      -2.592 -13.514 -23.140  1.00 52.09           C  
ANISOU 2293  CA  ASP A 249     7897   6335   5561    -33   -803   -291
ATOM   2294  C   ASP A 249      -4.000 -14.110 -22.974  1.00 56.45           C  
ANISOU 2294  C   ASP A 249     8442   6944   6062     -2   -775   -185
ATOM   2295  O   ASP A 249      -4.398 -14.935 -23.772  1.00 58.48           O  
ANISOU 2295  O   ASP A 249     8679   7262   6279    -10   -824   -173
ATOM   2296  CB  ASP A 249      -1.764 -14.293 -24.219  1.00 59.67           C  
ANISOU 2296  CB  ASP A 249     8866   7379   6426     16   -787   -348
ATOM   2297  CG  ASP A 249      -0.600 -13.525 -24.943  1.00 69.12           C  
ANISOU 2297  CG  ASP A 249    10076   8516   7672     -5   -793   -445
ATOM   2298  OD1 ASP A 249       0.052 -14.128 -25.851  1.00 67.00           O  
ANISOU 2298  OD1 ASP A 249     9817   8137   7502    -35   -773   -441
ATOM   2299  OD2 ASP A 249      -0.549 -12.271 -24.751  1.00 56.48           O1-
ANISOU 2299  OD2 ASP A 249     8473   6981   6006     13   -817   -527
ATOM   2300  H   ASP A 249      -1.055 -13.611 -21.663  1.00 50.10           H  
ATOM   2301  HA  ASP A 249      -2.885 -12.567 -23.595  1.00 52.09           H  
ATOM   2302  HB3 ASP A 249      -2.371 -14.777 -24.984  1.00 59.67           H  
ATOM   2303  HB2 ASP A 249      -1.242 -14.993 -23.567  1.00 59.67           H  
ATOM   2304  N   ALA A 250      -4.687 -13.466 -22.035  1.00 50.28           N  
ANISOU 2304  N   ALA A 250     7677   6144   5285     33   -695   -108
ATOM   2305  CA  ALA A 250      -6.093 -13.617 -21.668  1.00 45.37           C  
ANISOU 2305  CA  ALA A 250     7048   5577   4613     70   -656     -3
ATOM   2306  C   ALA A 250      -6.862 -12.266 -21.458  1.00 45.18           C  
ANISOU 2306  C   ALA A 250     7042   5541   4582    123   -551     58
ATOM   2307  O   ALA A 250      -7.395 -11.992 -20.374  1.00 52.56           O  
ANISOU 2307  O   ALA A 250     7982   6393   5597    108   -503    104
ATOM   2308  CB  ALA A 250      -6.362 -14.478 -20.460  1.00 56.09           C  
ANISOU 2308  CB  ALA A 250     8393   6878   6041     24   -680     49
ATOM   2309  H   ALA A 250      -4.227 -12.719 -21.535  1.00 50.28           H  
ATOM   2310  HA  ALA A 250      -6.608 -13.950 -22.569  1.00 45.37           H  
ATOM   2311  HB1 ALA A 250      -5.737 -15.370 -20.416  1.00 56.09           H  
ATOM   2312  HB2 ALA A 250      -6.119 -13.949 -19.538  1.00 56.09           H  
ATOM   2313  HB3 ALA A 250      -7.388 -14.840 -20.395  1.00 56.09           H  
ATOM   2314  N   GLU A 251      -6.535 -11.362 -22.324  1.00 46.00           N  
ANISOU 2314  N   GLU A 251     7153   5732   4592    186   -515     55
ATOM   2315  CA  GLU A 251      -6.815  -9.900 -22.425  1.00 46.14           C  
ANISOU 2315  CA  GLU A 251     7185   5740   4605    243   -410    113
ATOM   2316  C   GLU A 251      -8.291  -9.566 -22.211  1.00 47.79           C  
ANISOU 2316  C   GLU A 251     7386   5994   4779    290   -341    232
ATOM   2317  O   GLU A 251      -8.589  -8.554 -21.576  1.00 53.09           O  
ANISOU 2317  O   GLU A 251     8063   6603   5507    305   -254    294
ATOM   2318  CB  GLU A 251      -6.470  -9.379 -23.806  1.00 46.98           C  
ANISOU 2318  CB  GLU A 251     7302   5917   4630    298   -392     63
ATOM   2319  CG  GLU A 251      -5.016  -9.661 -24.190  1.00 58.53           C  
ANISOU 2319  CG  GLU A 251     8780   7309   6150    258   -426    -42
ATOM   2320  CD  GLU A 251      -4.536  -8.773 -25.362  1.00 66.46           C  
ANISOU 2320  CD  GLU A 251     9800   8207   7246    253   -353    -25
ATOM   2321  OE1 GLU A 251      -5.385  -8.179 -26.076  1.00 69.34           O  
ANISOU 2321  OE1 GLU A 251    10171   8587   7587    312   -263     36
ATOM   2322  OE2 GLU A 251      -3.376  -8.879 -25.648  1.00 59.24           O1-
ANISOU 2322  OE2 GLU A 251     8887   7195   6428    192   -384    -69
ATOM   2323  H   GLU A 251      -6.013 -11.753 -23.095  1.00 46.00           H  
ATOM   2324  HA  GLU A 251      -6.216  -9.292 -21.747  1.00 46.14           H  
ATOM   2325  HB3 GLU A 251      -6.578  -8.295 -23.762  1.00 46.98           H  
ATOM   2326  HB2 GLU A 251      -7.220  -9.747 -24.506  1.00 46.98           H  
ATOM   2327  HG3 GLU A 251      -4.873 -10.704 -24.472  1.00 58.53           H  
ATOM   2328  HG2 GLU A 251      -4.274  -9.421 -23.428  1.00 58.53           H  
ATOM   2329  N   THR A 252      -9.209 -10.452 -22.620  1.00 46.96           N  
ANISOU 2329  N   THR A 252     7263   5993   4585    314   -374    264
ATOM   2330  CA  THR A 252     -10.662 -10.092 -22.459  1.00 46.56           C  
ANISOU 2330  CA  THR A 252     7203   5980   4508    358   -307    384
ATOM   2331  C   THR A 252     -11.102 -10.015 -20.997  1.00 48.34           C  
ANISOU 2331  C   THR A 252     7429   6090   4849    307   -282    432
ATOM   2332  O   THR A 252     -11.868  -9.170 -20.691  1.00 50.95           O  
ANISOU 2332  O   THR A 252     7761   6376   5220    334   -184    505
ATOM   2333  CB  THR A 252     -11.450 -11.055 -23.325  1.00 50.30           C  
ANISOU 2333  CB  THR A 252     7654   6576   4880    377   -363    407
ATOM   2334  OG1 THR A 252     -12.874 -10.961 -23.196  1.00 48.78           O  
ANISOU 2334  OG1 THR A 252     7457   6507   4571    433   -379    363
ATOM   2335  CG2 THR A 252     -11.206 -12.523 -23.111  1.00 56.85           C  
ANISOU 2335  CG2 THR A 252     8474   7437   5689    423   -287    539
ATOM   2336  H   THR A 252      -8.967 -11.293 -23.126  1.00 46.96           H  
ATOM   2337  HA  THR A 252     -10.754  -9.046 -22.753  1.00 46.56           H  
ATOM   2338  HB  THR A 252     -11.273 -10.796 -24.369  1.00 50.30           H  
ATOM   2339  HG1 THR A 252     -13.116 -10.107 -23.560  1.00 48.78           H  
ATOM   2340 HG21 THR A 252     -11.118 -12.792 -22.059  1.00 56.85           H  
ATOM   2341 HG22 THR A 252     -11.996 -13.110 -23.580  1.00 56.85           H  
ATOM   2342 HG23 THR A 252     -10.266 -12.775 -23.601  1.00 56.85           H  
ATOM   2343  N   LEU A 253     -10.410 -10.824 -20.089  1.00 46.11           N  
ANISOU 2343  N   LEU A 253     7140   5757   4623    234   -368    388
ATOM   2344  CA  LEU A 253     -10.742 -10.981 -18.659  1.00 49.30           C  
ANISOU 2344  CA  LEU A 253     7541   6061   5131    188   -354    426
ATOM   2345  C   LEU A 253     -10.395  -9.595 -17.938  1.00 47.48           C  
ANISOU 2345  C   LEU A 253     7321   5732   4989    181   -282    416
ATOM   2346  O   LEU A 253     -11.139  -9.207 -17.060  1.00 49.11           O  
ANISOU 2346  O   LEU A 253     7523   5894   5242    193   -201    484
ATOM   2347  CB  LEU A 253      -9.894 -12.110 -17.962  1.00 49.92           C  
ANISOU 2347  CB  LEU A 253     7610   6101   5256    115   -459    370
ATOM   2348  CG  LEU A 253     -10.037 -13.559 -18.476  1.00 50.00           C  
ANISOU 2348  CG  LEU A 253     7603   6181   5213    111   -515    409
ATOM   2349  CD1 LEU A 253      -9.167 -14.580 -17.799  1.00 46.46           C  
ANISOU 2349  CD1 LEU A 253     7144   5687   4822     41   -615    349
ATOM   2350  CD2 LEU A 253     -11.494 -14.043 -18.572  1.00 48.51           C  
ANISOU 2350  CD2 LEU A 253     7409   5989   5035    130   -451    520
ATOM   2351  H   LEU A 253      -9.677 -11.419 -20.447  1.00 46.11           H  
ATOM   2352  HA  LEU A 253     -11.781 -11.294 -18.549  1.00 49.30           H  
ATOM   2353  HB3 LEU A 253     -10.162 -12.065 -16.907  1.00 49.92           H  
ATOM   2354  HB2 LEU A 253      -8.840 -11.849 -18.060  1.00 49.92           H  
ATOM   2355  HG  LEU A 253      -9.841 -13.659 -19.543  1.00 50.00           H  
ATOM   2356 HD11 LEU A 253      -8.437 -15.093 -18.425  1.00 46.46           H  
ATOM   2357 HD12 LEU A 253      -8.669 -14.058 -16.982  1.00 46.46           H  
ATOM   2358 HD13 LEU A 253      -9.807 -15.320 -17.318  1.00 46.46           H  
ATOM   2359 HD21 LEU A 253     -11.998 -14.046 -17.606  1.00 48.51           H  
ATOM   2360 HD22 LEU A 253     -12.098 -13.444 -19.253  1.00 48.51           H  
ATOM   2361 HD23 LEU A 253     -11.482 -14.987 -19.118  1.00 48.51           H  
ATOM   2362  N   MET A 254      -9.421  -8.881 -18.441  1.00 47.15           N  
ANISOU 2362  N   MET A 254     7289   5649   4975    160   -309    330
ATOM   2363  CA  MET A 254      -9.183  -7.521 -17.976  1.00 48.11           C  
ANISOU 2363  CA  MET A 254     7417   5680   5181    150   -248    315
ATOM   2364  C   MET A 254     -10.330  -6.652 -18.377  1.00 44.23           C  
ANISOU 2364  C   MET A 254     6929   5195   4683    210   -129    384
ATOM   2365  O   MET A 254     -10.739  -5.792 -17.598  1.00 46.65           O  
ANISOU 2365  O   MET A 254     7229   5423   5073    198    -65    402
ATOM   2366  CB  MET A 254      -7.861  -7.058 -18.659  1.00 47.76           C  
ANISOU 2366  CB  MET A 254     7385   5619   5142    137   -287    219
ATOM   2367  CG  MET A 254      -7.740  -5.603 -18.878  1.00 46.96           C  
ANISOU 2367  CG  MET A 254     7278   5466   5098     69   -380    150
ATOM   2368  SD  MET A 254      -6.121  -5.075 -19.631  1.00 39.52           S  
ANISOU 2368  SD  MET A 254     6350   4493   4174     56   -410     42
ATOM   2369  CE  MET A 254      -6.478  -5.360 -21.396  1.00 42.68           C  
ANISOU 2369  CE  MET A 254     6752   4797   4669     53   -328     51
ATOM   2370  H   MET A 254      -8.920  -9.358 -19.177  1.00 47.15           H  
ATOM   2371  HA  MET A 254      -9.110  -7.576 -16.890  1.00 48.11           H  
ATOM   2372  HB3 MET A 254      -7.584  -7.736 -19.467  1.00 47.76           H  
ATOM   2373  HB2 MET A 254      -7.075  -7.352 -17.962  1.00 47.76           H  
ATOM   2374  HG3 MET A 254      -7.642  -5.153 -17.890  1.00 46.96           H  
ATOM   2375  HG2 MET A 254      -8.597  -5.108 -19.335  1.00 46.96           H  
ATOM   2376  HE1 MET A 254      -6.976  -6.319 -21.541  1.00 42.68           H  
ATOM   2377  HE2 MET A 254      -7.088  -4.535 -21.763  1.00 42.68           H  
ATOM   2378  HE3 MET A 254      -5.569  -5.312 -21.997  1.00 42.68           H  
ATOM   2379  N   ASP A 255     -10.953  -6.756 -19.602  1.00 44.01           N  
ANISOU 2379  N   ASP A 255     6904   5262   4556    276    -96    425
ATOM   2380  CA  ASP A 255     -12.108  -5.964 -20.063  1.00 48.61           C  
ANISOU 2380  CA  ASP A 255     7486   5855   5127    344     26    497
ATOM   2381  C   ASP A 255     -13.404  -6.239 -19.163  1.00 44.63           C  
ANISOU 2381  C   ASP A 255     6968   5338   4650    359     96    598
ATOM   2382  O   ASP A 255     -14.163  -5.367 -18.776  1.00 40.31           O  
ANISOU 2382  O   ASP A 255     6416   4742   4157    385    204    648
ATOM   2383  CB  ASP A 255     -12.357  -6.078 -21.554  1.00 48.25           C  
ANISOU 2383  CB  ASP A 255     7446   5930   4955    417     29    505
ATOM   2384  CG  ASP A 255     -13.757  -5.624 -22.022  1.00 54.08           C  
ANISOU 2384  CG  ASP A 255     8201   6677   5671    416    -13    409
ATOM   2385  OD1 ASP A 255     -14.582  -6.530 -22.407  1.00 64.81           O  
ANISOU 2385  OD1 ASP A 255     9566   7946   7111    357    -47    337
ATOM   2386  OD2 ASP A 255     -14.066  -4.425 -22.084  1.00 48.36           O1-
ANISOU 2386  OD2 ASP A 255     7480   6053   4842    477     -9    405
ATOM   2387  H   ASP A 255     -10.668  -7.544 -20.166  1.00 44.01           H  
ATOM   2388  HA  ASP A 255     -11.882  -4.913 -19.882  1.00 48.61           H  
ATOM   2389  HB3 ASP A 255     -12.190  -7.125 -21.807  1.00 48.25           H  
ATOM   2390  HB2 ASP A 255     -11.548  -5.561 -22.070  1.00 48.25           H  
ATOM   2391  N   ARG A 256     -13.440  -7.493 -18.730  1.00 49.75           N  
ANISOU 2391  N   ARG A 256     7607   6028   5266    340     38    627
ATOM   2392  CA  ARG A 256     -14.422  -7.977 -17.691  1.00 52.28           C  
ANISOU 2392  CA  ARG A 256     7915   6335   5615    347     96    720
ATOM   2393  C   ARG A 256     -14.280  -7.274 -16.299  1.00 56.11           C  
ANISOU 2393  C   ARG A 256     8393   6702   6223    284    105    699
ATOM   2394  O   ARG A 256     -15.273  -6.649 -15.893  1.00 62.50           O  
ANISOU 2394  O   ARG A 256     9192   7461   7095    294    197    757
ATOM   2395  CB  ARG A 256     -14.517  -9.549 -17.654  1.00 43.59           C  
ANISOU 2395  CB  ARG A 256     6807   5308   4448    335     13    742
ATOM   2396  CG  ARG A 256     -14.838 -10.367 -18.953  1.00 49.09           C  
ANISOU 2396  CG  ARG A 256     7501   6141   5011    403      4    772
ATOM   2397  CD  ARG A 256     -16.228 -11.053 -18.924  1.00 56.86           C  
ANISOU 2397  CD  ARG A 256     8471   7190   5942    387    -70    802
ATOM   2398  NE  ARG A 256     -16.443 -11.990 -17.720  1.00 59.14           N  
ANISOU 2398  NE  ARG A 256     8752   7623   6096    449    -92    818
ATOM   2399  CZ  ARG A 256     -15.850 -13.194 -17.467  1.00 61.23           C  
ANISOU 2399  CZ  ARG A 256     9000   7972   6291    444   -166    830
ATOM   2400  NH1 ARG A 256     -14.985 -13.742 -18.300  1.00 47.67           N  
ANISOU 2400  NH1 ARG A 256     7278   6205   4630    381   -223    834
ATOM   2401  NH2 ARG A 256     -16.143 -13.733 -16.341  1.00 62.00           N1+
ANISOU 2401  NH2 ARG A 256     9085   8210   6261    504   -183    837
ATOM   2402  H   ARG A 256     -12.737  -8.130 -19.076  1.00 49.75           H  
ATOM   2403  HA  ARG A 256     -15.376  -7.666 -18.117  1.00 52.28           H  
ATOM   2404  HB3 ARG A 256     -15.060  -9.923 -16.786  1.00 43.59           H  
ATOM   2405  HB2 ARG A 256     -13.531  -9.921 -17.372  1.00 43.59           H  
ATOM   2406  HG3 ARG A 256     -14.112 -11.177 -19.036  1.00 49.09           H  
ATOM   2407  HG2 ARG A 256     -14.713  -9.738 -19.834  1.00 49.09           H  
ATOM   2408  HD3 ARG A 256     -16.337 -11.706 -19.789  1.00 56.86           H  
ATOM   2409  HD2 ARG A 256     -16.939 -10.229 -18.972  1.00 56.86           H  
ATOM   2410  HE  ARG A 256     -16.855 -11.439 -16.980  1.00 59.14           H  
ATOM   2411 HH12 ARG A 256     -14.705 -14.706 -18.182  1.00 47.67           H  
ATOM   2412 HH11 ARG A 256     -14.716 -13.415 -19.217  1.00 47.67           H  
ATOM   2413 HH22 ARG A 256     -15.852 -14.653 -16.044  1.00 62.00           H  
ATOM   2414 HH21 ARG A 256     -16.769 -13.194 -15.759  1.00 62.00           H  
ATOM   2415  N   ILE A 257     -13.070  -7.439 -15.701  1.00 45.36           N  
ANISOU 2415  N   ILE A 257     7034   5299   4901    219      9    614
ATOM   2416  CA  ILE A 257     -12.654  -6.777 -14.394  1.00 50.17           C  
ANISOU 2416  CA  ILE A 257     7633   5808   5621    162      9    587
ATOM   2417  C   ILE A 257     -12.808  -5.256 -14.605  1.00 50.20           C  
ANISOU 2417  C   ILE A 257     7634   5745   5694    175    106    576
ATOM   2418  O   ILE A 257     -13.271  -4.582 -13.736  1.00 53.78           O  
ANISOU 2418  O   ILE A 257     8071   6133   6230    159    168    598
ATOM   2419  CB  ILE A 257     -11.131  -7.122 -14.003  1.00 48.70           C  
ANISOU 2419  CB  ILE A 257     7449   5597   5459    101   -106    501
ATOM   2420  CG1 ILE A 257     -10.952  -8.655 -13.797  1.00 46.59           C  
ANISOU 2420  CG1 ILE A 257     7176   5372   5153     78   -191    521
ATOM   2421  CG2 ILE A 257     -10.766  -6.408 -12.729  1.00 54.89           C  
ANISOU 2421  CG2 ILE A 257     8219   6283   6352     54    -96    461
ATOM   2422  CD1 ILE A 257      -9.483  -9.060 -13.765  1.00 50.12           C  
ANISOU 2422  CD1 ILE A 257     7625   5814   5604     32   -303    440
ATOM   2423  H   ILE A 257     -12.318  -7.934 -16.159  1.00 45.36           H  
ATOM   2424  HA  ILE A 257     -13.353  -7.143 -13.641  1.00 50.17           H  
ATOM   2425  HB  ILE A 257     -10.337  -6.853 -14.700  1.00 48.70           H  
ATOM   2426 HG13 ILE A 257     -11.416  -9.242 -14.589  1.00 46.59           H  
ATOM   2427 HG12 ILE A 257     -11.404  -9.044 -12.884  1.00 46.59           H  
ATOM   2428 HG21 ILE A 257      -9.728  -6.676 -12.532  1.00 54.89           H  
ATOM   2429 HG22 ILE A 257     -10.768  -5.321 -12.802  1.00 54.89           H  
ATOM   2430 HG23 ILE A 257     -11.449  -6.653 -11.916  1.00 54.89           H  
ATOM   2431 HD11 ILE A 257      -9.372  -9.978 -13.188  1.00 50.12           H  
ATOM   2432 HD12 ILE A 257      -9.142  -9.279 -14.777  1.00 50.12           H  
ATOM   2433 HD13 ILE A 257      -8.763  -8.359 -13.344  1.00 50.12           H  
ATOM   2434  N   LYS A 258     -12.411  -4.682 -15.730  1.00 48.37           N  
ANISOU 2434  N   LYS A 258     7416   5533   5430    207    123    541
ATOM   2435  CA  LYS A 258     -12.356  -3.248 -15.939  1.00 48.37           C  
ANISOU 2435  CA  LYS A 258     7412   5470   5496    220    212    526
ATOM   2436  C   LYS A 258     -13.759  -2.593 -15.863  1.00 54.51           C  
ANISOU 2436  C   LYS A 258     8182   6258   6270    283    341    616
ATOM   2437  O   LYS A 258     -13.907  -1.583 -15.158  1.00 58.12           O  
ANISOU 2437  O   LYS A 258     8631   6659   6792    299    433    616
ATOM   2438  CB  LYS A 258     -11.646  -2.887 -17.248  1.00  0.00           C  
ATOM   2439  CG  LYS A 258     -11.338  -1.380 -17.535  1.00  0.00           C  
ATOM   2440  CD  LYS A 258     -10.275  -1.029 -18.625  1.00  0.00           C  
ATOM   2441  CE  LYS A 258     -10.344  -1.951 -19.904  1.00  0.00           C  
ATOM   2442  NZ  LYS A 258      -9.377  -1.533 -20.935  1.00  0.00           N1+
ATOM   2443  H   LYS A 258     -11.923  -5.246 -16.411  1.00 48.37           H  
ATOM   2444  HA  LYS A 258     -11.771  -2.827 -15.122  1.00 48.37           H  
ATOM   2445  HB3 LYS A 258     -12.258  -3.234 -18.081  1.00  0.00           H  
ATOM   2446  HB2 LYS A 258     -10.662  -3.344 -17.353  1.00  0.00           H  
ATOM   2447  HG3 LYS A 258     -10.994  -0.933 -16.602  1.00  0.00           H  
ATOM   2448  HG2 LYS A 258     -12.322  -0.982 -17.780  1.00  0.00           H  
ATOM   2449  HD3 LYS A 258      -9.310  -1.244 -18.167  1.00  0.00           H  
ATOM   2450  HD2 LYS A 258     -10.363  -0.034 -19.061  1.00  0.00           H  
ATOM   2451  HE3 LYS A 258     -11.316  -1.812 -20.376  1.00  0.00           H  
ATOM   2452  HE2 LYS A 258     -10.273  -2.980 -19.552  1.00  0.00           H  
ATOM   2453  HZ1 LYS A 258      -9.335  -2.189 -21.702  1.00  0.00           H  
ATOM   2454  HZ2 LYS A 258      -9.549  -0.587 -21.245  1.00  0.00           H  
ATOM   2455  HZ3 LYS A 258      -8.460  -1.567 -20.514  1.00  0.00           H  
ATOM   2456  N   LYS A 259     -14.708  -3.247 -16.569  1.00 53.70           N  
ANISOU 2456  N   LYS A 259     8080   6226   6098    322    355    695
ATOM   2457  CA  LYS A 259     -16.093  -3.056 -16.415  1.00 53.80           C  
ANISOU 2457  CA  LYS A 259     8082   6250   6110    387    483    794
ATOM   2458  C   LYS A 259     -16.690  -3.190 -15.046  1.00 59.42           C  
ANISOU 2458  C   LYS A 259     8773   6886   6918    349    529    826
ATOM   2459  O   LYS A 259     -17.746  -2.637 -14.790  1.00 66.49           O  
ANISOU 2459  O   LYS A 259     9652   7711   7901    358    639    849
ATOM   2460  CB  LYS A 259     -16.852  -3.947 -17.457  1.00 57.98           C  
ANISOU 2460  CB  LYS A 259     8617   6899   6513    449    471    865
ATOM   2461  CG  LYS A 259     -16.894  -3.346 -18.897  1.00 69.88           C  
ANISOU 2461  CG  LYS A 259    10109   8425   8017    483    547    976
ATOM   2462  CD  LYS A 259     -17.441  -4.297 -19.992  1.00 71.69           C  
ANISOU 2462  CD  LYS A 259    10342   8789   8107    535    501   1026
ATOM   2463  CE  LYS A 259     -17.322  -3.638 -21.384  1.00 86.47           C  
ANISOU 2463  CE  LYS A 259    12215  10683   9958    475    380   1001
ATOM   2464  NZ  LYS A 259     -17.096  -4.622 -22.535  1.00 99.21           N1+
ANISOU 2464  NZ  LYS A 259    13814  12321  11561    499    430   1108
ATOM   2465  H   LYS A 259     -14.433  -4.117 -17.001  1.00 53.70           H  
ATOM   2466  HA  LYS A 259     -16.179  -2.006 -16.692  1.00 53.80           H  
ATOM   2467  HB3 LYS A 259     -17.824  -4.212 -17.041  1.00 57.98           H  
ATOM   2468  HB2 LYS A 259     -16.401  -4.935 -17.552  1.00 57.98           H  
ATOM   2469  HG3 LYS A 259     -15.885  -3.012 -19.138  1.00 69.88           H  
ATOM   2470  HG2 LYS A 259     -17.457  -2.414 -18.936  1.00 69.88           H  
ATOM   2471  HD3 LYS A 259     -18.437  -4.680 -19.769  1.00 71.69           H  
ATOM   2472  HD2 LYS A 259     -16.725  -5.108 -19.860  1.00 71.69           H  
ATOM   2473  HE3 LYS A 259     -16.473  -2.957 -21.342  1.00 86.47           H  
ATOM   2474  HE2 LYS A 259     -18.330  -3.265 -21.569  1.00 86.47           H  
ATOM   2475  HZ1 LYS A 259     -16.187  -5.056 -22.464  1.00 99.21           H  
ATOM   2476  HZ2 LYS A 259     -17.791  -5.354 -22.491  1.00 99.21           H  
ATOM   2477  HZ3 LYS A 259     -17.127  -4.179 -23.441  1.00 99.21           H  
ATOM   2478  N   GLN A 260     -16.049  -3.908 -14.160  1.00 60.89           N  
ANISOU 2478  N   GLN A 260     8957   7084   7094    305    446    826
ATOM   2479  CA  GLN A 260     -16.471  -4.073 -12.768  1.00 59.27           C  
ANISOU 2479  CA  GLN A 260     8732   6808   6981    263    478    846
ATOM   2480  C   GLN A 260     -15.703  -3.200 -11.811  1.00 54.15           C  
ANISOU 2480  C   GLN A 260     8067   6057   6451    217    508    773
ATOM   2481  O   GLN A 260     -16.236  -2.991 -10.733  1.00 55.49           O  
ANISOU 2481  O   GLN A 260     8213   6160   6709    215    610    798
ATOM   2482  CB  GLN A 260     -16.276  -5.543 -12.390  1.00 56.60           C  
ANISOU 2482  CB  GLN A 260     8396   6495   6615    216    361    836
ATOM   2483  CG  GLN A 260     -17.092  -6.596 -13.111  1.00 63.72           C  
ANISOU 2483  CG  GLN A 260     9312   7507   7391    249    293    872
ATOM   2484  CD  GLN A 260     -16.694  -7.982 -12.654  1.00 69.78           C  
ANISOU 2484  CD  GLN A 260    10071   8312   8129    268    315    968
ATOM   2485  OE1 GLN A 260     -15.697  -8.292 -12.065  1.00 59.49           O  
ANISOU 2485  OE1 GLN A 260     8755   6949   6898    232    333    986
ATOM   2486  NE2 GLN A 260     -17.511  -9.014 -12.958  1.00 71.32           N  
ANISOU 2486  NE2 GLN A 260    10272   8610   8216    325    314   1029
ATOM   2487  H   GLN A 260     -15.165  -4.320 -14.425  1.00 60.89           H  
ATOM   2488  HA  GLN A 260     -17.509  -3.792 -12.593  1.00 59.27           H  
ATOM   2489  HB3 GLN A 260     -16.596  -5.774 -11.374  1.00 56.60           H  
ATOM   2490  HB2 GLN A 260     -15.214  -5.782 -12.444  1.00 56.60           H  
ATOM   2491  HG3 GLN A 260     -17.018  -6.325 -14.164  1.00 63.72           H  
ATOM   2492  HG2 GLN A 260     -18.145  -6.614 -12.830  1.00 63.72           H  
ATOM   2493 HE22 GLN A 260     -17.173  -9.944 -12.756  1.00 71.32           H  
ATOM   2494 HE21 GLN A 260     -18.490  -8.802 -13.087  1.00 71.32           H  
ATOM   2495  N   LEU A 261     -14.538  -2.644 -12.136  1.00 57.43           N  
ANISOU 2495  N   LEU A 261     8490   6460   6871    179    424    681
ATOM   2496  CA  LEU A 261     -13.894  -1.574 -11.342  1.00 58.08           C  
ANISOU 2496  CA  LEU A 261     8554   6457   7058    138    446    607
ATOM   2497  C   LEU A 261     -14.659  -0.213 -11.497  1.00 54.69           C  
ANISOU 2497  C   LEU A 261     8113   5984   6684    176    579    625
ATOM   2498  O   LEU A 261     -14.631   0.655 -10.604  1.00 54.14           O  
ANISOU 2498  O   LEU A 261     8016   5837   6717    144    628    581
ATOM   2499  CB  LEU A 261     -12.520  -1.324 -11.818  1.00 57.36           C  
ANISOU 2499  CB  LEU A 261     8475   6371   6947    105    340    518
ATOM   2500  CG  LEU A 261     -11.481  -2.421 -11.499  1.00 55.82           C  
ANISOU 2500  CG  LEU A 261     8272   6161   6776     43    230    463
ATOM   2501  CD1 LEU A 261     -10.175  -2.181 -12.293  1.00 56.75           C  
ANISOU 2501  CD1 LEU A 261     8371   6264   6929     17    229    501
ATOM   2502  CD2 LEU A 261     -11.138  -2.508  -9.972  1.00 47.52           C  
ANISOU 2502  CD2 LEU A 261     7246   5172   5638     40    115    439
ATOM   2503  H   LEU A 261     -14.055  -2.843 -13.000  1.00 57.43           H  
ATOM   2504  HA  LEU A 261     -13.951  -1.710 -10.262  1.00 58.08           H  
ATOM   2505  HB3 LEU A 261     -12.138  -0.353 -11.503  1.00 57.36           H  
ATOM   2506  HB2 LEU A 261     -12.690  -1.272 -12.893  1.00 57.36           H  
ATOM   2507  HG  LEU A 261     -11.808  -3.411 -11.818  1.00 55.82           H  
ATOM   2508 HD11 LEU A 261     -10.315  -1.647 -13.233  1.00 56.75           H  
ATOM   2509 HD12 LEU A 261      -9.383  -1.698 -11.720  1.00 56.75           H  
ATOM   2510 HD13 LEU A 261      -9.686  -3.133 -12.498  1.00 56.75           H  
ATOM   2511 HD21 LEU A 261     -10.101  -2.814  -9.832  1.00 47.52           H  
ATOM   2512 HD22 LEU A 261     -11.296  -1.652  -9.315  1.00 47.52           H  
ATOM   2513 HD23 LEU A 261     -11.690  -3.400  -9.678  1.00 47.52           H  
ATOM   2514  N   ARG A 262     -15.387  -0.001 -12.616  1.00 61.77           N  
ANISOU 2514  N   ARG A 262     9024   6930   7514    246    640    687
ATOM   2515  CA  ARG A 262     -16.295   1.136 -12.826  1.00 59.94           C  
ANISOU 2515  CA  ARG A 262     8779   6655   7339    290    780    719
ATOM   2516  C   ARG A 262     -17.543   1.182 -11.888  1.00 54.74           C  
ANISOU 2516  C   ARG A 262     8096   5959   6745    307    897    798
ATOM   2517  O   ARG A 262     -18.080   2.267 -11.711  1.00 54.40           O  
ANISOU 2517  O   ARG A 262     8025   5833   6813    299   1001    789
ATOM   2518  CB  ARG A 262     -16.775   1.206 -14.269  1.00  0.00           C  
ATOM   2519  CG  ARG A 262     -15.653   1.527 -15.247  1.00  0.00           C  
ATOM   2520  CD  ARG A 262     -15.918   1.366 -16.743  1.00  0.00           C  
ATOM   2521  NE  ARG A 262     -16.768   2.466 -17.150  1.00  0.00           N  
ATOM   2522  CZ  ARG A 262     -16.933   3.137 -18.253  1.00  0.00           C  
ATOM   2523  NH1 ARG A 262     -15.987   3.195 -19.201  1.00  0.00           N  
ATOM   2524  NH2 ARG A 262     -18.028   3.913 -18.246  1.00  0.00           N1+
ATOM   2525  H   ARG A 262     -15.369  -0.621 -13.413  1.00 61.77           H  
ATOM   2526  HA  ARG A 262     -15.900   2.142 -12.683  1.00 59.94           H  
ATOM   2527  HB3 ARG A 262     -17.449   2.063 -14.257  1.00  0.00           H  
ATOM   2528  HB2 ARG A 262     -17.373   0.358 -14.604  1.00  0.00           H  
ATOM   2529  HG3 ARG A 262     -14.846   0.887 -14.890  1.00  0.00           H  
ATOM   2530  HG2 ARG A 262     -15.247   2.513 -15.020  1.00  0.00           H  
ATOM   2531  HD3 ARG A 262     -16.257   0.342 -16.902  1.00  0.00           H  
ATOM   2532  HD2 ARG A 262     -14.949   1.470 -17.230  1.00  0.00           H  
ATOM   2533  HE  ARG A 262     -17.494   2.478 -16.448  1.00  0.00           H  
ATOM   2534 HH12 ARG A 262     -16.177   3.554 -20.126  1.00  0.00           H  
ATOM   2535 HH11 ARG A 262     -15.073   2.769 -19.152  1.00  0.00           H  
ATOM   2536 HH22 ARG A 262     -18.082   4.643 -18.941  1.00  0.00           H  
ATOM   2537 HH21 ARG A 262     -18.779   3.919 -17.570  1.00  0.00           H  
ATOM   2538  N   GLU A 263     -17.983   0.066 -11.346  1.00 57.30           N  
ANISOU 2538  N   GLU A 263     8426   6338   7006    328    885    875
ATOM   2539  CA  GLU A 263     -18.970  -0.038 -10.213  1.00 57.28           C  
ANISOU 2539  CA  GLU A 263     8400   6294   7070    337    990    949
ATOM   2540  C   GLU A 263     -18.388   0.644  -9.011  1.00 59.51           C  
ANISOU 2540  C   GLU A 263     8654   6487   7470    259    983    882
ATOM   2541  O   GLU A 263     -19.071   1.355  -8.272  1.00 61.97           O  
ANISOU 2541  O   GLU A 263     8940   6743   7864    258   1085    923
ATOM   2542  CB  GLU A 263     -19.394  -1.463 -10.004  1.00 60.68           C  
ANISOU 2542  CB  GLU A 263     8844   6808   7405    367    958   1036
ATOM   2543  CG  GLU A 263     -20.007  -2.054 -11.289  1.00 62.48           C  
ANISOU 2543  CG  GLU A 263     9100   7152   7486    418    886   1059
ATOM   2544  CD  GLU A 263     -20.878  -3.309 -11.090  1.00 73.74           C  
ANISOU 2544  CD  GLU A 263    10531   8667   8820    463    883   1159
ATOM   2545  OE1 GLU A 263     -21.319  -3.847 -12.136  1.00 77.30           O  
ANISOU 2545  OE1 GLU A 263    10966   9107   9296    512   1007   1257
ATOM   2546  OE2 GLU A 263     -21.192  -3.748  -9.913  1.00 72.51           O1-
ANISOU 2546  OE2 GLU A 263    10392   8590   8568    451    759   1140
ATOM   2547  H   GLU A 263     -17.614  -0.848 -11.568  1.00 57.30           H  
ATOM   2548  HA  GLU A 263     -19.827   0.544 -10.552  1.00 57.28           H  
ATOM   2549  HB3 GLU A 263     -20.043  -1.550  -9.133  1.00 60.68           H  
ATOM   2550  HB2 GLU A 263     -18.559  -1.993  -9.547  1.00 60.68           H  
ATOM   2551  HG3 GLU A 263     -19.281  -2.211 -12.086  1.00 62.48           H  
ATOM   2552  HG2 GLU A 263     -20.646  -1.349 -11.821  1.00 62.48           H  
ATOM   2553  N   TRP A 264     -17.039   0.377  -8.781  1.00 60.95           N  
ANISOU 2553  N   TRP A 264     8839   6658   7662    197    867    781
ATOM   2554  CA  TRP A 264     -16.394   1.048  -7.709  1.00 54.42           C  
ANISOU 2554  CA  TRP A 264     7980   5758   6940    128    856    709
ATOM   2555  C   TRP A 264     -16.282   2.593  -7.804  1.00 58.85           C  
ANISOU 2555  C   TRP A 264     8514   6246   7600    111    921    636
ATOM   2556  O   TRP A 264     -16.760   3.351  -6.961  1.00 60.54           O  
ANISOU 2556  O   TRP A 264     8689   6388   7926     82    997    609
ATOM   2557  CB  TRP A 264     -14.953   0.449  -7.477  1.00 56.94           C  
ANISOU 2557  CB  TRP A 264     8309   6107   7217     75    700    645
ATOM   2558  CG  TRP A 264     -14.740  -1.013  -7.059  1.00 54.94           C  
ANISOU 2558  CG  TRP A 264     8074   5912   6888     77    630    703
ATOM   2559  CD1 TRP A 264     -15.652  -2.018  -6.921  1.00 52.41           C  
ANISOU 2559  CD1 TRP A 264     7763   5630   6520    123    685    806
ATOM   2560  CD2 TRP A 264     -13.489  -1.531  -6.579  1.00 51.30           C  
ANISOU 2560  CD2 TRP A 264     7620   5479   6392     33    497    667
ATOM   2561  NE1 TRP A 264     -15.095  -3.062  -6.325  1.00 55.83           N  
ANISOU 2561  NE1 TRP A 264     8209   6114   6890    108    590    831
ATOM   2562  CE2 TRP A 264     -13.742  -2.922  -6.215  1.00 51.70           C  
ANISOU 2562  CE2 TRP A 264     7684   5582   6376     52    475    747
ATOM   2563  CE3 TRP A 264     -12.165  -1.074  -6.650  1.00 56.25           C  
ANISOU 2563  CE3 TRP A 264     8239   6093   7039    -17    398    578
ATOM   2564  CZ2 TRP A 264     -12.703  -3.761  -5.879  1.00 53.05           C  
ANISOU 2564  CZ2 TRP A 264     7863   5787   6506     20    358    740
ATOM   2565  CZ3 TRP A 264     -11.108  -1.938  -6.237  1.00 60.41           C  
ANISOU 2565  CZ3 TRP A 264     8774   6654   7525    -44    285    575
ATOM   2566  CH2 TRP A 264     -11.385  -3.301  -5.861  1.00 58.22           C  
ANISOU 2566  CH2 TRP A 264     8511   6424   7187    -27    266    654
ATOM   2567  H   TRP A 264     -16.473  -0.029  -9.512  1.00 60.95           H  
ATOM   2568  HA  TRP A 264     -16.990   0.881  -6.812  1.00 54.42           H  
ATOM   2569  HB3 TRP A 264     -14.404   0.988  -6.705  1.00 56.94           H  
ATOM   2570  HB2 TRP A 264     -14.361   0.516  -8.390  1.00 56.94           H  
ATOM   2571  HD1 TRP A 264     -16.698  -1.857  -7.136  1.00 52.41           H  
ATOM   2572  HE1 TRP A 264     -15.657  -3.864  -6.076  1.00 55.83           H  
ATOM   2573  HE3 TRP A 264     -11.987  -0.037  -6.891  1.00 56.25           H  
ATOM   2574  HZ2 TRP A 264     -12.991  -4.739  -5.524  1.00 53.05           H  
ATOM   2575  HZ3 TRP A 264     -10.058  -1.689  -6.191  1.00 60.41           H  
ATOM   2576  HH2 TRP A 264     -10.591  -3.948  -5.519  1.00 58.22           H  
ATOM   2577  N   ASP A 265     -15.704   3.025  -8.893  1.00 55.94           N  
ANISOU 2577  N   ASP A 265     8164   5897   7194    129    894    601
ATOM   2578  CA  ASP A 265     -15.485   4.454  -9.196  1.00 52.92           C  
ANISOU 2578  CA  ASP A 265     7758   5454   6897    113    940    528
ATOM   2579  C   ASP A 265     -15.294   4.520 -10.708  1.00 58.28           C  
ANISOU 2579  C   ASP A 265     8462   6159   7522    174    979    555
ATOM   2580  O   ASP A 265     -14.435   3.889 -11.212  1.00 61.07           O  
ANISOU 2580  O   ASP A 265     8852   6582   7771    192    889    554
ATOM   2581  CB  ASP A 265     -14.309   5.090  -8.400  1.00 52.22           C  
ANISOU 2581  CB  ASP A 265     7660   5358   6824     50    823    421
ATOM   2582  CG  ASP A 265     -14.266   6.613  -8.493  1.00 54.63           C  
ANISOU 2582  CG  ASP A 265     7934   5604   7220     29    870    343
ATOM   2583  OD1 ASP A 265     -14.979   7.321  -9.311  1.00 61.92           O  
ANISOU 2583  OD1 ASP A 265     8838   6479   8211     56    998    366
ATOM   2584  OD2 ASP A 265     -13.439   7.153  -7.704  1.00 55.63           O1-
ANISOU 2584  OD2 ASP A 265     8051   5731   7353    -12    783    261
ATOM   2585  H   ASP A 265     -15.469   2.376  -9.631  1.00 55.94           H  
ATOM   2586  HA  ASP A 265     -16.465   4.891  -9.007  1.00 52.92           H  
ATOM   2587  HB3 ASP A 265     -13.329   4.717  -8.696  1.00 52.22           H  
ATOM   2588  HB2 ASP A 265     -14.386   4.764  -7.362  1.00 52.22           H  
ATOM   2589  N   GLU A 266     -16.174   5.303 -11.360  1.00 62.24           N  
ANISOU 2589  N   GLU A 266     8942   6607   8099    206   1116    579
ATOM   2590  CA  GLU A 266     -16.078   5.466 -12.826  1.00 58.04           C  
ANISOU 2590  CA  GLU A 266     8427   6092   7533    269   1173    608
ATOM   2591  C   GLU A 266     -14.785   6.297 -13.220  1.00 61.25           C  
ANISOU 2591  C   GLU A 266     8879   6602   7792    328   1119    671
ATOM   2592  O   GLU A 266     -14.583   6.326 -14.440  1.00 70.66           O  
ANISOU 2592  O   GLU A 266    10084   7847   8917    335   1077    722
ATOM   2593  CB  GLU A 266     -17.398   6.057 -13.363  1.00 54.01           C  
ANISOU 2593  CB  GLU A 266     7913   5553   7054    237   1128    508
ATOM   2594  CG  GLU A 266     -18.631   5.126 -13.257  1.00 53.46           C  
ANISOU 2594  CG  GLU A 266     7879   5548   6886    214    971    455
ATOM   2595  CD  GLU A 266     -19.944   5.746 -13.820  1.00 51.64           C  
ANISOU 2595  CD  GLU A 266     7636   5281   6702    170    923    353
ATOM   2596  OE1 GLU A 266     -21.010   5.040 -13.811  1.00 50.93           O  
ANISOU 2596  OE1 GLU A 266     7506   5120   6725    145    995    312
ATOM   2597  OE2 GLU A 266     -19.961   6.920 -14.223  1.00 57.89           O1-
ANISOU 2597  OE2 GLU A 266     8457   6116   7422    162    817    312
ATOM   2598  H   GLU A 266     -16.971   5.721 -10.901  1.00 62.24           H  
ATOM   2599  HA  GLU A 266     -16.022   4.466 -13.256  1.00 58.04           H  
ATOM   2600  HB3 GLU A 266     -17.292   6.487 -14.359  1.00 54.01           H  
ATOM   2601  HB2 GLU A 266     -17.579   6.882 -12.673  1.00 54.01           H  
ATOM   2602  HG3 GLU A 266     -18.707   5.001 -12.176  1.00 53.46           H  
ATOM   2603  HG2 GLU A 266     -18.409   4.160 -13.709  1.00 53.46           H  
ATOM   2604  N   ASN A 267     -13.997   6.817 -12.289  1.00 39.20           N  
ATOM   2605  CA  ASN A 267     -12.600   7.223 -12.499  1.00 38.03           C  
ATOM   2606  C   ASN A 267     -11.687   6.060 -12.972  1.00 38.61           C  
ATOM   2607  O   ASN A 267     -10.816   6.362 -13.827  1.00 38.19           O  
ATOM   2608  CB  ASN A 267     -11.965   7.921 -11.301  1.00  0.00           C  
ATOM   2609  CG  ASN A 267     -12.545   9.358 -11.226  1.00  0.00           C  
ATOM   2610  OD1 ASN A 267     -12.010  10.270 -11.870  1.00  0.00           O  
ATOM   2611  ND2 ASN A 267     -13.597   9.566 -10.456  1.00  0.00           N  
ATOM   2612  H   ASN A 267     -14.451   6.950 -11.396  1.00 39.20           H  
ATOM   2613  HA  ASN A 267     -12.671   7.912 -13.340  1.00 38.03           H  
ATOM   2614  HB3 ASN A 267     -10.883   8.042 -11.362  1.00  0.00           H  
ATOM   2615  HB2 ASN A 267     -12.070   7.361 -10.373  1.00  0.00           H  
ATOM   2616 HD22 ASN A 267     -13.998  10.491 -10.388  1.00  0.00           H  
ATOM   2617 HD21 ASN A 267     -14.158   8.784 -10.151  1.00  0.00           H  
ATOM   2618  N   LEU A 268     -11.981   4.767 -12.649  1.00 39.83           N  
ATOM   2619  CA  LEU A 268     -11.040   3.679 -12.905  1.00 39.77           C  
ATOM   2620  C   LEU A 268     -11.461   3.025 -14.210  1.00 40.23           C  
ATOM   2621  O   LEU A 268     -12.534   2.355 -14.231  1.00 39.92           O  
ATOM   2622  CB  LEU A 268     -11.085   2.697 -11.702  1.00  0.00           C  
ATOM   2623  CG  LEU A 268     -11.074   3.337 -10.337  1.00  0.00           C  
ATOM   2624  CD1 LEU A 268     -11.269   2.279  -9.207  1.00  0.00           C  
ATOM   2625  CD2 LEU A 268      -9.823   4.146 -10.151  1.00  0.00           C  
ATOM   2626  H   LEU A 268     -12.837   4.526 -12.169  1.00 39.83           H  
ATOM   2627  HA  LEU A 268     -10.047   4.098 -13.064  1.00 39.77           H  
ATOM   2628  HB3 LEU A 268     -10.260   2.010 -11.893  1.00  0.00           H  
ATOM   2629  HB2 LEU A 268     -11.924   2.017 -11.850  1.00  0.00           H  
ATOM   2630  HG  LEU A 268     -11.962   3.967 -10.395  1.00  0.00           H  
ATOM   2631 HD11 LEU A 268     -11.734   1.371  -9.591  1.00  0.00           H  
ATOM   2632 HD12 LEU A 268     -10.245   1.951  -9.031  1.00  0.00           H  
ATOM   2633 HD13 LEU A 268     -11.767   2.689  -8.328  1.00  0.00           H  
ATOM   2634 HD21 LEU A 268      -8.933   3.674 -10.567  1.00  0.00           H  
ATOM   2635 HD22 LEU A 268      -9.891   5.095 -10.684  1.00  0.00           H  
ATOM   2636 HD23 LEU A 268      -9.601   4.357  -9.105  1.00  0.00           H  
ATOM   2637  N   LYS A 269     -10.798   3.288 -15.332  1.00 40.52           N  
ATOM   2638  CA  LYS A 269     -11.109   2.781 -16.697  1.00 40.12           C  
ATOM   2639  C   LYS A 269      -9.831   3.006 -17.556  1.00 40.07           C  
ATOM   2640  O   LYS A 269      -8.762   3.098 -16.950  1.00 39.51           O  
ATOM   2641  CB  LYS A 269     -12.386   3.522 -17.242  1.00  0.00           C  
ATOM   2642  CG  LYS A 269     -12.427   5.022 -17.086  1.00  0.00           C  
ATOM   2643  CD  LYS A 269     -13.624   5.893 -17.642  1.00  0.00           C  
ATOM   2644  CE  LYS A 269     -13.519   7.414 -17.573  1.00  0.00           C  
ATOM   2645  NZ  LYS A 269     -13.102   7.865 -16.241  1.00  0.00           N1+
ATOM   2646  H   LYS A 269     -10.003   3.909 -15.333  1.00 40.52           H  
ATOM   2647  HA  LYS A 269     -11.176   1.716 -16.475  1.00 40.12           H  
ATOM   2648  HB3 LYS A 269     -13.226   3.155 -16.653  1.00  0.00           H  
ATOM   2649  HB2 LYS A 269     -12.584   3.252 -18.280  1.00  0.00           H  
ATOM   2650  HG3 LYS A 269     -11.568   5.538 -17.514  1.00  0.00           H  
ATOM   2651  HG2 LYS A 269     -12.249   5.261 -16.038  1.00  0.00           H  
ATOM   2652  HD3 LYS A 269     -14.475   5.552 -17.052  1.00  0.00           H  
ATOM   2653  HD2 LYS A 269     -13.803   5.578 -18.670  1.00  0.00           H  
ATOM   2654  HE3 LYS A 269     -14.419   7.890 -17.963  1.00  0.00           H  
ATOM   2655  HE2 LYS A 269     -12.681   7.770 -18.172  1.00  0.00           H  
ATOM   2656  HZ1 LYS A 269     -12.111   7.700 -16.134  1.00  0.00           H  
ATOM   2657  HZ2 LYS A 269     -13.105   8.874 -16.197  1.00  0.00           H  
ATOM   2658  HZ3 LYS A 269     -13.690   7.536 -15.489  1.00  0.00           H  
ATOM   2659  N   ASP A 270      -9.919   3.140 -18.852  1.00 39.24           N  
ATOM   2660  CA  ASP A 270      -8.787   3.407 -19.776  1.00 39.28           C  
ATOM   2661  C   ASP A 270      -8.032   4.627 -19.455  1.00 39.02           C  
ATOM   2662  O   ASP A 270      -8.603   5.598 -18.945  1.00 37.21           O  
ATOM   2663  CB  ASP A 270      -9.182   3.317 -21.255  1.00  0.00           C  
ATOM   2664  CG  ASP A 270     -10.311   2.375 -21.580  1.00  0.00           C  
ATOM   2665  OD1 ASP A 270     -11.493   2.665 -21.196  1.00  0.00           O  
ATOM   2666  OD2 ASP A 270     -10.002   1.231 -22.035  1.00  0.00           O1-
ATOM   2667  H   ASP A 270     -10.840   3.029 -19.250  1.00 39.24           H  
ATOM   2668  HA  ASP A 270      -8.039   2.630 -19.616  1.00 39.28           H  
ATOM   2669  HB3 ASP A 270      -8.355   3.110 -21.934  1.00  0.00           H  
ATOM   2670  HB2 ASP A 270      -9.513   4.318 -21.532  1.00  0.00           H  
ATOM   2671  N   ASP A 271      -6.705   4.573 -19.651  1.00 70.96           N  
ANISOU 2671  N   ASP A 271    10303   8055   8604    240    386    148
ATOM   2672  CA  ASP A 271      -5.761   5.642 -19.446  1.00 65.15           C  
ANISOU 2672  CA  ASP A 271     9582   7318   7853    210    296     68
ATOM   2673  C   ASP A 271      -5.382   5.858 -18.008  1.00 59.99           C  
ANISOU 2673  C   ASP A 271     8902   6602   7288    142    251     20
ATOM   2674  O   ASP A 271      -4.175   5.972 -17.678  1.00 70.10           O  
ANISOU 2674  O   ASP A 271    10189   7875   8571    110    174    -40
ATOM   2675  CB  ASP A 271      -5.935   6.957 -20.197  1.00  0.00           C  
ATOM   2676  CG  ASP A 271      -6.183   6.842 -21.764  1.00  0.00           C  
ATOM   2677  OD1 ASP A 271      -5.523   5.977 -22.414  1.00  0.00           O  
ATOM   2678  OD2 ASP A 271      -6.945   7.748 -22.249  1.00  0.00           O1-
ATOM   2679  HA  ASP A 271      -4.861   5.107 -19.747  1.00 65.15           H  
ATOM   2680  HB3 ASP A 271      -4.939   7.401 -20.215  1.00  0.00           H  
ATOM   2681  HB2 ASP A 271      -6.653   7.640 -19.744  1.00  0.00           H  
ATOM   2682  H   ASP A 271      -6.366   3.690 -20.004  1.00 70.96           H  
ATOM   2683  N   SER A 272      -6.388   6.141 -17.227  1.00 59.92           N  
ANISOU 2683  N   SER A 272     8861   6550   7354    124    305     45
ATOM   2684  CA  SER A 272      -6.215   6.169 -15.761  1.00 56.49           C  
ANISOU 2684  CA  SER A 272     8396   6075   6992     64    259      6
ATOM   2685  C   SER A 272      -5.690   4.844 -15.058  1.00 58.93           C  
ANISOU 2685  C   SER A 272     8710   6417   7263     34    161      9
ATOM   2686  O   SER A 272      -5.036   4.889 -14.036  1.00 61.87           O  
ANISOU 2686  O   SER A 272     9058   6764   7684    -11    113    -20
ATOM   2687  CB  SER A 272      -7.373   6.847 -15.119  1.00 58.62           C  
ANISOU 2687  CB  SER A 272     8626   6298   7348     52    342     27
ATOM   2688  OG  SER A 272      -8.527   6.368 -15.695  1.00 62.27           O  
ANISOU 2688  OG  SER A 272     9089   6783   7786     68    372     96
ATOM   2689  H   SER A 272      -7.344   6.199 -17.548  1.00 59.92           H  
ATOM   2690  HA  SER A 272      -5.342   6.804 -15.608  1.00 56.49           H  
ATOM   2691  HB3 SER A 272      -7.294   7.914 -15.328  1.00 58.62           H  
ATOM   2692  HB2 SER A 272      -7.506   6.637 -14.058  1.00 58.62           H  
ATOM   2693  HG  SER A 272      -9.004   6.227 -14.874  1.00 62.27           H  
ATOM   2694  N   LEU A 273      -5.895   3.650 -15.699  1.00 58.15           N  
ANISOU 2694  N   LEU A 273     8639   6376   7078     59    131     44
ATOM   2695  CA  LEU A 273      -5.380   2.387 -15.251  1.00 47.37           C  
ANISOU 2695  CA  LEU A 273     7277   5044   5678     33     44     53
ATOM   2696  C   LEU A 273      -4.396   1.855 -16.283  1.00 48.07           C  
ANISOU 2696  C   LEU A 273     7391   5168   5707     30    -41      8
ATOM   2697  O   LEU A 273      -4.310   2.410 -17.422  1.00 49.55           O  
ANISOU 2697  O   LEU A 273     7603   5389   5836     68    -25      0
ATOM   2698  CB  LEU A 273      -6.589   1.390 -15.273  1.00 43.62           C  
ANISOU 2698  CB  LEU A 273     6805   4613   5154     61     75    130
ATOM   2699  CG  LEU A 273      -7.661   1.582 -14.203  1.00 48.57           C  
ANISOU 2699  CG  LEU A 273     7405   5213   5838     33     91    167
ATOM   2700  CD1 LEU A 273      -8.613   0.366 -14.147  1.00 50.15           C  
ANISOU 2700  CD1 LEU A 273     7573   5343   6138     11    152    139
ATOM   2701  CD2 LEU A 273      -7.045   1.985 -12.834  1.00 54.28           C  
ANISOU 2701  CD2 LEU A 273     8132   5973   6520     70    150    251
ATOM   2702  H   LEU A 273      -6.557   3.675 -16.462  1.00 58.15           H  
ATOM   2703  HA  LEU A 273      -4.811   2.418 -14.322  1.00 47.37           H  
ATOM   2704  HB3 LEU A 273      -6.328   0.334 -15.191  1.00 43.62           H  
ATOM   2705  HB2 LEU A 273      -7.107   1.509 -16.224  1.00 43.62           H  
ATOM   2706  HG  LEU A 273      -8.315   2.385 -14.542  1.00 48.57           H  
ATOM   2707 HD11 LEU A 273      -9.293   0.353 -13.296  1.00 50.15           H  
ATOM   2708 HD12 LEU A 273      -9.307   0.299 -14.985  1.00 50.15           H  
ATOM   2709 HD13 LEU A 273      -8.088  -0.587 -14.077  1.00 50.15           H  
ATOM   2710 HD21 LEU A 273      -5.983   1.786 -12.690  1.00 54.28           H  
ATOM   2711 HD22 LEU A 273      -6.990   3.073 -12.850  1.00 54.28           H  
ATOM   2712 HD23 LEU A 273      -7.669   1.667 -11.998  1.00 54.28           H  
ATOM   2713  N   PRO A 274      -3.661   0.776 -16.043  1.00 41.55           N  
ANISOU 2713  N   PRO A 274     6557   4332   4897    -12   -127    -22
ATOM   2714  CA  PRO A 274      -2.748   0.139 -17.027  1.00 47.45           C  
ANISOU 2714  CA  PRO A 274     7324   5105   5601    -20   -204    -70
ATOM   2715  C   PRO A 274      -3.452  -0.281 -18.310  1.00 47.65           C  
ANISOU 2715  C   PRO A 274     7373   5204   5527     17   -212    -51
ATOM   2716  O   PRO A 274      -4.588  -0.790 -18.240  1.00 48.24           O  
ANISOU 2716  O   PRO A 274     7447   5319   5562     41   -183     10
ATOM   2717  CB  PRO A 274      -2.239  -1.091 -16.281  1.00 40.87           C  
ANISOU 2717  CB  PRO A 274     6472   4256   4800    -65   -282    -76
ATOM   2718  CG  PRO A 274      -2.444  -0.851 -14.772  1.00 38.51           C  
ANISOU 2718  CG  PRO A 274     6143   3907   4583    -86   -248    -66
ATOM   2719  CD  PRO A 274      -3.653   0.018 -14.723  1.00 42.38           C  
ANISOU 2719  CD  PRO A 274     6632   4398   5074    -55   -151    -24
ATOM   2720  HA  PRO A 274      -1.963   0.852 -17.279  1.00 47.45           H  
ATOM   2721  HB3 PRO A 274      -1.200  -1.305 -16.531  1.00 40.87           H  
ATOM   2722  HB2 PRO A 274      -2.853  -1.972 -16.467  1.00 40.87           H  
ATOM   2723  HG3 PRO A 274      -1.528  -0.377 -14.419  1.00 38.51           H  
ATOM   2724  HG2 PRO A 274      -2.608  -1.720 -14.134  1.00 38.51           H  
ATOM   2725  HD2 PRO A 274      -4.521  -0.639 -14.777  1.00 42.38           H  
ATOM   2726  HD3 PRO A 274      -3.747   0.529 -13.765  1.00 42.38           H  
ATOM   2727  N   SER A 275      -2.780  -0.089 -19.444  1.00 43.39           N  
ANISOU 2727  N   SER A 275     6853   4686   4949     23   -251   -108
ATOM   2728  CA  SER A 275      -3.086  -0.746 -20.726  1.00 46.31           C  
ANISOU 2728  CA  SER A 275     7242   5136   5219     61   -265   -110
ATOM   2729  C   SER A 275      -2.720  -2.272 -20.681  1.00 48.32           C  
ANISOU 2729  C   SER A 275     7495   5421   5442     31   -361   -153
ATOM   2730  O   SER A 275      -3.557  -3.116 -21.021  1.00 47.00           O  
ANISOU 2730  O   SER A 275     7337   5333   5189     58   -382   -158
ATOM   2731  CB  SER A 275      -2.469   0.099 -21.885  1.00 48.99           C  
ANISOU 2731  CB  SER A 275     7602   5486   5527    100   -224   -147
ATOM   2732  OG  SER A 275      -1.078   0.324 -21.742  1.00 57.13           O  
ANISOU 2732  OG  SER A 275     8637   6469   6602     69   -264   -222
ATOM   2733  H   SER A 275      -1.856   0.310 -19.359  1.00 43.39           H  
ATOM   2734  HA  SER A 275      -4.172  -0.704 -20.803  1.00 46.31           H  
ATOM   2735  HB3 SER A 275      -2.935   1.084 -21.855  1.00 48.99           H  
ATOM   2736  HB2 SER A 275      -2.796  -0.239 -22.868  1.00 48.99           H  
ATOM   2737  HG  SER A 275      -0.981   1.148 -21.260  1.00 57.13           H  
ATOM   2738  N   ASN A 276      -1.473  -2.459 -20.215  1.00 44.88           N  
ANISOU 2738  N   ASN A 276     7045   4934   5074    -20   -416   -177
ATOM   2739  CA  ASN A 276      -0.836  -3.738 -20.158  1.00 42.95           C  
ANISOU 2739  CA  ASN A 276     6796   4707   4817    -50   -499   -217
ATOM   2740  C   ASN A 276      -1.691  -4.693 -19.287  1.00 45.25           C  
ANISOU 2740  C   ASN A 276     7069   5010   5114    -69   -527   -161
ATOM   2741  O   ASN A 276      -1.909  -4.466 -18.102  1.00 43.39           O  
ANISOU 2741  O   ASN A 276     6821   4734   4930    -80   -500   -115
ATOM   2742  CB  ASN A 276       0.596  -3.563 -19.579  1.00 40.49           C  
ANISOU 2742  CB  ASN A 276     6477   4324   4584    -89   -534   -275
ATOM   2743  CG  ASN A 276       1.535  -4.753 -19.694  1.00 57.04           C  
ANISOU 2743  CG  ASN A 276     8589   6390   6694    -72   -494   -321
ATOM   2744  OD1 ASN A 276       1.201  -5.850 -20.118  1.00 60.60           O  
ANISOU 2744  OD1 ASN A 276     9031   6779   7216    -85   -471   -325
ATOM   2745  ND2 ASN A 276       2.846  -4.573 -19.367  1.00 66.53           N  
ANISOU 2745  ND2 ASN A 276     9811   7643   7824    -40   -484   -356
ATOM   2746  H   ASN A 276      -0.950  -1.704 -19.794  1.00 44.88           H  
ATOM   2747  HA  ASN A 276      -0.762  -4.027 -21.207  1.00 42.95           H  
ATOM   2748  HB3 ASN A 276       0.567  -3.037 -18.625  1.00 40.49           H  
ATOM   2749  HB2 ASN A 276       1.016  -2.824 -20.262  1.00 40.49           H  
ATOM   2750 HD22 ASN A 276       3.455  -5.378 -19.316  1.00 66.53           H  
ATOM   2751 HD21 ASN A 276       3.298  -3.719 -19.076  1.00 66.53           H  
ATOM   2752  N   PRO A 277      -2.179  -5.811 -19.876  1.00 43.83           N  
ANISOU 2752  N   PRO A 277     6886   4890   4877    -73   -581   -166
ATOM   2753  CA  PRO A 277      -2.898  -6.879 -19.062  1.00 42.29           C  
ANISOU 2753  CA  PRO A 277     6675   4711   4684    -88   -605   -103
ATOM   2754  C   PRO A 277      -2.084  -7.386 -17.870  1.00 44.75           C  
ANISOU 2754  C   PRO A 277     6967   4945   5090   -132   -632    -94
ATOM   2755  O   PRO A 277      -2.651  -7.814 -16.852  1.00 43.34           O  
ANISOU 2755  O   PRO A 277     6777   4752   4937   -135   -608    -31
ATOM   2756  CB  PRO A 277      -3.352  -7.935 -20.050  1.00 39.88           C  
ANISOU 2756  CB  PRO A 277     6364   4476   4313    -92   -672   -132
ATOM   2757  CG  PRO A 277      -2.455  -7.828 -21.266  1.00 46.53           C  
ANISOU 2757  CG  PRO A 277     7223   5366   5089    -59   -660   -194
ATOM   2758  CD  PRO A 277      -2.062  -6.341 -21.246  1.00 47.45           C  
ANISOU 2758  CD  PRO A 277     7351   5405   5272    -66   -626   -233
ATOM   2759  HA  PRO A 277      -3.860  -6.617 -18.620  1.00 42.29           H  
ATOM   2760  HB3 PRO A 277      -4.375  -7.754 -20.380  1.00 39.88           H  
ATOM   2761  HB2 PRO A 277      -3.401  -8.902 -19.550  1.00 39.88           H  
ATOM   2762  HG3 PRO A 277      -2.954  -8.153 -22.179  1.00 46.53           H  
ATOM   2763  HG2 PRO A 277      -1.619  -8.504 -21.088  1.00 46.53           H  
ATOM   2764  HD2 PRO A 277      -1.123  -6.088 -21.738  1.00 47.45           H  
ATOM   2765  HD3 PRO A 277      -2.796  -5.726 -21.767  1.00 47.45           H  
ATOM   2766  N   ILE A 278      -0.755  -7.512 -18.103  1.00 49.46           N  
ANISOU 2766  N   ILE A 278     7557   5494   5742   -164   -675   -155
ATOM   2767  CA  ILE A 278       0.287  -7.926 -17.144  1.00 43.53           C  
ANISOU 2767  CA  ILE A 278     6784   4679   5077   -198   -700   -142
ATOM   2768  C   ILE A 278       0.252  -6.988 -15.944  1.00 40.68           C  
ANISOU 2768  C   ILE A 278     6418   4276   4764   -190   -641   -113
ATOM   2769  O   ILE A 278      -0.033  -7.399 -14.790  1.00 38.42           O  
ANISOU 2769  O   ILE A 278     6112   3971   4514   -201   -638    -65
ATOM   2770  CB  ILE A 278       1.668  -8.228 -17.773  1.00 42.80           C  
ANISOU 2770  CB  ILE A 278     6683   4542   5037   -225   -747   -209
ATOM   2771  CG1 ILE A 278       1.607  -9.204 -19.041  1.00 42.03           C  
ANISOU 2771  CG1 ILE A 278     6585   4484   4899   -238   -803   -251
ATOM   2772  CG2 ILE A 278       2.677  -8.688 -16.664  1.00 47.71           C  
ANISOU 2772  CG2 ILE A 278     7278   5106   5745   -251   -768   -184
ATOM   2773  CD1 ILE A 278       2.909  -9.070 -19.821  1.00 52.66           C  
ANISOU 2773  CD1 ILE A 278     7954   5874   6182   -215   -791   -314
ATOM   2774  H   ILE A 278      -0.324  -7.351 -19.001  1.00 49.46           H  
ATOM   2775  HA  ILE A 278      -0.059  -8.858 -16.697  1.00 43.53           H  
ATOM   2776  HB  ILE A 278       2.084  -7.290 -18.141  1.00 42.80           H  
ATOM   2777 HG13 ILE A 278       0.798  -8.920 -19.713  1.00 42.03           H  
ATOM   2778 HG12 ILE A 278       1.169 -10.196 -18.929  1.00 42.03           H  
ATOM   2779 HG21 ILE A 278       3.556  -9.091 -17.167  1.00 47.71           H  
ATOM   2780 HG22 ILE A 278       2.834  -7.850 -15.986  1.00 47.71           H  
ATOM   2781 HG23 ILE A 278       2.221  -9.497 -16.093  1.00 47.71           H  
ATOM   2782 HD11 ILE A 278       3.434  -8.126 -19.679  1.00 52.66           H  
ATOM   2783 HD12 ILE A 278       3.500  -9.980 -19.718  1.00 52.66           H  
ATOM   2784 HD13 ILE A 278       2.760  -8.945 -20.894  1.00 52.66           H  
ATOM   2785  N   ASP A 279       0.572  -5.700 -16.158  1.00 40.49           N  
ANISOU 2785  N   ASP A 279     6407   4236   4742   -172   -594   -147
ATOM   2786  CA  ASP A 279       0.545  -4.719 -15.120  1.00 41.26           C  
ANISOU 2786  CA  ASP A 279     6494   4293   4889   -166   -538   -131
ATOM   2787  C   ASP A 279      -0.863  -4.339 -14.587  1.00 43.43           C  
ANISOU 2787  C   ASP A 279     6766   4590   5145   -148   -485    -67
ATOM   2788  O   ASP A 279      -0.881  -3.758 -13.476  1.00 44.06           O  
ANISOU 2788  O   ASP A 279     6825   4638   5276   -156   -453    -46
ATOM   2789  CB  ASP A 279       1.271  -3.416 -15.541  1.00 42.95           C  
ANISOU 2789  CB  ASP A 279     6723   4489   5106   -148   -497   -179
ATOM   2790  CG  ASP A 279       2.696  -3.552 -16.000  1.00 49.13           C  
ANISOU 2790  CG  ASP A 279     7504   5237   5925   -166   -538   -240
ATOM   2791  OD1 ASP A 279       3.195  -2.685 -16.750  1.00 50.77           O  
ANISOU 2791  OD1 ASP A 279     7698   5433   6159   -192   -597   -245
ATOM   2792  OD2 ASP A 279       3.453  -4.401 -15.494  1.00 45.21           O1-
ANISOU 2792  OD2 ASP A 279     7020   4722   5437   -153   -508   -280
ATOM   2793  H   ASP A 279       1.011  -5.461 -17.036  1.00 40.49           H  
ATOM   2794  HA  ASP A 279       1.060  -5.211 -14.295  1.00 41.26           H  
ATOM   2795  HB3 ASP A 279       1.151  -2.669 -14.755  1.00 42.95           H  
ATOM   2796  HB2 ASP A 279       0.770  -2.867 -16.338  1.00 42.95           H  
ATOM   2797  N   PHE A 280      -1.910  -4.700 -15.293  1.00 43.26           N  
ANISOU 2797  N   PHE A 280     6762   4625   5050   -123   -471    -37
ATOM   2798  CA  PHE A 280      -3.265  -4.498 -14.892  1.00 43.17           C  
ANISOU 2798  CA  PHE A 280     6748   4634   5021   -101   -411     30
ATOM   2799  C   PHE A 280      -3.574  -5.321 -13.581  1.00 40.90           C  
ANISOU 2799  C   PHE A 280     6443   4351   4745   -122   -444     80
ATOM   2800  O   PHE A 280      -4.058  -4.876 -12.566  1.00 44.36           O  
ANISOU 2800  O   PHE A 280     6869   4778   5208   -119   -395    128
ATOM   2801  CB  PHE A 280      -4.239  -4.929 -16.061  1.00 38.42           C  
ANISOU 2801  CB  PHE A 280     6169   4097   4332    -56   -378     49
ATOM   2802  CG  PHE A 280      -5.672  -4.693 -15.725  1.00 38.75           C  
ANISOU 2802  CG  PHE A 280     6208   4160   4356    -25   -303    125
ATOM   2803  CD1 PHE A 280      -6.323  -5.749 -15.092  1.00 43.64           C  
ANISOU 2803  CD1 PHE A 280     6823   4742   5015     -5   -212    141
ATOM   2804  CD2 PHE A 280      -6.318  -3.437 -15.810  1.00 42.34           C  
ANISOU 2804  CD2 PHE A 280     6662   4670   4757    -14   -317    183
ATOM   2805  CE1 PHE A 280      -7.539  -5.569 -14.518  1.00 41.25           C  
ANISOU 2805  CE1 PHE A 280     6515   4451   4706     24   -134    212
ATOM   2806  CE2 PHE A 280      -7.572  -3.320 -15.261  1.00 44.95           C  
ANISOU 2806  CE2 PHE A 280     6988   5017   5074     18   -241    258
ATOM   2807  CZ  PHE A 280      -8.202  -4.337 -14.615  1.00 43.45           C  
ANISOU 2807  CZ  PHE A 280     6794   4784   4931     37   -147    273
ATOM   2808  H   PHE A 280      -1.764  -4.861 -16.280  1.00 43.26           H  
ATOM   2809  HA  PHE A 280      -3.437  -3.475 -14.559  1.00 43.17           H  
ATOM   2810  HB3 PHE A 280      -4.000  -5.917 -16.457  1.00 38.42           H  
ATOM   2811  HB2 PHE A 280      -3.962  -4.220 -16.841  1.00 38.42           H  
ATOM   2812  HD1 PHE A 280      -5.802  -6.695 -15.097  1.00 43.64           H  
ATOM   2813  HD2 PHE A 280      -5.862  -2.623 -16.353  1.00 42.34           H  
ATOM   2814  HE1 PHE A 280      -8.030  -6.384 -14.007  1.00 41.25           H  
ATOM   2815  HE2 PHE A 280      -8.133  -2.400 -15.337  1.00 44.95           H  
ATOM   2816  HZ  PHE A 280      -9.235  -4.230 -14.318  1.00 43.45           H  
ATOM   2817  N   SER A 281      -3.213  -6.572 -13.760  1.00 38.65           N  
ANISOU 2817  N   SER A 281     6155   4082   4448   -145   -523     68
ATOM   2818  CA  SER A 281      -3.403  -7.708 -12.824  1.00 39.65           C  
ANISOU 2818  CA  SER A 281     6265   4211   4589   -165   -557    118
ATOM   2819  C   SER A 281      -2.659  -7.375 -11.497  1.00 41.55           C  
ANISOU 2819  C   SER A 281     6480   4395   4912   -188   -554    120
ATOM   2820  O   SER A 281      -3.317  -7.635 -10.507  1.00 45.32           O  
ANISOU 2820  O   SER A 281     6943   4872   5406   -195   -548    170
ATOM   2821  CB  SER A 281      -3.011  -8.987 -13.507  1.00 42.91           C  
ANISOU 2821  CB  SER A 281     6675   4647   4980   -185   -642    100
ATOM   2822  OG  SER A 281      -1.650  -9.210 -13.610  1.00 42.40           O  
ANISOU 2822  OG  SER A 281     6603   4538   4969   -209   -683     39
ATOM   2823  H   SER A 281      -2.909  -6.902 -14.664  1.00 38.65           H  
ATOM   2824  HA  SER A 281      -4.481  -7.795 -12.685  1.00 39.65           H  
ATOM   2825  HB3 SER A 281      -3.531  -9.094 -14.459  1.00 42.91           H  
ATOM   2826  HB2 SER A 281      -3.473  -9.840 -13.011  1.00 42.91           H  
ATOM   2827  HG  SER A 281      -1.319  -8.486 -14.147  1.00 42.40           H  
ATOM   2828  N   TYR A 282      -1.456  -6.695 -11.464  1.00 40.69           N  
ANISOU 2828  N   TYR A 282     6364   4245   4852   -199   -559     67
ATOM   2829  CA  TYR A 282      -0.814  -6.370 -10.200  1.00 39.20           C  
ANISOU 2829  CA  TYR A 282     6145   4015   4734   -215   -556     65
ATOM   2830  C   TYR A 282      -1.459  -5.153  -9.573  1.00 41.86           C  
ANISOU 2830  C   TYR A 282     6472   4335   5097   -203   -478     69
ATOM   2831  O   TYR A 282      -1.761  -5.246  -8.419  1.00 45.68           O  
ANISOU 2831  O   TYR A 282     6926   4799   5631   -214   -469     73
ATOM   2832  CB  TYR A 282       0.709  -6.062 -10.513  1.00 35.43           C  
ANISOU 2832  CB  TYR A 282     5659   3506   4298   -227   -594     11
ATOM   2833  CG  TYR A 282       1.604  -7.197 -10.878  1.00 36.91           C  
ANISOU 2833  CG  TYR A 282     5845   3695   4483   -243   -667      8
ATOM   2834  CD1 TYR A 282       1.628  -8.311 -10.044  1.00 37.60           C  
ANISOU 2834  CD1 TYR A 282     5922   3800   4566   -254   -704     57
ATOM   2835  CD2 TYR A 282       2.539  -7.038 -11.959  1.00 42.04           C  
ANISOU 2835  CD2 TYR A 282     6502   4329   5141   -249   -696    -45
ATOM   2836  CE1 TYR A 282       2.595  -9.336 -10.343  1.00 40.05           C  
ANISOU 2836  CE1 TYR A 282     6226   4108   4882   -270   -768     54
ATOM   2837  CE2 TYR A 282       3.452  -8.070 -12.306  1.00 37.06           C  
ANISOU 2837  CE2 TYR A 282     5867   3695   4521   -266   -757    -52
ATOM   2838  CZ  TYR A 282       3.434  -9.272 -11.526  1.00 36.85           C  
ANISOU 2838  CZ  TYR A 282     5826   3683   4492   -277   -793     -2
ATOM   2839  OH  TYR A 282       4.280 -10.380 -11.753  1.00 43.63           O  
ANISOU 2839  OH  TYR A 282     6676   4534   5368   -296   -850    -10
ATOM   2840  H   TYR A 282      -0.963  -6.330 -12.266  1.00 40.69           H  
ATOM   2841  HA  TYR A 282      -0.820  -7.235  -9.537  1.00 39.20           H  
ATOM   2842  HB3 TYR A 282       1.199  -5.550  -9.684  1.00 35.43           H  
ATOM   2843  HB2 TYR A 282       0.785  -5.366 -11.348  1.00 35.43           H  
ATOM   2844  HD1 TYR A 282       1.019  -8.414  -9.158  1.00 37.60           H  
ATOM   2845  HD2 TYR A 282       2.559  -6.105 -12.503  1.00 42.04           H  
ATOM   2846  HE1 TYR A 282       2.714 -10.244  -9.772  1.00 40.05           H  
ATOM   2847  HE2 TYR A 282       4.201  -7.958 -13.077  1.00 37.06           H  
ATOM   2848  HH  TYR A 282       5.011 -10.250 -12.360  1.00 43.63           H  
ATOM   2849  N   TRP A 283      -1.864  -4.158 -10.358  1.00 42.27           N  
ANISOU 2849  N   TRP A 283     6545   4397   5118   -179   -419     65
ATOM   2850  CA  TRP A 283      -2.650  -3.005  -9.877  1.00 43.47           C  
ANISOU 2850  CA  TRP A 283     6685   4529   5303   -169   -336     72
ATOM   2851  C   TRP A 283      -3.878  -3.499  -9.084  1.00 41.91           C  
ANISOU 2851  C   TRP A 283     6478   4343   5101   -165   -300    134
ATOM   2852  O   TRP A 283      -4.077  -3.087  -7.927  1.00 44.94           O  
ANISOU 2852  O   TRP A 283     6834   4701   5539   -175   -261    137
ATOM   2853  CB  TRP A 283      -3.091  -2.100 -11.007  1.00 42.74           C  
ANISOU 2853  CB  TRP A 283     6615   4440   5183   -139   -277     56
ATOM   2854  CG  TRP A 283      -3.613  -0.744 -10.588  1.00 39.85           C  
ANISOU 2854  CG  TRP A 283     6232   4043   4866   -130   -189     53
ATOM   2855  CD1 TRP A 283      -2.848   0.402 -10.629  1.00 37.70           C  
ANISOU 2855  CD1 TRP A 283     5941   3734   4650   -138   -166      2
ATOM   2856  CD2 TRP A 283      -4.938  -0.345 -10.196  1.00 39.95           C  
ANISOU 2856  CD2 TRP A 283     6241   4055   4883   -112   -108    102
ATOM   2857  NE1 TRP A 283      -3.608   1.520 -10.243  1.00 42.54           N  
ANISOU 2857  NE1 TRP A 283     6537   4324   5304   -129    -76     11
ATOM   2858  CE2 TRP A 283      -4.902   1.066  -9.966  1.00 40.22           C  
ANISOU 2858  CE2 TRP A 283     6252   4048   4983   -112    -36     73
ATOM   2859  CE3 TRP A 283      -6.187  -0.991  -9.963  1.00 37.95           C  
ANISOU 2859  CE3 TRP A 283     5999   3834   4588    -93    -85    170
ATOM   2860  CZ2 TRP A 283      -6.037   1.781  -9.532  1.00 39.31           C  
ANISOU 2860  CZ2 TRP A 283     6124   3913   4900    -97     61    107
ATOM   2861  CZ3 TRP A 283      -7.361  -0.229  -9.703  1.00 41.44           C  
ANISOU 2861  CZ3 TRP A 283     6430   4259   5058    -74     14    209
ATOM   2862  CH2 TRP A 283      -7.285   1.185  -9.488  1.00 44.78           C  
ANISOU 2862  CH2 TRP A 283     6829   4632   5553    -78     87    177
ATOM   2863  H   TRP A 283      -1.679  -4.226 -11.348  1.00 42.27           H  
ATOM   2864  HA  TRP A 283      -1.969  -2.475  -9.212  1.00 43.47           H  
ATOM   2865  HB3 TRP A 283      -3.893  -2.609 -11.542  1.00 42.74           H  
ATOM   2866  HB2 TRP A 283      -2.308  -2.018 -11.761  1.00 42.74           H  
ATOM   2867  HD1 TRP A 283      -1.819   0.463 -10.949  1.00 37.70           H  
ATOM   2868  HE1 TRP A 283      -3.245   2.460 -10.183  1.00 42.54           H  
ATOM   2869  HE3 TRP A 283      -6.307  -2.064  -9.996  1.00 37.95           H  
ATOM   2870  HZ2 TRP A 283      -5.907   2.848  -9.432  1.00 39.31           H  
ATOM   2871  HZ3 TRP A 283      -8.316  -0.733  -9.667  1.00 41.44           H  
ATOM   2872  HH2 TRP A 283      -8.218   1.696  -9.302  1.00 44.78           H  
ATOM   2873  N   VAL A 284      -4.698  -4.430  -9.623  1.00 38.84           N  
ANISOU 2873  N   VAL A 284     6111   3996   4650   -150   -312    182
ATOM   2874  CA  VAL A 284      -5.894  -4.871  -8.966  1.00 43.21           C  
ANISOU 2874  CA  VAL A 284     6658   4563   5198   -146   -283    247
ATOM   2875  C   VAL A 284      -5.581  -5.775  -7.759  1.00 43.64           C  
ANISOU 2875  C   VAL A 284     6688   4604   5290   -177   -338    255
ATOM   2876  O   VAL A 284      -6.338  -5.734  -6.788  1.00 42.69           O  
ANISOU 2876  O   VAL A 284     6546   4466   5209   -184   -301    279
ATOM   2877  CB  VAL A 284      -7.029  -5.477  -9.978  1.00 43.13           C  
ANISOU 2877  CB  VAL A 284     6673   4611   5105   -120   -290    298
ATOM   2878  CG1 VAL A 284      -6.651  -6.844 -10.525  1.00 45.72           C  
ANISOU 2878  CG1 VAL A 284     6994   4951   5426   -108   -242    374
ATOM   2879  CG2 VAL A 284      -8.407  -5.613  -9.279  1.00 43.59           C  
ANISOU 2879  CG2 VAL A 284     6754   4692   5118    -83   -243    284
ATOM   2880  H   VAL A 284      -4.441  -4.756 -10.544  1.00 38.84           H  
ATOM   2881  HA  VAL A 284      -6.357  -3.940  -8.640  1.00 43.21           H  
ATOM   2882  HB  VAL A 284      -7.036  -4.926 -10.918  1.00 43.13           H  
ATOM   2883 HG11 VAL A 284      -6.623  -7.593  -9.734  1.00 45.72           H  
ATOM   2884 HG12 VAL A 284      -7.370  -7.233 -11.246  1.00 45.72           H  
ATOM   2885 HG13 VAL A 284      -5.700  -6.725 -11.044  1.00 45.72           H  
ATOM   2886 HG21 VAL A 284      -8.482  -6.377  -8.505  1.00 43.59           H  
ATOM   2887 HG22 VAL A 284      -8.721  -4.648  -8.881  1.00 43.59           H  
ATOM   2888 HG23 VAL A 284      -9.188  -5.955  -9.959  1.00 43.59           H  
ATOM   2889  N   ALA A 285      -4.444  -6.481  -7.705  1.00 41.01           N  
ANISOU 2889  N   ALA A 285     6355   4277   4950   -195   -424    233
ATOM   2890  CA  ALA A 285      -3.962  -7.225  -6.540  1.00 39.66           C  
ANISOU 2890  CA  ALA A 285     6159   4095   4816   -218   -477    242
ATOM   2891  C   ALA A 285      -3.569  -6.373  -5.380  1.00 38.29           C  
ANISOU 2891  C   ALA A 285     5951   3888   4708   -227   -443    216
ATOM   2892  O   ALA A 285      -3.694  -6.770  -4.243  1.00 44.06           O  
ANISOU 2892  O   ALA A 285     6659   4617   5465   -236   -443    242
ATOM   2893  CB  ALA A 285      -2.771  -8.076  -6.991  1.00 38.44           C  
ANISOU 2893  CB  ALA A 285     6005   3939   4661   -232   -560    212
ATOM   2894  H   ALA A 285      -3.891  -6.554  -8.547  1.00 41.01           H  
ATOM   2895  HA  ALA A 285      -4.718  -7.963  -6.271  1.00 39.66           H  
ATOM   2896  HB1 ALA A 285      -2.835  -8.284  -8.059  1.00 38.44           H  
ATOM   2897  HB2 ALA A 285      -1.883  -7.453  -6.884  1.00 38.44           H  
ATOM   2898  HB3 ALA A 285      -2.613  -8.958  -6.370  1.00 38.44           H  
ATOM   2899  N   ALA A 286      -3.070  -5.120  -5.569  1.00 37.97           N  
ANISOU 2899  N   ALA A 286     5905   3825   4695   -225   -414    161
ATOM   2900  CA  ALA A 286      -2.997  -4.053  -4.556  1.00 39.06           C  
ANISOU 2900  CA  ALA A 286     6005   3941   4895   -234   -392    123
ATOM   2901  C   ALA A 286      -4.333  -3.533  -4.058  1.00 36.19           C  
ANISOU 2901  C   ALA A 286     5626   3561   4562   -231   -303    122
ATOM   2902  O   ALA A 286      -4.514  -3.342  -2.851  1.00 40.86           O  
ANISOU 2902  O   ALA A 286     6178   4140   5206   -241   -283     89
ATOM   2903  CB  ALA A 286      -2.112  -2.918  -5.181  1.00 41.09           C  
ANISOU 2903  CB  ALA A 286     6258   4183   5172   -233   -406     63
ATOM   2904  H   ALA A 286      -2.802  -4.793  -6.486  1.00 37.97           H  
ATOM   2905  HA  ALA A 286      -2.429  -4.440  -3.710  1.00 39.06           H  
ATOM   2906  HB1 ALA A 286      -2.692  -2.404  -5.947  1.00 41.09           H  
ATOM   2907  HB2 ALA A 286      -1.720  -2.187  -4.474  1.00 41.09           H  
ATOM   2908  HB3 ALA A 286      -1.217  -3.338  -5.639  1.00 41.09           H  
ATOM   2909  N   ASN A 287      -5.246  -3.322  -5.036  1.00 35.35           N  
ANISOU 2909  N   ASN A 287     5546   3457   4427   -214   -246    155
ATOM   2910  CA  ASN A 287      -6.458  -2.477  -4.778  1.00 37.85           C  
ANISOU 2910  CA  ASN A 287     5849   3750   4783   -208   -149    155
ATOM   2911  C   ASN A 287      -7.572  -3.336  -4.111  1.00 40.82           C  
ANISOU 2911  C   ASN A 287     6231   4132   5145   -198   -102    223
ATOM   2912  O   ASN A 287      -8.472  -2.787  -3.501  1.00 34.48           O  
ANISOU 2912  O   ASN A 287     5414   3304   4384   -194    -14    228
ATOM   2913  CB  ASN A 287      -7.005  -1.807  -6.085  1.00 36.49           C  
ANISOU 2913  CB  ASN A 287     5695   3565   4603   -187    -97    131
ATOM   2914  CG  ASN A 287      -6.310  -0.472  -6.264  1.00 37.82           C  
ANISOU 2914  CG  ASN A 287     5850   3719   4800   -196   -121     62
ATOM   2915  OD1 ASN A 287      -6.772   0.493  -5.691  1.00 33.98           O  
ANISOU 2915  OD1 ASN A 287     5331   3207   4372   -205    -77     20
ATOM   2916  ND2 ASN A 287      -5.169  -0.412  -6.882  1.00 39.68           N  
ANISOU 2916  ND2 ASN A 287     6110   3971   4996   -193   -188     49
ATOM   2917  H   ASN A 287      -4.977  -3.589  -5.972  1.00 35.35           H  
ATOM   2918  HA  ASN A 287      -6.192  -1.737  -4.023  1.00 37.85           H  
ATOM   2919  HB3 ASN A 287      -8.063  -1.653  -5.872  1.00 36.49           H  
ATOM   2920  HB2 ASN A 287      -7.060  -2.510  -6.916  1.00 36.49           H  
ATOM   2921 HD22 ASN A 287      -4.746   0.463  -7.155  1.00 39.68           H  
ATOM   2922 HD21 ASN A 287      -4.721  -1.230  -7.271  1.00 39.68           H  
ATOM   2923  N   LEU A 288      -7.605  -4.662  -4.337  1.00 44.21           N  
ANISOU 2923  N   LEU A 288     6681   4594   5524   -196   -156    275
ATOM   2924  CA  LEU A 288      -8.601  -5.582  -3.729  1.00 41.69           C  
ANISOU 2924  CA  LEU A 288     6365   4284   5190   -186   -115    345
ATOM   2925  C   LEU A 288      -8.326  -5.513  -2.235  1.00 46.12           C  
ANISOU 2925  C   LEU A 288     6890   4825   5809   -210   -108    340
ATOM   2926  O   LEU A 288      -7.173  -5.693  -1.887  1.00 43.91           O  
ANISOU 2926  O   LEU A 288     6589   4548   5546   -230   -177    308
ATOM   2927  CB  LEU A 288      -8.493  -7.048  -4.260  1.00 47.33           C  
ANISOU 2927  CB  LEU A 288     7108   5045   5830   -177   -181    398
ATOM   2928  CG  LEU A 288      -9.060  -7.202  -5.708  1.00 43.74           C  
ANISOU 2928  CG  LEU A 288     6686   4627   5307   -142   -151    442
ATOM   2929  CD1 LEU A 288      -8.504  -8.578  -6.320  1.00 38.71           C  
ANISOU 2929  CD1 LEU A 288     6067   4041   4600   -140   -232    480
ATOM   2930  CD2 LEU A 288     -10.567  -7.019  -5.752  1.00 52.52           C  
ANISOU 2930  CD2 LEU A 288     7795   5730   6429   -116    -42    498
ATOM   2931  H   LEU A 288      -6.876  -5.105  -4.877  1.00 44.21           H  
ATOM   2932  HA  LEU A 288      -9.602  -5.281  -4.037  1.00 41.69           H  
ATOM   2933  HB3 LEU A 288      -8.955  -7.722  -3.539  1.00 47.33           H  
ATOM   2934  HB2 LEU A 288      -7.493  -7.482  -4.259  1.00 47.33           H  
ATOM   2935  HG  LEU A 288      -8.601  -6.436  -6.332  1.00 43.74           H  
ATOM   2936 HD11 LEU A 288      -7.484  -8.533  -6.701  1.00 38.71           H  
ATOM   2937 HD12 LEU A 288      -8.501  -9.401  -5.606  1.00 38.71           H  
ATOM   2938 HD13 LEU A 288      -9.106  -8.963  -7.143  1.00 38.71           H  
ATOM   2939 HD21 LEU A 288     -11.054  -6.748  -4.815  1.00 52.52           H  
ATOM   2940 HD22 LEU A 288     -10.931  -6.308  -6.494  1.00 52.52           H  
ATOM   2941 HD23 LEU A 288     -11.103  -7.864  -6.183  1.00 52.52           H  
ATOM   2942  N   PRO A 289      -9.322  -5.103  -1.363  1.00 42.52           N  
ANISOU 2942  N   PRO A 289     6422   4349   5385   -204    -21    373
ATOM   2943  CA  PRO A 289      -9.090  -4.994   0.080  1.00 41.44           C  
ANISOU 2943  CA  PRO A 289     6250   4197   5300   -226    -14    366
ATOM   2944  C   PRO A 289      -9.128  -6.314   0.895  1.00 45.18           C  
ANISOU 2944  C   PRO A 289     6735   4702   5730   -228    -80    427
ATOM   2945  O   PRO A 289      -9.568  -6.396   1.993  1.00 52.74           O  
ANISOU 2945  O   PRO A 289     7704   5663   6670   -215    -37    495
ATOM   2946  CB  PRO A 289     -10.179  -3.958   0.458  1.00 47.91           C  
ANISOU 2946  CB  PRO A 289     7056   4978   6168   -217    111    386
ATOM   2947  CG  PRO A 289     -11.327  -4.295  -0.408  1.00 51.96           C  
ANISOU 2947  CG  PRO A 289     7611   5510   6623   -180    149    453
ATOM   2948  CD  PRO A 289     -10.644  -4.657  -1.733  1.00 46.79           C  
ANISOU 2948  CD  PRO A 289     6978   4880   5919   -174     79    418
ATOM   2949  HA  PRO A 289      -8.095  -4.594   0.276  1.00 41.44           H  
ATOM   2950  HB3 PRO A 289      -9.856  -2.934   0.272  1.00 47.91           H  
ATOM   2951  HB2 PRO A 289     -10.431  -3.977   1.518  1.00 47.91           H  
ATOM   2952  HG3 PRO A 289     -12.045  -3.488  -0.556  1.00 51.96           H  
ATOM   2953  HG2 PRO A 289     -11.892  -5.108   0.047  1.00 51.96           H  
ATOM   2954  HD2 PRO A 289     -11.262  -5.375  -2.273  1.00 46.79           H  
ATOM   2955  HD3 PRO A 289     -10.698  -3.759  -2.349  1.00 46.79           H  
ATOM   2956  N   ILE A 290      -8.668  -7.388   0.237  1.00 43.52           N  
ANISOU 2956  N   ILE A 290     6519   4512   5505   -241   -178    406
ATOM   2957  CA  ILE A 290      -8.523  -8.767   0.763  1.00 39.32           C  
ANISOU 2957  CA  ILE A 290     6000   4011   4930   -241   -248    465
ATOM   2958  C   ILE A 290      -7.398  -8.864   1.805  1.00 37.82           C  
ANISOU 2958  C   ILE A 290     5778   3825   4766   -258   -316    437
ATOM   2959  O   ILE A 290      -6.363  -8.170   1.702  1.00 40.45           O  
ANISOU 2959  O   ILE A 290     6082   4149   5137   -266   -324    371
ATOM   2960  CB  ILE A 290      -8.093  -9.707  -0.465  1.00 42.08           C  
ANISOU 2960  CB  ILE A 290     6385   4390   5212   -230   -307    489
ATOM   2961  CG1 ILE A 290      -6.975  -9.180  -1.384  1.00 43.66           C  
ANISOU 2961  CG1 ILE A 290     6582   4586   5419   -238   -362    422
ATOM   2962  CG2 ILE A 290      -9.359 -10.031  -1.233  1.00 52.37           C  
ANISOU 2962  CG2 ILE A 290     7717   5703   6477   -205   -240    524
ATOM   2963  CD1 ILE A 290      -6.275 -10.194  -2.289  1.00 43.24           C  
ANISOU 2963  CD1 ILE A 290     6562   4559   5309   -230   -415    429
ATOM   2964  H   ILE A 290      -8.351  -7.213  -0.706  1.00 43.52           H  
ATOM   2965  HA  ILE A 290      -9.464  -9.044   1.238  1.00 39.32           H  
ATOM   2966  HB  ILE A 290      -7.884 -10.696  -0.057  1.00 42.08           H  
ATOM   2967 HG13 ILE A 290      -6.151  -8.713  -0.843  1.00 43.66           H  
ATOM   2968 HG12 ILE A 290      -7.496  -8.410  -1.952  1.00 43.66           H  
ATOM   2969 HG21 ILE A 290      -9.122 -10.716  -2.047  1.00 52.37           H  
ATOM   2970 HG22 ILE A 290     -10.061 -10.560  -0.588  1.00 52.37           H  
ATOM   2971 HG23 ILE A 290      -9.897  -9.150  -1.582  1.00 52.37           H  
ATOM   2972 HD11 ILE A 290      -5.327 -10.499  -1.846  1.00 43.24           H  
ATOM   2973 HD12 ILE A 290      -6.849 -11.121  -2.277  1.00 43.24           H  
ATOM   2974 HD13 ILE A 290      -6.060  -9.831  -3.294  1.00 43.24           H  
ATOM   2975  N   ASP A 291      -7.589  -9.773   2.812  1.00 41.19           N  
ANISOU 2975  N   ASP A 291     6209   4272   5168   -258   -365    494
ATOM   2976  CA  ASP A 291      -6.630 -10.011   3.880  1.00 42.14           C  
ANISOU 2976  CA  ASP A 291     6301   4404   5307   -265   -430    485
ATOM   2977  C   ASP A 291      -5.407 -10.698   3.337  1.00 42.21           C  
ANISOU 2977  C   ASP A 291     6313   4425   5301   -264   -513    464
ATOM   2978  O   ASP A 291      -5.461 -11.389   2.335  1.00 43.48           O  
ANISOU 2978  O   ASP A 291     6504   4589   5428   -262   -535    471
ATOM   2979  CB  ASP A 291      -7.183 -10.848   5.063  1.00  0.00           C  
ATOM   2980  CG  ASP A 291      -6.491 -10.869   6.424  1.00  0.00           C  
ATOM   2981  OD1 ASP A 291      -5.502 -10.172   6.689  1.00  0.00           O  
ATOM   2982  OD2 ASP A 291      -6.925 -11.549   7.380  1.00  0.00           O1-
ATOM   2983  H   ASP A 291      -8.346 -10.436   2.725  1.00 41.19           H  
ATOM   2984  HA  ASP A 291      -6.405  -9.049   4.341  1.00 42.14           H  
ATOM   2985  HB3 ASP A 291      -7.536 -11.834   4.762  1.00  0.00           H  
ATOM   2986  HB2 ASP A 291      -8.183 -10.458   5.257  1.00  0.00           H  
ATOM   2987  N   ASP A 292      -4.255 -10.515   4.021  1.00 36.55           N  
ANISOU 2987  N   ASP A 292     3702   5519   4665    394    376    -49
ATOM   2988  CA  ASP A 292      -2.903 -10.869   3.617  1.00 39.33           C  
ANISOU 2988  CA  ASP A 292     4261   5807   4877    335    418    -69
ATOM   2989  C   ASP A 292      -2.696 -12.302   3.136  1.00 38.59           C  
ANISOU 2989  C   ASP A 292     4090   5637   4934    193    395   -144
ATOM   2990  O   ASP A 292      -1.900 -12.572   2.233  1.00 36.33           O  
ANISOU 2990  O   ASP A 292     3958   5301   4544    149    370   -158
ATOM   2991  CB  ASP A 292      -1.799 -10.660   4.666  1.00 46.46           C  
ANISOU 2991  CB  ASP A 292     5293   6687   5671    320    618    -74
ATOM   2992  CG  ASP A 292      -1.535  -9.204   5.189  1.00 46.81           C  
ANISOU 2992  CG  ASP A 292     5531   6786   5467    452    620      5
ATOM   2993  OD1 ASP A 292      -0.720  -9.021   6.120  1.00 46.81           O  
ANISOU 2993  OD1 ASP A 292     5574   6836   5374    552    464     63
ATOM   2994  OD2 ASP A 292      -2.050  -8.218   4.634  1.00 48.14           O1-
ANISOU 2994  OD2 ASP A 292     5809   6950   5532    458    775     11
ATOM   2995  H   ASP A 292      -4.329 -10.030   4.903  1.00 36.55           H  
ATOM   2996  HA  ASP A 292      -2.773 -10.210   2.759  1.00 39.33           H  
ATOM   2997  HB3 ASP A 292      -0.846 -11.057   4.314  1.00 46.46           H  
ATOM   2998  HB2 ASP A 292      -2.162 -11.245   5.511  1.00 46.46           H  
ATOM   2999  N   SER A 293      -3.518 -13.175   3.686  1.00 41.73           N  
ANISOU 2999  N   SER A 293     4255   6026   5574    121    402   -192
ATOM   3000  CA  SER A 293      -3.487 -14.605   3.335  1.00 37.95           C  
ANISOU 3000  CA  SER A 293     3689   5483   5247     -6    355   -257
ATOM   3001  C   SER A 293      -3.756 -14.894   1.787  1.00 38.65           C  
ANISOU 3001  C   SER A 293     3793   5588   5303     29    146   -235
ATOM   3002  O   SER A 293      -3.231 -15.927   1.304  1.00 38.49           O  
ANISOU 3002  O   SER A 293     3825   5510   5290    -57     99   -274
ATOM   3003  CB  SER A 293      -4.553 -15.233   4.238  1.00 38.28           C  
ANISOU 3003  CB  SER A 293     3469   5519   5556    -80    399   -306
ATOM   3004  OG  SER A 293      -5.797 -14.548   4.162  1.00 44.95           O  
ANISOU 3004  OG  SER A 293     4164   6442   6474     16    311   -263
ATOM   3005  H   SER A 293      -4.269 -12.909   4.306  1.00 41.73           H  
ATOM   3006  HA  SER A 293      -2.512 -15.035   3.565  1.00 37.95           H  
ATOM   3007  HB3 SER A 293      -4.231 -15.085   5.269  1.00 38.28           H  
ATOM   3008  HB2 SER A 293      -4.572 -16.303   4.030  1.00 38.28           H  
ATOM   3009  HG  SER A 293      -6.303 -15.095   3.558  1.00 44.95           H  
ATOM   3010  N   LEU A 294      -4.527 -14.052   1.117  1.00 39.28           N  
ANISOU 3010  N   LEU A 294     3827   5746   5350    153     19   -173
ATOM   3011  CA  LEU A 294      -4.718 -14.105  -0.291  1.00 38.24           C  
ANISOU 3011  CA  LEU A 294     3719   5636   5175    197   -182   -146
ATOM   3012  C   LEU A 294      -3.859 -13.176  -1.119  1.00 42.63           C  
ANISOU 3012  C   LEU A 294     4541   6190   5466    263   -221   -100
ATOM   3013  O   LEU A 294      -3.884 -13.295  -2.326  1.00 43.54           O  
ANISOU 3013  O   LEU A 294     4728   6282   5532    246   -345   -105
ATOM   3014  CB  LEU A 294      -6.248 -13.894  -0.541  1.00 37.69           C  
ANISOU 3014  CB  LEU A 294     3491   5651   5177    304   -305    -97
ATOM   3015  CG  LEU A 294      -6.688 -13.931  -2.075  1.00 37.15           C  
ANISOU 3015  CG  LEU A 294     3149   5586   5381    238   -338   -140
ATOM   3016  CD1 LEU A 294      -6.297 -15.205  -2.865  1.00 36.41           C  
ANISOU 3016  CD1 LEU A 294     2922   5580   5331    359   -462    -83
ATOM   3017  CD2 LEU A 294      -8.212 -13.568  -2.043  1.00 41.18           C  
ANISOU 3017  CD2 LEU A 294     3607   6041   5997    127   -429   -195
ATOM   3018  H   LEU A 294      -4.941 -13.315   1.670  1.00 39.28           H  
ATOM   3019  HA  LEU A 294      -4.497 -15.116  -0.634  1.00 38.24           H  
ATOM   3020  HB3 LEU A 294      -6.552 -12.966  -0.056  1.00 37.69           H  
ATOM   3021  HB2 LEU A 294      -6.738 -14.742  -0.064  1.00 37.69           H  
ATOM   3022  HG  LEU A 294      -6.180 -13.116  -2.589  1.00 37.15           H  
ATOM   3023 HD11 LEU A 294      -5.851 -16.009  -2.279  1.00 36.41           H  
ATOM   3024 HD12 LEU A 294      -7.184 -15.630  -3.335  1.00 36.41           H  
ATOM   3025 HD13 LEU A 294      -5.662 -14.990  -3.724  1.00 36.41           H  
ATOM   3026 HD21 LEU A 294      -8.538 -13.343  -1.027  1.00 41.18           H  
ATOM   3027 HD22 LEU A 294      -8.427 -12.676  -2.631  1.00 41.18           H  
ATOM   3028 HD23 LEU A 294      -8.897 -14.348  -2.375  1.00 41.18           H  
ATOM   3029  N   ARG A 295      -3.248 -12.145  -0.544  1.00 36.50           N  
ANISOU 3029  N   ARG A 295     3915   5437   4518    339   -117    -57
ATOM   3030  CA  ARG A 295      -2.263 -11.296  -1.260  1.00 36.75           C  
ANISOU 3030  CA  ARG A 295     4210   5460   4295    393   -133    -16
ATOM   3031  C   ARG A 295      -0.970 -11.961  -1.732  1.00 37.52           C  
ANISOU 3031  C   ARG A 295     4418   5467   4371    270    -96    -75
ATOM   3032  O   ARG A 295      -0.518 -11.841  -2.827  1.00 39.00           O  
ANISOU 3032  O   ARG A 295     4757   5638   4423    286   -195    -58
ATOM   3033  CB  ARG A 295      -1.950 -10.004  -0.467  1.00 34.91           C  
ANISOU 3033  CB  ARG A 295     4110   5256   3900    469      7     29
ATOM   3034  CG  ARG A 295      -3.166  -9.344   0.208  1.00 40.18           C  
ANISOU 3034  CG  ARG A 295     4783   6017   4467    629    -70    114
ATOM   3035  CD  ARG A 295      -2.914  -8.064   1.102  1.00 43.88           C  
ANISOU 3035  CD  ARG A 295     5512   6504   4658    726    -94    181
ATOM   3036  NE  ARG A 295      -2.674  -6.883   0.332  1.00 40.28           N  
ANISOU 3036  NE  ARG A 295     5128   6102   4076    824      3    237
ATOM   3037  CZ  ARG A 295      -3.547  -6.204  -0.347  1.00 49.55           C  
ANISOU 3037  CZ  ARG A 295     6228   7356   5242    943    -60    298
ATOM   3038  NH1 ARG A 295      -4.811  -6.653  -0.388  1.00 54.63           N  
ANISOU 3038  NH1 ARG A 295     6713   8039   6004    981   -215    310
ATOM   3039  NH2 ARG A 295      -3.332  -5.067  -0.916  1.00 47.01           N1+
ANISOU 3039  NH2 ARG A 295     5993   7078   4790   1026     35    348
ATOM   3040  H   ARG A 295      -3.252 -12.038   0.460  1.00 36.50           H  
ATOM   3041  HA  ARG A 295      -2.773 -11.019  -2.183  1.00 36.75           H  
ATOM   3042  HB3 ARG A 295      -1.457  -9.336  -1.172  1.00 34.91           H  
ATOM   3043  HB2 ARG A 295      -1.117 -10.133   0.225  1.00 34.91           H  
ATOM   3044  HG3 ARG A 295      -3.904 -10.007   0.661  1.00 40.18           H  
ATOM   3045  HG2 ARG A 295      -3.756  -9.017  -0.648  1.00 40.18           H  
ATOM   3046  HD3 ARG A 295      -1.925  -8.257   1.517  1.00 43.88           H  
ATOM   3047  HD2 ARG A 295      -3.642  -7.927   1.901  1.00 43.88           H  
ATOM   3048  HE  ARG A 295      -1.679  -6.707   0.310  1.00 40.28           H  
ATOM   3049 HH12 ARG A 295      -5.449  -6.292  -1.083  1.00 54.63           H  
ATOM   3050 HH11 ARG A 295      -5.191  -7.228   0.350  1.00 54.63           H  
ATOM   3051 HH22 ARG A 295      -2.367  -4.784  -1.013  1.00 47.01           H  
ATOM   3052 HH21 ARG A 295      -3.967  -4.537  -1.496  1.00 47.01           H  
ATOM   3053  N   ILE A 296      -0.465 -12.855  -0.879  1.00 39.55           N  
ANISOU 3053  N   ILE A 296     4599   5663   4764    144     45   -145
ATOM   3054  CA  ILE A 296       0.716 -13.689  -1.059  1.00 39.24           C  
ANISOU 3054  CA  ILE A 296     4661   5536   4714     21     93   -203
ATOM   3055  C   ILE A 296       0.495 -14.789  -2.039  1.00 44.39           C  
ANISOU 3055  C   ILE A 296     5226   6162   5478    -41    -69   -237
ATOM   3056  O   ILE A 296       1.432 -15.128  -2.744  1.00 50.02           O  
ANISOU 3056  O   ILE A 296     6089   6839   6079    -60   -141   -240
ATOM   3057  CB  ILE A 296       1.315 -14.115   0.326  1.00 38.08           C  
ANISOU 3057  CB  ILE A 296     4444   5333   4693    -95    287   -268
ATOM   3058  CG1 ILE A 296       2.760 -14.683   0.068  1.00 36.97           C  
ANISOU 3058  CG1 ILE A 296     4446   5205   4396    -42    452   -237
ATOM   3059  CG2 ILE A 296       0.461 -15.143   1.138  1.00 39.46           C  
ANISOU 3059  CG2 ILE A 296     4667   5414   4913   -236    311   -337
ATOM   3060  CD1 ILE A 296       3.558 -14.877   1.337  1.00 39.60           C  
ANISOU 3060  CD1 ILE A 296     4728   5485   4834   -148    650   -296
ATOM   3061  H   ILE A 296      -0.906 -13.035   0.011  1.00 39.55           H  
ATOM   3062  HA  ILE A 296       1.414 -13.073  -1.625  1.00 39.24           H  
ATOM   3063  HB  ILE A 296       1.488 -13.225   0.931  1.00 38.08           H  
ATOM   3064 HG13 ILE A 296       3.268 -14.020  -0.632  1.00 36.97           H  
ATOM   3065 HG12 ILE A 296       2.750 -15.637  -0.459  1.00 36.97           H  
ATOM   3066 HG21 ILE A 296      -0.552 -14.749   1.221  1.00 39.46           H  
ATOM   3067 HG22 ILE A 296       0.405 -16.115   0.648  1.00 39.46           H  
ATOM   3068 HG23 ILE A 296       0.850 -15.233   2.153  1.00 39.46           H  
ATOM   3069 HD11 ILE A 296       3.397 -15.916   1.624  1.00 39.60           H  
ATOM   3070 HD12 ILE A 296       4.628 -14.891   1.131  1.00 39.60           H  
ATOM   3071 HD13 ILE A 296       3.181 -14.384   2.233  1.00 39.60           H  
ATOM   3072  N   GLN A 297      -0.703 -15.295  -2.068  1.00 42.59           N  
ANISOU 3072  N   GLN A 297     4753   5952   5476    -76   -124   -263
ATOM   3073  CA  GLN A 297      -1.285 -16.299  -3.007  1.00 40.41           C  
ANISOU 3073  CA  GLN A 297     4374   5661   5320   -131   -283   -293
ATOM   3074  C   GLN A 297      -1.205 -15.676  -4.489  1.00 40.04           C  
ANISOU 3074  C   GLN A 297     4474   5641   5098    -41   -452   -242
ATOM   3075  O   GLN A 297      -0.471 -16.272  -5.323  1.00 42.47           O  
ANISOU 3075  O   GLN A 297     4844   5903   5389   -102   -540   -270
ATOM   3076  CB  GLN A 297      -2.665 -16.768  -2.563  1.00 46.60           C  
ANISOU 3076  CB  GLN A 297     4885   6492   6330   -126   -343   -300
ATOM   3077  CG  GLN A 297      -3.308 -17.923  -3.512  1.00 52.34           C  
ANISOU 3077  CG  GLN A 297     5503   7225   7157   -146   -533   -312
ATOM   3078  CD  GLN A 297      -2.506 -19.182  -3.513  1.00 45.97           C  
ANISOU 3078  CD  GLN A 297     4417   6456   6595   -163   -573   -328
ATOM   3079  OE1 GLN A 297      -1.810 -19.461  -2.504  1.00 46.56           O  
ANISOU 3079  OE1 GLN A 297     4372   6535   6783   -184   -445   -343
ATOM   3080  NE2 GLN A 297      -2.740 -20.053  -4.484  1.00 50.72           N  
ANISOU 3080  NE2 GLN A 297     4912   7083   7276   -152   -751   -324
ATOM   3081  H   GLN A 297      -1.208 -15.044  -1.231  1.00 42.59           H  
ATOM   3082  HA  GLN A 297      -0.538 -17.089  -3.085  1.00 40.41           H  
ATOM   3083  HB3 GLN A 297      -3.308 -15.905  -2.739  1.00 46.60           H  
ATOM   3084  HB2 GLN A 297      -2.720 -16.964  -1.492  1.00 46.60           H  
ATOM   3085  HG3 GLN A 297      -3.406 -17.568  -4.538  1.00 52.34           H  
ATOM   3086  HG2 GLN A 297      -4.292 -18.216  -3.145  1.00 52.34           H  
ATOM   3087 HE22 GLN A 297      -2.103 -20.835  -4.523  1.00 50.72           H  
ATOM   3088 HE21 GLN A 297      -3.414 -19.975  -5.233  1.00 50.72           H  
ATOM   3089  N   LEU A 298      -1.798 -14.465  -4.644  1.00 40.25           N  
ANISOU 3089  N   LEU A 298     4559   5743   4991    105   -502   -165
ATOM   3090  CA  LEU A 298      -1.614 -13.618  -5.776  1.00 42.49           C  
ANISOU 3090  CA  LEU A 298     4995   6055   5094    201   -656   -109
ATOM   3091  C   LEU A 298      -0.126 -13.189  -6.084  1.00 42.96           C  
ANISOU 3091  C   LEU A 298     5321   6060   4941    182   -598   -108
ATOM   3092  O   LEU A 298       0.103 -12.928  -7.238  1.00 43.23           O  
ANISOU 3092  O   LEU A 298     5484   6086   4855    210   -722    -89
ATOM   3093  CB  LEU A 298      -2.607 -12.348  -5.770  1.00 39.95           C  
ANISOU 3093  CB  LEU A 298     4675   5827   4679    363   -707    -25
ATOM   3094  CG  LEU A 298      -4.058 -12.641  -5.902  1.00 38.85           C  
ANISOU 3094  CG  LEU A 298     4281   5750   4732    401   -789    -16
ATOM   3095  CD1 LEU A 298      -4.874 -11.459  -5.609  1.00 40.84           C  
ANISOU 3095  CD1 LEU A 298     4548   6089   4881    557   -810     66
ATOM   3096  CD2 LEU A 298      -4.424 -13.195  -7.231  1.00 40.46           C  
ANISOU 3096  CD2 LEU A 298     4392   5956   5026    380   -980    -30
ATOM   3097  H   LEU A 298      -2.246 -13.960  -3.893  1.00 40.25           H  
ATOM   3098  HA  LEU A 298      -1.889 -14.127  -6.699  1.00 42.49           H  
ATOM   3099  HB3 LEU A 298      -2.200 -11.678  -6.527  1.00 39.95           H  
ATOM   3100  HB2 LEU A 298      -2.502 -11.904  -4.780  1.00 39.95           H  
ATOM   3101  HG  LEU A 298      -4.361 -13.396  -5.176  1.00 38.85           H  
ATOM   3102 HD11 LEU A 298      -4.323 -10.520  -5.578  1.00 40.84           H  
ATOM   3103 HD12 LEU A 298      -5.567 -11.167  -6.398  1.00 40.84           H  
ATOM   3104 HD13 LEU A 298      -5.465 -11.617  -4.706  1.00 40.84           H  
ATOM   3105 HD21 LEU A 298      -5.443 -13.577  -7.166  1.00 40.46           H  
ATOM   3106 HD22 LEU A 298      -4.303 -12.340  -7.896  1.00 40.46           H  
ATOM   3107 HD23 LEU A 298      -3.785 -13.949  -7.689  1.00 40.46           H  
ATOM   3108  N   LEU A 299       0.867 -13.071  -5.195  1.00 46.76           N  
ANISOU 3108  N   LEU A 299     5892   6503   5370    139   -411   -127
ATOM   3109  CA  LEU A 299       2.333 -12.842  -5.446  1.00 48.96           C  
ANISOU 3109  CA  LEU A 299     6424   6729   5449    120   -346   -126
ATOM   3110  C   LEU A 299       3.069 -13.963  -6.219  1.00 46.02           C  
ANISOU 3110  C   LEU A 299     6068   6264   5155    -33   -327   -204
ATOM   3111  O   LEU A 299       3.843 -13.726  -7.131  1.00 48.72           O  
ANISOU 3111  O   LEU A 299     6616   6558   5338    -51   -320   -205
ATOM   3112  CB  LEU A 299       3.072 -12.356  -4.142  1.00 45.86           C  
ANISOU 3112  CB  LEU A 299     6135   6337   4952    143   -152   -109
ATOM   3113  CG  LEU A 299       4.657 -12.401  -4.234  1.00 54.31           C  
ANISOU 3113  CG  LEU A 299     7487   7406   5744    217   -124    -56
ATOM   3114  CD1 LEU A 299       5.170 -11.494  -5.386  1.00 46.34           C  
ANISOU 3114  CD1 LEU A 299     6521   6489   4597    386   -198     36
ATOM   3115  CD2 LEU A 299       5.290 -11.945  -2.886  1.00 45.02           C  
ANISOU 3115  CD2 LEU A 299     6432   6180   4492    162     83    -79
ATOM   3116  H   LEU A 299       0.559 -13.297  -4.260  1.00 46.76           H  
ATOM   3117  HA  LEU A 299       2.298 -11.987  -6.120  1.00 48.96           H  
ATOM   3118  HB3 LEU A 299       2.705 -12.929  -3.290  1.00 45.86           H  
ATOM   3119  HB2 LEU A 299       2.831 -11.336  -3.843  1.00 45.86           H  
ATOM   3120  HG  LEU A 299       5.006 -13.419  -4.404  1.00 54.31           H  
ATOM   3121 HD11 LEU A 299       5.610 -10.513  -5.206  1.00 46.34           H  
ATOM   3122 HD12 LEU A 299       5.837 -12.072  -6.025  1.00 46.34           H  
ATOM   3123 HD13 LEU A 299       4.417 -11.138  -6.089  1.00 46.34           H  
ATOM   3124 HD21 LEU A 299       6.368 -12.095  -2.944  1.00 45.02           H  
ATOM   3125 HD22 LEU A 299       5.187 -10.865  -2.783  1.00 45.02           H  
ATOM   3126 HD23 LEU A 299       4.957 -12.499  -2.008  1.00 45.02           H  
ATOM   3127  N   LYS A 300       2.768 -15.230  -5.839  1.00 41.13           N  
ANISOU 3127  N   LYS A 300     5236   5616   4776   -142   -316   -269
ATOM   3128  CA  LYS A 300       3.322 -16.526  -6.264  1.00 46.19           C  
ANISOU 3128  CA  LYS A 300     5872   6170   5508   -290   -306   -344
ATOM   3129  C   LYS A 300       2.918 -16.962  -7.705  1.00 44.83           C  
ANISOU 3129  C   LYS A 300     5707   5991   5335   -298   -503   -348
ATOM   3130  O   LYS A 300       3.725 -17.672  -8.282  1.00 43.87           O  
ANISOU 3130  O   LYS A 300     5641   5796   5231   -406   -510   -401
ATOM   3131  CB  LYS A 300       2.856 -17.647  -5.290  1.00 46.13           C  
ANISOU 3131  CB  LYS A 300     5630   6137   5760   -402   -221   -409
ATOM   3132  CG  LYS A 300       3.464 -17.412  -3.892  1.00 46.19           C  
ANISOU 3132  CG  LYS A 300     5653   6125   5773   -432     -5   -425
ATOM   3133  CD  LYS A 300       3.048 -18.523  -2.877  1.00 43.58           C  
ANISOU 3133  CD  LYS A 300     5117   5751   5691   -564     86   -498
ATOM   3134  CE  LYS A 300       1.563 -18.482  -2.382  1.00 51.59           C  
ANISOU 3134  CE  LYS A 300     6197   6723   6682   -615    307   -523
ATOM   3135  NZ  LYS A 300       1.307 -19.328  -1.280  1.00 62.17           N1+
ANISOU 3135  NZ  LYS A 300     7358   8010   8254   -753    402   -597
ATOM   3136  H   LYS A 300       2.130 -15.366  -5.067  1.00 41.13           H  
ATOM   3137  HA  LYS A 300       4.404 -16.391  -6.238  1.00 46.19           H  
ATOM   3138  HB3 LYS A 300       3.154 -18.628  -5.660  1.00 46.13           H  
ATOM   3139  HB2 LYS A 300       1.783 -17.835  -5.256  1.00 46.13           H  
ATOM   3140  HG3 LYS A 300       3.455 -16.387  -3.523  1.00 46.19           H  
ATOM   3141  HG2 LYS A 300       4.534 -17.560  -4.040  1.00 46.19           H  
ATOM   3142  HD3 LYS A 300       3.688 -18.423  -2.000  1.00 43.58           H  
ATOM   3143  HD2 LYS A 300       3.190 -19.486  -3.369  1.00 43.58           H  
ATOM   3144  HE3 LYS A 300       0.840 -18.648  -3.181  1.00 51.59           H  
ATOM   3145  HE2 LYS A 300       1.377 -17.550  -1.849  1.00 51.59           H  
ATOM   3146  HZ1 LYS A 300       0.359 -19.110  -1.010  1.00 62.17           H  
ATOM   3147  HZ2 LYS A 300       1.444 -20.282  -1.581  1.00 62.17           H  
ATOM   3148  HZ3 LYS A 300       1.868 -19.176  -0.454  1.00 62.17           H  
ATOM   3149  N   ILE A 301       1.736 -16.716  -8.126  1.00 47.18           N  
ANISOU 3149  N   ILE A 301     5952   6364   5612   -185   -662   -293
ATOM   3150  CA  ILE A 301       1.215 -17.039  -9.420  1.00 46.46           C  
ANISOU 3150  CA  ILE A 301     5867   6274   5513   -180   -857   -291
ATOM   3151  C   ILE A 301       1.899 -16.086 -10.395  1.00 50.75           C  
ANISOU 3151  C   ILE A 301     6684   6800   5798   -122   -899   -252
ATOM   3152  O   ILE A 301       1.563 -14.895 -10.507  1.00 50.52           O  
ANISOU 3152  O   ILE A 301     6812   6799   5583    -25   -833   -196
ATOM   3153  CB  ILE A 301      -0.309 -16.826  -9.378  1.00 46.01           C  
ANISOU 3153  CB  ILE A 301     5641   6305   5536    -78  -1007   -246
ATOM   3154  CG1 ILE A 301      -1.164 -17.645  -8.410  1.00 42.76           C  
ANISOU 3154  CG1 ILE A 301     4955   5907   5383   -138   -961   -284
ATOM   3155  CG2 ILE A 301      -0.954 -16.972 -10.808  1.00 53.62           C  
ANISOU 3155  CG2 ILE A 301     6618   7275   6482    -65  -1213   -240
ATOM   3156  CD1 ILE A 301      -2.524 -16.984  -8.080  1.00 44.43           C  
ANISOU 3156  CD1 ILE A 301     4998   6210   5675    -31  -1079   -236
ATOM   3157  H   ILE A 301       1.159 -16.275  -7.424  1.00 47.18           H  
ATOM   3158  HA  ILE A 301       1.473 -18.091  -9.545  1.00 46.46           H  
ATOM   3159  HB  ILE A 301      -0.452 -15.803  -9.032  1.00 46.01           H  
ATOM   3160 HG13 ILE A 301      -0.566 -17.752  -7.505  1.00 42.76           H  
ATOM   3161 HG12 ILE A 301      -1.262 -18.668  -8.771  1.00 42.76           H  
ATOM   3162 HG21 ILE A 301      -0.290 -16.698 -11.628  1.00 53.62           H  
ATOM   3163 HG22 ILE A 301      -1.421 -17.935 -11.013  1.00 53.62           H  
ATOM   3164 HG23 ILE A 301      -1.766 -16.244 -10.775  1.00 53.62           H  
ATOM   3165 HD11 ILE A 301      -2.457 -15.953  -8.429  1.00 44.43           H  
ATOM   3166 HD12 ILE A 301      -3.294 -17.549  -8.606  1.00 44.43           H  
ATOM   3167 HD13 ILE A 301      -2.829 -16.876  -7.040  1.00 44.43           H  
ATOM   3168  N   ASP A 302       2.881 -16.589 -11.059  1.00 49.76           N  
ANISOU 3168  N   ASP A 302     6618   6630   5657   -179  -1012   -281
ATOM   3169  CA  ASP A 302       3.661 -16.068 -12.210  1.00 50.66           C  
ANISOU 3169  CA  ASP A 302     6990   6723   5534   -132  -1062   -248
ATOM   3170  C   ASP A 302       2.801 -15.563 -13.394  1.00 49.83           C  
ANISOU 3170  C   ASP A 302     6910   6676   5348    -22  -1269   -193
ATOM   3171  O   ASP A 302       3.167 -14.521 -13.912  1.00 52.23           O  
ANISOU 3171  O   ASP A 302     7418   6998   5429     78  -1304   -134
ATOM   3172  CB  ASP A 302       4.777 -17.000 -12.739  1.00 61.49           C  
ANISOU 3172  CB  ASP A 302     8453   7996   6914   -274  -1032   -318
ATOM   3173  CG  ASP A 302       5.857 -17.624 -11.834  1.00 66.58           C  
ANISOU 3173  CG  ASP A 302     9227   8581   7490   -336   -824   -343
ATOM   3174  OD1 ASP A 302       6.298 -18.746 -12.026  1.00 59.73           O  
ANISOU 3174  OD1 ASP A 302     8526   7737   6431   -243   -748   -287
ATOM   3175  OD2 ASP A 302       6.194 -16.928 -10.872  1.00 72.68           O1-
ANISOU 3175  OD2 ASP A 302     9931   9284   8399   -477   -735   -416
ATOM   3176  H   ASP A 302       3.071 -17.553 -10.829  1.00 49.76           H  
ATOM   3177  HA  ASP A 302       4.232 -15.213 -11.847  1.00 50.66           H  
ATOM   3178  HB3 ASP A 302       5.343 -16.398 -13.450  1.00 61.49           H  
ATOM   3179  HB2 ASP A 302       4.399 -17.877 -13.266  1.00 61.49           H  
ATOM   3180  N   SER A 303       1.967 -16.429 -13.929  1.00 51.97           N  
ANISOU 3180  N   SER A 303     6978   6977   5791    -34  -1406   -209
ATOM   3181  CA  SER A 303       1.176 -16.202 -15.081  1.00 56.06           C  
ANISOU 3181  CA  SER A 303     7497   7556   6249     73  -1606   -156
ATOM   3182  C   SER A 303       0.167 -15.077 -14.811  1.00 51.46           C  
ANISOU 3182  C   SER A 303     6831   7069   5653    216  -1625    -84
ATOM   3183  O   SER A 303      -0.696 -15.236 -13.932  1.00 53.34           O  
ANISOU 3183  O   SER A 303     6889   7332   6044    202  -1544    -96
ATOM   3184  CB  SER A 303       0.516 -17.506 -15.518  1.00 53.34           C  
ANISOU 3184  CB  SER A 303     6971   7200   6094     -7  -1749   -206
ATOM   3185  OG  SER A 303      -0.113 -17.226 -16.730  1.00 54.46           O  
ANISOU 3185  OG  SER A 303     7102   7406   6185    101  -1941   -154
ATOM   3186  H   SER A 303       1.806 -17.271 -13.395  1.00 51.97           H  
ATOM   3187  HA  SER A 303       1.900 -15.900 -15.838  1.00 56.06           H  
ATOM   3188  HB3 SER A 303      -0.246 -17.977 -14.897  1.00 53.34           H  
ATOM   3189  HB2 SER A 303       1.319 -18.210 -15.740  1.00 53.34           H  
ATOM   3190  HG  SER A 303       0.512 -17.567 -17.375  1.00 54.46           H  
ATOM   3191  N   ALA A 304       0.312 -13.983 -15.576  1.00 47.59           N  
ANISOU 3191  N   ALA A 304     6475   6630   4976    354  -1731     -9
ATOM   3192  CA  ALA A 304      -0.653 -12.907 -15.482  1.00 44.31           C  
ANISOU 3192  CA  ALA A 304     5980   6308   4546    496  -1771     64
ATOM   3193  C   ALA A 304      -2.031 -13.361 -15.963  1.00 49.25           C  
ANISOU 3193  C   ALA A 304     6351   6982   5378    501  -1905     54
ATOM   3194  O   ALA A 304      -3.052 -12.886 -15.510  1.00 52.59           O  
ANISOU 3194  O   ALA A 304     6627   7470   5883    571  -1894     86
ATOM   3195  CB  ALA A 304      -0.221 -11.681 -16.365  1.00 45.10           C  
ANISOU 3195  CB  ALA A 304     6290   6451   4396    643  -1857    148
ATOM   3196  H   ALA A 304       0.813 -14.036 -16.451  1.00 47.59           H  
ATOM   3197  HA  ALA A 304      -0.615 -12.685 -14.416  1.00 44.31           H  
ATOM   3198  HB1 ALA A 304      -1.015 -10.935 -16.338  1.00 45.10           H  
ATOM   3199  HB2 ALA A 304       0.791 -11.366 -16.110  1.00 45.10           H  
ATOM   3200  HB3 ALA A 304      -0.314 -11.936 -17.421  1.00 45.10           H  
ATOM   3201  N   ILE A 305      -2.100 -14.374 -16.813  1.00 50.61           N  
ANISOU 3201  N   ILE A 305     6471   7125   5635    429  -2033     12
ATOM   3202  CA  ILE A 305      -3.337 -15.104 -17.264  1.00 52.46           C  
ANISOU 3202  CA  ILE A 305     6465   7406   6060    433  -2168      3
ATOM   3203  C   ILE A 305      -4.054 -15.775 -16.110  1.00 54.37           C  
ANISOU 3203  C   ILE A 305     6475   7641   6542    342  -2059    -49
ATOM   3204  O   ILE A 305      -5.325 -15.606 -15.941  1.00 57.43           O  
ANISOU 3204  O   ILE A 305     6675   8094   7052    399  -2090    -25
ATOM   3205  CB  ILE A 305      -3.023 -16.116 -18.398  1.00  0.00           C  
ATOM   3206  CG1 ILE A 305      -2.568 -15.540 -19.778  1.00  0.00           C  
ATOM   3207  CG2 ILE A 305      -4.195 -17.233 -18.595  1.00  0.00           C  
ATOM   3208  CD1 ILE A 305      -1.427 -16.312 -20.452  1.00  0.00           C  
ATOM   3209  H   ILE A 305      -1.223 -14.822 -17.038  1.00 50.61           H  
ATOM   3210  HA  ILE A 305      -4.007 -14.297 -17.561  1.00 52.46           H  
ATOM   3211  HB  ILE A 305      -2.234 -16.767 -18.021  1.00  0.00           H  
ATOM   3212 HG13 ILE A 305      -2.273 -14.494 -19.696  1.00  0.00           H  
ATOM   3213 HG12 ILE A 305      -3.391 -15.511 -20.492  1.00  0.00           H  
ATOM   3214 HG21 ILE A 305      -3.929 -17.800 -19.487  1.00  0.00           H  
ATOM   3215 HG22 ILE A 305      -4.172 -17.961 -17.785  1.00  0.00           H  
ATOM   3216 HG23 ILE A 305      -5.136 -16.683 -18.605  1.00  0.00           H  
ATOM   3217 HD11 ILE A 305      -0.709 -16.650 -19.705  1.00  0.00           H  
ATOM   3218 HD12 ILE A 305      -1.767 -17.241 -20.910  1.00  0.00           H  
ATOM   3219 HD13 ILE A 305      -0.909 -15.718 -21.205  1.00  0.00           H  
ATOM   3220  N   GLN A 306      -3.282 -16.460 -15.260  1.00 52.70           N  
ANISOU 3220  N   GLN A 306     6271   7350   6402    200  -1929   -120
ATOM   3221  CA  GLN A 306      -3.857 -17.100 -14.107  1.00 54.23           C  
ANISOU 3221  CA  GLN A 306     6250   7533   6821    109  -1818   -170
ATOM   3222  C   GLN A 306      -4.341 -16.029 -13.036  1.00 52.44           C  
ANISOU 3222  C   GLN A 306     6005   7345   6573    179  -1674   -134
ATOM   3223  O   GLN A 306      -5.476 -16.205 -12.544  1.00 64.64           O  
ANISOU 3223  O   GLN A 306     7362   8896   8304    128  -1586   -164
ATOM   3224  CB  GLN A 306      -2.953 -18.240 -13.559  1.00 59.16           C  
ANISOU 3224  CB  GLN A 306     6901   8061   7518    -58  -1708   -253
ATOM   3225  CG  GLN A 306      -3.497 -19.117 -12.438  1.00 69.25           C  
ANISOU 3225  CG  GLN A 306     8286   9282   8743   -128  -1814   -287
ATOM   3226  CD  GLN A 306      -2.641 -20.381 -12.276  1.00 91.91           C  
ANISOU 3226  CD  GLN A 306    11238  12054  11628   -276  -1677   -358
ATOM   3227  OE1 GLN A 306      -1.446 -20.207 -12.140  1.00 97.81           O  
ANISOU 3227  OE1 GLN A 306    11926  12777  12461   -336  -1510   -387
ATOM   3228  NE2 GLN A 306      -3.199 -21.609 -12.460  1.00 86.92           N  
ANISOU 3228  NE2 GLN A 306    10746  11366  10914   -333  -1744   -384
ATOM   3229  H   GLN A 306      -2.292 -16.371 -15.438  1.00 52.70           H  
ATOM   3230  HA  GLN A 306      -4.726 -17.592 -14.544  1.00 54.23           H  
ATOM   3231  HB3 GLN A 306      -2.037 -17.732 -13.257  1.00 59.16           H  
ATOM   3232  HB2 GLN A 306      -2.686 -18.957 -14.335  1.00 59.16           H  
ATOM   3233  HG3 GLN A 306      -4.468 -19.491 -12.764  1.00 69.25           H  
ATOM   3234  HG2 GLN A 306      -3.673 -18.592 -11.499  1.00 69.25           H  
ATOM   3235 HE22 GLN A 306      -2.765 -22.521 -12.485  1.00 86.92           H  
ATOM   3236 HE21 GLN A 306      -4.185 -21.544 -12.668  1.00 86.92           H  
ATOM   3237  N   ARG A 307      -3.540 -15.025 -12.777  1.00 51.09           N  
ANISOU 3237  N   ARG A 307     6030   7200   6180    291  -1641    -70
ATOM   3238  CA  ARG A 307      -3.916 -13.844 -11.910  1.00 47.27           C  
ANISOU 3238  CA  ARG A 307     5546   6760   5656    368  -1512    -29
ATOM   3239  C   ARG A 307      -5.322 -13.216 -12.337  1.00 49.98           C  
ANISOU 3239  C   ARG A 307     5779   7200   6013    509  -1619     40
ATOM   3240  O   ARG A 307      -6.185 -13.174 -11.443  1.00 53.21           O  
ANISOU 3240  O   ARG A 307     6015   7647   6554    525  -1559     43
ATOM   3241  CB  ARG A 307      -2.875 -12.735 -11.577  1.00 46.23           C  
ANISOU 3241  CB  ARG A 307     5685   6605   5274    413  -1417      5
ATOM   3242  CG  ARG A 307      -1.496 -13.126 -10.999  1.00 42.77           C  
ANISOU 3242  CG  ARG A 307     5268   6194   4789    463  -1251     34
ATOM   3243  CD  ARG A 307      -0.588 -11.975 -10.503  1.00 45.10           C  
ANISOU 3243  CD  ARG A 307     5804   6431   4900    432  -1115     29
ATOM   3244  NE  ARG A 307      -0.138 -11.075 -11.622  1.00 44.29           N  
ANISOU 3244  NE  ARG A 307     5910   6312   4607    470  -1221     57
ATOM   3245  CZ  ARG A 307       0.948 -11.303 -12.406  1.00 48.20           C  
ANISOU 3245  CZ  ARG A 307     6585   6732   4995    395  -1164     25
ATOM   3246  NH1 ARG A 307       1.794 -12.310 -12.232  1.00 51.49           N  
ANISOU 3246  NH1 ARG A 307     7003   7083   5479    276  -1001    -37
ATOM   3247  NH2 ARG A 307       1.071 -10.449 -13.446  1.00 46.25           N1+
ANISOU 3247  NH2 ARG A 307     6522   6476   4574    442  -1271     55
ATOM   3248  H   ARG A 307      -2.814 -14.830 -13.452  1.00 51.09           H  
ATOM   3249  HA  ARG A 307      -4.146 -14.463 -11.043  1.00 47.27           H  
ATOM   3250  HB3 ARG A 307      -3.239 -11.954 -10.910  1.00 46.23           H  
ATOM   3251  HB2 ARG A 307      -2.670 -12.123 -12.455  1.00 46.23           H  
ATOM   3252  HG3 ARG A 307      -0.903 -13.707 -11.705  1.00 42.77           H  
ATOM   3253  HG2 ARG A 307      -1.365 -13.846 -10.191  1.00 42.77           H  
ATOM   3254  HD3 ARG A 307       0.209 -12.304  -9.836  1.00 45.10           H  
ATOM   3255  HD2 ARG A 307      -1.160 -11.274  -9.895  1.00 45.10           H  
ATOM   3256  HE  ARG A 307      -0.758 -10.320 -11.881  1.00 44.29           H  
ATOM   3257 HH12 ARG A 307       2.412 -12.535 -12.999  1.00 51.49           H  
ATOM   3258 HH11 ARG A 307       1.779 -13.028 -11.521  1.00 51.49           H  
ATOM   3259 HH22 ARG A 307       1.725 -10.660 -14.186  1.00 46.25           H  
ATOM   3260 HH21 ARG A 307       0.539  -9.590 -13.446  1.00 46.25           H  
ATOM   3261  N   LEU A 308      -5.442 -12.851 -13.612  1.00 50.65           N  
ANISOU 3261  N   LEU A 308     5958   7323   5962    611  -1780     95
ATOM   3262  CA  LEU A 308      -6.712 -12.490 -14.267  1.00 48.29           C  
ANISOU 3262  CA  LEU A 308     5553   7116   5679    746  -1897    160
ATOM   3263  C   LEU A 308      -7.945 -13.434 -14.087  1.00 49.98           C  
ANISOU 3263  C   LEU A 308     5481   7354   6155    698  -1952    125
ATOM   3264  O   LEU A 308      -9.102 -12.971 -14.182  1.00 52.35           O  
ANISOU 3264  O   LEU A 308     5641   7723   6526    783  -1969    164
ATOM   3265  CB  LEU A 308      -6.512 -12.097 -15.754  1.00 49.33           C  
ANISOU 3265  CB  LEU A 308     5823   7275   5645    842  -2074    214
ATOM   3266  CG  LEU A 308      -5.524 -10.911 -16.005  1.00 40.69           C  
ANISOU 3266  CG  LEU A 308     5012   6169   4279    911  -2026    262
ATOM   3267  CD1 LEU A 308      -5.372 -10.708 -17.529  1.00 43.12           C  
ANISOU 3267  CD1 LEU A 308     5456   6481   4446    966  -2160    312
ATOM   3268  CD2 LEU A 308      -6.173  -9.619 -15.471  1.00 50.00           C  
ANISOU 3268  CD2 LEU A 308     6218   7408   5372   1025  -1931    327
ATOM   3269  H   LEU A 308      -4.778 -12.977 -14.362  1.00 50.65           H  
ATOM   3270  HA  LEU A 308      -7.089 -11.617 -13.735  1.00 48.29           H  
ATOM   3271  HB3 LEU A 308      -7.547 -11.853 -15.994  1.00 49.33           H  
ATOM   3272  HB2 LEU A 308      -6.236 -13.044 -16.217  1.00 49.33           H  
ATOM   3273  HG  LEU A 308      -4.566 -11.000 -15.492  1.00 40.69           H  
ATOM   3274 HD11 LEU A 308      -5.940  -9.888 -17.969  1.00 43.12           H  
ATOM   3275 HD12 LEU A 308      -4.409 -10.329 -17.870  1.00 43.12           H  
ATOM   3276 HD13 LEU A 308      -5.647 -11.566 -18.142  1.00 43.12           H  
ATOM   3277 HD21 LEU A 308      -6.168  -9.608 -14.381  1.00 50.00           H  
ATOM   3278 HD22 LEU A 308      -5.782  -8.717 -15.942  1.00 50.00           H  
ATOM   3279 HD23 LEU A 308      -7.205  -9.723 -15.806  1.00 50.00           H  
ATOM   3280  N   ARG A 309      -7.730 -14.744 -13.873  1.00 52.27           N  
ANISOU 3280  N   ARG A 309     5680   7588   6594    563  -1978     52
ATOM   3281  CA  ARG A 309      -8.715 -15.743 -13.714  1.00 48.84           C  
ANISOU 3281  CA  ARG A 309     4971   7171   6416    506  -2015     14
ATOM   3282  C   ARG A 309      -9.092 -15.834 -12.192  1.00 51.37           C  
ANISOU 3282  C   ARG A 309     5158   7494   6866    473  -1844     -6
ATOM   3283  O   ARG A 309     -10.319 -15.870 -11.817  1.00 50.41           O  
ANISOU 3283  O   ARG A 309     4865   7435   6854    536  -1861     22
ATOM   3284  CB  ARG A 309      -8.332 -17.157 -14.121  1.00 47.52           C  
ANISOU 3284  CB  ARG A 309     4752   6937   6368    360  -2063    -62
ATOM   3285  CG  ARG A 309      -8.441 -17.342 -15.642  1.00 49.25           C  
ANISOU 3285  CG  ARG A 309     4785   7194   6735    363  -2243    -67
ATOM   3286  CD  ARG A 309      -7.973 -18.698 -16.092  1.00 54.69           C  
ANISOU 3286  CD  ARG A 309     5421   7812   7546    207  -2275   -146
ATOM   3287  NE  ARG A 309      -8.881 -19.766 -15.636  1.00 63.80           N  
ANISOU 3287  NE  ARG A 309     6815   8901   8526    164  -2268   -163
ATOM   3288  CZ  ARG A 309      -9.171 -20.887 -16.278  1.00 63.90           C  
ANISOU 3288  CZ  ARG A 309     6944   8914   8421    198  -2421   -146
ATOM   3289  NH1 ARG A 309      -8.874 -21.171 -17.498  1.00 62.92           N  
ANISOU 3289  NH1 ARG A 309     6716   8851   8339    271  -2597   -114
ATOM   3290  NH2 ARG A 309      -9.904 -21.706 -15.515  1.00 57.25           N1+
ANISOU 3290  NH2 ARG A 309     6329   8010   7414    161  -2395   -160
ATOM   3291  H   ARG A 309      -6.841 -15.006 -13.471  1.00 52.27           H  
ATOM   3292  HA  ARG A 309      -9.624 -15.383 -14.196  1.00 48.84           H  
ATOM   3293  HB3 ARG A 309      -9.067 -17.862 -13.732  1.00 47.52           H  
ATOM   3294  HB2 ARG A 309      -7.359 -17.446 -13.724  1.00 47.52           H  
ATOM   3295  HG3 ARG A 309      -7.886 -16.542 -16.133  1.00 49.25           H  
ATOM   3296  HG2 ARG A 309      -9.499 -17.218 -15.873  1.00 49.25           H  
ATOM   3297  HD3 ARG A 309      -7.055 -18.920 -15.547  1.00 54.69           H  
ATOM   3298  HD2 ARG A 309      -7.755 -18.709 -17.160  1.00 54.69           H  
ATOM   3299  HE  ARG A 309      -9.086 -19.653 -14.654  1.00 63.80           H  
ATOM   3300 HH12 ARG A 309      -9.324 -21.946 -17.963  1.00 62.92           H  
ATOM   3301 HH11 ARG A 309      -8.321 -20.575 -18.098  1.00 62.92           H  
ATOM   3302 HH22 ARG A 309      -9.644 -22.662 -15.714  1.00 57.25           H  
ATOM   3303 HH21 ARG A 309     -10.307 -21.415 -14.636  1.00 57.25           H  
ATOM   3304  N   CYS A 310      -8.089 -15.788 -11.236  1.00 51.31           N  
ANISOU 3304  N   CYS A 310     5229   7417   6848    373  -1677    -53
ATOM   3305  CA  CYS A 310      -8.339 -15.711  -9.778  1.00 51.51           C  
ANISOU 3305  CA  CYS A 310     5143   7441   6988    338  -1506    -74
ATOM   3306  C   CYS A 310      -8.951 -14.342  -9.300  1.00 49.86           C  
ANISOU 3306  C   CYS A 310     4951   7306   6688    482  -1473      0
ATOM   3307  O   CYS A 310      -9.891 -14.406  -8.489  1.00 49.90           O  
ANISOU 3307  O   CYS A 310     4779   7349   6833    499  -1419      3
ATOM   3308  CB  CYS A 310      -7.002 -15.948  -8.988  1.00 49.34           C  
ANISOU 3308  CB  CYS A 310     4998   7083   6665    230  -1331   -124
ATOM   3309  SG  CYS A 310      -7.184 -15.971  -7.185  1.00 74.31           S  
ANISOU 3309  SG  CYS A 310     8078  10154  10001     36  -1322   -223
ATOM   3310  H   CYS A 310      -7.160 -15.635 -11.602  1.00 51.31           H  
ATOM   3311  HA  CYS A 310      -8.938 -16.579  -9.503  1.00 51.51           H  
ATOM   3312  HB3 CYS A 310      -6.304 -15.139  -9.204  1.00 49.34           H  
ATOM   3313  HB2 CYS A 310      -6.518 -16.886  -9.261  1.00 49.34           H  
ATOM   3314  HG  CYS A 310      -7.834 -17.134  -7.082  1.00 74.31           H  
ATOM   3315  N   GLU A 311      -8.522 -13.199  -9.930  1.00 48.42           N  
ANISOU 3315  N   GLU A 311     4982   7147   6269    589  -1506     62
ATOM   3316  CA  GLU A 311      -8.987 -11.831  -9.599  1.00 46.75           C  
ANISOU 3316  CA  GLU A 311     4801   7006   5956    727  -1474    134
ATOM   3317  C   GLU A 311     -10.442 -11.587  -9.872  1.00 49.84           C  
ANISOU 3317  C   GLU A 311     5004   7478   6455    820  -1606    175
ATOM   3318  O   GLU A 311     -11.109 -10.844  -9.147  1.00 52.83           O  
ANISOU 3318  O   GLU A 311     5308   7911   6853    900  -1555    214
ATOM   3319  CB  GLU A 311      -7.988 -10.776 -10.141  1.00 45.59           C  
ANISOU 3319  CB  GLU A 311     4923   6868   5533    823  -1498    194
ATOM   3320  CG  GLU A 311      -6.685 -10.871  -9.444  1.00 49.21           C  
ANISOU 3320  CG  GLU A 311     5578   7252   5866    745  -1353    162
ATOM   3321  CD  GLU A 311      -5.574 -10.052 -10.127  1.00 47.85           C  
ANISOU 3321  CD  GLU A 311     5671   7084   5424    833  -1393    220
ATOM   3322  OE1 GLU A 311      -5.301  -9.959 -11.341  1.00 48.37           O  
ANISOU 3322  OE1 GLU A 311     5766   7210   5402    953  -1540    284
ATOM   3323  OE2 GLU A 311      -4.949  -9.231  -9.313  1.00 41.62           O  
ANISOU 3323  OE2 GLU A 311     5061   6240   4512    785  -1278    202
ATOM   3324  H   GLU A 311      -7.643 -13.240 -10.424  1.00 48.42           H  
ATOM   3325  HA  GLU A 311      -8.992 -11.883  -8.510  1.00 46.75           H  
ATOM   3326  HB3 GLU A 311      -8.314  -9.751  -9.965  1.00 45.59           H  
ATOM   3327  HB2 GLU A 311      -7.977 -10.649 -11.224  1.00 45.59           H  
ATOM   3328  HG3 GLU A 311      -6.317 -11.885  -9.289  1.00 49.21           H  
ATOM   3329  HG2 GLU A 311      -6.812 -10.595  -8.397  1.00 49.21           H  
ATOM   3330  HE2 GLU A 311      -4.506  -8.565  -9.844  1.00 41.62           H  
ATOM   3331  N   LEU A 312     -10.990 -12.335 -10.832  1.00 51.03           N  
ANISOU 3331  N   LEU A 312     5075   7638   6676    813  -1776    168
ATOM   3332  CA  LEU A 312     -12.452 -12.276 -11.140  1.00 53.92           C  
ANISOU 3332  CA  LEU A 312     5255   8081   7153    899  -1905    206
ATOM   3333  C   LEU A 312     -13.313 -12.774  -9.970  1.00 56.29           C  
ANISOU 3333  C   LEU A 312     5292   8382   7712    825  -1840    160
ATOM   3334  O   LEU A 312     -14.218 -12.022  -9.507  1.00 59.57           O  
ANISOU 3334  O   LEU A 312     5621   8829   8184    858  -1784    228
ATOM   3335  CB  LEU A 312     -12.716 -12.984 -12.466  1.00 53.32           C  
ANISOU 3335  CB  LEU A 312     5208   7995   7057    882  -2052    231
ATOM   3336  CG  LEU A 312     -12.574 -11.925 -13.708  1.00 53.27           C  
ANISOU 3336  CG  LEU A 312     5181   8002   7059    870  -1997    355
ATOM   3337  CD1 LEU A 312     -12.802 -12.791 -14.983  1.00 53.67           C  
ANISOU 3337  CD1 LEU A 312     5399   8001   6994    904  -1901    473
ATOM   3338  CD2 LEU A 312     -13.666 -10.784 -13.676  1.00 49.73           C  
ANISOU 3338  CD2 LEU A 312     4770   7562   6565    841  -2096    361
ATOM   3339  H   LEU A 312     -10.435 -13.072 -11.242  1.00 51.03           H  
ATOM   3340  HA  LEU A 312     -12.815 -11.249 -11.166  1.00 53.92           H  
ATOM   3341  HB3 LEU A 312     -13.618 -13.596 -12.496  1.00 53.32           H  
ATOM   3342  HB2 LEU A 312     -11.916 -13.692 -12.686  1.00 53.32           H  
ATOM   3343  HG  LEU A 312     -11.596 -11.450 -13.638  1.00 53.27           H  
ATOM   3344 HD11 LEU A 312     -12.104 -13.627 -15.020  1.00 53.67           H  
ATOM   3345 HD12 LEU A 312     -13.813 -13.195 -14.931  1.00 53.67           H  
ATOM   3346 HD13 LEU A 312     -12.728 -12.121 -15.840  1.00 53.67           H  
ATOM   3347 HD21 LEU A 312     -14.290 -10.640 -14.558  1.00 49.73           H  
ATOM   3348 HD22 LEU A 312     -14.465 -11.010 -12.970  1.00 49.73           H  
ATOM   3349 HD23 LEU A 312     -13.296  -9.785 -13.447  1.00 49.73           H  
ATOM   3350  N   ASP A 313     -12.891 -13.865  -9.341  1.00 50.03           N  
ANISOU 3350  N   ASP A 313     4436   7519   7053    674  -1764     81
ATOM   3351  CA  ASP A 313     -13.682 -14.451  -8.270  1.00 53.38           C  
ANISOU 3351  CA  ASP A 313     4628   7938   7715    597  -1676     35
ATOM   3352  C   ASP A 313     -13.656 -13.523  -7.023  1.00 58.85           C  
ANISOU 3352  C   ASP A 313     5324   8649   8386    638  -1509     55
ATOM   3353  O   ASP A 313     -14.630 -13.324  -6.290  1.00 60.05           O  
ANISOU 3353  O   ASP A 313     5307   8854   8655    690  -1499     76
ATOM   3354  CB  ASP A 313     -13.120 -15.782  -7.716  1.00 54.89           C  
ANISOU 3354  CB  ASP A 313     4784   8044   8026    426  -1613    -51
ATOM   3355  CG  ASP A 313     -12.723 -16.892  -8.749  1.00 64.42           C  
ANISOU 3355  CG  ASP A 313     5718   9254   9506    345  -1606    -97
ATOM   3356  OD1 ASP A 313     -11.951 -17.746  -8.328  1.00 69.17           O  
ANISOU 3356  OD1 ASP A 313     6156   9922  10202    421  -1695    -62
ATOM   3357  OD2 ASP A 313     -13.412 -16.942  -9.789  1.00 70.50           O1-
ANISOU 3357  OD2 ASP A 313     6435   9957  10395    207  -1512   -166
ATOM   3358  H   ASP A 313     -12.046 -14.358  -9.590  1.00 50.03           H  
ATOM   3359  HA  ASP A 313     -14.645 -14.661  -8.736  1.00 53.38           H  
ATOM   3360  HB3 ASP A 313     -13.968 -16.286  -7.252  1.00 54.89           H  
ATOM   3361  HB2 ASP A 313     -12.298 -15.579  -7.030  1.00 54.89           H  
ATOM   3362  N   ILE A 314     -12.506 -12.923  -6.814  1.00 54.17           N  
ANISOU 3362  N   ILE A 314     4931   8014   7639    617  -1378     50
ATOM   3363  CA  ILE A 314     -12.111 -11.946  -5.789  1.00 56.07           C  
ANISOU 3363  CA  ILE A 314     5187   8263   7854    642  -1206     61
ATOM   3364  C   ILE A 314     -12.926 -10.617  -5.926  1.00 55.00           C  
ANISOU 3364  C   ILE A 314     4987   8217   7694    789  -1251    134
ATOM   3365  O   ILE A 314     -13.373 -10.036  -4.921  1.00 62.97           O  
ANISOU 3365  O   ILE A 314     5857   9251   8816    799  -1158    133
ATOM   3366  CB  ILE A 314     -10.559 -11.668  -5.649  1.00 52.75           C  
ANISOU 3366  CB  ILE A 314     5029   7799   7214    636  -1098     67
ATOM   3367  CG1 ILE A 314      -9.679 -12.949  -5.522  1.00 50.24           C  
ANISOU 3367  CG1 ILE A 314     4753   7388   6947    479  -1015    -12
ATOM   3368  CG2 ILE A 314     -10.263 -10.707  -4.478  1.00 50.12           C  
ANISOU 3368  CG2 ILE A 314     4741   7493   6810    696   -946     98
ATOM   3369  CD1 ILE A 314      -8.163 -12.719  -5.553  1.00 48.65           C  
ANISOU 3369  CD1 ILE A 314     4812   7139   6533    465   -916    -10
ATOM   3370  H   ILE A 314     -11.811 -12.991  -7.544  1.00 54.17           H  
ATOM   3371  HA  ILE A 314     -12.425 -12.440  -4.869  1.00 56.07           H  
ATOM   3372  HB  ILE A 314     -10.191 -11.083  -6.492  1.00 52.75           H  
ATOM   3373 HG13 ILE A 314      -9.898 -13.685  -6.296  1.00 50.24           H  
ATOM   3374 HG12 ILE A 314     -10.015 -13.588  -4.705  1.00 50.24           H  
ATOM   3375 HG21 ILE A 314     -10.648  -9.702  -4.647  1.00 50.12           H  
ATOM   3376 HG22 ILE A 314     -10.762 -11.104  -3.594  1.00 50.12           H  
ATOM   3377 HG23 ILE A 314      -9.230 -10.644  -4.136  1.00 50.12           H  
ATOM   3378 HD11 ILE A 314      -7.887 -11.671  -5.431  1.00 48.65           H  
ATOM   3379 HD12 ILE A 314      -7.615 -13.199  -4.743  1.00 48.65           H  
ATOM   3380 HD13 ILE A 314      -7.886 -12.998  -6.570  1.00 48.65           H  
ATOM   3381  N   MET A 315     -13.083 -10.071  -7.119  1.00 54.09           N  
ANISOU 3381  N   MET A 315     4976   8151   7426    908  -1393    200
ATOM   3382  CA  MET A 315     -14.005  -8.989  -7.419  1.00 59.23           C  
ANISOU 3382  CA  MET A 315     5664   8798   8041    995  -1391    285
ATOM   3383  C   MET A 315     -15.433  -9.226  -7.092  1.00 59.55           C  
ANISOU 3383  C   MET A 315     5578   8756   8292    921  -1410    329
ATOM   3384  O   MET A 315     -16.097  -8.316  -6.599  1.00 59.64           O  
ANISOU 3384  O   MET A 315     5636   8677   8347    924  -1354    372
ATOM   3385  CB  MET A 315     -13.925  -8.588  -8.941  1.00 63.29           C  
ANISOU 3385  CB  MET A 315     6447   9258   8344   1042  -1448    356
ATOM   3386  CG  MET A 315     -12.617  -7.721  -9.285  1.00 58.62           C  
ANISOU 3386  CG  MET A 315     5902   8651   7720   1013  -1592    367
ATOM   3387  SD  MET A 315     -12.657  -6.033  -8.650  1.00 46.21           S  
ANISOU 3387  SD  MET A 315     4647   7046   5864   1060  -1614    416
ATOM   3388  CE  MET A 315     -14.053  -5.284  -9.685  1.00 50.30           C  
ANISOU 3388  CE  MET A 315     5301   7455   6357   1053  -1506    488
ATOM   3389  H   MET A 315     -12.600 -10.394  -7.945  1.00 54.09           H  
ATOM   3390  HA  MET A 315     -13.766  -8.091  -6.849  1.00 59.23           H  
ATOM   3391  HB3 MET A 315     -14.735  -7.969  -9.326  1.00 63.29           H  
ATOM   3392  HB2 MET A 315     -13.905  -9.474  -9.575  1.00 63.29           H  
ATOM   3393  HG3 MET A 315     -12.672  -7.613 -10.368  1.00 58.62           H  
ATOM   3394  HG2 MET A 315     -11.760  -8.318  -8.975  1.00 58.62           H  
ATOM   3395  HE1 MET A 315     -13.518  -5.024 -10.599  1.00 50.30           H  
ATOM   3396  HE2 MET A 315     -14.925  -5.920  -9.839  1.00 50.30           H  
ATOM   3397  HE3 MET A 315     -14.427  -4.410  -9.152  1.00 50.30           H  
ATOM   3398  N   ASN A 316     -15.882 -10.472  -7.306  1.00 57.80           N  
ANISOU 3398  N   ASN A 316     5202   8588   8173    855  -1467    315
ATOM   3399  CA  ASN A 316     -17.228 -10.921  -6.798  1.00 61.66           C  
ANISOU 3399  CA  ASN A 316     5590   9116   8723    807  -1411    366
ATOM   3400  C   ASN A 316     -17.193 -10.861  -5.244  1.00 58.49           C  
ANISOU 3400  C   ASN A 316     5021   8764   8440    777  -1286    295
ATOM   3401  O   ASN A 316     -18.263 -10.641  -4.748  1.00 57.40           O  
ANISOU 3401  O   ASN A 316     4873   8658   8278    778  -1191    324
ATOM   3402  CB  ASN A 316     -17.628 -12.264  -7.263  1.00 57.93           C  
ANISOU 3402  CB  ASN A 316     5043   8712   8257    779  -1527    313
ATOM   3403  CG  ASN A 316     -17.813 -12.512  -8.762  1.00 60.60           C  
ANISOU 3403  CG  ASN A 316     5558   9021   8446    807  -1617    392
ATOM   3404  OD1 ASN A 316     -18.040 -11.679  -9.585  1.00 64.66           O  
ANISOU 3404  OD1 ASN A 316     6248   9434   8884    826  -1589    489
ATOM   3405  ND2 ASN A 316     -17.370 -13.661  -9.181  1.00 62.40           N  
ANISOU 3405  ND2 ASN A 316     5754   9273   8683    782  -1734    333
ATOM   3406  H   ASN A 316     -15.322 -11.239  -7.649  1.00 57.80           H  
ATOM   3407  HA  ASN A 316     -17.900 -10.136  -7.146  1.00 61.66           H  
ATOM   3408  HB3 ASN A 316     -18.615 -12.498  -6.866  1.00 57.93           H  
ATOM   3409  HB2 ASN A 316     -16.957 -13.010  -6.837  1.00 57.93           H  
ATOM   3410 HD22 ASN A 316     -17.396 -13.806 -10.180  1.00 62.40           H  
ATOM   3411 HD21 ASN A 316     -17.324 -14.406  -8.500  1.00 62.40           H  
ATOM   3412  N   LYS A 317     -16.075 -11.081  -4.506  1.00 56.36           N  
ANISOU 3412  N   LYS A 317     8091   5879   7443   1361  -1614   -207
ATOM   3413  CA  LYS A 317     -16.002 -11.270  -2.997  1.00 57.78           C  
ANISOU 3413  CA  LYS A 317     8198   6000   7757   1300  -1577   -227
ATOM   3414  C   LYS A 317     -15.920  -9.918  -2.315  1.00 62.15           C  
ANISOU 3414  C   LYS A 317     8749   6524   8342   1215  -1477   -188
ATOM   3415  O   LYS A 317     -16.184  -9.794  -1.083  1.00 72.10           O  
ANISOU 3415  O   LYS A 317     9947   7741   9708   1149  -1428   -205
ATOM   3416  CB  LYS A 317     -14.757 -12.095  -2.645  1.00 55.62           C  
ANISOU 3416  CB  LYS A 317     7798   5746   7589   1282  -1623   -334
ATOM   3417  CG  LYS A 317     -14.677 -12.872  -1.232  1.00 61.23           C  
ANISOU 3417  CG  LYS A 317     8504   6479   8283   1359  -1725   -386
ATOM   3418  CD  LYS A 317     -16.037 -13.542  -0.710  1.00 66.95           C  
ANISOU 3418  CD  LYS A 317     9143   7256   9038   1360  -1775   -481
ATOM   3419  CE  LYS A 317     -15.979 -14.159   0.738  1.00 67.83           C  
ANISOU 3419  CE  LYS A 317     9130   7349   9295   1281  -1738   -545
ATOM   3420  NZ  LYS A 317     -17.209 -14.872   1.002  1.00 73.78           N1+
ANISOU 3420  NZ  LYS A 317     9803   8152  10079   1278  -1777   -633
ATOM   3421  H   LYS A 317     -15.214 -10.905  -5.004  1.00 56.36           H  
ATOM   3422  HA  LYS A 317     -16.895 -11.713  -2.554  1.00 57.78           H  
ATOM   3423  HB3 LYS A 317     -13.833 -11.519  -2.615  1.00 55.62           H  
ATOM   3424  HB2 LYS A 317     -14.536 -12.772  -3.470  1.00 55.62           H  
ATOM   3425  HG3 LYS A 317     -14.266 -12.196  -0.483  1.00 61.23           H  
ATOM   3426  HG2 LYS A 317     -13.963 -13.690  -1.330  1.00 61.23           H  
ATOM   3427  HD3 LYS A 317     -16.384 -14.302  -1.410  1.00 66.95           H  
ATOM   3428  HD2 LYS A 317     -16.689 -12.675  -0.611  1.00 66.95           H  
ATOM   3429  HE3 LYS A 317     -15.729 -13.403   1.483  1.00 67.83           H  
ATOM   3430  HE2 LYS A 317     -15.110 -14.818   0.714  1.00 67.83           H  
ATOM   3431  HZ1 LYS A 317     -17.162 -15.654   0.365  1.00 73.78           H  
ATOM   3432  HZ2 LYS A 317     -17.270 -15.174   1.964  1.00 73.78           H  
ATOM   3433  HZ3 LYS A 317     -18.080 -14.382   0.859  1.00 73.78           H  
ATOM   3434  N   CYS A 318     -15.572  -8.897  -3.095  1.00 62.89           N  
ANISOU 3434  N   CYS A 318     8909   6650   8335   1207  -1435   -136
ATOM   3435  CA  CYS A 318     -15.361  -7.584  -2.531  1.00 65.64           C  
ANISOU 3435  CA  CYS A 318     9241   7010   8688   1090  -1308   -102
ATOM   3436  C   CYS A 318     -16.759  -6.832  -2.647  1.00 73.41           C  
ANISOU 3436  C   CYS A 318    10250   7926   9716   1046  -1240    -52
ATOM   3437  O   CYS A 318     -16.726  -5.709  -3.160  1.00 68.50           O  
ANISOU 3437  O   CYS A 318     9683   7254   9090   1109  -1278    -21
ATOM   3438  CB  CYS A 318     -14.127  -6.870  -3.090  1.00 63.53           C  
ANISOU 3438  CB  CYS A 318     9042   6810   8286   1073  -1253    -48
ATOM   3439  SG  CYS A 318     -12.604  -7.780  -2.760  1.00 73.54           S  
ANISOU 3439  SG  CYS A 318    10231   8155   9554    999  -1213    -94
ATOM   3440  H   CYS A 318     -15.435  -9.053  -4.084  1.00 62.89           H  
ATOM   3441  HA  CYS A 318     -15.354  -7.530  -1.443  1.00 65.64           H  
ATOM   3442  HB3 CYS A 318     -13.997  -5.923  -2.566  1.00 63.53           H  
ATOM   3443  HB2 CYS A 318     -14.212  -6.542  -4.126  1.00 63.53           H  
ATOM   3444  HG  CYS A 318     -13.105  -8.857  -3.373  1.00 73.54           H  
ATOM   3445  N   THR A 319     -17.873  -7.466  -2.375  1.00100.65           N  
ANISOU 3445  N   THR A 319    13660  11374  13207    940  -1138    -44
ATOM   3446  CA  THR A 319     -19.203  -6.800  -2.383  1.00 83.62           C  
ANISOU 3446  CA  THR A 319    11518   9153  11102    891  -1067     -3
ATOM   3447  C   THR A 319     -19.336  -5.779  -1.225  1.00 81.16           C  
ANISOU 3447  C   THR A 319    11223   8864  10751    795   -946     43
ATOM   3448  O   THR A 319     -19.829  -4.663  -1.380  1.00 93.97           O  
ANISOU 3448  O   THR A 319    12826  10550  12330    753   -915     33
ATOM   3449  CB  THR A 319     -20.403  -7.737  -2.497  1.00 75.67           C  
ANISOU 3449  CB  THR A 319    10420   8092  10241    858  -1077    -66
ATOM   3450  OG1 THR A 319     -20.113  -8.706  -3.480  1.00 91.76           O  
ANISOU 3450  OG1 THR A 319    12382  10165  12319    776  -1025   -108
ATOM   3451  CG2 THR A 319     -21.778  -7.071  -2.682  1.00 80.53           C  
ANISOU 3451  CG2 THR A 319    11001   8683  10915    949  -1198   -127
ATOM   3452  H   THR A 319     -17.851  -8.409  -2.014  1.00100.65           H  
ATOM   3453  HA  THR A 319     -19.386  -6.198  -3.272  1.00 83.62           H  
ATOM   3454  HB  THR A 319     -20.365  -8.307  -1.569  1.00 75.67           H  
ATOM   3455  HG1 THR A 319     -19.496  -8.233  -4.044  1.00 91.76           H  
ATOM   3456 HG21 THR A 319     -21.919  -6.891  -3.748  1.00 80.53           H  
ATOM   3457 HG22 THR A 319     -22.646  -7.664  -2.396  1.00 80.53           H  
ATOM   3458 HG23 THR A 319     -21.954  -6.110  -2.199  1.00 80.53           H  
ATOM   3459  N   SER A 320     -18.810  -6.123  -0.097  1.00 63.78           N  
ANISOU 3459  N   SER A 320     9053   6609   8572    759   -878     92
ATOM   3460  CA  SER A 320     -18.843  -5.359   1.112  1.00 58.58           C  
ANISOU 3460  CA  SER A 320     8402   5962   7892    666   -763    128
ATOM   3461  C   SER A 320     -17.552  -5.599   1.907  1.00 53.06           C  
ANISOU 3461  C   SER A 320     7612   5292   7255    583   -729     70
ATOM   3462  O   SER A 320     -16.936  -6.633   1.709  1.00 53.61           O  
ANISOU 3462  O   SER A 320     7614   5356   7400    593   -784      6
ATOM   3463  CB  SER A 320     -20.223  -5.636   1.721  1.00 61.98           C  
ANISOU 3463  CB  SER A 320     8864   6321   8366    641   -701    173
ATOM   3464  OG  SER A 320     -20.396  -7.043   2.125  1.00 70.41           O  
ANISOU 3464  OG  SER A 320     9868   7333   9552    626   -722    127
ATOM   3465  H   SER A 320     -18.700  -7.123  -0.007  1.00 63.78           H  
ATOM   3466  HA  SER A 320     -18.764  -4.319   0.796  1.00 58.58           H  
ATOM   3467  HB3 SER A 320     -20.992  -5.264   1.043  1.00 61.98           H  
ATOM   3468  HB2 SER A 320     -20.448  -5.026   2.596  1.00 61.98           H  
ATOM   3469  HG  SER A 320     -21.332  -7.104   2.329  1.00 70.41           H  
ATOM   3470  N   LEU A 321     -17.220  -4.629   2.747  1.00 50.44           N  
ANISOU 3470  N   LEU A 321     7280   4989   6896    504   -639     90
ATOM   3471  CA  LEU A 321     -16.245  -4.852   3.820  1.00 45.79           C  
ANISOU 3471  CA  LEU A 321     6613   4428   6356    425   -602     41
ATOM   3472  C   LEU A 321     -17.015  -4.961   5.151  1.00 34.83           C  
ANISOU 3472  C   LEU A 321     5201   2991   5043    356   -534     40
ATOM   3473  O   LEU A 321     -17.714  -4.005   5.549  1.00 39.18           O  
ANISOU 3473  O   LEU A 321     5797   3512   5578    335   -474     88
ATOM   3474  CB  LEU A 321     -15.033  -3.848   3.863  1.00 45.51           C  
ANISOU 3474  CB  LEU A 321     6583   4463   6244    383   -557     53
ATOM   3475  CG  LEU A 321     -14.243  -3.691   2.579  1.00 48.32           C  
ANISOU 3475  CG  LEU A 321     6916   4883   6561    420   -620     18
[truncated: 4,991,812 more chars]
