# Supplementary material for: Design of a Cereblon construct for crystallographic and biophysical studies of protein degraders
Source: Nat Commun. 2024 Oct 15;15:8885. doi: 10.1038/s41467-024-52871-9 (PMC11480361; doi:10.1038/s41467-024-52871-9)
Supplement: Supplementary file 4 — Supplementary Data 1 [file 41467_2024_52871_MOESM4_ESM.zip › MD-sim_supp_data/CRBN-midi/CRBNmidi_MD_run3_Frame1.pdb]

TITLE     CRBN_midi_Zn_loopbuild-prepared - Frame 1
REMARK   4      COMPLIES WITH FORMAT V. 3.0, 1-DEC-2006
REMARK 888
REMARK 888 WRITTEN BY MAESTRO (A PRODUCT OF SCHRODINGER, LLC)
SEQRES   1 A  323  ACE ILE ASN PHE ASP THR SER LEU PRO THR SER HIS THR
SEQRES   2 A  323  TYR LEU GLY ALA ASP MET GLU GLU PHE HIS GLY ARG THR
SEQRES   3 A  323  LEU HIS ASP ASP ASP SER ILE GLN VAL ILE PRO VAL LEU
SEQRES   4 A  323  PRO GLN VAL MET MET ILE LEU VAL PRO GLY GLN THR LEU
SEQRES   5 A  323  PRO LEU GLN LEU PHE HIS PRO GLN GLU VAL SER MET VAL
SEQRES   6 A  323  ARG ASN LEU ILE GLN ASN ASP ARG THR PHE ALA VAL LEU
SEQRES   7 A  323  ALA TYR SER ASN VAL GLN GLU ARG GLU ALA GLU PHE GLY
SEQRES   8 A  323  THR THR ALA GLU ILE TYR ALA TYR ARG GLU GLU GLN ASP
SEQRES   9 A  323  PHE GLY ILE GLU ILE VAL LYS VAL LYS ALA ILE GLY ARG
SEQRES  10 A  323  GLN ARG PHE LYS VAL LEU GLU LEU ARG THR GLN SER ASP
SEQRES  11 A  323  GLY ILE GLN GLN ALA LYS VAL GLN ILE LEU PRO GLU GLY
SEQRES  12 A  323  SER GLY ASP ALA GLU THR LEU MET ASP ARG ILE LYS LYS
SEQRES  13 A  323  GLN LEU ARG GLU TRP ASP GLU ASN LEU LYS ASP ASP SER
SEQRES  14 A  323  LEU PRO SER ASN PRO ILE ASP PHE SER TYR TRP VAL ALA
SEQRES  15 A  323  ALA ASN LEU PRO ILE ASP ASP SER LEU ARG ILE GLN LEU
SEQRES  16 A  323  LEU LYS ILE ASP SER ALA ILE GLN ARG LEU ARG CYS GLU
SEQRES  17 A  323  LEU ASP ILE MET ASN LYS CYS THR SER LEU CYS CYS LYS
SEQRES  18 A  323  GLN CYS GLN GLU THR GLU ILE THR THR LYS ASN GLU ILE
SEQRES  19 A  323  PHE SER LEU SER ARG GLU GLY PRO MET ALA ALA TYR VAL
SEQRES  20 A  323  ASN PRO HIS GLY TYR VAL HIS GLU ILE LEU THR VAL TYR
SEQRES  21 A  323  LYS ALA CYS ASN LEU ASN LEU ILE GLY ARG PRO SER THR
SEQRES  22 A  323  GLU HIS SER TRP PHE PRO GLY TYR ALA TRP THR VAL ALA
SEQRES  23 A  323  GLN CYS LYS ILE CYS ALA SER HIS ILE GLY TRP LYS PHE
SEQRES  24 A  323  THR ALA THR LYS LYS ASP MET SER PRO GLN LYS PHE TRP
SEQRES  25 A  323  GLY LEU THR ARG SER ALA LEU ILE PRO THR NMA
HELIX    1   1 LEU A  111  SER A  114  1
HELIX    2   2 GLU A  164  ILE A  172  1
HELIX    3   3 GLU A  251  ARG A  262  1
HELIX    4   4 ASP A  279  ASN A  287  1
HELIX    5   5 ASP A  292  LYS A  300  1
HELIX    6   6 ALA A  304  ASN A  316  1
TURN     1   1 ACE A 104  SER A 110
TURN     2   2 HIS A 115  MET A 122
TURN     3   3 PHE A 125  SER A 135
TURN     4   4 PRO A 140  GLN A 153
TURN     5   5 PRO A 156  LEU A 157
TURN     6   6 PHE A 160  GLN A 163
TURN     7   7 GLN A 173  ARG A 176
TURN     8   8 TYR A 183  GLU A 192
TURN     9   9 PHE A 208  GLY A 209
TURN    10  10 ARG A 220  GLN A 221
TURN    11  11 GLN A 231  ILE A 235
TURN    12  12 LEU A 243  ALA A 250
TURN    13  13 GLU A 263  ILE A 278
TURN    14  14 LEU A 288  ASP A 291
TURN    15  15 ILE A 301  SER A 303
TURN    16  16 LYS A 317  SER A 320
TURN    17  17 LYS A 324  THR A 329
TURN    18  18 THR A 333  MET A 346
TURN    19  19 ASN A 351  TYR A 355
TURN    20  20 TYR A 363  ASN A 367
TURN    21  21 GLY A 372  GLY A 383
TURN    22  22 LYS A 392  SER A 396
TURN    23  23 THR A 405  GLN A 412
TURN    24  24 ARG A 419  ALA A 421
TURN    25  25 PRO A 424  NMA A 425A
TURN    26  26 CYS A 326  CYS A 326
TURN    27  27 CYS A 394  CYS A 394
SHEET    1   1 1 GLU A 123  GLU A 124  0
SHEET    1   2 1 ILE A 136  ILE A 139  0
SHEET    1   3 1 THR A 154  LEU A 155  0
SHEET    1   4 1 GLN A 158  LEU A 159  0
SHEET    1   5 1 THR A 177  ALA A 182  0
SHEET    1   6 1 PHE A 193  ASP A 207  0
SHEET    1   7 1 ILE A 210  GLY A 219  0
SHEET    1   8 1 ARG A 222  THR A 230  0
SHEET    1   9 1 GLN A 236  ILE A 242  0
SHEET    1  10 1 LEU A 321  CYS A 323  0
SHEET    1  11 1 GLU A 330  THR A 332  0
SHEET    1  12 1 ALA A 347  VAL A 350  0
SHEET    1  13 1 VAL A 356  VAL A 362  0
SHEET    1  14 1 LEU A 368  ILE A 371  0
SHEET    1  15 1 TYR A 384  CYS A 391  0
SHEET    1  16 1 HIS A 397  ALA A 404  0
SHEET    1  17 1 LYS A 413  THR A 418  0
SHEET    1  18 1 LEU A 422  ILE A 423  0
SHEET    1  19 1 CYS A 323  CYS A 323  0
SHEET    1  20 1 CYS A 391  CYS A 391  0
SHEET    1  21 1 HIS A 357  HIS A 357  0
CRYST1   84.379   80.254   78.977  90.00  90.00  90.00 P 1           1
ATOM      1  CH3 ACE A 104     -16.424  14.134 -11.261  1.00  0.00           C  
ATOM      2  C   ACE A 104     -15.750  15.171 -10.422  1.00  0.00           C  
ATOM      3  O   ACE A 104     -15.806  16.345 -10.718  1.00  0.00           O  
ATOM      4 1H   ACE A 104     -15.923  13.167 -11.231  1.00  0.00           H  
ATOM      5 2H   ACE A 104     -17.447  13.918 -10.952  1.00  0.00           H  
ATOM      6 3H   ACE A 104     -16.428  14.569 -12.261  1.00  0.00           H  
ATOM      7  N   ILE A 105     -15.131  14.725  -9.324  1.00 55.77           N  
ANISOU    7  N   ILE A 105     9514   5094   6582   -475   2578   -222
ATOM      8  CA  ILE A 105     -14.241  15.388  -8.305  1.00 63.50           C  
ANISOU    8  CA  ILE A 105    10376   6112   7641   -544   2597   -289
ATOM      9  C   ILE A 105     -13.365  16.552  -8.971  1.00 70.35           C  
ANISOU    9  C   ILE A 105    11237   6940   8553   -601   2696   -336
ATOM     10  O   ILE A 105     -13.049  16.491 -10.182  1.00 78.34           O  
ANISOU   10  O   ILE A 105    12338   7902   9525   -574   2734   -307
ATOM     11  CB  ILE A 105     -13.348  14.322  -7.620  1.00 62.96           C  
ANISOU   11  CB  ILE A 105    10233   6120   7568   -500   2484   -271
ATOM     12  CG1 ILE A 105     -12.187  13.759  -8.439  1.00 70.46           C  
ANISOU   12  CG1 ILE A 105    11189   7075   8509   -472   2470   -257
ATOM     13  CG2 ILE A 105     -14.226  13.255  -6.998  1.00 55.91           C  
ANISOU   13  CG2 ILE A 105     9379   5256   6609   -418   2380   -205
ATOM     14  CD1 ILE A 105     -10.997  13.336  -7.580  1.00 66.90           C  
ANISOU   14  CD1 ILE A 105    10651   6696   8071   -449   2378   -255
ATOM     15  H2  ILE A 105     -15.199  13.751  -9.067  1.00 55.77           H  
ATOM     16  HA  ILE A 105     -14.921  15.909  -7.630  1.00 63.50           H  
ATOM     17  HB  ILE A 105     -12.843  14.857  -6.816  1.00 62.96           H  
ATOM     18 HG13 ILE A 105     -11.829  14.449  -9.203  1.00 70.46           H  
ATOM     19 HG12 ILE A 105     -12.619  12.949  -9.028  1.00 70.46           H  
ATOM     20 HG21 ILE A 105     -13.633  12.776  -6.219  1.00 55.91           H  
ATOM     21 HG22 ILE A 105     -15.104  13.612  -6.459  1.00 55.91           H  
ATOM     22 HG23 ILE A 105     -14.421  12.531  -7.789  1.00 55.91           H  
ATOM     23 HD11 ILE A 105     -10.405  12.697  -8.236  1.00 66.90           H  
ATOM     24 HD12 ILE A 105     -10.391  14.200  -7.309  1.00 66.90           H  
ATOM     25 HD13 ILE A 105     -11.273  12.766  -6.693  1.00 66.90           H  
ATOM     26  N   ASN A 106     -12.957  17.538  -8.151  1.00 74.32           N  
ANISOU   26  N   ASN A 106    11636   7464   9139   -685   2744   -416
ATOM     27  CA  ASN A 106     -12.143  18.696  -8.554  1.00 73.09           C  
ANISOU   27  CA  ASN A 106    11456   7278   9036   -744   2836   -473
ATOM     28  C   ASN A 106     -10.788  18.862  -7.779  1.00 79.01           C  
ANISOU   28  C   ASN A 106    12109   8086   9824   -746   2788   -499
ATOM     29  O   ASN A 106     -10.136  19.857  -7.954  1.00 85.23           O  
ANISOU   29  O   ASN A 106    12825   8897  10660   -772   2819   -570
ATOM     30  CB  ASN A 106     -13.157  19.889  -8.666  1.00 70.47           C  
ANISOU   30  CB  ASN A 106    11074   6923   8778   -848   2939   -560
ATOM     31  CG  ASN A 106     -13.131  20.787  -7.405  1.00 76.03           C  
ANISOU   31  CG  ASN A 106    11630   7688   9571   -926   2943   -655
ATOM     32  OD1 ASN A 106     -12.867  20.303  -6.339  1.00 74.45           O  
ANISOU   32  OD1 ASN A 106    11332   7591   9366   -885   2824   -669
ATOM     33  ND2 ASN A 106     -13.432  22.108  -7.457  1.00 86.65           N  
ANISOU   33  ND2 ASN A 106    12918   9021  10984  -1001   3032   -745
ATOM     34  H   ASN A 106     -12.958  17.366  -7.156  1.00 74.32           H  
ATOM     35  HA  ASN A 106     -11.816  18.620  -9.591  1.00 73.09           H  
ATOM     36  HB3 ASN A 106     -14.155  19.575  -8.972  1.00 70.47           H  
ATOM     37  HB2 ASN A 106     -12.784  20.436  -9.532  1.00 70.47           H  
ATOM     38 HD22 ASN A 106     -13.666  22.617  -6.617  1.00 86.65           H  
ATOM     39 HD21 ASN A 106     -13.589  22.513  -8.369  1.00 86.65           H  
ATOM     40  N   PHE A 107     -10.469  17.872  -6.952  1.00 70.63           N  
ANISOU   40  N   PHE A 107    11010   7097   8730   -682   2664   -462
ATOM     41  CA  PHE A 107      -9.182  17.615  -6.282  1.00 66.66           C  
ANISOU   41  CA  PHE A 107    10362   6723   8243   -629   2544   -512
ATOM     42  C   PHE A 107      -8.180  16.960  -7.218  1.00 65.19           C  
ANISOU   42  C   PHE A 107    10240   6522   8006   -554   2506   -447
ATOM     43  O   PHE A 107      -8.586  16.082  -7.948  1.00 64.88           O  
ANISOU   43  O   PHE A 107    10343   6407   7901   -519   2518   -351
ATOM     44  CB  PHE A 107      -9.542  16.763  -5.099  1.00 59.00           C  
ANISOU   44  CB  PHE A 107     9300   5855   7263   -596   2424   -519
ATOM     45  CG  PHE A 107      -8.437  16.214  -4.191  1.00 55.56           C  
ANISOU   45  CG  PHE A 107     8705   5563   6841   -545   2303   -577
ATOM     46  CD1 PHE A 107      -7.972  16.947  -3.061  1.00 55.98           C  
ANISOU   46  CD1 PHE A 107     8624   5696   6949   -575   2307   -687
ATOM     47  CD2 PHE A 107      -7.709  15.065  -4.591  1.00 47.21           C  
ANISOU   47  CD2 PHE A 107     7635   4564   5737   -465   2186   -524
ATOM     48  CE1 PHE A 107      -7.005  16.392  -2.206  1.00 50.08           C  
ANISOU   48  CE1 PHE A 107     7739   5087   6204   -518   2196   -738
ATOM     49  CE2 PHE A 107      -6.557  14.674  -3.888  1.00 48.61           C  
ANISOU   49  CE2 PHE A 107     7673   4875   5922   -415   2080   -576
ATOM     50  CZ  PHE A 107      -6.326  15.285  -2.655  1.00 49.97           C  
ANISOU   50  CZ  PHE A 107     7718   5128   6142   -438   2084   -680
ATOM     51  H   PHE A 107     -11.140  17.123  -6.863  1.00 70.63           H  
ATOM     52  HA  PHE A 107      -8.797  18.625  -6.146  1.00 66.66           H  
ATOM     53  HB3 PHE A 107     -10.128  15.889  -5.385  1.00 59.00           H  
ATOM     54  HB2 PHE A 107     -10.247  17.312  -4.475  1.00 59.00           H  
ATOM     55  HD1 PHE A 107      -8.324  17.915  -2.737  1.00 55.98           H  
ATOM     56  HD2 PHE A 107      -7.909  14.527  -5.505  1.00 47.21           H  
ATOM     57  HE1 PHE A 107      -6.632  16.889  -1.323  1.00 50.08           H  
ATOM     58  HE2 PHE A 107      -5.992  13.818  -4.226  1.00 48.61           H  
ATOM     59  HZ  PHE A 107      -5.616  14.737  -2.053  1.00 49.97           H  
ATOM     60  N   ASP A 108      -6.952  17.493  -7.184  1.00 61.35           N  
ANISOU   60  N   ASP A 108     9647   6114   7548   -524   2455   -505
ATOM     61  CA  ASP A 108      -5.880  16.996  -8.077  1.00 54.75           C  
ANISOU   61  CA  ASP A 108     8857   5276   6671   -453   2414   -459
ATOM     62  C   ASP A 108      -5.329  15.736  -7.432  1.00 56.67           C  
ANISOU   62  C   ASP A 108     9082   5580   6869   -384   2289   -404
ATOM     63  O   ASP A 108      -4.562  15.868  -6.473  1.00 62.74           O  
ANISOU   63  O   ASP A 108     9719   6458   7662   -360   2197   -452
ATOM     64  CB  ASP A 108      -4.743  18.062  -8.348  1.00 57.29           C  
ANISOU   64  CB  ASP A 108     9069   5656   7041   -442   2405   -545
ATOM     65  CG  ASP A 108      -3.532  17.525  -9.185  1.00 64.54           C  
ANISOU   65  CG  ASP A 108    10046   6554   7924   -377   2387   -508
ATOM     66  OD1 ASP A 108      -3.753  16.643 -10.069  1.00 70.23           O  
ANISOU   66  OD1 ASP A 108    10881   7226   8576   -339   2370   -418
ATOM     67  OD2 ASP A 108      -2.441  18.030  -8.955  1.00 66.41           O1-
ANISOU   67  OD2 ASP A 108    10211   6824   8198   -360   2387   -576
ATOM     68  H   ASP A 108      -6.752  18.315  -6.632  1.00 61.35           H  
ATOM     69  HA  ASP A 108      -6.385  16.878  -9.036  1.00 54.75           H  
ATOM     70  HB3 ASP A 108      -4.393  18.501  -7.413  1.00 57.29           H  
ATOM     71  HB2 ASP A 108      -5.053  18.978  -8.850  1.00 57.29           H  
ATOM     72  N   THR A 109      -5.677  14.526  -7.986  1.00 59.08           N  
ANISOU   72  N   THR A 109     9519   5822   7105   -347   2282   -308
ATOM     73  CA  THR A 109      -5.510  13.171  -7.484  1.00 60.46           C  
ANISOU   73  CA  THR A 109     9685   6048   7238   -285   2168   -254
ATOM     74  C   THR A 109      -3.977  12.851  -7.463  1.00 56.24           C  
ANISOU   74  C   THR A 109     9105   5570   6692   -223   2092   -256
ATOM     75  O   THR A 109      -3.634  11.825  -6.841  1.00 59.50           O  
ANISOU   75  O   THR A 109     9543   6005   7061   -170   2011   -200
ATOM     76  CB  THR A 109      -6.272  12.100  -8.361  1.00 60.52           C  
ANISOU   76  CB  THR A 109     9857   5967   7171   -265   2190   -153
ATOM     77  OG1 THR A 109      -5.825  12.085  -9.668  1.00 69.67           O  
ANISOU   77  OG1 THR A 109    11118   7061   8294   -252   2252   -135
ATOM     78  CG2 THR A 109      -7.714  12.420  -8.394  1.00 58.58           C  
ANISOU   78  CG2 THR A 109     9620   5704   6935   -301   2219   -164
ATOM     79  H   THR A 109      -6.216  14.553  -8.840  1.00 59.08           H  
ATOM     80  HA  THR A 109      -5.812  13.116  -6.439  1.00 60.46           H  
ATOM     81  HB  THR A 109      -6.145  11.183  -7.785  1.00 60.52           H  
ATOM     82  HG1 THR A 109      -6.020  12.939 -10.060  1.00 69.67           H  
ATOM     83 HG21 THR A 109      -8.082  12.082  -7.426  1.00 58.58           H  
ATOM     84 HG22 THR A 109      -8.008  13.464  -8.502  1.00 58.58           H  
ATOM     85 HG23 THR A 109      -8.215  11.729  -9.072  1.00 58.58           H  
ATOM     86  N   SER A 110      -3.033  13.641  -8.081  1.00 58.06           N  
ANISOU   86  N   SER A 110     9269   5825   6967   -229   2118   -324
ATOM     87  CA  SER A 110      -1.632  13.483  -7.967  1.00 55.17           C  
ANISOU   87  CA  SER A 110     8859   5509   6595   -169   2053   -334
ATOM     88  C   SER A 110      -1.164  13.735  -6.519  1.00 57.88           C  
ANISOU   88  C   SER A 110     9036   5958   6996   -163   2002   -422
ATOM     89  O   SER A 110      -0.261  12.987  -6.016  1.00 66.52           O  
ANISOU   89  O   SER A 110    10081   7100   8094   -111   1947   -440
ATOM     90  CB  SER A 110      -0.878  14.344  -9.061  1.00 60.52           C  
ANISOU   90  CB  SER A 110     9611   6118   7267   -164   2128   -343
ATOM     91  OG  SER A 110      -0.970  13.589 -10.261  1.00 74.21           O  
ANISOU   91  OG  SER A 110    11502   7761   8934   -161   2177   -268
ATOM     92  H   SER A 110      -3.252  14.430  -8.672  1.00 58.06           H  
ATOM     93  HA  SER A 110      -1.502  12.423  -8.184  1.00 55.17           H  
ATOM     94  HB3 SER A 110       0.145  14.379  -8.687  1.00 60.52           H  
ATOM     95  HB2 SER A 110      -1.316  15.302  -9.339  1.00 60.52           H  
ATOM     96  HG  SER A 110      -1.193  14.238 -10.933  1.00 74.21           H  
ATOM     97  N   LEU A 111      -1.790  14.677  -5.751  1.00 59.73           N  
ANISOU   97  N   LEU A 111     9187   6234   7273   -213   2018   -483
ATOM     98  CA  LEU A 111      -1.348  15.028  -4.355  1.00 54.04           C  
ANISOU   98  CA  LEU A 111     8302   5637   6595   -203   1962   -577
ATOM     99  C   LEU A 111      -1.006  13.911  -3.421  1.00 50.50           C  
ANISOU   99  C   LEU A 111     7766   5298   6123   -165   1846   -571
ATOM    100  O   LEU A 111       0.171  13.912  -3.063  1.00 51.25           O  
ANISOU  100  O   LEU A 111     7747   5506   6220   -115   1767   -615
ATOM    101  CB  LEU A 111      -2.365  16.052  -3.744  1.00 50.96           C  
ANISOU  101  CB  LEU A 111     7852   5255   6257   -276   2035   -663
ATOM    102  CG  LEU A 111      -2.275  17.502  -4.294  1.00 53.12           C  
ANISOU  102  CG  LEU A 111     8110   5499   6576   -297   2113   -731
ATOM    103  CD1 LEU A 111      -3.452  18.403  -3.912  1.00 52.48           C  
ANISOU  103  CD1 LEU A 111     7921   5472   6547   -361   2150   -835
ATOM    104  CD2 LEU A 111      -0.958  18.234  -3.976  1.00 59.36           C  
ANISOU  104  CD2 LEU A 111     8842   6345   7368   -221   2054   -757
ATOM    105  H   LEU A 111      -2.496  15.302  -6.111  1.00 59.73           H  
ATOM    106  HA  LEU A 111      -0.410  15.549  -4.548  1.00 54.04           H  
ATOM    107  HB3 LEU A 111      -2.503  15.974  -2.666  1.00 50.96           H  
ATOM    108  HB2 LEU A 111      -3.383  15.867  -4.086  1.00 50.96           H  
ATOM    109  HG  LEU A 111      -2.290  17.439  -5.382  1.00 53.12           H  
ATOM    110 HD11 LEU A 111      -3.162  19.401  -3.581  1.00 52.48           H  
ATOM    111 HD12 LEU A 111      -4.027  18.692  -4.792  1.00 52.48           H  
ATOM    112 HD13 LEU A 111      -4.088  18.015  -3.116  1.00 52.48           H  
ATOM    113 HD21 LEU A 111      -0.702  19.013  -4.695  1.00 59.36           H  
ATOM    114 HD22 LEU A 111      -0.958  18.525  -2.925  1.00 59.36           H  
ATOM    115 HD23 LEU A 111      -0.046  17.637  -4.001  1.00 59.36           H  
ATOM    116  N   PRO A 112      -1.994  13.014  -3.132  1.00 50.07           N  
ANISOU  116  N   PRO A 112     7757   5226   6043   -183   1831   -522
ATOM    117  CA  PRO A 112      -1.691  11.969  -2.088  1.00 46.65           C  
ANISOU  117  CA  PRO A 112     7240   4902   5582   -138   1714   -515
ATOM    118  C   PRO A 112      -0.576  10.921  -2.494  1.00 42.44           C  
ANISOU  118  C   PRO A 112     6717   4388   5019    -68   1642   -468
ATOM    119  O   PRO A 112       0.118  10.383  -1.600  1.00 31.91           O  
ANISOU  119  O   PRO A 112     5274   3178   3674    -23   1547   -493
ATOM    120  CB  PRO A 112      -3.055  11.164  -1.796  1.00 46.30           C  
ANISOU  120  CB  PRO A 112     7281   4798   5514   -164   1726   -456
ATOM    121  CG  PRO A 112      -4.056  12.105  -2.397  1.00 47.85           C  
ANISOU  121  CG  PRO A 112     7552   4892   5737   -236   1848   -468
ATOM    122  CD  PRO A 112      -3.340  12.755  -3.656  1.00 55.25           C  
ANISOU  122  CD  PRO A 112     8533   5769   6691   -239   1917   -476
ATOM    123  HA  PRO A 112      -1.410  12.407  -1.130  1.00 46.65           H  
ATOM    124  HB3 PRO A 112      -3.358  10.956  -0.770  1.00 46.30           H  
ATOM    125  HB2 PRO A 112      -2.993  10.224  -2.345  1.00 46.30           H  
ATOM    126  HG3 PRO A 112      -4.274  12.979  -1.783  1.00 47.85           H  
ATOM    127  HG2 PRO A 112      -5.024  11.682  -2.664  1.00 47.85           H  
ATOM    128  HD2 PRO A 112      -3.361  12.080  -4.512  1.00 55.25           H  
ATOM    129  HD3 PRO A 112      -3.828  13.693  -3.922  1.00 55.25           H  
ATOM    130  N   THR A 113      -0.638  10.436  -3.747  1.00 53.35           N  
ANISOU  130  N   THR A 113     8227   5661   6384    -56   1688   -404
ATOM    131  CA  THR A 113       0.509   9.596  -4.283  1.00 49.39           C  
ANISOU  131  CA  THR A 113     7754   5161   5851      5   1629   -354
ATOM    132  C   THR A 113       1.916  10.223  -4.205  1.00 46.10           C  
ANISOU  132  C   THR A 113     7262   4795   5460     43   1615   -408
ATOM    133  O   THR A 113       2.860   9.510  -4.348  1.00 37.30           O  
ANISOU  133  O   THR A 113     6148   3700   4326     96   1558   -379
ATOM    134  CB  THR A 113       0.309   9.093  -5.769  1.00 50.35           C  
ANISOU  134  CB  THR A 113     8046   5157   5927      7   1681   -269
ATOM    135  OG1 THR A 113      -1.092   9.007  -5.959  1.00 61.55           O  
ANISOU  135  OG1 THR A 113     9511   6514   7361     -5   1765   -294
ATOM    136  CG2 THR A 113       0.938   7.714  -6.087  1.00 51.36           C  
ANISOU  136  CG2 THR A 113     8262   5222   6032    -31   1720   -222
ATOM    137  H   THR A 113      -1.275  10.761  -4.461  1.00 53.35           H  
ATOM    138  HA  THR A 113       0.640   8.705  -3.670  1.00 49.39           H  
ATOM    139  HB  THR A 113       0.629   9.875  -6.457  1.00 50.35           H  
ATOM    140  HG1 THR A 113      -1.491   8.666  -5.155  1.00 61.55           H  
ATOM    141 HG21 THR A 113       0.720   6.879  -5.421  1.00 51.36           H  
ATOM    142 HG22 THR A 113       0.642   7.498  -7.114  1.00 51.36           H  
ATOM    143 HG23 THR A 113       2.018   7.837  -5.999  1.00 51.36           H  
ATOM    144  N   SER A 114       1.996  11.544  -4.198  1.00 47.18           N  
ANISOU  144  N   SER A 114     7333   4952   5640     18   1665   -488
ATOM    145  CA  SER A 114       3.191  12.375  -4.187  1.00 45.04           C  
ANISOU  145  CA  SER A 114     6982   4735   5395     62   1650   -549
ATOM    146  C   SER A 114       3.705  12.650  -2.791  1.00 41.83           C  
ANISOU  146  C   SER A 114     6415   4491   4989    101   1563   -611
ATOM    147  O   SER A 114       4.899  12.798  -2.548  1.00 39.29           O  
ANISOU  147  O   SER A 114     6025   4229   4673    157   1532   -649
ATOM    148  CB  SER A 114       2.985  13.670  -4.962  1.00 49.10           C  
ANISOU  148  CB  SER A 114     7501   5200   5954     24   1744   -614
ATOM    149  OG  SER A 114       2.736  13.450  -6.361  1.00 57.41           O  
ANISOU  149  OG  SER A 114     8695   6121   6996     -3   1827   -564
ATOM    150  H   SER A 114       1.143  12.054  -4.380  1.00 47.18           H  
ATOM    151  HA  SER A 114       3.955  11.844  -4.755  1.00 45.04           H  
ATOM    152  HB3 SER A 114       3.741  14.438  -4.797  1.00 49.10           H  
ATOM    153  HB2 SER A 114       2.092  14.166  -4.583  1.00 49.10           H  
ATOM    154  HG  SER A 114       2.830  14.319  -6.758  1.00 57.41           H  
ATOM    155  N   HIS A 115       2.891  12.423  -1.731  1.00 36.38           N  
ANISOU  155  N   HIS A 115     5659   3880   4282     79   1525   -626
ATOM    156  CA  HIS A 115       3.102  12.402  -0.287  1.00 36.42           C  
ANISOU  156  CA  HIS A 115     5502   4072   4263    120   1440   -688
ATOM    157  C   HIS A 115       3.764  13.732   0.105  1.00 35.64           C  
ANISOU  157  C   HIS A 115     5304   4055   4181    146   1454   -777
ATOM    158  O   HIS A 115       4.920  13.769   0.530  1.00 35.33           O  
ANISOU  158  O   HIS A 115     5175   4133   4115    221   1396   -801
ATOM    159  CB  HIS A 115       3.950  11.171   0.176  1.00 35.22           C  
ANISOU  159  CB  HIS A 115     5323   3990   4070    185   1350   -641
ATOM    160  CG  HIS A 115       3.368   9.847  -0.354  1.00 33.60           C  
ANISOU  160  CG  HIS A 115     5199   3724   3844    165   1326   -563
ATOM    161  ND1 HIS A 115       2.239   9.328   0.190  1.00 34.70           N  
ANISOU  161  ND1 HIS A 115     5264   3966   3955    156   1272   -577
ATOM    162  CD2 HIS A 115       3.742   9.048  -1.415  1.00 38.49           C  
ANISOU  162  CD2 HIS A 115     5966   4198   4460    158   1350   -473
ATOM    163  CE1 HIS A 115       1.977   8.196  -0.555  1.00 36.37           C  
ANISOU  163  CE1 HIS A 115     5574   4090   4156    144   1262   -501
ATOM    164  NE2 HIS A 115       2.829   7.982  -1.482  1.00 35.73           N  
ANISOU  164  NE2 HIS A 115     5630   3860   4084    147   1308   -434
ATOM    165  H   HIS A 115       1.934  12.251  -2.004  1.00 36.38           H  
ATOM    166  HA  HIS A 115       2.129  12.354   0.201  1.00 36.42           H  
ATOM    167  HB3 HIS A 115       4.092  11.191   1.256  1.00 35.22           H  
ATOM    168  HB2 HIS A 115       4.966  11.245  -0.212  1.00 35.22           H  
ATOM    169  HD2 HIS A 115       4.593   9.100  -2.078  1.00 38.49           H  
ATOM    170  HE1 HIS A 115       1.094   7.581  -0.468  1.00 36.37           H  
ATOM    171  HE2 HIS A 115       2.797   7.206  -2.127  1.00 35.73           H  
ATOM    172  N   THR A 116       2.887  14.774   0.142  1.00 37.66           N  
ANISOU  172  N   THR A 116     5579   4251   4479     85   1537   -825
ATOM    173  CA  THR A 116       3.345  16.158   0.435  1.00 36.14           C  
ANISOU  173  CA  THR A 116     5303   4119   4308    103   1560   -914
ATOM    174  C   THR A 116       3.405  16.405   1.966  1.00 29.39           C  
ANISOU  174  C   THR A 116     4291   3467   3410    136   1498   -983
ATOM    175  O   THR A 116       4.066  17.384   2.389  1.00 40.49           O  
ANISOU  175  O   THR A 116     5616   4955   4814    176   1501  -1048
ATOM    176  CB  THR A 116       2.256  17.169  -0.151  1.00 40.43           C  
ANISOU  176  CB  THR A 116     5913   4538   4911     18   1674   -947
ATOM    177  OG1 THR A 116       1.042  16.479  -0.034  1.00 42.34           O  
ANISOU  177  OG1 THR A 116     6228   4703   5156    -59   1715   -906
ATOM    178  CG2 THR A 116       2.343  17.466  -1.656  1.00 43.34           C  
ANISOU  178  CG2 THR A 116     6386   4771   5310     29   1733   -917
ATOM    179  H   THR A 116       1.993  14.706  -0.323  1.00 37.66           H  
ATOM    180  HA  THR A 116       4.276  16.402  -0.075  1.00 36.14           H  
ATOM    181  HB  THR A 116       2.234  18.118   0.384  1.00 40.43           H  
ATOM    182  HG1 THR A 116       0.717  16.732   0.833  1.00 42.34           H  
ATOM    183 HG21 THR A 116       2.218  16.502  -2.150  1.00 43.34           H  
ATOM    184 HG22 THR A 116       1.690  18.286  -1.953  1.00 43.34           H  
ATOM    185 HG23 THR A 116       3.358  17.779  -1.896  1.00 43.34           H  
ATOM    186  N   TYR A 117       2.784  15.558   2.760  1.00 33.37           N  
ANISOU  186  N   TYR A 117     4750   4059   3870    128   1444   -965
ATOM    187  CA  TYR A 117       2.797  15.501   4.184  1.00 30.46           C  
ANISOU  187  CA  TYR A 117     4233   3904   3435    178   1378  -1007
ATOM    188  C   TYR A 117       4.185  15.269   4.776  1.00 34.31           C  
ANISOU  188  C   TYR A 117     4652   4529   3854    300   1306   -977
ATOM    189  O   TYR A 117       4.435  15.732   5.872  1.00 30.46           O  
ANISOU  189  O   TYR A 117     4060   4213   3300    362   1275   -984
ATOM    190  CB  TYR A 117       1.743  14.576   4.742  1.00 31.05           C  
ANISOU  190  CB  TYR A 117     4281   4042   3475    148   1336   -985
ATOM    191  CG  TYR A 117       1.889  13.120   4.267  1.00 23.74           C  
ANISOU  191  CG  TYR A 117     3411   3086   2525    174   1283   -904
ATOM    192  CD1 TYR A 117       1.376  12.691   3.047  1.00 25.85           C  
ANISOU  192  CD1 TYR A 117     3814   3164   2843    108   1330   -855
ATOM    193  CD2 TYR A 117       2.576  12.203   5.136  1.00 28.00           C  
ANISOU  193  CD2 TYR A 117     3870   3783   2984    265   1194   -865
ATOM    194  CE1 TYR A 117       1.492  11.344   2.673  1.00 31.61           C  
ANISOU  194  CE1 TYR A 117     4598   3859   3552    127   1285   -781
ATOM    195  CE2 TYR A 117       2.688  10.875   4.780  1.00 30.56           C  
ANISOU  195  CE2 TYR A 117     4233   4084   3294    276   1147   -803
ATOM    196  CZ  TYR A 117       2.179  10.429   3.535  1.00 32.04           C  
ANISOU  196  CZ  TYR A 117     4558   4074   3542    204   1191   -766
ATOM    197  OH  TYR A 117       2.159   9.130   3.285  1.00 33.33           O  
ANISOU  197  OH  TYR A 117     4771   4199   3692    213   1149   -700
ATOM    198  H   TYR A 117       2.223  14.915   2.219  1.00 33.37           H  
ATOM    199  HA  TYR A 117       2.509  16.502   4.504  1.00 30.46           H  
ATOM    200  HB3 TYR A 117       0.720  14.760   4.415  1.00 31.05           H  
ATOM    201  HB2 TYR A 117       1.722  14.657   5.828  1.00 31.05           H  
ATOM    202  HD1 TYR A 117       0.724  13.367   2.515  1.00 25.85           H  
ATOM    203  HD2 TYR A 117       2.873  12.573   6.106  1.00 28.00           H  
ATOM    204  HE1 TYR A 117       1.062  10.972   1.755  1.00 31.61           H  
ATOM    205  HE2 TYR A 117       3.188  10.159   5.416  1.00 30.56           H  
ATOM    206  HH  TYR A 117       2.030   8.917   2.358  1.00 33.33           H  
ATOM    207  N   LEU A 118       5.060  14.629   4.005  1.00 31.45           N  
ANISOU  207  N   LEU A 118     4358   4082   3508    329   1295   -930
ATOM    208  CA  LEU A 118       6.507  14.494   4.265  1.00 31.55           C  
ANISOU  208  CA  LEU A 118     4307   4213   3468    434   1237   -906
ATOM    209  C   LEU A 118       7.346  15.680   3.873  1.00 35.14           C  
ANISOU  209  C   LEU A 118     4748   4655   3949    484   1273   -951
ATOM    210  O   LEU A 118       8.574  15.580   3.827  1.00 47.02           O  
ANISOU  210  O   LEU A 118     6202   6242   5422    569   1237   -936
ATOM    211  CB  LEU A 118       7.027  13.132   3.766  1.00 27.87           C  
ANISOU  211  CB  LEU A 118     3924   3642   3023    422   1214   -837
ATOM    212  CG  LEU A 118       6.218  11.858   4.310  1.00 33.59           C  
ANISOU  212  CG  LEU A 118     4622   4445   3696    413   1150   -789
ATOM    213  CD1 LEU A 118       6.381  10.682   3.293  1.00 35.47           C  
ANISOU  213  CD1 LEU A 118     4984   4521   3972    388   1150   -712
ATOM    214  CD2 LEU A 118       6.592  11.377   5.669  1.00 42.59           C  
ANISOU  214  CD2 LEU A 118     5593   5868   4721    508   1073   -783
ATOM    215  H   LEU A 118       4.790  14.288   3.094  1.00 31.45           H  
ATOM    216  HA  LEU A 118       6.666  14.479   5.343  1.00 31.55           H  
ATOM    217  HB3 LEU A 118       8.086  12.987   3.979  1.00 27.87           H  
ATOM    218  HB2 LEU A 118       6.889  13.133   2.684  1.00 27.87           H  
ATOM    219  HG  LEU A 118       5.154  12.095   4.319  1.00 33.59           H  
ATOM    220 HD11 LEU A 118       5.515  10.483   2.662  1.00 35.47           H  
ATOM    221 HD12 LEU A 118       7.192  10.742   2.567  1.00 35.47           H  
ATOM    222 HD13 LEU A 118       6.676   9.790   3.845  1.00 35.47           H  
ATOM    223 HD21 LEU A 118       5.670  10.993   6.107  1.00 42.59           H  
ATOM    224 HD22 LEU A 118       7.385  10.629   5.675  1.00 42.59           H  
ATOM    225 HD23 LEU A 118       6.974  12.214   6.253  1.00 42.59           H  
ATOM    226  N   GLY A 119       6.679  16.797   3.476  1.00 45.41           N  
ANISOU  226  N   GLY A 119     6084   5860   5311    429   1346  -1010
ATOM    227  CA  GLY A 119       7.314  17.931   2.805  1.00 45.98           C  
ANISOU  227  CA  GLY A 119     6157   5893   5422    469   1386  -1057
ATOM    228  C   GLY A 119       7.479  17.478   1.382  1.00 39.05           C  
ANISOU  228  C   GLY A 119     5418   4785   4634    408   1453  -1043
ATOM    229  O   GLY A 119       7.805  16.354   1.035  1.00 39.54           O  
ANISOU  229  O   GLY A 119     5576   4741   4708    382   1448   -969
ATOM    230  H   GLY A 119       5.673  16.825   3.564  1.00 45.41           H  
ATOM    231  HA3 GLY A 119       8.224  18.305   3.275  1.00 45.98           H  
ATOM    232  HA2 GLY A 119       6.603  18.752   2.901  1.00 45.98           H  
ATOM    233  N   ALA A 120       7.133  18.408   0.436  1.00 43.88           N  
ANISOU  233  N   ALA A 120     6046   5325   5302    387   1522  -1106
ATOM    234  CA  ALA A 120       7.051  18.181  -0.984  1.00 54.62           C  
ANISOU  234  CA  ALA A 120     7535   6486   6733    327   1600  -1090
ATOM    235  C   ALA A 120       8.291  18.387  -1.795  1.00 55.35           C  
ANISOU  235  C   ALA A 120     7659   6516   6854    402   1596  -1088
ATOM    236  O   ALA A 120       8.236  18.133  -3.015  1.00 59.59           O  
ANISOU  236  O   ALA A 120     8289   6910   7444    370   1662  -1088
ATOM    237  CB  ALA A 120       5.917  19.092  -1.516  1.00 50.83           C  
ANISOU  237  CB  ALA A 120     7054   5957   6302    248   1688  -1163
ATOM    238  H   ALA A 120       6.671  19.229   0.800  1.00 43.88           H  
ATOM    239  HA  ALA A 120       6.660  17.170  -1.098  1.00 54.62           H  
ATOM    240  HB1 ALA A 120       6.250  20.120  -1.661  1.00 50.83           H  
ATOM    241  HB2 ALA A 120       5.633  18.770  -2.518  1.00 50.83           H  
ATOM    242  HB3 ALA A 120       5.083  19.234  -0.828  1.00 50.83           H  
ATOM    243  N   ASP A 121       9.428  18.687  -1.158  1.00 50.59           N  
ANISOU  243  N   ASP A 121     6980   6023   6217    505   1524  -1085
ATOM    244  CA  ASP A 121      10.728  18.620  -1.850  1.00 58.75           C  
ANISOU  244  CA  ASP A 121     8034   6998   7292    583   1517  -1094
ATOM    245  C   ASP A 121      11.462  17.310  -1.403  1.00 60.60           C  
ANISOU  245  C   ASP A 121     8271   7253   7502    637   1453  -1019
ATOM    246  O   ASP A 121      11.615  17.172  -0.236  1.00 63.31           O  
ANISOU  246  O   ASP A 121     8504   7739   7811    721   1400  -1031
ATOM    247  CB  ASP A 121      11.560  19.887  -1.609  1.00  0.00           C  
ATOM    248  CG  ASP A 121      12.942  19.911  -2.267  1.00  0.00           C  
ATOM    249  OD1 ASP A 121      13.141  19.531  -3.452  1.00  0.00           O  
ATOM    250  OD2 ASP A 121      13.677  20.790  -1.719  1.00  0.00           O1-
ATOM    251  H   ASP A 121       9.380  19.141  -0.256  1.00 50.59           H  
ATOM    252  HA  ASP A 121      10.561  18.613  -2.927  1.00 58.75           H  
ATOM    253  HB3 ASP A 121      11.673  20.050  -0.537  1.00  0.00           H  
ATOM    254  HB2 ASP A 121      10.989  20.761  -1.924  1.00  0.00           H  
ATOM    255  N   MET A 122      11.945  16.452  -2.340  1.00 55.23           N  
ANISOU  255  N   MET A 122     7715   6436   6832    589   1464   -938
ATOM    256  CA  MET A 122      12.874  15.322  -1.906  1.00 54.53           C  
ANISOU  256  CA  MET A 122     7653   6339   6728    625   1413   -858
ATOM    257  C   MET A 122      13.838  15.137  -3.102  1.00 55.04           C  
ANISOU  257  C   MET A 122     7816   6245   6852    659   1428   -840
ATOM    258  O   MET A 122      13.535  15.392  -4.241  1.00 59.11           O  
ANISOU  258  O   MET A 122     8420   6639   7399    621   1481   -857
ATOM    259  CB  MET A 122      12.182  14.006  -1.733  1.00 46.11           C  
ANISOU  259  CB  MET A 122     6650   5257   5612    555   1399   -776
ATOM    260  CG  MET A 122      11.278  13.906  -0.486  1.00 41.86           C  
ANISOU  260  CG  MET A 122     5996   4895   5013    542   1355   -792
ATOM    261  SD  MET A 122      10.985  12.361   0.417  1.00 45.12           S  
ANISOU  261  SD  MET A 122     6429   5343   5370    524   1293   -695
ATOM    262  CE  MET A 122       9.721  12.964   1.554  1.00 38.43           C  
ANISOU  262  CE  MET A 122     5409   4742   4452    518   1241   -754
ATOM    263  H   MET A 122      12.034  16.788  -3.288  1.00 55.23           H  
ATOM    264  HA  MET A 122      13.401  15.580  -0.988  1.00 54.53           H  
ATOM    265  HB3 MET A 122      12.841  13.146  -1.846  1.00 46.11           H  
ATOM    266  HB2 MET A 122      11.498  13.811  -2.559  1.00 46.11           H  
ATOM    267  HG3 MET A 122      10.379  14.522  -0.523  1.00 41.86           H  
ATOM    268  HG2 MET A 122      11.806  14.378   0.342  1.00 41.86           H  
ATOM    269  HE1 MET A 122       9.065  12.157   1.881  1.00 38.43           H  
ATOM    270  HE2 MET A 122      10.263  13.327   2.428  1.00 38.43           H  
ATOM    271  HE3 MET A 122       9.117  13.735   1.077  1.00 38.43           H  
ATOM    272  N   GLU A 123      15.091  14.707  -2.768  1.00 53.65           N  
ANISOU  272  N   GLU A 123     7616   6075   6692    734   1382   -808
ATOM    273  CA  GLU A 123      16.143  14.295  -3.695  1.00 50.75           C  
ANISOU  273  CA  GLU A 123     7349   5552   6383    765   1377   -781
ATOM    274  C   GLU A 123      15.766  13.052  -4.426  1.00 48.49           C  
ANISOU  274  C   GLU A 123     7193   5181   6049    691   1389   -706
ATOM    275  O   GLU A 123      15.656  12.030  -3.730  1.00 48.91           O  
ANISOU  275  O   GLU A 123     7251   5298   6035    637   1381   -650
ATOM    276  CB  GLU A 123      17.430  14.166  -2.829  1.00 53.38           C  
ANISOU  276  CB  GLU A 123     7634   5895   6752    854   1323   -743
ATOM    277  CG  GLU A 123      17.938  15.513  -2.296  1.00 56.57           C  
ANISOU  277  CG  GLU A 123     7908   6373   7213    951   1308   -800
ATOM    278  CD  GLU A 123      19.252  15.432  -1.479  1.00 63.29           C  
ANISOU  278  CD  GLU A 123     8723   7192   8131   1042   1261   -735
ATOM    279  OE1 GLU A 123      20.172  14.695  -1.952  1.00 55.59           O  
ANISOU  279  OE1 GLU A 123     7850   6067   7204   1042   1229   -681
ATOM    280  OE2 GLU A 123      19.305  16.103  -0.431  1.00 76.09           O1-
ANISOU  280  OE2 GLU A 123    10205   8942   9765   1117   1255   -733
ATOM    281  H   GLU A 123      15.341  14.513  -1.809  1.00 53.65           H  
ATOM    282  HA  GLU A 123      16.311  15.104  -4.406  1.00 50.75           H  
ATOM    283  HB3 GLU A 123      18.278  13.890  -3.457  1.00 53.38           H  
ATOM    284  HB2 GLU A 123      17.297  13.483  -1.990  1.00 53.38           H  
ATOM    285  HG3 GLU A 123      17.199  15.913  -1.601  1.00 56.57           H  
ATOM    286  HG2 GLU A 123      18.084  16.206  -3.125  1.00 56.57           H  
ATOM    287  N   GLU A 124      15.355  13.211  -5.657  1.00 52.65           N  
ANISOU  287  N   GLU A 124     7819   5572   6615    698   1398   -712
ATOM    288  CA  GLU A 124      14.789  12.070  -6.413  1.00 51.22           C  
ANISOU  288  CA  GLU A 124     7758   5322   6383    650   1401   -647
ATOM    289  C   GLU A 124      15.857  11.384  -7.334  1.00 59.60           C  
ANISOU  289  C   GLU A 124     8856   6305   7485    708   1337   -626
ATOM    290  O   GLU A 124      16.873  11.994  -7.704  1.00 59.01           O  
ANISOU  290  O   GLU A 124     8732   6182   7508    785   1298   -670
ATOM    291  CB  GLU A 124      13.530  12.471  -7.216  1.00  0.00           C  
ATOM    292  CG  GLU A 124      12.473  13.206  -6.418  1.00  0.00           C  
ATOM    293  CD  GLU A 124      11.018  12.710  -6.398  1.00  0.00           C  
ATOM    294  OE1 GLU A 124      10.500  12.025  -7.319  1.00  0.00           O  
ATOM    295  OE2 GLU A 124      10.311  13.116  -5.458  1.00  0.00           O1-
ATOM    296  H   GLU A 124      15.621  14.070  -6.116  1.00 52.65           H  
ATOM    297  HA  GLU A 124      14.486  11.274  -5.732  1.00 51.22           H  
ATOM    298  HB3 GLU A 124      13.171  11.531  -7.636  1.00  0.00           H  
ATOM    299  HB2 GLU A 124      13.839  13.138  -8.021  1.00  0.00           H  
ATOM    300  HG3 GLU A 124      12.373  14.239  -6.751  1.00  0.00           H  
ATOM    301  HG2 GLU A 124      12.823  13.166  -5.387  1.00  0.00           H  
ATOM    302  N   PHE A 125      15.673  10.078  -7.605  1.00 64.33           N  
ANISOU  302  N   PHE A 125     9537   6885   8022    676   1317   -560
ATOM    303  CA  PHE A 125      16.589   9.246  -8.436  1.00 60.45           C  
ANISOU  303  CA  PHE A 125     9084   6308   7577    722   1247   -549
ATOM    304  C   PHE A 125      15.774   8.818  -9.675  1.00 68.16           C  
ANISOU  304  C   PHE A 125    10176   7229   8492    677   1256   -532
ATOM    305  O   PHE A 125      14.511   8.948  -9.583  1.00 65.84           O  
ANISOU  305  O   PHE A 125     9926   6996   8095    625   1268   -463
ATOM    306  CB  PHE A 125      16.786   7.919  -7.668  1.00 60.66           C  
ANISOU  306  CB  PHE A 125     9071   6399   7578    737   1198   -477
ATOM    307  CG  PHE A 125      17.674   8.042  -6.428  1.00 58.97           C  
ANISOU  307  CG  PHE A 125     8733   6277   7396    783   1196   -474
ATOM    308  CD1 PHE A 125      19.096   8.210  -6.540  1.00 53.53           C  
ANISOU  308  CD1 PHE A 125     7976   5529   6833    863   1173   -527
ATOM    309  CD2 PHE A 125      17.048   8.216  -5.176  1.00 52.33           C  
ANISOU  309  CD2 PHE A 125     7836   5581   6467    755   1205   -418
ATOM    310  CE1 PHE A 125      19.775   8.710  -5.436  1.00 52.50           C  
ANISOU  310  CE1 PHE A 125     7723   5501   6724    919   1175   -520
ATOM    311  CE2 PHE A 125      17.817   8.741  -4.110  1.00 48.77           C  
ANISOU  311  CE2 PHE A 125     7255   5242   6033    805   1202   -422
ATOM    312  CZ  PHE A 125      19.146   8.982  -4.268  1.00 49.55           C  
ANISOU  312  CZ  PHE A 125     7286   5300   6241    890   1195   -470
ATOM    313  H   PHE A 125      14.844   9.630  -7.239  1.00 64.33           H  
ATOM    314  HA  PHE A 125      17.605   9.632  -8.512  1.00 60.45           H  
ATOM    315  HB3 PHE A 125      17.449   7.376  -8.341  1.00 60.66           H  
ATOM    316  HB2 PHE A 125      15.937   7.253  -7.516  1.00 60.66           H  
ATOM    317  HD1 PHE A 125      19.674   8.059  -7.439  1.00 53.53           H  
ATOM    318  HD2 PHE A 125      15.983   8.137  -5.017  1.00 52.33           H  
ATOM    319  HE1 PHE A 125      20.815   9.001  -5.398  1.00 52.50           H  
ATOM    320  HE2 PHE A 125      17.300   8.935  -3.182  1.00 48.77           H  
ATOM    321  HZ  PHE A 125      19.707   9.416  -3.453  1.00 49.55           H  
ATOM    322  N   HIS A 126      16.460   8.499 -10.771  1.00 85.88           N  
ANISOU  322  N   HIS A 126    12470   9356  10803    701   1246   -598
ATOM    323  CA  HIS A 126      15.872   8.290 -12.129  1.00 93.03           C  
ANISOU  323  CA  HIS A 126    13484  10207  11658    673   1243   -591
ATOM    324  C   HIS A 126      15.959   6.787 -12.421  1.00 90.01           C  
ANISOU  324  C   HIS A 126    13109   9725  11365    720   1136   -603
ATOM    325  O   HIS A 126      16.836   6.136 -11.877  1.00 85.58           O  
ANISOU  325  O   HIS A 126    12491   9070  10955    777   1073   -649
ATOM    326  CB  HIS A 126      16.617   9.278 -13.058  1.00 94.91           C  
ANISOU  326  CB  HIS A 126    13767  10374  11921    669   1294   -659
ATOM    327  CG  HIS A 126      16.612  10.750 -12.582  1.00 95.97           C  
ANISOU  327  CG  HIS A 126    13859  10568  12038    638   1382   -672
ATOM    328  ND1 HIS A 126      17.737  11.414 -12.214  1.00 98.22           N  
ANISOU  328  ND1 HIS A 126    14185  10909  12227    568   1458   -622
ATOM    329  CD2 HIS A 126      15.488  11.576 -12.397  1.00 93.12           C  
ANISOU  329  CD2 HIS A 126    13416  10206  11759    668   1397   -736
ATOM    330  CE1 HIS A 126      17.379  12.725 -11.950  1.00 99.87           C  
ANISOU  330  CE1 HIS A 126    14335  11146  12465    550   1517   -658
ATOM    331  NE2 HIS A 126      16.020  12.753 -12.030  1.00 96.72           N  
ANISOU  331  NE2 HIS A 126    13862  10723  12165    611   1483   -729
ATOM    332  H   HIS A 126      17.448   8.691 -10.678  1.00 85.88           H  
ATOM    333  HA  HIS A 126      14.817   8.525 -11.992  1.00 93.03           H  
ATOM    334  HB3 HIS A 126      16.188   9.190 -14.056  1.00 94.91           H  
ATOM    335  HB2 HIS A 126      17.624   8.870 -13.146  1.00 94.91           H  
ATOM    336  HD2 HIS A 126      14.430  11.362 -12.381  1.00 93.12           H  
ATOM    337  HE1 HIS A 126      18.050  13.530 -11.688  1.00 99.87           H  
ATOM    338  HE2 HIS A 126      15.523  13.626 -11.931  1.00 96.72           H  
ATOM    339  N   GLY A 127      15.218   6.341 -13.439  1.00 81.97           N  
ANISOU  339  N   GLY A 127    12155   8713  10275    695   1104   -558
ATOM    340  CA  GLY A 127      15.348   5.009 -13.998  1.00 77.06           C  
ANISOU  340  CA  GLY A 127    11533   7989   9759    726    990   -563
ATOM    341  C   GLY A 127      14.532   4.060 -13.082  1.00 75.76           C  
ANISOU  341  C   GLY A 127    11433   7904   9449    681    990   -497
ATOM    342  O   GLY A 127      14.273   4.338 -11.902  1.00 69.82           O  
ANISOU  342  O   GLY A 127    10729   7248   8550    635   1069   -455
ATOM    343  H   GLY A 127      14.649   7.043 -13.890  1.00 81.97           H  
ATOM    344  HA3 GLY A 127      16.339   4.571 -14.118  1.00 77.06           H  
ATOM    345  HA2 GLY A 127      14.978   5.034 -15.023  1.00 77.06           H  
ATOM    346  N   ARG A 128      14.128   2.882 -13.646  1.00 60.47           N  
ANISOU  346  N   ARG A 128     9495   5914   7566    688    895   -476
ATOM    347  CA  ARG A 128      13.540   1.775 -12.914  1.00 61.08           C  
ANISOU  347  CA  ARG A 128     9645   6067   7497    646    895   -425
ATOM    348  C   ARG A 128      14.552   0.673 -12.761  1.00 61.51           C  
ANISOU  348  C   ARG A 128     9701   6062   7609    644    789   -405
ATOM    349  O   ARG A 128      15.128   0.222 -13.726  1.00 62.51           O  
ANISOU  349  O   ARG A 128     9886   6099   7767    638    730   -432
ATOM    350  CB  ARG A 128      12.408   1.203 -13.702  1.00 30.00           C  
ATOM    351  CG  ARG A 128      11.256   2.192 -13.863  1.00 30.00           C  
ATOM    352  CD  ARG A 128       9.968   1.640 -14.439  1.00 30.00           C  
ATOM    353  NE  ARG A 128       8.962   2.772 -14.667  1.00 30.00           N  
ATOM    354  CZ  ARG A 128       7.712   2.720 -14.342  1.00 30.00           C  
ATOM    355  NH1 ARG A 128       7.048   1.676 -13.882  1.00 30.00           N  
ATOM    356  NH2 ARG A 128       7.045   3.880 -14.442  1.00 30.00           N1+
ATOM    357  H   ARG A 128      14.178   2.779 -14.650  1.00 60.47           H  
ATOM    358  HA  ARG A 128      13.265   2.127 -11.919  1.00 61.08           H  
ATOM    359  HB3 ARG A 128      12.069   0.316 -13.168  1.00 30.00           H  
ATOM    360  HB2 ARG A 128      12.736   0.799 -14.660  1.00 30.00           H  
ATOM    361  HG3 ARG A 128      11.602   2.941 -14.576  1.00 30.00           H  
ATOM    362  HG2 ARG A 128      11.092   2.743 -12.937  1.00 30.00           H  
ATOM    363  HD3 ARG A 128       9.644   0.822 -13.795  1.00 30.00           H  
ATOM    364  HD2 ARG A 128      10.124   1.230 -15.437  1.00 30.00           H  
ATOM    365  HE  ARG A 128       9.364   3.598 -15.086  1.00 30.00           H  
ATOM    366 HH12 ARG A 128       6.057   1.653 -13.692  1.00 30.00           H  
ATOM    367 HH11 ARG A 128       7.461   0.797 -13.603  1.00 30.00           H  
ATOM    368 HH22 ARG A 128       6.083   3.992 -14.154  1.00 30.00           H  
ATOM    369 HH21 ARG A 128       7.497   4.704 -14.809  1.00 30.00           H  
ATOM    370  N   THR A 129      14.714   0.141 -11.521  1.00 58.60           N  
ANISOU  370  N   THR A 129     9264   5743   7257    645    762   -351
ATOM    371  CA  THR A 129      15.584  -1.057 -11.202  1.00 56.83           C  
ANISOU  371  CA  THR A 129     9028   5439   7127    635    650   -315
ATOM    372  C   THR A 129      14.867  -2.438 -11.359  1.00 51.35           C  
ANISOU  372  C   THR A 129     8418   4853   6241    594    672   -296
ATOM    373  O   THR A 129      14.005  -2.851 -10.565  1.00 48.61           O  
ANISOU  373  O   THR A 129     8084   4670   5716    573    752   -250
ATOM    374  CB  THR A 129      15.937  -0.942  -9.683  1.00 54.75           C  
ANISOU  374  CB  THR A 129     8662   5188   6951    646    608   -236
ATOM    375  OG1 THR A 129      16.555   0.241  -9.448  1.00 58.88           O  
ANISOU  375  OG1 THR A 129     9112   5686   7575    692    637   -247
ATOM    376  CG2 THR A 129      17.007  -2.058  -9.294  1.00 58.55           C  
ANISOU  376  CG2 THR A 129     9098   5484   7665    625    446   -148
ATOM    377  H   THR A 129      14.351   0.632 -10.717  1.00 58.60           H  
ATOM    378  HA  THR A 129      16.465  -0.868 -11.816  1.00 56.83           H  
ATOM    379  HB  THR A 129      15.090  -1.095  -9.014  1.00 54.75           H  
ATOM    380  HG1 THR A 129      15.879   0.893  -9.645  1.00 58.88           H  
ATOM    381 HG21 THR A 129      16.590  -3.058  -9.182  1.00 58.55           H  
ATOM    382 HG22 THR A 129      17.791  -2.059 -10.052  1.00 58.55           H  
ATOM    383 HG23 THR A 129      17.491  -1.849  -8.340  1.00 58.55           H  
ATOM    384  N   LEU A 130      15.319  -3.061 -12.432  1.00 53.56           N  
ANISOU  384  N   LEU A 130     8751   5027   6574    582    594   -320
ATOM    385  CA  LEU A 130      14.896  -4.373 -12.789  1.00 47.21           C  
ANISOU  385  CA  LEU A 130     8025   4307   5606    548    589   -298
ATOM    386  C   LEU A 130      16.204  -5.206 -12.814  1.00 45.46           C  
ANISOU  386  C   LEU A 130     7775   3950   5546    528    454   -282
ATOM    387  O   LEU A 130      17.055  -4.901 -13.614  1.00 43.44           O  
ANISOU  387  O   LEU A 130     7498   3507   5502    533    375   -303
ATOM    388  CB  LEU A 130      14.162  -4.432 -14.045  1.00 42.18           C  
ANISOU  388  CB  LEU A 130     7487   3668   4872    550    631   -334
ATOM    389  CG  LEU A 130      12.780  -3.639 -14.023  1.00 51.91           C  
ANISOU  389  CG  LEU A 130     8760   5044   5920    537    748   -280
ATOM    390  CD1 LEU A 130      13.000  -2.196 -14.544  1.00 54.88           C  
ANISOU  390  CD1 LEU A 130     9220   5370   6263    545    788   -313
ATOM    391  CD2 LEU A 130      11.759  -4.391 -14.874  1.00 54.15           C  
ANISOU  391  CD2 LEU A 130     9068   5445   6060    504    745   -195
ATOM    392  H   LEU A 130      16.083  -2.697 -12.983  1.00 53.56           H  
ATOM    393  HA  LEU A 130      14.320  -4.830 -11.984  1.00 47.21           H  
ATOM    394  HB3 LEU A 130      14.181  -5.498 -14.271  1.00 42.18           H  
ATOM    395  HB2 LEU A 130      14.695  -4.011 -14.898  1.00 42.18           H  
ATOM    396  HG  LEU A 130      12.380  -3.518 -13.016  1.00 51.91           H  
ATOM    397 HD11 LEU A 130      12.737  -1.509 -13.740  1.00 54.88           H  
ATOM    398 HD12 LEU A 130      14.014  -1.905 -14.820  1.00 54.88           H  
ATOM    399 HD13 LEU A 130      12.333  -1.976 -15.378  1.00 54.88           H  
ATOM    400 HD21 LEU A 130      12.271  -5.049 -15.576  1.00 54.15           H  
ATOM    401 HD22 LEU A 130      11.279  -5.080 -14.178  1.00 54.15           H  
ATOM    402 HD23 LEU A 130      10.931  -3.777 -15.228  1.00 54.15           H  
ATOM    403  N   HIS A 131      16.250  -6.363 -12.060  1.00 43.79           N  
ANISOU  403  N   HIS A 131     7556   3822   5262    494    422   -225
ATOM    404  CA  HIS A 131      17.327  -7.368 -12.047  1.00 46.35           C  
ANISOU  404  CA  HIS A 131     7843   4012   5754    451    287   -168
ATOM    405  C   HIS A 131      16.895  -8.511 -12.984  1.00 49.85           C  
ANISOU  405  C   HIS A 131     8385   4453   6103    429    254   -213
ATOM    406  O   HIS A 131      15.756  -8.498 -13.416  1.00 51.25           O  
ANISOU  406  O   HIS A 131     8653   4769   6051    443    332   -249
ATOM    407  CB  HIS A 131      17.476  -7.969 -10.603  1.00 44.53           C  
ANISOU  407  CB  HIS A 131     7547   3867   5507    415    259    -64
ATOM    408  CG  HIS A 131      17.917  -6.988  -9.526  1.00 44.53           C  
ANISOU  408  CG  HIS A 131     7445   3883   5592    442    289      1
ATOM    409  ND1 HIS A 131      19.224  -6.490  -9.516  1.00 46.46           N  
ANISOU  409  ND1 HIS A 131     7599   3948   6104    458    229     70
ATOM    410  CD2 HIS A 131      17.239  -6.386  -8.507  1.00 44.96           C  
ANISOU  410  CD2 HIS A 131     7468   4110   5504    459    372     20
ATOM    411  CE1 HIS A 131      19.263  -5.600  -8.549  1.00 44.20           C  
ANISOU  411  CE1 HIS A 131     7234   3728   5831    486    263    134
ATOM    412  NE2 HIS A 131      18.108  -5.501  -7.867  1.00 46.53           N  
ANISOU  412  NE2 HIS A 131     7561   4236   5881    488    355     99
ATOM    413  H   HIS A 131      15.361  -6.684 -11.705  1.00 43.79           H  
ATOM    414  HA  HIS A 131      18.313  -7.036 -12.374  1.00 46.35           H  
ATOM    415  HB3 HIS A 131      18.246  -8.737 -10.669  1.00 44.53           H  
ATOM    416  HB2 HIS A 131      16.659  -8.602 -10.257  1.00 44.53           H  
ATOM    417  HD2 HIS A 131      16.220  -6.563  -8.195  1.00 44.96           H  
ATOM    418  HE1 HIS A 131      20.131  -5.061  -8.200  1.00 44.20           H  
ATOM    419  HE2 HIS A 131      17.862  -4.926  -7.074  1.00 46.53           H  
ATOM    420  N   ASP A 132      17.818  -9.424 -13.383  1.00 45.95           N  
ANISOU  420  N   ASP A 132     7863   3783   5814    389    135   -174
ATOM    421  CA  ASP A 132      17.498 -10.497 -14.389  1.00 44.54           C  
ANISOU  421  CA  ASP A 132     7769   3587   5567    368     92   -218
ATOM    422  C   ASP A 132      16.464 -11.502 -13.777  1.00 39.10           C  
ANISOU  422  C   ASP A 132     7115   3052   4691    329     78   -185
ATOM    423  O   ASP A 132      16.723 -12.047 -12.641  1.00 39.49           O  
ANISOU  423  O   ASP A 132     7104   3180   4722    303     78   -112
ATOM    424  CB  ASP A 132      18.750 -11.222 -14.878  1.00 49.29           C  
ANISOU  424  CB  ASP A 132     8322   3949   6458    329    -17   -173
ATOM    425  CG  ASP A 132      19.467 -10.566 -16.081  1.00 53.12           C  
ANISOU  425  CG  ASP A 132     8789   4278   7117    370      0   -224
ATOM    426  OD1 ASP A 132      19.356  -9.340 -16.332  1.00 51.98           O  
ANISOU  426  OD1 ASP A 132     8561   3930   7259    344    -58   -140
ATOM    427  OD2 ASP A 132      20.293 -11.309 -16.658  1.00 54.68           O1-
ANISOU  427  OD2 ASP A 132     9054   4554   7169    423     81   -326
ATOM    428  H   ASP A 132      18.782  -9.401 -13.082  1.00 45.95           H  
ATOM    429  HA  ASP A 132      17.046 -10.077 -15.287  1.00 44.54           H  
ATOM    430  HB3 ASP A 132      18.476 -12.254 -15.097  1.00 49.29           H  
ATOM    431  HB2 ASP A 132      19.487 -11.237 -14.074  1.00 49.29           H  
ATOM    432  N   ASP A 133      15.470 -11.798 -14.584  1.00 46.40           N  
ANISOU  432  N   ASP A 133     8134   4019   5476    327     65   -232
ATOM    433  CA  ASP A 133      14.615 -12.980 -14.464  1.00 44.38           C  
ANISOU  433  CA  ASP A 133     7919   3910   5033    296     51   -204
ATOM    434  C   ASP A 133      15.390 -14.311 -14.276  1.00 41.85           C  
ANISOU  434  C   ASP A 133     7544   3482   4874    213    -80   -142
ATOM    435  O   ASP A 133      16.254 -14.625 -15.019  1.00 38.63           O  
ANISOU  435  O   ASP A 133     7099   2880   4700    182   -157   -114
ATOM    436  CB  ASP A 133      13.673 -13.248 -15.700  1.00 50.19           C  
ANISOU  436  CB  ASP A 133     8767   4723   5580    329     84   -238
ATOM    437  CG  ASP A 133      12.767 -12.105 -16.121  1.00 54.98           C  
ANISOU  437  CG  ASP A 133     9415   5388   6086    387    203   -242
ATOM    438  OD1 ASP A 133      12.467 -11.191 -15.345  1.00 55.05           O  
ANISOU  438  OD1 ASP A 133     9504   5394   6019    414    221   -255
ATOM    439  OD2 ASP A 133      12.353 -12.102 -17.270  1.00 53.66           O1-
ANISOU  439  OD2 ASP A 133     9197   5260   5931    402    275   -224
ATOM    440  H   ASP A 133      15.366 -11.209 -15.398  1.00 46.40           H  
ATOM    441  HA  ASP A 133      13.981 -12.714 -13.619  1.00 44.38           H  
ATOM    442  HB3 ASP A 133      12.995 -14.088 -15.544  1.00 50.19           H  
ATOM    443  HB2 ASP A 133      14.320 -13.523 -16.533  1.00 50.19           H  
ATOM    444  N   ASP A 134      15.112 -14.979 -13.129  1.00 48.07           N  
ANISOU  444  N   ASP A 134     8323   4400   5543    168    -97    -92
ATOM    445  CA  ASP A 134      15.748 -16.191 -12.709  1.00 48.06           C  
ANISOU  445  CA  ASP A 134     8239   4325   5695     63   -213     35
ATOM    446  C   ASP A 134      17.241 -15.990 -12.508  1.00 44.48           C  
ANISOU  446  C   ASP A 134     7669   3751   5480     22   -247    223
ATOM    447  O   ASP A 134      18.069 -16.424 -13.282  1.00 46.48           O  
ANISOU  447  O   ASP A 134     7915   3964   5780    -81   -349    429
ATOM    448  CB  ASP A 134      15.307 -17.428 -13.580  1.00  0.00           C  
ATOM    449  CG  ASP A 134      15.926 -18.754 -13.143  1.00  0.00           C  
ATOM    450  OD1 ASP A 134      16.645 -18.951 -12.114  1.00  0.00           O  
ATOM    451  OD2 ASP A 134      15.509 -19.650 -13.893  1.00  0.00           O1-
ATOM    452  H   ASP A 134      14.576 -14.531 -12.400  1.00 48.07           H  
ATOM    453  HA  ASP A 134      15.478 -16.440 -11.683  1.00 48.06           H  
ATOM    454  HB3 ASP A 134      15.626 -17.177 -14.592  1.00  0.00           H  
ATOM    455  HB2 ASP A 134      14.219 -17.493 -13.577  1.00  0.00           H  
ATOM    456  N   SER A 135      17.581 -15.162 -11.470  1.00 39.77           N  
ANISOU  456  N   SER A 135     7012   3109   4991     91   -176    191
ATOM    457  CA  SER A 135      18.938 -14.884 -10.948  1.00 39.04           C  
ANISOU  457  CA  SER A 135     6783   2918   5133     67   -196    397
ATOM    458  C   SER A 135      18.907 -15.110  -9.425  1.00 43.38           C  
ANISOU  458  C   SER A 135     7361   3608   5513     24   -211    561
ATOM    459  O   SER A 135      17.822 -14.871  -8.900  1.00 41.46           O  
ANISOU  459  O   SER A 135     7221   3534   4997     46   -150    448
ATOM    460  CB  SER A 135      19.349 -13.427 -11.357  1.00 36.92           C  
ANISOU  460  CB  SER A 135     6499   2572   4958    153   -130    307
ATOM    461  OG  SER A 135      18.720 -12.423 -10.606  1.00 44.30           O  
ANISOU  461  OG  SER A 135     7481   3681   5671    219    -27    181
ATOM    462  H   SER A 135      16.976 -14.875 -10.715  1.00 39.77           H  
ATOM    463  HA  SER A 135      19.697 -15.499 -11.431  1.00 39.04           H  
ATOM    464  HB3 SER A 135      18.978 -13.338 -12.377  1.00 36.92           H  
ATOM    465  HB2 SER A 135      20.413 -13.190 -11.365  1.00 36.92           H  
ATOM    466  HG  SER A 135      17.937 -12.099 -11.056  1.00 44.30           H  
ATOM    467  N   ILE A 136      20.105 -15.331  -8.803  1.00 41.53           N  
ANISOU  467  N   ILE A 136     7009   3340   5432    -37   -270    848
ATOM    468  CA  ILE A 136      20.262 -15.323  -7.312  1.00 37.65           C  
ANISOU  468  CA  ILE A 136     6442   3066   4798   -101   -292   1078
ATOM    469  C   ILE A 136      20.741 -13.898  -6.905  1.00 40.89           C  
ANISOU  469  C   ILE A 136     6741   3474   5323    -41   -238   1213
ATOM    470  O   ILE A 136      21.608 -13.337  -7.579  1.00 36.95           O  
ANISOU  470  O   ILE A 136     6175   2814   5049    -23   -241   1341
ATOM    471  CB  ILE A 136      21.116 -16.458  -6.649  1.00 38.30           C  
ANISOU  471  CB  ILE A 136     6444   3223   4885   -233   -405   1318
ATOM    472  CG1 ILE A 136      20.534 -17.871  -7.045  1.00 34.00           C  
ANISOU  472  CG1 ILE A 136     6019   2667   4234   -294   -470   1171
ATOM    473  CG2 ILE A 136      21.255 -16.361  -5.109  1.00 37.96           C  
ANISOU  473  CG2 ILE A 136     6246   3504   4673   -292   -409   1527
ATOM    474  CD1 ILE A 136      21.493 -19.067  -6.765  1.00 39.70           C  
ANISOU  474  CD1 ILE A 136     6667   3460   4959   -442   -602   1363
ATOM    475  H   ILE A 136      20.925 -15.407  -9.388  1.00 41.53           H  
ATOM    476  HA  ILE A 136      19.257 -15.455  -6.911  1.00 37.65           H  
ATOM    477  HB  ILE A 136      22.099 -16.259  -7.076  1.00 38.30           H  
ATOM    478 HG13 ILE A 136      20.252 -17.760  -8.092  1.00 34.00           H  
ATOM    479 HG12 ILE A 136      19.584 -18.088  -6.555  1.00 34.00           H  
ATOM    480 HG21 ILE A 136      22.028 -17.086  -4.854  1.00 37.96           H  
ATOM    481 HG22 ILE A 136      21.760 -15.417  -4.904  1.00 37.96           H  
ATOM    482 HG23 ILE A 136      20.287 -16.454  -4.617  1.00 37.96           H  
ATOM    483 HD11 ILE A 136      22.382 -19.094  -7.395  1.00 39.70           H  
ATOM    484 HD12 ILE A 136      21.907 -19.114  -5.758  1.00 39.70           H  
ATOM    485 HD13 ILE A 136      21.002 -20.023  -6.950  1.00 39.70           H  
ATOM    486  N   GLN A 137      20.209 -13.347  -5.774  1.00 40.62           N  
ANISOU  486  N   GLN A 137     6706   3624   5105     -3   -168   1173
ATOM    487  CA  GLN A 137      20.579 -12.068  -5.174  1.00 39.23           C  
ANISOU  487  CA  GLN A 137     6457   3445   5003     67   -115   1237
ATOM    488  C   GLN A 137      20.643 -12.285  -3.633  1.00 34.81           C  
ANISOU  488  C   GLN A 137     5747   3231   4248     27    -93   1454
ATOM    489  O   GLN A 137      19.833 -13.101  -3.093  1.00 38.69           O  
ANISOU  489  O   GLN A 137     6216   3990   4495    -20    -64   1408
ATOM    490  CB  GLN A 137      19.396 -11.101  -5.420  1.00 36.71           C  
ANISOU  490  CB  GLN A 137     6288   3039   4621    193     11    887
ATOM    491  CG  GLN A 137      19.019 -10.910  -6.868  1.00 38.78           C  
ANISOU  491  CG  GLN A 137     6624   3138   4973    224     15    631
ATOM    492  CD  GLN A 137      20.140 -10.285  -7.773  1.00 44.21           C  
ANISOU  492  CD  GLN A 137     7192   3612   5995    239    -37    671
ATOM    493  OE1 GLN A 137      20.825  -9.406  -7.396  1.00 44.87           O  
ANISOU  493  OE1 GLN A 137     7180   3641   6228    254    -56    839
ATOM    494  NE2 GLN A 137      20.246 -10.793  -9.011  1.00 47.00           N  
ANISOU  494  NE2 GLN A 137     7533   3859   6466    237    -51    530
ATOM    495  H   GLN A 137      19.539 -13.942  -5.308  1.00 40.62           H  
ATOM    496  HA  GLN A 137      21.524 -11.800  -5.646  1.00 39.23           H  
ATOM    497  HB3 GLN A 137      19.590 -10.180  -4.870  1.00 36.71           H  
ATOM    498  HB2 GLN A 137      18.486 -11.377  -4.887  1.00 36.71           H  
ATOM    499  HG3 GLN A 137      18.171 -10.235  -6.981  1.00 38.78           H  
ATOM    500  HG2 GLN A 137      18.893 -11.792  -7.496  1.00 38.78           H  
ATOM    501 HE22 GLN A 137      20.928 -10.336  -9.600  1.00 47.00           H  
ATOM    502 HE21 GLN A 137      19.693 -11.544  -9.400  1.00 47.00           H  
ATOM    503  N   VAL A 138      21.500 -11.487  -2.927  1.00 31.80           N  
ANISOU  503  N   VAL A 138     5237   2879   3965     69    -76   1666
ATOM    504  CA  VAL A 138      21.472 -11.251  -1.494  1.00 35.31           C  
ANISOU  504  CA  VAL A 138     5656   3631   4129     74    -21   1726
ATOM    505  C   VAL A 138      20.729  -9.847  -1.465  1.00 36.36           C  
ANISOU  505  C   VAL A 138     5736   3815   4265     75    -18   1649
ATOM    506  O   VAL A 138      21.122  -8.931  -2.178  1.00 36.36           O  
ANISOU  506  O   VAL A 138     5790   3569   4456    179     -1   1625
ATOM    507  CB  VAL A 138      22.887 -11.020  -0.801  1.00 33.03           C  
ANISOU  507  CB  VAL A 138     5205   3404   3941    -28   -178   1951
ATOM    508  CG1 VAL A 138      22.691 -10.812   0.717  1.00 35.96           C  
ANISOU  508  CG1 VAL A 138     5326   4145   4192    -60   -165   2031
ATOM    509  CG2 VAL A 138      23.892 -12.161  -0.955  1.00 36.76           C  
ANISOU  509  CG2 VAL A 138     5595   3929   4442   -156   -290   2046
ATOM    510  H   VAL A 138      22.152 -10.818  -3.312  1.00 31.80           H  
ATOM    511  HA  VAL A 138      21.020 -12.032  -0.883  1.00 35.31           H  
ATOM    512  HB  VAL A 138      23.320 -10.111  -1.219  1.00 33.03           H  
ATOM    513 HG11 VAL A 138      21.928 -10.070   0.954  1.00 35.96           H  
ATOM    514 HG12 VAL A 138      22.386 -11.690   1.287  1.00 35.96           H  
ATOM    515 HG13 VAL A 138      23.547 -10.366   1.223  1.00 35.96           H  
ATOM    516 HG21 VAL A 138      24.791 -11.887  -0.403  1.00 36.76           H  
ATOM    517 HG22 VAL A 138      23.512 -13.116  -0.592  1.00 36.76           H  
ATOM    518 HG23 VAL A 138      24.237 -12.217  -1.988  1.00 36.76           H  
ATOM    519  N   ILE A 139      19.769  -9.652  -0.557  1.00 40.69           N  
ANISOU  519  N   ILE A 139     6241   4666   4553    103    132   1493
ATOM    520  CA  ILE A 139      18.994  -8.468  -0.424  1.00 42.14           C  
ANISOU  520  CA  ILE A 139     6460   4906   4646    265    347   1291
ATOM    521  C   ILE A 139      18.520  -8.390   1.011  1.00 38.34           C  
ANISOU  521  C   ILE A 139     5710   4887   3972    186    379   1305
ATOM    522  O   ILE A 139      17.973  -9.399   1.541  1.00 37.02           O  
ANISOU  522  O   ILE A 139     5449   4914   3703     38    292   1308
ATOM    523  CB  ILE A 139      17.627  -8.410  -1.263  1.00 34.03           C  
ANISOU  523  CB  ILE A 139     5687   3718   3524    382    516    909
ATOM    524  CG1 ILE A 139      17.897  -8.729  -2.717  1.00 37.59           C  
ANISOU  524  CG1 ILE A 139     6300   3928   4053    329    409    848
ATOM    525  CG2 ILE A 139      16.873  -7.099  -1.276  1.00 45.34           C  
ANISOU  525  CG2 ILE A 139     7312   4876   5039    565    679    714
ATOM    526  CD1 ILE A 139      16.673  -8.636  -3.659  1.00 38.04           C  
ANISOU  526  CD1 ILE A 139     6613   3840   3999    434    557    471
ATOM    527  H   ILE A 139      19.426 -10.469  -0.072  1.00 40.69           H  
ATOM    528  HA  ILE A 139      19.687  -7.663  -0.668  1.00 42.14           H  
ATOM    529  HB  ILE A 139      16.970  -9.190  -0.880  1.00 34.03           H  
ATOM    530 HG13 ILE A 139      18.280  -9.744  -2.829  1.00 37.59           H  
ATOM    531 HG12 ILE A 139      18.732  -8.126  -3.075  1.00 37.59           H  
ATOM    532 HG21 ILE A 139      15.837  -7.206  -1.597  1.00 45.34           H  
ATOM    533 HG22 ILE A 139      16.892  -6.577  -0.320  1.00 45.34           H  
ATOM    534 HG23 ILE A 139      17.282  -6.376  -1.983  1.00 45.34           H  
ATOM    535 HD11 ILE A 139      16.520  -7.721  -4.232  1.00 38.04           H  
ATOM    536 HD12 ILE A 139      16.793  -9.338  -4.485  1.00 38.04           H  
ATOM    537 HD13 ILE A 139      15.734  -8.915  -3.182  1.00 38.04           H  
ATOM    538  N   PRO A 140      18.790  -7.254   1.683  1.00 39.18           N  
ANISOU  538  N   PRO A 140     5727   5095   4065    299    508   1256
ATOM    539  CA  PRO A 140      18.349  -7.010   3.055  1.00 38.06           C  
ANISOU  539  CA  PRO A 140     5334   5321   3805    223    529   1157
ATOM    540  C   PRO A 140      16.884  -6.623   3.182  1.00 36.31           C  
ANISOU  540  C   PRO A 140     5126   5165   3504    155    580    806
ATOM    541  O   PRO A 140      16.277  -5.905   2.412  1.00 40.27           O  
ANISOU  541  O   PRO A 140     5758   5512   4030    234    639    618
ATOM    542  CB  PRO A 140      19.260  -5.771   3.486  1.00 37.01           C  
ANISOU  542  CB  PRO A 140     5108   5239   3714    367    642   1177
ATOM    543  CG  PRO A 140      19.507  -4.954   2.269  1.00 44.31           C  
ANISOU  543  CG  PRO A 140     6211   5811   4814    489    633   1396
ATOM    544  CD  PRO A 140      19.560  -6.078   1.160  1.00 41.34           C  
ANISOU  544  CD  PRO A 140     6124   5102   4480    486    613   1283
ATOM    545  HA  PRO A 140      18.614  -7.886   3.646  1.00 38.06           H  
ATOM    546  HB3 PRO A 140      20.223  -6.080   3.892  1.00 37.01           H  
ATOM    547  HB2 PRO A 140      18.825  -5.194   4.302  1.00 37.01           H  
ATOM    548  HG3 PRO A 140      20.520  -4.581   2.415  1.00 44.31           H  
ATOM    549  HG2 PRO A 140      18.762  -4.216   1.972  1.00 44.31           H  
ATOM    550  HD2 PRO A 140      18.965  -5.872   0.271  1.00 41.34           H  
ATOM    551  HD3 PRO A 140      20.601  -6.329   0.959  1.00 41.34           H  
ATOM    552  N   VAL A 141      16.277  -7.109   4.251  1.00 36.10           N  
ANISOU  552  N   VAL A 141     4952   5304   3461     77    552    732
ATOM    553  CA  VAL A 141      14.847  -6.881   4.485  1.00 37.21           C  
ANISOU  553  CA  VAL A 141     5044   5501   3592    100    587    525
ATOM    554  C   VAL A 141      14.812  -5.762   5.640  1.00 40.55           C  
ANISOU  554  C   VAL A 141     5294   6057   4055    188    622    451
ATOM    555  O   VAL A 141      15.680  -5.702   6.467  1.00 41.05           O  
ANISOU  555  O   VAL A 141     5141   6334   4124    208    567    589
ATOM    556  CB  VAL A 141      14.212  -8.105   5.123  1.00 31.53           C  
ANISOU  556  CB  VAL A 141     4228   4904   2847     54    499    595
ATOM    557  CG1 VAL A 141      12.752  -7.927   5.457  1.00 36.22           C  
ANISOU  557  CG1 VAL A 141     4686   5614   3462     92    495    450
ATOM    558  CG2 VAL A 141      14.446  -9.399   4.229  1.00 32.18           C  
ANISOU  558  CG2 VAL A 141     4540   4801   2885    -26    466    602
ATOM    559  H   VAL A 141      16.815  -7.583   4.961  1.00 36.10           H  
ATOM    560  HA  VAL A 141      14.337  -6.523   3.590  1.00 37.21           H  
ATOM    561  HB  VAL A 141      14.713  -8.329   6.065  1.00 31.53           H  
ATOM    562 HG11 VAL A 141      12.573  -7.588   6.478  1.00 36.22           H  
ATOM    563 HG12 VAL A 141      12.293  -7.268   4.720  1.00 36.22           H  
ATOM    564 HG13 VAL A 141      12.260  -8.895   5.362  1.00 36.22           H  
ATOM    565 HG21 VAL A 141      14.008 -10.232   4.778  1.00 32.18           H  
ATOM    566 HG22 VAL A 141      14.152  -9.459   3.181  1.00 32.18           H  
ATOM    567 HG23 VAL A 141      15.501  -9.672   4.192  1.00 32.18           H  
ATOM    568  N   LEU A 142      13.827  -4.871   5.495  1.00 43.48           N  
ANISOU  568  N   LEU A 142     5734   6323   4464    223    677    254
ATOM    569  CA  LEU A 142      13.659  -3.752   6.470  1.00 45.49           C  
ANISOU  569  CA  LEU A 142     5874   6660   4751    281    690    195
ATOM    570  C   LEU A 142      12.479  -4.246   7.409  1.00 44.53           C  
ANISOU  570  C   LEU A 142     5517   6799   4604    279    580    259
ATOM    571  O   LEU A 142      11.406  -4.415   6.803  1.00 46.49           O  
ANISOU  571  O   LEU A 142     5750   7069   4844    240    531    231
ATOM    572  CB  LEU A 142      13.298  -2.464   5.554  1.00 46.08           C  
ANISOU  572  CB  LEU A 142     6063   6565   4882    283    741      7
ATOM    573  CG  LEU A 142      12.838  -1.229   6.289  1.00 45.43           C  
ANISOU  573  CG  LEU A 142     5950   6473   4839    330    788    -50
ATOM    574  CD1 LEU A 142      13.865  -0.716   7.329  1.00 45.02           C  
ANISOU  574  CD1 LEU A 142     5939   6357   4808    396    831      0
ATOM    575  CD2 LEU A 142      12.310  -0.120   5.408  1.00 43.34           C  
ANISOU  575  CD2 LEU A 142     5749   6090   4630    317    808   -196
ATOM    576  H   LEU A 142      13.181  -4.975   4.726  1.00 43.48           H  
ATOM    577  HA  LEU A 142      14.556  -3.459   7.015  1.00 45.49           H  
ATOM    578  HB3 LEU A 142      12.430  -2.720   4.945  1.00 46.08           H  
ATOM    579  HB2 LEU A 142      14.173  -2.284   4.930  1.00 46.08           H  
ATOM    580  HG  LEU A 142      11.975  -1.483   6.905  1.00 45.43           H  
ATOM    581 HD11 LEU A 142      14.881  -0.519   6.986  1.00 45.02           H  
ATOM    582 HD12 LEU A 142      13.528   0.213   7.790  1.00 45.02           H  
ATOM    583 HD13 LEU A 142      13.844  -1.302   8.248  1.00 45.02           H  
ATOM    584 HD21 LEU A 142      12.513  -0.448   4.388  1.00 43.34           H  
ATOM    585 HD22 LEU A 142      11.223  -0.072   5.480  1.00 43.34           H  
ATOM    586 HD23 LEU A 142      12.583   0.864   5.789  1.00 43.34           H  
ATOM    587  N   PRO A 143      12.775  -4.471   8.704  1.00 49.70           N  
ANISOU  587  N   PRO A 143     5958   7678   5246    311    519    335
ATOM    588  CA  PRO A 143      11.705  -4.796   9.688  1.00 52.47           C  
ANISOU  588  CA  PRO A 143     6023   8350   5564    276    366    423
ATOM    589  C   PRO A 143      10.516  -3.792   9.787  1.00 55.23           C  
ANISOU  589  C   PRO A 143     6321   8749   5913    253    309    299
ATOM    590  O   PRO A 143       9.364  -4.233   9.873  1.00 65.01           O  
ANISOU  590  O   PRO A 143     7431  10129   7141    196    218    327
ATOM    591  CB  PRO A 143      12.426  -4.979  11.105  1.00 55.08           C  
ANISOU  591  CB  PRO A 143     6168   8889   5871    316    314    520
ATOM    592  CG  PRO A 143      13.849  -5.335  10.628  1.00 55.58           C  
ANISOU  592  CG  PRO A 143     6410   8741   5965    368    448    530
ATOM    593  CD  PRO A 143      14.072  -4.568   9.327  1.00 61.88           C  
ANISOU  593  CD  PRO A 143     7494   9215   6801    368    572    353
ATOM    594  HA  PRO A 143      11.426  -5.816   9.423  1.00 52.47           H  
ATOM    595  HB3 PRO A 143      12.048  -5.849  11.642  1.00 55.08           H  
ATOM    596  HB2 PRO A 143      12.477  -4.054  11.680  1.00 55.08           H  
ATOM    597  HG3 PRO A 143      13.880  -6.402  10.406  1.00 55.58           H  
ATOM    598  HG2 PRO A 143      14.592  -4.922  11.310  1.00 55.58           H  
ATOM    599  HD2 PRO A 143      14.265  -3.529   9.595  1.00 61.88           H  
ATOM    600  HD3 PRO A 143      14.913  -4.926   8.733  1.00 61.88           H  
ATOM    601  N   GLN A 144      10.728  -2.500   9.584  1.00 51.41           N  
ANISOU  601  N   GLN A 144     5920   8164   5448    284    357    172
ATOM    602  CA  GLN A 144       9.738  -1.459   9.684  1.00 52.60           C  
ANISOU  602  CA  GLN A 144     5972   8419   5596    252    282     86
ATOM    603  C   GLN A 144       9.016  -1.296   8.380  1.00 51.32           C  
ANISOU  603  C   GLN A 144     6013   8003   5485    237    365    -29
ATOM    604  O   GLN A 144       9.068  -0.201   7.827  1.00 47.29           O  
ANISOU  604  O   GLN A 144     5413   7579   4976    199    297    -73
ATOM    605  CB  GLN A 144      10.232  -0.150  10.408  1.00  0.00           C  
ATOM    606  CG  GLN A 144       9.116   0.974  10.531  1.00  0.00           C  
ATOM    607  CD  GLN A 144       9.050   1.731  11.882  1.00  0.00           C  
ATOM    608  OE1 GLN A 144       8.156   1.499  12.677  1.00  0.00           O  
ATOM    609  NE2 GLN A 144      10.112   2.463  12.205  1.00  0.00           N  
ATOM    610  H   GLN A 144      11.678  -2.239   9.802  1.00 51.41           H  
ATOM    611  HA  GLN A 144       8.886  -1.835  10.250  1.00 52.60           H  
ATOM    612  HB3 GLN A 144      11.145   0.126   9.880  1.00  0.00           H  
ATOM    613  HB2 GLN A 144      10.456  -0.586  11.382  1.00  0.00           H  
ATOM    614  HG3 GLN A 144       8.120   0.533  10.483  1.00  0.00           H  
ATOM    615  HG2 GLN A 144       9.120   1.684   9.704  1.00  0.00           H  
ATOM    616 HE22 GLN A 144      10.213   2.998  13.055  1.00  0.00           H  
ATOM    617 HE21 GLN A 144      10.955   2.486  11.649  1.00  0.00           H  
ATOM    618  N   VAL A 145       8.331  -2.332   7.839  1.00 50.32           N  
ANISOU  618  N   VAL A 145     6149   7575   5397    256    503    -73
ATOM    619  CA  VAL A 145       7.398  -2.334   6.721  1.00 41.08           C  
ANISOU  619  CA  VAL A 145     5174   6166   4270    234    583   -167
ATOM    620  C   VAL A 145       6.739  -3.752   6.767  1.00 43.23           C  
ANISOU  620  C   VAL A 145     5435   6460   4530    206    530   -146
ATOM    621  O   VAL A 145       7.066  -4.545   5.887  1.00 53.08           O  
ANISOU  621  O   VAL A 145     6719   7694   5756    197    527    -90
ATOM    622  CB  VAL A 145       8.100  -1.915   5.329  1.00 45.88           C  
ANISOU  622  CB  VAL A 145     6011   6503   4918    208    715   -232
ATOM    623  CG1 VAL A 145       9.382  -2.630   4.797  1.00 42.41           C  
ANISOU  623  CG1 VAL A 145     5659   5932   4522    134    736   -332
ATOM    624  CG2 VAL A 145       7.100  -1.730   4.187  1.00 50.16           C  
ANISOU  624  CG2 VAL A 145     6543   7034   5483    226    769   -269
ATOM    625  H   VAL A 145       8.384  -3.228   8.302  1.00 50.32           H  
ATOM    626  HA  VAL A 145       6.589  -1.607   6.786  1.00 41.08           H  
ATOM    627  HB  VAL A 145       8.500  -0.908   5.450  1.00 45.88           H  
ATOM    628 HG11 VAL A 145       9.231  -3.709   4.747  1.00 42.41           H  
ATOM    629 HG12 VAL A 145       9.668  -2.378   3.776  1.00 42.41           H  
ATOM    630 HG13 VAL A 145      10.168  -2.415   5.520  1.00 42.41           H  
ATOM    631 HG21 VAL A 145       6.277  -1.032   4.340  1.00 50.16           H  
ATOM    632 HG22 VAL A 145       7.708  -1.344   3.369  1.00 50.16           H  
ATOM    633 HG23 VAL A 145       6.685  -2.703   3.926  1.00 50.16           H  
ATOM    634  N   MET A 146       5.783  -3.957   7.756  1.00 39.66           N  
ANISOU  634  N   MET A 146     4937   6039   4092    186    494   -192
ATOM    635  CA  MET A 146       4.850  -5.064   7.821  1.00 42.23           C  
ANISOU  635  CA  MET A 146     5237   6396   4413    158    444   -184
ATOM    636  C   MET A 146       3.654  -4.824   6.943  1.00 42.53           C  
ANISOU  636  C   MET A 146     5505   6174   4482    156    537   -244
ATOM    637  O   MET A 146       2.531  -4.610   7.389  1.00 48.84           O  
ANISOU  637  O   MET A 146     6248   7020   5290    143    498   -267
ATOM    638  CB  MET A 146       4.465  -5.313   9.338  1.00 42.69           C  
ANISOU  638  CB  MET A 146     5003   6758   4458    116    303   -178
ATOM    639  CG  MET A 146       5.577  -5.796  10.215  1.00 50.27           C  
ANISOU  639  CG  MET A 146     5709   8014   5376     96    190    -98
ATOM    640  SD  MET A 146       6.255  -7.350   9.654  1.00 66.35           S  
ANISOU  640  SD  MET A 146     7698  10123   7388     65    159      9
ATOM    641  CE  MET A 146       7.295  -7.642  11.065  1.00 68.12           C  
ANISOU  641  CE  MET A 146     7712  10601   7570     66     83    130
ATOM    642  H   MET A 146       5.764  -3.263   8.489  1.00 39.66           H  
ATOM    643  HA  MET A 146       5.308  -6.018   7.563  1.00 42.23           H  
ATOM    644  HB3 MET A 146       3.538  -5.852   9.535  1.00 42.69           H  
ATOM    645  HB2 MET A 146       4.167  -4.313   9.655  1.00 42.69           H  
ATOM    646  HG3 MET A 146       5.201  -5.933  11.229  1.00 50.27           H  
ATOM    647  HG2 MET A 146       6.420  -5.106  10.231  1.00 50.27           H  
ATOM    648  HE1 MET A 146       7.269  -8.732  11.088  1.00 68.12           H  
ATOM    649  HE2 MET A 146       8.306  -7.251  10.952  1.00 68.12           H  
ATOM    650  HE3 MET A 146       6.879  -7.299  12.013  1.00 68.12           H  
ATOM    651  N   MET A 147       3.890  -4.947   5.618  1.00 38.87           N  
ANISOU  651  N   MET A 147     5257   5474   4038    120    649   -286
ATOM    652  CA  MET A 147       2.890  -4.945   4.576  1.00 36.62           C  
ANISOU  652  CA  MET A 147     4942   5166   3806     62    618   -379
ATOM    653  C   MET A 147       3.408  -5.904   3.465  1.00 43.68           C  
ANISOU  653  C   MET A 147     5903   6026   4668    151    585   -346
ATOM    654  O   MET A 147       4.566  -5.922   3.207  1.00 45.38           O  
ANISOU  654  O   MET A 147     6124   6264   4854    131    576   -308
ATOM    655  CB  MET A 147       2.477  -3.564   4.121  1.00 42.62           C  
ANISOU  655  CB  MET A 147     5720   5902   4573    177    637   -409
ATOM    656  CG  MET A 147       3.622  -2.625   3.697  1.00 36.13           C  
ANISOU  656  CG  MET A 147     5074   4857   3795    253    666   -341
ATOM    657  SD  MET A 147       3.062  -1.209   2.732  1.00 46.19           S  
ANISOU  657  SD  MET A 147     6464   5954   5132    282    736   -342
ATOM    658  CE  MET A 147       2.741  -2.082   1.171  1.00 42.66           C  
ANISOU  658  CE  MET A 147     6148   5340   4722    265    765   -324
ATOM    659  H   MET A 147       4.863  -5.068   5.377  1.00 38.87           H  
ATOM    660  HA  MET A 147       1.981  -5.329   5.038  1.00 36.62           H  
ATOM    661  HB3 MET A 147       1.921  -3.008   4.876  1.00 42.62           H  
ATOM    662  HB2 MET A 147       1.854  -3.654   3.232  1.00 42.62           H  
ATOM    663  HG3 MET A 147       4.282  -3.177   3.028  1.00 36.13           H  
ATOM    664  HG2 MET A 147       4.098  -2.380   4.646  1.00 36.13           H  
ATOM    665  HE1 MET A 147       2.026  -1.420   0.681  1.00 42.66           H  
ATOM    666  HE2 MET A 147       3.489  -2.205   0.387  1.00 42.66           H  
ATOM    667  HE3 MET A 147       2.068  -2.930   1.300  1.00 42.66           H  
ATOM    668  N   ILE A 148       2.438  -6.617   2.838  1.00 46.16           N  
ANISOU  668  N   ILE A 148     6355   6156   5028    215    586   -324
ATOM    669  CA  ILE A 148       2.537  -7.549   1.761  1.00 40.50           C  
ANISOU  669  CA  ILE A 148     5816   5233   4338    252    583   -264
ATOM    670  C   ILE A 148       2.569  -6.755   0.418  1.00 37.44           C  
ANISOU  670  C   ILE A 148     5645   4568   4011    292    639   -205
ATOM    671  O   ILE A 148       1.601  -6.728  -0.301  1.00 35.28           O  
ANISOU  671  O   ILE A 148     5470   4172   3761    294    674   -185
ATOM    672  CB  ILE A 148       1.579  -8.759   1.821  1.00 42.68           C  
ANISOU  672  CB  ILE A 148     6098   5514   4604    243    558   -272
ATOM    673  CG1 ILE A 148       1.875  -9.719   2.965  1.00 43.87           C  
ANISOU  673  CG1 ILE A 148     6030   5959   4679    164    512   -321
ATOM    674  CG2 ILE A 148       1.683  -9.632   0.561  1.00 41.64           C  
ANISOU  674  CG2 ILE A 148     6175   5149   4499    278    561   -207
ATOM    675  CD1 ILE A 148       0.874  -9.443   4.103  1.00 43.35           C  
ANISOU  675  CD1 ILE A 148     5938   5935   4597    141    489   -340
ATOM    676  H   ILE A 148       1.496  -6.390   3.125  1.00 46.16           H  
ATOM    677  HA  ILE A 148       3.490  -8.074   1.711  1.00 40.50           H  
ATOM    678  HB  ILE A 148       0.554  -8.388   1.832  1.00 42.68           H  
ATOM    679 HG13 ILE A 148       2.918  -9.691   3.282  1.00 43.87           H  
ATOM    680 HG12 ILE A 148       1.721 -10.740   2.616  1.00 43.87           H  
ATOM    681 HG21 ILE A 148       0.980 -10.464   0.604  1.00 41.64           H  
ATOM    682 HG22 ILE A 148       1.508  -9.176  -0.414  1.00 41.64           H  
ATOM    683 HG23 ILE A 148       2.678 -10.076   0.592  1.00 41.64           H  
ATOM    684 HD11 ILE A 148      -0.078  -9.031   3.768  1.00 43.35           H  
ATOM    685 HD12 ILE A 148       0.399 -10.326   4.532  1.00 43.35           H  
ATOM    686 HD13 ILE A 148       1.259  -8.759   4.859  1.00 43.35           H  
ATOM    687  N   LEU A 149       3.733  -6.079   0.225  1.00 42.29           N  
ANISOU  687  N   LEU A 149     6330   5101   4636    313    655   -170
ATOM    688  CA  LEU A 149       4.036  -5.195  -0.856  1.00 39.34           C  
ANISOU  688  CA  LEU A 149     6137   4512   4297    330    714   -110
ATOM    689  C   LEU A 149       3.647  -5.729  -2.241  1.00 37.27           C  
ANISOU  689  C   LEU A 149     6071   4064   4026    339    722    -32
ATOM    690  O   LEU A 149       3.905  -6.855  -2.528  1.00 39.26           O  
ANISOU  690  O   LEU A 149     6347   4310   4260    346    677    -19
ATOM    691  CB  LEU A 149       5.452  -4.593  -0.858  1.00 40.39           C  
ANISOU  691  CB  LEU A 149     6268   4642   4435    349    729   -101
ATOM    692  CG  LEU A 149       5.797  -3.608  -1.983  1.00 40.09           C  
ANISOU  692  CG  LEU A 149     6358   4454   4420    354    799    -60
ATOM    693  CD1 LEU A 149       4.870  -2.363  -2.085  1.00 36.21           C  
ANISOU  693  CD1 LEU A 149     5796   4014   3949    332    838   -109
ATOM    694  CD2 LEU A 149       7.199  -3.174  -1.957  1.00 26.38           C  
ANISOU  694  CD2 LEU A 149     4621   2717   2686    381    807    -50
ATOM    695  H   LEU A 149       4.362  -6.166   1.010  1.00 42.29           H  
ATOM    696  HA  LEU A 149       3.318  -4.401  -0.652  1.00 39.34           H  
ATOM    697  HB3 LEU A 149       6.136  -5.436  -0.955  1.00 40.39           H  
ATOM    698  HB2 LEU A 149       5.741  -4.118   0.079  1.00 40.39           H  
ATOM    699  HG  LEU A 149       5.612  -4.170  -2.898  1.00 40.09           H  
ATOM    700 HD11 LEU A 149       3.813  -2.579  -1.929  1.00 36.21           H  
ATOM    701 HD12 LEU A 149       5.139  -1.619  -1.336  1.00 36.21           H  
ATOM    702 HD13 LEU A 149       5.048  -1.755  -2.972  1.00 36.21           H  
ATOM    703 HD21 LEU A 149       7.874  -3.909  -2.396  1.00 26.38           H  
ATOM    704 HD22 LEU A 149       7.362  -2.224  -2.465  1.00 26.38           H  
ATOM    705 HD23 LEU A 149       7.613  -3.062  -0.955  1.00 26.38           H  
ATOM    706  N   VAL A 150       2.920  -4.879  -3.053  1.00 40.39           N  
ANISOU  706  N   VAL A 150     6598   4329   4418    334    781     16
ATOM    707  CA  VAL A 150       2.427  -5.280  -4.331  1.00 40.03           C  
ANISOU  707  CA  VAL A 150     6733   4147   4331    342    797     92
ATOM    708  C   VAL A 150       3.373  -4.439  -5.292  1.00 40.24           C  
ANISOU  708  C   VAL A 150     6826   4123   4340    340    835    110
ATOM    709  O   VAL A 150       3.635  -3.247  -5.035  1.00 38.34           O  
ANISOU  709  O   VAL A 150     6592   3860   4114    330    900    109
ATOM    710  CB  VAL A 150       1.032  -4.766  -4.606  1.00 43.63           C  
ANISOU  710  CB  VAL A 150     7233   4566   4777    334    826    102
ATOM    711  CG1 VAL A 150       0.548  -4.968  -6.025  1.00 44.69           C  
ANISOU  711  CG1 VAL A 150     7432   4673   4876    343    804    114
ATOM    712  CG2 VAL A 150      -0.031  -5.356  -3.682  1.00 40.03           C  
ANISOU  712  CG2 VAL A 150     6644   4224   4342    333    774     43
ATOM    713  H   VAL A 150       2.798  -3.922  -2.755  1.00 40.39           H  
ATOM    714  HA  VAL A 150       2.450  -6.362  -4.457  1.00 40.03           H  
ATOM    715  HB  VAL A 150       0.979  -3.696  -4.406  1.00 43.63           H  
ATOM    716 HG11 VAL A 150      -0.480  -4.615  -6.100  1.00 44.69           H  
ATOM    717 HG12 VAL A 150       1.101  -4.296  -6.682  1.00 44.69           H  
ATOM    718 HG13 VAL A 150       0.585  -5.988  -6.408  1.00 44.69           H  
ATOM    719 HG21 VAL A 150       0.064  -6.442  -3.690  1.00 40.03           H  
ATOM    720 HG22 VAL A 150      -0.036  -4.891  -2.696  1.00 40.03           H  
ATOM    721 HG23 VAL A 150      -1.006  -5.145  -4.121  1.00 40.03           H  
ATOM    722  N   PRO A 151       3.963  -5.112  -6.306  1.00 36.80           N  
ANISOU  722  N   PRO A 151     6439   3674   3870    349    801    117
ATOM    723  CA  PRO A 151       4.718  -4.507  -7.462  1.00 34.90           C  
ANISOU  723  CA  PRO A 151     6278   3386   3597    353    849    122
ATOM    724  C   PRO A 151       4.043  -3.260  -8.103  1.00 35.93           C  
ANISOU  724  C   PRO A 151     6462   3470   3721    341    925    124
ATOM    725  O   PRO A 151       2.819  -3.239  -8.451  1.00 35.76           O  
ANISOU  725  O   PRO A 151     6463   3438   3688    339    922    127
ATOM    726  CB  PRO A 151       4.782  -5.598  -8.519  1.00 33.55           C  
ANISOU  726  CB  PRO A 151     6178   3197   3371    367    802    123
ATOM    727  CG  PRO A 151       4.770  -6.868  -7.723  1.00 36.12           C  
ANISOU  727  CG  PRO A 151     6429   3575   3719    364    721    118
ATOM    728  CD  PRO A 151       3.935  -6.586  -6.503  1.00 36.57           C  
ANISOU  728  CD  PRO A 151     6412   3662   3820    357    727    115
ATOM    729  HA  PRO A 151       5.728  -4.306  -7.104  1.00 34.90           H  
ATOM    730  HB3 PRO A 151       5.641  -5.439  -9.170  1.00 33.55           H  
ATOM    731  HB2 PRO A 151       3.831  -5.683  -9.044  1.00 33.55           H  
ATOM    732  HG3 PRO A 151       5.795  -7.003  -7.379  1.00 36.12           H  
ATOM    733  HG2 PRO A 151       4.665  -7.818  -8.248  1.00 36.12           H  
ATOM    734  HD2 PRO A 151       2.925  -6.903  -6.763  1.00 36.57           H  
ATOM    735  HD3 PRO A 151       4.352  -7.136  -5.659  1.00 36.57           H  
ATOM    736  N   GLY A 152       4.805  -2.121  -8.025  1.00 35.80           N  
ANISOU  736  N   GLY A 152     6469   3421   3713    335    999    122
ATOM    737  CA  GLY A 152       4.406  -0.813  -8.553  1.00 37.38           C  
ANISOU  737  CA  GLY A 152     6716   3572   3914    316   1084    119
ATOM    738  C   GLY A 152       3.703   0.083  -7.565  1.00 30.62           C  
ANISOU  738  C   GLY A 152     5791   2728   3114    289   1127    109
ATOM    739  O   GLY A 152       3.397   1.219  -7.954  1.00 38.41           O  
ANISOU  739  O   GLY A 152     6802   3676   4115    267   1210     95
ATOM    740  H   GLY A 152       5.797  -2.222  -7.866  1.00 35.80           H  
ATOM    741  HA3 GLY A 152       3.882  -0.953  -9.498  1.00 37.38           H  
ATOM    742  HA2 GLY A 152       5.328  -0.242  -8.665  1.00 37.38           H  
ATOM    743  N   GLN A 153       3.426  -0.403  -6.343  1.00 29.97           N  
ANISOU  743  N   GLN A 153     5619   2704   3064    289   1074    101
ATOM    744  CA  GLN A 153       2.591   0.279  -5.316  1.00 32.17           C  
ANISOU  744  CA  GLN A 153     5765   3057   3402    268   1079     38
ATOM    745  C   GLN A 153       3.657   1.209  -4.632  1.00 33.76           C  
ANISOU  745  C   GLN A 153     5872   3316   3639    275   1088    -12
ATOM    746  O   GLN A 153       4.782   0.785  -4.345  1.00 33.63           O  
ANISOU  746  O   GLN A 153     5850   3312   3615    303   1059     -2
ATOM    747  CB  GLN A 153       2.033  -0.748  -4.297  1.00 33.84           C  
ANISOU  747  CB  GLN A 153     5866   3363   3627    275   1001      8
ATOM    748  CG  GLN A 153       1.132  -0.105  -3.211  1.00 46.45           C  
ANISOU  748  CG  GLN A 153     7326   5064   5260    252   1001    -68
ATOM    749  CD  GLN A 153       0.667  -1.165  -2.153  1.00 45.84           C  
ANISOU  749  CD  GLN A 153     7132   5109   5178    259    926   -107
ATOM    750  OE1 GLN A 153       1.310  -2.233  -1.890  1.00 38.87           O  
ANISOU  750  OE1 GLN A 153     6267   4226   4275    280    874    -80
ATOM    751  NE2 GLN A 153      -0.513  -0.930  -1.565  1.00 49.88           N  
ANISOU  751  NE2 GLN A 153     7513   5738   5700    238    920   -179
ATOM    752  H   GLN A 153       3.921  -1.204  -5.978  1.00 29.97           H  
ATOM    753  HA  GLN A 153       1.890   0.986  -5.760  1.00 32.17           H  
ATOM    754  HB3 GLN A 153       2.866  -1.184  -3.744  1.00 33.84           H  
ATOM    755  HB2 GLN A 153       1.531  -1.571  -4.805  1.00 33.84           H  
ATOM    756  HG3 GLN A 153       0.404   0.528  -3.718  1.00 46.45           H  
ATOM    757  HG2 GLN A 153       1.838   0.530  -2.677  1.00 46.45           H  
ATOM    758 HE22 GLN A 153      -0.869  -1.641  -0.943  1.00 49.88           H  
ATOM    759 HE21 GLN A 153      -1.146  -0.192  -1.840  1.00 49.88           H  
ATOM    760  N   THR A 154       3.279   2.436  -4.459  1.00 36.29           N  
ANISOU  760  N   THR A 154     5206   4231   4350    -72    -62   -271
ATOM    761  CA  THR A 154       4.122   3.407  -3.770  1.00 31.64           C  
ANISOU  761  CA  THR A 154     4604   3636   3782    -37    -36   -221
ATOM    762  C   THR A 154       4.147   3.112  -2.245  1.00 28.74           C  
ANISOU  762  C   THR A 154     4219   3314   3387      6    -61   -178
ATOM    763  O   THR A 154       3.136   2.883  -1.577  1.00 28.96           O  
ANISOU  763  O   THR A 154     4248   3388   3369     18   -116   -190
ATOM    764  CB  THR A 154       3.486   4.806  -4.057  1.00 35.95           C  
ANISOU  764  CB  THR A 154     5159   4177   4322    -39    -51   -233
ATOM    765  OG1 THR A 154       3.251   4.951  -5.448  1.00 38.44           O  
ANISOU  765  OG1 THR A 154     5494   4450   4663    -83    -20   -273
ATOM    766  CG2 THR A 154       4.206   5.972  -3.488  1.00 37.90           C  
ANISOU  766  CG2 THR A 154     5386   4419   4596      2    -33   -187
ATOM    767  H   THR A 154       2.377   2.736  -4.799  1.00 36.29           H  
ATOM    768  HA  THR A 154       5.076   3.293  -4.285  1.00 31.64           H  
ATOM    769  HB  THR A 154       2.481   4.890  -3.642  1.00 35.95           H  
ATOM    770  HG1 THR A 154       2.440   4.440  -5.504  1.00 38.44           H  
ATOM    771 HG21 THR A 154       5.288   5.967  -3.624  1.00 37.90           H  
ATOM    772 HG22 THR A 154       3.942   6.927  -3.942  1.00 37.90           H  
ATOM    773 HG23 THR A 154       4.004   5.955  -2.417  1.00 37.90           H  
ATOM    774  N   LEU A 155       5.320   3.439  -1.667  1.00 32.52           N  
ANISOU  774  N   LEU A 155     4687   3777   3893     30    -23   -129
ATOM    775  CA  LEU A 155       5.661   3.098  -0.300  1.00 31.90           C  
ANISOU  775  CA  LEU A 155     4599   3735   3786     68    -40    -85
ATOM    776  C   LEU A 155       6.472   4.196   0.353  1.00 32.72           C  
ANISOU  776  C   LEU A 155     4700   3831   3900    111    -47    -41
ATOM    777  O   LEU A 155       7.665   4.262   0.158  1.00 37.46           O  
ANISOU  777  O   LEU A 155     5302   4385   4545    119     -9    -15
ATOM    778  CB  LEU A 155       6.598   1.801  -0.352  1.00 28.22           C  
ANISOU  778  CB  LEU A 155     4130   3257   3335     58      5    -62
ATOM    779  CG  LEU A 155       7.282   1.269   0.904  1.00 26.83           C  
ANISOU  779  CG  LEU A 155     3950   3124   3121     86     -6    -24
ATOM    780  CD1 LEU A 155       6.249   1.174   2.044  1.00 33.79           C  
ANISOU  780  CD1 LEU A 155     4820   4067   3950     94    -63    -56
ATOM    781  CD2 LEU A 155       8.097  -0.074   0.703  1.00 32.51           C  
ANISOU  781  CD2 LEU A 155     4669   3830   3852     61     46    -10
ATOM    782  H   LEU A 155       6.051   3.850  -2.230  1.00 32.52           H  
ATOM    783  HA  LEU A 155       4.775   2.924   0.310  1.00 31.90           H  
ATOM    784  HB3 LEU A 155       7.238   1.957  -1.221  1.00 28.22           H  
ATOM    785  HB2 LEU A 155       5.997   0.970  -0.720  1.00 28.22           H  
ATOM    786  HG  LEU A 155       7.883   2.093   1.288  1.00 26.83           H  
ATOM    787 HD11 LEU A 155       5.876   0.156   2.149  1.00 33.79           H  
ATOM    788 HD12 LEU A 155       6.677   1.378   3.025  1.00 33.79           H  
ATOM    789 HD13 LEU A 155       5.499   1.963   1.982  1.00 33.79           H  
ATOM    790 HD21 LEU A 155       8.834  -0.127   1.504  1.00 32.51           H  
ATOM    791 HD22 LEU A 155       7.446  -0.943   0.605  1.00 32.51           H  
ATOM    792 HD23 LEU A 155       8.663   0.005  -0.225  1.00 32.51           H  
ATOM    793  N   PRO A 156       5.841   5.127   1.043  1.00 26.42           N  
ANISOU  793  N   PRO A 156     3899   3075   3064    141    -99    -34
ATOM    794  CA  PRO A 156       6.469   6.133   1.962  1.00 26.20           C  
ANISOU  794  CA  PRO A 156     3867   3042   3047    186   -112      8
ATOM    795  C   PRO A 156       6.900   5.586   3.332  1.00 31.86           C  
ANISOU  795  C   PRO A 156     4588   3777   3740    220   -117     60
ATOM    796  O   PRO A 156       6.186   4.814   3.902  1.00 30.33           O  
ANISOU  796  O   PRO A 156     4394   3626   3503    219   -135     57
ATOM    797  CB  PRO A 156       5.426   7.241   1.985  1.00 25.88           C  
ANISOU  797  CB  PRO A 156     3822   3038   2972    194   -168    -15
ATOM    798  CG  PRO A 156       4.118   6.440   2.006  1.00 28.09           C  
ANISOU  798  CG  PRO A 156     4111   3354   3208    164   -198    -57
ATOM    799  CD  PRO A 156       4.359   5.186   1.158  1.00 31.42           C  
ANISOU  799  CD  PRO A 156     4534   3761   3644    138   -155    -64
ATOM    800  HA  PRO A 156       7.386   6.531   1.527  1.00 26.20           H  
ATOM    801  HB3 PRO A 156       5.411   7.785   1.040  1.00 25.88           H  
ATOM    802  HB2 PRO A 156       5.614   7.858   2.863  1.00 25.88           H  
ATOM    803  HG3 PRO A 156       3.235   6.949   1.620  1.00 28.09           H  
ATOM    804  HG2 PRO A 156       3.727   6.075   2.955  1.00 28.09           H  
ATOM    805  HD2 PRO A 156       3.923   4.334   1.679  1.00 31.42           H  
ATOM    806  HD3 PRO A 156       3.829   5.275   0.210  1.00 31.42           H  
ATOM    807  N   LEU A 157       8.038   6.059   3.798  1.00 30.21           N  
ANISOU  807  N   LEU A 157     4384   3533   3562    251   -103    104
ATOM    808  CA  LEU A 157       8.603   5.598   5.058  1.00 30.59           C  
ANISOU  808  CA  LEU A 157     4449   3586   3588    276   -100    157
ATOM    809  C   LEU A 157       9.304   6.718   5.786  1.00 31.68           C  
ANISOU  809  C   LEU A 157     4593   3709   3736    329   -131    201
ATOM    810  O   LEU A 157      10.182   7.407   5.171  1.00 31.37           O  
ANISOU  810  O   LEU A 157     4544   3630   3744    344   -131    197
ATOM    811  CB  LEU A 157       9.528   4.461   4.749  1.00 30.94           C  
ANISOU  811  CB  LEU A 157     4509   3587   3660    248    -42    173
ATOM    812  CG  LEU A 157       8.876   3.091   4.556  1.00 35.24           C  
ANISOU  812  CG  LEU A 157     5047   4150   4193    197    -13    133
ATOM    813  CD1 LEU A 157       9.853   1.964   4.098  1.00 36.84           C  
ANISOU  813  CD1 LEU A 157     5264   4302   4431    167     45    149
ATOM    814  CD2 LEU A 157       8.020   2.527   5.720  1.00 33.71           C  
ANISOU  814  CD2 LEU A 157     4848   4022   3940    198    -36    129
ATOM    815  H   LEU A 157       8.498   6.786   3.268  1.00 30.21           H  
ATOM    816  HA  LEU A 157       7.808   5.241   5.713  1.00 30.59           H  
ATOM    817  HB3 LEU A 157      10.223   4.408   5.587  1.00 30.94           H  
ATOM    818  HB2 LEU A 157      10.214   4.737   3.949  1.00 30.94           H  
ATOM    819  HG  LEU A 157       8.244   3.176   3.672  1.00 35.24           H  
ATOM    820 HD11 LEU A 157       9.370   1.080   3.683  1.00 36.84           H  
ATOM    821 HD12 LEU A 157      10.551   2.295   3.329  1.00 36.84           H  
ATOM    822 HD13 LEU A 157      10.475   1.542   4.888  1.00 36.84           H  
ATOM    823 HD21 LEU A 157       8.189   2.906   6.728  1.00 33.71           H  
ATOM    824 HD22 LEU A 157       6.953   2.645   5.535  1.00 33.71           H  
ATOM    825 HD23 LEU A 157       8.124   1.442   5.728  1.00 33.71           H  
ATOM    826  N   GLN A 158       9.025   6.837   7.103  1.00 26.29           N  
ANISOU  826  N   GLN A 158     3926   3057   3007    358   -157    239
ATOM    827  CA  GLN A 158       9.638   7.787   7.969  1.00 23.90           C  
ANISOU  827  CA  GLN A 158     3634   2743   2703    413   -196    283
ATOM    828  C   GLN A 158      10.519   6.980   9.019  1.00 33.89           C  
ANISOU  828  C   GLN A 158     4938   4002   3937    422   -184    336
ATOM    829  O   GLN A 158       9.977   6.596  10.008  1.00 33.22           O  
ANISOU  829  O   GLN A 158     4859   3968   3795    416   -190    341
ATOM    830  CB  GLN A 158       8.519   8.730   8.549  1.00 30.39           C  
ANISOU  830  CB  GLN A 158     4440   3619   3486    441   -257    272
ATOM    831  CG  GLN A 158       8.932   9.919   9.490  1.00 35.72           C  
ANISOU  831  CG  GLN A 158     5107   4274   4190    488   -298    288
ATOM    832  CD  GLN A 158       7.886  11.022   9.568  1.00 32.15           C  
ANISOU  832  CD  GLN A 158     4633   3870   3712    499   -349    260
ATOM    833  OE1 GLN A 158       8.226  12.092  10.082  1.00 29.89           O  
ANISOU  833  OE1 GLN A 158     4338   3622   3398    466   -352    221
ATOM    834  NE2 GLN A 158       6.631  10.851   9.169  1.00 38.33           N  
ANISOU  834  NE2 GLN A 158     5409   4648   4506    546   -395    279
ATOM    835  H   GLN A 158       8.389   6.154   7.489  1.00 26.29           H  
ATOM    836  HA  GLN A 158      10.439   8.291   7.428  1.00 23.90           H  
ATOM    837  HB3 GLN A 158       7.808   8.038   9.000  1.00 30.39           H  
ATOM    838  HB2 GLN A 158       7.998   9.099   7.666  1.00 30.39           H  
ATOM    839  HG3 GLN A 158       9.828  10.376   9.069  1.00 35.72           H  
ATOM    840  HG2 GLN A 158       9.264   9.607  10.480  1.00 35.72           H  
ATOM    841 HE22 GLN A 158       6.070  11.642   9.452  1.00 38.33           H  
ATOM    842 HE21 GLN A 158       6.215  10.008   8.800  1.00 38.33           H  
ATOM    843  N   LEU A 159      11.791   6.746   8.717  1.00 32.38           N  
ANISOU  843  N   LEU A 159     4773   3747   3783    433   -166    373
ATOM    844  CA  LEU A 159      12.726   5.903   9.440  1.00 27.71           C  
ANISOU  844  CA  LEU A 159     4229   3136   3164    427   -144    424
ATOM    845  C   LEU A 159      13.606   6.731  10.357  1.00 29.10           C  
ANISOU  845  C   LEU A 159     4440   3283   3333    482   -190    477
ATOM    846  O   LEU A 159      14.078   7.768  10.082  1.00 31.05           O  
ANISOU  846  O   LEU A 159     4682   3482   3633    517   -216    480
ATOM    847  CB  LEU A 159      13.550   5.173   8.333  1.00 31.23           C  
ANISOU  847  CB  LEU A 159     4690   3522   3653    387    -87    425
ATOM    848  CG  LEU A 159      12.656   4.345   7.403  1.00 29.13           C  
ANISOU  848  CG  LEU A 159     4392   3281   3396    332    -44    370
ATOM    849  CD1 LEU A 159      13.495   3.856   6.188  1.00 35.39           C  
ANISOU  849  CD1 LEU A 159     5202   4012   4234    295      9    373
ATOM    850  CD2 LEU A 159      11.850   3.259   8.179  1.00 33.56           C  
ANISOU  850  CD2 LEU A 159     4948   3911   3893    307    -35    359
ATOM    851  H   LEU A 159      12.130   7.261   7.917  1.00 32.38           H  
ATOM    852  HA  LEU A 159      12.233   5.104   9.995  1.00 27.71           H  
ATOM    853  HB3 LEU A 159      14.225   4.469   8.821  1.00 31.23           H  
ATOM    854  HB2 LEU A 159      14.272   5.747   7.752  1.00 31.23           H  
ATOM    855  HG  LEU A 159      11.889   5.005   6.996  1.00 29.13           H  
ATOM    856 HD11 LEU A 159      13.952   2.898   6.436  1.00 35.39           H  
ATOM    857 HD12 LEU A 159      12.973   3.818   5.232  1.00 35.39           H  
ATOM    858 HD13 LEU A 159      14.384   4.405   5.879  1.00 35.39           H  
ATOM    859 HD21 LEU A 159      11.862   2.271   7.719  1.00 33.56           H  
ATOM    860 HD22 LEU A 159      12.027   3.239   9.254  1.00 33.56           H  
ATOM    861 HD23 LEU A 159      10.796   3.536   8.142  1.00 33.56           H  
ATOM    862  N   PHE A 160      13.972   6.120  11.509  1.00 33.53           N  
ANISOU  862  N   PHE A 160     5039   3871   3831    488   -199    516
ATOM    863  CA  PHE A 160      14.538   6.901  12.660  1.00 34.49           C  
ANISOU  863  CA  PHE A 160     5200   3973   3932    540   -250    567
ATOM    864  C   PHE A 160      15.755   6.278  13.333  1.00 35.88           C  
ANISOU  864  C   PHE A 160     5448   4109   4077    528   -230    624
ATOM    865  O   PHE A 160      16.504   6.922  14.067  1.00 37.33           O  
ANISOU  865  O   PHE A 160     5675   4240   4269    569   -270    668
ATOM    866  CB  PHE A 160      13.519   7.040  13.773  1.00 39.58           C  
ANISOU  866  CB  PHE A 160     5833   4690   4515    567   -294    565
ATOM    867  CG  PHE A 160      12.311   7.868  13.674  1.00 35.87           C  
ANISOU  867  CG  PHE A 160     5302   4267   4060    571   -317    509
ATOM    868  CD1 PHE A 160      12.443   9.266  14.009  1.00 35.14           C  
ANISOU  868  CD1 PHE A 160     5182   4245   3923    544   -308    472
ATOM    869  CD2 PHE A 160      11.171   7.485  12.954  1.00 39.50           C  
ANISOU  869  CD2 PHE A 160     5732   4698   4577    601   -349    492
ATOM    870  CE1 PHE A 160      11.416  10.146  13.657  1.00 39.02           C  
ANISOU  870  CE1 PHE A 160     5629   4773   4425    545   -336    423
ATOM    871  CE2 PHE A 160      10.178   8.395  12.631  1.00 40.40           C  
ANISOU  871  CE2 PHE A 160     5798   4853   4701    598   -367    443
ATOM    872  CZ  PHE A 160      10.289   9.708  12.982  1.00 36.22           C  
ANISOU  872  CZ  PHE A 160     5251   4388   4122    569   -363    411
ATOM    873  H   PHE A 160      13.647   5.193  11.743  1.00 33.53           H  
ATOM    874  HA  PHE A 160      14.837   7.906  12.360  1.00 34.49           H  
ATOM    875  HB3 PHE A 160      14.010   7.304  14.710  1.00 39.58           H  
ATOM    876  HB2 PHE A 160      13.312   6.018  14.093  1.00 39.58           H  
ATOM    877  HD1 PHE A 160      13.395   9.573  14.415  1.00 35.14           H  
ATOM    878  HD2 PHE A 160      11.026   6.472  12.606  1.00 39.50           H  
ATOM    879  HE1 PHE A 160      11.583  11.207  13.770  1.00 39.02           H  
ATOM    880  HE2 PHE A 160       9.304   8.088  12.076  1.00 40.40           H  
ATOM    881  HZ  PHE A 160       9.522  10.360  12.591  1.00 36.22           H  
ATOM    882  N   HIS A 161      15.840   4.950  13.303  1.00 37.82           N  
ANISOU  882  N   HIS A 161     5708   4376   4285    472   -172    624
ATOM    883  CA  HIS A 161      16.726   4.187  14.157  1.00 37.67           C  
ANISOU  883  CA  HIS A 161     5762   4327   4222    453   -151    680
ATOM    884  C   HIS A 161      18.044   3.917  13.335  1.00 37.09           C  
ANISOU  884  C   HIS A 161     5730   4163   4201    437   -130    705
ATOM    885  O   HIS A 161      17.903   3.725  12.075  1.00 43.60           O  
ANISOU  885  O   HIS A 161     6517   4963   5085    416   -102    670
ATOM    886  CB  HIS A 161      15.942   2.833  14.398  1.00 37.99           C  
ANISOU  886  CB  HIS A 161     5800   4431   4205    394    -92    664
ATOM    887  CG  HIS A 161      14.572   2.976  15.142  1.00 46.12           C  
ANISOU  887  CG  HIS A 161     6792   5549   5183    411   -117    635
ATOM    888  ND1 HIS A 161      13.392   3.105  14.480  1.00 53.20           N  
ANISOU  888  ND1 HIS A 161     7619   6504   6089    394   -107    571
ATOM    889  CD2 HIS A 161      14.286   2.875  16.504  1.00 52.24           C  
ANISOU  889  CD2 HIS A 161     7592   6360   5898    446   -157    661
ATOM    890  CE1 HIS A 161      12.407   3.020  15.416  1.00 54.01           C  
ANISOU  890  CE1 HIS A 161     7706   6676   6141    419   -142    558
ATOM    891  NE2 HIS A 161      12.886   2.899  16.628  1.00 49.49           N  
ANISOU  891  NE2 HIS A 161     7187   6091   5525    451   -171    612
ATOM    892  H   HIS A 161      15.280   4.427  12.646  1.00 37.82           H  
ATOM    893  HA  HIS A 161      16.819   4.629  15.149  1.00 37.67           H  
ATOM    894  HB3 HIS A 161      16.509   2.151  15.031  1.00 37.99           H  
ATOM    895  HB2 HIS A 161      15.700   2.322  13.465  1.00 37.99           H  
ATOM    896  HD1 HIS A 161      13.232   2.953  13.495  1.00 53.20           H  
ATOM    897  HD2 HIS A 161      14.981   2.745  17.320  1.00 52.24           H  
ATOM    898  HE1 HIS A 161      11.346   2.996  15.212  1.00 54.01           H  
ATOM    899  N   PRO A 162      19.209   3.886  14.015  1.00 42.51           N  
ANISOU  899  N   PRO A 162     6496   4793   4862    449   -148    766
ATOM    900  CA  PRO A 162      20.526   3.755  13.414  1.00 45.27           C  
ANISOU  900  CA  PRO A 162     6889   5045   5265    445   -146    792
ATOM    901  C   PRO A 162      20.579   2.603  12.379  1.00 42.91           C  
ANISOU  901  C   PRO A 162     6588   4735   4981    373    -70    775
ATOM    902  O   PRO A 162      21.151   2.875  11.340  1.00 39.60           O  
ANISOU  902  O   PRO A 162     6159   4256   4631    370    -61    761
ATOM    903  CB  PRO A 162      21.530   3.625  14.590  1.00 41.07           C  
ANISOU  903  CB  PRO A 162     6457   4465   4683    463   -182    863
ATOM    904  CG  PRO A 162      20.877   4.476  15.623  1.00 41.50           C  
ANISOU  904  CG  PRO A 162     6508   4592   4668    491   -214    871
ATOM    905  CD  PRO A 162      19.388   4.220  15.421  1.00 36.20           C  
ANISOU  905  CD  PRO A 162     5758   4016   3980    456   -166    814
ATOM    906  HA  PRO A 162      20.799   4.677  12.900  1.00 45.27           H  
ATOM    907  HB3 PRO A 162      22.504   3.949  14.223  1.00 41.07           H  
ATOM    908  HB2 PRO A 162      21.458   2.580  14.893  1.00 41.07           H  
ATOM    909  HG3 PRO A 162      21.127   5.525  15.463  1.00 41.50           H  
ATOM    910  HG2 PRO A 162      21.247   4.306  16.633  1.00 41.50           H  
ATOM    911  HD2 PRO A 162      19.016   3.345  15.954  1.00 36.20           H  
ATOM    912  HD3 PRO A 162      18.898   5.154  15.694  1.00 36.20           H  
ATOM    913  N   GLN A 163      20.051   1.424  12.641  1.00 41.11           N  
ANISOU  913  N   GLN A 163     6366   4562   4691    315    -14    774
ATOM    914  CA  GLN A 163      19.981   0.239  11.776  1.00 44.85           C  
ANISOU  914  CA  GLN A 163     6831   5032   5179    243     60    753
ATOM    915  C   GLN A 163      19.281   0.513  10.413  1.00 46.20           C  
ANISOU  915  C   GLN A 163     6920   5214   5419    242     73    688
ATOM    916  O   GLN A 163      19.784   0.067   9.391  1.00 41.70           O  
ANISOU  916  O   GLN A 163     6350   4589   4904    217     99    679
ATOM    917  CB  GLN A 163      19.205  -0.939  12.546  1.00 47.98           C  
ANISOU  917  CB  GLN A 163     7226   5504   5500    186    115    746
ATOM    918  CG  GLN A 163      17.891  -0.499  13.354  1.00 60.55           C  
ANISOU  918  CG  GLN A 163     8759   7192   7056    213     93    707
ATOM    919  CD  GLN A 163      17.022  -1.593  14.015  1.00 66.56           C  
ANISOU  919  CD  GLN A 163     9482   8031   7775    154    154    665
ATOM    920  OE1 GLN A 163      15.989  -1.194  14.569  1.00 54.96           O  
ANISOU  920  OE1 GLN A 163     7947   6634   6301    168    141    613
ATOM    921  NE2 GLN A 163      17.368  -2.862  13.922  1.00 68.10           N  
ANISOU  921  NE2 GLN A 163     9719   8213   7941     87    217    685
ATOM    922  H   GLN A 163      19.826   1.373  13.624  1.00 41.11           H  
ATOM    923  HA  GLN A 163      20.940  -0.233  11.564  1.00 44.85           H  
ATOM    924  HB3 GLN A 163      19.838  -1.327  13.344  1.00 47.98           H  
ATOM    925  HB2 GLN A 163      18.889  -1.713  11.846  1.00 47.98           H  
ATOM    926  HG3 GLN A 163      17.164   0.021  12.731  1.00 60.55           H  
ATOM    927  HG2 GLN A 163      18.148   0.189  14.159  1.00 60.55           H  
ATOM    928 HE22 GLN A 163      16.927  -3.605  14.446  1.00 68.10           H  
ATOM    929 HE21 GLN A 163      18.235  -3.059  13.444  1.00 68.10           H  
ATOM    930  N   GLU A 164      18.136   1.169  10.469  1.00 41.68           N  
ANISOU  930  N   GLU A 164     6282   4712   4843    267     51    643
ATOM    931  CA  GLU A 164      17.322   1.725   9.379  1.00 38.30           C  
ANISOU  931  CA  GLU A 164     5782   4300   4469    259     63    580
ATOM    932  C   GLU A 164      18.049   2.669   8.531  1.00 35.70           C  
ANISOU  932  C   GLU A 164     5443   3906   4214    301     29    574
ATOM    933  O   GLU A 164      18.151   2.521   7.317  1.00 37.37           O  
ANISOU  933  O   GLU A 164     5620   4097   4480    280     55    533
ATOM    934  CB  GLU A 164      15.969   2.372   9.783  1.00 44.21           C  
ANISOU  934  CB  GLU A 164     6475   5136   5186    275     40    537
ATOM    935  CG  GLU A 164      15.149   1.355  10.609  1.00 48.11           C  
ANISOU  935  CG  GLU A 164     6977   5700   5604    249     60    541
ATOM    936  CD  GLU A 164      13.941   1.934  11.498  1.00 56.12           C  
ANISOU  936  CD  GLU A 164     7941   6794   6587    275     22    500
ATOM    937  OE1 GLU A 164      13.953   3.165  11.684  1.00 48.09           O  
ANISOU  937  OE1 GLU A 164     6903   5776   5594    324    -31    491
ATOM    938  OE2 GLU A 164      13.086   1.159  11.895  1.00 55.71           O1-
ANISOU  938  OE2 GLU A 164     7870   6806   6491    246     45    474
ATOM    939  H   GLU A 164      17.999   1.618  11.363  1.00 41.68           H  
ATOM    940  HA  GLU A 164      17.140   0.942   8.642  1.00 38.30           H  
ATOM    941  HB3 GLU A 164      15.392   2.667   8.906  1.00 44.21           H  
ATOM    942  HB2 GLU A 164      16.055   3.263  10.406  1.00 44.21           H  
ATOM    943  HG3 GLU A 164      15.747   0.817  11.343  1.00 48.11           H  
ATOM    944  HG2 GLU A 164      14.657   0.608   9.986  1.00 48.11           H  
ATOM    945  N   VAL A 165      18.506   3.702   9.178  1.00 39.36           N  
ANISOU  945  N   VAL A 165     5934   4337   4683    359    -28    609
ATOM    946  CA  VAL A 165      19.131   4.886   8.609  1.00 41.48           C  
ANISOU  946  CA  VAL A 165     6187   4547   5028    402    -62    596
ATOM    947  C   VAL A 165      20.459   4.501   7.879  1.00 37.89           C  
ANISOU  947  C   VAL A 165     5771   4005   4620    382    -38    614
ATOM    948  O   VAL A 165      20.668   4.950   6.776  1.00 36.22           O  
ANISOU  948  O   VAL A 165     5530   3753   4480    393    -37    580
ATOM    949  CB  VAL A 165      19.116   5.981   9.677  1.00 33.15           C  
ANISOU  949  CB  VAL A 165     5149   3479   3967    473   -136    626
ATOM    950  CG1 VAL A 165      19.996   7.310   9.475  1.00 49.43           C  
ANISOU  950  CG1 VAL A 165     7199   5469   6113    517   -170    614
ATOM    951  CG2 VAL A 165      17.646   6.461   9.920  1.00 34.13           C  
ANISOU  951  CG2 VAL A 165     5226   3685   4057    495   -164    601
ATOM    952  H   VAL A 165      18.461   3.651  10.186  1.00 39.36           H  
ATOM    953  HA  VAL A 165      18.488   5.237   7.801  1.00 41.48           H  
ATOM    954  HB  VAL A 165      19.305   5.573  10.671  1.00 33.15           H  
ATOM    955 HG11 VAL A 165      19.741   8.076  10.207  1.00 49.43           H  
ATOM    956 HG12 VAL A 165      21.024   7.052   9.730  1.00 49.43           H  
ATOM    957 HG13 VAL A 165      19.985   7.737   8.472  1.00 49.43           H  
ATOM    958 HG21 VAL A 165      16.904   5.681  10.087  1.00 34.13           H  
ATOM    959 HG22 VAL A 165      17.478   7.263  10.640  1.00 34.13           H  
ATOM    960 HG23 VAL A 165      17.249   6.961   9.037  1.00 34.13           H  
ATOM    961  N   SER A 166      21.268   3.563   8.443  1.00 46.53           N  
ANISOU  961  N   SER A 166     6937   5069   5675    353    -19    666
ATOM    962  CA  SER A 166      22.418   2.907   7.742  1.00 48.88           C  
ANISOU  962  CA  SER A 166     7280   5279   6012    330      0    686
ATOM    963  C   SER A 166      22.043   2.141   6.429  1.00 46.68           C  
ANISOU  963  C   SER A 166     6966   5010   5761    269     68    644
ATOM    964  O   SER A 166      22.634   2.272   5.361  1.00 49.63           O  
ANISOU  964  O   SER A 166     7337   5322   6199    265     77    628
ATOM    965  CB  SER A 166      23.209   1.988   8.702  1.00 43.23           C  
ANISOU  965  CB  SER A 166     6660   4528   5239    308      1    755
ATOM    966  OG  SER A 166      23.873   2.832   9.666  1.00 54.79           O  
ANISOU  966  OG  SER A 166     8150   6016   6650    351    -50    789
ATOM    967  H   SER A 166      20.914   3.173   9.305  1.00 46.53           H  
ATOM    968  HA  SER A 166      23.156   3.629   7.393  1.00 48.88           H  
ATOM    969  HB3 SER A 166      23.952   1.454   8.109  1.00 43.23           H  
ATOM    970  HB2 SER A 166      22.594   1.186   9.109  1.00 43.23           H  
ATOM    971  HG  SER A 166      23.273   3.221  10.307  1.00 54.79           H  
ATOM    972  N   MET A 167      20.942   1.382   6.604  1.00 35.00           N  
ANISOU  972  N   MET A 167     5459   3607   4234    221    112    623
ATOM    973  CA  MET A 167      20.459   0.464   5.591  1.00 38.08           C  
ANISOU  973  CA  MET A 167     5810   4009   4650    165    170    577
ATOM    974  C   MET A 167      20.107   1.206   4.276  1.00 41.52           C  
ANISOU  974  C   MET A 167     6188   4433   5155    190    158    521
ATOM    975  O   MET A 167      20.613   0.940   3.195  1.00 46.68           O  
ANISOU  975  O   MET A 167     6839   5033   5864    171    183    504
ATOM    976  CB  MET A 167      19.255  -0.456   6.059  1.00 44.53           C  
ANISOU  976  CB  MET A 167     6593   4916   5409    125    204    550
ATOM    977  CG  MET A 167      18.754  -1.466   4.986  1.00 39.58           C  
ANISOU  977  CG  MET A 167     5911   4312   4814     82    246    487
ATOM    978  SD  MET A 167      16.914  -1.639   4.975  1.00 46.17           S  
ANISOU  978  SD  MET A 167     6693   5255   5593     52    264    440
ATOM    979  CE  MET A 167      16.513   0.057   4.501  1.00 51.62           C  
ANISOU  979  CE  MET A 167     7347   5992   6274    122    194    422
ATOM    980  H   MET A 167      20.477   1.287   7.496  1.00 35.00           H  
ATOM    981  HA  MET A 167      21.339  -0.130   5.347  1.00 38.08           H  
ATOM    982  HB3 MET A 167      18.450   0.216   6.357  1.00 44.53           H  
ATOM    983  HB2 MET A 167      19.598  -0.957   6.965  1.00 44.53           H  
ATOM    984  HG3 MET A 167      19.109  -2.459   5.263  1.00 39.58           H  
ATOM    985  HG2 MET A 167      19.075  -1.249   3.968  1.00 39.58           H  
ATOM    986  HE1 MET A 167      16.479   0.743   5.347  1.00 51.62           H  
ATOM    987  HE2 MET A 167      17.153   0.377   3.679  1.00 51.62           H  
ATOM    988  HE3 MET A 167      15.490   0.049   4.122  1.00 51.62           H  
ATOM    989  N   VAL A 168      19.244   2.216   4.472  1.00 38.60           N  
ANISOU  989  N   VAL A 168     5770   4115   4781    229    123    491
ATOM    990  CA  VAL A 168      18.859   3.168   3.463  1.00 42.23           C  
ANISOU  990  CA  VAL A 168     6175   4572   5298    243    118    435
ATOM    991  C   VAL A 168      20.092   3.770   2.735  1.00 40.52           C  
ANISOU  991  C   VAL A 168     5973   4270   5151    277    100    441
ATOM    992  O   VAL A 168      20.097   3.708   1.491  1.00 45.49           O  
ANISOU  992  O   VAL A 168     6571   4877   5838    270    116    396
ATOM    993  CB  VAL A 168      18.053   4.364   4.025  1.00 38.70           C  
ANISOU  993  CB  VAL A 168     5683   4190   4830    278     78    407
ATOM    994  CG1 VAL A 168      17.886   5.539   3.051  1.00 44.00           C  
ANISOU  994  CG1 VAL A 168     6303   4864   5551    276     84    344
ATOM    995  CG2 VAL A 168      16.658   3.925   4.502  1.00 36.85           C  
ANISOU  995  CG2 VAL A 168     5440   4035   4525    253     86    403
ATOM    996  H   VAL A 168      18.858   2.500   5.361  1.00 38.60           H  
ATOM    997  HA  VAL A 168      18.208   2.587   2.809  1.00 42.23           H  
ATOM    998  HB  VAL A 168      18.516   4.749   4.933  1.00 38.70           H  
ATOM    999 HG11 VAL A 168      17.230   6.334   3.404  1.00 44.00           H  
ATOM   1000 HG12 VAL A 168      18.802   6.101   2.869  1.00 44.00           H  
ATOM   1001 HG13 VAL A 168      17.596   5.209   2.054  1.00 44.00           H  
ATOM   1002 HG21 VAL A 168      16.275   4.559   5.302  1.00 36.85           H  
ATOM   1003 HG22 VAL A 168      16.066   3.718   3.610  1.00 36.85           H  
ATOM   1004 HG23 VAL A 168      16.777   2.967   5.007  1.00 36.85           H  
ATOM   1005  N   ARG A 169      21.126   4.328   3.443  1.00 39.84           N  
ANISOU 1005  N   ARG A 169     5938   4138   5062    313     62    495
ATOM   1006  CA  ARG A 169      22.225   5.006   2.847  1.00 42.18           C  
ANISOU 1006  CA  ARG A 169     6251   4347   5428    348     38    499
ATOM   1007  C   ARG A 169      23.192   4.051   2.098  1.00 42.56           C  
ANISOU 1007  C   ARG A 169     6330   4334   5507    303     81    502
ATOM   1008  O   ARG A 169      23.665   4.412   1.052  1.00 48.48           O  
ANISOU 1008  O   ARG A 169     7069   5025   6326    319     78    476
ATOM   1009  CB  ARG A 169      23.016   5.696   3.943  1.00 49.49           C  
ANISOU 1009  CB  ARG A 169     7230   5233   6340    400    -23    554
ATOM   1010  CG  ARG A 169      22.284   6.917   4.356  1.00 51.25           C  
ANISOU 1010  CG  ARG A 169     7412   5495   6564    460    -76    538
ATOM   1011  CD  ARG A 169      22.951   7.645   5.521  1.00 55.55           C  
ANISOU 1011  CD  ARG A 169     8014   6018   7073    504   -135    597
ATOM   1012  NE  ARG A 169      22.285   8.913   5.760  1.00 58.82           N  
ANISOU 1012  NE  ARG A 169     8386   6456   7506    566   -191    577
ATOM   1013  CZ  ARG A 169      22.223   9.609   6.889  1.00 58.20           C  
ANISOU 1013  CZ  ARG A 169     8342   6374   7398    613   -251    617
ATOM   1014  NH1 ARG A 169      22.794   9.212   8.020  1.00 57.97           N  
ANISOU 1014  NH1 ARG A 169     8394   6320   7312    604   -262    681
ATOM   1015  NH2 ARG A 169      21.549  10.726   7.004  1.00 59.54           N1+
ANISOU 1015  NH2 ARG A 169     8464   6564   7593    667   -301    592
ATOM   1016  H   ARG A 169      21.351   4.153   4.412  1.00 39.84           H  
ATOM   1017  HA  ARG A 169      21.857   5.695   2.088  1.00 42.18           H  
ATOM   1018  HB3 ARG A 169      23.938   6.119   3.545  1.00 49.49           H  
ATOM   1019  HB2 ARG A 169      23.255   5.075   4.807  1.00 49.49           H  
ATOM   1020  HG3 ARG A 169      21.341   6.548   4.758  1.00 51.25           H  
ATOM   1021  HG2 ARG A 169      22.017   7.633   3.578  1.00 51.25           H  
ATOM   1022  HD3 ARG A 169      24.040   7.655   5.567  1.00 55.55           H  
ATOM   1023  HD2 ARG A 169      22.770   7.025   6.399  1.00 55.55           H  
ATOM   1024  HE  ARG A 169      21.706   9.245   5.002  1.00 58.82           H  
ATOM   1025 HH12 ARG A 169      22.950   9.709   8.885  1.00 57.97           H  
ATOM   1026 HH11 ARG A 169      23.329   8.360   7.930  1.00 57.97           H  
ATOM   1027 HH22 ARG A 169      21.407  11.182   7.894  1.00 59.54           H  
ATOM   1028 HH21 ARG A 169      21.000  11.206   6.305  1.00 59.54           H  
ATOM   1029  N   ASN A 170      23.407   2.845   2.591  1.00 44.00           N  
ANISOU 1029  N   ASN A 170     6547   4529   5641    246    123    529
ATOM   1030  CA  ASN A 170      24.205   1.773   2.034  1.00 48.73           C  
ANISOU 1030  CA  ASN A 170     7172   5074   6271    198    166    528
ATOM   1031  C   ASN A 170      23.613   1.322   0.688  1.00 47.98           C  
ANISOU 1031  C   ASN A 170     7020   5013   6199    156    215    467
ATOM   1032  O   ASN A 170      24.308   1.081  -0.278  1.00 53.04           O  
ANISOU 1032  O   ASN A 170     7671   5605   6875    123    247    457
ATOM   1033  CB  ASN A 170      24.274   0.615   3.052  1.00 52.42           C  
ANISOU 1033  CB  ASN A 170     7708   5528   6681    150    191    586
ATOM   1034  CG  ASN A 170      25.342   0.913   4.086  1.00 70.21           C  
ANISOU 1034  CG  ASN A 170    10040   7684   8951    170    156    640
ATOM   1035  OD1 ASN A 170      26.117   1.814   4.104  1.00 70.95           O  
ANISOU 1035  OD1 ASN A 170    10149   7744   9064    234     94    655
ATOM   1036  ND2 ASN A 170      25.396  -0.086   5.037  1.00 77.58           N  
ANISOU 1036  ND2 ASN A 170    11027   8570   9879    114    193    667
ATOM   1037  H   ASN A 170      22.994   2.737   3.506  1.00 44.00           H  
ATOM   1038  HA  ASN A 170      25.221   2.144   1.895  1.00 48.73           H  
ATOM   1039  HB3 ASN A 170      24.588  -0.210   2.413  1.00 52.42           H  
ATOM   1040  HB2 ASN A 170      23.383   0.240   3.555  1.00 52.42           H  
ATOM   1041 HD22 ASN A 170      26.207  -0.228   5.622  1.00 77.58           H  
ATOM   1042 HD21 ASN A 170      24.570  -0.656   5.150  1.00 77.58           H  
ATOM   1043  N   LEU A 171      22.270   1.178   0.604  1.00 42.86           N  
ANISOU 1043  N   LEU A 171     6315   4442   5526    155    219    427
ATOM   1044  CA  LEU A 171      21.557   0.936  -0.617  1.00 42.29           C  
ANISOU 1044  CA  LEU A 171     6195   4397   5477    120    255    366
ATOM   1045  C   LEU A 171      21.552   2.176  -1.555  1.00 43.24           C  
ANISOU 1045  C   LEU A 171     6283   4484   5664    152    241    323
ATOM   1046  O   LEU A 171      21.869   2.023  -2.742  1.00 41.23           O  
ANISOU 1046  O   LEU A 171     6007   4215   5444    123    272    279
ATOM   1047  CB  LEU A 171      20.145   0.485  -0.301  1.00 43.42           C  
ANISOU 1047  CB  LEU A 171     6299   4631   5567    109    254    339
ATOM   1048  CG  LEU A 171      19.981  -0.807   0.563  1.00 42.84           C  
ANISOU 1048  CG  LEU A 171     6235   4607   5436     61    285    351
ATOM   1049  CD1 LEU A 171      18.569  -1.080   1.075  1.00 39.78           C  
ANISOU 1049  CD1 LEU A 171     5804   4306   5006     64    269    315
ATOM   1050  CD2 LEU A 171      20.390  -2.077  -0.251  1.00 41.29           C  
ANISOU 1050  CD2 LEU A 171     6040   4384   5264      1    337    330
ATOM   1051  H   LEU A 171      21.725   1.299   1.446  1.00 42.86           H  
ATOM   1052  HA  LEU A 171      22.057   0.128  -1.152  1.00 42.29           H  
ATOM   1053  HB3 LEU A 171      19.508   0.326  -1.171  1.00 43.42           H  
ATOM   1054  HB2 LEU A 171      19.744   1.383   0.167  1.00 43.42           H  
ATOM   1055  HG  LEU A 171      20.649  -0.786   1.425  1.00 42.84           H  
ATOM   1056 HD11 LEU A 171      18.377  -2.054   1.525  1.00 39.78           H  
ATOM   1057 HD12 LEU A 171      18.293  -0.380   1.863  1.00 39.78           H  
ATOM   1058 HD13 LEU A 171      17.936  -0.795   0.234  1.00 39.78           H  
ATOM   1059 HD21 LEU A 171      20.278  -1.786  -1.296  1.00 41.29           H  
ATOM   1060 HD22 LEU A 171      21.430  -2.392  -0.167  1.00 41.29           H  
ATOM   1061 HD23 LEU A 171      19.727  -2.938  -0.167  1.00 41.29           H  
ATOM   1062  N   ILE A 172      21.311   3.372  -1.009  1.00 42.04           N  
ANISOU 1062  N   ILE A 172     6125   4319   5530    211    195    330
ATOM   1063  CA  ILE A 172      21.412   4.594  -1.780  1.00 46.16           C  
ANISOU 1063  CA  ILE A 172     6612   4809   6118    242    184    284
ATOM   1064  C   ILE A 172      22.750   4.814  -2.505  1.00 49.97           C  
ANISOU 1064  C   ILE A 172     7125   5200   6660    247    189    294
ATOM   1065  O   ILE A 172      22.821   5.114  -3.711  1.00 50.22           O  
ANISOU 1065  O   ILE A 172     7130   5202   6749    245    207    245
ATOM   1066  CB  ILE A 172      20.892   5.828  -1.004  1.00 41.38           C  
ANISOU 1066  CB  ILE A 172     5984   4222   5516    304    131    285
ATOM   1067  CG1 ILE A 172      19.308   5.905  -1.093  1.00 43.79           C  
ANISOU 1067  CG1 ILE A 172     6258   4617   5764    298    123    271
ATOM   1068  CG2 ILE A 172      21.416   7.238  -1.349  1.00 46.37           C  
ANISOU 1068  CG2 ILE A 172     6577   4819   6224    336    123    233
ATOM   1069  CD1 ILE A 172      18.659   6.881  -0.056  1.00 50.97           C  
ANISOU 1069  CD1 ILE A 172     7126   5567   6675    258    157    209
ATOM   1070  H   ILE A 172      20.896   3.540  -0.104  1.00 42.04           H  
ATOM   1071  HA  ILE A 172      20.745   4.453  -2.631  1.00 46.16           H  
ATOM   1072  HB  ILE A 172      21.145   5.769   0.055  1.00 41.38           H  
ATOM   1073 HG13 ILE A 172      18.818   4.933  -1.055  1.00 43.79           H  
ATOM   1074 HG12 ILE A 172      18.876   6.256  -2.030  1.00 43.79           H  
ATOM   1075 HG21 ILE A 172      20.882   8.023  -0.814  1.00 46.37           H  
ATOM   1076 HG22 ILE A 172      22.445   7.460  -1.065  1.00 46.37           H  
ATOM   1077 HG23 ILE A 172      21.312   7.503  -2.401  1.00 46.37           H  
ATOM   1078 HD11 ILE A 172      18.543   7.850  -0.543  1.00 50.97           H  
ATOM   1079 HD12 ILE A 172      17.727   6.482   0.343  1.00 50.97           H  
ATOM   1080 HD13 ILE A 172      19.322   7.038   0.794  1.00 50.97           H  
ATOM   1081  N   GLN A 173      23.832   4.421  -1.778  1.00 45.32           N  
ANISOU 1081  N   GLN A 173     6598   4565   6058    250    175    354
ATOM   1082  CA  GLN A 173      25.265   4.302  -2.209  1.00 45.67           C  
ANISOU 1082  CA  GLN A 173     6684   4517   6152    251    174    370
ATOM   1083  C   GLN A 173      25.479   3.304  -3.345  1.00 46.72           C  
ANISOU 1083  C   GLN A 173     6820   4642   6291    188    230    352
ATOM   1084  O   GLN A 173      26.515   3.518  -4.014  1.00 50.54           O  
ANISOU 1084  O   GLN A 173     7308   5062   6831    186    240    331
ATOM   1085  CB  GLN A 173      26.139   3.907  -1.064  1.00 47.56           C  
ANISOU 1085  CB  GLN A 173     6998   4718   6355    256    146    444
ATOM   1086  CG  GLN A 173      26.599   5.062  -0.091  1.00 59.80           C  
ANISOU 1086  CG  GLN A 173     8597   6167   7959    296    102    467
ATOM   1087  CD  GLN A 173      27.135   4.573   1.287  1.00 62.62           C  
ANISOU 1087  CD  GLN A 173     9043   6486   8265    291     75    545
ATOM   1088  OE1 GLN A 173      27.876   3.565   1.233  1.00 60.60           O  
ANISOU 1088  OE1 GLN A 173     8808   6283   7935    253     98    580
ATOM   1089  NE2 GLN A 173      26.892   5.202   2.460  1.00 67.38           N  
ANISOU 1089  NE2 GLN A 173     9700   6994   8906    327     24    571
ATOM   1090  H   GLN A 173      23.630   4.115  -0.836  1.00 45.32           H  
ATOM   1091  HA  GLN A 173      25.542   5.256  -2.656  1.00 45.67           H  
ATOM   1092  HB3 GLN A 173      27.047   3.400  -1.390  1.00 47.56           H  
ATOM   1093  HB2 GLN A 173      25.611   3.235  -0.388  1.00 47.56           H  
ATOM   1094  HG3 GLN A 173      25.762   5.678   0.237  1.00 59.80           H  
ATOM   1095  HG2 GLN A 173      27.257   5.756  -0.612  1.00 59.80           H  
ATOM   1096 HE22 GLN A 173      27.317   4.809   3.287  1.00 67.38           H  
ATOM   1097 HE21 GLN A 173      26.368   6.062   2.534  1.00 67.38           H  
ATOM   1098  N   ASN A 174      24.512   2.377  -3.529  1.00 47.04           N  
ANISOU 1098  N   ASN A 174     6855   4745   6274    137    266    356
ATOM   1099  CA  ASN A 174      24.573   1.171  -4.416  1.00 40.30           C  
ANISOU 1099  CA  ASN A 174     5998   3891   5423     74    319    334
ATOM   1100  C   ASN A 174      23.404   1.181  -5.383  1.00 39.10           C  
ANISOU 1100  C   ASN A 174     5785   3794   5277     56    343    267
ATOM   1101  O   ASN A 174      23.359   2.035  -6.261  1.00 39.20           O  
ANISOU 1101  O   ASN A 174     5764   3805   5327     88    328    226
ATOM   1102  CB  ASN A 174      24.651  -0.088  -3.561  1.00 44.83           C  
ANISOU 1102  CB  ASN A 174     6609   4492   5934     25    343    380
ATOM   1103  CG  ASN A 174      26.053  -0.150  -3.124  1.00 55.06           C  
ANISOU 1103  CG  ASN A 174     7980   5722   7218     28    326    449
ATOM   1104  OD1 ASN A 174      26.935  -0.567  -3.869  1.00 54.75           O  
ANISOU 1104  OD1 ASN A 174     7978   5701   7123    -10    344    491
ATOM   1105  ND2 ASN A 174      26.377   0.319  -1.961  1.00 56.64           N  
ANISOU 1105  ND2 ASN A 174     8205   5845   7472     72    290    457
ATOM   1106  H   ASN A 174      23.726   2.595  -2.933  1.00 47.04           H  
ATOM   1107  HA  ASN A 174      25.452   1.453  -4.995  1.00 40.30           H  
ATOM   1108  HB3 ASN A 174      24.435  -0.956  -4.184  1.00 44.83           H  
ATOM   1109  HB2 ASN A 174      24.027  -0.016  -2.671  1.00 44.83           H  
ATOM   1110 HD22 ASN A 174      27.333   0.444  -1.660  1.00 56.64           H  
ATOM   1111 HD21 ASN A 174      25.670   0.647  -1.319  1.00 56.64           H  
ATOM   1112  N   ASP A 175      22.401   0.272  -5.273  1.00 47.29           N  
ANISOU 1112  N   ASP A 175     6811   4880   6277      3    377    253
ATOM   1113  CA  ASP A 175      21.326  -0.126  -6.228  1.00 47.37           C  
ANISOU 1113  CA  ASP A 175     6774   4932   6291    -21    395    187
ATOM   1114  C   ASP A 175      19.977   0.291  -5.789  1.00 45.01           C  
ANISOU 1114  C   ASP A 175     6437   4710   5956     -2    371    159
ATOM   1115  O   ASP A 175      19.073   0.091  -6.588  1.00 44.47           O  
ANISOU 1115  O   ASP A 175     6339   4668   5889    -23    381    105
ATOM   1116  CB  ASP A 175      21.391  -1.634  -6.581  1.00 47.26           C  
ANISOU 1116  CB  ASP A 175     6764   4933   6259    -86    436    177
ATOM   1117  CG  ASP A 175      20.937  -2.600  -5.544  1.00 63.74           C  
ANISOU 1117  CG  ASP A 175     8860   7076   8284   -106    440    210
ATOM   1118  OD1 ASP A 175      20.566  -2.275  -4.396  1.00 57.97           O  
ANISOU 1118  OD1 ASP A 175     8147   6358   7521    -72    413    254
ATOM   1119  OD2 ASP A 175      21.011  -3.800  -5.879  1.00 68.81           O1-
ANISOU 1119  OD2 ASP A 175     9489   7748   8908   -156    469    188
ATOM   1120  H   ASP A 175      22.336  -0.231  -4.399  1.00 47.29           H  
ATOM   1121  HA  ASP A 175      21.560   0.467  -7.111  1.00 47.37           H  
ATOM   1122  HB3 ASP A 175      22.394  -1.901  -6.911  1.00 47.26           H  
ATOM   1123  HB2 ASP A 175      20.686  -1.844  -7.385  1.00 47.26           H  
ATOM   1124  N   ARG A 176      19.839   0.937  -4.613  1.00 43.81           N  
ANISOU 1124  N   ARG A 176     6287   4588   5769     36    337    193
ATOM   1125  CA  ARG A 176      18.560   1.514  -4.057  1.00 43.07           C  
ANISOU 1125  CA  ARG A 176     6160   4562   5644     58    308    168
ATOM   1126  C   ARG A 176      17.510   0.425  -3.662  1.00 42.69           C  
ANISOU 1126  C   ARG A 176     6094   4579   5548     17    320    141
ATOM   1127  O   ARG A 176      16.449   0.869  -3.164  1.00 43.64           O  
ANISOU 1127  O   ARG A 176     6189   4752   5641     27    296    114
ATOM   1128  CB  ARG A 176      17.981   2.564  -5.023  1.00 41.73           C  
ANISOU 1128  CB  ARG A 176     5959   4377   5519     79    300    119
ATOM   1129  CG  ARG A 176      18.900   3.868  -5.288  1.00 45.19           C  
ANISOU 1129  CG  ARG A 176     6399   4768   6003    133    275    133
ATOM   1130  CD  ARG A 176      18.764   4.201  -6.804  1.00 50.80           C  
ANISOU 1130  CD  ARG A 176     7087   5442   6773    131    294     77
ATOM   1131  NE  ARG A 176      17.349   4.426  -7.273  1.00 53.52           N  
ANISOU 1131  NE  ARG A 176     7403   5833   7098     97    309     21
ATOM   1132  CZ  ARG A 176      17.133   4.746  -8.538  1.00 60.39           C  
ANISOU 1132  CZ  ARG A 176     8259   6681   8004     75    336    -34
ATOM   1133  NH1 ARG A 176      18.049   5.128  -9.424  1.00 57.44           N  
ANISOU 1133  NH1 ARG A 176     7890   6242   7693     88    352    -44
ATOM   1134  NH2 ARG A 176      15.878   4.828  -9.015  1.00 62.08           N1+
ANISOU 1134  NH2 ARG A 176     8460   6936   8191     41    344    -81
ATOM   1135  H   ARG A 176      20.631   1.103  -4.009  1.00 43.81           H  
ATOM   1136  HA  ARG A 176      18.913   2.020  -3.159  1.00 43.07           H  
ATOM   1137  HB3 ARG A 176      17.002   2.845  -4.636  1.00 41.73           H  
ATOM   1138  HB2 ARG A 176      17.891   2.061  -5.985  1.00 41.73           H  
ATOM   1139  HG3 ARG A 176      19.933   3.561  -5.122  1.00 45.19           H  
ATOM   1140  HG2 ARG A 176      18.740   4.718  -4.625  1.00 45.19           H  
ATOM   1141  HD3 ARG A 176      19.408   3.599  -7.444  1.00 50.80           H  
ATOM   1142  HD2 ARG A 176      19.305   5.126  -7.004  1.00 50.80           H  
ATOM   1143  HE  ARG A 176      16.686   4.344  -6.515  1.00 53.52           H  
ATOM   1144 HH12 ARG A 176      17.852   5.343 -10.391  1.00 57.44           H  
ATOM   1145 HH11 ARG A 176      19.034   5.192  -9.213  1.00 57.44           H  
ATOM   1146 HH22 ARG A 176      15.773   4.988 -10.006  1.00 62.08           H  
ATOM   1147 HH21 ARG A 176      15.076   4.389  -8.586  1.00 62.08           H  
ATOM   1148  N   THR A 177      17.815  -0.928  -3.792  1.00 41.58           N  
ANISOU 1148  N   THR A 177     5968   4433   5399    -28    353    148
ATOM   1149  CA  THR A 177      16.786  -2.003  -3.614  1.00 41.82           C  
ANISOU 1149  CA  THR A 177     5978   4521   5390    -66    362    118
ATOM   1150  C   THR A 177      16.863  -2.681  -2.187  1.00 38.98           C  
ANISOU 1150  C   THR A 177     5631   4199   4982    -79    369    155
ATOM   1151  O   THR A 177      17.917  -2.963  -1.708  1.00 39.43           O  
ANISOU 1151  O   THR A 177     5722   4220   5039    -85    388    203
ATOM   1152  CB  THR A 177      16.886  -3.084  -4.632  1.00 43.96           C  
ANISOU 1152  CB  THR A 177     6245   4762   5695   -117    400     77
ATOM   1153  OG1 THR A 177      16.882  -2.470  -5.897  1.00 46.69           O  
ANISOU 1153  OG1 THR A 177     6579   5082   6078   -112    395     33
ATOM   1154  CG2 THR A 177      15.803  -4.133  -4.626  1.00 40.86           C  
ANISOU 1154  CG2 THR A 177     5830   4427   5268   -155    404     42
ATOM   1155  H   THR A 177      18.709  -1.355  -3.985  1.00 41.58           H  
ATOM   1156  HA  THR A 177      15.851  -1.492  -3.843  1.00 41.82           H  
ATOM   1157  HB  THR A 177      17.798  -3.660  -4.474  1.00 43.96           H  
ATOM   1158  HG1 THR A 177      17.553  -1.784  -5.865  1.00 46.69           H  
ATOM   1159 HG21 THR A 177      15.999  -4.968  -5.298  1.00 40.86           H  
ATOM   1160 HG22 THR A 177      15.673  -4.668  -3.685  1.00 40.86           H  
ATOM   1161 HG23 THR A 177      14.860  -3.750  -5.016  1.00 40.86           H  
ATOM   1162  N   PHE A 178      15.732  -2.837  -1.532  1.00 35.04           N  
ANISOU 1162  N   PHE A 178     5106   3770   4436    -83    352    130
ATOM   1163  CA  PHE A 178      15.596  -3.570  -0.217  1.00 33.74           C  
ANISOU 1163  CA  PHE A 178     4945   3653   4221    -97    361    154
ATOM   1164  C   PHE A 178      14.403  -4.545  -0.329  1.00 26.92           C  
ANISOU 1164  C   PHE A 178     4044   2847   3338   -129    363     95
ATOM   1165  O   PHE A 178      13.562  -4.362  -1.226  1.00 27.85           O  
ANISOU 1165  O   PHE A 178     4141   2963   3479   -139    352     41
ATOM   1166  CB  PHE A 178      15.425  -2.521   0.894  1.00 30.29           C  
ANISOU 1166  CB  PHE A 178     4518   3249   3740    -48    323    194
ATOM   1167  CG  PHE A 178      14.226  -1.577   0.940  1.00 29.18           C  
ANISOU 1167  CG  PHE A 178     4349   3153   3586    -12    273    162
ATOM   1168  CD1 PHE A 178      14.370  -0.380   0.235  1.00 40.17           C  
ANISOU 1168  CD1 PHE A 178     5739   4512   5011     23    248    159
ATOM   1169  CD2 PHE A 178      12.987  -1.831   1.633  1.00 26.73           C  
ANISOU 1169  CD2 PHE A 178     4013   2916   3229    -13    250    132
ATOM   1170  CE1 PHE A 178      13.357   0.543   0.224  1.00 39.58           C  
ANISOU 1170  CE1 PHE A 178     5640   4477   4920     49    206    130
ATOM   1171  CE2 PHE A 178      11.992  -0.845   1.659  1.00 33.40           C  
ANISOU 1171  CE2 PHE A 178     4837   3796   4057     17    200    104
ATOM   1172  CZ  PHE A 178      12.218   0.305   0.992  1.00 35.39           C  
ANISOU 1172  CZ  PHE A 178     5091   4015   4340     46    180    105
ATOM   1173  H   PHE A 178      14.879  -2.454  -1.914  1.00 35.04           H  
ATOM   1174  HA  PHE A 178      16.429  -4.218   0.052  1.00 33.74           H  
ATOM   1175  HB3 PHE A 178      16.319  -1.900   0.836  1.00 30.29           H  
ATOM   1176  HB2 PHE A 178      15.463  -2.994   1.875  1.00 30.29           H  
ATOM   1177  HD1 PHE A 178      15.241  -0.126  -0.350  1.00 40.17           H  
ATOM   1178  HD2 PHE A 178      12.863  -2.734   2.212  1.00 26.73           H  
ATOM   1179  HE1 PHE A 178      13.260   1.489  -0.288  1.00 39.58           H  
ATOM   1180  HE2 PHE A 178      11.021  -0.986   2.109  1.00 33.40           H  
ATOM   1181  HZ  PHE A 178      11.410   1.004   0.838  1.00 35.39           H  
ATOM   1182  N   ALA A 179      14.301  -5.540   0.542  1.00 29.58           N  
ANISOU 1182  N   ALA A 179     4374   3235   3631   -145    373    101
ATOM   1183  CA  ALA A 179      13.348  -6.625   0.451  1.00 30.33           C  
ANISOU 1183  CA  ALA A 179     4430   3381   3713   -179    378     42
ATOM   1184  C   ALA A 179      12.108  -6.268   1.266  1.00 33.06           C  
ANISOU 1184  C   ALA A 179     4753   3803   4004   -148    335     26
ATOM   1185  O   ALA A 179      12.270  -5.619   2.297  1.00 30.77           O  
ANISOU 1185  O   ALA A 179     4480   3537   3675   -123    328     72
ATOM   1186  CB  ALA A 179      13.964  -7.898   0.890  1.00 34.77           C  
ANISOU 1186  CB  ALA A 179     4994   3940   4276   -234    437     47
ATOM   1187  H   ALA A 179      14.921  -5.505   1.338  1.00 29.58           H  
ATOM   1188  HA  ALA A 179      12.876  -6.839  -0.509  1.00 30.33           H  
ATOM   1189  HB1 ALA A 179      14.649  -7.784   1.730  1.00 34.77           H  
ATOM   1190  HB2 ALA A 179      13.329  -8.726   1.206  1.00 34.77           H  
ATOM   1191  HB3 ALA A 179      14.537  -8.407   0.115  1.00 34.77           H  
ATOM   1192  N   VAL A 180      10.963  -6.745   0.881  1.00 30.99           N  
ANISOU 1192  N   VAL A 180     4457   3575   3741   -151    302    -39
ATOM   1193  CA  VAL A 180       9.782  -6.882   1.741  1.00 28.33           C  
ANISOU 1193  CA  VAL A 180     4097   3310   3359   -125    253    -68
ATOM   1194  C   VAL A 180       9.406  -8.348   1.467  1.00 29.39           C  
ANISOU 1194  C   VAL A 180     4192   3482   3493   -161    261   -134
ATOM   1195  O   VAL A 180       9.505  -8.752   0.317  1.00 29.98           O  
ANISOU 1195  O   VAL A 180     4253   3537   3602   -183    252   -187
ATOM   1196  CB  VAL A 180       8.688  -5.938   1.310  1.00 28.16           C  
ANISOU 1196  CB  VAL A 180     4076   3291   3334    -89    191    -89
ATOM   1197  CG1 VAL A 180       7.574  -5.722   2.321  1.00 35.54           C  
ANISOU 1197  CG1 VAL A 180     4995   4294   4215    -55    137   -101
ATOM   1198  CG2 VAL A 180       9.239  -4.481   0.981  1.00 34.39           C  
ANISOU 1198  CG2 VAL A 180     4895   4027   4143    -64    194    -39
ATOM   1199  H   VAL A 180      10.870  -6.986  -0.095  1.00 30.99           H  
ATOM   1200  HA  VAL A 180      10.039  -6.745   2.791  1.00 28.33           H  
ATOM   1201  HB  VAL A 180       8.133  -6.346   0.466  1.00 28.16           H  
ATOM   1202 HG11 VAL A 180       7.933  -5.349   3.280  1.00 35.54           H  
ATOM   1203 HG12 VAL A 180       6.857  -4.998   1.935  1.00 35.54           H  
ATOM   1204 HG13 VAL A 180       6.873  -6.511   2.592  1.00 35.54           H  
ATOM   1205 HG21 VAL A 180       9.813  -4.408   0.057  1.00 34.39           H  
ATOM   1206 HG22 VAL A 180       8.568  -3.622   0.971  1.00 34.39           H  
ATOM   1207 HG23 VAL A 180      10.037  -4.242   1.685  1.00 34.39           H  
ATOM   1208  N   LEU A 181       8.900  -9.080   2.490  1.00 30.54           N  
ANISOU 1208  N   LEU A 181     4320   3680   3604   -169    279   -133
ATOM   1209  CA  LEU A 181       8.526 -10.494   2.440  1.00 32.46           C  
ANISOU 1209  CA  LEU A 181     4520   3959   3855   -208    298   -197
ATOM   1210  C   LEU A 181       6.996 -10.579   2.339  1.00 31.98           C  
ANISOU 1210  C   LEU A 181     4423   3956   3773   -183    231   -266
ATOM   1211  O   LEU A 181       6.363  -9.658   2.830  1.00 34.64           O  
ANISOU 1211  O   LEU A 181     4769   4321   4073   -137    177   -253
ATOM   1212  CB  LEU A 181       8.976 -11.213   3.762  1.00 33.78           C  
ANISOU 1212  CB  LEU A 181     4684   4157   3994   -235    357   -169
ATOM   1213  CG  LEU A 181      10.316 -11.929   3.667  1.00 39.32           C  
ANISOU 1213  CG  LEU A 181     5413   4806   4721   -284    433   -126
ATOM   1214  CD1 LEU A 181      11.528 -11.223   2.955  1.00 36.44           C  
ANISOU 1214  CD1 LEU A 181     5094   4362   4388   -272    433    -73
ATOM   1215  CD2 LEU A 181      10.730 -12.394   5.105  1.00 42.08           C  
ANISOU 1215  CD2 LEU A 181     5781   5186   5020   -299    478    -77
ATOM   1216  H   LEU A 181       8.781  -8.686   3.412  1.00 30.54           H  
ATOM   1217  HA  LEU A 181       9.017 -10.962   1.586  1.00 32.46           H  
ATOM   1218  HB3 LEU A 181       8.222 -11.965   3.994  1.00 33.78           H  
ATOM   1219  HB2 LEU A 181       8.981 -10.596   4.660  1.00 33.78           H  
ATOM   1220  HG  LEU A 181      10.143 -12.824   3.069  1.00 39.32           H  
ATOM   1221 HD11 LEU A 181      11.976 -11.866   2.197  1.00 36.44           H  
ATOM   1222 HD12 LEU A 181      11.185 -10.368   2.371  1.00 36.44           H  
ATOM   1223 HD13 LEU A 181      12.390 -11.101   3.610  1.00 36.44           H  
ATOM   1224 HD21 LEU A 181      11.745 -12.061   5.325  1.00 42.08           H  
ATOM   1225 HD22 LEU A 181      10.053 -12.020   5.873  1.00 42.08           H  
ATOM   1226 HD23 LEU A 181      10.856 -13.476   5.145  1.00 42.08           H  
ATOM   1227  N   ALA A 182       6.475 -11.762   1.963  1.00 31.70           N  
ANISOU 1227  N   ALA A 182     4347   3932   3764   -213    229   -341
ATOM   1228  CA  ALA A 182       5.081 -12.135   2.012  1.00 37.14           C  
ANISOU 1228  CA  ALA A 182     4999   4673   4438   -194    162   -418
ATOM   1229  C   ALA A 182       4.955 -12.947   3.321  1.00 38.83           C  
ANISOU 1229  C   ALA A 182     5168   4955   4632   -208    191   -449
ATOM   1230  O   ALA A 182       5.083 -14.214   3.253  1.00 46.64           O  
ANISOU 1230  O   ALA A 182     6127   5943   5650   -255    247   -479
ATOM   1231  CB  ALA A 182       4.588 -12.907   0.748  1.00 41.91           C  
ANISOU 1231  CB  ALA A 182     5590   5244   5088   -214    130   -489
ATOM   1232  H   ALA A 182       7.131 -12.423   1.572  1.00 31.70           H  
ATOM   1233  HA  ALA A 182       4.464 -11.243   2.125  1.00 37.14           H  
ATOM   1234  HB1 ALA A 182       3.652 -13.412   0.983  1.00 41.91           H  
ATOM   1235  HB2 ALA A 182       4.313 -12.322  -0.130  1.00 41.91           H  
ATOM   1236  HB3 ALA A 182       5.260 -13.658   0.333  1.00 41.91           H  
ATOM   1237  N   TYR A 183       4.918 -12.224   4.493  1.00 42.02           N  
ANISOU 1237  N   TYR A 183     5565   5417   4985   -169    157   -444
ATOM   1238  CA  TYR A 183       4.879 -12.788   5.783  1.00 49.80           C  
ANISOU 1238  CA  TYR A 183     6509   6471   5943   -180    188   -472
ATOM   1239  C   TYR A 183       3.652 -13.715   5.991  1.00 48.59           C  
ANISOU 1239  C   TYR A 183     6298   6366   5798   -168    128   -576
ATOM   1240  O   TYR A 183       2.623 -13.103   6.205  1.00 50.76           O  
ANISOU 1240  O   TYR A 183     6578   6653   6056   -123     41   -601
ATOM   1241  CB  TYR A 183       4.877 -11.631   6.836  1.00 44.39           C  
ANISOU 1241  CB  TYR A 183     5850   5821   5196   -145    187   -408
ATOM   1242  CG  TYR A 183       6.166 -10.881   6.898  1.00 41.39           C  
ANISOU 1242  CG  TYR A 183     5517   5405   4806   -169    262   -317
ATOM   1243  CD1 TYR A 183       7.248 -11.421   7.698  1.00 41.75           C  
ANISOU 1243  CD1 TYR A 183     5616   5386   4860   -151    255   -246
ATOM   1244  CD2 TYR A 183       6.302  -9.601   6.284  1.00 49.61           C  
ANISOU 1244  CD2 TYR A 183     6548   6473   5827   -211    338   -307
ATOM   1245  CE1 TYR A 183       8.387 -10.576   7.913  1.00 47.64           C  
ANISOU 1245  CE1 TYR A 183     6409   6093   5599   -169    313   -166
ATOM   1246  CE2 TYR A 183       7.478  -8.907   6.354  1.00 55.36           C  
ANISOU 1246  CE2 TYR A 183     7330   7162   6542   -236    400   -222
ATOM   1247  CZ  TYR A 183       8.487  -9.336   7.248  1.00 53.72           C  
ANISOU 1247  CZ  TYR A 183     7178   6886   6346   -211    382   -152
ATOM   1248  OH  TYR A 183       9.518  -8.476   7.503  1.00 61.90           O  
ANISOU 1248  OH  TYR A 183     8270   7877   7371   -231    433    -71
ATOM   1249  H   TYR A 183       4.856 -11.216   4.499  1.00 42.02           H  
ATOM   1250  HA  TYR A 183       5.735 -13.460   5.834  1.00 49.80           H  
ATOM   1251  HB3 TYR A 183       4.737 -11.858   7.893  1.00 44.39           H  
ATOM   1252  HB2 TYR A 183       4.086 -10.923   6.591  1.00 44.39           H  
ATOM   1253  HD1 TYR A 183       7.121 -12.346   8.241  1.00 41.75           H  
ATOM   1254  HD2 TYR A 183       5.541  -9.313   5.573  1.00 49.61           H  
ATOM   1255  HE1 TYR A 183       9.176 -10.920   8.565  1.00 47.64           H  
ATOM   1256  HE2 TYR A 183       7.525  -7.920   5.918  1.00 55.36           H  
ATOM   1257  HH  TYR A 183       9.392  -7.692   6.964  1.00 61.90           H  
ATOM   1258  N   SER A 184       3.849 -15.026   5.968  1.00 48.60           N  
ANISOU 1258  N   SER A 184     6245   6392   5827   -210    171   -640
ATOM   1259  CA  SER A 184       2.849 -16.090   5.758  1.00 55.83           C  
ANISOU 1259  CA  SER A 184     7099   7362   6753   -197    115   -747
ATOM   1260  C   SER A 184       1.742 -16.015   6.824  1.00 60.99           C  
ANISOU 1260  C   SER A 184     7734   8090   7348   -156     89   -754
ATOM   1261  O   SER A 184       0.584 -16.261   6.548  1.00 66.65           O  
ANISOU 1261  O   SER A 184     8429   8839   8057   -114      1   -817
ATOM   1262  CB  SER A 184       3.636 -17.438   5.885  1.00 54.49           C  
ANISOU 1262  CB  SER A 184     6869   7204   6630   -253    176   -815
ATOM   1263  OG  SER A 184       4.475 -17.685   4.743  1.00 55.92           O  
ANISOU 1263  OG  SER A 184     7072   7313   6863   -292    207   -799
ATOM   1264  H   SER A 184       4.781 -15.324   5.716  1.00 48.60           H  
ATOM   1265  HA  SER A 184       2.557 -15.966   4.716  1.00 55.83           H  
ATOM   1266  HB3 SER A 184       2.906 -18.248   5.863  1.00 54.49           H  
ATOM   1267  HB2 SER A 184       4.195 -17.376   6.819  1.00 54.49           H  
ATOM   1268  HG  SER A 184       5.225 -18.177   5.084  1.00 55.92           H  
ATOM   1269  N   ASN A 185       2.132 -15.657   8.013  1.00 60.27           N  
ANISOU 1269  N   ASN A 185     7658   8025   7215   -169    159   -691
ATOM   1270  CA  ASN A 185       1.292 -15.708   9.225  1.00 60.62           C  
ANISOU 1270  CA  ASN A 185     7694   8140   7200   -131    139   -689
ATOM   1271  C   ASN A 185       1.194 -14.221   9.668  1.00 52.76           C  
ANISOU 1271  C   ASN A 185     6766   7121   6159    -86    105   -595
ATOM   1272  O   ASN A 185       1.630 -13.853  10.751  1.00 52.52           O  
ANISOU 1272  O   ASN A 185     6779   7081   6097    -96    162   -511
ATOM   1273  CB  ASN A 185       1.972 -16.595  10.270  1.00  0.00           C  
ATOM   1274  CG  ASN A 185       2.122 -18.052   9.892  1.00  0.00           C  
ATOM   1275  OD1 ASN A 185       2.706 -18.480   8.849  1.00  0.00           O  
ATOM   1276  ND2 ASN A 185       1.674 -19.001  10.722  1.00  0.00           N  
ATOM   1277  H   ASN A 185       3.061 -15.272   8.102  1.00 60.27           H  
ATOM   1278  HA  ASN A 185       0.297 -16.095   9.006  1.00 60.62           H  
ATOM   1279  HB3 ASN A 185       1.470 -16.551  11.237  1.00  0.00           H  
ATOM   1280  HB2 ASN A 185       2.998 -16.250  10.398  1.00  0.00           H  
ATOM   1281 HD22 ASN A 185       1.924 -19.954  10.501  1.00  0.00           H  
ATOM   1282 HD21 ASN A 185       1.066 -18.788  11.500  1.00  0.00           H  
ATOM   1283  N   VAL A 186       0.625 -13.385   8.806  1.00 45.49           N  
ATOM   1284  CA  VAL A 186       0.479 -11.928   8.746  1.00 46.48           C  
ATOM   1285  C   VAL A 186       1.740 -11.033   9.035  1.00 46.57           C  
ATOM   1286  O   VAL A 186       2.013 -10.030   8.367  1.00 47.48           O  
ATOM   1287  CB  VAL A 186      -0.729 -11.526   9.604  1.00  0.00           C  
ATOM   1288  CG1 VAL A 186      -1.934 -12.269   9.068  1.00  0.00           C  
ATOM   1289  CG2 VAL A 186      -0.534 -11.490  11.092  1.00  0.00           C  
ATOM   1290  H   VAL A 186       0.283 -13.799   7.951  1.00 45.49           H  
ATOM   1291  HA  VAL A 186       0.179 -11.766   7.711  1.00 46.48           H  
ATOM   1292  HB  VAL A 186      -0.906 -10.479   9.357  1.00  0.00           H  
ATOM   1293 HG11 VAL A 186      -2.755 -11.886   9.675  1.00  0.00           H  
ATOM   1294 HG12 VAL A 186      -2.066 -11.792   8.096  1.00  0.00           H  
ATOM   1295 HG13 VAL A 186      -1.907 -13.358   9.109  1.00  0.00           H  
ATOM   1296 HG21 VAL A 186       0.379 -10.972  11.385  1.00  0.00           H  
ATOM   1297 HG22 VAL A 186      -1.349 -10.953  11.578  1.00  0.00           H  
ATOM   1298 HG23 VAL A 186      -0.540 -12.487  11.533  1.00  0.00           H  
ATOM   1299  N   GLN A 187       2.536 -11.350  10.033  1.00 46.56           N  
ATOM   1300  CA  GLN A 187       3.815 -10.701  10.378  1.00 46.60           C  
ATOM   1301  C   GLN A 187       4.874 -11.775  10.626  1.00 45.94           C  
ATOM   1302  O   GLN A 187       6.036 -11.533  10.419  1.00 45.45           O  
ATOM   1303  CB  GLN A 187       3.805  -9.781  11.587  1.00  0.00           C  
ATOM   1304  CG  GLN A 187       2.862  -8.600  11.432  1.00  0.00           C  
ATOM   1305  CD  GLN A 187       2.732  -7.743  12.676  1.00  0.00           C  
ATOM   1306  OE1 GLN A 187       3.129  -8.141  13.787  1.00  0.00           O  
ATOM   1307  NE2 GLN A 187       2.338  -6.485  12.507  1.00  0.00           N  
ATOM   1308  H   GLN A 187       2.240 -12.191  10.508  1.00 46.56           H  
ATOM   1309  HA  GLN A 187       4.223 -10.187   9.508  1.00 46.60           H  
ATOM   1310  HB3 GLN A 187       4.801  -9.471  11.903  1.00  0.00           H  
ATOM   1311  HB2 GLN A 187       3.488 -10.368  12.449  1.00  0.00           H  
ATOM   1312  HG3 GLN A 187       1.845  -8.889  11.167  1.00  0.00           H  
ATOM   1313  HG2 GLN A 187       3.249  -8.101  10.543  1.00  0.00           H  
ATOM   1314 HE22 GLN A 187       2.126  -5.881  13.288  1.00  0.00           H  
ATOM   1315 HE21 GLN A 187       1.966  -6.267  11.594  1.00  0.00           H  
ATOM   1316  N   GLU A 188       4.432 -12.947  11.114  1.00 45.12           N  
ATOM   1317  CA  GLU A 188       5.274 -14.011  11.635  1.00 45.15           C  
ATOM   1318  C   GLU A 188       6.283 -14.557  10.662  1.00 44.68           C  
ATOM   1319  O   GLU A 188       6.006 -14.638   9.495  1.00 44.85           O  
ATOM   1320  CB  GLU A 188       4.380 -14.951  12.377  1.00  0.00           C  
ATOM   1321  CG  GLU A 188       4.901 -16.458  12.514  1.00  0.00           C  
ATOM   1322  CD  GLU A 188       5.744 -16.652  13.721  1.00  0.00           C  
ATOM   1323  OE1 GLU A 188       6.574 -15.714  14.010  1.00  0.00           O  
ATOM   1324  OE2 GLU A 188       5.734 -17.713  14.264  1.00  0.00           O1-
ATOM   1325  H   GLU A 188       3.432 -13.086  11.148  1.00 45.12           H  
ATOM   1326  HA  GLU A 188       5.815 -13.559  12.466  1.00 45.15           H  
ATOM   1327  HB3 GLU A 188       3.339 -15.003  12.057  1.00  0.00           H  
ATOM   1328  HB2 GLU A 188       4.289 -14.577  13.397  1.00  0.00           H  
ATOM   1329  HG3 GLU A 188       5.357 -16.949  11.655  1.00  0.00           H  
ATOM   1330  HG2 GLU A 188       3.984 -17.027  12.666  1.00  0.00           H  
ATOM   1331  N   ARG A 189       7.487 -14.870  11.233  1.00 43.43           N  
ATOM   1332  CA  ARG A 189       8.765 -15.020  10.489  1.00 42.93           C  
ATOM   1333  C   ARG A 189       8.922 -15.968   9.318  1.00 42.14           C  
ATOM   1334  O   ARG A 189       9.976 -15.968   8.706  1.00 42.83           O  
ATOM   1335  CB  ARG A 189       9.698 -15.513  11.612  1.00  0.00           C  
ATOM   1336  CG  ARG A 189       9.787 -14.707  12.953  1.00  0.00           C  
ATOM   1337  CD  ARG A 189      10.902 -15.137  13.938  1.00  0.00           C  
ATOM   1338  NE  ARG A 189      10.535 -16.347  14.668  1.00  0.00           N  
ATOM   1339  CZ  ARG A 189      11.247 -17.506  14.674  1.00  0.00           C  
ATOM   1340  NH1 ARG A 189      12.417 -17.622  14.042  1.00  0.00           N  
ATOM   1341  NH2 ARG A 189      10.843 -18.530  15.421  1.00  0.00           N1+
ATOM   1342  H   ARG A 189       7.584 -15.174  12.191  1.00 43.43           H  
ATOM   1343  HA  ARG A 189       9.078 -14.047  10.109  1.00 42.93           H  
ATOM   1344  HB3 ARG A 189      10.677 -15.454  11.136  1.00  0.00           H  
ATOM   1345  HB2 ARG A 189       9.558 -16.580  11.784  1.00  0.00           H  
ATOM   1346  HG3 ARG A 189       8.826 -14.633  13.463  1.00  0.00           H  
ATOM   1347  HG2 ARG A 189       9.995 -13.698  12.596  1.00  0.00           H  
ATOM   1348  HD3 ARG A 189      11.361 -14.303  14.468  1.00  0.00           H  
ATOM   1349  HD2 ARG A 189      11.700 -15.455  13.267  1.00  0.00           H  
ATOM   1350  HE  ARG A 189       9.661 -16.313  15.173  1.00  0.00           H  
ATOM   1351 HH12 ARG A 189      13.028 -18.420  14.146  1.00  0.00           H  
ATOM   1352 HH11 ARG A 189      12.655 -16.915  13.362  1.00  0.00           H  
ATOM   1353 HH22 ARG A 189      11.122 -19.493  15.297  1.00  0.00           H  
ATOM   1354 HH21 ARG A 189      10.141 -18.301  16.110  1.00  0.00           H  
ATOM   1355  N   GLU A 190       7.907 -16.735   9.108  1.00 42.35           N  
ATOM   1356  CA  GLU A 190       7.876 -17.633   7.933  1.00 41.75           C  
ATOM   1357  C   GLU A 190       7.351 -16.869   6.699  1.00 41.87           C  
ATOM   1358  O   GLU A 190       6.312 -16.225   6.788  1.00 42.26           O  
ATOM   1359  CB  GLU A 190       6.888 -18.802   8.198  1.00  0.00           C  
ATOM   1360  CG  GLU A 190       6.799 -19.280   9.662  1.00  0.00           C  
ATOM   1361  CD  GLU A 190       6.132 -20.594   9.974  1.00  0.00           C  
ATOM   1362  OE1 GLU A 190       5.497 -20.688  11.075  1.00  0.00           O  
ATOM   1363  OE2 GLU A 190       6.260 -21.556   9.179  1.00  0.00           O1-
ATOM   1364  H   GLU A 190       6.995 -16.465   9.450  1.00 42.35           H  
ATOM   1365  HA  GLU A 190       8.876 -18.010   7.714  1.00 41.75           H  
ATOM   1366  HB3 GLU A 190       7.336 -19.635   7.656  1.00  0.00           H  
ATOM   1367  HB2 GLU A 190       5.886 -18.690   7.783  1.00  0.00           H  
ATOM   1368  HG3 GLU A 190       6.307 -18.593  10.349  1.00  0.00           H  
ATOM   1369  HG2 GLU A 190       7.836 -19.404   9.975  1.00  0.00           H  
ATOM   1370  N   ALA A 191       8.149 -16.867   5.608  1.00 50.45           N  
ANISOU 1370  N   ALA A 191     6551   6529   6088   -377    469   -460
ATOM   1371  CA  ALA A 191       7.836 -16.331   4.286  1.00 47.38           C  
ANISOU 1371  CA  ALA A 191     6219   6057   5727   -372    464   -398
ATOM   1372  C   ALA A 191       8.503 -17.152   3.201  1.00 47.58           C  
ANISOU 1372  C   ALA A 191     6239   6031   5810   -433    521   -412
ATOM   1373  O   ALA A 191       9.510 -17.807   3.475  1.00 52.72           O  
ANISOU 1373  O   ALA A 191     6921   6651   6458   -476    591   -356
ATOM   1374  CB  ALA A 191       8.304 -14.871   4.267  1.00 56.25           C  
ANISOU 1374  CB  ALA A 191     7408   7156   6807   -355    485   -294
ATOM   1375  H   ALA A 191       9.006 -17.399   5.547  1.00 50.45           H  
ATOM   1376  HA  ALA A 191       6.754 -16.392   4.170  1.00 47.38           H  
ATOM   1377  HB1 ALA A 191       9.296 -14.842   3.818  1.00 56.25           H  
ATOM   1378  HB2 ALA A 191       7.738 -14.356   3.490  1.00 56.25           H  
ATOM   1379  HB3 ALA A 191       8.385 -14.452   5.270  1.00 56.25           H  
ATOM   1380  N   GLU A 192       8.004 -17.166   2.031  1.00 44.13           N  
ANISOU 1380  N   GLU A 192     5765   5580   5422   -437    484   -487
ATOM   1381  CA  GLU A 192       8.525 -18.072   0.977  1.00 44.56           C  
ANISOU 1381  CA  GLU A 192     5812   5582   5537   -490    524   -509
ATOM   1382  C   GLU A 192       8.862 -17.236  -0.295  1.00 38.41           C  
ANISOU 1382  C   GLU A 192     5073   4726   4794   -472    486   -491
ATOM   1383  O   GLU A 192       9.747 -17.535  -1.096  1.00 39.58           O  
ANISOU 1383  O   GLU A 192     5232   4817   4988   -512    524   -486
ATOM   1384  CB  GLU A 192       7.512 -19.153   0.782  1.00 45.25           C  
ANISOU 1384  CB  GLU A 192     5823   5709   5660   -515    515   -619
ATOM   1385  CG  GLU A 192       7.885 -20.101  -0.348  1.00 55.29           C  
ANISOU 1385  CG  GLU A 192     7077   6934   6998   -571    555   -654
ATOM   1386  CD  GLU A 192       6.802 -21.227  -0.591  1.00 65.53           C  
ANISOU 1386  CD  GLU A 192     8292   8273   8332   -588    534   -771
ATOM   1387  OE1 GLU A 192       5.682 -21.189  -0.020  1.00 66.77           O  
ANISOU 1387  OE1 GLU A 192     8403   8505   8462   -568    513   -820
ATOM   1388  OE2 GLU A 192       7.086 -22.202  -1.306  1.00 66.34           O1-
ANISOU 1388  OE2 GLU A 192     8377   8335   8495   -619    535   -818
ATOM   1389  H   GLU A 192       7.067 -16.791   2.070  1.00 44.13           H  
ATOM   1390  HA  GLU A 192       9.466 -18.576   1.197  1.00 44.56           H  
ATOM   1391  HB3 GLU A 192       6.537 -18.693   0.620  1.00 45.25           H  
ATOM   1392  HB2 GLU A 192       7.601 -19.744   1.693  1.00 45.25           H  
ATOM   1393  HG3 GLU A 192       8.855 -20.538  -0.111  1.00 55.29           H  
ATOM   1394  HG2 GLU A 192       8.028 -19.519  -1.258  1.00 55.29           H  
ATOM   1395  N   PHE A 193       8.008 -16.199  -0.383  1.00 37.41           N  
ANISOU 1395  N   PHE A 193     4970   4597   4646   -415    415   -481
ATOM   1396  CA  PHE A 193       7.939 -15.235  -1.468  1.00 37.63           C  
ANISOU 1396  CA  PHE A 193     5038   4558   4701   -398    381   -466
ATOM   1397  C   PHE A 193       7.955 -13.854  -0.912  1.00 30.42           C  
ANISOU 1397  C   PHE A 193     4170   3641   3747   -348    350   -399
ATOM   1398  O   PHE A 193       7.523 -13.706   0.213  1.00 32.42           O  
ANISOU 1398  O   PHE A 193     4419   3947   3952   -317    334   -381
ATOM   1399  CB  PHE A 193       6.688 -15.466  -2.241  1.00 39.63           C  
ANISOU 1399  CB  PHE A 193     5269   4808   4980   -389    311   -552
ATOM   1400  CG  PHE A 193       6.644 -16.646  -3.116  1.00 43.15           C  
ANISOU 1400  CG  PHE A 193     5671   5248   5476   -435    332   -623
ATOM   1401  CD1 PHE A 193       6.493 -17.949  -2.629  1.00 45.39           C  
ANISOU 1401  CD1 PHE A 193     5894   5595   5758   -452    343   -681
ATOM   1402  CD2 PHE A 193       6.819 -16.395  -4.506  1.00 48.16           C  
ANISOU 1402  CD2 PHE A 193     6323   5814   6160   -462    338   -637
ATOM   1403  CE1 PHE A 193       6.565 -19.007  -3.527  1.00 48.95           C  
ANISOU 1403  CE1 PHE A 193     6297   6040   6260   -495    361   -753
ATOM   1404  CE2 PHE A 193       6.739 -17.458  -5.401  1.00 46.86           C  
ANISOU 1404  CE2 PHE A 193     6117   5641   6045   -504    354   -705
ATOM   1405  CZ  PHE A 193       6.708 -18.749  -4.894  1.00 45.32           C  
ANISOU 1405  CZ  PHE A 193     5857   5509   5852   -520    364   -764
ATOM   1406  H   PHE A 193       7.295 -16.137   0.330  1.00 37.41           H  
ATOM   1407  HA  PHE A 193       8.783 -15.323  -2.152  1.00 37.63           H  
ATOM   1408  HB3 PHE A 193       6.443 -14.570  -2.811  1.00 39.63           H  
ATOM   1409  HB2 PHE A 193       5.858 -15.532  -1.537  1.00 39.63           H  
ATOM   1410  HD1 PHE A 193       6.322 -18.178  -1.588  1.00 45.39           H  
ATOM   1411  HD2 PHE A 193       7.007 -15.391  -4.856  1.00 48.16           H  
ATOM   1412  HE1 PHE A 193       6.502 -20.041  -3.221  1.00 48.95           H  
ATOM   1413  HE2 PHE A 193       6.854 -17.330  -6.468  1.00 46.86           H  
ATOM   1414  HZ  PHE A 193       6.831 -19.570  -5.584  1.00 45.32           H  
ATOM   1415  N   GLY A 194       8.311 -12.880  -1.683  1.00 31.24           N  
ANISOU 1415  N   GLY A 194     4314   3681   3873   -338    341   -368
ATOM   1416  CA  GLY A 194       8.285 -11.477  -1.244  1.00 27.05           C  
ANISOU 1416  CA  GLY A 194     3821   3143   3314   -291    309   -316
ATOM   1417  C   GLY A 194       8.443 -10.562  -2.486  1.00 28.70           C  
ANISOU 1417  C   GLY A 194     4062   3288   3555   -286    291   -315
ATOM   1418  O   GLY A 194       8.310 -11.053  -3.616  1.00 26.69           O  
ANISOU 1418  O   GLY A 194     3803   2999   3340   -315    293   -361
ATOM   1419  H   GLY A 194       8.679 -12.971  -2.620  1.00 31.24           H  
ATOM   1420  HA3 GLY A 194       9.122 -11.127  -0.641  1.00 27.05           H  
ATOM   1421  HA2 GLY A 194       7.347 -11.186  -0.772  1.00 27.05           H  
ATOM   1422  N   THR A 195       8.807  -9.281  -2.278  1.00 28.66           N  
ANISOU 1422  N   THR A 195     4088   3268   3533   -249    275   -265
ATOM   1423  CA  THR A 195       8.843  -8.222  -3.227  1.00 33.70           C  
ANISOU 1423  CA  THR A 195     4756   3849   4199   -244    266   -260
ATOM   1424  C   THR A 195       9.964  -7.263  -2.888  1.00 30.66           C  
ANISOU 1424  C   THR A 195     4400   3431   3817   -221    294   -185
ATOM   1425  O   THR A 195      10.146  -6.765  -1.760  1.00 31.45           O  
ANISOU 1425  O   THR A 195     4503   3561   3884   -195    294   -139
ATOM   1426  CB  THR A 195       7.517  -7.363  -3.229  1.00 34.44           C  
ANISOU 1426  CB  THR A 195     4855   3961   4270   -219    197   -298
ATOM   1427  OG1 THR A 195       6.341  -8.175  -3.465  1.00 37.47           O  
ANISOU 1427  OG1 THR A 195     5218   4366   4654   -239    162   -372
ATOM   1428  CG2 THR A 195       7.514  -6.318  -4.320  1.00 30.10           C  
ANISOU 1428  CG2 THR A 195     4337   3354   3745   -219    197   -294
ATOM   1429  H   THR A 195       8.826  -8.876  -1.352  1.00 28.66           H  
ATOM   1430  HA  THR A 195       8.992  -8.654  -4.216  1.00 33.70           H  
ATOM   1431  HB  THR A 195       7.436  -6.894  -2.249  1.00 34.44           H  
ATOM   1432  HG1 THR A 195       5.567  -7.656  -3.233  1.00 37.47           H  
ATOM   1433 HG21 THR A 195       6.733  -5.618  -4.024  1.00 30.10           H  
ATOM   1434 HG22 THR A 195       8.438  -5.762  -4.480  1.00 30.10           H  
ATOM   1435 HG23 THR A 195       7.288  -6.656  -5.331  1.00 30.10           H  
ATOM   1436  N   THR A 196      10.831  -6.989  -3.834  1.00 34.24           N  
ANISOU 1436  N   THR A 196     4876   3820   4312   -229    314   -175
ATOM   1437  CA  THR A 196      11.929  -6.035  -3.789  1.00 32.98           C  
ANISOU 1437  CA  THR A 196     4744   3621   4166   -204    334   -114
ATOM   1438  C   THR A 196      11.253  -4.630  -3.992  1.00 31.41           C  
ANISOU 1438  C   THR A 196     4552   3426   3956   -164    292   -113
ATOM   1439  O   THR A 196      10.369  -4.426  -4.787  1.00 34.10           O  
ANISOU 1439  O   THR A 196     4888   3774   4293   -169    261   -162
ATOM   1440  CB  THR A 196      12.856  -6.293  -4.996  1.00 27.95           C  
ANISOU 1440  CB  THR A 196     4124   2910   3584   -231    378   -107
ATOM   1441  OG1 THR A 196      12.340  -6.118  -6.319  1.00 32.36           O  
ANISOU 1441  OG1 THR A 196     4687   3441   4169   -239    364   -154
ATOM   1442  CG2 THR A 196      13.503  -7.656  -4.925  1.00 32.34           C  
ANISOU 1442  CG2 THR A 196     4673   3462   4154   -279    419   -116
ATOM   1443  H   THR A 196      10.639  -7.292  -4.778  1.00 34.24           H  
ATOM   1444  HA  THR A 196      12.472  -6.146  -2.850  1.00 32.98           H  
ATOM   1445  HB  THR A 196      13.704  -5.637  -4.796  1.00 27.95           H  
ATOM   1446  HG1 THR A 196      11.583  -6.663  -6.543  1.00 32.36           H  
ATOM   1447 HG21 THR A 196      14.515  -7.321  -5.150  1.00 32.34           H  
ATOM   1448 HG22 THR A 196      13.506  -8.153  -3.955  1.00 32.34           H  
ATOM   1449 HG23 THR A 196      13.139  -8.292  -5.732  1.00 32.34           H  
ATOM   1450  N   ALA A 197      11.732  -3.685  -3.179  1.00 31.98           N  
ANISOU 1450  N   ALA A 197     4637   3490   4024   -127    291    -59
ATOM   1451  CA  ALA A 197      11.285  -2.292  -3.266  1.00 27.68           C  
ANISOU 1451  CA  ALA A 197     4094   2955   3469    -88    253    -55
ATOM   1452  C   ALA A 197      12.457  -1.438  -3.681  1.00 30.49           C  
ANISOU 1452  C   ALA A 197     4467   3253   3865    -65    273    -17
ATOM   1453  O   ALA A 197      13.550  -1.802  -3.309  1.00 30.82           O  
ANISOU 1453  O   ALA A 197     4524   3276   3910    -52    289     36
ATOM   1454  CB  ALA A 197      10.643  -1.910  -1.921  1.00 36.70           C  
ANISOU 1454  CB  ALA A 197     5227   4160   4556    -54    212    -35
ATOM   1455  H   ALA A 197      12.252  -3.932  -2.350  1.00 31.98           H  
ATOM   1456  HA  ALA A 197      10.484  -2.167  -3.995  1.00 27.68           H  
ATOM   1457  HB1 ALA A 197      11.296  -1.918  -1.048  1.00 36.70           H  
ATOM   1458  HB2 ALA A 197      10.216  -0.912  -2.021  1.00 36.70           H  
ATOM   1459  HB3 ALA A 197       9.811  -2.582  -1.709  1.00 36.70           H  
ATOM   1460  N   GLU A 198      12.226  -0.326  -4.396  1.00 33.26           N  
ANISOU 1460  N   GLU A 198     4817   3574   4245    -61    269    -45
ATOM   1461  CA  GLU A 198      13.271   0.634  -4.849  1.00 35.99           C  
ANISOU 1461  CA  GLU A 198     5172   3862   4640    -40    287    -24
ATOM   1462  C   GLU A 198      12.979   2.017  -4.312  1.00 36.11           C  
ANISOU 1462  C   GLU A 198     5176   3894   4649      4    253    -19
ATOM   1463  O   GLU A 198      11.806   2.467  -4.323  1.00 29.09           O  
ANISOU 1463  O   GLU A 198     4275   3032   3744     -2    233    -60
ATOM   1464  CB  GLU A 198      13.371   0.493  -6.362  1.00 41.82           C  
ANISOU 1464  CB  GLU A 198     5914   4552   5425    -72    318    -68
ATOM   1465  CG  GLU A 198      14.501   1.319  -6.896  1.00 46.54           C  
ANISOU 1465  CG  GLU A 198     6522   5082   6080    -55    342    -49
ATOM   1466  CD  GLU A 198      13.943   2.130  -8.062  1.00 50.51           C  
ANISOU 1466  CD  GLU A 198     7027   5539   6624    -86    372    -98
ATOM   1467  OE1 GLU A 198      13.562   3.259  -7.767  1.00 48.98           O  
ANISOU 1467  OE1 GLU A 198     6824   5355   6431    -90    365   -142
ATOM   1468  OE2 GLU A 198      13.819   1.645  -9.188  1.00 56.06           O1-
ANISOU 1468  OE2 GLU A 198     7745   6197   7359   -109    402    -91
ATOM   1469  H   GLU A 198      11.245  -0.085  -4.417  1.00 33.26           H  
ATOM   1470  HA  GLU A 198      14.196   0.234  -4.434  1.00 35.99           H  
ATOM   1471  HB3 GLU A 198      12.366   0.794  -6.660  1.00 41.82           H  
ATOM   1472  HB2 GLU A 198      13.520  -0.566  -6.574  1.00 41.82           H  
ATOM   1473  HG3 GLU A 198      15.306   0.644  -7.190  1.00 46.54           H  
ATOM   1474  HG2 GLU A 198      14.876   1.943  -6.084  1.00 46.54           H  
ATOM   1475  N   ILE A 199      13.983   2.639  -3.688  1.00 37.30           N  
ANISOU 1475  N   ILE A 199     5334   4026   4813     45    245     30
ATOM   1476  CA  ILE A 199      14.015   4.036  -3.219  1.00 34.53           C  
ANISOU 1476  CA  ILE A 199     4969   3687   4464     90    211     35
ATOM   1477  C   ILE A 199      14.099   4.958  -4.431  1.00 32.57           C  
ANISOU 1477  C   ILE A 199     4706   3403   4266     87    226    -10
ATOM   1478  O   ILE A 199      15.187   4.993  -5.079  1.00 42.19           O  
ANISOU 1478  O   ILE A 199     5932   4563   5535     81    257    -14
ATOM   1479  CB  ILE A 199      15.273   4.374  -2.244  1.00 32.86           C  
ANISOU 1479  CB  ILE A 199     4772   3453   4259    136    195     95
ATOM   1480  CG1 ILE A 199      15.162   3.490  -0.971  1.00 29.74           C  
ANISOU 1480  CG1 ILE A 199     4393   3100   3805    135    182    136
ATOM   1481  CG2 ILE A 199      15.324   5.888  -1.916  1.00 33.61           C  
ANISOU 1481  CG2 ILE A 199     4848   3554   4369    185    158     94
ATOM   1482  CD1 ILE A 199      16.522   3.256  -0.159  1.00 31.73           C  
ANISOU 1482  CD1 ILE A 199     4677   3321   4059    167    173    200
ATOM   1483  H   ILE A 199      14.890   2.209  -3.573  1.00 37.30           H  
ATOM   1484  HA  ILE A 199      13.049   4.211  -2.744  1.00 34.53           H  
ATOM   1485  HB  ILE A 199      16.246   4.200  -2.705  1.00 32.86           H  
ATOM   1486 HG13 ILE A 199      14.782   2.508  -1.253  1.00 29.74           H  
ATOM   1487 HG12 ILE A 199      14.354   3.873  -0.348  1.00 29.74           H  
ATOM   1488 HG21 ILE A 199      15.750   6.468  -2.735  1.00 33.61           H  
ATOM   1489 HG22 ILE A 199      14.331   6.281  -1.700  1.00 33.61           H  
ATOM   1490 HG23 ILE A 199      15.925   6.047  -1.021  1.00 33.61           H  
ATOM   1491 HD11 ILE A 199      16.391   2.418   0.527  1.00 31.73           H  
ATOM   1492 HD12 ILE A 199      17.329   3.070  -0.867  1.00 31.73           H  
ATOM   1493 HD13 ILE A 199      16.846   4.159   0.358  1.00 31.73           H  
ATOM   1494  N   TYR A 200      13.037   5.633  -4.785  1.00 28.05           N  
ANISOU 1494  N   TYR A 200     4114   2865   3677     89    206    -45
ATOM   1495  CA  TYR A 200      12.936   6.589  -5.957  1.00 36.36           C  
ANISOU 1495  CA  TYR A 200     5151   3893   4773     86    222    -90
ATOM   1496  C   TYR A 200      13.279   7.931  -5.418  1.00 39.25           C  
ANISOU 1496  C   TYR A 200     5491   4272   5151    130    194    -88
ATOM   1497  O   TYR A 200      13.711   8.649  -6.258  1.00 44.00           O  
ANISOU 1497  O   TYR A 200     6072   4852   5795    130    211   -128
ATOM   1498  CB  TYR A 200      11.554   6.500  -6.624  1.00 40.17           C  
ANISOU 1498  CB  TYR A 200     5636   4397   5229     34    232   -148
ATOM   1499  CG  TYR A 200      10.340   7.128  -6.064  1.00 28.96           C  
ANISOU 1499  CG  TYR A 200     4215   3040   3749     28    190   -158
ATOM   1500  CD1 TYR A 200      10.063   8.541  -6.335  1.00 29.82           C  
ANISOU 1500  CD1 TYR A 200     4308   3170   3854     38    174   -180
ATOM   1501  CD2 TYR A 200       9.412   6.364  -5.315  1.00 32.50           C  
ANISOU 1501  CD2 TYR A 200     4678   3526   4145     12    167   -150
ATOM   1502  CE1 TYR A 200       8.957   9.216  -5.718  1.00 34.76           C  
ANISOU 1502  CE1 TYR A 200     4936   3849   4422     31    132   -188
ATOM   1503  CE2 TYR A 200       8.263   6.999  -4.822  1.00 38.36           C  
ANISOU 1503  CE2 TYR A 200     5421   4321   4832     10    122   -161
ATOM   1504  CZ  TYR A 200       8.133   8.450  -4.949  1.00 34.99           C  
ANISOU 1504  CZ  TYR A 200     4984   3912   4400     19    104   -178
ATOM   1505  OH  TYR A 200       7.059   9.023  -4.389  1.00 43.11           O  
ANISOU 1505  OH  TYR A 200     6018   4990   5372     14     56   -188
ATOM   1506  H   TYR A 200      12.181   5.594  -4.251  1.00 28.05           H  
ATOM   1507  HA  TYR A 200      13.718   6.293  -6.656  1.00 36.36           H  
ATOM   1508  HB3 TYR A 200      11.254   5.453  -6.680  1.00 40.17           H  
ATOM   1509  HB2 TYR A 200      11.670   6.827  -7.657  1.00 40.17           H  
ATOM   1510  HD1 TYR A 200      10.686   9.187  -6.936  1.00 29.82           H  
ATOM   1511  HD2 TYR A 200       9.583   5.302  -5.223  1.00 32.50           H  
ATOM   1512  HE1 TYR A 200       8.778  10.244  -5.997  1.00 34.76           H  
ATOM   1513  HE2 TYR A 200       7.535   6.517  -4.187  1.00 38.36           H  
ATOM   1514  HH  TYR A 200       7.001   9.934  -4.686  1.00 43.11           H  
ATOM   1515  N   ALA A 201      13.049   8.214  -4.098  1.00 43.66           N  
ANISOU 1515  N   ALA A 201     6049   4863   5677    167    153    -46
ATOM   1516  CA  ALA A 201      13.493   9.453  -3.502  1.00 40.94           C  
ANISOU 1516  CA  ALA A 201     5680   4528   5349    213    121    -41
ATOM   1517  C   ALA A 201      13.900   9.426  -2.022  1.00 38.58           C  
ANISOU 1517  C   ALA A 201     5394   4231   5033    261     84     24
ATOM   1518  O   ALA A 201      13.456   8.537  -1.276  1.00 31.62           O  
ANISOU 1518  O   ALA A 201     4536   3380   4100    252     73     56
ATOM   1519  CB  ALA A 201      12.495  10.602  -3.738  1.00 37.14           C  
ANISOU 1519  CB  ALA A 201     5182   4102   4826    197     98    -75
ATOM   1520  H   ALA A 201      12.623   7.559  -3.457  1.00 43.66           H  
ATOM   1521  HA  ALA A 201      14.484   9.568  -3.942  1.00 40.94           H  
ATOM   1522  HB1 ALA A 201      13.013  11.535  -3.512  1.00 37.14           H  
ATOM   1523  HB2 ALA A 201      12.138  10.690  -4.764  1.00 37.14           H  
ATOM   1524  HB3 ALA A 201      11.605  10.437  -3.130  1.00 37.14           H  
ATOM   1525  N   TYR A 202      14.631  10.435  -1.548  1.00 46.61           N  
ANISOU 1525  N   TYR A 202     6399   5217   6095    311     63     38
ATOM   1526  CA  TYR A 202      15.045  10.588  -0.137  1.00 44.16           C  
ANISOU 1526  CA  TYR A 202     6111   4888   5778    358     29    100
ATOM   1527  C   TYR A 202      15.144  12.075   0.293  1.00 42.74           C  
ANISOU 1527  C   TYR A 202     5905   4714   5622    413    -18    100
ATOM   1528  O   TYR A 202      15.391  12.940  -0.566  1.00 51.33           O  
ANISOU 1528  O   TYR A 202     6953   5791   6758    420    -12     51
ATOM   1529  CB  TYR A 202      16.394   9.807   0.013  1.00 51.14           C  
ANISOU 1529  CB  TYR A 202     7022   5699   6709    365     50    123
ATOM   1530  CG  TYR A 202      17.471  10.069   1.075  1.00 51.80           C  
ANISOU 1530  CG  TYR A 202     7147   5758   6775    401     17    192
ATOM   1531  CD1 TYR A 202      17.468   9.338   2.294  1.00 62.17           C  
ANISOU 1531  CD1 TYR A 202     8498   7097   8027    376     25    234
ATOM   1532  CD2 TYR A 202      18.493  10.970   0.825  1.00 54.49           C  
ANISOU 1532  CD2 TYR A 202     7492   6049   7162    459    -21    211
ATOM   1533  CE1 TYR A 202      18.480   9.514   3.270  1.00 66.55           C  
ANISOU 1533  CE1 TYR A 202     9098   7630   8559    401      1    297
ATOM   1534  CE2 TYR A 202      19.615  11.008   1.637  1.00 54.97           C  
ANISOU 1534  CE2 TYR A 202     7602   6082   7201    488    -54    275
ATOM   1535  CZ  TYR A 202      19.555  10.300   2.869  1.00 65.44           C  
ANISOU 1535  CZ  TYR A 202     8971   7436   8459    456    -41    320
ATOM   1536  OH  TYR A 202      20.583  10.395   3.774  1.00 68.75           O  
ANISOU 1536  OH  TYR A 202     9446   7827   8849    479    -69    384
ATOM   1537  H   TYR A 202      14.798  11.155  -2.237  1.00 46.61           H  
ATOM   1538  HA  TYR A 202      14.237  10.179   0.468  1.00 44.16           H  
ATOM   1539  HB3 TYR A 202      16.827   9.957  -0.976  1.00 51.14           H  
ATOM   1540  HB2 TYR A 202      16.105   8.765   0.148  1.00 51.14           H  
ATOM   1541  HD1 TYR A 202      16.598   8.698   2.310  1.00 62.17           H  
ATOM   1542  HD2 TYR A 202      18.400  11.646  -0.012  1.00 54.49           H  
ATOM   1543  HE1 TYR A 202      18.447   8.953   4.192  1.00 66.55           H  
ATOM   1544  HE2 TYR A 202      20.491  11.601   1.422  1.00 54.97           H  
ATOM   1545  HH  TYR A 202      21.117  11.186   3.670  1.00 68.75           H  
ATOM   1546  N   ARG A 203      15.016  12.313   1.600  1.00 40.41           N  
ANISOU 1546  N   ARG A 203     5629   4434   5290    451    -63    151
ATOM   1547  CA  ARG A 203      15.225  13.611   2.243  1.00 44.75           C  
ANISOU 1547  CA  ARG A 203     6157   4986   5860    507   -115    156
ATOM   1548  C   ARG A 203      15.820  13.246   3.565  1.00 40.43           C  
ANISOU 1548  C   ARG A 203     5652   4433   5275    547   -159    225
ATOM   1549  O   ARG A 203      15.313  12.430   4.302  1.00 33.03           O  
ANISOU 1549  O   ARG A 203     4741   3540   4268    528   -162    255
ATOM   1550  CB  ARG A 203      13.914  14.471   2.344  1.00 46.36           C  
ANISOU 1550  CB  ARG A 203     6324   5255   6036    496   -130    120
ATOM   1551  CG  ARG A 203      13.317  15.123   3.634  1.00 54.21           C  
ANISOU 1551  CG  ARG A 203     7302   6265   7032    551   -191    136
ATOM   1552  CD  ARG A 203      12.154  16.068   3.400  1.00 52.41           C  
ANISOU 1552  CD  ARG A 203     7060   6111   6744    533   -213    123
ATOM   1553  NE  ARG A 203      12.357  17.387   2.684  1.00 55.16           N  
ANISOU 1553  NE  ARG A 203     7359   6474   7125    531   -218     69
ATOM   1554  CZ  ARG A 203      12.357  18.659   3.217  1.00 59.90           C  
ANISOU 1554  CZ  ARG A 203     7932   7081   7748    577   -265     69
ATOM   1555  NH1 ARG A 203      12.030  18.904   4.502  1.00 52.74           N  
ANISOU 1555  NH1 ARG A 203     7046   6163   6830    633   -317    122
ATOM   1556  NH2 ARG A 203      12.684  19.690   2.495  1.00 64.90           N1+
ANISOU 1556  NH2 ARG A 203     8517   7730   8412    564   -259     14
ATOM   1557  H   ARG A 203      14.788  11.533   2.200  1.00 40.41           H  
ATOM   1558  HA  ARG A 203      15.907  14.214   1.644  1.00 44.75           H  
ATOM   1559  HB3 ARG A 203      13.098  13.840   1.991  1.00 46.36           H  
ATOM   1560  HB2 ARG A 203      13.766  15.129   1.488  1.00 46.36           H  
ATOM   1561  HG3 ARG A 203      14.152  15.751   3.943  1.00 54.21           H  
ATOM   1562  HG2 ARG A 203      13.056  14.418   4.424  1.00 54.21           H  
ATOM   1563  HD3 ARG A 203      11.454  16.160   4.231  1.00 52.41           H  
ATOM   1564  HD2 ARG A 203      11.591  15.550   2.624  1.00 52.41           H  
ATOM   1565  HE  ARG A 203      12.475  17.277   1.687  1.00 55.16           H  
ATOM   1566 HH12 ARG A 203      12.185  19.784   4.973  1.00 52.74           H  
ATOM   1567 HH11 ARG A 203      11.930  18.127   5.139  1.00 52.74           H  
ATOM   1568 HH22 ARG A 203      12.304  20.615   2.638  1.00 64.90           H  
ATOM   1569 HH21 ARG A 203      13.260  19.468   1.696  1.00 64.90           H  
ATOM   1570  N   GLU A 204      16.902  13.960   3.899  1.00 47.51           N  
ANISOU 1570  N   GLU A 204     6557   5276   6218    602   -197    247
ATOM   1571  CA  GLU A 204      17.474  14.053   5.261  1.00 48.11           C  
ANISOU 1571  CA  GLU A 204     6681   5338   6260    643   -246    312
ATOM   1572  C   GLU A 204      16.730  15.178   5.959  1.00 46.49           C  
ANISOU 1572  C   GLU A 204     6449   5155   6059    696   -308    310
ATOM   1573  O   GLU A 204      16.498  16.213   5.297  1.00 47.62           O  
ANISOU 1573  O   GLU A 204     6544   5279   6269    724   -323    266
ATOM   1574  CB  GLU A 204      18.965  14.341   5.126  1.00 47.85           C  
ANISOU 1574  CB  GLU A 204     6692   5219   6271    667   -254    343
ATOM   1575  CG  GLU A 204      19.824  13.290   4.312  1.00 53.68           C  
ANISOU 1575  CG  GLU A 204     7459   5932   7005    612   -194    348
ATOM   1576  CD  GLU A 204      21.237  13.558   4.089  1.00 59.50           C  
ANISOU 1576  CD  GLU A 204     8272   6613   7723    619   -206    414
ATOM   1577  OE1 GLU A 204      21.571  14.748   3.886  1.00 58.94           O  
ANISOU 1577  OE1 GLU A 204     8239   6537   7617    656   -256    462
ATOM   1578  OE2 GLU A 204      22.052  12.617   4.207  1.00 64.18           O1-
ANISOU 1578  OE2 GLU A 204     8890   7163   8332    584   -165    417
ATOM   1579  H   GLU A 204      17.398  14.529   3.228  1.00 47.51           H  
ATOM   1580  HA  GLU A 204      17.287  13.128   5.806  1.00 48.11           H  
ATOM   1581  HB3 GLU A 204      19.401  14.473   6.117  1.00 47.85           H  
ATOM   1582  HB2 GLU A 204      18.919  15.256   4.536  1.00 47.85           H  
ATOM   1583  HG3 GLU A 204      19.375  13.135   3.331  1.00 53.68           H  
ATOM   1584  HG2 GLU A 204      19.601  12.277   4.650  1.00 53.68           H  
ATOM   1585  N   GLU A 205      16.345  15.036   7.198  1.00 47.60           N  
ANISOU 1585  N   GLU A 205     6617   5337   6131    709   -342    353
ATOM   1586  CA  GLU A 205      15.689  16.016   8.057  1.00 52.62           C  
ANISOU 1586  CA  GLU A 205     7235   5997   6761    760   -406    358
ATOM   1587  C   GLU A 205      16.006  15.714   9.565  1.00 46.62           C  
ANISOU 1587  C   GLU A 205     6537   5205   5971    805   -458    426
ATOM   1588  O   GLU A 205      16.505  14.631   9.925  1.00 39.42           O  
ANISOU 1588  O   GLU A 205     5684   4267   5026    787   -438    470
ATOM   1589  CB  GLU A 205      14.186  16.126   7.664  1.00 47.43           C  
ANISOU 1589  CB  GLU A 205     6554   5425   6042    735   -407    342
ATOM   1590  CG  GLU A 205      13.375  17.082   8.508  1.00 52.86           C  
ANISOU 1590  CG  GLU A 205     7179   6143   6762    707   -386    274
ATOM   1591  CD  GLU A 205      11.915  17.250   7.938  1.00 62.69           C  
ANISOU 1591  CD  GLU A 205     8406   7461   7951    702   -416    265
ATOM   1592  OE1 GLU A 205      11.060  17.734   8.675  1.00 60.60           O  
ANISOU 1592  OE1 GLU A 205     8168   7218   7641    737   -465    308
ATOM   1593  OE2 GLU A 205      11.665  16.892   6.801  1.00 67.26           O1-
ANISOU 1593  OE2 GLU A 205     8951   8075   8531    661   -393    215
ATOM   1594  H   GLU A 205      16.448  14.148   7.667  1.00 47.60           H  
ATOM   1595  HA  GLU A 205      16.222  16.963   7.979  1.00 52.62           H  
ATOM   1596  HB3 GLU A 205      13.634  15.187   7.690  1.00 47.43           H  
ATOM   1597  HB2 GLU A 205      14.191  16.276   6.584  1.00 47.43           H  
ATOM   1598  HG3 GLU A 205      13.871  18.045   8.384  1.00 52.86           H  
ATOM   1599  HG2 GLU A 205      13.450  16.788   9.555  1.00 52.86           H  
ATOM   1600  N   GLN A 206      15.868  16.740  10.402  1.00 51.65           N  
ANISOU 1600  N   GLN A 206     7163   5843   6617    862   -524    433
ATOM   1601  CA  GLN A 206      16.015  16.653  11.884  1.00 52.91           C  
ANISOU 1601  CA  GLN A 206     7385   5985   6735    905   -582    496
ATOM   1602  C   GLN A 206      14.710  17.220  12.519  1.00 49.95           C  
ANISOU 1602  C   GLN A 206     6988   5668   6324    935   -633    497
ATOM   1603  O   GLN A 206      14.157  18.250  12.036  1.00 47.44           O  
ANISOU 1603  O   GLN A 206     6609   5362   6055    957   -657    453
ATOM   1604  CB  GLN A 206      17.285  17.367  12.394  1.00 52.25           C  
ANISOU 1604  CB  GLN A 206     7328   5809   6716    960   -630    513
ATOM   1605  CG  GLN A 206      18.496  16.484  12.240  1.00 54.10           C  
ANISOU 1605  CG  GLN A 206     7616   5977   6961    935   -595    537
ATOM   1606  CD  GLN A 206      19.819  17.235  12.470  1.00 61.33           C  
ANISOU 1606  CD  GLN A 206     8602   6807   7894    988   -659    585
ATOM   1607  OE1 GLN A 206      19.883  18.303  13.054  1.00 67.91           O  
ANISOU 1607  OE1 GLN A 206     9450   7631   8722   1043   -732    605
ATOM   1608  NE2 GLN A 206      20.930  16.547  12.055  1.00 68.68           N  
ANISOU 1608  NE2 GLN A 206     9580   7670   8845    970   -637    602
ATOM   1609  H   GLN A 206      15.374  17.558  10.076  1.00 51.65           H  
ATOM   1610  HA  GLN A 206      15.930  15.614  12.203  1.00 52.91           H  
ATOM   1611  HB3 GLN A 206      17.204  17.490  13.474  1.00 52.25           H  
ATOM   1612  HB2 GLN A 206      17.458  18.379  12.028  1.00 52.25           H  
ATOM   1613  HG3 GLN A 206      18.512  16.142  11.205  1.00 54.10           H  
ATOM   1614  HG2 GLN A 206      18.313  15.626  12.887  1.00 54.10           H  
ATOM   1615 HE22 GLN A 206      21.875  16.902  12.043  1.00 68.68           H  
ATOM   1616 HE21 GLN A 206      20.907  15.559  11.847  1.00 68.68           H  
ATOM   1617  N   ASP A 207      14.467  16.765  13.803  1.00 53.63           N  
ANISOU 1617  N   ASP A 207     7503   6170   6704    933   -648    545
ATOM   1618  CA  ASP A 207      13.736  17.545  14.837  1.00 55.15           C  
ANISOU 1618  CA  ASP A 207     7682   6422   6849    957   -695    551
ATOM   1619  C   ASP A 207      14.303  17.242  16.212  1.00 55.99           C  
ANISOU 1619  C   ASP A 207     7863   6507   6905    999   -748    616
ATOM   1620  O   ASP A 207      14.693  16.086  16.434  1.00 56.01           O  
ANISOU 1620  O   ASP A 207     7923   6518   6840    970   -720    657
ATOM   1621  CB  ASP A 207      12.210  17.196  14.811  1.00 51.40           C  
ANISOU 1621  CB  ASP A 207     7189   6030   6310    904   -654    532
ATOM   1622  CG  ASP A 207      11.296  18.178  15.542  1.00 48.06           C  
ANISOU 1622  CG  ASP A 207     6722   5666   5871    919   -695    506
ATOM   1623  OD1 ASP A 207      11.698  19.361  15.838  1.00 52.02           O  
ANISOU 1623  OD1 ASP A 207     7217   6153   6395    974   -759    514
ATOM   1624  OD2 ASP A 207      10.103  17.853  15.780  1.00 40.75           O1-
ANISOU 1624  OD2 ASP A 207     5772   4801   4911    876   -668    475
ATOM   1625  H   ASP A 207      15.100  16.038  14.107  1.00 53.63           H  
ATOM   1626  HA  ASP A 207      13.886  18.612  14.674  1.00 55.15           H  
ATOM   1627  HB3 ASP A 207      12.051  16.184  15.183  1.00 51.40           H  
ATOM   1628  HB2 ASP A 207      11.903  17.052  13.775  1.00 51.40           H  
ATOM   1629  N   PHE A 208      14.607  18.278  16.965  1.00 56.95           N  
ANISOU 1629  N   PHE A 208     7984   6595   7059   1062   -822    625
ATOM   1630  CA  PHE A 208      15.464  18.315  18.149  1.00 65.64           C  
ANISOU 1630  CA  PHE A 208     9153   7677   8110   1098   -875    683
ATOM   1631  C   PHE A 208      16.798  17.583  18.098  1.00 66.22           C  
ANISOU 1631  C   PHE A 208     9311   7687   8162   1085   -854    732
ATOM   1632  O   PHE A 208      17.225  17.048  19.134  1.00 59.46           O  
ANISOU 1632  O   PHE A 208     8513   6848   7230   1063   -845    777
ATOM   1633  CB  PHE A 208      14.556  17.887  19.341  1.00 58.34           C  
ANISOU 1633  CB  PHE A 208     8218   6847   7102   1064   -861    689
ATOM   1634  CG  PHE A 208      13.443  18.869  19.715  1.00 54.79           C  
ANISOU 1634  CG  PHE A 208     7713   6442   6663   1069   -897    673
ATOM   1635  CD1 PHE A 208      13.626  19.814  20.792  1.00 47.24           C  
ANISOU 1635  CD1 PHE A 208     6742   5443   5763   1099   -938    673
ATOM   1636  CD2 PHE A 208      12.268  19.003  18.895  1.00 52.07           C  
ANISOU 1636  CD2 PHE A 208     7333   6182   6269   1040   -888    656
ATOM   1637  CE1 PHE A 208      12.688  20.785  21.013  1.00 43.86           C  
ANISOU 1637  CE1 PHE A 208     6268   5055   5341   1101   -966    659
ATOM   1638  CE2 PHE A 208      11.404  20.017  19.117  1.00 46.54           C  
ANISOU 1638  CE2 PHE A 208     6586   5520   5578   1038   -915    642
ATOM   1639  CZ  PHE A 208      11.499  20.807  20.323  1.00 42.91           C  
ANISOU 1639  CZ  PHE A 208     6114   5016   5172   1069   -953    645
ATOM   1640  H   PHE A 208      14.412  19.183  16.559  1.00 56.95           H  
ATOM   1641  HA  PHE A 208      15.725  19.367  18.258  1.00 65.64           H  
ATOM   1642  HB3 PHE A 208      15.184  17.766  20.223  1.00 58.34           H  
ATOM   1643  HB2 PHE A 208      14.141  16.902  19.125  1.00 58.34           H  
ATOM   1644  HD1 PHE A 208      14.488  19.869  21.440  1.00 47.24           H  
ATOM   1645  HD2 PHE A 208      12.178  18.323  18.060  1.00 52.07           H  
ATOM   1646  HE1 PHE A 208      12.770  21.516  21.804  1.00 43.86           H  
ATOM   1647  HE2 PHE A 208      10.509  20.114  18.521  1.00 46.54           H  
ATOM   1648  HZ  PHE A 208      10.684  21.506  20.443  1.00 42.91           H  
ATOM   1649  N   GLY A 209      17.349  17.584  16.874  1.00 52.12           N  
ANISOU 1649  N   GLY A 209     7519   5837   6449   1080   -834    714
ATOM   1650  CA  GLY A 209      18.681  17.103  16.464  1.00 55.84           C  
ANISOU 1650  CA  GLY A 209     8069   6243   6905   1059   -812    757
ATOM   1651  C   GLY A 209      18.627  15.635  16.031  1.00 63.49           C  
ANISOU 1651  C   GLY A 209     9058   7257   7810    983   -727    768
ATOM   1652  O   GLY A 209      19.640  15.034  15.613  1.00 57.48           O  
ANISOU 1652  O   GLY A 209     8378   6471   6989    960   -712    821
ATOM   1653  H   GLY A 209      16.844  18.030  16.121  1.00 52.12           H  
ATOM   1654  HA3 GLY A 209      19.405  17.135  17.277  1.00 55.84           H  
ATOM   1655  HA2 GLY A 209      18.987  17.734  15.630  1.00 55.84           H  
ATOM   1656  N   ILE A 210      17.466  14.954  16.242  1.00 62.53           N  
ANISOU 1656  N   ILE A 210     8864   7200   7693    941   -671    719
ATOM   1657  CA  ILE A 210      17.268  13.545  15.913  1.00 51.54           C  
ANISOU 1657  CA  ILE A 210     7477   5850   6254    869   -590    715
ATOM   1658  C   ILE A 210      17.022  13.586  14.459  1.00 46.46           C  
ANISOU 1658  C   ILE A 210     6776   5195   5682    836   -538    661
ATOM   1659  O   ILE A 210      16.082  14.216  14.041  1.00 48.28           O  
ANISOU 1659  O   ILE A 210     6936   5450   5960    848   -546    609
ATOM   1660  CB  ILE A 210      15.979  12.914  16.522  1.00 52.64           C  
ANISOU 1660  CB  ILE A 210     7591   6088   6321    849   -579    704
ATOM   1661  CG1 ILE A 210      15.936  13.121  18.035  1.00 55.59           C  
ANISOU 1661  CG1 ILE A 210     8024   6475   6623    884   -631    756
ATOM   1662  CG2 ILE A 210      15.706  11.487  16.070  1.00 45.51           C  
ANISOU 1662  CG2 ILE A 210     6686   5225   5381    777   -499    690
ATOM   1663  CD1 ILE A 210      14.593  13.005  18.719  1.00 53.47           C  
ANISOU 1663  CD1 ILE A 210     7730   6300   6287    875   -633    742
ATOM   1664  H   ILE A 210      16.677  15.521  16.518  1.00 62.53           H  
ATOM   1665  HA  ILE A 210      18.184  13.038  16.220  1.00 51.54           H  
ATOM   1666  HB  ILE A 210      15.123  13.470  16.140  1.00 52.64           H  
ATOM   1667 HG13 ILE A 210      16.257  14.124  18.319  1.00 55.59           H  
ATOM   1668 HG12 ILE A 210      16.579  12.386  18.519  1.00 55.59           H  
ATOM   1669 HG21 ILE A 210      14.783  11.122  16.520  1.00 45.51           H  
ATOM   1670 HG22 ILE A 210      15.469  11.364  15.013  1.00 45.51           H  
ATOM   1671 HG23 ILE A 210      16.489  10.764  16.295  1.00 45.51           H  
ATOM   1672 HD11 ILE A 210      13.754  13.591  18.344  1.00 53.47           H  
ATOM   1673 HD12 ILE A 210      14.259  11.980  18.873  1.00 53.47           H  
ATOM   1674 HD13 ILE A 210      14.710  13.215  19.782  1.00 53.47           H  
ATOM   1675  N   GLU A 211      17.958  12.940  13.717  1.00 47.44           N  
ANISOU 1675  N   GLU A 211     6932   5280   5812    792   -485    672
ATOM   1676  CA  GLU A 211      17.825  12.779  12.257  1.00 43.98           C  
ANISOU 1676  CA  GLU A 211     6446   4830   5436    756   -432    622
ATOM   1677  C   GLU A 211      16.641  11.836  11.933  1.00 40.54           C  
ANISOU 1677  C   GLU A 211     5969   4475   4959    701   -377    587
ATOM   1678  O   GLU A 211      16.567  10.758  12.442  1.00 43.36           O  
ANISOU 1678  O   GLU A 211     6358   4861   5254    658   -339    609
ATOM   1679  CB  GLU A 211      19.060  12.165  11.600  1.00 48.39           C  
ANISOU 1679  CB  GLU A 211     7058   5311   6016    733   -402    648
ATOM   1680  CG  GLU A 211      20.131  13.242  11.414  1.00 55.61           C  
ANISOU 1680  CG  GLU A 211     8006   6135   6990    790   -462    667
ATOM   1681  CD  GLU A 211      21.285  12.723  10.550  1.00 60.99           C  
ANISOU 1681  CD  GLU A 211     8773   6740   7660    770   -452    717
ATOM   1682  OE1 GLU A 211      21.151  11.673   9.857  1.00 61.01           O  
ANISOU 1682  OE1 GLU A 211     8805   6764   7613    707   -390    734
ATOM   1683  OE2 GLU A 211      22.313  13.330  10.609  1.00 62.10           O1-
ANISOU 1683  OE2 GLU A 211     8954   6798   7844    817   -509    737
ATOM   1684  H   GLU A 211      18.652  12.331  14.126  1.00 47.44           H  
ATOM   1685  HA  GLU A 211      17.513  13.739  11.845  1.00 43.98           H  
ATOM   1686  HB3 GLU A 211      18.743  11.539  10.766  1.00 48.39           H  
ATOM   1687  HB2 GLU A 211      19.405  11.383  12.276  1.00 48.39           H  
ATOM   1688  HG3 GLU A 211      20.522  13.595  12.368  1.00 55.61           H  
ATOM   1689  HG2 GLU A 211      19.689  14.151  11.007  1.00 55.61           H  
ATOM   1690  N   ILE A 212      15.718  12.297  11.063  1.00 40.11           N  
ANISOU 1690  N   ILE A 212     5845   4457   4937    700   -376    531
ATOM   1691  CA  ILE A 212      14.821  11.405  10.396  1.00 39.64           C  
ANISOU 1691  CA  ILE A 212     5748   4466   4849    649   -333    491
ATOM   1692  C   ILE A 212      15.354  11.112   8.980  1.00 42.09           C  
ANISOU 1692  C   ILE A 212     6026   4746   5219    612   -281    445
ATOM   1693  O   ILE A 212      15.828  11.959   8.243  1.00 44.46           O  
ANISOU 1693  O   ILE A 212     6299   5003   5589    636   -292    419
ATOM   1694  CB  ILE A 212      13.485  12.220  10.185  1.00 37.13           C  
ANISOU 1694  CB  ILE A 212     5385   4211   4512    669   -372    461
ATOM   1695  CG1 ILE A 212      12.883  12.755  11.459  1.00 44.44           C  
ANISOU 1695  CG1 ILE A 212     6340   5153   5391    719   -434    507
ATOM   1696  CG2 ILE A 212      12.397  11.354   9.457  1.00 39.52           C  
ANISOU 1696  CG2 ILE A 212     5664   4582   4770    618   -339    426
ATOM   1697  CD1 ILE A 212      12.649  14.291  11.547  1.00 51.25           C  
ANISOU 1697  CD1 ILE A 212     7166   6080   6226    737   -477    484
ATOM   1698  H   ILE A 212      15.950  13.253  10.833  1.00 40.11           H  
ATOM   1699  HA  ILE A 212      14.687  10.539  11.045  1.00 39.64           H  
ATOM   1700  HB  ILE A 212      13.727  13.113   9.608  1.00 37.13           H  
ATOM   1701 HG13 ILE A 212      13.544  12.509  12.290  1.00 44.44           H  
ATOM   1702 HG12 ILE A 212      11.888  12.322  11.568  1.00 44.44           H  
ATOM   1703 HG21 ILE A 212      12.140  10.374   9.862  1.00 39.52           H  
ATOM   1704 HG22 ILE A 212      11.434  11.864   9.450  1.00 39.52           H  
ATOM   1705 HG23 ILE A 212      12.619  11.184   8.404  1.00 39.52           H  
ATOM   1706 HD11 ILE A 212      13.411  14.876  11.030  1.00 51.25           H  
ATOM   1707 HD12 ILE A 212      11.693  14.449  11.048  1.00 51.25           H  
ATOM   1708 HD13 ILE A 212      12.708  14.661  12.571  1.00 51.25           H  
ATOM   1709  N   VAL A 213      15.179   9.896   8.518  1.00 37.65           N  
ANISOU 1709  N   VAL A 213     5468   4206   4632    555   -226    432
ATOM   1710  CA  VAL A 213      15.251   9.587   7.076  1.00 32.93           C  
ANISOU 1710  CA  VAL A 213     4842   3588   4082    514   -176    385
ATOM   1711  C   VAL A 213      13.840   9.492   6.486  1.00 27.49           C  
ANISOU 1711  C   VAL A 213     4114   2967   3363    478   -163    337
ATOM   1712  O   VAL A 213      13.143   8.591   6.844  1.00 34.07           O  
ANISOU 1712  O   VAL A 213     4955   3856   4133    464   -169    345
ATOM   1713  CB  VAL A 213      16.040   8.290   6.848  1.00 36.13           C  
ANISOU 1713  CB  VAL A 213     5284   3952   4490    473   -125    405
ATOM   1714  CG1 VAL A 213      15.940   7.649   5.512  1.00 37.68           C  
ANISOU 1714  CG1 VAL A 213     5452   4125   4740    435    -78    354
ATOM   1715  CG2 VAL A 213      17.495   8.582   7.124  1.00 46.65           C  
ANISOU 1715  CG2 VAL A 213     6668   5213   5842    506   -146    458
ATOM   1716  H   VAL A 213      14.789   9.147   9.072  1.00 37.65           H  
ATOM   1717  HA  VAL A 213      15.820  10.367   6.569  1.00 32.93           H  
ATOM   1718  HB  VAL A 213      15.615   7.574   7.551  1.00 36.13           H  
ATOM   1719 HG11 VAL A 213      14.979   7.149   5.392  1.00 37.68           H  
ATOM   1720 HG12 VAL A 213      16.068   8.415   4.747  1.00 37.68           H  
ATOM   1721 HG13 VAL A 213      16.729   6.899   5.466  1.00 37.68           H  
ATOM   1722 HG21 VAL A 213      17.693   9.095   8.064  1.00 46.65           H  
ATOM   1723 HG22 VAL A 213      18.116   7.691   7.220  1.00 46.65           H  
ATOM   1724 HG23 VAL A 213      17.973   9.143   6.321  1.00 46.65           H  
ATOM   1725  N   LYS A 214      13.468  10.457   5.678  1.00 34.28           N  
ANISOU 1725  N   LYS A 214     4935   3820   4268    463   -149    284
ATOM   1726  CA  LYS A 214      12.214  10.323   4.955  1.00 37.40           C  
ANISOU 1726  CA  LYS A 214     5302   4269   4639    425   -139    234
ATOM   1727  C   LYS A 214      12.718   9.673   3.630  1.00 33.16           C  
ANISOU 1727  C   LYS A 214     4756   3701   4144    378    -85    193
ATOM   1728  O   LYS A 214      13.717  10.156   3.022  1.00 35.38           O  
ANISOU 1728  O   LYS A 214     5021   3936   4486    386    -72    173
ATOM   1729  CB  LYS A 214      11.612  11.751   4.674  1.00 36.72           C  
ANISOU 1729  CB  LYS A 214     5183   4212   4557    449   -181    208
ATOM   1730  CG  LYS A 214      11.368  12.567   5.971  1.00 40.12           C  
ANISOU 1730  CG  LYS A 214     5623   4663   4956    503   -239    251
ATOM   1731  CD  LYS A 214      10.150  13.600   5.902  1.00 39.45           C  
ANISOU 1731  CD  LYS A 214     5506   4618   4865    518   -282    223
ATOM   1732  CE  LYS A 214       9.999  14.224   7.329  1.00 39.58           C  
ANISOU 1732  CE  LYS A 214     5536   4659   4845    570   -342    267
ATOM   1733  NZ  LYS A 214       9.148  15.400   7.421  1.00 52.93           N1+
ANISOU 1733  NZ  LYS A 214     7198   6393   6520    580   -386    241
ATOM   1734  H   LYS A 214      14.059  11.193   5.320  1.00 34.28           H  
ATOM   1735  HA  LYS A 214      11.516   9.603   5.381  1.00 37.40           H  
ATOM   1736  HB3 LYS A 214      10.651  11.434   4.268  1.00 36.72           H  
ATOM   1737  HB2 LYS A 214      12.148  12.282   3.888  1.00 36.72           H  
ATOM   1738  HG3 LYS A 214      12.275  13.140   6.163  1.00 40.12           H  
ATOM   1739  HG2 LYS A 214      11.324  11.918   6.845  1.00 40.12           H  
ATOM   1740  HD3 LYS A 214       9.144  13.228   5.706  1.00 39.45           H  
ATOM   1741  HD2 LYS A 214      10.492  14.344   5.182  1.00 39.45           H  
ATOM   1742  HE3 LYS A 214      11.033  14.420   7.613  1.00 39.58           H  
ATOM   1743  HE2 LYS A 214       9.696  13.420   7.999  1.00 39.58           H  
ATOM   1744  HZ1 LYS A 214       8.176  15.263   7.184  1.00 52.93           H  
ATOM   1745  HZ2 LYS A 214       9.029  15.487   8.420  1.00 52.93           H  
ATOM   1746  HZ3 LYS A 214       9.645  16.192   7.040  1.00 52.93           H  
ATOM   1747  N   VAL A 215      11.967   8.619   3.199  1.00 34.16           N  
ANISOU 1747  N   VAL A 215     4890   3851   4238    331    -57    177
ATOM   1748  CA  VAL A 215      12.148   8.150   1.864  1.00 31.34           C  
ANISOU 1748  CA  VAL A 215     4531   3461   3915    285     -6    142
ATOM   1749  C   VAL A 215      10.737   8.007   1.237  1.00 32.60           C  
ANISOU 1749  C   VAL A 215     4678   3664   4044    242     -5     91
ATOM   1750  O   VAL A 215       9.759   7.845   1.963  1.00 34.38           O  
ANISOU 1750  O   VAL A 215     4904   3944   4214    241    -36     90
ATOM   1751  CB  VAL A 215      12.803   6.733   1.780  1.00 27.31           C  
ANISOU 1751  CB  VAL A 215     4050   2920   3405    264     30    173
ATOM   1752  CG1 VAL A 215      14.274   6.920   2.231  1.00 33.08           C  
ANISOU 1752  CG1 VAL A 215     4810   3657   4103    298      7    235
ATOM   1753  CG2 VAL A 215      12.174   5.685   2.693  1.00 32.94           C  
ANISOU 1753  CG2 VAL A 215     4763   3666   4087    212     55    143
ATOM   1754  H   VAL A 215      11.037   8.466   3.564  1.00 34.16           H  
ATOM   1755  HA  VAL A 215      12.883   8.711   1.286  1.00 31.34           H  
ATOM   1756  HB  VAL A 215      12.795   6.353   0.759  1.00 27.31           H  
ATOM   1757 HG11 VAL A 215      14.863   6.040   1.970  1.00 33.08           H  
ATOM   1758 HG12 VAL A 215      14.774   7.757   1.743  1.00 33.08           H  
ATOM   1759 HG13 VAL A 215      14.385   7.038   3.309  1.00 33.08           H  
ATOM   1760 HG21 VAL A 215      12.839   4.834   2.846  1.00 32.94           H  
ATOM   1761 HG22 VAL A 215      11.886   6.087   3.665  1.00 32.94           H  
ATOM   1762 HG23 VAL A 215      11.241   5.274   2.308  1.00 32.94           H  
ATOM   1763  N   LYS A 216      10.748   8.000  -0.090  1.00 37.12           N  
ANISOU 1763  N   LYS A 216     5242   4209   4652    208     27     46
ATOM   1764  CA  LYS A 216       9.596   7.557  -0.859  1.00 35.84           C  
ANISOU 1764  CA  LYS A 216     5081   4072   4465    160     32     -4
ATOM   1765  C   LYS A 216      10.145   6.485  -1.786  1.00 31.88           C  
ANISOU 1765  C   LYS A 216     4591   3532   3989    121     81    -17
ATOM   1766  O   LYS A 216      11.030   6.757  -2.604  1.00 36.52           O  
ANISOU 1766  O   LYS A 216     5179   4067   4631    119    115    -20
ATOM   1767  CB  LYS A 216       8.901   8.655  -1.681  1.00 35.62           C  
ANISOU 1767  CB  LYS A 216     5038   4046   4449    147     26    -50
ATOM   1768  CG  LYS A 216       8.498   9.882  -0.805  1.00 39.65           C  
ANISOU 1768  CG  LYS A 216     5538   4602   4924    175    -26    -44
ATOM   1769  CD  LYS A 216       7.681  11.032  -1.386  1.00 38.05           C  
ANISOU 1769  CD  LYS A 216     5313   4387   4757    178    -21    -73
ATOM   1770  CE  LYS A 216       8.517  11.734  -2.509  1.00 41.70           C  
ANISOU 1770  CE  LYS A 216     5782   4837   5225    120     10   -132
ATOM   1771  NZ  LYS A 216       7.757  12.683  -3.391  1.00 52.28           N1+
ANISOU 1771  NZ  LYS A 216     7096   6157   6610    121     31   -163
ATOM   1772  H   LYS A 216      11.661   7.934  -0.517  1.00 37.12           H  
ATOM   1773  HA  LYS A 216       8.800   7.124  -0.253  1.00 35.84           H  
ATOM   1774  HB3 LYS A 216       8.013   8.173  -2.090  1.00 35.62           H  
ATOM   1775  HB2 LYS A 216       9.600   8.994  -2.446  1.00 35.62           H  
ATOM   1776  HG3 LYS A 216       9.424  10.358  -0.485  1.00 39.65           H  
ATOM   1777  HG2 LYS A 216       7.998   9.626   0.130  1.00 39.65           H  
ATOM   1778  HD3 LYS A 216       7.382  11.698  -0.577  1.00 38.05           H  
ATOM   1779  HD2 LYS A 216       6.826  10.494  -1.797  1.00 38.05           H  
ATOM   1780  HE3 LYS A 216       9.005  11.061  -3.214  1.00 41.70           H  
ATOM   1781  HE2 LYS A 216       9.369  12.217  -2.032  1.00 41.70           H  
ATOM   1782  HZ1 LYS A 216       8.410  13.091  -4.044  1.00 52.28           H  
ATOM   1783  HZ2 LYS A 216       7.040  12.243  -3.950  1.00 52.28           H  
ATOM   1784  HZ3 LYS A 216       7.293  13.374  -2.818  1.00 52.28           H  
ATOM   1785  N   ALA A 217       9.518   5.287  -1.714  1.00 31.24           N  
ANISOU 1785  N   ALA A 217     4519   3478   3873     91     80    -29
ATOM   1786  CA  ALA A 217       9.908   4.007  -2.471  1.00 30.84           C  
ANISOU 1786  CA  ALA A 217     4478   3396   3843     53    122    -40
ATOM   1787  C   ALA A 217       8.706   3.495  -3.282  1.00 30.58           C  
ANISOU 1787  C   ALA A 217     4448   3380   3791      9    115    -98
ATOM   1788  O   ALA A 217       7.619   4.036  -3.100  1.00 28.62           O  
ANISOU 1788  O   ALA A 217     4198   3174   3501      8     72   -122
ATOM   1789  CB  ALA A 217      10.493   2.982  -1.470  1.00 29.47           C  
ANISOU 1789  CB  ALA A 217     4312   3235   3650     57    132      1
ATOM   1790  H   ALA A 217       8.621   5.198  -1.258  1.00 31.24           H  
ATOM   1791  HA  ALA A 217      10.579   4.301  -3.278  1.00 30.84           H  
ATOM   1792  HB1 ALA A 217      11.380   3.384  -0.981  1.00 29.47           H  
ATOM   1793  HB2 ALA A 217       9.879   2.963  -0.569  1.00 29.47           H  
ATOM   1794  HB3 ALA A 217      10.738   1.986  -1.839  1.00 29.47           H  
ATOM   1795  N   ILE A 218       8.955   2.442  -4.015  1.00 31.06           N  
ANISOU 1795  N   ILE A 218     4516   3402   3883    -28    153   -120
ATOM   1796  CA  ILE A 218       7.942   1.777  -4.798  1.00 36.81           C  
ANISOU 1796  CA  ILE A 218     5253   4132   4600    -71    147   -177
ATOM   1797  C   ILE A 218       8.281   0.272  -4.812  1.00 32.69           C  
ANISOU 1797  C   ILE A 218     4731   3607   4084    -97    168   -181
ATOM   1798  O   ILE A 218       9.483  -0.066  -4.870  1.00 33.95           O  
ANISOU 1798  O   ILE A 218     4890   3730   4278   -100    210   -152
ATOM   1799  CB  ILE A 218       7.987   2.405  -6.214  1.00 37.52           C  
ANISOU 1799  CB  ILE A 218     5354   4175   4727    -96    174   -212
ATOM   1800  CG1 ILE A 218       6.968   1.986  -7.134  1.00 34.12           C  
ANISOU 1800  CG1 ILE A 218     4943   3747   4275   -141    156   -271
ATOM   1801  CG2 ILE A 218       9.421   2.379  -6.924  1.00 42.52           C  
ANISOU 1801  CG2 ILE A 218     5990   4750   5417   -104    227   -197
ATOM   1802  CD1 ILE A 218       6.612   2.989  -8.256  1.00 32.86           C  
ANISOU 1802  CD1 ILE A 218     4794   3625   4067   -142    106   -296
ATOM   1803  H   ILE A 218       9.911   2.121  -3.980  1.00 31.06           H  
ATOM   1804  HA  ILE A 218       6.984   2.045  -4.351  1.00 36.81           H  
ATOM   1805  HB  ILE A 218       7.833   3.463  -6.001  1.00 37.52           H  
ATOM   1806 HG13 ILE A 218       6.085   1.867  -6.506  1.00 34.12           H  
ATOM   1807 HG12 ILE A 218       7.194   1.023  -7.591  1.00 34.12           H  
ATOM   1808 HG21 ILE A 218       9.490   3.092  -7.746  1.00 42.52           H  
ATOM   1809 HG22 ILE A 218      10.216   2.591  -6.209  1.00 42.52           H  
ATOM   1810 HG23 ILE A 218       9.527   1.353  -7.276  1.00 42.52           H  
ATOM   1811 HD11 ILE A 218       5.857   3.619  -7.787  1.00 32.86           H  
ATOM   1812 HD12 ILE A 218       7.430   3.632  -8.584  1.00 32.86           H  
ATOM   1813 HD13 ILE A 218       6.078   2.467  -9.050  1.00 32.86           H  
ATOM   1814  N   GLY A 219       7.256  -0.567  -4.980  1.00 37.59           N  
ANISOU 1814  N   GLY A 219     5349   4262   4671   -117    136   -219
ATOM   1815  CA  GLY A 219       7.575  -1.980  -5.231  1.00 27.27           C  
ANISOU 1815  CA  GLY A 219     4037   2948   3378   -148    155   -240
ATOM   1816  C   GLY A 219       8.013  -2.224  -6.663  1.00 29.97           C  
ANISOU 1816  C   GLY A 219     4394   3230   3765   -184    191   -269
ATOM   1817  O   GLY A 219       7.540  -1.567  -7.603  1.00 34.59           O  
ANISOU 1817  O   GLY A 219     4997   3794   4352   -198    179   -302
ATOM   1818  H   GLY A 219       6.294  -0.260  -4.993  1.00 37.59           H  
ATOM   1819  HA3 GLY A 219       6.760  -2.657  -4.977  1.00 27.27           H  
ATOM   1820  HA2 GLY A 219       8.378  -2.163  -4.518  1.00 27.27           H  
ATOM   1821  N   ARG A 220       8.852  -3.249  -6.858  1.00 25.59           N  
ANISOU 1821  N   ARG A 220     3833   2645   3244   -203    235   -255
ATOM   1822  CA  ARG A 220       9.447  -3.653  -8.114  1.00 32.39           C  
ANISOU 1822  CA  ARG A 220     4709   3445   4153   -234    271   -276
ATOM   1823  C   ARG A 220       9.148  -5.131  -8.216  1.00 34.90           C  
ANISOU 1823  C   ARG A 220     5020   3758   4483   -273    279   -313
ATOM   1824  O   ARG A 220       7.967  -5.530  -8.106  1.00 44.01           O  
ANISOU 1824  O   ARG A 220     6184   4903   5635   -297    254   -368
ATOM   1825  CB  ARG A 220      10.973  -3.235  -8.276  1.00 30.33           C  
ANISOU 1825  CB  ARG A 220     4453   3138   3932   -221    319   -225
ATOM   1826  CG  ARG A 220      11.180  -1.750  -8.398  1.00 29.41           C  
ANISOU 1826  CG  ARG A 220     4341   3014   3818   -183    313   -199
ATOM   1827  CD  ARG A 220      10.938  -1.180  -9.833  1.00 38.76           C  
ANISOU 1827  CD  ARG A 220     5537   4179   5012   -195    306   -246
ATOM   1828  NE  ARG A 220      11.173   0.267  -9.853  1.00 46.19           N  
ANISOU 1828  NE  ARG A 220     6477   5093   5981   -167    321   -227
ATOM   1829  CZ  ARG A 220      10.257   1.257 -10.081  1.00 44.07           C  
ANISOU 1829  CZ  ARG A 220     6211   4821   5711   -168    314   -260
ATOM   1830  NH1 ARG A 220       9.003   1.061 -10.440  1.00 42.18           N  
ANISOU 1830  NH1 ARG A 220     5986   4602   5438   -198    291   -308
ATOM   1831  NH2 ARG A 220      10.648   2.508 -10.090  1.00 51.00           N1+
ANISOU 1831  NH2 ARG A 220     7080   5675   6623   -141    331   -248
ATOM   1832  H   ARG A 220       9.212  -3.755  -6.062  1.00 25.59           H  
ATOM   1833  HA  ARG A 220       8.836  -3.239  -8.916  1.00 32.39           H  
ATOM   1834  HB3 ARG A 220      11.418  -3.685  -9.164  1.00 30.33           H  
ATOM   1835  HB2 ARG A 220      11.498  -3.505  -7.359  1.00 30.33           H  
ATOM   1836  HG3 ARG A 220      12.264  -1.825  -8.309  1.00 29.41           H  
ATOM   1837  HG2 ARG A 220      10.786  -1.200  -7.544  1.00 29.41           H  
ATOM   1838  HD3 ARG A 220      10.121  -1.584 -10.432  1.00 38.76           H  
ATOM   1839  HD2 ARG A 220      11.856  -1.426 -10.367  1.00 38.76           H  
ATOM   1840  HE  ARG A 220      12.128   0.591  -9.784  1.00 46.19           H  
ATOM   1841 HH12 ARG A 220       8.361   1.799 -10.694  1.00 42.18           H  
ATOM   1842 HH11 ARG A 220       8.564   0.159 -10.319  1.00 42.18           H  
ATOM   1843 HH22 ARG A 220      10.085   3.222 -10.529  1.00 51.00           H  
ATOM   1844 HH21 ARG A 220      11.561   2.735  -9.720  1.00 51.00           H  
ATOM   1845  N   GLN A 221      10.182  -5.931  -8.496  1.00 30.60           N  
ANISOU 1845  N   GLN A 221     4459   3216   3950   -282    311   -287
ATOM   1846  CA  GLN A 221       9.996  -7.354  -8.731  1.00 30.63           C  
ANISOU 1846  CA  GLN A 221     4452   3209   3978   -322    328   -322
ATOM   1847  C   GLN A 221       9.644  -8.242  -7.494  1.00 29.20           C  
ANISOU 1847  C   GLN A 221     4238   3087   3768   -324    321   -324
ATOM   1848  O   GLN A 221       9.940  -7.943  -6.325  1.00 35.09           O  
ANISOU 1848  O   GLN A 221     4979   3869   4486   -298    324   -278
ATOM   1849  CB  GLN A 221      11.242  -7.856  -9.426  1.00 28.81           C  
ANISOU 1849  CB  GLN A 221     4232   2917   3797   -345    386   -294
ATOM   1850  CG  GLN A 221      11.446  -7.320 -10.848  1.00 38.37           C  
ANISOU 1850  CG  GLN A 221     5471   4067   5042   -347    396   -305
ATOM   1851  CD  GLN A 221      12.843  -7.605 -11.349  1.00 40.92           C  
ANISOU 1851  CD  GLN A 221     5806   4327   5415   -366    447   -278
ATOM   1852  OE1 GLN A 221      13.783  -7.013 -10.868  1.00 41.28           O  
ANISOU 1852  OE1 GLN A 221     5861   4351   5471   -345    469   -224
ATOM   1853  NE2 GLN A 221      12.900  -8.445 -12.369  1.00 47.92           N  
ANISOU 1853  NE2 GLN A 221     6694   5180   6333   -405    461   -318
ATOM   1854  H   GLN A 221      11.080  -5.550  -8.760  1.00 30.60           H  
ATOM   1855  HA  GLN A 221       9.189  -7.508  -9.447  1.00 30.63           H  
ATOM   1856  HB3 GLN A 221      11.248  -8.939  -9.551  1.00 28.81           H  
ATOM   1857  HB2 GLN A 221      12.117  -7.613  -8.822  1.00 28.81           H  
ATOM   1858  HG3 GLN A 221      11.345  -6.237 -10.788  1.00 38.37           H  
ATOM   1859  HG2 GLN A 221      10.662  -7.671 -11.519  1.00 38.37           H  
ATOM   1860 HE22 GLN A 221      13.781  -8.616 -12.832  1.00 47.92           H  
ATOM   1861 HE21 GLN A 221      12.129  -8.909 -12.828  1.00 47.92           H  
ATOM   1862  N   ARG A 222       9.191  -9.436  -7.863  1.00 32.49           N  
ANISOU 1862  N   ARG A 222     4635   3514   4196   -355    311   -380
ATOM   1863  CA  ARG A 222       8.931 -10.605  -6.952  1.00 31.22           C  
ANISOU 1863  CA  ARG A 222     4437   3411   4016   -361    307   -398
ATOM   1864  C   ARG A 222      10.227 -11.366  -6.617  1.00 32.98           C  
ANISOU 1864  C   ARG A 222     4645   3618   4266   -396    373   -374
ATOM   1865  O   ARG A 222      11.265 -11.279  -7.283  1.00 33.21           O  
ANISOU 1865  O   ARG A 222     4692   3588   4338   -422    411   -363
ATOM   1866  CB  ARG A 222       7.776 -11.460  -7.444  1.00 42.38           C  
ANISOU 1866  CB  ARG A 222     5829   4845   5427   -372    253   -480
ATOM   1867  CG  ARG A 222       6.535 -10.798  -7.989  1.00 50.01           C  
ANISOU 1867  CG  ARG A 222     6828   5794   6380   -358    194   -512
ATOM   1868  CD  ARG A 222       5.257 -11.701  -7.961  1.00 44.18           C  
ANISOU 1868  CD  ARG A 222     6074   5084   5627   -360    125   -589
ATOM   1869  NE  ARG A 222       5.379 -13.154  -8.382  1.00 44.54           N  
ANISOU 1869  NE  ARG A 222     6080   5138   5707   -389    139   -636
ATOM   1870  CZ  ARG A 222       5.856 -13.713  -9.518  1.00 49.11           C  
ANISOU 1870  CZ  ARG A 222     6662   5666   6330   -424    149   -675
ATOM   1871  NH1 ARG A 222       6.181 -12.924 -10.529  1.00 45.63           N  
ANISOU 1871  NH1 ARG A 222     6267   5164   5906   -435    150   -672
ATOM   1872  NH2 ARG A 222       5.926 -15.021  -9.602  1.00 49.65           N1+
ANISOU 1872  NH2 ARG A 222     6686   5748   6430   -449    160   -721
ATOM   1873  H   ARG A 222       8.971  -9.621  -8.830  1.00 32.49           H  
ATOM   1874  HA  ARG A 222       8.657 -10.265  -5.954  1.00 31.22           H  
ATOM   1875  HB3 ARG A 222       7.497 -11.992  -6.535  1.00 42.38           H  
ATOM   1876  HB2 ARG A 222       8.307 -12.153  -8.097  1.00 42.38           H  
ATOM   1877  HG3 ARG A 222       6.684 -10.382  -8.986  1.00 50.01           H  
ATOM   1878  HG2 ARG A 222       6.308  -9.916  -7.390  1.00 50.01           H  
ATOM   1879  HD3 ARG A 222       4.538 -11.258  -8.650  1.00 44.18           H  
ATOM   1880  HD2 ARG A 222       4.725 -11.478  -7.036  1.00 44.18           H  
ATOM   1881  HE  ARG A 222       4.871 -13.703  -7.703  1.00 44.54           H  
ATOM   1882 HH12 ARG A 222       6.475 -13.244 -11.441  1.00 45.63           H  
ATOM   1883 HH11 ARG A 222       5.914 -11.951 -10.480  1.00 45.63           H  
ATOM   1884 HH22 ARG A 222       6.373 -15.427 -10.412  1.00 49.65           H  
ATOM   1885 HH21 ARG A 222       5.639 -15.569  -8.804  1.00 49.65           H  
ATOM   1886  N   PHE A 223      10.106 -12.143  -5.547  1.00 32.13           N  
ANISOU 1886  N   PHE A 223     4508   3566   4134   -400    387   -369
ATOM   1887  CA  PHE A 223      11.152 -13.103  -5.308  1.00 34.39           C  
ANISOU 1887  CA  PHE A 223     4785   3843   4440   -442    454   -346
ATOM   1888  C   PHE A 223      10.575 -14.373  -4.732  1.00 35.59           C  
ANISOU 1888  C   PHE A 223     4888   4063   4571   -459    460   -383
ATOM   1889  O   PHE A 223       9.494 -14.334  -4.148  1.00 35.17           O  
ANISOU 1889  O   PHE A 223     4811   4069   4483   -430    413   -415
ATOM   1890  CB  PHE A 223      12.375 -12.398  -4.548  1.00 35.35           C  
ANISOU 1890  CB  PHE A 223     4945   3939   4549   -432    494   -256
ATOM   1891  CG  PHE A 223      12.080 -11.865  -3.222  1.00 34.09           C  
ANISOU 1891  CG  PHE A 223     4789   3831   4333   -390    474   -217
ATOM   1892  CD1 PHE A 223      11.762 -12.624  -2.058  1.00 34.88           C  
ANISOU 1892  CD1 PHE A 223     4861   3994   4396   -401    489   -221
ATOM   1893  CD2 PHE A 223      12.115 -10.493  -3.112  1.00 33.05           C  
ANISOU 1893  CD2 PHE A 223     4686   3685   4185   -343    442   -177
ATOM   1894  CE1 PHE A 223      11.708 -11.988  -0.820  1.00 33.37           C  
ANISOU 1894  CE1 PHE A 223     4678   3849   4152   -363    469   -184
ATOM   1895  CE2 PHE A 223      11.981  -9.870  -1.863  1.00 33.15           C  
ANISOU 1895  CE2 PHE A 223     4703   3743   4149   -304    421   -141
ATOM   1896  CZ  PHE A 223      11.883 -10.643  -0.723  1.00 34.71           C  
ANISOU 1896  CZ  PHE A 223     4879   4000   4308   -313    433   -142
ATOM   1897  H   PHE A 223       9.310 -12.237  -4.934  1.00 32.13           H  
ATOM   1898  HA  PHE A 223      11.561 -13.472  -6.249  1.00 34.39           H  
ATOM   1899  HB3 PHE A 223      12.927 -11.731  -5.210  1.00 35.35           H  
ATOM   1900  HB2 PHE A 223      13.205 -13.085  -4.383  1.00 35.35           H  
ATOM   1901  HD1 PHE A 223      11.600 -13.688  -2.153  1.00 34.88           H  
ATOM   1902  HD2 PHE A 223      12.276  -9.944  -4.028  1.00 33.05           H  
ATOM   1903  HE1 PHE A 223      11.408 -12.537   0.060  1.00 33.37           H  
ATOM   1904  HE2 PHE A 223      12.079  -8.818  -1.642  1.00 33.15           H  
ATOM   1905  HZ  PHE A 223      11.893 -10.196   0.260  1.00 34.71           H  
ATOM   1906  N   LYS A 224      11.273 -15.516  -4.953  1.00 37.04           N  
ANISOU 1906  N   LYS A 224     5056   4239   4778   -510    521   -382
ATOM   1907  CA  LYS A 224      11.202 -16.689  -4.151  1.00 40.43           C  
ANISOU 1907  CA  LYS A 224     5437   4731   5194   -539    548   -418
ATOM   1908  C   LYS A 224      12.430 -16.724  -3.250  1.00 38.95           C  
ANISOU 1908  C   LYS A 224     5274   4546   4980   -563    615   -343
ATOM   1909  O   LYS A 224      13.538 -16.392  -3.686  1.00 34.12           O  
ANISOU 1909  O   LYS A 224     4694   3876   4394   -599    664   -302
ATOM   1910  CB  LYS A 224      11.080 -17.954  -5.036  1.00 41.13           C  
ANISOU 1910  CB  LYS A 224     5483   4808   5335   -588    563   -493
ATOM   1911  CG  LYS A 224      11.254 -19.308  -4.270  1.00 45.07           C  
ANISOU 1911  CG  LYS A 224     5934   5355   5834   -638    620   -520
ATOM   1912  CD  LYS A 224      10.851 -20.489  -5.223  1.00 53.94           C  
ANISOU 1912  CD  LYS A 224     7022   6450   7022   -691    642   -584
ATOM   1913  CE  LYS A 224      11.580 -20.652  -6.588  1.00 53.46           C  
ANISOU 1913  CE  LYS A 224     7012   6303   6999   -719    679   -533
ATOM   1914  NZ  LYS A 224      11.028 -21.732  -7.416  1.00 47.24           N1+
ANISOU 1914  NZ  LYS A 224     6193   5481   6276   -769    696   -594
ATOM   1915  H   LYS A 224      12.104 -15.444  -5.523  1.00 37.04           H  
ATOM   1916  HA  LYS A 224      10.346 -16.532  -3.494  1.00 40.43           H  
ATOM   1917  HB3 LYS A 224      11.757 -17.918  -5.889  1.00 41.13           H  
ATOM   1918  HB2 LYS A 224      10.118 -17.967  -5.549  1.00 41.13           H  
ATOM   1919  HG3 LYS A 224      10.705 -19.417  -3.335  1.00 45.07           H  
ATOM   1920  HG2 LYS A 224      12.278 -19.454  -3.924  1.00 45.07           H  
ATOM   1921  HD3 LYS A 224       9.765 -20.517  -5.318  1.00 53.94           H  
ATOM   1922  HD2 LYS A 224      10.890 -21.422  -4.661  1.00 53.94           H  
ATOM   1923  HE3 LYS A 224      12.657 -20.671  -6.421  1.00 53.46           H  
ATOM   1924  HE2 LYS A 224      11.389 -19.834  -7.282  1.00 53.46           H  
ATOM   1925  HZ1 LYS A 224      11.514 -21.950  -8.274  1.00 47.24           H  
ATOM   1926  HZ2 LYS A 224      11.311 -22.558  -6.908  1.00 47.24           H  
ATOM   1927  HZ3 LYS A 224      10.041 -21.720  -7.627  1.00 47.24           H  
ATOM   1928  N   VAL A 225      12.260 -16.943  -2.003  1.00 38.23           N  
ANISOU 1928  N   VAL A 225     5174   4519   4834   -546    616   -327
ATOM   1929  CA  VAL A 225      13.276 -16.920  -0.933  1.00 35.80           C  
ANISOU 1929  CA  VAL A 225     4901   4210   4490   -567    673   -252
ATOM   1930  C   VAL A 225      14.040 -18.248  -0.813  1.00 45.85           C  
ANISOU 1930  C   VAL A 225     6156   5480   5784   -644    748   -267
ATOM   1931  O   VAL A 225      13.477 -19.296  -0.980  1.00 44.01           O  
ANISOU 1931  O   VAL A 225     5861   5298   5562   -673    760   -342
ATOM   1932  CB  VAL A 225      12.619 -16.604   0.442  1.00 35.30           C  
ANISOU 1932  CB  VAL A 225     4831   4221   4362   -534    656   -239
ATOM   1933  CG1 VAL A 225      13.437 -16.854   1.716  1.00 37.12           C  
ANISOU 1933  CG1 VAL A 225     5105   4448   4550   -563    717   -164
ATOM   1934  CG2 VAL A 225      11.901 -15.288   0.526  1.00 44.13           C  
ANISOU 1934  CG2 VAL A 225     5970   5338   5460   -461    583   -219
ATOM   1935  H   VAL A 225      11.358 -17.284  -1.703  1.00 38.23           H  
ATOM   1936  HA  VAL A 225      14.035 -16.167  -1.146  1.00 35.80           H  
ATOM   1937  HB  VAL A 225      11.801 -17.317   0.544  1.00 35.30           H  
ATOM   1938 HG11 VAL A 225      12.996 -16.425   2.616  1.00 37.12           H  
ATOM   1939 HG12 VAL A 225      13.713 -17.907   1.777  1.00 37.12           H  
ATOM   1940 HG13 VAL A 225      14.393 -16.330   1.733  1.00 37.12           H  
ATOM   1941 HG21 VAL A 225      11.218 -15.208   1.371  1.00 44.13           H  
ATOM   1942 HG22 VAL A 225      12.619 -14.469   0.485  1.00 44.13           H  
ATOM   1943 HG23 VAL A 225      11.284 -15.147  -0.362  1.00 44.13           H  
ATOM   1944  N   LEU A 226      15.347 -18.163  -0.575  1.00 41.66           N  
ANISOU 1944  N   LEU A 226     5679   4888   5261   -677    797   -199
ATOM   1945  CA  LEU A 226      16.258 -19.201  -0.446  1.00 39.77           C  
ANISOU 1945  CA  LEU A 226     5437   4640   5032   -757    873   -199
ATOM   1946  C   LEU A 226      16.781 -19.468   1.012  1.00 40.06           C  
ANISOU 1946  C   LEU A 226     5507   4709   5006   -784    923   -142
ATOM   1947  O   LEU A 226      16.830 -20.539   1.491  1.00 33.52           O  
ANISOU 1947  O   LEU A 226     4649   3921   4165   -847    983   -170
ATOM   1948  CB  LEU A 226      17.487 -19.218  -1.433  1.00 36.59           C  
ANISOU 1948  CB  LEU A 226     5080   4143   4679   -785    895   -162
ATOM   1949  CG  LEU A 226      17.144 -18.860  -2.928  1.00 38.07           C  
ANISOU 1949  CG  LEU A 226     5234   4296   4933   -781    863   -226
ATOM   1950  CD1 LEU A 226      18.377 -19.112  -3.823  1.00 40.10           C  
ANISOU 1950  CD1 LEU A 226     5548   4458   5232   -794    877   -179
ATOM   1951  CD2 LEU A 226      15.797 -19.549  -3.431  1.00 43.09           C  
ANISOU 1951  CD2 LEU A 226     5800   4973   5600   -834    891   -312
ATOM   1952  H   LEU A 226      15.793 -17.266  -0.445  1.00 41.66           H  
ATOM   1953  HA  LEU A 226      15.746 -20.147  -0.620  1.00 39.77           H  
ATOM   1954  HB3 LEU A 226      17.920 -20.218  -1.444  1.00 36.59           H  
ATOM   1955  HB2 LEU A 226      18.237 -18.568  -0.982  1.00 36.59           H  
ATOM   1956  HG  LEU A 226      16.920 -17.795  -2.998  1.00 38.07           H  
ATOM   1957 HD11 LEU A 226      19.311 -19.221  -3.270  1.00 40.10           H  
ATOM   1958 HD12 LEU A 226      18.357 -20.026  -4.417  1.00 40.10           H  
ATOM   1959 HD13 LEU A 226      18.390 -18.235  -4.470  1.00 40.10           H  
ATOM   1960 HD21 LEU A 226      15.974 -19.887  -4.452  1.00 43.09           H  
ATOM   1961 HD22 LEU A 226      15.608 -20.435  -2.824  1.00 43.09           H  
ATOM   1962 HD23 LEU A 226      14.986 -18.822  -3.471  1.00 43.09           H  
ATOM   1963  N   GLU A 227      17.209 -18.399   1.713  1.00 38.92           N  
ANISOU 1963  N   GLU A 227     5422   4547   4817   -739    899    -66
ATOM   1964  CA  GLU A 227      17.672 -18.482   3.075  1.00 41.51           C  
ANISOU 1964  CA  GLU A 227     5799   4892   5080   -763    940     -2
ATOM   1965  C   GLU A 227      17.313 -17.108   3.714  1.00 37.08           C  
ANISOU 1965  C   GLU A 227     5281   4333   4475   -687    884     54
ATOM   1966  O   GLU A 227      17.625 -16.083   3.135  1.00 38.27           O  
ANISOU 1966  O   GLU A 227     5449   4438   4653   -631    830     72
ATOM   1967  CB  GLU A 227      19.230 -18.743   3.228  1.00 48.98           C  
ANISOU 1967  CB  GLU A 227     6813   5765   6032   -827    998     61
ATOM   1968  CG  GLU A 227      19.798 -20.136   2.667  1.00 53.77           C  
ANISOU 1968  CG  GLU A 227     7384   6388   6660   -918   1072     15
ATOM   1969  CD  GLU A 227      19.665 -21.358   3.608  1.00 56.73           C  
ANISOU 1969  CD  GLU A 227     7722   6852   6979   -957   1119    -17
ATOM   1970  OE1 GLU A 227      19.005 -21.221   4.662  1.00 53.81           O  
ANISOU 1970  OE1 GLU A 227     7372   6525   6548   -917   1098     12
ATOM   1971  OE2 GLU A 227      20.024 -22.479   3.213  1.00 50.60           O1-
ANISOU 1971  OE2 GLU A 227     6894   6108   6223  -1027   1176    -76
ATOM   1972  H   GLU A 227      17.089 -17.470   1.335  1.00 38.92           H  
ATOM   1973  HA  GLU A 227      17.205 -19.232   3.712  1.00 41.51           H  
ATOM   1974  HB3 GLU A 227      19.524 -18.699   4.277  1.00 48.98           H  
ATOM   1975  HB2 GLU A 227      19.771 -17.918   2.765  1.00 48.98           H  
ATOM   1976  HG3 GLU A 227      20.843 -19.987   2.397  1.00 53.77           H  
ATOM   1977  HG2 GLU A 227      19.337 -20.381   1.710  1.00 53.77           H  
ATOM   1978  N   LEU A 228      16.774 -17.165   4.904  1.00 39.39           N  
ANISOU 1978  N   LEU A 228     5586   4680   4700   -688    899     76
ATOM   1979  CA  LEU A 228      16.574 -15.988   5.788  1.00 42.26           C  
ANISOU 1979  CA  LEU A 228     5991   5049   5017   -621    848    130
ATOM   1980  C   LEU A 228      17.650 -16.117   6.937  1.00 38.41           C  
ANISOU 1980  C   LEU A 228     5588   4537   4470   -647    883    216
ATOM   1981  O   LEU A 228      17.794 -17.158   7.520  1.00 40.66           O  
ANISOU 1981  O   LEU A 228     5884   4838   4726   -720    951    218
ATOM   1982  CB  LEU A 228      15.280 -16.283   6.476  1.00 37.22           C  
ANISOU 1982  CB  LEU A 228     5291   4502   4349   -577    809     73
ATOM   1983  CG  LEU A 228      13.984 -16.212   5.606  1.00 44.80           C  
ANISOU 1983  CG  LEU A 228     6221   5471   5331   -499    726     44
ATOM   1984  CD1 LEU A 228      13.374 -17.555   5.616  1.00 50.09           C  
ANISOU 1984  CD1 LEU A 228     6879   6080   6072   -497    708     20
ATOM   1985  CD2 LEU A 228      13.105 -15.092   6.105  1.00 45.41           C  
ANISOU 1985  CD2 LEU A 228     6224   5639   5390   -486    706    -36
ATOM   1986  H   LEU A 228      16.810 -18.049   5.392  1.00 39.39           H  
ATOM   1987  HA  LEU A 228      16.666 -14.984   5.373  1.00 42.26           H  
ATOM   1988  HB3 LEU A 228      15.233 -15.511   7.244  1.00 37.22           H  
ATOM   1989  HB2 LEU A 228      15.363 -17.242   6.986  1.00 37.22           H  
ATOM   1990  HG  LEU A 228      14.304 -15.982   4.590  1.00 44.80           H  
ATOM   1991 HD11 LEU A 228      12.912 -17.808   6.571  1.00 50.09           H  
ATOM   1992 HD12 LEU A 228      12.575 -17.463   4.880  1.00 50.09           H  
ATOM   1993 HD13 LEU A 228      13.957 -18.373   5.192  1.00 50.09           H  
ATOM   1994 HD21 LEU A 228      12.044 -15.336   6.060  1.00 45.41           H  
ATOM   1995 HD22 LEU A 228      13.372 -14.849   7.133  1.00 45.41           H  
ATOM   1996 HD23 LEU A 228      13.265 -14.157   5.567  1.00 45.41           H  
ATOM   1997  N   ARG A 229      18.376 -14.980   7.232  1.00 38.82           N  
ANISOU 1997  N   ARG A 229     5701   4548   4502   -590    835    284
ATOM   1998  CA  ARG A 229      19.462 -14.988   8.208  1.00 42.91           C  
ANISOU 1998  CA  ARG A 229     6310   5033   4961   -606    852    368
ATOM   1999  C   ARG A 229      19.411 -13.550   8.908  1.00 43.55           C  
ANISOU 1999  C   ARG A 229     6419   5121   5007   -523    782    408
ATOM   2000  O   ARG A 229      19.663 -12.567   8.238  1.00 45.46           O  
ANISOU 2000  O   ARG A 229     6653   5329   5291   -458    721    410
ATOM   2001  CB  ARG A 229      20.773 -15.155   7.458  1.00 41.23           C  
ANISOU 2001  CB  ARG A 229     6170   4716   4781   -637    867    426
ATOM   2002  CG  ARG A 229      21.952 -15.634   8.420  1.00 44.12           C  
ANISOU 2002  CG  ARG A 229     6643   5034   5087   -648    871    516
ATOM   2003  CD  ARG A 229      23.290 -15.569   7.718  1.00 45.28           C  
ANISOU 2003  CD  ARG A 229     6862   5072   5270   -677    878    568
ATOM   2004  NE  ARG A 229      23.581 -14.226   7.265  1.00 45.83           N  
ANISOU 2004  NE  ARG A 229     6929   5080   5403   -603    811    575
ATOM   2005  CZ  ARG A 229      24.260 -13.245   7.898  1.00 45.13           C  
ANISOU 2005  CZ  ARG A 229     6891   4895   5360   -608    801    610
ATOM   2006  NH1 ARG A 229      24.631 -13.348   9.185  1.00 35.07           N  
ANISOU 2006  NH1 ARG A 229     5680   3570   4075   -684    850    645
ATOM   2007  NH2 ARG A 229      24.562 -12.131   7.181  1.00 50.35           N1+
ANISOU 2007  NH2 ARG A 229     7541   5510   6078   -537    742    607
ATOM   2008  H   ARG A 229      18.414 -14.336   6.455  1.00 38.82           H  
ATOM   2009  HA  ARG A 229      19.301 -15.717   9.003  1.00 42.91           H  
ATOM   2010  HB3 ARG A 229      21.005 -14.191   7.006  1.00 41.23           H  
ATOM   2011  HB2 ARG A 229      20.714 -15.932   6.697  1.00 41.23           H  
ATOM   2012  HG3 ARG A 229      21.709 -16.688   8.557  1.00 44.12           H  
ATOM   2013  HG2 ARG A 229      21.903 -15.047   9.337  1.00 44.12           H  
ATOM   2014  HD3 ARG A 229      23.124 -16.285   6.913  1.00 45.28           H  
ATOM   2015  HD2 ARG A 229      24.056 -15.974   8.379  1.00 45.28           H  
ATOM   2016  HE  ARG A 229      23.395 -14.095   6.281  1.00 45.83           H  
ATOM   2017 HH12 ARG A 229      25.151 -12.614   9.644  1.00 35.07           H  
ATOM   2018 HH11 ARG A 229      24.546 -14.205   9.713  1.00 35.07           H  
ATOM   2019 HH22 ARG A 229      25.177 -11.461   7.621  1.00 50.35           H  
ATOM   2020 HH21 ARG A 229      24.279 -11.995   6.221  1.00 50.35           H  
ATOM   2021  N   THR A 230      19.268 -13.397  10.244  1.00 34.76           N  
ANISOU 2021  N   THR A 230     5338   4052   3817   -527    793    436
ATOM   2022  CA  THR A 230      19.379 -12.106  10.927  1.00 42.06           C  
ANISOU 2022  CA  THR A 230     6310   4966   4703   -457    730    490
ATOM   2023  C   THR A 230      20.914 -11.866  11.272  1.00 50.12           C  
ANISOU 2023  C   THR A 230     7443   5900   5702   -473    733    580
ATOM   2024  O   THR A 230      21.621 -12.781  11.680  1.00 51.31           O  
ANISOU 2024  O   THR A 230     7641   6028   5826   -552    797    604
ATOM   2025  CB  THR A 230      18.659 -11.974  12.285  1.00 50.40           C  
ANISOU 2025  CB  THR A 230     7347   6114   5687   -445    730    472
ATOM   2026  OG1 THR A 230      17.396 -12.536  12.037  1.00 60.31           O  
ANISOU 2026  OG1 THR A 230     8504   7442   6968   -415    706    390
ATOM   2027  CG2 THR A 230      18.493 -10.490  12.692  1.00 53.84           C  
ANISOU 2027  CG2 THR A 230     7846   6530   6079   -378    667    537
ATOM   2028  H   THR A 230      19.127 -14.227  10.802  1.00 34.76           H  
ATOM   2029  HA  THR A 230      18.970 -11.322  10.289  1.00 42.06           H  
ATOM   2030  HB  THR A 230      19.200 -12.466  13.093  1.00 50.40           H  
ATOM   2031  HG1 THR A 230      16.902 -12.396  12.848  1.00 60.31           H  
ATOM   2032 HG21 THR A 230      19.445 -10.035  12.964  1.00 53.84           H  
ATOM   2033 HG22 THR A 230      17.995  -9.964  11.877  1.00 53.84           H  
ATOM   2034 HG23 THR A 230      17.835 -10.356  13.551  1.00 53.84           H  
ATOM   2035  N   GLN A 231      21.234 -10.601  11.161  1.00 54.20           N  
ANISOU 2035  N   GLN A 231     6896   6348   7351    702   -792    962
ATOM   2036  CA  GLN A 231      22.628 -10.086  11.383  1.00 57.36           C  
ANISOU 2036  CA  GLN A 231     7239   6768   7787    782   -743   1016
ATOM   2037  C   GLN A 231      22.703  -9.398  12.756  1.00 61.73           C  
ANISOU 2037  C   GLN A 231     7708   7477   8270    877   -740   1039
ATOM   2038  O   GLN A 231      21.664  -9.205  13.401  1.00 63.68           O  
ANISOU 2038  O   GLN A 231     7939   7812   8444    878   -777   1008
ATOM   2039  CB  GLN A 231      22.857  -9.059  10.313  1.00 57.68           C  
ANISOU 2039  CB  GLN A 231     7312   6750   7853    740   -714    948
ATOM   2040  CG  GLN A 231      22.181  -9.260   8.962  1.00 56.20           C  
ANISOU 2040  CG  GLN A 231     7197   6417   7741    662   -709    930
ATOM   2041  CD  GLN A 231      22.502  -8.161   8.051  1.00 68.88           C  
ANISOU 2041  CD  GLN A 231     8829   7972   9370    631   -677    868
ATOM   2042  OE1 GLN A 231      23.271  -8.220   7.173  1.00 73.32           O  
ANISOU 2042  OE1 GLN A 231     9396   8587   9875    613   -681    794
ATOM   2043  NE2 GLN A 231      21.749  -7.116   8.198  1.00 67.69           N  
ANISOU 2043  NE2 GLN A 231     8694   7717   9309    625   -641    897
ATOM   2044  H   GLN A 231      20.551  -9.874  11.004  1.00 54.20           H  
ATOM   2045  HA  GLN A 231      23.255 -10.959  11.562  1.00 57.36           H  
ATOM   2046  HB3 GLN A 231      23.932  -8.907  10.215  1.00 57.68           H  
ATOM   2047  HB2 GLN A 231      22.617  -8.047  10.641  1.00 57.68           H  
ATOM   2048  HG3 GLN A 231      21.103  -9.389   9.056  1.00 56.20           H  
ATOM   2049  HG2 GLN A 231      22.619 -10.176   8.566  1.00 56.20           H  
ATOM   2050 HE22 GLN A 231      22.077  -6.208   7.901  1.00 67.69           H  
ATOM   2051 HE21 GLN A 231      21.201  -7.331   9.018  1.00 67.69           H  
ATOM   2052  N   SER A 232      23.841  -8.743  13.057  1.00 63.62           N  
ANISOU 2052  N   SER A 232     7890   7751   8531    958   -693   1090
ATOM   2053  CA  SER A 232      24.057  -8.187  14.415  1.00 61.00           C  
ANISOU 2053  CA  SER A 232     7480   7577   8120   1043   -679   1089
ATOM   2054  C   SER A 232      23.306  -6.893  14.629  1.00 69.03           C  
ANISOU 2054  C   SER A 232     8477   8693   9060   1027   -716   1003
ATOM   2055  O   SER A 232      22.978  -6.526  15.778  1.00 71.45           O  
ANISOU 2055  O   SER A 232     8728   9129   9291   1074   -741    994
ATOM   2056  CB  SER A 232      25.549  -8.063  14.453  1.00 62.28           C  
ANISOU 2056  CB  SER A 232     7599   7750   8316   1108   -612   1131
ATOM   2057  OG  SER A 232      26.155  -7.957  15.734  1.00 74.99           O  
ANISOU 2057  OG  SER A 232     9131   9508   9852   1178   -599   1127
ATOM   2058  H   SER A 232      24.666  -8.869  12.488  1.00 63.62           H  
ATOM   2059  HA  SER A 232      23.655  -8.822  15.205  1.00 61.00           H  
ATOM   2060  HB3 SER A 232      25.817  -7.198  13.848  1.00 62.28           H  
ATOM   2061  HB2 SER A 232      25.981  -8.936  13.965  1.00 62.28           H  
ATOM   2062  HG  SER A 232      26.856  -7.304  15.668  1.00 74.99           H  
ATOM   2063  N   ASP A 233      22.941  -6.129  13.570  1.00 75.60           N  
ANISOU 2063  N   ASP A 233     9361   9463   9900    947   -713    911
ATOM   2064  CA  ASP A 233      22.343  -4.807  13.755  1.00 70.65           C  
ANISOU 2064  CA  ASP A 233     8728   8913   9203    908   -735    797
ATOM   2065  C   ASP A 233      20.801  -4.895  13.571  1.00 67.46           C  
ANISOU 2065  C   ASP A 233     8368   8498   8764    832   -781    733
ATOM   2066  O   ASP A 233      20.091  -3.924  13.687  1.00 77.17           O  
ANISOU 2066  O   ASP A 233     9593   9785   9944    796   -796    636
ATOM   2067  CB  ASP A 233      22.884  -3.735  12.768  1.00 70.90           C  
ANISOU 2067  CB  ASP A 233     8800   8878   9260    854   -709    728
ATOM   2068  CG  ASP A 233      22.707  -3.951  11.318  1.00 76.04           C  
ANISOU 2068  CG  ASP A 233     9540   9364   9987    778   -700    733
ATOM   2069  OD1 ASP A 233      22.643  -5.119  10.851  1.00 79.31           O  
ANISOU 2069  OD1 ASP A 233     9991   9716  10429    751   -722    772
ATOM   2070  OD2 ASP A 233      23.015  -3.023  10.459  1.00 62.37           O1-
ANISOU 2070  OD2 ASP A 233     7838   7571   8287    748   -672    696
ATOM   2071  H   ASP A 233      23.067  -6.429  12.614  1.00 75.60           H  
ATOM   2072  HA  ASP A 233      22.382  -4.435  14.779  1.00 70.65           H  
ATOM   2073  HB3 ASP A 233      23.966  -3.719  12.894  1.00 70.90           H  
ATOM   2074  HB2 ASP A 233      22.664  -2.691  12.990  1.00 70.90           H  
ATOM   2075  N   GLY A 234      20.298  -6.170  13.432  1.00 58.83           N  
ANISOU 2075  N   GLY A 234     7317   7336   7701    809   -801    786
ATOM   2076  CA  GLY A 234      18.872  -6.438  13.565  1.00 61.24           C  
ANISOU 2076  CA  GLY A 234     7668   7623   7978    738   -839    737
ATOM   2077  C   GLY A 234      18.098  -6.321  12.266  1.00 60.64           C  
ANISOU 2077  C   GLY A 234     7682   7428   7931    631   -842    671
ATOM   2078  O   GLY A 234      17.125  -7.042  12.028  1.00 57.85           O  
ANISOU 2078  O   GLY A 234     7378   7029   7573    574   -868    660
ATOM   2079  H   GLY A 234      20.944  -6.896  13.156  1.00 58.83           H  
ATOM   2080  HA3 GLY A 234      18.244  -5.968  14.322  1.00 61.24           H  
ATOM   2081  HA2 GLY A 234      18.997  -7.513  13.688  1.00 61.24           H  
ATOM   2082  N   ILE A 235      18.623  -5.622  11.232  1.00 59.04           N  
ANISOU 2082  N   ILE A 235     7502   7177   7755    606   -815    630
ATOM   2083  CA  ILE A 235      18.143  -5.762   9.797  1.00 55.43           C  
ANISOU 2083  CA  ILE A 235     7129   6607   7325    512   -815    575
ATOM   2084  C   ILE A 235      18.467  -7.248   9.383  1.00 49.78           C  
ANISOU 2084  C   ILE A 235     6461   5786   6668    490   -823    641
ATOM   2085  O   ILE A 235      19.500  -7.819   9.747  1.00 48.42           O  
ANISOU 2085  O   ILE A 235     6260   5594   6542    545   -806    722
ATOM   2086  CB  ILE A 235      18.979  -4.812   8.913  1.00 55.49           C  
ANISOU 2086  CB  ILE A 235     7145   6590   7350    501   -782    524
ATOM   2087  CG1 ILE A 235      18.921  -3.329   9.265  1.00 52.10           C  
ANISOU 2087  CG1 ILE A 235     6680   6253   6863    499   -780    439
ATOM   2088  CG2 ILE A 235      18.786  -4.848   7.352  1.00 53.21           C  
ANISOU 2088  CG2 ILE A 235     6941   6177   7099    420   -778    490
ATOM   2089  CD1 ILE A 235      17.490  -2.750   9.476  1.00 53.13           C  
ANISOU 2089  CD1 ILE A 235     6815   6368   7004    488   -747    385
ATOM   2090  H   ILE A 235      19.469  -5.076  11.313  1.00 59.04           H  
ATOM   2091  HA  ILE A 235      17.080  -5.592   9.630  1.00 55.43           H  
ATOM   2092  HB  ILE A 235      20.016  -5.114   9.058  1.00 55.49           H  
ATOM   2093 HG13 ILE A 235      19.502  -2.745   8.551  1.00 52.10           H  
ATOM   2094 HG12 ILE A 235      19.395  -3.316  10.247  1.00 52.10           H  
ATOM   2095 HG21 ILE A 235      19.620  -4.361   6.846  1.00 53.21           H  
ATOM   2096 HG22 ILE A 235      18.923  -5.853   6.951  1.00 53.21           H  
ATOM   2097 HG23 ILE A 235      17.812  -4.484   7.026  1.00 53.21           H  
ATOM   2098 HD11 ILE A 235      16.843  -3.596   9.246  1.00 53.13           H  
ATOM   2099 HD12 ILE A 235      17.155  -2.425  10.461  1.00 53.13           H  
ATOM   2100 HD13 ILE A 235      17.392  -1.896   8.806  1.00 53.13           H  
ATOM   2101  N   GLN A 236      17.488  -7.934   8.797  1.00 42.30           N  
ANISOU 2101  N   GLN A 236     5582   4771   5719    412   -844    606
ATOM   2102  CA  GLN A 236      17.553  -9.275   8.316  1.00 41.02           C  
ANISOU 2102  CA  GLN A 236     5464   4517   5605    382   -857    655
ATOM   2103  C   GLN A 236      18.249  -9.239   6.880  1.00 37.16           C  
ANISOU 2103  C   GLN A 236     5022   3927   5169    340   -837    628
ATOM   2104  O   GLN A 236      18.109  -8.228   6.184  1.00 35.74           O  
ANISOU 2104  O   GLN A 236     4864   3740   4976    310   -820    558
ATOM   2105  CB  GLN A 236      16.145 -10.000   8.487  1.00 38.96           C  
ANISOU 2105  CB  GLN A 236     5247   4246   5310    324   -891    635
ATOM   2106  CG  GLN A 236      16.118 -11.523   8.310  1.00 46.26           C  
ANISOU 2106  CG  GLN A 236     6182   5130   6264    326   -915    712
ATOM   2107  CD  GLN A 236      14.902 -12.281   8.724  1.00 48.92           C  
ANISOU 2107  CD  GLN A 236     6539   5494   6554    296   -946    708
ATOM   2108  OE1 GLN A 236      14.936 -13.467   8.853  1.00 42.41           O  
ANISOU 2108  OE1 GLN A 236     5719   4717   5678    273   -946    646
ATOM   2109  NE2 GLN A 236      13.788 -11.541   8.957  1.00 53.20           N  
ANISOU 2109  NE2 GLN A 236     7090   6005   7118    296   -968    775
ATOM   2110  H   GLN A 236      16.887  -7.355   8.227  1.00 42.30           H  
ATOM   2111  HA  GLN A 236      18.278  -9.824   8.917  1.00 41.02           H  
ATOM   2112  HB3 GLN A 236      15.351  -9.499   7.934  1.00 38.96           H  
ATOM   2113  HB2 GLN A 236      15.848  -9.755   9.507  1.00 38.96           H  
ATOM   2114  HG3 GLN A 236      16.961 -11.894   8.893  1.00 46.26           H  
ATOM   2115  HG2 GLN A 236      16.395 -11.864   7.313  1.00 46.26           H  
ATOM   2116 HE22 GLN A 236      13.045 -12.091   9.365  1.00 53.20           H  
ATOM   2117 HE21 GLN A 236      13.741 -10.535   8.875  1.00 53.20           H  
ATOM   2118  N   GLN A 237      18.935 -10.323   6.529  1.00 39.43           N  
ANISOU 2118  N   GLN A 237     5322   4139   5521    338   -836    684
ATOM   2119  CA  GLN A 237      19.599 -10.620   5.236  1.00 38.28           C  
ANISOU 2119  CA  GLN A 237     5220   3892   5432    294   -819    656
ATOM   2120  C   GLN A 237      18.895 -11.813   4.622  1.00 36.51           C  
ANISOU 2120  C   GLN A 237     5047   3601   5223    234   -851    657
ATOM   2121  O   GLN A 237      18.933 -12.956   5.136  1.00 39.07           O  
ANISOU 2121  O   GLN A 237     5358   3940   5546    246   -876    714
ATOM   2122  CB  GLN A 237      21.096 -10.850   5.377  1.00 45.39           C  
ANISOU 2122  CB  GLN A 237     6081   4755   6411    349   -779    714
ATOM   2123  CG  GLN A 237      21.791 -10.914   3.924  1.00 47.11           C  
ANISOU 2123  CG  GLN A 237     6329   4900   6671    319   -746    660
ATOM   2124  CD  GLN A 237      23.176 -11.591   4.069  1.00 53.68           C  
ANISOU 2124  CD  GLN A 237     7112   5774   7509    383   -701    671
ATOM   2125  OE1 GLN A 237      23.313 -12.761   4.445  1.00 54.32           O  
ANISOU 2125  OE1 GLN A 237     7131   5936   7572    456   -692    728
ATOM   2126  NE2 GLN A 237      24.237 -10.844   3.707  1.00 53.74           N  
ANISOU 2126  NE2 GLN A 237     7147   5732   7540    357   -673    616
ATOM   2127  H   GLN A 237      18.931 -11.079   7.199  1.00 39.43           H  
ATOM   2128  HA  GLN A 237      19.344  -9.810   4.553  1.00 38.28           H  
ATOM   2129  HB3 GLN A 237      21.252 -11.739   5.988  1.00 45.39           H  
ATOM   2130  HB2 GLN A 237      21.689 -10.048   5.817  1.00 45.39           H  
ATOM   2131  HG3 GLN A 237      21.833  -9.869   3.618  1.00 47.11           H  
ATOM   2132  HG2 GLN A 237      21.219 -11.457   3.171  1.00 47.11           H  
ATOM   2133 HE22 GLN A 237      25.173 -11.123   3.964  1.00 53.74           H  
ATOM   2134 HE21 GLN A 237      24.264  -9.879   3.409  1.00 53.74           H  
ATOM   2135  N   ALA A 238      18.293 -11.612   3.478  1.00 35.57           N  
ANISOU 2135  N   ALA A 238     4983   3416   5115    171   -851    593
ATOM   2136  CA  ALA A 238      17.798 -12.689   2.600  1.00 38.26           C  
ANISOU 2136  CA  ALA A 238     5373   3708   5456    110   -884    580
ATOM   2137  C   ALA A 238      18.880 -13.027   1.524  1.00 36.83           C  
ANISOU 2137  C   ALA A 238     5217   3435   5341     76   -871    551
ATOM   2138  O   ALA A 238      19.694 -12.117   1.206  1.00 38.54           O  
ANISOU 2138  O   ALA A 238     5453   3629   5560     60   -848    491
ATOM   2139  CB  ALA A 238      16.454 -12.190   2.059  1.00 35.73           C  
ANISOU 2139  CB  ALA A 238     5099   3420   5058     60   -903    516
ATOM   2140  H   ALA A 238      18.245 -10.711   3.024  1.00 35.57           H  
ATOM   2141  HA  ALA A 238      17.574 -13.530   3.257  1.00 38.26           H  
ATOM   2142  HB1 ALA A 238      15.746 -12.993   1.855  1.00 35.73           H  
ATOM   2143  HB2 ALA A 238      15.895 -11.506   2.699  1.00 35.73           H  
ATOM   2144  HB3 ALA A 238      16.586 -11.601   1.152  1.00 35.73           H  
ATOM   2145  N   LYS A 239      18.763 -14.267   1.115  1.00 31.02           N  
ANISOU 2145  N   LYS A 239     4479   2647   4660     64   -886    589
ATOM   2146  CA  LYS A 239      19.319 -14.839  -0.073  1.00 34.82           C  
ANISOU 2146  CA  LYS A 239     4982   3040   5207     23   -879    551
ATOM   2147  C   LYS A 239      17.990 -15.405  -0.737  1.00 29.52           C  
ANISOU 2147  C   LYS A 239     4366   2364   4486    -46   -919    496
ATOM   2148  O   LYS A 239      17.241 -16.201  -0.122  1.00 34.01           O  
ANISOU 2148  O   LYS A 239     4937   2946   5040    -59   -953    532
ATOM   2149  CB  LYS A 239      20.442 -15.804   0.172  1.00 41.91           C  
ANISOU 2149  CB  LYS A 239     5839   3881   6205     49   -866    620
ATOM   2150  CG  LYS A 239      20.998 -16.452  -1.189  1.00 44.62           C  
ANISOU 2150  CG  LYS A 239     6192   4129   6632     12   -846    573
ATOM   2151  CD  LYS A 239      22.134 -17.452  -0.945  1.00 38.69           C  
ANISOU 2151  CD  LYS A 239     5387   3329   5985     48   -812    642
ATOM   2152  CE  LYS A 239      22.591 -18.001  -2.358  1.00 42.90           C  
ANISOU 2152  CE  LYS A 239     5928   3800   6572    -11   -819    599
ATOM   2153  NZ  LYS A 239      23.451 -19.181  -2.158  1.00 44.62           N1+
ANISOU 2153  NZ  LYS A 239     6082   3999   6874     25   -766    658
ATOM   2154  H   LYS A 239      18.096 -14.915   1.509  1.00 31.02           H  
ATOM   2155  HA  LYS A 239      19.755 -14.026  -0.653  1.00 34.82           H  
ATOM   2156  HB3 LYS A 239      20.028 -16.607   0.781  1.00 41.91           H  
ATOM   2157  HB2 LYS A 239      21.294 -15.370   0.695  1.00 41.91           H  
ATOM   2158  HG3 LYS A 239      21.400 -15.608  -1.751  1.00 44.62           H  
ATOM   2159  HG2 LYS A 239      20.168 -16.940  -1.700  1.00 44.62           H  
ATOM   2160  HD3 LYS A 239      21.781 -18.325  -0.395  1.00 38.69           H  
ATOM   2161  HD2 LYS A 239      22.998 -17.024  -0.437  1.00 38.69           H  
ATOM   2162  HE3 LYS A 239      22.985 -17.283  -3.078  1.00 42.90           H  
ATOM   2163  HE2 LYS A 239      21.792 -18.536  -2.872  1.00 42.90           H  
ATOM   2164  HZ1 LYS A 239      22.913 -19.857  -1.634  1.00 44.62           H  
ATOM   2165  HZ2 LYS A 239      23.721 -19.616  -3.028  1.00 44.62           H  
ATOM   2166  HZ3 LYS A 239      24.283 -18.924  -1.646  1.00 44.62           H  
ATOM   2167  N   VAL A 240      17.686 -14.767  -1.884  1.00 33.16           N  
ANISOU 2167  N   VAL A 240     4868   2812   4919    -85   -913    413
ATOM   2168  CA  VAL A 240      16.489 -14.831  -2.672  1.00 37.49           C  
ANISOU 2168  CA  VAL A 240     5467   3376   5400   -139   -945    360
ATOM   2169  C   VAL A 240      16.885 -14.998  -4.135  1.00 36.36           C  
ANISOU 2169  C   VAL A 240     5350   3173   5293   -184   -947    293
ATOM   2170  O   VAL A 240      17.958 -14.656  -4.638  1.00 40.57           O  
ANISOU 2170  O   VAL A 240     5876   3658   5880   -179   -915    259
ATOM   2171  CB  VAL A 240      15.576 -13.561  -2.458  1.00 34.63           C  
ANISOU 2171  CB  VAL A 240     5132   3071   4953   -141   -936    320
ATOM   2172  CG1 VAL A 240      15.412 -13.257  -0.911  1.00 39.87           C  
ANISOU 2172  CG1 VAL A 240     5769   3800   5581   -103   -937    375
ATOM   2173  CG2 VAL A 240      15.997 -12.307  -3.212  1.00 31.79           C  
ANISOU 2173  CG2 VAL A 240     4775   2690   4612   -131   -897    270
ATOM   2174  H   VAL A 240      18.384 -14.208  -2.354  1.00 33.16           H  
ATOM   2175  HA  VAL A 240      15.994 -15.764  -2.400  1.00 37.49           H  
ATOM   2176  HB  VAL A 240      14.541 -13.792  -2.711  1.00 34.63           H  
ATOM   2177 HG11 VAL A 240      14.916 -12.290  -0.824  1.00 39.87           H  
ATOM   2178 HG12 VAL A 240      14.899 -14.056  -0.377  1.00 39.87           H  
ATOM   2179 HG13 VAL A 240      16.391 -12.987  -0.514  1.00 39.87           H  
ATOM   2180 HG21 VAL A 240      15.387 -11.409  -3.107  1.00 31.79           H  
ATOM   2181 HG22 VAL A 240      17.023 -11.978  -3.046  1.00 31.79           H  
ATOM   2182 HG23 VAL A 240      15.874 -12.401  -4.291  1.00 31.79           H  
ATOM   2183  N   GLN A 241      15.899 -15.598  -4.886  1.00 34.83           N  
ANISOU 2183  N   GLN A 241     5183   2985   5066   -227   -984    271
ATOM   2184  CA  GLN A 241      15.825 -15.784  -6.333  1.00 38.35           C  
ANISOU 2184  CA  GLN A 241     5657   3397   5519   -273   -994    192
ATOM   2185  C   GLN A 241      14.781 -14.770  -6.949  1.00 33.12           C  
ANISOU 2185  C   GLN A 241     5042   2784   4757   -293   -997    134
ATOM   2186  O   GLN A 241      13.614 -14.867  -6.615  1.00 36.11           O  
ANISOU 2186  O   GLN A 241     5438   3219   5063   -294  -1015    159
ATOM   2187  CB  GLN A 241      15.402 -17.300  -6.582  1.00 43.25           C  
ANISOU 2187  CB  GLN A 241     6269   4001   6162   -305  -1034    202
ATOM   2188  CG  GLN A 241      15.748 -17.788  -8.057  1.00 44.48           C  
ANISOU 2188  CG  GLN A 241     6445   4132   6322   -353  -1049    111
ATOM   2189  CD  GLN A 241      14.611 -18.540  -8.700  1.00 46.75           C  
ANISOU 2189  CD  GLN A 241     6709   4393   6659   -382  -1083    120
ATOM   2190  OE1 GLN A 241      13.649 -18.940  -8.055  1.00 42.79           O  
ANISOU 2190  OE1 GLN A 241     6171   3865   6223   -362  -1082    193
ATOM   2191  NE2 GLN A 241      14.646 -18.696 -10.009  1.00 60.50           N  
ANISOU 2191  NE2 GLN A 241     8469   6147   8370   -425  -1111     45
ATOM   2192  H   GLN A 241      15.110 -16.013  -4.411  1.00 34.83           H  
ATOM   2193  HA  GLN A 241      16.782 -15.529  -6.788  1.00 38.35           H  
ATOM   2194  HB3 GLN A 241      14.351 -17.421  -6.321  1.00 43.25           H  
ATOM   2195  HB2 GLN A 241      15.988 -17.886  -5.874  1.00 43.25           H  
ATOM   2196  HG3 GLN A 241      16.649 -18.356  -8.285  1.00 44.48           H  
ATOM   2197  HG2 GLN A 241      15.810 -16.897  -8.682  1.00 44.48           H  
ATOM   2198 HE22 GLN A 241      13.879 -19.132 -10.501  1.00 60.50           H  
ATOM   2199 HE21 GLN A 241      15.490 -18.540 -10.541  1.00 60.50           H  
ATOM   2200  N   ILE A 242      15.169 -13.978  -7.992  1.00 33.89           N  
ANISOU 2200  N   ILE A 242     5160   2859   4857   -305   -975     60
ATOM   2201  CA  ILE A 242      14.225 -13.107  -8.685  1.00 37.44           C  
ANISOU 2201  CA  ILE A 242     5653   3353   5218   -316   -970      8
ATOM   2202  C   ILE A 242      13.367 -13.929  -9.637  1.00 39.55           C  
ANISOU 2202  C   ILE A 242     5947   3650   5430   -352  -1008    -23
ATOM   2203  O   ILE A 242      13.871 -14.923 -10.170  1.00 39.15           O  
ANISOU 2203  O   ILE A 242     5893   3569   5413   -380  -1026    -69
ATOM   2204  CB  ILE A 242      14.992 -11.941  -9.414  1.00 31.58           C  
ANISOU 2204  CB  ILE A 242     4924   2579   4497   -314   -934    -58
ATOM   2205  CG1 ILE A 242      15.512 -10.937  -8.389  1.00 37.44           C  
ANISOU 2205  CG1 ILE A 242     5636   3302   5289   -273   -895    -20
ATOM   2206  CG2 ILE A 242      14.442 -11.231 -10.679  1.00 42.81           C  
ANISOU 2206  CG2 ILE A 242     6391   4045   5830   -323   -926   -109
ATOM   2207  CD1 ILE A 242      14.572  -9.999  -7.606  1.00 28.62           C  
ANISOU 2207  CD1 ILE A 242     4517   2243   4115   -245   -885     21
ATOM   2208  H   ILE A 242      16.130 -14.104  -8.275  1.00 33.89           H  
ATOM   2209  HA  ILE A 242      13.518 -12.704  -7.960  1.00 37.44           H  
ATOM   2210  HB  ILE A 242      15.880 -12.427  -9.817  1.00 31.58           H  
ATOM   2211 HG13 ILE A 242      16.367 -10.418  -8.820  1.00 37.44           H  
ATOM   2212 HG12 ILE A 242      16.072 -11.516  -7.655  1.00 37.44           H  
ATOM   2213 HG21 ILE A 242      15.193 -10.614 -11.173  1.00 42.81           H  
ATOM   2214 HG22 ILE A 242      13.987 -11.937 -11.373  1.00 42.81           H  
ATOM   2215 HG23 ILE A 242      13.591 -10.631 -10.354  1.00 42.81           H  
ATOM   2216 HD11 ILE A 242      13.556 -10.394  -7.628  1.00 28.62           H  
ATOM   2217 HD12 ILE A 242      14.787 -10.133  -6.545  1.00 28.62           H  
ATOM   2218 HD13 ILE A 242      14.621  -8.930  -7.811  1.00 28.62           H  
ATOM   2219  N   LEU A 243      12.110 -13.553  -9.759  1.00 40.74           N  
ANISOU 2219  N   LEU A 243     6121   3863   5497   -350  -1016      0
ATOM   2220  CA  LEU A 243      11.180 -14.317 -10.512  1.00 40.23           C  
ANISOU 2220  CA  LEU A 243     6080   3840   5366   -376  -1046    -23
ATOM   2221  C   LEU A 243      10.677 -13.517 -11.716  1.00 43.76           C  
ANISOU 2221  C   LEU A 243     6561   4304   5760   -384  -1032   -102
ATOM   2222  O   LEU A 243      10.551 -12.258 -11.619  1.00 44.76           O  
ANISOU 2222  O   LEU A 243     6701   4424   5882   -368   -994   -124
ATOM   2223  CB  LEU A 243       9.977 -14.591  -9.554  1.00 38.65           C  
ANISOU 2223  CB  LEU A 243     5890   3697   5100   -366  -1052     40
ATOM   2224  CG  LEU A 243      10.253 -15.441  -8.364  1.00 41.55           C  
ANISOU 2224  CG  LEU A 243     6230   4064   5493   -365  -1082    114
ATOM   2225  CD1 LEU A 243       8.924 -15.796  -7.621  1.00 49.27           C  
ANISOU 2225  CD1 LEU A 243     7167   4986   6566   -350  -1078    145
ATOM   2226  CD2 LEU A 243      11.010 -16.672  -8.721  1.00 41.58           C  
ANISOU 2226  CD2 LEU A 243     6242   4116   5441   -347  -1070    174
ATOM   2227  H   LEU A 243      11.918 -12.645  -9.362  1.00 40.74           H  
ATOM   2228  HA  LEU A 243      11.581 -15.280 -10.827  1.00 40.23           H  
ATOM   2229  HB3 LEU A 243       9.175 -15.119 -10.069  1.00 38.65           H  
ATOM   2230  HB2 LEU A 243       9.661 -13.637  -9.131  1.00 38.65           H  
ATOM   2231  HG  LEU A 243      10.841 -14.877  -7.639  1.00 41.55           H  
ATOM   2232 HD11 LEU A 243       8.340 -16.629  -8.013  1.00 49.27           H  
ATOM   2233 HD12 LEU A 243       9.083 -15.978  -6.558  1.00 49.27           H  
ATOM   2234 HD13 LEU A 243       8.153 -15.026  -7.575  1.00 49.27           H  
ATOM   2235 HD21 LEU A 243      10.625 -17.160  -9.617  1.00 41.58           H  
ATOM   2236 HD22 LEU A 243      12.098 -16.630  -8.660  1.00 41.58           H  
ATOM   2237 HD23 LEU A 243      10.710 -17.395  -7.963  1.00 41.58           H  
ATOM   2238  N   PRO A 244      10.360 -14.242 -12.805  1.00 46.24           N  
ANISOU 2238  N   PRO A 244     6888   4647   6033   -408  -1060   -147
ATOM   2239  CA  PRO A 244       9.879 -13.639 -14.000  1.00 49.24           C  
ANISOU 2239  CA  PRO A 244     7298   5051   6359   -411  -1048   -226
ATOM   2240  C   PRO A 244       8.462 -13.158 -13.845  1.00 50.23           C  
ANISOU 2240  C   PRO A 244     7456   5250   6381   -393  -1033   -207
ATOM   2241  O   PRO A 244       7.741 -13.458 -12.891  1.00 52.99           O  
ANISOU 2241  O   PRO A 244     7805   5637   6692   -387  -1041   -143
ATOM   2242  CB  PRO A 244       9.860 -14.853 -14.997  1.00 52.28           C  
ANISOU 2242  CB  PRO A 244     7671   5439   6753   -443  -1090   -285
ATOM   2243  CG  PRO A 244       9.571 -16.125 -14.178  1.00 53.06           C  
ANISOU 2243  CG  PRO A 244     7750   5562   6849   -451  -1126   -217
ATOM   2244  CD  PRO A 244      10.235 -15.746 -12.812  1.00 52.99           C  
ANISOU 2244  CD  PRO A 244     7724   5514   6894   -431  -1107   -132
ATOM   2245  HA  PRO A 244      10.485 -12.855 -14.455  1.00 49.24           H  
ATOM   2246  HB3 PRO A 244      10.921 -14.841 -15.245  1.00 52.28           H  
ATOM   2247  HB2 PRO A 244       9.269 -14.712 -15.901  1.00 52.28           H  
ATOM   2248  HG3 PRO A 244      10.004 -17.062 -14.528  1.00 53.06           H  
ATOM   2249  HG2 PRO A 244       8.523 -16.319 -13.947  1.00 53.06           H  
ATOM   2250  HD2 PRO A 244       9.545 -16.200 -12.101  1.00 52.99           H  
ATOM   2251  HD3 PRO A 244      11.216 -16.219 -12.756  1.00 52.99           H  
ATOM   2252  N   GLU A 245       7.973 -12.488 -14.899  1.00 50.64           N  
ANISOU 2252  N   GLU A 245     7534   5321   6384   -384  -1008   -264
ATOM   2253  CA  GLU A 245       6.577 -12.260 -15.083  1.00 50.41           C  
ANISOU 2253  CA  GLU A 245     7535   5360   6260   -362   -986   -247
ATOM   2254  C   GLU A 245       6.132 -13.128 -16.301  1.00 53.14           C  
ANISOU 2254  C   GLU A 245     7892   5769   6531   -367  -1011   -294
ATOM   2255  O   GLU A 245       5.040 -13.764 -16.263  1.00 59.79           O  
ANISOU 2255  O   GLU A 245     8730   6664   7324   -367  -1035   -258
ATOM   2256  CB  GLU A 245       6.362 -10.801 -15.434  1.00 54.16           C  
ANISOU 2256  CB  GLU A 245     8030   5822   6725   -339   -932   -267
ATOM   2257  CG  GLU A 245       6.712  -9.884 -14.199  1.00 55.07           C  
ANISOU 2257  CG  GLU A 245     8131   5889   6905   -331   -904   -228
ATOM   2258  CD  GLU A 245       5.799 -10.050 -12.984  1.00 51.60           C  
ANISOU 2258  CD  GLU A 245     7677   5465   6463   -326   -906   -148
ATOM   2259  OE1 GLU A 245       4.634 -10.014 -13.175  1.00 51.51           O  
ANISOU 2259  OE1 GLU A 245     7679   5506   6388   -322   -909   -118
ATOM   2260  OE2 GLU A 245       6.319  -9.915 -11.837  1.00 52.11           O1-
ANISOU 2260  OE2 GLU A 245     7717   5495   6588   -323   -903   -114
ATOM   2261  H   GLU A 245       8.641 -12.330 -15.640  1.00 50.64           H  
ATOM   2262  HA  GLU A 245       5.981 -12.626 -14.247  1.00 50.41           H  
ATOM   2263  HB3 GLU A 245       5.316 -10.685 -15.719  1.00 54.16           H  
ATOM   2264  HB2 GLU A 245       6.812 -10.356 -16.322  1.00 54.16           H  
ATOM   2265  HG3 GLU A 245       6.342  -8.905 -14.503  1.00 55.07           H  
ATOM   2266  HG2 GLU A 245       7.790  -9.818 -14.045  1.00 55.07           H  
ATOM   2267  N   GLY A 246       6.955 -13.044 -17.371  1.00 60.69           N  
ANISOU 2267  N   GLY A 246     8860   6726   7474   -367  -1005   -375
ATOM   2268  CA  GLY A 246       6.564 -13.209 -18.772  1.00 57.27           C  
ANISOU 2268  CA  GLY A 246     8427   6354   6979   -374  -1038   -438
ATOM   2269  C   GLY A 246       5.822 -11.920 -19.280  1.00 53.87           C  
ANISOU 2269  C   GLY A 246     8025   5982   6461   -345  -1012   -487
ATOM   2270  O   GLY A 246       5.621 -10.979 -18.524  1.00 58.74           O  
ANISOU 2270  O   GLY A 246     8662   6574   7081   -325   -966   -492
ATOM   2271  H   GLY A 246       7.873 -12.629 -17.296  1.00 60.69           H  
ATOM   2272  HA3 GLY A 246       5.791 -13.978 -18.770  1.00 57.27           H  
ATOM   2273  HA2 GLY A 246       7.353 -13.372 -19.506  1.00 57.27           H  
ATOM   2274  N   SER A 247       5.281 -11.967 -20.511  1.00 53.89           N  
ANISOU 2274  N   SER A 247     8025   6067   6385   -341  -1042   -524
ATOM   2275  CA  SER A 247       4.348 -10.915 -20.995  1.00 59.23           C  
ANISOU 2275  CA  SER A 247     8724   6816   6964   -305  -1018   -565
ATOM   2276  C   SER A 247       3.328 -11.501 -21.966  1.00 59.61           C  
ANISOU 2276  C   SER A 247     8776   6968   6905   -273  -1017   -506
ATOM   2277  O   SER A 247       3.703 -12.309 -22.866  1.00 62.96           O  
ANISOU 2277  O   SER A 247     9186   7400   7336   -282  -1036   -437
ATOM   2278  CB  SER A 247       5.092  -9.722 -21.609  1.00 56.24           C  
ANISOU 2278  CB  SER A 247     8336   6455   6578   -322  -1051   -684
ATOM   2279  OG  SER A 247       4.408  -8.558 -21.957  1.00 61.21           O  
ANISOU 2279  OG  SER A 247     8992   7130   7136   -284  -1016   -727
ATOM   2280  H   SER A 247       5.558 -12.752 -21.083  1.00 53.89           H  
ATOM   2281  HA  SER A 247       3.704 -10.657 -20.155  1.00 59.23           H  
ATOM   2282  HB3 SER A 247       5.645 -10.062 -22.484  1.00 56.24           H  
ATOM   2283  HB2 SER A 247       5.867  -9.331 -20.951  1.00 56.24           H  
ATOM   2284  HG  SER A 247       5.001  -7.812 -22.070  1.00 61.21           H  
ATOM   2285  N   GLY A 248       2.041 -11.150 -21.964  1.00 57.16           N  
ANISOU 2285  N   GLY A 248     8483   6738   6497   -230   -993   -527
ATOM   2286  CA  GLY A 248       1.096 -11.702 -22.894  1.00 54.53           C  
ANISOU 2286  CA  GLY A 248     8152   6507   6060   -189   -981   -463
ATOM   2287  C   GLY A 248      -0.170 -10.866 -22.695  1.00 52.99           C  
ANISOU 2287  C   GLY A 248     7985   6327   5820   -137   -904   -402
ATOM   2288  O   GLY A 248      -0.425 -10.620 -21.507  1.00 59.56           O  
ANISOU 2288  O   GLY A 248     8834   7082   6713   -138   -862   -396
ATOM   2289  H   GLY A 248       1.640 -10.592 -21.223  1.00 57.16           H  
ATOM   2290  HA3 GLY A 248       0.833 -12.667 -22.459  1.00 54.53           H  
ATOM   2291  HA2 GLY A 248       1.246 -11.796 -23.969  1.00 54.53           H  
ATOM   2292  N   ASP A 249      -0.936 -10.562 -23.775  1.00 50.10           N  
ANISOU 2292  N   ASP A 249     7621   6062   5352    -89   -883   -353
ATOM   2293  CA  ASP A 249      -2.267  -9.892 -23.688  1.00 52.09           C  
ANISOU 2293  CA  ASP A 249     7897   6335   5561    -33   -803   -291
ATOM   2294  C   ASP A 249      -3.226 -10.676 -22.836  1.00 56.45           C  
ANISOU 2294  C   ASP A 249     8442   6944   6062     -2   -775   -185
ATOM   2295  O   ASP A 249      -3.271 -11.918 -22.857  1.00 58.48           O  
ANISOU 2295  O   ASP A 249     8679   7262   6279    -10   -824   -173
ATOM   2296  CB  ASP A 249      -2.922  -9.546 -25.095  1.00 59.67           C  
ANISOU 2296  CB  ASP A 249     8866   7379   6426     16   -787   -348
ATOM   2297  CG  ASP A 249      -2.070  -8.803 -26.117  1.00 69.12           C  
ANISOU 2297  CG  ASP A 249    10076   8516   7672     -5   -793   -445
ATOM   2298  OD1 ASP A 249      -1.885  -7.579 -26.133  1.00 67.00           O  
ANISOU 2298  OD1 ASP A 249     9817   8137   7502    -35   -773   -441
ATOM   2299  OD2 ASP A 249      -1.485  -9.462 -27.018  1.00 56.48           O1-
ANISOU 2299  OD2 ASP A 249     8473   6981   6006     13   -817   -527
ATOM   2300  H   ASP A 249      -0.760 -10.917 -24.703  1.00 50.10           H  
ATOM   2301  HA  ASP A 249      -2.012  -8.892 -23.338  1.00 52.09           H  
ATOM   2302  HB3 ASP A 249      -3.681  -8.796 -24.870  1.00 59.67           H  
ATOM   2303  HB2 ASP A 249      -3.429 -10.412 -25.521  1.00 59.67           H  
ATOM   2304  N   ALA A 250      -4.153  -9.965 -22.243  1.00 50.28           N  
ANISOU 2304  N   ALA A 250     7677   6144   5285     33   -695   -108
ATOM   2305  CA  ALA A 250      -5.239 -10.571 -21.513  1.00 45.37           C  
ANISOU 2305  CA  ALA A 250     7048   5577   4613     70   -656     -3
ATOM   2306  C   ALA A 250      -6.609  -9.881 -21.679  1.00 45.18           C  
ANISOU 2306  C   ALA A 250     7042   5541   4582    123   -551     58
ATOM   2307  O   ALA A 250      -7.387  -9.794 -20.688  1.00 52.56           O  
ANISOU 2307  O   ALA A 250     7982   6393   5597    108   -503    104
ATOM   2308  CB  ALA A 250      -4.721 -10.598 -20.062  1.00 56.09           C  
ANISOU 2308  CB  ALA A 250     8393   6878   6041     24   -680     49
ATOM   2309  H   ALA A 250      -4.343  -8.994 -22.448  1.00 50.28           H  
ATOM   2310  HA  ALA A 250      -5.389 -11.594 -21.857  1.00 45.37           H  
ATOM   2311  HB1 ALA A 250      -4.634  -9.572 -19.703  1.00 56.09           H  
ATOM   2312  HB2 ALA A 250      -5.550 -10.923 -19.433  1.00 56.09           H  
ATOM   2313  HB3 ALA A 250      -3.807 -11.192 -20.060  1.00 56.09           H  
ATOM   2314  N   GLU A 251      -6.981  -9.578 -22.923  1.00 46.00           N  
ANISOU 2314  N   GLU A 251     7153   5732   4592    186   -515     55
ATOM   2315  CA  GLU A 251      -8.078  -8.687 -23.385  1.00 46.14           C  
ANISOU 2315  CA  GLU A 251     7185   5740   4605    243   -410    113
ATOM   2316  C   GLU A 251      -9.417  -8.939 -22.695  1.00 47.79           C  
ANISOU 2316  C   GLU A 251     7386   5994   4779    290   -341    232
ATOM   2317  O   GLU A 251     -10.097  -8.088 -22.082  1.00 53.09           O  
ANISOU 2317  O   GLU A 251     8063   6603   5507    305   -254    294
ATOM   2318  CB  GLU A 251      -8.161  -8.784 -24.926  1.00 46.98           C  
ANISOU 2318  CB  GLU A 251     7302   5917   4630    298   -392     63
ATOM   2319  CG  GLU A 251      -6.962  -8.125 -25.640  1.00 58.53           C  
ANISOU 2319  CG  GLU A 251     8780   7309   6150    258   -426    -42
ATOM   2320  CD  GLU A 251      -7.092  -6.753 -26.226  1.00 66.46           C  
ANISOU 2320  CD  GLU A 251     9800   8207   7246    253   -353    -25
ATOM   2321  OE1 GLU A 251      -8.116  -6.084 -25.931  1.00 69.34           O  
ANISOU 2321  OE1 GLU A 251    10171   8587   7587    312   -263     36
ATOM   2322  OE2 GLU A 251      -6.185  -6.325 -27.004  1.00 59.24           O1-
ANISOU 2322  OE2 GLU A 251     8887   7195   6428    192   -384    -69
ATOM   2323  H   GLU A 251      -6.402  -9.923 -23.675  1.00 46.00           H  
ATOM   2324  HA  GLU A 251      -7.764  -7.714 -23.007  1.00 46.14           H  
ATOM   2325  HB3 GLU A 251      -9.105  -8.355 -25.262  1.00 46.98           H  
ATOM   2326  HB2 GLU A 251      -8.220  -9.864 -25.061  1.00 46.98           H  
ATOM   2327  HG3 GLU A 251      -6.640  -8.745 -26.477  1.00 58.53           H  
ATOM   2328  HG2 GLU A 251      -6.188  -8.135 -24.872  1.00 58.53           H  
ATOM   2329  N   THR A 252      -9.860 -10.199 -22.734  1.00 46.96           N  
ANISOU 2329  N   THR A 252     7263   5993   4585    314   -374    264
ATOM   2330  CA  THR A 252     -11.067 -10.613 -21.981  1.00 46.56           C  
ANISOU 2330  CA  THR A 252     7203   5980   4508    358   -307    384
ATOM   2331  C   THR A 252     -11.048 -10.484 -20.437  1.00 48.34           C  
ANISOU 2331  C   THR A 252     7429   6090   4849    307   -282    432
ATOM   2332  O   THR A 252     -12.005  -9.950 -19.927  1.00 50.95           O  
ANISOU 2332  O   THR A 252     7761   6376   5220    334   -184    505
ATOM   2333  CB  THR A 252     -11.375 -12.116 -22.333  1.00 50.30           C  
ANISOU 2333  CB  THR A 252     7654   6576   4880    377   -363    407
ATOM   2334  OG1 THR A 252     -11.253 -12.419 -23.701  1.00 48.78           O  
ANISOU 2334  OG1 THR A 252     7457   6507   4571    433   -379    363
ATOM   2335  CG2 THR A 252     -12.737 -12.567 -21.961  1.00 56.85           C  
ANISOU 2335  CG2 THR A 252     8474   7437   5689    423   -287    539
ATOM   2336  H   THR A 252      -9.429 -10.934 -23.276  1.00 46.96           H  
ATOM   2337  HA  THR A 252     -11.929 -10.067 -22.363  1.00 46.56           H  
ATOM   2338  HB  THR A 252     -10.695 -12.736 -21.750  1.00 50.30           H  
ATOM   2339  HG1 THR A 252     -10.316 -12.511 -23.884  1.00 48.78           H  
ATOM   2340 HG21 THR A 252     -13.396 -11.869 -22.477  1.00 56.85           H  
ATOM   2341 HG22 THR A 252     -12.952 -13.595 -22.249  1.00 56.85           H  
ATOM   2342 HG23 THR A 252     -12.930 -12.504 -20.890  1.00 56.85           H  
ATOM   2343  N   LEU A 253      -9.944 -10.850 -19.780  1.00 46.11           N  
ANISOU 2343  N   LEU A 253     7140   5757   4623    234   -368    388
ATOM   2344  CA  LEU A 253      -9.735 -10.752 -18.343  1.00 49.30           C  
ANISOU 2344  CA  LEU A 253     7541   6061   5131    188   -354    426
ATOM   2345  C   LEU A 253      -9.723  -9.273 -17.919  1.00 47.48           C  
ANISOU 2345  C   LEU A 253     7321   5732   4989    181   -282    416
ATOM   2346  O   LEU A 253     -10.473  -8.992 -16.927  1.00 49.11           O  
ANISOU 2346  O   LEU A 253     7523   5894   5242    193   -201    484
ATOM   2347  CB  LEU A 253      -8.478 -11.586 -17.884  1.00 49.92           C  
ANISOU 2347  CB  LEU A 253     7610   6101   5256    115   -459    370
ATOM   2348  CG  LEU A 253      -8.359 -13.066 -18.406  1.00 50.00           C  
ANISOU 2348  CG  LEU A 253     7603   6181   5213    111   -515    409
ATOM   2349  CD1 LEU A 253      -7.695 -13.204 -19.826  1.00 46.46           C  
ANISOU 2349  CD1 LEU A 253     7144   5687   4822     41   -615    349
ATOM   2350  CD2 LEU A 253      -7.807 -14.032 -17.410  1.00 48.51           C  
ANISOU 2350  CD2 LEU A 253     7409   5989   5035    130   -451    520
ATOM   2351  H   LEU A 253      -9.119 -11.129 -20.292  1.00 46.11           H  
ATOM   2352  HA  LEU A 253     -10.605 -11.232 -17.895  1.00 49.30           H  
ATOM   2353  HB3 LEU A 253      -8.564 -11.703 -16.804  1.00 49.92           H  
ATOM   2354  HB2 LEU A 253      -7.492 -11.162 -18.075  1.00 49.92           H  
ATOM   2355  HG  LEU A 253      -9.371 -13.433 -18.574  1.00 50.00           H  
ATOM   2356 HD11 LEU A 253      -6.805 -12.590 -19.967  1.00 46.46           H  
ATOM   2357 HD12 LEU A 253      -7.401 -14.248 -19.935  1.00 46.46           H  
ATOM   2358 HD13 LEU A 253      -8.371 -12.945 -20.640  1.00 46.46           H  
ATOM   2359 HD21 LEU A 253      -8.453 -14.133 -16.538  1.00 48.51           H  
ATOM   2360 HD22 LEU A 253      -7.691 -15.028 -17.837  1.00 48.51           H  
ATOM   2361 HD23 LEU A 253      -6.867 -13.723 -16.952  1.00 48.51           H  
ATOM   2362  N   MET A 254      -9.019  -8.464 -18.705  1.00 47.15           N  
ANISOU 2362  N   MET A 254     7289   5649   4975    160   -309    330
ATOM   2363  CA  MET A 254      -9.072  -6.986 -18.637  1.00 48.11           C  
ANISOU 2363  CA  MET A 254     7417   5680   5181    150   -248    315
ATOM   2364  C   MET A 254     -10.461  -6.317 -18.825  1.00 44.23           C  
ANISOU 2364  C   MET A 254     6929   5195   4683    210   -129    384
ATOM   2365  O   MET A 254     -10.708  -5.408 -18.037  1.00 46.65           O  
ANISOU 2365  O   MET A 254     7229   5423   5073    198    -65    402
ATOM   2366  CB  MET A 254      -7.968  -6.370 -19.577  1.00 47.76           C  
ANISOU 2366  CB  MET A 254     7385   5619   5142    137   -287    219
ATOM   2367  CG  MET A 254      -6.491  -6.574 -18.953  1.00 46.96           C  
ANISOU 2367  CG  MET A 254     7278   5466   5098     69   -380    150
ATOM   2368  SD  MET A 254      -5.208  -5.408 -19.609  1.00 39.52           S  
ANISOU 2368  SD  MET A 254     6350   4493   4174     56   -410     42
ATOM   2369  CE  MET A 254      -6.115  -3.855 -19.196  1.00 42.68           C  
ANISOU 2369  CE  MET A 254     6752   4797   4669     53   -328     51
ATOM   2370  H   MET A 254      -8.368  -8.866 -19.363  1.00 47.15           H  
ATOM   2371  HA  MET A 254      -8.825  -6.653 -17.629  1.00 48.11           H  
ATOM   2372  HB3 MET A 254      -8.065  -5.312 -19.822  1.00 47.76           H  
ATOM   2373  HB2 MET A 254      -8.095  -6.857 -20.544  1.00 47.76           H  
ATOM   2374  HG3 MET A 254      -6.123  -7.589 -19.106  1.00 46.96           H  
ATOM   2375  HG2 MET A 254      -6.364  -6.423 -17.881  1.00 46.96           H  
ATOM   2376  HE1 MET A 254      -5.435  -3.272 -18.574  1.00 42.68           H  
ATOM   2377  HE2 MET A 254      -6.445  -3.188 -19.992  1.00 42.68           H  
ATOM   2378  HE3 MET A 254      -6.994  -4.008 -18.570  1.00 42.68           H  
ATOM   2379  N   ASP A 255     -11.341  -6.878 -19.700  1.00 44.01           N  
ANISOU 2379  N   ASP A 255     6904   5262   4556    276    -96    425
ATOM   2380  CA  ASP A 255     -12.686  -6.407 -19.906  1.00 48.61           C  
ANISOU 2380  CA  ASP A 255     7486   5855   5127    344     26    497
ATOM   2381  C   ASP A 255     -13.580  -6.849 -18.656  1.00 44.63           C  
ANISOU 2381  C   ASP A 255     6968   5338   4650    359     96    598
ATOM   2382  O   ASP A 255     -14.317  -6.015 -18.079  1.00 40.31           O  
ANISOU 2382  O   ASP A 255     6416   4742   4157    385    204    648
ATOM   2383  CB  ASP A 255     -13.446  -6.935 -21.134  1.00 48.25           C  
ANISOU 2383  CB  ASP A 255     7446   5930   4955    417     29    505
ATOM   2384  CG  ASP A 255     -13.027  -6.500 -22.487  1.00 54.08           C  
ANISOU 2384  CG  ASP A 255     8201   6677   5671    416    -13    409
ATOM   2385  OD1 ASP A 255     -12.566  -5.321 -22.553  1.00 64.81           O  
ANISOU 2385  OD1 ASP A 255     9566   7946   7111    357    -47    337
ATOM   2386  OD2 ASP A 255     -13.355  -7.232 -23.418  1.00 48.36           O1-
ANISOU 2386  OD2 ASP A 255     7480   6053   4842    477     -9    405
ATOM   2387  H   ASP A 255     -11.062  -7.696 -20.221  1.00 44.01           H  
ATOM   2388  HA  ASP A 255     -12.748  -5.323 -19.814  1.00 48.61           H  
ATOM   2389  HB3 ASP A 255     -14.525  -6.792 -21.074  1.00 48.25           H  
ATOM   2390  HB2 ASP A 255     -13.418  -8.024 -21.103  1.00 48.25           H  
ATOM   2391  N   ARG A 256     -13.504  -8.144 -18.255  1.00 49.75           N  
ANISOU 2391  N   ARG A 256     7607   6028   5266    340     38    627
ATOM   2392  CA  ARG A 256     -14.290  -8.722 -17.215  1.00 52.28           C  
ANISOU 2392  CA  ARG A 256     7915   6335   5615    347     96    720
ATOM   2393  C   ARG A 256     -13.958  -8.162 -15.811  1.00 56.11           C  
ANISOU 2393  C   ARG A 256     8393   6702   6223    284    105    699
ATOM   2394  O   ARG A 256     -14.852  -8.091 -14.938  1.00 62.50           O  
ANISOU 2394  O   ARG A 256     9192   7461   7095    294    197    757
ATOM   2395  CB  ARG A 256     -14.204 -10.267 -17.344  1.00 43.59           C  
ANISOU 2395  CB  ARG A 256     6807   5308   4448    335     13    742
ATOM   2396  CG  ARG A 256     -14.824 -10.910 -18.618  1.00 49.09           C  
ANISOU 2396  CG  ARG A 256     7501   6141   5011    403      4    772
ATOM   2397  CD  ARG A 256     -14.821 -12.418 -18.650  1.00 56.86           C  
ANISOU 2397  CD  ARG A 256     8471   7190   5942    387    -70    802
ATOM   2398  NE  ARG A 256     -15.555 -12.884 -19.831  1.00 59.14           N  
ANISOU 2398  NE  ARG A 256     8752   7623   6096    449    -92    818
ATOM   2399  CZ  ARG A 256     -15.878 -14.139 -20.152  1.00 61.23           C  
ANISOU 2399  CZ  ARG A 256     9000   7972   6291    444   -166    830
ATOM   2400  NH1 ARG A 256     -15.583 -15.148 -19.396  1.00 47.67           N  
ANISOU 2400  NH1 ARG A 256     7278   6205   4630    381   -223    834
ATOM   2401  NH2 ARG A 256     -16.468 -14.378 -21.326  1.00 62.00           N1+
ANISOU 2401  NH2 ARG A 256     9085   8210   6261    504   -183    837
ATOM   2402  H   ARG A 256     -12.793  -8.747 -18.643  1.00 49.75           H  
ATOM   2403  HA  ARG A 256     -15.326  -8.540 -17.500  1.00 52.28           H  
ATOM   2404  HB3 ARG A 256     -14.778 -10.697 -16.523  1.00 43.59           H  
ATOM   2405  HB2 ARG A 256     -13.193 -10.668 -17.274  1.00 43.59           H  
ATOM   2406  HG3 ARG A 256     -14.452 -10.589 -19.591  1.00 49.09           H  
ATOM   2407  HG2 ARG A 256     -15.827 -10.488 -18.682  1.00 49.09           H  
ATOM   2408  HD3 ARG A 256     -15.458 -12.826 -17.866  1.00 56.86           H  
ATOM   2409  HD2 ARG A 256     -13.840 -12.892 -18.630  1.00 56.86           H  
ATOM   2410  HE  ARG A 256     -15.943 -12.174 -20.435  1.00 59.14           H  
ATOM   2411 HH12 ARG A 256     -15.896 -16.032 -19.771  1.00 47.67           H  
ATOM   2412 HH11 ARG A 256     -14.993 -15.207 -18.578  1.00 47.67           H  
ATOM   2413 HH22 ARG A 256     -16.879 -15.257 -21.606  1.00 62.00           H  
ATOM   2414 HH21 ARG A 256     -16.566 -13.578 -21.935  1.00 62.00           H  
ATOM   2415  N   ILE A 257     -12.745  -7.724 -15.595  1.00 45.36           N  
ANISOU 2415  N   ILE A 257     7034   5299   4901    219      9    614
ATOM   2416  CA  ILE A 257     -12.332  -7.110 -14.328  1.00 50.17           C  
ANISOU 2416  CA  ILE A 257     7633   5808   5621    162      9    587
ATOM   2417  C   ILE A 257     -12.903  -5.693 -14.303  1.00 50.20           C  
ANISOU 2417  C   ILE A 257     7634   5745   5694    175    106    576
ATOM   2418  O   ILE A 257     -13.523  -5.257 -13.329  1.00 53.78           O  
ANISOU 2418  O   ILE A 257     8071   6133   6230    159    168    598
ATOM   2419  CB  ILE A 257     -10.858  -7.340 -14.011  1.00 48.70           C  
ANISOU 2419  CB  ILE A 257     7449   5597   5459    101   -106    501
ATOM   2420  CG1 ILE A 257     -10.475  -8.782 -13.870  1.00 46.59           C  
ANISOU 2420  CG1 ILE A 257     7176   5372   5153     78   -191    521
ATOM   2421  CG2 ILE A 257     -10.251  -6.474 -12.932  1.00 54.89           C  
ANISOU 2421  CG2 ILE A 257     8219   6283   6352     54    -96    461
ATOM   2422  CD1 ILE A 257      -9.022  -9.176 -14.082  1.00 50.12           C  
ANISOU 2422  CD1 ILE A 257     7625   5814   5604     32   -303    440
ATOM   2423  H   ILE A 257     -12.002  -7.689 -16.279  1.00 45.36           H  
ATOM   2424  HA  ILE A 257     -12.864  -7.766 -13.639  1.00 50.17           H  
ATOM   2425  HB  ILE A 257     -10.315  -7.006 -14.896  1.00 48.70           H  
ATOM   2426 HG13 ILE A 257     -11.100  -9.463 -14.446  1.00 46.59           H  
ATOM   2427 HG12 ILE A 257     -10.645  -9.062 -12.830  1.00 46.59           H  
ATOM   2428 HG21 ILE A 257     -10.587  -6.904 -11.989  1.00 54.89           H  
ATOM   2429 HG22 ILE A 257      -9.164  -6.438 -13.007  1.00 54.89           H  
ATOM   2430 HG23 ILE A 257     -10.512  -5.435 -13.129  1.00 54.89           H  
ATOM   2431 HD11 ILE A 257      -8.919  -9.957 -14.834  1.00 50.12           H  
ATOM   2432 HD12 ILE A 257      -8.408  -8.358 -14.459  1.00 50.12           H  
ATOM   2433 HD13 ILE A 257      -8.669  -9.555 -13.123  1.00 50.12           H  
ATOM   2434  N   LYS A 258     -12.700  -4.934 -15.397  1.00 48.37           N  
ANISOU 2434  N   LYS A 258     7416   5533   5430    207    123    541
ATOM   2435  CA  LYS A 258     -13.149  -3.514 -15.466  1.00 48.37           C  
ANISOU 2435  CA  LYS A 258     7412   5470   5496    220    212    526
ATOM   2436  C   LYS A 258     -14.665  -3.428 -15.386  1.00 54.51           C  
ANISOU 2436  C   LYS A 258     8182   6258   6270    283    341    616
ATOM   2437  O   LYS A 258     -15.224  -2.343 -15.038  1.00 58.12           O  
ANISOU 2437  O   LYS A 258     8631   6659   6792    299    433    616
ATOM   2438  CB  LYS A 258     -12.492  -2.862 -16.772  1.00  0.00           C  
ATOM   2439  CG  LYS A 258     -11.108  -2.403 -16.522  1.00  0.00           C  
ATOM   2440  CD  LYS A 258     -10.752  -1.524 -17.811  1.00  0.00           C  
ATOM   2441  CE  LYS A 258     -10.198  -2.482 -18.905  1.00  0.00           C  
ATOM   2442  NZ  LYS A 258      -9.721  -1.669 -20.030  1.00  0.00           N1+
ATOM   2443  H   LYS A 258     -12.257  -5.323 -16.217  1.00 48.37           H  
ATOM   2444  HA  LYS A 258     -12.739  -3.040 -14.574  1.00 48.37           H  
ATOM   2445  HB3 LYS A 258     -13.141  -2.039 -17.072  1.00  0.00           H  
ATOM   2446  HB2 LYS A 258     -12.634  -3.580 -17.580  1.00  0.00           H  
ATOM   2447  HG3 LYS A 258     -10.478  -3.271 -16.329  1.00  0.00           H  
ATOM   2448  HG2 LYS A 258     -10.993  -1.786 -15.631  1.00  0.00           H  
ATOM   2449  HD3 LYS A 258     -10.019  -0.769 -17.528  1.00  0.00           H  
ATOM   2450  HD2 LYS A 258     -11.559  -0.913 -18.216  1.00  0.00           H  
ATOM   2451  HE3 LYS A 258     -10.884  -3.191 -19.370  1.00  0.00           H  
ATOM   2452  HE2 LYS A 258      -9.293  -2.913 -18.478  1.00  0.00           H  
ATOM   2453  HZ1 LYS A 258     -10.497  -1.308 -20.566  1.00  0.00           H  
ATOM   2454  HZ2 LYS A 258      -9.165  -0.892 -19.703  1.00  0.00           H  
ATOM   2455  HZ3 LYS A 258      -9.237  -2.269 -20.684  1.00  0.00           H  
ATOM   2456  N   LYS A 259     -15.384  -4.520 -15.807  1.00 53.70           N  
ANISOU 2456  N   LYS A 259     8080   6226   6098    322    355    695
ATOM   2457  CA  LYS A 259     -16.871  -4.545 -15.829  1.00 53.80           C  
ANISOU 2457  CA  LYS A 259     8082   6250   6110    387    483    794
ATOM   2458  C   LYS A 259     -17.306  -4.608 -14.354  1.00 59.42           C  
ANISOU 2458  C   LYS A 259     8773   6886   6918    349    529    826
ATOM   2459  O   LYS A 259     -18.366  -4.031 -14.102  1.00 66.49           O  
ANISOU 2459  O   LYS A 259     9652   7711   7901    358    639    849
ATOM   2460  CB  LYS A 259     -17.185  -5.866 -16.676  1.00 57.98           C  
ANISOU 2460  CB  LYS A 259     8617   6899   6513    449    471    865
ATOM   2461  CG  LYS A 259     -18.587  -6.393 -16.611  1.00 69.88           C  
ANISOU 2461  CG  LYS A 259    10109   8425   8017    483    547    976
ATOM   2462  CD  LYS A 259     -19.639  -5.441 -17.252  1.00 71.69           C  
ANISOU 2462  CD  LYS A 259    10342   8789   8107    535    501   1026
ATOM   2463  CE  LYS A 259     -21.056  -5.858 -17.011  1.00 86.47           C  
ANISOU 2463  CE  LYS A 259    12215  10683   9958    475    380   1001
ATOM   2464  NZ  LYS A 259     -21.360  -7.219 -17.577  1.00 99.21           N1+
ANISOU 2464  NZ  LYS A 259    13814  12321  11561    499    430   1108
ATOM   2465  H   LYS A 259     -14.843  -5.271 -16.212  1.00 53.70           H  
ATOM   2466  HA  LYS A 259     -17.226  -3.693 -16.408  1.00 53.80           H  
ATOM   2467  HB3 LYS A 259     -16.682  -6.709 -16.202  1.00 57.98           H  
ATOM   2468  HB2 LYS A 259     -16.972  -5.691 -17.730  1.00 57.98           H  
ATOM   2469  HG3 LYS A 259     -18.839  -6.599 -15.571  1.00 69.88           H  
ATOM   2470  HG2 LYS A 259     -18.598  -7.343 -17.145  1.00 69.88           H  
ATOM   2471  HD3 LYS A 259     -19.436  -5.277 -18.310  1.00 71.69           H  
ATOM   2472  HD2 LYS A 259     -19.528  -4.456 -16.799  1.00 71.69           H  
ATOM   2473  HE3 LYS A 259     -21.733  -5.123 -17.446  1.00 86.47           H  
ATOM   2474  HE2 LYS A 259     -21.286  -5.864 -15.945  1.00 86.47           H  
ATOM   2475  HZ1 LYS A 259     -21.038  -7.535 -18.481  1.00 99.21           H  
ATOM   2476  HZ2 LYS A 259     -21.089  -7.882 -16.864  1.00 99.21           H  
ATOM   2477  HZ3 LYS A 259     -22.366  -7.247 -17.658  1.00 99.21           H  
ATOM   2478  N   GLN A 260     -16.557  -5.253 -13.467  1.00 60.89           N  
ANISOU 2478  N   GLN A 260     8957   7084   7094    305    446    826
ATOM   2479  CA  GLN A 260     -16.746  -4.973 -12.004  1.00 59.27           C  
ANISOU 2479  CA  GLN A 260     8732   6808   6981    263    478    846
ATOM   2480  C   GLN A 260     -16.393  -3.538 -11.550  1.00 54.15           C  
ANISOU 2480  C   GLN A 260     8067   6057   6451    217    508    773
ATOM   2481  O   GLN A 260     -17.159  -2.940 -10.809  1.00 55.49           O  
ANISOU 2481  O   GLN A 260     8213   6160   6709    215    610    798
ATOM   2482  CB  GLN A 260     -16.007  -6.035 -11.105  1.00 56.60           C  
ANISOU 2482  CB  GLN A 260     8396   6495   6615    216    361    836
ATOM   2483  CG  GLN A 260     -16.362  -7.513 -11.455  1.00 63.72           C  
ANISOU 2483  CG  GLN A 260     9312   7507   7391    249    293    872
ATOM   2484  CD  GLN A 260     -17.804  -7.762 -11.277  1.00 69.78           C  
ANISOU 2484  CD  GLN A 260    10071   8312   8129    268    315    968
ATOM   2485  OE1 GLN A 260     -18.274  -7.636 -10.174  1.00 59.49           O  
ANISOU 2485  OE1 GLN A 260     8755   6949   6898    232    333    986
ATOM   2486  NE2 GLN A 260     -18.507  -8.223 -12.274  1.00 71.32           N  
ANISOU 2486  NE2 GLN A 260    10272   8610   8216    325    314   1029
ATOM   2487  H   GLN A 260     -15.736  -5.776 -13.736  1.00 60.89           H  
ATOM   2488  HA  GLN A 260     -17.817  -5.138 -11.888  1.00 59.27           H  
ATOM   2489  HB3 GLN A 260     -16.270  -5.976 -10.048  1.00 56.60           H  
ATOM   2490  HB2 GLN A 260     -14.956  -6.036 -11.394  1.00 56.60           H  
ATOM   2491  HG3 GLN A 260     -15.790  -8.305 -10.971  1.00 63.72           H  
ATOM   2492  HG2 GLN A 260     -16.015  -7.575 -12.486  1.00 63.72           H  
ATOM   2493 HE22 GLN A 260     -19.484  -8.465 -12.192  1.00 71.32           H  
ATOM   2494 HE21 GLN A 260     -17.996  -8.402 -13.126  1.00 71.32           H  
ATOM   2495  N   LEU A 261     -15.187  -3.065 -11.876  1.00 57.43           N  
ANISOU 2495  N   LEU A 261     8490   6460   6871    179    424    681
ATOM   2496  CA  LEU A 261     -14.641  -1.828 -11.334  1.00 58.08           C  
ANISOU 2496  CA  LEU A 261     8554   6457   7058    138    446    607
ATOM   2497  C   LEU A 261     -15.517  -0.566 -11.711  1.00 54.69           C  
ANISOU 2497  C   LEU A 261     8113   5984   6684    176    579    625
ATOM   2498  O   LEU A 261     -15.745   0.229 -10.818  1.00 54.14           O  
ANISOU 2498  O   LEU A 261     8016   5837   6717    144    628    581
ATOM   2499  CB  LEU A 261     -13.198  -1.612 -11.770  1.00 57.36           C  
ANISOU 2499  CB  LEU A 261     8475   6371   6947    105    340    518
ATOM   2500  CG  LEU A 261     -12.199  -2.687 -11.277  1.00 55.82           C  
ANISOU 2500  CG  LEU A 261     8272   6161   6776     43    230    463
ATOM   2501  CD1 LEU A 261     -10.787  -2.723 -12.022  1.00 56.75           C  
ANISOU 2501  CD1 LEU A 261     8371   6264   6929     17    229    501
ATOM   2502  CD2 LEU A 261     -12.008  -2.795  -9.720  1.00 47.52           C  
ANISOU 2502  CD2 LEU A 261     7246   5172   5638     40    115    439
ATOM   2503  H   LEU A 261     -14.506  -3.732 -12.211  1.00 57.43           H  
ATOM   2504  HA  LEU A 261     -14.684  -1.893 -10.247  1.00 58.08           H  
ATOM   2505  HB3 LEU A 261     -12.829  -0.618 -11.516  1.00 57.36           H  
ATOM   2506  HB2 LEU A 261     -13.150  -1.548 -12.857  1.00 57.36           H  
ATOM   2507  HG  LEU A 261     -12.666  -3.635 -11.544  1.00 55.82           H  
ATOM   2508 HD11 LEU A 261     -10.214  -1.799 -11.940  1.00 56.75           H  
ATOM   2509 HD12 LEU A 261     -10.178  -3.521 -11.599  1.00 56.75           H  
ATOM   2510 HD13 LEU A 261     -10.867  -2.920 -13.091  1.00 56.75           H  
ATOM   2511 HD21 LEU A 261     -12.571  -1.969  -9.285  1.00 47.52           H  
ATOM   2512 HD22 LEU A 261     -12.407  -3.697  -9.256  1.00 47.52           H  
ATOM   2513 HD23 LEU A 261     -10.992  -2.640  -9.357  1.00 47.52           H  
ATOM   2514  N   ARG A 262     -16.150  -0.577 -12.866  1.00 61.77           N  
ANISOU 2514  N   ARG A 262     9024   6930   7514    246    640    687
ATOM   2515  CA  ARG A 262     -17.249   0.293 -13.286  1.00 59.94           C  
ANISOU 2515  CA  ARG A 262     8779   6655   7339    290    780    719
ATOM   2516  C   ARG A 262     -18.601   0.214 -12.402  1.00 54.74           C  
ANISOU 2516  C   ARG A 262     8096   5959   6745    307    897    798
ATOM   2517  O   ARG A 262     -19.400   1.068 -12.613  1.00 54.40           O  
ANISOU 2517  O   ARG A 262     8025   5833   6813    299   1001    789
ATOM   2518  CB  ARG A 262     -17.705   0.015 -14.714  1.00  0.00           C  
ATOM   2519  CG  ARG A 262     -16.522   0.396 -15.661  1.00  0.00           C  
ATOM   2520  CD  ARG A 262     -16.486  -0.173 -17.077  1.00  0.00           C  
ATOM   2521  NE  ARG A 262     -17.525   0.494 -17.866  1.00  0.00           N  
ATOM   2522  CZ  ARG A 262     -17.390   1.305 -18.923  1.00  0.00           C  
ATOM   2523  NH1 ARG A 262     -16.204   1.537 -19.465  1.00  0.00           N  
ATOM   2524  NH2 ARG A 262     -18.410   2.088 -19.321  1.00  0.00           N1+
ATOM   2525  H   ARG A 262     -15.797  -1.188 -13.589  1.00 61.77           H  
ATOM   2526  HA  ARG A 262     -16.976   1.347 -13.255  1.00 59.94           H  
ATOM   2527  HB3 ARG A 262     -18.563   0.656 -14.915  1.00  0.00           H  
ATOM   2528  HB2 ARG A 262     -18.040  -1.011 -14.864  1.00  0.00           H  
ATOM   2529  HG3 ARG A 262     -15.519   0.283 -15.250  1.00  0.00           H  
ATOM   2530  HG2 ARG A 262     -16.644   1.476 -15.735  1.00  0.00           H  
ATOM   2531  HD3 ARG A 262     -16.742  -1.232 -17.108  1.00  0.00           H  
ATOM   2532  HD2 ARG A 262     -15.477   0.027 -17.437  1.00  0.00           H  
ATOM   2533  HE  ARG A 262     -18.426   0.254 -17.478  1.00  0.00           H  
ATOM   2534 HH12 ARG A 262     -16.270   2.201 -20.223  1.00  0.00           H  
ATOM   2535 HH11 ARG A 262     -15.566   0.754 -19.476  1.00  0.00           H  
ATOM   2536 HH22 ARG A 262     -18.296   2.963 -19.812  1.00  0.00           H  
ATOM   2537 HH21 ARG A 262     -19.286   2.086 -18.819  1.00  0.00           H  
ATOM   2538  N   GLU A 263     -18.797  -0.768 -11.478  1.00 57.30           N  
ANISOU 2538  N   GLU A 263     8426   6338   7006    328    885    875
ATOM   2539  CA  GLU A 263     -19.864  -0.790 -10.537  1.00 57.28           C  
ANISOU 2539  CA  GLU A 263     8400   6294   7070    337    990    949
ATOM   2540  C   GLU A 263     -19.276  -0.375  -9.119  1.00 59.51           C  
ANISOU 2540  C   GLU A 263     8654   6487   7470    259    983    882
ATOM   2541  O   GLU A 263     -20.063  -0.283  -8.149  1.00 61.97           O  
ANISOU 2541  O   GLU A 263     8940   6743   7864    258   1085    923
ATOM   2542  CB  GLU A 263     -20.649  -2.084 -10.405  1.00 60.68           C  
ANISOU 2542  CB  GLU A 263     8844   6808   7405    367    958   1036
ATOM   2543  CG  GLU A 263     -21.339  -2.611 -11.678  1.00 62.48           C  
ANISOU 2543  CG  GLU A 263     9100   7152   7486    418    886   1059
ATOM   2544  CD  GLU A 263     -22.210  -3.842 -11.498  1.00 73.74           C  
ANISOU 2544  CD  GLU A 263    10531   8667   8820    463    883   1159
ATOM   2545  OE1 GLU A 263     -22.577  -4.550 -12.475  1.00 77.30           O  
ANISOU 2545  OE1 GLU A 263    10966   9107   9296    512   1007   1257
ATOM   2546  OE2 GLU A 263     -22.544  -4.152 -10.328  1.00 72.51           O1-
ANISOU 2546  OE2 GLU A 263    10392   8590   8568    451    759   1140
ATOM   2547  H   GLU A 263     -18.052  -1.451 -11.489  1.00 57.30           H  
ATOM   2548  HA  GLU A 263     -20.617  -0.066 -10.849  1.00 57.28           H  
ATOM   2549  HB3 GLU A 263     -21.376  -1.914  -9.611  1.00 60.68           H  
ATOM   2550  HB2 GLU A 263     -20.000  -2.794  -9.892  1.00 60.68           H  
ATOM   2551  HG3 GLU A 263     -20.593  -2.890 -12.421  1.00 62.48           H  
ATOM   2552  HG2 GLU A 263     -22.002  -1.860 -12.107  1.00 62.48           H  
ATOM   2553  N   TRP A 264     -17.962  -0.113  -9.041  1.00 60.95           N  
ANISOU 2553  N   TRP A 264     8839   6658   7662    197    867    781
ATOM   2554  CA  TRP A 264     -17.270   0.263  -7.810  1.00 54.42           C  
ANISOU 2554  CA  TRP A 264     7980   5758   6940    128    856    709
ATOM   2555  C   TRP A 264     -16.986   1.726  -7.810  1.00 58.85           C  
ANISOU 2555  C   TRP A 264     8514   6246   7600    111    921    636
ATOM   2556  O   TRP A 264     -17.318   2.398  -6.825  1.00 60.54           O  
ANISOU 2556  O   TRP A 264     8689   6388   7926     82    997    609
ATOM   2557  CB  TRP A 264     -15.954  -0.565  -7.597  1.00 56.94           C  
ANISOU 2557  CB  TRP A 264     8309   6107   7217     75    700    645
ATOM   2558  CG  TRP A 264     -15.993  -2.066  -7.317  1.00 54.94           C  
ANISOU 2558  CG  TRP A 264     8074   5912   6888     77    630    703
ATOM   2559  CD1 TRP A 264     -17.022  -2.939  -7.547  1.00 52.41           C  
ANISOU 2559  CD1 TRP A 264     7763   5630   6520    123    685    806
ATOM   2560  CD2 TRP A 264     -14.919  -2.890  -6.801  1.00 51.30           C  
ANISOU 2560  CD2 TRP A 264     7620   5479   6392     33    497    667
ATOM   2561  NE1 TRP A 264     -16.641  -4.221  -7.249  1.00 55.83           N  
ANISOU 2561  NE1 TRP A 264     8209   6114   6890    108    590    831
ATOM   2562  CE2 TRP A 264     -15.417  -4.245  -6.697  1.00 51.70           C  
ANISOU 2562  CE2 TRP A 264     7684   5582   6376     52    475    747
ATOM   2563  CE3 TRP A 264     -13.602  -2.689  -6.289  1.00 56.25           C  
ANISOU 2563  CE3 TRP A 264     8239   6093   7039    -17    398    578
ATOM   2564  CZ2 TRP A 264     -14.754  -5.283  -6.034  1.00 53.05           C  
ANISOU 2564  CZ2 TRP A 264     7863   5787   6506     20    358    740
ATOM   2565  CZ3 TRP A 264     -12.854  -3.712  -5.715  1.00 60.41           C  
ANISOU 2565  CZ3 TRP A 264     8774   6654   7525    -44    285    575
ATOM   2566  CH2 TRP A 264     -13.406  -5.031  -5.591  1.00 58.22           C  
ANISOU 2566  CH2 TRP A 264     8511   6424   7187    -27    266    654
ATOM   2567  H   TRP A 264     -17.357  -0.231  -9.841  1.00 60.95           H  
ATOM   2568  HA  TRP A 264     -17.950  -0.001  -7.000  1.00 54.42           H  
ATOM   2569  HB3 TRP A 264     -15.549  -0.137  -6.680  1.00 56.94           H  
ATOM   2570  HB2 TRP A 264     -15.356  -0.287  -8.465  1.00 56.94           H  
ATOM   2571  HD1 TRP A 264     -17.902  -2.567  -8.051  1.00 52.41           H  
ATOM   2572  HE1 TRP A 264     -17.290  -4.960  -7.478  1.00 55.83           H  
ATOM   2573  HE3 TRP A 264     -13.219  -1.681  -6.355  1.00 56.25           H  
ATOM   2574  HZ2 TRP A 264     -15.267  -6.221  -5.888  1.00 53.05           H  
ATOM   2575  HZ3 TRP A 264     -11.851  -3.475  -5.391  1.00 60.41           H  
ATOM   2576  HH2 TRP A 264     -12.809  -5.849  -5.216  1.00 58.22           H  
ATOM   2577  N   ASP A 265     -16.475   2.261  -8.952  1.00 55.94           N  
ANISOU 2577  N   ASP A 265     8164   5897   7194    129    894    601
ATOM   2578  CA  ASP A 265     -16.198   3.663  -9.155  1.00 52.92           C  
ANISOU 2578  CA  ASP A 265     7758   5454   6897    113    940    528
ATOM   2579  C   ASP A 265     -16.811   3.974 -10.502  1.00 58.28           C  
ANISOU 2579  C   ASP A 265     8462   6159   7522    174    979    555
ATOM   2580  O   ASP A 265     -16.752   3.146 -11.366  1.00 61.07           O  
ANISOU 2580  O   ASP A 265     8852   6582   7771    192    889    554
ATOM   2581  CB  ASP A 265     -14.683   4.041  -8.990  1.00 52.22           C  
ANISOU 2581  CB  ASP A 265     7660   5358   6824     50    823    421
ATOM   2582  CG  ASP A 265     -14.335   5.567  -8.900  1.00 54.63           C  
ANISOU 2582  CG  ASP A 265     7934   5604   7220     29    870    343
ATOM   2583  OD1 ASP A 265     -15.255   6.261  -8.460  1.00 61.92           O  
ANISOU 2583  OD1 ASP A 265     8838   6479   8211     56    998    366
ATOM   2584  OD2 ASP A 265     -13.126   5.911  -9.026  1.00 55.63           O1-
ANISOU 2584  OD2 ASP A 265     8051   5731   7353    -12    783    261
ATOM   2585  H   ASP A 265     -16.419   1.663  -9.764  1.00 55.94           H  
ATOM   2586  HA  ASP A 265     -16.813   4.128  -8.384  1.00 52.92           H  
ATOM   2587  HB3 ASP A 265     -13.905   3.590  -9.605  1.00 52.22           H  
ATOM   2588  HB2 ASP A 265     -14.414   3.725  -7.982  1.00 52.22           H  
ATOM   2589  N   GLU A 266     -17.279   5.252 -10.595  1.00 62.24           N  
ANISOU 2589  N   GLU A 266     8942   6607   8099    206   1116    579
ATOM   2590  CA  GLU A 266     -18.054   5.932 -11.682  1.00 58.04           C  
ANISOU 2590  CA  GLU A 266     8427   6092   7533    269   1173    608
ATOM   2591  C   GLU A 266     -18.327   5.012 -12.899  1.00 61.25           C  
ANISOU 2591  C   GLU A 266     8879   6602   7792    328   1119    671
ATOM   2592  O   GLU A 266     -19.298   4.297 -12.842  1.00 70.66           O  
ANISOU 2592  O   GLU A 266    10084   7847   8917    335   1077    722
ATOM   2593  CB  GLU A 266     -17.425   7.288 -12.111  1.00 54.01           C  
ANISOU 2593  CB  GLU A 266     7913   5553   7054    237   1128    508
ATOM   2594  CG  GLU A 266     -15.921   7.179 -12.111  1.00 53.46           C  
ANISOU 2594  CG  GLU A 266     7879   5548   6886    214    971    455
ATOM   2595  CD  GLU A 266     -15.105   7.874 -13.297  1.00 51.64           C  
ANISOU 2595  CD  GLU A 266     7636   5281   6702    170    923    353
ATOM   2596  OE1 GLU A 266     -15.665   8.334 -14.298  1.00 50.93           O  
ANISOU 2596  OE1 GLU A 266     7506   5120   6725    145    995    312
ATOM   2597  OE2 GLU A 266     -13.876   7.821 -13.200  1.00 57.89           O1-
ANISOU 2597  OE2 GLU A 266     8457   6116   7422    162    817    312
ATOM   2598  H   GLU A 266     -17.150   5.864  -9.802  1.00 62.24           H  
ATOM   2599  HA  GLU A 266     -19.068   6.132 -11.334  1.00 58.04           H  
ATOM   2600  HB3 GLU A 266     -17.752   7.958 -11.316  1.00 54.01           H  
ATOM   2601  HB2 GLU A 266     -17.892   7.667 -13.021  1.00 54.01           H  
ATOM   2602  HG3 GLU A 266     -15.546   6.157 -12.174  1.00 53.46           H  
ATOM   2603  HG2 GLU A 266     -15.641   7.684 -11.187  1.00 53.46           H  
ATOM   2604  N   ASN A 267     -17.436   5.069 -13.831  1.00 39.20           N  
ATOM   2605  CA  ASN A 267     -17.279   4.114 -14.919  1.00 38.03           C  
ATOM   2606  C   ASN A 267     -15.727   4.072 -15.106  1.00 38.61           C  
ATOM   2607  O   ASN A 267     -15.189   4.505 -16.157  1.00 38.19           O  
ATOM   2608  CB  ASN A 267     -18.046   4.567 -16.152  1.00  0.00           C  
ATOM   2609  CG  ASN A 267     -19.503   4.098 -16.363  1.00  0.00           C  
ATOM   2610  OD1 ASN A 267     -19.834   2.988 -16.032  1.00  0.00           O  
ATOM   2611  ND2 ASN A 267     -20.340   4.992 -16.833  1.00  0.00           N  
ATOM   2612  H   ASN A 267     -16.637   5.627 -13.566  1.00 39.20           H  
ATOM   2613  HA  ASN A 267     -17.793   3.227 -14.547  1.00 38.03           H  
ATOM   2614  HB3 ASN A 267     -17.535   4.186 -17.035  1.00  0.00           H  
ATOM   2615  HB2 ASN A 267     -17.974   5.649 -16.265  1.00  0.00           H  
ATOM   2616 HD22 ASN A 267     -21.330   4.831 -16.950  1.00  0.00           H  
ATOM   2617 HD21 ASN A 267     -20.038   5.911 -17.122  1.00  0.00           H  
ATOM   2618  N   LEU A 268     -15.113   3.704 -13.990  1.00 39.83           N  
ATOM   2619  CA  LEU A 268     -13.628   3.778 -13.760  1.00 39.77           C  
ATOM   2620  C   LEU A 268     -12.763   3.199 -14.972  1.00 40.23           C  
ATOM   2621  O   LEU A 268     -12.694   1.949 -14.985  1.00 39.92           O  
ATOM   2622  CB  LEU A 268     -13.455   3.066 -12.404  1.00  0.00           C  
ATOM   2623  CG  LEU A 268     -12.022   2.685 -11.801  1.00  0.00           C  
ATOM   2624  CD1 LEU A 268     -11.099   3.914 -11.710  1.00  0.00           C  
ATOM   2625  CD2 LEU A 268     -12.126   1.937 -10.476  1.00  0.00           C  
ATOM   2626  H   LEU A 268     -15.620   3.528 -13.134  1.00 39.83           H  
ATOM   2627  HA  LEU A 268     -13.326   4.825 -13.733  1.00 39.77           H  
ATOM   2628  HB3 LEU A 268     -13.878   2.063 -12.454  1.00  0.00           H  
ATOM   2629  HB2 LEU A 268     -14.125   3.585 -11.719  1.00  0.00           H  
ATOM   2630  HG  LEU A 268     -11.557   2.011 -12.520  1.00  0.00           H  
ATOM   2631 HD11 LEU A 268     -10.726   4.228 -12.685  1.00  0.00           H  
ATOM   2632 HD12 LEU A 268     -11.676   4.757 -11.330  1.00  0.00           H  
ATOM   2633 HD13 LEU A 268     -10.306   3.778 -10.976  1.00  0.00           H  
ATOM   2634 HD21 LEU A 268     -11.480   1.059 -10.513  1.00  0.00           H  
ATOM   2635 HD22 LEU A 268     -11.740   2.494  -9.623  1.00  0.00           H  
ATOM   2636 HD23 LEU A 268     -13.125   1.574 -10.233  1.00  0.00           H  
ATOM   2637  N   LYS A 269     -12.244   3.954 -15.888  1.00 40.52           N  
ATOM   2638  CA  LYS A 269     -11.715   3.455 -17.164  1.00 40.12           C  
ATOM   2639  C   LYS A 269     -10.621   4.368 -17.789  1.00 40.07           C  
ATOM   2640  O   LYS A 269      -9.722   3.818 -18.469  1.00 39.51           O  
ATOM   2641  CB  LYS A 269     -12.909   3.086 -18.160  1.00  0.00           C  
ATOM   2642  CG  LYS A 269     -12.500   2.421 -19.503  1.00  0.00           C  
ATOM   2643  CD  LYS A 269     -12.336   3.348 -20.717  1.00  0.00           C  
ATOM   2644  CE  LYS A 269     -11.868   2.576 -22.022  1.00  0.00           C  
ATOM   2645  NZ  LYS A 269     -12.037   3.391 -23.270  1.00  0.00           N1+
ATOM   2646  H   LYS A 269     -12.325   4.960 -15.852  1.00 40.52           H  
ATOM   2647  HA  LYS A 269     -11.230   2.496 -16.981  1.00 40.12           H  
ATOM   2648  HB3 LYS A 269     -13.448   3.996 -18.423  1.00  0.00           H  
ATOM   2649  HB2 LYS A 269     -13.618   2.388 -17.714  1.00  0.00           H  
ATOM   2650  HG3 LYS A 269     -13.321   1.783 -19.829  1.00  0.00           H  
ATOM   2651  HG2 LYS A 269     -11.662   1.733 -19.391  1.00  0.00           H  
ATOM   2652  HD3 LYS A 269     -11.643   4.136 -20.423  1.00  0.00           H  
ATOM   2653  HD2 LYS A 269     -13.247   3.938 -20.811  1.00  0.00           H  
ATOM   2654  HE3 LYS A 269     -12.529   1.711 -22.087  1.00  0.00           H  
ATOM   2655  HE2 LYS A 269     -10.886   2.113 -21.925  1.00  0.00           H  
ATOM   2656  HZ1 LYS A 269     -13.014   3.465 -23.518  1.00  0.00           H  
ATOM   2657  HZ2 LYS A 269     -11.618   4.307 -23.343  1.00  0.00           H  
ATOM   2658  HZ3 LYS A 269     -11.609   2.797 -23.966  1.00  0.00           H  
ATOM   2659  N   ASP A 270     -10.781   5.658 -17.687  1.00 39.24           N  
ATOM   2660  CA  ASP A 270     -10.035   6.643 -18.453  1.00 39.28           C  
ATOM   2661  C   ASP A 270      -8.619   6.795 -17.807  1.00 39.02           C  
ATOM   2662  O   ASP A 270      -8.333   7.858 -17.298  1.00 37.21           O  
ATOM   2663  CB  ASP A 270     -10.788   7.984 -18.717  1.00  0.00           C  
ATOM   2664  CG  ASP A 270     -12.159   8.050 -19.269  1.00  0.00           C  
ATOM   2665  OD1 ASP A 270     -12.752   9.156 -19.223  1.00  0.00           O  
ATOM   2666  OD2 ASP A 270     -12.507   7.110 -19.985  1.00  0.00           O1-
ATOM   2667  H   ASP A 270     -11.539   6.073 -17.165  1.00 39.24           H  
ATOM   2668  HA  ASP A 270      -9.804   6.210 -19.426  1.00 39.28           H  
ATOM   2669  HB3 ASP A 270     -10.241   8.453 -19.535  1.00  0.00           H  
ATOM   2670  HB2 ASP A 270     -10.482   8.628 -17.892  1.00  0.00           H  
ATOM   2671  N   ASP A 271      -7.790   5.759 -17.927  1.00 70.96           N  
ANISOU 2671  N   ASP A 271    10303   8055   8604    240    386    148
ATOM   2672  CA  ASP A 271      -6.338   5.777 -17.888  1.00 65.15           C  
ANISOU 2672  CA  ASP A 271     9582   7318   7853    210    296     68
ATOM   2673  C   ASP A 271      -5.749   6.186 -16.460  1.00 59.99           C  
ANISOU 2673  C   ASP A 271     8902   6602   7288    142    251     20
ATOM   2674  O   ASP A 271      -4.621   6.685 -16.417  1.00 70.10           O  
ANISOU 2674  O   ASP A 271    10189   7875   8571    110    174    -40
ATOM   2675  CB  ASP A 271      -5.568   6.450 -19.025  1.00  0.00           C  
ATOM   2676  CG  ASP A 271      -5.823   5.962 -20.454  1.00  0.00           C  
ATOM   2677  OD1 ASP A 271      -6.204   4.788 -20.594  1.00  0.00           O  
ATOM   2678  OD2 ASP A 271      -5.349   6.681 -21.393  1.00  0.00           O1-
ATOM   2679  HA  ASP A 271      -6.040   4.729 -17.857  1.00 65.15           H  
ATOM   2680  HB3 ASP A 271      -4.487   6.369 -18.910  1.00  0.00           H  
ATOM   2681  HB2 ASP A 271      -5.751   7.525 -19.033  1.00  0.00           H  
ATOM   2682  H   ASP A 271      -8.212   4.912 -18.281  1.00 70.96           H  
ATOM   2683  N   SER A 272      -6.566   6.150 -15.401  1.00 59.92           N  
ANISOU 2683  N   SER A 272     8861   6550   7354    124    305     45
ATOM   2684  CA  SER A 272      -6.004   6.151 -14.011  1.00 56.49           C  
ANISOU 2684  CA  SER A 272     8396   6075   6992     64    259      6
ATOM   2685  C   SER A 272      -5.159   4.882 -13.910  1.00 58.93           C  
ANISOU 2685  C   SER A 272     8710   6417   7263     34    161      9
ATOM   2686  O   SER A 272      -3.944   4.942 -14.149  1.00 61.87           O  
ANISOU 2686  O   SER A 272     9058   6764   7684    -11    113    -20
ATOM   2687  CB  SER A 272      -7.210   6.209 -13.025  1.00 58.62           C  
ANISOU 2687  CB  SER A 272     8626   6298   7348     52    342     27
ATOM   2688  OG  SER A 272      -8.153   5.209 -13.389  1.00 62.27           O  
ANISOU 2688  OG  SER A 272     9089   6783   7786     68    372     96
ATOM   2689  H   SER A 272      -7.441   5.649 -15.457  1.00 59.92           H  
ATOM   2690  HA  SER A 272      -5.349   7.021 -13.956  1.00 56.49           H  
ATOM   2691  HB3 SER A 272      -7.735   7.116 -13.327  1.00 58.62           H  
ATOM   2692  HB2 SER A 272      -6.908   6.325 -11.985  1.00 58.62           H  
ATOM   2693  HG  SER A 272      -8.979   5.699 -13.393  1.00 62.27           H  
ATOM   2694  N   LEU A 273      -5.823   3.745 -13.755  1.00 58.15           N  
ANISOU 2694  N   LEU A 273     8639   6376   7078     59    131     44
ATOM   2695  CA  LEU A 273      -5.325   2.382 -14.173  1.00 47.37           C  
ANISOU 2695  CA  LEU A 273     7277   5044   5678     33     44     53
ATOM   2696  C   LEU A 273      -4.612   2.277 -15.582  1.00 48.07           C  
ANISOU 2696  C   LEU A 273     7391   5168   5707     30    -41      8
ATOM   2697  O   LEU A 273      -5.124   2.937 -16.530  1.00 49.55           O  
ANISOU 2697  O   LEU A 273     7603   5389   5836     68    -25      0
ATOM   2698  CB  LEU A 273      -6.581   1.451 -14.209  1.00 43.62           C  
ANISOU 2698  CB  LEU A 273     6805   4613   5154     61     75    130
ATOM   2699  CG  LEU A 273      -7.842   1.926 -14.973  1.00 48.57           C  
ANISOU 2699  CG  LEU A 273     7405   5213   5838     33     91    167
ATOM   2700  CD1 LEU A 273      -7.985   1.573 -16.479  1.00 50.15           C  
ANISOU 2700  CD1 LEU A 273     7573   5343   6138     11    152    139
ATOM   2701  CD2 LEU A 273      -9.125   1.451 -14.244  1.00 54.28           C  
ANISOU 2701  CD2 LEU A 273     8132   5973   6520     70    150    251
ATOM   2702  H   LEU A 273      -6.825   3.858 -13.687  1.00 58.15           H  
ATOM   2703  HA  LEU A 273      -4.709   2.014 -13.352  1.00 47.37           H  
ATOM   2704  HB3 LEU A 273      -6.840   1.402 -13.152  1.00 43.62           H  
ATOM   2705  HB2 LEU A 273      -6.398   0.413 -14.489  1.00 43.62           H  
ATOM   2706  HG  LEU A 273      -7.954   3.010 -14.987  1.00 48.57           H  
ATOM   2707 HD11 LEU A 273      -8.944   1.097 -16.679  1.00 50.15           H  
ATOM   2708 HD12 LEU A 273      -7.984   2.531 -16.999  1.00 50.15           H  
ATOM   2709 HD13 LEU A 273      -7.213   0.853 -16.751  1.00 50.15           H  
ATOM   2710 HD21 LEU A 273      -9.627   2.259 -13.713  1.00 54.28           H  
ATOM   2711 HD22 LEU A 273      -9.956   1.010 -14.794  1.00 54.28           H  
ATOM   2712 HD23 LEU A 273      -8.812   0.695 -13.524  1.00 54.28           H  
ATOM   2713  N   PRO A 274      -3.521   1.511 -15.692  1.00 41.55           N  
ANISOU 2713  N   PRO A 274     6557   4332   4897    -12   -127    -22
ATOM   2714  CA  PRO A 274      -2.802   1.395 -16.931  1.00 47.45           C  
ANISOU 2714  CA  PRO A 274     7324   5105   5601    -20   -204    -70
ATOM   2715  C   PRO A 274      -3.564   0.441 -17.906  1.00 47.65           C  
ANISOU 2715  C   PRO A 274     7373   5204   5527     17   -212    -51
ATOM   2716  O   PRO A 274      -4.401  -0.350 -17.501  1.00 48.24           O  
ANISOU 2716  O   PRO A 274     7447   5319   5562     41   -183     10
ATOM   2717  CB  PRO A 274      -1.505   0.800 -16.467  1.00 40.87           C  
ANISOU 2717  CB  PRO A 274     6472   4256   4800    -65   -282    -76
ATOM   2718  CG  PRO A 274      -1.815  -0.108 -15.387  1.00 38.51           C  
ANISOU 2718  CG  PRO A 274     6143   3907   4583    -86   -248    -66
ATOM   2719  CD  PRO A 274      -3.002   0.535 -14.688  1.00 42.38           C  
ANISOU 2719  CD  PRO A 274     6632   4398   5074    -55   -151    -24
ATOM   2720  HA  PRO A 274      -2.745   2.339 -17.474  1.00 47.45           H  
ATOM   2721  HB3 PRO A 274      -0.770   1.547 -16.167  1.00 40.87           H  
ATOM   2722  HB2 PRO A 274      -1.104   0.160 -17.254  1.00 40.87           H  
ATOM   2723  HG3 PRO A 274      -1.011  -0.388 -14.707  1.00 38.51           H  
ATOM   2724  HG2 PRO A 274      -2.181  -0.996 -15.902  1.00 38.51           H  
ATOM   2725  HD2 PRO A 274      -3.747  -0.236 -14.493  1.00 42.38           H  
ATOM   2726  HD3 PRO A 274      -2.670   0.970 -13.746  1.00 42.38           H  
ATOM   2727  N   SER A 275      -3.094   0.536 -19.190  1.00 43.39           N  
ANISOU 2727  N   SER A 275     6853   4686   4949     23   -251   -108
ATOM   2728  CA  SER A 275      -3.486  -0.432 -20.263  1.00 46.31           C  
ANISOU 2728  CA  SER A 275     7242   5136   5219     61   -265   -110
ATOM   2729  C   SER A 275      -2.796  -1.814 -20.079  1.00 48.32           C  
ANISOU 2729  C   SER A 275     7495   5421   5442     31   -361   -153
ATOM   2730  O   SER A 275      -3.352  -2.807 -20.525  1.00 47.00           O  
ANISOU 2730  O   SER A 275     7337   5333   5189     58   -382   -158
ATOM   2731  CB  SER A 275      -3.232   0.202 -21.640  1.00 48.99           C  
ANISOU 2731  CB  SER A 275     7602   5486   5527    100   -224   -147
ATOM   2732  OG  SER A 275      -1.978   0.597 -21.973  1.00 57.13           O  
ANISOU 2732  OG  SER A 275     8637   6469   6602     69   -264   -222
ATOM   2733  H   SER A 275      -2.553   1.356 -19.422  1.00 43.39           H  
ATOM   2734  HA  SER A 275      -4.570  -0.545 -20.237  1.00 46.31           H  
ATOM   2735  HB3 SER A 275      -3.875   1.073 -21.766  1.00 48.99           H  
ATOM   2736  HB2 SER A 275      -3.406  -0.566 -22.394  1.00 48.99           H  
ATOM   2737  HG  SER A 275      -1.749   1.310 -21.373  1.00 57.13           H  
ATOM   2738  N   ASN A 276      -1.563  -1.742 -19.585  1.00 44.88           N  
ANISOU 2738  N   ASN A 276     7045   4934   5074    -20   -416   -177
ATOM   2739  CA  ASN A 276      -0.669  -2.879 -19.504  1.00 42.95           C  
ANISOU 2739  CA  ASN A 276     6796   4707   4817    -50   -499   -217
ATOM   2740  C   ASN A 276      -1.243  -4.009 -18.633  1.00 45.25           C  
ANISOU 2740  C   ASN A 276     7069   5010   5114    -69   -527   -161
ATOM   2741  O   ASN A 276      -1.443  -3.794 -17.409  1.00 43.39           O  
ANISOU 2741  O   ASN A 276     6821   4734   4930    -80   -500   -115
ATOM   2742  CB  ASN A 276       0.651  -2.334 -18.885  1.00 40.49           C  
ANISOU 2742  CB  ASN A 276     6477   4324   4584    -89   -534   -275
ATOM   2743  CG  ASN A 276       1.561  -1.663 -19.966  1.00 57.04           C  
ANISOU 2743  CG  ASN A 276     8589   6390   6694    -72   -494   -321
ATOM   2744  OD1 ASN A 276       1.109  -1.002 -20.893  1.00 60.60           O  
ANISOU 2744  OD1 ASN A 276     9031   6779   7216    -85   -471   -325
ATOM   2745  ND2 ASN A 276       2.885  -1.822 -19.779  1.00 66.53           N  
ANISOU 2745  ND2 ASN A 276     9811   7643   7824    -40   -484   -356
ATOM   2746  H   ASN A 276      -1.042  -0.885 -19.468  1.00 44.88           H  
ATOM   2747  HA  ASN A 276      -0.465  -3.151 -20.539  1.00 42.95           H  
ATOM   2748  HB3 ASN A 276       1.153  -3.145 -18.357  1.00 40.49           H  
ATOM   2749  HB2 ASN A 276       0.521  -1.603 -18.087  1.00 40.49           H  
ATOM   2750 HD22 ASN A 276       3.495  -1.362 -20.439  1.00 66.53           H  
ATOM   2751 HD21 ASN A 276       3.212  -2.193 -18.898  1.00 66.53           H  
ATOM   2752  N   PRO A 277      -1.497  -5.287 -19.172  1.00 43.83           N  
ANISOU 2752  N   PRO A 277     6886   4890   4877    -73   -581   -166
ATOM   2753  CA  PRO A 277      -1.894  -6.453 -18.338  1.00 42.29           C  
ANISOU 2753  CA  PRO A 277     6675   4711   4684    -88   -605   -103
ATOM   2754  C   PRO A 277      -0.997  -6.795 -17.075  1.00 44.75           C  
ANISOU 2754  C   PRO A 277     6967   4945   5090   -132   -632    -94
ATOM   2755  O   PRO A 277      -1.546  -7.058 -16.000  1.00 43.34           O  
ANISOU 2755  O   PRO A 277     6777   4752   4937   -135   -608    -31
ATOM   2756  CB  PRO A 277      -2.111  -7.588 -19.373  1.00 39.88           C  
ANISOU 2756  CB  PRO A 277     6364   4476   4313    -92   -672   -132
ATOM   2757  CG  PRO A 277      -1.233  -7.163 -20.574  1.00 46.53           C  
ANISOU 2757  CG  PRO A 277     7223   5366   5089    -59   -660   -194
ATOM   2758  CD  PRO A 277      -1.301  -5.614 -20.554  1.00 47.45           C  
ANISOU 2758  CD  PRO A 277     7351   5405   5272    -66   -626   -233
ATOM   2759  HA  PRO A 277      -2.855  -6.135 -17.935  1.00 42.29           H  
ATOM   2760  HB3 PRO A 277      -3.063  -7.750 -19.879  1.00 39.88           H  
ATOM   2761  HB2 PRO A 277      -1.792  -8.542 -18.953  1.00 39.88           H  
ATOM   2762  HG3 PRO A 277      -1.635  -7.677 -21.447  1.00 46.53           H  
ATOM   2763  HG2 PRO A 277      -0.226  -7.561 -20.448  1.00 46.53           H  
ATOM   2764  HD2 PRO A 277      -0.374  -5.243 -20.991  1.00 47.45           H  
ATOM   2765  HD3 PRO A 277      -1.978  -5.350 -21.367  1.00 47.45           H  
ATOM   2766  N   ILE A 278       0.325  -6.763 -17.232  1.00 49.46           N  
ANISOU 2766  N   ILE A 278     7557   5494   5742   -164   -675   -155
ATOM   2767  CA  ILE A 278       1.274  -6.973 -16.092  1.00 43.53           C  
ANISOU 2767  CA  ILE A 278     6784   4679   5077   -198   -700   -142
ATOM   2768  C   ILE A 278       0.966  -5.968 -14.920  1.00 40.68           C  
ANISOU 2768  C   ILE A 278     6418   4276   4764   -190   -641   -113
ATOM   2769  O   ILE A 278       0.653  -6.421 -13.838  1.00 38.42           O  
ANISOU 2769  O   ILE A 278     6112   3971   4514   -201   -638    -65
ATOM   2770  CB  ILE A 278       2.765  -6.921 -16.504  1.00 42.80           C  
ANISOU 2770  CB  ILE A 278     6683   4542   5037   -225   -747   -209
ATOM   2771  CG1 ILE A 278       3.148  -7.885 -17.659  1.00 42.03           C  
ANISOU 2771  CG1 ILE A 278     6585   4484   4899   -238   -803   -251
ATOM   2772  CG2 ILE A 278       3.758  -7.298 -15.315  1.00 47.71           C  
ANISOU 2772  CG2 ILE A 278     7278   5106   5745   -251   -768   -184
ATOM   2773  CD1 ILE A 278       4.472  -7.555 -18.367  1.00 52.66           C  
ANISOU 2773  CD1 ILE A 278     7954   5874   6182   -215   -791   -314
ATOM   2774  H   ILE A 278       0.755  -6.424 -18.081  1.00 49.46           H  
ATOM   2775  HA  ILE A 278       1.078  -7.944 -15.636  1.00 43.53           H  
ATOM   2776  HB  ILE A 278       2.870  -5.883 -16.818  1.00 42.80           H  
ATOM   2777 HG13 ILE A 278       2.407  -7.867 -18.458  1.00 42.03           H  
ATOM   2778 HG12 ILE A 278       3.212  -8.887 -17.235  1.00 42.03           H  
ATOM   2779 HG21 ILE A 278       4.817  -7.269 -15.570  1.00 47.71           H  
ATOM   2780 HG22 ILE A 278       3.653  -6.544 -14.535  1.00 47.71           H  
ATOM   2781 HG23 ILE A 278       3.605  -8.283 -14.873  1.00 47.71           H  
ATOM   2782 HD11 ILE A 278       4.424  -6.486 -18.574  1.00 52.66           H  
ATOM   2783 HD12 ILE A 278       5.355  -7.856 -17.803  1.00 52.66           H  
ATOM   2784 HD13 ILE A 278       4.514  -8.211 -19.237  1.00 52.66           H  
ATOM   2785  N   ASP A 279       0.938  -4.635 -15.330  1.00 40.49           N  
ANISOU 2785  N   ASP A 279     6407   4236   4742   -172   -594   -147
ATOM   2786  CA  ASP A 279       0.850  -3.501 -14.429  1.00 41.26           C  
ANISOU 2786  CA  ASP A 279     6494   4293   4889   -166   -538   -131
ATOM   2787  C   ASP A 279      -0.596  -3.370 -13.869  1.00 43.43           C  
ANISOU 2787  C   ASP A 279     6766   4590   5145   -148   -485    -67
ATOM   2788  O   ASP A 279      -0.785  -3.303 -12.668  1.00 44.06           O  
ANISOU 2788  O   ASP A 279     6825   4638   5276   -156   -453    -46
ATOM   2789  CB  ASP A 279       1.297  -2.110 -14.973  1.00 42.95           C  
ANISOU 2789  CB  ASP A 279     6723   4489   5106   -148   -497   -179
ATOM   2790  CG  ASP A 279       2.598  -2.217 -15.798  1.00 49.13           C  
ANISOU 2790  CG  ASP A 279     7504   5237   5925   -166   -538   -240
ATOM   2791  OD1 ASP A 279       3.341  -3.175 -15.714  1.00 50.77           O  
ANISOU 2791  OD1 ASP A 279     7698   5433   6159   -192   -597   -245
ATOM   2792  OD2 ASP A 279       3.002  -1.166 -16.430  1.00 45.21           O1-
ANISOU 2792  OD2 ASP A 279     7020   4722   5437   -153   -508   -280
ATOM   2793  H   ASP A 279       1.393  -4.397 -16.199  1.00 40.49           H  
ATOM   2794  HA  ASP A 279       1.479  -3.675 -13.556  1.00 41.26           H  
ATOM   2795  HB3 ASP A 279       1.457  -1.413 -14.150  1.00 42.95           H  
ATOM   2796  HB2 ASP A 279       0.506  -1.736 -15.622  1.00 42.95           H  
ATOM   2797  N   PHE A 280      -1.633  -3.458 -14.792  1.00 43.26           N  
ANISOU 2797  N   PHE A 280     6762   4625   5050   -123   -471    -37
ATOM   2798  CA  PHE A 280      -2.999  -3.547 -14.431  1.00 43.17           C  
ANISOU 2798  CA  PHE A 280     6748   4634   5021   -101   -411     30
ATOM   2799  C   PHE A 280      -3.271  -4.534 -13.300  1.00 40.90           C  
ANISOU 2799  C   PHE A 280     6443   4351   4745   -122   -444     80
ATOM   2800  O   PHE A 280      -4.024  -4.279 -12.357  1.00 44.36           O  
ANISOU 2800  O   PHE A 280     6869   4778   5208   -119   -395    128
ATOM   2801  CB  PHE A 280      -3.867  -3.742 -15.661  1.00 38.42           C  
ANISOU 2801  CB  PHE A 280     6169   4097   4332    -56   -378     49
ATOM   2802  CG  PHE A 280      -5.394  -3.925 -15.555  1.00 38.75           C  
ANISOU 2802  CG  PHE A 280     6208   4160   4356    -25   -303    125
ATOM   2803  CD1 PHE A 280      -6.238  -2.773 -15.449  1.00 43.64           C  
ANISOU 2803  CD1 PHE A 280     6823   4742   5015     -5   -212    141
ATOM   2804  CD2 PHE A 280      -5.950  -5.203 -15.517  1.00 42.34           C  
ANISOU 2804  CD2 PHE A 280     6662   4670   4757    -14   -317    183
ATOM   2805  CE1 PHE A 280      -7.595  -3.001 -15.271  1.00 41.25           C  
ANISOU 2805  CE1 PHE A 280     6515   4451   4706     24   -134    212
ATOM   2806  CE2 PHE A 280      -7.294  -5.375 -15.303  1.00 44.95           C  
ANISOU 2806  CE2 PHE A 280     6988   5017   5074     18   -241    258
ATOM   2807  CZ  PHE A 280      -8.095  -4.279 -15.096  1.00 43.45           C  
ANISOU 2807  CZ  PHE A 280     6794   4784   4931     37   -147    273
ATOM   2808  H   PHE A 280      -1.381  -3.544 -15.766  1.00 43.26           H  
ATOM   2809  HA  PHE A 280      -3.301  -2.576 -14.038  1.00 43.17           H  
ATOM   2810  HB3 PHE A 280      -3.527  -4.637 -16.182  1.00 38.42           H  
ATOM   2811  HB2 PHE A 280      -3.726  -2.838 -16.253  1.00 38.42           H  
ATOM   2812  HD1 PHE A 280      -5.723  -1.834 -15.585  1.00 43.64           H  
ATOM   2813  HD2 PHE A 280      -5.280  -6.046 -15.588  1.00 42.34           H  
ATOM   2814  HE1 PHE A 280      -8.233  -2.130 -15.243  1.00 41.25           H  
ATOM   2815  HE2 PHE A 280      -7.595  -6.390 -15.088  1.00 44.95           H  
ATOM   2816  HZ  PHE A 280      -9.148  -4.362 -14.868  1.00 43.45           H  
ATOM   2817  N   SER A 281      -2.748  -5.774 -13.423  1.00 38.65           N  
ANISOU 2817  N   SER A 281     6155   4082   4448   -145   -523     68
ATOM   2818  CA  SER A 281      -2.882  -6.845 -12.493  1.00 39.65           C  
ANISOU 2818  CA  SER A 281     6265   4211   4589   -165   -557    118
ATOM   2819  C   SER A 281      -2.537  -6.545 -11.023  1.00 41.55           C  
ANISOU 2819  C   SER A 281     6480   4395   4912   -188   -554    120
ATOM   2820  O   SER A 281      -3.173  -7.066 -10.129  1.00 45.32           O  
ANISOU 2820  O   SER A 281     6943   4872   5406   -195   -548    170
ATOM   2821  CB  SER A 281      -2.238  -8.194 -13.020  1.00 42.91           C  
ANISOU 2821  CB  SER A 281     6675   4647   4980   -185   -642    100
ATOM   2822  OG  SER A 281      -0.891  -8.369 -12.904  1.00 42.40           O  
ANISOU 2822  OG  SER A 281     6603   4538   4969   -209   -683     39
ATOM   2823  H   SER A 281      -2.075  -5.904 -14.165  1.00 38.65           H  
ATOM   2824  HA  SER A 281      -3.952  -7.053 -12.484  1.00 39.65           H  
ATOM   2825  HB3 SER A 281      -2.515  -8.371 -14.060  1.00 42.91           H  
ATOM   2826  HB2 SER A 281      -2.692  -8.999 -12.442  1.00 42.91           H  
ATOM   2827  HG  SER A 281      -0.457  -7.618 -13.318  1.00 42.40           H  
ATOM   2828  N   TYR A 282      -1.405  -5.888 -10.855  1.00 40.69           N  
ANISOU 2828  N   TYR A 282     6364   4245   4852   -199   -559     67
ATOM   2829  CA  TYR A 282      -0.935  -5.437  -9.564  1.00 39.20           C  
ANISOU 2829  CA  TYR A 282     6145   4015   4734   -215   -556     65
ATOM   2830  C   TYR A 282      -1.750  -4.264  -9.065  1.00 41.86           C  
ANISOU 2830  C   TYR A 282     6472   4335   5097   -203   -478     69
ATOM   2831  O   TYR A 282      -1.923  -4.137  -7.829  1.00 45.68           O  
ANISOU 2831  O   TYR A 282     6926   4799   5631   -214   -469     73
ATOM   2832  CB  TYR A 282       0.486  -5.128  -9.728  1.00 35.43           C  
ANISOU 2832  CB  TYR A 282     5659   3506   4298   -227   -594     11
ATOM   2833  CG  TYR A 282       1.340  -6.382  -9.942  1.00 36.91           C  
ANISOU 2833  CG  TYR A 282     5845   3695   4483   -243   -667      8
ATOM   2834  CD1 TYR A 282       1.320  -7.468  -8.981  1.00 37.60           C  
ANISOU 2834  CD1 TYR A 282     5922   3800   4566   -254   -704     57
ATOM   2835  CD2 TYR A 282       2.210  -6.483 -11.001  1.00 42.04           C  
ANISOU 2835  CD2 TYR A 282     6502   4329   5141   -249   -696    -45
ATOM   2836  CE1 TYR A 282       2.007  -8.671  -9.182  1.00 40.05           C  
ANISOU 2836  CE1 TYR A 282     6226   4108   4882   -270   -768     54
ATOM   2837  CE2 TYR A 282       3.071  -7.643 -11.134  1.00 37.06           C  
ANISOU 2837  CE2 TYR A 282     5867   3695   4521   -266   -757    -52
ATOM   2838  CZ  TYR A 282       2.850  -8.735 -10.282  1.00 36.85           C  
ANISOU 2838  CZ  TYR A 282     5826   3683   4492   -277   -793     -2
ATOM   2839  OH  TYR A 282       3.734  -9.830 -10.336  1.00 43.63           O  
ANISOU 2839  OH  TYR A 282     6676   4534   5368   -296   -850    -10
ATOM   2840  H   TYR A 282      -1.008  -5.553 -11.721  1.00 40.69           H  
ATOM   2841  HA  TYR A 282      -1.024  -6.292  -8.893  1.00 39.20           H  
ATOM   2842  HB3 TYR A 282       0.808  -4.716  -8.772  1.00 35.43           H  
ATOM   2843  HB2 TYR A 282       0.658  -4.321 -10.440  1.00 35.43           H  
ATOM   2844  HD1 TYR A 282       0.627  -7.484  -8.153  1.00 37.60           H  
ATOM   2845  HD2 TYR A 282       2.432  -5.618 -11.609  1.00 42.04           H  
ATOM   2846  HE1 TYR A 282       1.875  -9.597  -8.641  1.00 40.05           H  
ATOM   2847  HE2 TYR A 282       3.918  -7.724 -11.800  1.00 37.06           H  
ATOM   2848  HH  TYR A 282       4.258  -9.918 -11.136  1.00 43.63           H  
ATOM   2849  N   TRP A 283      -2.191  -3.381  -9.950  1.00 42.27           N  
ANISOU 2849  N   TRP A 283     6545   4397   5118   -179   -419     65
ATOM   2850  CA  TRP A 283      -3.042  -2.186  -9.722  1.00 43.47           C  
ANISOU 2850  CA  TRP A 283     6685   4529   5303   -169   -336     72
ATOM   2851  C   TRP A 283      -4.380  -2.640  -9.145  1.00 41.91           C  
ANISOU 2851  C   TRP A 283     6478   4343   5101   -165   -300    134
ATOM   2852  O   TRP A 283      -4.903  -2.079  -8.173  1.00 44.94           O  
ANISOU 2852  O   TRP A 283     6834   4701   5539   -175   -261    137
ATOM   2853  CB  TRP A 283      -3.074  -1.188 -10.912  1.00 42.74           C  
ANISOU 2853  CB  TRP A 283     6615   4440   5183   -139   -277     56
ATOM   2854  CG  TRP A 283      -3.913   0.099 -10.835  1.00 39.85           C  
ANISOU 2854  CG  TRP A 283     6232   4043   4866   -130   -189     53
ATOM   2855  CD1 TRP A 283      -3.380   1.295 -10.595  1.00 37.70           C  
ANISOU 2855  CD1 TRP A 283     5941   3734   4650   -138   -166      2
ATOM   2856  CD2 TRP A 283      -5.355   0.307 -10.664  1.00 39.95           C  
ANISOU 2856  CD2 TRP A 283     6241   4055   4883   -112   -108    102
ATOM   2857  NE1 TRP A 283      -4.380   2.237 -10.445  1.00 42.54           N  
ANISOU 2857  NE1 TRP A 283     6537   4324   5304   -129    -76     11
ATOM   2858  CE2 TRP A 283      -5.620   1.698 -10.580  1.00 40.22           C  
ANISOU 2858  CE2 TRP A 283     6252   4048   4983   -112    -36     73
ATOM   2859  CE3 TRP A 283      -6.520  -0.515 -10.702  1.00 37.95           C  
ANISOU 2859  CE3 TRP A 283     5999   3834   4588    -93    -85    170
ATOM   2860  CZ2 TRP A 283      -6.942   2.212 -10.445  1.00 39.31           C  
ANISOU 2860  CZ2 TRP A 283     6124   3913   4900    -97     61    107
ATOM   2861  CZ3 TRP A 283      -7.784   0.042 -10.522  1.00 41.44           C  
ANISOU 2861  CZ3 TRP A 283     6430   4259   5058    -74     14    209
ATOM   2862  CH2 TRP A 283      -8.065   1.417 -10.484  1.00 44.78           C  
ANISOU 2862  CH2 TRP A 283     6829   4632   5553    -78     87    177
ATOM   2863  H   TRP A 283      -1.947  -3.438 -10.928  1.00 42.27           H  
ATOM   2864  HA  TRP A 283      -2.533  -1.605  -8.954  1.00 43.47           H  
ATOM   2865  HB3 TRP A 283      -3.484  -1.772 -11.736  1.00 42.74           H  
ATOM   2866  HB2 TRP A 283      -2.050  -0.876 -11.115  1.00 42.74           H  
ATOM   2867  HD1 TRP A 283      -2.314   1.459 -10.528  1.00 37.70           H  
ATOM   2868  HE1 TRP A 283      -4.233   3.223 -10.284  1.00 42.54           H  
ATOM   2869  HE3 TRP A 283      -6.504  -1.593 -10.634  1.00 37.95           H  
ATOM   2870  HZ2 TRP A 283      -6.971   3.280 -10.287  1.00 39.31           H  
ATOM   2871  HZ3 TRP A 283      -8.673  -0.564 -10.433  1.00 41.44           H  
ATOM   2872  HH2 TRP A 283      -9.069   1.793 -10.355  1.00 44.78           H  
ATOM   2873  N   VAL A 284      -4.920  -3.707  -9.780  1.00 38.84           N  
ANISOU 2873  N   VAL A 284     6111   3996   4650   -150   -312    182
ATOM   2874  CA  VAL A 284      -6.049  -4.517  -9.303  1.00 43.21           C  
ANISOU 2874  CA  VAL A 284     6658   4563   5198   -146   -283    247
ATOM   2875  C   VAL A 284      -5.783  -5.161  -7.850  1.00 43.64           C  
ANISOU 2875  C   VAL A 284     6688   4604   5290   -177   -338    255
ATOM   2876  O   VAL A 284      -6.493  -4.730  -7.061  1.00 42.69           O  
ANISOU 2876  O   VAL A 284     6546   4466   5209   -184   -301    279
ATOM   2877  CB  VAL A 284      -6.540  -5.546 -10.355  1.00 43.13           C  
ANISOU 2877  CB  VAL A 284     6673   4611   5105   -120   -290    298
ATOM   2878  CG1 VAL A 284      -7.638  -6.382  -9.821  1.00 45.72           C  
ANISOU 2878  CG1 VAL A 284     6994   4951   5426   -108   -242    374
ATOM   2879  CG2 VAL A 284      -7.032  -4.856 -11.616  1.00 43.59           C  
ANISOU 2879  CG2 VAL A 284     6754   4692   5118    -83   -243    284
ATOM   2880  H   VAL A 284      -4.578  -4.098 -10.647  1.00 38.84           H  
ATOM   2881  HA  VAL A 284      -6.964  -3.938  -9.178  1.00 43.21           H  
ATOM   2882  HB  VAL A 284      -5.600  -6.056 -10.568  1.00 43.13           H  
ATOM   2883 HG11 VAL A 284      -7.310  -7.198  -9.177  1.00 45.72           H  
ATOM   2884 HG12 VAL A 284      -8.429  -5.764  -9.396  1.00 45.72           H  
ATOM   2885 HG13 VAL A 284      -8.051  -6.879 -10.699  1.00 45.72           H  
ATOM   2886 HG21 VAL A 284      -7.193  -5.491 -12.487  1.00 43.59           H  
ATOM   2887 HG22 VAL A 284      -8.022  -4.456 -11.394  1.00 43.59           H  
ATOM   2888 HG23 VAL A 284      -6.372  -4.100 -12.043  1.00 43.59           H  
ATOM   2889  N   ALA A 285      -4.717  -5.943  -7.720  1.00 41.01           N  
ANISOU 2889  N   ALA A 285     6355   4277   4950   -195   -424    233
ATOM   2890  CA  ALA A 285      -4.132  -6.423  -6.426  1.00 39.66           C  
ANISOU 2890  CA  ALA A 285     6159   4095   4816   -218   -477    242
ATOM   2891  C   ALA A 285      -3.912  -5.384  -5.283  1.00 38.29           C  
ANISOU 2891  C   ALA A 285     5951   3888   4708   -227   -443    216
ATOM   2892  O   ALA A 285      -4.333  -5.661  -4.183  1.00 44.06           O  
ANISOU 2892  O   ALA A 285     6659   4617   5465   -236   -443    242
ATOM   2893  CB  ALA A 285      -2.930  -7.325  -6.621  1.00 38.44           C  
ANISOU 2893  CB  ALA A 285     6005   3939   4661   -232   -560    212
ATOM   2894  H   ALA A 285      -4.261  -6.214  -8.580  1.00 41.01           H  
ATOM   2895  HA  ALA A 285      -4.888  -7.120  -6.065  1.00 39.66           H  
ATOM   2896  HB1 ALA A 285      -2.644  -7.930  -5.761  1.00 38.44           H  
ATOM   2897  HB2 ALA A 285      -3.042  -8.125  -7.354  1.00 38.44           H  
ATOM   2898  HB3 ALA A 285      -2.089  -6.668  -6.840  1.00 38.44           H  
ATOM   2899  N   ALA A 286      -3.332  -4.224  -5.497  1.00 37.97           N  
ANISOU 2899  N   ALA A 286     5905   3825   4695   -225   -414    161
ATOM   2900  CA  ALA A 286      -3.342  -3.001  -4.697  1.00 39.06           C  
ANISOU 2900  CA  ALA A 286     6005   3941   4895   -234   -392    123
ATOM   2901  C   ALA A 286      -4.759  -2.722  -4.159  1.00 36.19           C  
ANISOU 2901  C   ALA A 286     5626   3561   4562   -231   -303    122
ATOM   2902  O   ALA A 286      -4.909  -2.724  -2.967  1.00 40.86           O  
ANISOU 2902  O   ALA A 286     6178   4140   5206   -241   -283     89
ATOM   2903  CB  ALA A 286      -2.699  -1.771  -5.459  1.00 41.09           C  
ANISOU 2903  CB  ALA A 286     6258   4183   5172   -233   -406     63
ATOM   2904  H   ALA A 286      -3.081  -4.023  -6.454  1.00 37.97           H  
ATOM   2905  HA  ALA A 286      -2.598  -3.209  -3.928  1.00 39.06           H  
ATOM   2906  HB1 ALA A 286      -1.770  -1.431  -5.002  1.00 41.09           H  
ATOM   2907  HB2 ALA A 286      -2.450  -1.992  -6.496  1.00 41.09           H  
ATOM   2908  HB3 ALA A 286      -3.423  -0.958  -5.508  1.00 41.09           H  
ATOM   2909  N   ASN A 287      -5.709  -2.578  -5.050  1.00 35.35           N  
ANISOU 2909  N   ASN A 287     5546   3457   4427   -214   -246    155
ATOM   2910  CA  ASN A 287      -6.948  -1.792  -4.822  1.00 37.85           C  
ANISOU 2910  CA  ASN A 287     5849   3750   4783   -208   -149    155
ATOM   2911  C   ASN A 287      -8.138  -2.729  -4.406  1.00 40.82           C  
ANISOU 2911  C   ASN A 287     6231   4132   5145   -198   -102    223
ATOM   2912  O   ASN A 287      -9.208  -2.349  -3.850  1.00 34.48           O  
ANISOU 2912  O   ASN A 287     5414   3304   4384   -194    -14    228
ATOM   2913  CB  ASN A 287      -7.250  -0.955  -6.082  1.00 36.49           C  
ANISOU 2913  CB  ASN A 287     5695   3565   4603   -187    -97    131
ATOM   2914  CG  ASN A 287      -6.201   0.248  -6.169  1.00 37.82           C  
ANISOU 2914  CG  ASN A 287     5850   3719   4800   -196   -121     62
ATOM   2915  OD1 ASN A 287      -5.996   1.001  -5.181  1.00 33.98           O  
ANISOU 2915  OD1 ASN A 287     5331   3207   4372   -205    -77     20
ATOM   2916  ND2 ASN A 287      -5.718   0.521  -7.357  1.00 39.68           N  
ANISOU 2916  ND2 ASN A 287     6110   3971   4996   -193   -188     49
ATOM   2917  H   ASN A 287      -5.429  -2.576  -6.021  1.00 35.35           H  
ATOM   2918  HA  ASN A 287      -6.721  -1.099  -4.012  1.00 37.85           H  
ATOM   2919  HB3 ASN A 287      -8.142  -0.331  -6.036  1.00 36.49           H  
ATOM   2920  HB2 ASN A 287      -7.275  -1.534  -7.006  1.00 36.49           H  
ATOM   2921 HD22 ASN A 287      -5.124   1.337  -7.349  1.00 39.68           H  
ATOM   2922 HD21 ASN A 287      -5.583  -0.216  -8.035  1.00 39.68           H  
ATOM   2923  N   LEU A 288      -7.975  -4.061  -4.615  1.00 44.21           N  
ANISOU 2923  N   LEU A 288     6681   4594   5524   -196   -156    275
ATOM   2924  CA  LEU A 288      -8.631  -5.199  -3.928  1.00 41.69           C  
ANISOU 2924  CA  LEU A 288     6365   4284   5190   -186   -115    345
ATOM   2925  C   LEU A 288      -8.411  -5.147  -2.404  1.00 46.12           C  
ANISOU 2925  C   LEU A 288     6890   4825   5809   -210   -108    340
ATOM   2926  O   LEU A 288      -7.327  -5.327  -1.809  1.00 43.91           O  
ANISOU 2926  O   LEU A 288     6589   4548   5546   -230   -177    308
ATOM   2927  CB  LEU A 288      -7.984  -6.512  -4.528  1.00 47.33           C  
ANISOU 2927  CB  LEU A 288     7108   5045   5830   -177   -181    398
ATOM   2928  CG  LEU A 288      -8.601  -7.126  -5.764  1.00 43.74           C  
ANISOU 2928  CG  LEU A 288     6686   4627   5307   -142   -151    442
ATOM   2929  CD1 LEU A 288      -7.762  -8.383  -6.115  1.00 38.71           C  
ANISOU 2929  CD1 LEU A 288     6067   4041   4600   -140   -232    480
ATOM   2930  CD2 LEU A 288     -10.163  -7.384  -5.571  1.00 52.52           C  
ANISOU 2930  CD2 LEU A 288     7795   5730   6429   -116    -42    498
ATOM   2931  H   LEU A 288      -7.180  -4.279  -5.198  1.00 44.21           H  
ATOM   2932  HA  LEU A 288      -9.655  -5.184  -4.303  1.00 41.69           H  
ATOM   2933  HB3 LEU A 288      -7.908  -7.280  -3.759  1.00 47.33           H  
ATOM   2934  HB2 LEU A 288      -6.936  -6.268  -4.703  1.00 47.33           H  
ATOM   2935  HG  LEU A 288      -8.393  -6.536  -6.657  1.00 43.74           H  
ATOM   2936 HD11 LEU A 288      -8.197  -9.265  -5.644  1.00 38.71           H  
ATOM   2937 HD12 LEU A 288      -7.883  -8.569  -7.182  1.00 38.71           H  
ATOM   2938 HD13 LEU A 288      -6.685  -8.372  -5.948  1.00 38.71           H  
ATOM   2939 HD21 LEU A 288     -10.396  -8.437  -5.733  1.00 52.52           H  
ATOM   2940 HD22 LEU A 288     -10.417  -7.192  -4.529  1.00 52.52           H  
ATOM   2941 HD23 LEU A 288     -10.857  -6.834  -6.206  1.00 52.52           H  
ATOM   2942  N   PRO A 289      -9.545  -4.921  -1.639  1.00 42.52           N  
ANISOU 2942  N   PRO A 289     6422   4349   5385   -204    -21    373
ATOM   2943  CA  PRO A 289      -9.459  -4.753  -0.147  1.00 41.44           C  
ANISOU 2943  CA  PRO A 289     6250   4197   5300   -226    -14    366
ATOM   2944  C   PRO A 289      -9.551  -6.117   0.638  1.00 45.18           C  
ANISOU 2944  C   PRO A 289     6735   4702   5730   -228    -80    427
ATOM   2945  O   PRO A 289     -10.162  -6.282   1.742  1.00 52.74           O  
ANISOU 2945  O   PRO A 289     7704   5663   6670   -215    -37    495
ATOM   2946  CB  PRO A 289     -10.734  -3.855   0.062  1.00 47.91           C  
ANISOU 2946  CB  PRO A 289     7056   4978   6168   -217    111    386
ATOM   2947  CG  PRO A 289     -11.792  -4.297  -1.007  1.00 51.96           C  
ANISOU 2947  CG  PRO A 289     7611   5510   6623   -180    149    453
ATOM   2948  CD  PRO A 289     -10.924  -4.677  -2.164  1.00 46.79           C  
ANISOU 2948  CD  PRO A 289     6978   4880   5919   -174     79    418
ATOM   2949  HA  PRO A 289      -8.519  -4.302   0.170  1.00 41.44           H  
ATOM   2950  HB3 PRO A 289     -10.550  -2.825  -0.247  1.00 47.91           H  
ATOM   2951  HB2 PRO A 289     -11.163  -3.927   1.061  1.00 47.91           H  
ATOM   2952  HG3 PRO A 289     -12.487  -3.486  -1.225  1.00 51.96           H  
ATOM   2953  HG2 PRO A 289     -12.212  -5.202  -0.567  1.00 51.96           H  
ATOM   2954  HD2 PRO A 289     -11.189  -5.534  -2.784  1.00 46.79           H  
ATOM   2955  HD3 PRO A 289     -10.946  -3.891  -2.919  1.00 46.79           H  
ATOM   2956  N   ILE A 290      -9.036  -7.214  -0.042  1.00 43.52           N  
ANISOU 2956  N   ILE A 290     6519   4512   5505   -241   -178    406
ATOM   2957  CA  ILE A 290      -8.714  -8.596   0.393  1.00 39.32           C  
ANISOU 2957  CA  ILE A 290     6000   4011   4930   -241   -248    465
ATOM   2958  C   ILE A 290      -7.763  -8.586   1.566  1.00 37.82           C  
ANISOU 2958  C   ILE A 290     5778   3825   4766   -258   -316    437
ATOM   2959  O   ILE A 290      -6.934  -7.713   1.695  1.00 40.45           O  
ANISOU 2959  O   ILE A 290     6082   4149   5137   -266   -324    371
ATOM   2960  CB  ILE A 290      -8.172  -9.427  -0.817  1.00 42.08           C  
ANISOU 2960  CB  ILE A 290     6385   4390   5212   -230   -307    489
ATOM   2961  CG1 ILE A 290      -6.722  -9.003  -1.293  1.00 43.66           C  
ANISOU 2961  CG1 ILE A 290     6582   4586   5419   -238   -362    422
ATOM   2962  CG2 ILE A 290      -9.167  -9.508  -1.944  1.00 52.37           C  
ANISOU 2962  CG2 ILE A 290     7717   5703   6477   -205   -240    524
ATOM   2963  CD1 ILE A 290      -6.163  -9.648  -2.622  1.00 43.24           C  
ANISOU 2963  CD1 ILE A 290     6562   4559   5309   -230   -415    429
ATOM   2964  H   ILE A 290      -8.576  -7.075  -0.930  1.00 43.52           H  
ATOM   2965  HA  ILE A 290      -9.540  -9.219   0.738  1.00 39.32           H  
ATOM   2966  HB  ILE A 290      -8.001 -10.467  -0.540  1.00 42.08           H  
ATOM   2967 HG13 ILE A 290      -5.998  -9.191  -0.501  1.00 43.66           H  
ATOM   2968 HG12 ILE A 290      -6.707  -7.913  -1.323  1.00 43.66           H  
ATOM   2969 HG21 ILE A 290      -8.759 -10.073  -2.782  1.00 52.37           H  
ATOM   2970 HG22 ILE A 290     -10.026  -9.961  -1.449  1.00 52.37           H  
ATOM   2971 HG23 ILE A 290      -9.454  -8.506  -2.265  1.00 52.37           H  
ATOM   2972 HD11 ILE A 290      -5.180  -9.270  -2.906  1.00 43.24           H  
ATOM   2973 HD12 ILE A 290      -6.099 -10.712  -2.397  1.00 43.24           H  
ATOM   2974 HD13 ILE A 290      -6.832  -9.447  -3.458  1.00 43.24           H  
ATOM   2975  N   ASP A 291      -7.827  -9.582   2.421  1.00 41.19           N  
ANISOU 2975  N   ASP A 291     6209   4272   5168   -258   -365    494
ATOM   2976  CA  ASP A 291      -6.915  -9.812   3.516  1.00 42.14           C  
ANISOU 2976  CA  ASP A 291     6301   4404   5307   -265   -430    485
ATOM   2977  C   ASP A 291      -5.581 -10.324   3.070  1.00 42.21           C  
ANISOU 2977  C   ASP A 291     6313   4425   5301   -264   -513    464
ATOM   2978  O   ASP A 291      -5.470 -10.925   1.999  1.00 43.48           O  
ANISOU 2978  O   ASP A 291     6504   4589   5428   -262   -535    471
ATOM   2979  CB  ASP A 291      -7.612 -10.830   4.450  1.00  0.00           C  
ATOM   2980  CG  ASP A 291      -6.737 -11.309   5.672  1.00  0.00           C  
ATOM   2981  OD1 ASP A 291      -6.407 -10.431   6.461  1.00  0.00           O  
ATOM   2982  OD2 ASP A 291      -6.314 -12.475   5.741  1.00  0.00           O1-
ATOM   2983  H   ASP A 291      -8.572 -10.248   2.274  1.00 41.19           H  
ATOM   2984  HA  ASP A 291      -6.904  -8.878   4.077  1.00 42.14           H  
ATOM   2985  HB3 ASP A 291      -7.984 -11.641   3.825  1.00  0.00           H  
ATOM   2986  HB2 ASP A 291      -8.511 -10.379   4.869  1.00  0.00           H  
ATOM   2987  N   ASP A 292      -4.558 -10.119   3.905  1.00 36.55           N  
ANISOU 2987  N   ASP A 292     3702   5519   4665    394    376    -49
ATOM   2988  CA  ASP A 292      -3.130 -10.548   3.870  1.00 39.33           C  
ANISOU 2988  CA  ASP A 292     4261   5807   4877    335    418    -69
ATOM   2989  C   ASP A 292      -2.940 -12.005   3.283  1.00 38.59           C  
ANISOU 2989  C   ASP A 292     4090   5637   4934    193    395   -144
ATOM   2990  O   ASP A 292      -2.110 -12.085   2.364  1.00 36.33           O  
ANISOU 2990  O   ASP A 292     3958   5301   4544    149    370   -158
ATOM   2991  CB  ASP A 292      -2.541 -10.403   5.360  1.00 46.46           C  
ANISOU 2991  CB  ASP A 292     5293   6687   5671    320    618    -74
ATOM   2992  CG  ASP A 292      -2.605  -9.067   6.131  1.00 46.81           C  
ANISOU 2992  CG  ASP A 292     5531   6786   5467    452    620      5
ATOM   2993  OD1 ASP A 292      -2.575  -8.081   5.383  1.00 46.81           O  
ANISOU 2993  OD1 ASP A 292     5574   6836   5374    552    464     63
ATOM   2994  OD2 ASP A 292      -2.276  -8.997   7.354  1.00 48.14           O1-
ANISOU 2994  OD2 ASP A 292     5809   6950   5532    458    775     11
ATOM   2995  H   ASP A 292      -4.723  -9.701   4.810  1.00 36.55           H  
ATOM   2996  HA  ASP A 292      -2.566  -9.874   3.225  1.00 39.33           H  
ATOM   2997  HB3 ASP A 292      -1.467 -10.581   5.324  1.00 46.46           H  
ATOM   2998  HB2 ASP A 292      -3.057 -11.069   6.052  1.00 46.46           H  
ATOM   2999  N   SER A 293      -3.811 -13.007   3.576  1.00 41.73           N  
ANISOU 2999  N   SER A 293     4255   6026   5574    121    402   -192
ATOM   3000  CA  SER A 293      -3.750 -14.336   3.022  1.00 37.95           C  
ANISOU 3000  CA  SER A 293     3689   5483   5247     -6    355   -257
ATOM   3001  C   SER A 293      -3.946 -14.550   1.538  1.00 38.65           C  
ANISOU 3001  C   SER A 293     3793   5588   5303     29    146   -235
ATOM   3002  O   SER A 293      -3.362 -15.482   0.969  1.00 38.49           O  
ANISOU 3002  O   SER A 293     3825   5510   5290    -57     99   -274
ATOM   3003  CB  SER A 293      -4.693 -15.243   3.828  1.00 38.28           C  
ANISOU 3003  CB  SER A 293     3469   5519   5556    -80    399   -306
ATOM   3004  OG  SER A 293      -6.010 -14.686   3.673  1.00 44.95           O  
ANISOU 3004  OG  SER A 293     4164   6442   6474     16    311   -263
ATOM   3005  H   SER A 293      -4.584 -12.773   4.181  1.00 41.73           H  
ATOM   3006  HA  SER A 293      -2.786 -14.724   3.351  1.00 37.95           H  
ATOM   3007  HB3 SER A 293      -4.360 -15.268   4.865  1.00 38.28           H  
ATOM   3008  HB2 SER A 293      -4.601 -16.314   3.643  1.00 38.28           H  
ATOM   3009  HG  SER A 293      -6.229 -14.280   4.515  1.00 44.95           H  
ATOM   3010  N   LEU A 294      -4.732 -13.614   0.931  1.00 39.28           N  
ANISOU 3010  N   LEU A 294     3827   5746   5350    153     19   -173
ATOM   3011  CA  LEU A 294      -4.953 -13.571  -0.530  1.00 38.24           C  
ANISOU 3011  CA  LEU A 294     3719   5636   5175    197   -182   -146
ATOM   3012  C   LEU A 294      -3.819 -12.799  -1.225  1.00 42.63           C  
ANISOU 3012  C   LEU A 294     4541   6190   5466    263   -221   -100
ATOM   3013  O   LEU A 294      -3.521 -13.132  -2.315  1.00 43.54           O  
ANISOU 3013  O   LEU A 294     4728   6282   5532    246   -345   -105
ATOM   3014  CB  LEU A 294      -6.338 -13.176  -0.934  1.00 37.69           C  
ANISOU 3014  CB  LEU A 294     3491   5651   5177    304   -305    -97
ATOM   3015  CG  LEU A 294      -7.485 -13.975  -0.410  1.00 37.15           C  
ANISOU 3015  CG  LEU A 294     3149   5586   5381    238   -338   -140
ATOM   3016  CD1 LEU A 294      -8.895 -13.503  -0.701  1.00 36.41           C  
ANISOU 3016  CD1 LEU A 294     2922   5580   5331    359   -462    -83
ATOM   3017  CD2 LEU A 294      -7.363 -15.474  -0.608  1.00 41.18           C  
ANISOU 3017  CD2 LEU A 294     3607   6041   5997    127   -429   -195
ATOM   3018  H   LEU A 294      -5.029 -12.858   1.532  1.00 39.28           H  
ATOM   3019  HA  LEU A 294      -4.798 -14.610  -0.820  1.00 38.24           H  
ATOM   3020  HB3 LEU A 294      -6.353 -13.220  -2.023  1.00 37.69           H  
ATOM   3021  HB2 LEU A 294      -6.413 -12.108  -0.729  1.00 37.69           H  
ATOM   3022  HG  LEU A 294      -7.335 -13.916   0.668  1.00 37.15           H  
ATOM   3023 HD11 LEU A 294      -9.498 -13.551   0.206  1.00 36.41           H  
ATOM   3024 HD12 LEU A 294      -9.024 -12.459  -0.986  1.00 36.41           H  
ATOM   3025 HD13 LEU A 294      -9.335 -14.097  -1.503  1.00 36.41           H  
ATOM   3026 HD21 LEU A 294      -8.364 -15.887  -0.733  1.00 41.18           H  
ATOM   3027 HD22 LEU A 294      -6.932 -15.671  -1.590  1.00 41.18           H  
ATOM   3028 HD23 LEU A 294      -6.828 -15.836   0.270  1.00 41.18           H  
ATOM   3029  N   ARG A 295      -3.317 -11.734  -0.519  1.00 36.50           N  
ANISOU 3029  N   ARG A 295     3915   5437   4518    339   -117    -57
ATOM   3030  CA  ARG A 295      -2.175 -10.944  -1.043  1.00 36.75           C  
ANISOU 3030  CA  ARG A 295     4210   5460   4295    393   -133    -16
ATOM   3031  C   ARG A 295      -0.934 -11.771  -1.189  1.00 37.52           C  
ANISOU 3031  C   ARG A 295     4418   5467   4371    270    -96    -75
ATOM   3032  O   ARG A 295      -0.358 -11.693  -2.296  1.00 39.00           O  
ANISOU 3032  O   ARG A 295     4757   5638   4423    286   -195    -58
ATOM   3033  CB  ARG A 295      -1.884  -9.641  -0.154  1.00 34.91           C  
ANISOU 3033  CB  ARG A 295     4110   5256   3900    469      7     29
ATOM   3034  CG  ARG A 295      -3.085  -8.845   0.325  1.00 40.18           C  
ANISOU 3034  CG  ARG A 295     4783   6017   4467    629    -70    114
ATOM   3035  CD  ARG A 295      -2.727  -7.434   0.863  1.00 43.88           C  
ANISOU 3035  CD  ARG A 295     5512   6504   4658    726    -94    181
ATOM   3036  NE  ARG A 295      -2.382  -6.522  -0.185  1.00 40.28           N  
ANISOU 3036  NE  ARG A 295     5128   6102   4076    824      3    237
ATOM   3037  CZ  ARG A 295      -3.188  -5.787  -1.010  1.00 49.55           C  
ANISOU 3037  CZ  ARG A 295     6228   7356   5242    943    -60    298
ATOM   3038  NH1 ARG A 295      -4.465  -6.114  -1.161  1.00 54.63           N  
ANISOU 3038  NH1 ARG A 295     6713   8039   6004    981   -215    310
ATOM   3039  NH2 ARG A 295      -2.631  -4.714  -1.577  1.00 47.01           N1+
ANISOU 3039  NH2 ARG A 295     5993   7078   4790   1026     35    348
ATOM   3040  H   ARG A 295      -3.581 -11.567   0.442  1.00 36.50           H  
ATOM   3041  HA  ARG A 295      -2.507 -10.615  -2.028  1.00 36.75           H  
ATOM   3042  HB3 ARG A 295      -1.092  -9.031  -0.589  1.00 34.91           H  
ATOM   3043  HB2 ARG A 295      -1.419 -10.046   0.746  1.00 34.91           H  
ATOM   3044  HG3 ARG A 295      -3.751  -9.427   0.962  1.00 40.18           H  
ATOM   3045  HG2 ARG A 295      -3.719  -8.677  -0.546  1.00 40.18           H  
ATOM   3046  HD3 ARG A 295      -1.810  -7.540   1.442  1.00 43.88           H  
ATOM   3047  HD2 ARG A 295      -3.419  -6.959   1.558  1.00 43.88           H  
ATOM   3048  HE  ARG A 295      -1.397  -6.338  -0.313  1.00 40.28           H  
ATOM   3049 HH12 ARG A 295      -5.122  -5.679  -1.791  1.00 54.63           H  
ATOM   3050 HH11 ARG A 295      -4.707  -6.996  -0.733  1.00 54.63           H  
ATOM   3051 HH22 ARG A 295      -3.296  -4.263  -2.189  1.00 47.01           H  
ATOM   3052 HH21 ARG A 295      -2.079  -4.100  -0.996  1.00 47.01           H  
ATOM   3053  N   ILE A 296      -0.665 -12.659  -0.212  1.00 39.55           N  
ANISOU 3053  N   ILE A 296     4599   5663   4764    144     45   -145
ATOM   3054  CA  ILE A 296       0.371 -13.663  -0.158  1.00 39.24           C  
ANISOU 3054  CA  ILE A 296     4661   5536   4714     21     93   -203
ATOM   3055  C   ILE A 296       0.308 -14.578  -1.341  1.00 44.39           C  
ANISOU 3055  C   ILE A 296     5226   6162   5478    -41    -69   -237
ATOM   3056  O   ILE A 296       1.300 -14.903  -1.955  1.00 50.02           O  
ANISOU 3056  O   ILE A 296     6089   6839   6079    -60   -141   -240
ATOM   3057  CB  ILE A 296       0.423 -14.437   1.218  1.00 38.08           C  
ANISOU 3057  CB  ILE A 296     4444   5333   4693    -95    287   -268
ATOM   3058  CG1 ILE A 296       0.767 -13.512   2.436  1.00 36.97           C  
ANISOU 3058  CG1 ILE A 296     4446   5205   4396    -42    452   -237
ATOM   3059  CG2 ILE A 296       1.419 -15.619   1.261  1.00 39.46           C  
ANISOU 3059  CG2 ILE A 296     4667   5414   4913   -236    311   -337
ATOM   3060  CD1 ILE A 296       0.261 -13.880   3.836  1.00 39.60           C  
ANISOU 3060  CD1 ILE A 296     4728   5485   4834   -148    650   -296
ATOM   3061  H   ILE A 296      -1.354 -12.741   0.522  1.00 39.55           H  
ATOM   3062  HA  ILE A 296       1.250 -13.021  -0.103  1.00 39.24           H  
ATOM   3063  HB  ILE A 296      -0.559 -14.828   1.484  1.00 38.08           H  
ATOM   3064 HG13 ILE A 296       0.470 -12.497   2.169  1.00 36.97           H  
ATOM   3065 HG12 ILE A 296       1.848 -13.379   2.469  1.00 36.97           H  
ATOM   3066 HG21 ILE A 296       2.403 -15.272   0.947  1.00 39.46           H  
ATOM   3067 HG22 ILE A 296       1.522 -15.773   2.335  1.00 39.46           H  
ATOM   3068 HG23 ILE A 296       1.224 -16.520   0.680  1.00 39.46           H  
ATOM   3069 HD11 ILE A 296       0.380 -14.924   4.127  1.00 39.60           H  
ATOM   3070 HD12 ILE A 296       0.663 -13.215   4.600  1.00 39.60           H  
ATOM   3071 HD13 ILE A 296      -0.811 -13.701   3.921  1.00 39.60           H  
ATOM   3072  N   GLN A 297      -0.916 -14.995  -1.678  1.00 42.59           N  
ANISOU 3072  N   GLN A 297     4753   5952   5476    -76   -124   -263
ATOM   3073  CA  GLN A 297      -1.225 -15.991  -2.730  1.00 40.41           C  
ANISOU 3073  CA  GLN A 297     4374   5661   5320   -131   -283   -293
ATOM   3074  C   GLN A 297      -1.055 -15.506  -4.202  1.00 40.04           C  
ANISOU 3074  C   GLN A 297     4474   5641   5098    -41   -452   -242
ATOM   3075  O   GLN A 297      -0.395 -16.130  -5.041  1.00 42.47           O  
ANISOU 3075  O   GLN A 297     4844   5903   5389   -102   -540   -270
ATOM   3076  CB  GLN A 297      -2.601 -16.651  -2.391  1.00 46.60           C  
ANISOU 3076  CB  GLN A 297     4885   6492   6330   -126   -343   -300
ATOM   3077  CG  GLN A 297      -3.414 -17.180  -3.604  1.00 52.34           C  
ANISOU 3077  CG  GLN A 297     5503   7225   7157   -146   -533   -312
ATOM   3078  CD  GLN A 297      -4.673 -17.901  -3.252  1.00 45.97           C  
ANISOU 3078  CD  GLN A 297     4417   6456   6595   -163   -573   -328
ATOM   3079  OE1 GLN A 297      -5.339 -17.648  -2.227  1.00 46.56           O  
ANISOU 3079  OE1 GLN A 297     4372   6535   6783   -184   -445   -343
ATOM   3080  NE2 GLN A 297      -5.176 -18.793  -4.105  1.00 50.72           N  
ANISOU 3080  NE2 GLN A 297     4912   7083   7276   -152   -751   -324
ATOM   3081  H   GLN A 297      -1.725 -14.640  -1.188  1.00 42.59           H  
ATOM   3082  HA  GLN A 297      -0.500 -16.785  -2.553  1.00 40.41           H  
ATOM   3083  HB3 GLN A 297      -3.193 -15.827  -1.993  1.00 46.60           H  
ATOM   3084  HB2 GLN A 297      -2.569 -17.470  -1.672  1.00 46.60           H  
ATOM   3085  HG3 GLN A 297      -2.777 -17.889  -4.131  1.00 52.34           H  
ATOM   3086  HG2 GLN A 297      -3.718 -16.395  -4.297  1.00 52.34           H  
ATOM   3087 HE22 GLN A 297      -5.878 -19.436  -3.768  1.00 50.72           H  
ATOM   3088 HE21 GLN A 297      -4.721 -18.820  -5.006  1.00 50.72           H  
ATOM   3089  N   LEU A 298      -1.661 -14.332  -4.463  1.00 40.25           N  
ANISOU 3089  N   LEU A 298     4559   5743   4991    105   -502   -165
ATOM   3090  CA  LEU A 298      -1.459 -13.615  -5.718  1.00 42.49           C  
ANISOU 3090  CA  LEU A 298     4995   6055   5094    201   -656   -109
ATOM   3091  C   LEU A 298      -0.008 -13.180  -5.947  1.00 42.96           C  
ANISOU 3091  C   LEU A 298     5321   6060   4941    182   -598   -108
ATOM   3092  O   LEU A 298       0.422 -13.108  -7.075  1.00 43.23           O  
ANISOU 3092  O   LEU A 298     5484   6086   4855    210   -722    -89
ATOM   3093  CB  LEU A 298      -2.417 -12.436  -5.783  1.00 39.95           C  
ANISOU 3093  CB  LEU A 298     4675   5827   4679    363   -707    -25
ATOM   3094  CG  LEU A 298      -3.889 -12.688  -5.676  1.00 38.85           C  
ANISOU 3094  CG  LEU A 298     4281   5750   4732    401   -789    -16
ATOM   3095  CD1 LEU A 298      -4.718 -11.424  -5.317  1.00 40.84           C  
ANISOU 3095  CD1 LEU A 298     4548   6089   4881    557   -810     66
ATOM   3096  CD2 LEU A 298      -4.474 -13.427  -6.906  1.00 40.46           C  
ANISOU 3096  CD2 LEU A 298     4392   5956   5026    380   -980    -30
ATOM   3097  H   LEU A 298      -1.993 -13.759  -3.700  1.00 40.25           H  
ATOM   3098  HA  LEU A 298      -1.676 -14.347  -6.496  1.00 42.49           H  
ATOM   3099  HB3 LEU A 298      -2.202 -11.959  -6.739  1.00 39.95           H  
ATOM   3100  HB2 LEU A 298      -2.119 -11.822  -4.933  1.00 39.95           H  
ATOM   3101  HG  LEU A 298      -4.041 -13.342  -4.817  1.00 38.85           H  
ATOM   3102 HD11 LEU A 298      -4.190 -10.492  -5.519  1.00 40.84           H  
ATOM   3103 HD12 LEU A 298      -5.665 -11.403  -5.857  1.00 40.84           H  
ATOM   3104 HD13 LEU A 298      -4.887 -11.574  -4.251  1.00 40.84           H  
ATOM   3105 HD21 LEU A 298      -4.395 -14.504  -6.759  1.00 40.46           H  
ATOM   3106 HD22 LEU A 298      -5.510 -13.161  -7.115  1.00 40.46           H  
ATOM   3107 HD23 LEU A 298      -3.817 -13.278  -7.763  1.00 40.46           H  
ATOM   3108  N   LEU A 299       0.787 -12.905  -4.886  1.00 46.76           N  
ANISOU 3108  N   LEU A 299     5892   6503   5370    139   -411   -127
ATOM   3109  CA  LEU A 299       2.176 -12.555  -5.014  1.00 48.96           C  
ANISOU 3109  CA  LEU A 299     6424   6729   5449    120   -346   -126
ATOM   3110  C   LEU A 299       3.060 -13.774  -5.394  1.00 46.02           C  
ANISOU 3110  C   LEU A 299     6068   6264   5155    -33   -327   -204
ATOM   3111  O   LEU A 299       4.216 -13.565  -5.696  1.00 48.72           O  
ANISOU 3111  O   LEU A 299     6616   6558   5338    -51   -320   -205
ATOM   3112  CB  LEU A 299       2.691 -11.867  -3.800  1.00 45.86           C  
ANISOU 3112  CB  LEU A 299     6135   6337   4952    143   -152   -109
ATOM   3113  CG  LEU A 299       3.950 -10.922  -3.742  1.00 54.31           C  
ANISOU 3113  CG  LEU A 299     7487   7406   5744    217   -124    -56
ATOM   3114  CD1 LEU A 299       3.813  -9.854  -4.810  1.00 46.34           C  
ANISOU 3114  CD1 LEU A 299     6521   6489   4597    386   -198     36
ATOM   3115  CD2 LEU A 299       4.063 -10.297  -2.310  1.00 45.02           C  
ANISOU 3115  CD2 LEU A 299     6432   6180   4492    162     83    -79
ATOM   3116  H   LEU A 299       0.441 -12.779  -3.945  1.00 46.76           H  
ATOM   3117  HA  LEU A 299       2.292 -11.919  -5.891  1.00 48.96           H  
ATOM   3118  HB3 LEU A 299       2.757 -12.573  -2.973  1.00 45.86           H  
ATOM   3119  HB2 LEU A 299       1.839 -11.305  -3.417  1.00 45.86           H  
ATOM   3120  HG  LEU A 299       4.833 -11.518  -3.975  1.00 54.31           H  
ATOM   3121 HD11 LEU A 299       4.666  -9.839  -5.489  1.00 46.34           H  
ATOM   3122 HD12 LEU A 299       2.925 -10.018  -5.419  1.00 46.34           H  
ATOM   3123 HD13 LEU A 299       3.652  -8.870  -4.370  1.00 46.34           H  
ATOM   3124 HD21 LEU A 299       3.569 -11.001  -1.640  1.00 45.02           H  
ATOM   3125 HD22 LEU A 299       5.074 -10.148  -1.932  1.00 45.02           H  
ATOM   3126 HD23 LEU A 299       3.738  -9.263  -2.195  1.00 45.02           H  
ATOM   3127  N   LYS A 300       2.507 -15.023  -5.388  1.00 41.13           N  
ANISOU 3127  N   LYS A 300     5236   5616   4776   -142   -316   -269
ATOM   3128  CA  LYS A 300       3.310 -16.253  -5.812  1.00 46.19           C  
ANISOU 3128  CA  LYS A 300     5872   6170   5508   -290   -306   -344
ATOM   3129  C   LYS A 300       3.404 -16.510  -7.372  1.00 44.83           C  
ANISOU 3129  C   LYS A 300     5707   5991   5335   -298   -503   -348
ATOM   3130  O   LYS A 300       4.488 -16.849  -7.883  1.00 43.87           O  
ANISOU 3130  O   LYS A 300     5641   5796   5231   -406   -510   -401
ATOM   3131  CB  LYS A 300       2.577 -17.528  -5.383  1.00 46.13           C  
ANISOU 3131  CB  LYS A 300     5630   6137   5760   -402   -221   -409
ATOM   3132  CG  LYS A 300       2.442 -17.647  -3.869  1.00 46.19           C  
ANISOU 3132  CG  LYS A 300     5653   6125   5773   -432     -5   -425
ATOM   3133  CD  LYS A 300       1.822 -19.018  -3.473  1.00 43.58           C  
ANISOU 3133  CD  LYS A 300     5117   5751   5691   -564     86   -498
ATOM   3134  CE  LYS A 300       2.868 -20.109  -3.408  1.00 51.59           C  
ANISOU 3134  CE  LYS A 300     6197   6723   6682   -615    307   -523
ATOM   3135  NZ  LYS A 300       3.480 -20.239  -2.077  1.00 62.17           N1+
ANISOU 3135  NZ  LYS A 300     7358   8010   8254   -753    402   -597
ATOM   3136  H   LYS A 300       1.502 -15.114  -5.338  1.00 41.13           H  
ATOM   3137  HA  LYS A 300       4.338 -16.259  -5.450  1.00 46.19           H  
ATOM   3138  HB3 LYS A 300       3.145 -18.406  -5.691  1.00 46.13           H  
ATOM   3139  HB2 LYS A 300       1.606 -17.678  -5.856  1.00 46.13           H  
ATOM   3140  HG3 LYS A 300       1.835 -16.803  -3.543  1.00 46.19           H  
ATOM   3141  HG2 LYS A 300       3.406 -17.491  -3.384  1.00 46.19           H  
ATOM   3142  HD3 LYS A 300       1.029 -19.219  -4.195  1.00 43.58           H  
ATOM   3143  HD2 LYS A 300       1.319 -18.902  -2.513  1.00 43.58           H  
ATOM   3144  HE3 LYS A 300       3.605 -19.737  -4.119  1.00 51.59           H  
ATOM   3145  HE2 LYS A 300       2.380 -21.042  -3.693  1.00 51.59           H  
ATOM   3146  HZ1 LYS A 300       2.999 -20.726  -1.335  1.00 62.17           H  
ATOM   3147  HZ2 LYS A 300       4.364 -20.713  -2.196  1.00 62.17           H  
ATOM   3148  HZ3 LYS A 300       3.752 -19.390  -1.603  1.00 62.17           H  
ATOM   3149  N   ILE A 301       2.261 -16.184  -8.009  1.00 47.18           N  
ANISOU 3149  N   ILE A 301     5952   6364   5612   -185   -662   -293
ATOM   3150  CA  ILE A 301       2.010 -16.530  -9.392  1.00 46.46           C  
ANISOU 3150  CA  ILE A 301     5867   6274   5513   -180   -857   -291
ATOM   3151  C   ILE A 301       2.748 -15.592 -10.369  1.00 50.75           C  
ANISOU 3151  C   ILE A 301     6684   6800   5798   -122   -899   -252
ATOM   3152  O   ILE A 301       2.615 -14.385 -10.265  1.00 50.52           O  
ANISOU 3152  O   ILE A 301     6812   6799   5583    -25   -833   -196
ATOM   3153  CB  ILE A 301       0.386 -16.508  -9.652  1.00 46.01           C  
ANISOU 3153  CB  ILE A 301     5641   6305   5536    -78  -1007   -246
ATOM   3154  CG1 ILE A 301      -0.298 -17.491  -8.695  1.00 42.76           C  
ANISOU 3154  CG1 ILE A 301     4955   5907   5383   -138   -961   -284
ATOM   3155  CG2 ILE A 301       0.144 -16.850 -11.128  1.00 53.62           C  
ANISOU 3155  CG2 ILE A 301     6618   7275   6482    -65  -1213   -240
ATOM   3156  CD1 ILE A 301      -1.788 -17.015  -8.466  1.00 44.43           C  
ANISOU 3156  CD1 ILE A 301     4998   6210   5675    -31  -1079   -236
ATOM   3157  H   ILE A 301       1.443 -15.911  -7.484  1.00 47.18           H  
ATOM   3158  HA  ILE A 301       2.232 -17.587  -9.533  1.00 46.46           H  
ATOM   3159  HB  ILE A 301       0.085 -15.465  -9.549  1.00 46.01           H  
ATOM   3160 HG13 ILE A 301       0.228 -17.404  -7.745  1.00 42.76           H  
ATOM   3161 HG12 ILE A 301      -0.202 -18.543  -8.963  1.00 42.76           H  
ATOM   3162 HG21 ILE A 301      -0.872 -16.943 -11.510  1.00 53.62           H  
ATOM   3163 HG22 ILE A 301       0.568 -16.231 -11.919  1.00 53.62           H  
ATOM   3164 HG23 ILE A 301       0.569 -17.816 -11.403  1.00 53.62           H  
ATOM   3165 HD11 ILE A 301      -2.266 -16.719  -9.400  1.00 44.43           H  
ATOM   3166 HD12 ILE A 301      -2.414 -17.859  -8.179  1.00 44.43           H  
ATOM   3167 HD13 ILE A 301      -1.933 -16.133  -7.843  1.00 44.43           H  
ATOM   3168  N   ASP A 302       3.403 -16.293 -11.302  1.00 49.76           N  
ANISOU 3168  N   ASP A 302     6618   6630   5657   -179  -1012   -281
ATOM   3169  CA  ASP A 302       4.188 -15.824 -12.451  1.00 50.66           C  
ANISOU 3169  CA  ASP A 302     6990   6723   5534   -132  -1062   -248
ATOM   3170  C   ASP A 302       3.372 -15.005 -13.462  1.00 49.83           C  
ANISOU 3170  C   ASP A 302     6910   6676   5348    -22  -1269   -193
ATOM   3171  O   ASP A 302       3.603 -13.808 -13.576  1.00 52.23           O  
ANISOU 3171  O   ASP A 302     7418   6998   5429     78  -1304   -134
ATOM   3172  CB  ASP A 302       5.038 -16.940 -13.182  1.00 61.49           C  
ANISOU 3172  CB  ASP A 302     8453   7996   6914   -274  -1032   -318
ATOM   3173  CG  ASP A 302       6.077 -17.711 -12.324  1.00 66.58           C  
ANISOU 3173  CG  ASP A 302     9227   8581   7490   -336   -824   -343
ATOM   3174  OD1 ASP A 302       6.748 -17.157 -11.435  1.00 59.73           O  
ANISOU 3174  OD1 ASP A 302     8526   7737   6431   -243   -748   -287
ATOM   3175  OD2 ASP A 302       6.335 -18.838 -12.767  1.00 72.68           O1-
ANISOU 3175  OD2 ASP A 302     9931   9284   8399   -477   -735   -416
ATOM   3176  H   ASP A 302       3.307 -17.297 -11.252  1.00 49.76           H  
ATOM   3177  HA  ASP A 302       4.896 -15.056 -12.140  1.00 50.66           H  
ATOM   3178  HB3 ASP A 302       5.611 -16.548 -14.022  1.00 61.49           H  
ATOM   3179  HB2 ASP A 302       4.379 -17.710 -13.583  1.00 61.49           H  
ATOM   3180  N   SER A 303       2.532 -15.745 -14.242  1.00 51.97           N  
ANISOU 3180  N   SER A 303     6978   6977   5791    -34  -1406   -209
ATOM   3181  CA  SER A 303       1.796 -15.202 -15.441  1.00 56.06           C  
ANISOU 3181  CA  SER A 303     7497   7556   6249     73  -1606   -156
ATOM   3182  C   SER A 303       0.764 -14.191 -15.063  1.00 51.46           C  
ANISOU 3182  C   SER A 303     6831   7069   5653    216  -1625    -84
ATOM   3183  O   SER A 303       0.001 -14.324 -14.125  1.00 53.34           O  
ANISOU 3183  O   SER A 303     6889   7332   6044    202  -1544    -96
ATOM   3184  CB  SER A 303       1.271 -16.454 -16.265  1.00 53.34           C  
ANISOU 3184  CB  SER A 303     6971   7200   6094     -7  -1749   -206
ATOM   3185  OG  SER A 303       0.142 -16.251 -17.098  1.00 54.46           O  
ANISOU 3185  OG  SER A 303     7102   7406   6185    101  -1941   -154
ATOM   3186  H   SER A 303       2.270 -16.701 -14.052  1.00 51.97           H  
ATOM   3187  HA  SER A 303       2.577 -14.691 -16.005  1.00 56.06           H  
ATOM   3188  HB3 SER A 303       0.858 -17.215 -15.604  1.00 53.34           H  
ATOM   3189  HB2 SER A 303       2.106 -16.911 -16.796  1.00 53.34           H  
ATOM   3190  HG  SER A 303       0.442 -15.689 -17.816  1.00 54.46           H  
ATOM   3191  N   ALA A 304       0.777 -13.067 -15.774  1.00 47.59           N  
ANISOU 3191  N   ALA A 304     6475   6630   4976    354  -1731     -9
ATOM   3192  CA  ALA A 304      -0.225 -12.020 -15.549  1.00 44.31           C  
ANISOU 3192  CA  ALA A 304     5980   6308   4546    496  -1771     64
ATOM   3193  C   ALA A 304      -1.657 -12.500 -15.921  1.00 49.25           C  
ANISOU 3193  C   ALA A 304     6351   6982   5378    501  -1905     54
ATOM   3194  O   ALA A 304      -2.628 -12.216 -15.225  1.00 52.59           O  
ANISOU 3194  O   ALA A 304     6627   7470   5883    571  -1894     86
ATOM   3195  CB  ALA A 304       0.142 -10.794 -16.481  1.00 45.10           C  
ANISOU 3195  CB  ALA A 304     6290   6451   4396    643  -1857    148
ATOM   3196  H   ALA A 304       1.411 -12.917 -16.546  1.00 47.59           H  
ATOM   3197  HA  ALA A 304      -0.391 -11.622 -14.547  1.00 44.31           H  
ATOM   3198  HB1 ALA A 304      -0.591 -10.017 -16.267  1.00 45.10           H  
ATOM   3199  HB2 ALA A 304       1.162 -10.469 -16.275  1.00 45.10           H  
ATOM   3200  HB3 ALA A 304       0.195 -11.005 -17.549  1.00 45.10           H  
ATOM   3201  N   ILE A 305      -1.739 -13.345 -16.946  1.00 50.61           N  
ANISOU 3201  N   ILE A 305     6471   7125   5635    429  -2033     12
ATOM   3202  CA  ILE A 305      -2.997 -14.000 -17.364  1.00 52.46           C  
ANISOU 3202  CA  ILE A 305     6465   7406   6060    433  -2168      3
ATOM   3203  C   ILE A 305      -3.515 -14.981 -16.285  1.00 54.37           C  
ANISOU 3203  C   ILE A 305     6475   7641   6542    342  -2059    -49
ATOM   3204  O   ILE A 305      -4.649 -14.857 -15.923  1.00 57.43           O  
ANISOU 3204  O   ILE A 305     6675   8094   7052    399  -2090    -25
ATOM   3205  CB  ILE A 305      -2.675 -14.728 -18.703  1.00  0.00           C  
ATOM   3206  CG1 ILE A 305      -2.654 -13.678 -19.867  1.00  0.00           C  
ATOM   3207  CG2 ILE A 305      -3.471 -16.066 -19.109  1.00  0.00           C  
ATOM   3208  CD1 ILE A 305      -1.685 -14.124 -21.032  1.00  0.00           C  
ATOM   3209  H   ILE A 305      -0.875 -13.548 -17.428  1.00 50.61           H  
ATOM   3210  HA  ILE A 305      -3.751 -13.223 -17.491  1.00 52.46           H  
ATOM   3211  HB  ILE A 305      -1.659 -15.113 -18.627  1.00  0.00           H  
ATOM   3212 HG13 ILE A 305      -2.358 -12.693 -19.506  1.00  0.00           H  
ATOM   3213 HG12 ILE A 305      -3.596 -13.543 -20.398  1.00  0.00           H  
ATOM   3214 HG21 ILE A 305      -3.308 -16.880 -18.403  1.00  0.00           H  
ATOM   3215 HG22 ILE A 305      -4.495 -15.863 -19.425  1.00  0.00           H  
ATOM   3216 HG23 ILE A 305      -3.065 -16.508 -20.018  1.00  0.00           H  
ATOM   3217 HD11 ILE A 305      -2.306 -14.759 -21.664  1.00  0.00           H  
ATOM   3218 HD12 ILE A 305      -1.426 -13.242 -21.618  1.00  0.00           H  
ATOM   3219 HD13 ILE A 305      -0.795 -14.646 -20.683  1.00  0.00           H  
ATOM   3220  N   GLN A 306      -2.707 -15.876 -15.656  1.00 52.70           N  
ANISOU 3220  N   GLN A 306     6271   7350   6402    200  -1929   -120
ATOM   3221  CA  GLN A 306      -3.283 -16.692 -14.576  1.00 54.23           C  
ANISOU 3221  CA  GLN A 306     6250   7533   6821    109  -1818   -170
ATOM   3222  C   GLN A 306      -3.653 -15.885 -13.277  1.00 52.44           C  
ANISOU 3222  C   GLN A 306     6005   7345   6573    179  -1674   -134
ATOM   3223  O   GLN A 306      -4.583 -16.171 -12.545  1.00 64.64           O  
ANISOU 3223  O   GLN A 306     7362   8896   8304    128  -1586   -164
ATOM   3224  CB  GLN A 306      -2.283 -17.811 -14.188  1.00 59.16           C  
ANISOU 3224  CB  GLN A 306     6901   8061   7518    -58  -1708   -253
ATOM   3225  CG  GLN A 306      -2.158 -18.885 -15.221  1.00 69.25           C  
ANISOU 3225  CG  GLN A 306     8286   9282   8743   -128  -1814   -287
ATOM   3226  CD  GLN A 306      -1.336 -20.074 -14.856  1.00 91.91           C  
ANISOU 3226  CD  GLN A 306    11238  12054  11628   -276  -1677   -358
ATOM   3227  OE1 GLN A 306      -0.244 -20.327 -15.403  1.00 97.81           O  
ANISOU 3227  OE1 GLN A 306    11926  12777  12461   -336  -1510   -387
ATOM   3228  NE2 GLN A 306      -1.706 -20.967 -13.871  1.00 86.92           N  
ANISOU 3228  NE2 GLN A 306    10746  11366  10914   -333  -1744   -384
ATOM   3229  H   GLN A 306      -1.740 -15.826 -15.944  1.00 52.70           H  
ATOM   3230  HA  GLN A 306      -4.185 -17.207 -14.907  1.00 54.23           H  
ATOM   3231  HB3 GLN A 306      -2.624 -18.314 -13.283  1.00 59.16           H  
ATOM   3232  HB2 GLN A 306      -1.288 -17.391 -14.044  1.00 59.16           H  
ATOM   3233  HG3 GLN A 306      -1.810 -18.550 -16.198  1.00 69.25           H  
ATOM   3234  HG2 GLN A 306      -3.125 -19.375 -15.328  1.00 69.25           H  
ATOM   3235 HE22 GLN A 306      -1.207 -21.749 -13.472  1.00 86.92           H  
ATOM   3236 HE21 GLN A 306      -2.667 -20.896 -13.569  1.00 86.92           H  
ATOM   3237  N   ARG A 307      -2.846 -14.876 -13.050  1.00 51.09           N  
ANISOU 3237  N   ARG A 307     6030   7200   6180    291  -1641    -70
ATOM   3238  CA  ARG A 307      -3.040 -13.987 -11.950  1.00 47.27           C  
ANISOU 3238  CA  ARG A 307     5546   6760   5656    368  -1512    -29
ATOM   3239  C   ARG A 307      -4.345 -13.086 -12.176  1.00 49.98           C  
ANISOU 3239  C   ARG A 307     5779   7200   6013    509  -1619     40
ATOM   3240  O   ARG A 307      -5.242 -13.093 -11.294  1.00 53.21           O  
ANISOU 3240  O   ARG A 307     6015   7647   6554    525  -1559     43
ATOM   3241  CB  ARG A 307      -1.632 -13.291 -11.638  1.00 46.23           C  
ANISOU 3241  CB  ARG A 307     5685   6605   5274    413  -1417      5
ATOM   3242  CG  ARG A 307      -1.770 -12.229 -10.586  1.00 42.77           C  
ANISOU 3242  CG  ARG A 307     5268   6194   4789    463  -1251     34
ATOM   3243  CD  ARG A 307      -0.393 -11.545 -10.237  1.00 45.10           C  
ANISOU 3243  CD  ARG A 307     5804   6431   4900    432  -1115     29
ATOM   3244  NE  ARG A 307       0.117 -10.669 -11.349  1.00 44.29           N  
ANISOU 3244  NE  ARG A 307     5910   6312   4607    470  -1221     57
ATOM   3245  CZ  ARG A 307       1.202 -10.947 -12.047  1.00 48.20           C  
ANISOU 3245  CZ  ARG A 307     6585   6732   4995    395  -1164     25
ATOM   3246  NH1 ARG A 307       1.877 -12.049 -11.843  1.00 51.49           N  
ANISOU 3246  NH1 ARG A 307     7003   7083   5479    276  -1001    -37
ATOM   3247  NH2 ARG A 307       1.589 -10.133 -13.062  1.00 46.25           N1+
ANISOU 3247  NH2 ARG A 307     6522   6476   4574    442  -1271     55
ATOM   3248  H   ARG A 307      -2.009 -14.798 -13.610  1.00 51.09           H  
ATOM   3249  HA  ARG A 307      -3.293 -14.658 -11.129  1.00 47.27           H  
ATOM   3250  HB3 ARG A 307      -1.090 -12.761 -12.422  1.00 46.23           H  
ATOM   3251  HB2 ARG A 307      -0.938 -14.061 -11.300  1.00 46.23           H  
ATOM   3252  HG3 ARG A 307      -2.187 -12.615  -9.656  1.00 42.77           H  
ATOM   3253  HG2 ARG A 307      -2.548 -11.516 -10.860  1.00 42.77           H  
ATOM   3254  HD3 ARG A 307       0.260 -12.341  -9.878  1.00 45.10           H  
ATOM   3255  HD2 ARG A 307      -0.578 -10.835  -9.432  1.00 45.10           H  
ATOM   3256  HE  ARG A 307      -0.498  -9.889 -11.535  1.00 44.29           H  
ATOM   3257 HH12 ARG A 307       2.586 -12.304 -12.516  1.00 51.49           H  
ATOM   3258 HH11 ARG A 307       1.685 -12.756 -11.147  1.00 51.49           H  
ATOM   3259 HH22 ARG A 307       2.555 -10.103 -13.356  1.00 46.25           H  
ATOM   3260 HH21 ARG A 307       1.218  -9.194 -13.045  1.00 46.25           H  
ATOM   3261  N   LEU A 308      -4.492 -12.456 -13.351  1.00 50.65           N  
ANISOU 3261  N   LEU A 308     5958   7323   5962    611  -1780     95
ATOM   3262  CA  LEU A 308      -5.737 -11.698 -13.675  1.00 48.29           C  
ANISOU 3262  CA  LEU A 308     5553   7116   5679    746  -1897    160
ATOM   3263  C   LEU A 308      -7.012 -12.652 -13.654  1.00 49.98           C  
ANISOU 3263  C   LEU A 308     5481   7354   6155    698  -1952    125
ATOM   3264  O   LEU A 308      -8.079 -12.310 -13.187  1.00 52.35           O  
ANISOU 3264  O   LEU A 308     5641   7723   6526    783  -1969    164
ATOM   3265  CB  LEU A 308      -5.712 -11.142 -15.081  1.00 49.33           C  
ANISOU 3265  CB  LEU A 308     5823   7275   5645    842  -2074    214
ATOM   3266  CG  LEU A 308      -5.034  -9.857 -15.370  1.00 40.69           C  
ANISOU 3266  CG  LEU A 308     5012   6169   4279    911  -2026    262
ATOM   3267  CD1 LEU A 308      -5.041  -9.609 -16.913  1.00 43.12           C  
ANISOU 3267  CD1 LEU A 308     5456   6481   4446    966  -2160    312
ATOM   3268  CD2 LEU A 308      -5.649  -8.693 -14.600  1.00 50.00           C  
ANISOU 3268  CD2 LEU A 308     6218   7408   5372   1025  -1931    327
ATOM   3269  H   LEU A 308      -3.788 -12.556 -14.069  1.00 50.65           H  
ATOM   3270  HA  LEU A 308      -5.845 -10.854 -12.994  1.00 48.29           H  
ATOM   3271  HB3 LEU A 308      -6.769 -11.108 -15.344  1.00 49.33           H  
ATOM   3272  HB2 LEU A 308      -5.235 -11.850 -15.759  1.00 49.33           H  
ATOM   3273  HG  LEU A 308      -4.020  -9.910 -14.975  1.00 40.69           H  
ATOM   3274 HD11 LEU A 308      -6.077  -9.684 -17.242  1.00 43.12           H  
ATOM   3275 HD12 LEU A 308      -4.591  -8.667 -17.225  1.00 43.12           H  
ATOM   3276 HD13 LEU A 308      -4.500 -10.410 -17.419  1.00 43.12           H  
ATOM   3277 HD21 LEU A 308      -6.127  -8.865 -13.636  1.00 50.00           H  
ATOM   3278 HD22 LEU A 308      -4.786  -8.032 -14.524  1.00 50.00           H  
ATOM   3279 HD23 LEU A 308      -6.377  -8.138 -15.192  1.00 50.00           H  
ATOM   3280  N   ARG A 309      -6.896 -13.893 -13.965  1.00 52.27           N  
ANISOU 3280  N   ARG A 309     5680   7588   6594    563  -1978     52
ATOM   3281  CA  ARG A 309      -7.918 -14.935 -13.738  1.00 48.84           C  
ANISOU 3281  CA  ARG A 309     4971   7171   6416    506  -2015     14
ATOM   3282  C   ARG A 309      -8.192 -15.200 -12.206  1.00 51.37           C  
ANISOU 3282  C   ARG A 309     5158   7494   6866    473  -1844     -6
ATOM   3283  O   ARG A 309      -9.325 -14.926 -11.789  1.00 50.41           O  
ANISOU 3283  O   ARG A 309     4865   7435   6854    536  -1861     22
ATOM   3284  CB  ARG A 309      -7.528 -16.186 -14.510  1.00 47.52           C  
ANISOU 3284  CB  ARG A 309     4752   6937   6368    360  -2063    -62
ATOM   3285  CG  ARG A 309      -8.601 -17.263 -14.682  1.00 49.25           C  
ANISOU 3285  CG  ARG A 309     4785   7194   6735    363  -2243    -67
ATOM   3286  CD  ARG A 309      -8.192 -18.563 -15.332  1.00 54.69           C  
ANISOU 3286  CD  ARG A 309     5421   7812   7546    207  -2275   -146
ATOM   3287  NE  ARG A 309      -7.406 -18.546 -16.571  1.00 63.80           N  
ANISOU 3287  NE  ARG A 309     6815   8901   8526    164  -2268   -163
ATOM   3288  CZ  ARG A 309      -7.638 -18.023 -17.760  1.00 63.90           C  
ANISOU 3288  CZ  ARG A 309     6944   8914   8421    198  -2421   -146
ATOM   3289  NH1 ARG A 309      -8.778 -17.397 -18.007  1.00 62.92           N  
ANISOU 3289  NH1 ARG A 309     6716   8851   8339    271  -2597   -114
ATOM   3290  NH2 ARG A 309      -6.704 -18.211 -18.644  1.00 57.25           N1+
ANISOU 3290  NH2 ARG A 309     6329   8010   7414    161  -2395   -160
ATOM   3291  H   ARG A 309      -6.059 -14.140 -14.473  1.00 52.27           H  
ATOM   3292  HA  ARG A 309      -8.816 -14.477 -14.152  1.00 48.84           H  
ATOM   3293  HB3 ARG A 309      -6.688 -16.717 -14.061  1.00 47.52           H  
ATOM   3294  HB2 ARG A 309      -7.220 -15.816 -15.488  1.00 47.52           H  
ATOM   3295  HG3 ARG A 309      -9.437 -16.867 -15.258  1.00 49.25           H  
ATOM   3296  HG2 ARG A 309      -9.056 -17.460 -13.712  1.00 49.25           H  
ATOM   3297  HD3 ARG A 309      -9.021 -19.159 -15.715  1.00 54.69           H  
ATOM   3298  HD2 ARG A 309      -7.629 -19.159 -14.613  1.00 54.69           H  
ATOM   3299  HE  ARG A 309      -6.595 -19.091 -16.316  1.00 63.80           H  
ATOM   3300 HH12 ARG A 309      -8.991 -17.171 -18.968  1.00 62.92           H  
ATOM   3301 HH11 ARG A 309      -9.577 -17.275 -17.402  1.00 62.92           H  
ATOM   3302 HH22 ARG A 309      -6.660 -17.763 -19.548  1.00 57.25           H  
ATOM   3303 HH21 ARG A 309      -5.999 -18.909 -18.457  1.00 57.25           H  
ATOM   3304  N   CYS A 310      -7.151 -15.702 -11.472  1.00 51.31           N  
ANISOU 3304  N   CYS A 310     5229   7417   6848    373  -1677    -53
ATOM   3305  CA  CYS A 310      -7.343 -15.956 -10.011  1.00 51.51           C  
ANISOU 3305  CA  CYS A 310     5143   7441   6988    338  -1506    -74
ATOM   3306  C   CYS A 310      -7.863 -14.648  -9.268  1.00 49.86           C  
ANISOU 3306  C   CYS A 310     4951   7306   6688    482  -1473      0
ATOM   3307  O   CYS A 310      -8.705 -14.786  -8.373  1.00 49.90           O  
ANISOU 3307  O   CYS A 310     4779   7349   6833    499  -1419      3
ATOM   3308  CB  CYS A 310      -6.029 -16.401  -9.410  1.00 49.34           C  
ANISOU 3308  CB  CYS A 310     4998   7083   6665    230  -1331   -124
ATOM   3309  SG  CYS A 310      -5.365 -17.943 -10.124  1.00 74.31           S  
ANISOU 3309  SG  CYS A 310     8078  10154  10001     36  -1322   -223
ATOM   3310  H   CYS A 310      -6.296 -15.932 -11.959  1.00 51.31           H  
ATOM   3311  HA  CYS A 310      -8.031 -16.764  -9.764  1.00 51.51           H  
ATOM   3312  HB3 CYS A 310      -6.253 -16.604  -8.363  1.00 49.34           H  
ATOM   3313  HB2 CYS A 310      -5.279 -15.624  -9.557  1.00 49.34           H  
ATOM   3314  HG  CYS A 310      -4.967 -17.275 -11.210  1.00 74.31           H  
ATOM   3315  N   GLU A 311      -7.454 -13.403  -9.688  1.00 48.42           N  
ANISOU 3315  N   GLU A 311     4982   7147   6269    589  -1506     62
ATOM   3316  CA  GLU A 311      -7.821 -12.150  -9.045  1.00 46.75           C  
ANISOU 3316  CA  GLU A 311     4801   7006   5956    727  -1474    134
ATOM   3317  C   GLU A 311      -9.329 -11.910  -9.279  1.00 49.84           C  
ANISOU 3317  C   GLU A 311     5004   7478   6455    820  -1606    175
ATOM   3318  O   GLU A 311      -9.994 -11.463  -8.374  1.00 52.83           O  
ANISOU 3318  O   GLU A 311     5308   7911   6853    900  -1555    214
ATOM   3319  CB  GLU A 311      -7.015 -10.953  -9.635  1.00 45.59           C  
ANISOU 3319  CB  GLU A 311     4923   6868   5533    823  -1498    194
ATOM   3320  CG  GLU A 311      -5.589 -10.705  -8.998  1.00 49.21           C  
ANISOU 3320  CG  GLU A 311     5578   7252   5866    745  -1353    162
ATOM   3321  CD  GLU A 311      -4.877  -9.632  -9.800  1.00 47.85           C  
ANISOU 3321  CD  GLU A 311     5671   7084   5424    833  -1393    220
ATOM   3322  OE1 GLU A 311      -5.395  -8.806 -10.552  1.00 48.37           O  
ANISOU 3322  OE1 GLU A 311     5766   7210   5402    953  -1540    284
ATOM   3323  OE2 GLU A 311      -3.570  -9.576  -9.434  1.00 41.62           O  
ANISOU 3323  OE2 GLU A 311     5061   6240   4512    785  -1278    202
ATOM   3324  H   GLU A 311      -6.717 -13.247 -10.360  1.00 48.42           H  
ATOM   3325  HA  GLU A 311      -7.700 -12.244  -7.966  1.00 46.75           H  
ATOM   3326  HB3 GLU A 311      -7.511  -9.987  -9.542  1.00 45.59           H  
ATOM   3327  HB2 GLU A 311      -6.876 -11.128 -10.702  1.00 45.59           H  
ATOM   3328  HG3 GLU A 311      -5.073 -11.665  -9.003  1.00 49.21           H  
ATOM   3329  HG2 GLU A 311      -5.683 -10.349  -7.972  1.00 49.21           H  
ATOM   3330  HE2 GLU A 311      -3.255  -8.716  -9.723  1.00 41.62           H  
ATOM   3331  N   LEU A 312      -9.796 -12.105 -10.528  1.00 51.03           N  
ANISOU 3331  N   LEU A 312     5075   7638   6676    813  -1776    168
ATOM   3332  CA  LEU A 312     -11.239 -11.931 -10.739  1.00 53.92           C  
ANISOU 3332  CA  LEU A 312     5255   8081   7153    899  -1905    206
ATOM   3333  C   LEU A 312     -12.123 -12.869  -9.951  1.00 56.29           C  
ANISOU 3333  C   LEU A 312     5292   8382   7712    825  -1840    160
ATOM   3334  O   LEU A 312     -13.235 -12.564  -9.451  1.00 59.57           O  
ANISOU 3334  O   LEU A 312     5621   8829   8184    858  -1784    228
ATOM   3335  CB  LEU A 312     -11.610 -12.139 -12.252  1.00 53.32           C  
ANISOU 3335  CB  LEU A 312     5208   7995   7057    882  -2052    231
ATOM   3336  CG  LEU A 312     -13.071 -11.760 -12.741  1.00 53.27           C  
ANISOU 3336  CG  LEU A 312     5181   8002   7059    870  -1997    355
ATOM   3337  CD1 LEU A 312     -13.456 -10.326 -12.212  1.00 53.67           C  
ANISOU 3337  CD1 LEU A 312     5399   8001   6994    904  -1901    473
ATOM   3338  CD2 LEU A 312     -13.049 -11.856 -14.247  1.00 49.73           C  
ANISOU 3338  CD2 LEU A 312     4770   7562   6565    841  -2096    361
ATOM   3339  H   LEU A 312      -9.178 -12.499 -11.224  1.00 51.03           H  
ATOM   3340  HA  LEU A 312     -11.436 -10.893 -10.474  1.00 53.92           H  
ATOM   3341  HB3 LEU A 312     -11.523 -13.194 -12.513  1.00 53.32           H  
ATOM   3342  HB2 LEU A 312     -10.936 -11.490 -12.810  1.00 53.32           H  
ATOM   3343  HG  LEU A 312     -13.754 -12.467 -12.269  1.00 53.27           H  
ATOM   3344 HD11 LEU A 312     -13.990  -9.678 -12.908  1.00 53.67           H  
ATOM   3345 HD12 LEU A 312     -14.054 -10.504 -11.319  1.00 53.67           H  
ATOM   3346 HD13 LEU A 312     -12.638  -9.715 -11.832  1.00 53.67           H  
ATOM   3347 HD21 LEU A 312     -12.305 -12.596 -14.543  1.00 49.73           H  
ATOM   3348 HD22 LEU A 312     -13.978 -12.300 -14.606  1.00 49.73           H  
ATOM   3349 HD23 LEU A 312     -12.930 -10.883 -14.722  1.00 49.73           H  
ATOM   3350  N   ASP A 313     -11.595 -14.129  -9.838  1.00 50.03           N  
ANISOU 3350  N   ASP A 313     4436   7519   7053    674  -1764     81
ATOM   3351  CA  ASP A 313     -12.256 -15.178  -9.072  1.00 53.38           C  
ANISOU 3351  CA  ASP A 313     4628   7938   7715    597  -1676     35
ATOM   3352  C   ASP A 313     -12.377 -14.738  -7.604  1.00 58.85           C  
ANISOU 3352  C   ASP A 313     5324   8649   8386    638  -1509     55
ATOM   3353  O   ASP A 313     -13.456 -14.611  -7.051  1.00 60.05           O  
ANISOU 3353  O   ASP A 313     5307   8854   8655    690  -1499     76
ATOM   3354  CB  ASP A 313     -11.558 -16.586  -9.179  1.00 54.89           C  
ANISOU 3354  CB  ASP A 313     4784   8044   8026    426  -1613    -51
ATOM   3355  CG  ASP A 313     -12.311 -17.703  -8.456  1.00 64.42           C  
ANISOU 3355  CG  ASP A 313     5718   9254   9506    345  -1606    -97
ATOM   3356  OD1 ASP A 313     -13.515 -17.745  -8.439  1.00 69.17           O  
ANISOU 3356  OD1 ASP A 313     6156   9922  10202    421  -1695    -62
ATOM   3357  OD2 ASP A 313     -11.612 -18.667  -8.191  1.00 70.50           O1-
ANISOU 3357  OD2 ASP A 313     6435   9957  10395    207  -1512   -166
ATOM   3358  H   ASP A 313     -10.666 -14.344 -10.171  1.00 50.03           H  
ATOM   3359  HA  ASP A 313     -13.252 -15.331  -9.488  1.00 53.38           H  
ATOM   3360  HB3 ASP A 313     -10.551 -16.574  -8.763  1.00 54.89           H  
ATOM   3361  HB2 ASP A 313     -11.515 -16.907 -10.220  1.00 54.89           H  
ATOM   3362  N   ILE A 314     -11.221 -14.289  -7.119  1.00 54.17           N  
ANISOU 3362  N   ILE A 314     4931   8014   7639    617  -1378     50
ATOM   3363  CA  ILE A 314     -11.093 -13.475  -5.843  1.00 56.07           C  
ANISOU 3363  CA  ILE A 314     5187   8263   7854    642  -1206     61
ATOM   3364  C   ILE A 314     -11.904 -12.108  -5.709  1.00 55.00           C  
ANISOU 3364  C   ILE A 314     4987   8217   7694    789  -1251    134
ATOM   3365  O   ILE A 314     -12.401 -11.799  -4.598  1.00 62.97           O  
ANISOU 3365  O   ILE A 314     5857   9251   8816    799  -1158    133
ATOM   3366  CB  ILE A 314      -9.584 -13.356  -5.391  1.00 52.75           C  
ANISOU 3366  CB  ILE A 314     5029   7799   7214    636  -1098     67
ATOM   3367  CG1 ILE A 314      -9.056 -14.563  -4.607  1.00 50.24           C  
ANISOU 3367  CG1 ILE A 314     4753   7388   6947    479  -1015    -12
ATOM   3368  CG2 ILE A 314      -9.217 -12.044  -4.729  1.00 50.12           C  
ANISOU 3368  CG2 ILE A 314     4741   7493   6810    696   -946     98
ATOM   3369  CD1 ILE A 314      -7.530 -14.861  -4.754  1.00 48.65           C  
ANISOU 3369  CD1 ILE A 314     4812   7139   6533    465   -916    -10
ATOM   3370  H   ILE A 314     -10.365 -14.271  -7.654  1.00 54.17           H  
ATOM   3371  HA  ILE A 314     -11.481 -14.098  -5.037  1.00 56.07           H  
ATOM   3372  HB  ILE A 314      -9.071 -13.218  -6.342  1.00 52.75           H  
ATOM   3373 HG13 ILE A 314      -9.686 -15.442  -4.738  1.00 50.24           H  
ATOM   3374 HG12 ILE A 314      -9.262 -14.401  -3.549  1.00 50.24           H  
ATOM   3375 HG21 ILE A 314      -8.175 -11.984  -4.415  1.00 50.12           H  
ATOM   3376 HG22 ILE A 314      -9.479 -11.255  -5.434  1.00 50.12           H  
ATOM   3377 HG23 ILE A 314      -9.838 -11.955  -3.838  1.00 50.12           H  
ATOM   3378 HD11 ILE A 314      -7.348 -15.898  -4.471  1.00 48.65           H  
ATOM   3379 HD12 ILE A 314      -7.293 -14.792  -5.815  1.00 48.65           H  
ATOM   3380 HD13 ILE A 314      -7.093 -14.030  -4.201  1.00 48.65           H  
ATOM   3381  N   MET A 315     -12.136 -11.358  -6.748  1.00 54.09           N  
ANISOU 3381  N   MET A 315     4976   8151   7426    908  -1393    200
ATOM   3382  CA  MET A 315     -12.877 -10.097  -6.718  1.00 59.23           C  
ANISOU 3382  CA  MET A 315     5664   8798   8041    995  -1391    285
ATOM   3383  C   MET A 315     -14.343 -10.335  -6.397  1.00 59.55           C  
ANISOU 3383  C   MET A 315     5578   8756   8292    921  -1410    329
ATOM   3384  O   MET A 315     -14.981  -9.560  -5.695  1.00 59.64           O  
ANISOU 3384  O   MET A 315     5636   8677   8347    924  -1354    372
ATOM   3385  CB  MET A 315     -12.689  -9.298  -8.035  1.00 63.29           C  
ANISOU 3385  CB  MET A 315     6447   9258   8344   1042  -1448    356
ATOM   3386  CG  MET A 315     -13.310  -7.863  -8.027  1.00 58.62           C  
ANISOU 3386  CG  MET A 315     5902   8651   7720   1013  -1592    367
ATOM   3387  SD  MET A 315     -12.980  -6.757  -9.353  1.00 46.21           S  
ANISOU 3387  SD  MET A 315     4647   7046   5864   1060  -1614    416
ATOM   3388  CE  MET A 315     -11.236  -6.194  -9.131  1.00 50.30           C  
ANISOU 3388  CE  MET A 315     5301   7455   6357   1053  -1506    488
ATOM   3389  H   MET A 315     -11.555 -11.617  -7.532  1.00 54.09           H  
ATOM   3390  HA  MET A 315     -12.518  -9.528  -5.860  1.00 59.23           H  
ATOM   3391  HB3 MET A 315     -13.057  -9.869  -8.888  1.00 63.29           H  
ATOM   3392  HB2 MET A 315     -11.617  -9.195  -8.200  1.00 63.29           H  
ATOM   3393  HG3 MET A 315     -13.092  -7.387  -7.071  1.00 58.62           H  
ATOM   3394  HG2 MET A 315     -14.360  -8.140  -8.117  1.00 58.62           H  
ATOM   3395  HE1 MET A 315     -11.130  -5.520  -8.281  1.00 50.30           H  
ATOM   3396  HE2 MET A 315     -10.672  -7.108  -8.943  1.00 50.30           H  
ATOM   3397  HE3 MET A 315     -10.947  -5.775 -10.095  1.00 50.30           H  
ATOM   3398  N   ASN A 316     -14.925 -11.392  -6.949  1.00 57.80           N  
ANISOU 3398  N   ASN A 316     5202   8588   8173    855  -1467    315
ATOM   3399  CA  ASN A 316     -16.266 -11.814  -6.649  1.00 61.66           C  
ANISOU 3399  CA  ASN A 316     5590   9116   8723    807  -1411    366
ATOM   3400  C   ASN A 316     -16.483 -12.300  -5.191  1.00 58.49           C  
ANISOU 3400  C   ASN A 316     5021   8764   8440    777  -1286    295
ATOM   3401  O   ASN A 316     -17.634 -12.370  -4.763  1.00 57.40           O  
ANISOU 3401  O   ASN A 316     4873   8658   8278    778  -1191    324
ATOM   3402  CB  ASN A 316     -16.656 -12.965  -7.573  1.00 57.93           C  
ANISOU 3402  CB  ASN A 316     5043   8712   8257    779  -1527    313
ATOM   3403  CG  ASN A 316     -17.089 -12.564  -9.014  1.00 60.60           C  
ANISOU 3403  CG  ASN A 316     5558   9021   8446    807  -1617    392
ATOM   3404  OD1 ASN A 316     -17.776 -11.523  -9.257  1.00 64.66           O  
ANISOU 3404  OD1 ASN A 316     6248   9434   8884    826  -1589    489
ATOM   3405  ND2 ASN A 316     -16.501 -13.143 -10.035  1.00 62.40           N  
ANISOU 3405  ND2 ASN A 316     5754   9273   8683    782  -1734    333
ATOM   3406  H   ASN A 316     -14.298 -12.013  -7.440  1.00 57.80           H  
ATOM   3407  HA  ASN A 316     -16.869 -10.924  -6.828  1.00 61.66           H  
ATOM   3408  HB3 ASN A 316     -17.452 -13.516  -7.073  1.00 57.93           H  
ATOM   3409  HB2 ASN A 316     -15.768 -13.594  -7.637  1.00 57.93           H  
ATOM   3410 HD22 ASN A 316     -16.674 -12.869 -10.991  1.00 62.40           H  
ATOM   3411 HD21 ASN A 316     -15.751 -13.788  -9.832  1.00 62.40           H  
ATOM   3412  N   LYS A 317     -15.362 -12.614  -4.503  1.00 56.36           N  
ANISOU 3412  N   LYS A 317     8091   5879   7443   1361  -1614   -207
ATOM   3413  CA  LYS A 317     -15.317 -13.014  -3.093  1.00 57.78           C  
ANISOU 3413  CA  LYS A 317     8198   6000   7757   1300  -1577   -227
ATOM   3414  C   LYS A 317     -14.792 -11.777  -2.293  1.00 62.15           C  
ANISOU 3414  C   LYS A 317     8749   6524   8342   1215  -1477   -188
ATOM   3415  O   LYS A 317     -14.622 -11.871  -1.097  1.00 72.10           O  
ANISOU 3415  O   LYS A 317     9947   7741   9708   1149  -1428   -205
ATOM   3416  CB  LYS A 317     -14.424 -14.268  -2.885  1.00 55.62           C  
ANISOU 3416  CB  LYS A 317     7798   5746   7589   1282  -1623   -334
ATOM   3417  CG  LYS A 317     -14.782 -15.413  -3.902  1.00 61.23           C  
ANISOU 3417  CG  LYS A 317     8504   6479   8283   1359  -1725   -386
ATOM   3418  CD  LYS A 317     -13.825 -16.656  -3.716  1.00 66.95           C  
ANISOU 3418  CD  LYS A 317     9143   7256   9038   1360  -1775   -481
ATOM   3419  CE  LYS A 317     -13.969 -17.365  -2.360  1.00 67.83           C  
ANISOU 3419  CE  LYS A 317     9130   7349   9295   1281  -1738   -545
ATOM   3420  NZ  LYS A 317     -13.108 -18.420  -2.016  1.00 73.78           N1+
ANISOU 3420  NZ  LYS A 317     9803   8152  10079   1278  -1777   -633
ATOM   3421  H   LYS A 317     -14.467 -12.467  -4.946  1.00 56.36           H  
ATOM   3422  HA  LYS A 317     -16.203 -13.392  -2.582  1.00 57.78           H  
ATOM   3423  HB3 LYS A 317     -14.355 -14.518  -1.826  1.00 55.62           H  
ATOM   3424  HB2 LYS A 317     -13.401 -13.926  -3.037  1.00 55.62           H  
ATOM   3425  HG3 LYS A 317     -14.630 -15.183  -4.956  1.00 61.23           H  
ATOM   3426  HG2 LYS A 317     -15.840 -15.673  -3.880  1.00 61.23           H  
ATOM   3427  HD3 LYS A 317     -12.764 -16.408  -3.750  1.00 66.95           H  
ATOM   3428  HD2 LYS A 317     -13.867 -17.290  -4.601  1.00 66.95           H  
ATOM   3429  HE3 LYS A 317     -15.018 -17.642  -2.254  1.00 67.83           H  
ATOM   3430  HE2 LYS A 317     -13.814 -16.704  -1.508  1.00 67.83           H  
ATOM   3431  HZ1 LYS A 317     -13.359 -19.158  -2.658  1.00 73.78           H  
ATOM   3432  HZ2 LYS A 317     -12.114 -18.243  -2.053  1.00 73.78           H  
ATOM   3433  HZ3 LYS A 317     -13.219 -18.624  -1.033  1.00 73.78           H  
ATOM   3434  N   CYS A 318     -14.695 -10.553  -2.891  1.00 62.89           N  
ANISOU 3434  N   CYS A 318     8909   6650   8335   1207  -1435   -136
ATOM   3435  CA  CYS A 318     -14.825  -9.235  -2.267  1.00 65.64           C  
ANISOU 3435  CA  CYS A 318     9241   7010   8688   1090  -1308   -102
ATOM   3436  C   CYS A 318     -16.283  -8.800  -2.263  1.00 73.41           C  
ANISOU 3436  C   CYS A 318    10250   7926   9716   1046  -1240    -52
ATOM   3437  O   CYS A 318     -16.817  -8.456  -3.315  1.00 68.50           O  
ANISOU 3437  O   CYS A 318     9683   7254   9090   1109  -1278    -21
ATOM   3438  CB  CYS A 318     -14.011  -8.161  -2.964  1.00 63.53           C  
ANISOU 3438  CB  CYS A 318     9042   6810   8286   1073  -1253    -48
ATOM   3439  SG  CYS A 318     -12.311  -8.488  -2.481  1.00 73.54           S  
ANISOU 3439  SG  CYS A 318    10231   8155   9554    999  -1213    -94
ATOM   3440  H   CYS A 318     -14.890 -10.521  -3.882  1.00 62.89           H  
ATOM   3441  HA  CYS A 318     -14.559  -9.306  -1.212  1.00 65.64           H  
ATOM   3442  HB3 CYS A 318     -14.297  -7.141  -2.711  1.00 63.53           H  
ATOM   3443  HB2 CYS A 318     -13.998  -8.362  -4.035  1.00 63.53           H  
ATOM   3444  HG  CYS A 318     -12.479  -9.798  -2.681  1.00 73.54           H  
ATOM   3445  N   THR A 319     -16.698  -8.476  -1.039  1.00100.65           N  
ANISOU 3445  N   THR A 319    13660  11374  13207    940  -1138    -44
ATOM   3446  CA  THR A 319     -18.109  -8.239  -0.695  1.00 83.62           C  
ANISOU 3446  CA  THR A 319    11518   9153  11102    891  -1067     -3
ATOM   3447  C   THR A 319     -17.982  -7.018   0.224  1.00 81.16           C  
ANISOU 3447  C   THR A 319    11223   8864  10751    795   -946     43
ATOM   3448  O   THR A 319     -17.090  -6.178   0.036  1.00 93.97           O  
ANISOU 3448  O   THR A 319    12826  10550  12330    753   -915     33
ATOM   3449  CB  THR A 319     -18.505  -9.501   0.102  1.00 75.67           C  
ANISOU 3449  CB  THR A 319    10420   8092  10241    858  -1077    -66
ATOM   3450  OG1 THR A 319     -17.514  -9.919   1.010  1.00 91.76           O  
ANISOU 3450  OG1 THR A 319    12382  10165  12319    776  -1025   -108
ATOM   3451  CG2 THR A 319     -18.696 -10.641  -0.886  1.00 80.53           C  
ANISOU 3451  CG2 THR A 319    11001   8683  10915    949  -1198   -127
ATOM   3452  H   THR A 319     -16.076  -8.526  -0.244  1.00100.65           H  
ATOM   3453  HA  THR A 319     -18.756  -7.936  -1.518  1.00 83.62           H  
ATOM   3454  HB  THR A 319     -19.445  -9.335   0.627  1.00 75.67           H  
ATOM   3455  HG1 THR A 319     -17.744  -9.648   1.902  1.00 91.76           H  
ATOM   3456 HG21 THR A 319     -19.291 -10.348  -1.752  1.00 80.53           H  
ATOM   3457 HG22 THR A 319     -17.754 -10.989  -1.309  1.00 80.53           H  
ATOM   3458 HG23 THR A 319     -19.167 -11.493  -0.395  1.00 80.53           H  
ATOM   3459  N   SER A 320     -18.950  -6.846   1.201  1.00 63.78           N  
ANISOU 3459  N   SER A 320     9053   6609   8572    759   -878     92
ATOM   3460  CA  SER A 320     -18.785  -5.985   2.371  1.00 58.58           C  
ANISOU 3460  CA  SER A 320     8402   5962   7892    666   -763    128
ATOM   3461  C   SER A 320     -17.622  -6.357   3.225  1.00 53.06           C  
ANISOU 3461  C   SER A 320     7612   5292   7255    583   -729     70
ATOM   3462  O   SER A 320     -17.414  -7.588   3.330  1.00 53.61           O  
ANISOU 3462  O   SER A 320     7614   5356   7400    593   -784      6
ATOM   3463  CB  SER A 320     -20.117  -5.754   3.087  1.00 61.98           C  
ANISOU 3463  CB  SER A 320     8864   6321   8366    641   -701    173
ATOM   3464  OG  SER A 320     -20.699  -6.951   3.484  1.00 70.41           O  
ANISOU 3464  OG  SER A 320     9868   7333   9552    626   -722    127
ATOM   3465  H   SER A 320     -19.779  -7.413   1.303  1.00 63.78           H  
ATOM   3466  HA  SER A 320     -18.615  -4.980   1.984  1.00 58.58           H  
ATOM   3467  HB3 SER A 320     -20.802  -5.213   2.435  1.00 61.98           H  
ATOM   3468  HB2 SER A 320     -19.962  -5.200   4.013  1.00 61.98           H  
ATOM   3469  HG  SER A 320     -21.435  -6.659   4.026  1.00 70.41           H  
ATOM   3470  N   LEU A 321     -16.932  -5.368   3.777  1.00 50.44           N  
ANISOU 3470  N   LEU A 321     7280   4989   6896    504   -639     90
ATOM   3471  CA  LEU A 321     -15.677  -5.458   4.590  1.00 45.79           C  
ANISOU 3471  CA  LEU A 321     6613   4428   6356    425   -602     41
ATOM   3472  C   LEU A 321     -16.056  -5.387   6.066  1.00 34.83           C  
ANISOU 3472  C   LEU A 321     5201   2991   5043    356   -534     40
ATOM   3473  O   LEU A 321     -16.847  -4.509   6.448  1.00 39.18           O  
ANISOU 3473  O   LEU A 321     5797   3512   5578    335   -474     88
ATOM   3474  CB  LEU A 321     -14.743  -4.283   4.184  1.00 45.51           C  
ANISOU 3474  CB  LEU A 321     6583   4463   6244    383   -557     53
ATOM   3475  CG  LEU A 321     -14.197  -4.292   2.644  1.00 48.32           C  
ANISOU 3475  CG  LEU A 321     6916   4883   6561    420   -620     18
[truncated: 4,991,812 more chars]
