# Supplementary material for: Design of a Cereblon construct for crystallographic and biophysical studies of protein degraders
Source: Nat Commun. 2024 Oct 15;15:8885. doi: 10.1038/s41467-024-52871-9 (PMC11480361; doi:10.1038/s41467-024-52871-9)
Supplement: Supplementary file 4 — Supplementary Data 1 [file 41467_2024_52871_MOESM4_ESM.zip › MD-sim_supp_data/CRBN-midi/CRBNmidi_MD_run3_Frame10000.pdb]

TITLE     CRBN_midi_Zn_loopbuild-prepared - Frame 10000
REMARK   4      COMPLIES WITH FORMAT V. 3.0, 1-DEC-2006
REMARK 888
REMARK 888 WRITTEN BY MAESTRO (A PRODUCT OF SCHRODINGER, LLC)
SEQRES   1 A  323  ACE ILE ASN PHE ASP THR SER LEU PRO THR SER HIS THR
SEQRES   2 A  323  TYR LEU GLY ALA ASP MET GLU GLU PHE HIS GLY ARG THR
SEQRES   3 A  323  LEU HIS ASP ASP ASP SER ILE GLN VAL ILE PRO VAL LEU
SEQRES   4 A  323  PRO GLN VAL MET MET ILE LEU VAL PRO GLY GLN THR LEU
SEQRES   5 A  323  PRO LEU GLN LEU PHE HIS PRO GLN GLU VAL SER MET VAL
SEQRES   6 A  323  ARG ASN LEU ILE GLN ASN ASP ARG THR PHE ALA VAL LEU
SEQRES   7 A  323  ALA TYR SER ASN VAL GLN GLU ARG GLU ALA GLU PHE GLY
SEQRES   8 A  323  THR THR ALA GLU ILE TYR ALA TYR ARG GLU GLU GLN ASP
SEQRES   9 A  323  PHE GLY ILE GLU ILE VAL LYS VAL LYS ALA ILE GLY ARG
SEQRES  10 A  323  GLN ARG PHE LYS VAL LEU GLU LEU ARG THR GLN SER ASP
SEQRES  11 A  323  GLY ILE GLN GLN ALA LYS VAL GLN ILE LEU PRO GLU GLY
SEQRES  12 A  323  SER GLY ASP ALA GLU THR LEU MET ASP ARG ILE LYS LYS
SEQRES  13 A  323  GLN LEU ARG GLU TRP ASP GLU ASN LEU LYS ASP ASP SER
SEQRES  14 A  323  LEU PRO SER ASN PRO ILE ASP PHE SER TYR TRP VAL ALA
SEQRES  15 A  323  ALA ASN LEU PRO ILE ASP ASP SER LEU ARG ILE GLN LEU
SEQRES  16 A  323  LEU LYS ILE ASP SER ALA ILE GLN ARG LEU ARG CYS GLU
SEQRES  17 A  323  LEU ASP ILE MET ASN LYS CYS THR SER LEU CYS CYS LYS
SEQRES  18 A  323  GLN CYS GLN GLU THR GLU ILE THR THR LYS ASN GLU ILE
SEQRES  19 A  323  PHE SER LEU SER ARG GLU GLY PRO MET ALA ALA TYR VAL
SEQRES  20 A  323  ASN PRO HIS GLY TYR VAL HIS GLU ILE LEU THR VAL TYR
SEQRES  21 A  323  LYS ALA CYS ASN LEU ASN LEU ILE GLY ARG PRO SER THR
SEQRES  22 A  323  GLU HIS SER TRP PHE PRO GLY TYR ALA TRP THR VAL ALA
SEQRES  23 A  323  GLN CYS LYS ILE CYS ALA SER HIS ILE GLY TRP LYS PHE
SEQRES  24 A  323  THR ALA THR LYS LYS ASP MET SER PRO GLN LYS PHE TRP
SEQRES  25 A  323  GLY LEU THR ARG SER ALA LEU ILE PRO THR NMA
HELIX    1   1 LEU A  111  SER A  114  1
HELIX    2   2 GLU A  164  ILE A  172  1
HELIX    3   3 GLU A  251  ARG A  262  1
HELIX    4   4 ASP A  279  ASN A  287  1
HELIX    5   5 ASP A  292  LYS A  300  1
HELIX    6   6 ALA A  304  ASN A  316  1
TURN     1   1 ACE A 104  SER A 110
TURN     2   2 HIS A 115  MET A 122
TURN     3   3 PHE A 125  SER A 135
TURN     4   4 PRO A 140  GLN A 153
TURN     5   5 PRO A 156  LEU A 157
TURN     6   6 PHE A 160  GLN A 163
TURN     7   7 GLN A 173  ARG A 176
TURN     8   8 TYR A 183  GLU A 192
TURN     9   9 PHE A 208  GLY A 209
TURN    10  10 ARG A 220  GLN A 221
TURN    11  11 GLN A 231  ILE A 235
TURN    12  12 LEU A 243  ALA A 250
TURN    13  13 GLU A 263  ILE A 278
TURN    14  14 LEU A 288  ASP A 291
TURN    15  15 ILE A 301  SER A 303
TURN    16  16 LYS A 317  SER A 320
TURN    17  17 LYS A 324  THR A 329
TURN    18  18 THR A 333  MET A 346
TURN    19  19 ASN A 351  TYR A 355
TURN    20  20 TYR A 363  ASN A 367
TURN    21  21 GLY A 372  GLY A 383
TURN    22  22 LYS A 392  SER A 396
TURN    23  23 THR A 405  GLN A 412
TURN    24  24 ARG A 419  ALA A 421
TURN    25  25 PRO A 424  NMA A 425A
TURN    26  26 CYS A 326  CYS A 326
TURN    27  27 CYS A 394  CYS A 394
SHEET    1   1 1 GLU A 123  GLU A 124  0
SHEET    1   2 1 ILE A 136  ILE A 139  0
SHEET    1   3 1 THR A 154  LEU A 155  0
SHEET    1   4 1 GLN A 158  LEU A 159  0
SHEET    1   5 1 THR A 177  ALA A 182  0
SHEET    1   6 1 PHE A 193  ASP A 207  0
SHEET    1   7 1 ILE A 210  GLY A 219  0
SHEET    1   8 1 ARG A 222  THR A 230  0
SHEET    1   9 1 GLN A 236  ILE A 242  0
SHEET    1  10 1 LEU A 321  CYS A 323  0
SHEET    1  11 1 GLU A 330  THR A 332  0
SHEET    1  12 1 ALA A 347  VAL A 350  0
SHEET    1  13 1 VAL A 356  VAL A 362  0
SHEET    1  14 1 LEU A 368  ILE A 371  0
SHEET    1  15 1 TYR A 384  CYS A 391  0
SHEET    1  16 1 HIS A 397  ALA A 404  0
SHEET    1  17 1 LYS A 413  THR A 418  0
SHEET    1  18 1 LEU A 422  ILE A 423  0
SHEET    1  19 1 CYS A 323  CYS A 323  0
SHEET    1  20 1 CYS A 391  CYS A 391  0
SHEET    1  21 1 HIS A 357  HIS A 357  0
CRYST1   84.388   80.263   78.986  90.00  90.00  90.00 P 1           1
ATOM      1  CH3 ACE A 104     -18.277  16.687  -8.607  1.00  0.00           C  
ATOM      2  C   ACE A 104     -17.059  16.706  -7.719  1.00  0.00           C  
ATOM      3  O   ACE A 104     -17.061  17.537  -6.838  1.00  0.00           O  
ATOM      4 1H   ACE A 104     -18.397  17.623  -9.152  1.00  0.00           H  
ATOM      5 2H   ACE A 104     -18.185  15.765  -9.181  1.00  0.00           H  
ATOM      6 3H   ACE A 104     -19.219  16.585  -8.069  1.00  0.00           H  
ATOM      7  N   ILE A 105     -16.022  15.891  -7.898  1.00 55.77           N  
ANISOU    7  N   ILE A 105     9514   5094   6582   -475   2578   -222
ATOM      8  CA  ILE A 105     -14.845  15.933  -7.004  1.00 63.50           C  
ANISOU    8  CA  ILE A 105    10376   6112   7641   -544   2597   -289
ATOM      9  C   ILE A 105     -13.986  17.150  -7.405  1.00 70.35           C  
ANISOU    9  C   ILE A 105    11237   6940   8553   -601   2696   -336
ATOM     10  O   ILE A 105     -13.592  17.233  -8.604  1.00 78.34           O  
ANISOU   10  O   ILE A 105    12338   7902   9525   -574   2734   -307
ATOM     11  CB  ILE A 105     -14.023  14.655  -7.218  1.00 62.96           C  
ANISOU   11  CB  ILE A 105    10233   6120   7568   -500   2484   -271
ATOM     12  CG1 ILE A 105     -14.937  13.386  -6.798  1.00 70.46           C  
ANISOU   12  CG1 ILE A 105    11189   7075   8509   -472   2470   -257
ATOM     13  CG2 ILE A 105     -12.582  14.650  -6.635  1.00 55.91           C  
ANISOU   13  CG2 ILE A 105     9379   5256   6609   -418   2380   -205
ATOM     14  CD1 ILE A 105     -14.430  11.983  -6.955  1.00 66.90           C  
ANISOU   14  CD1 ILE A 105    10651   6696   8071   -449   2378   -255
ATOM     15  H2  ILE A 105     -15.928  15.256  -8.678  1.00 55.77           H  
ATOM     16  HA  ILE A 105     -15.033  16.103  -5.944  1.00 63.50           H  
ATOM     17  HB  ILE A 105     -13.818  14.647  -8.288  1.00 62.96           H  
ATOM     18 HG13 ILE A 105     -15.898  13.385  -7.314  1.00 70.46           H  
ATOM     19 HG12 ILE A 105     -15.190  13.559  -5.752  1.00 70.46           H  
ATOM     20 HG21 ILE A 105     -12.648  15.012  -5.609  1.00 55.91           H  
ATOM     21 HG22 ILE A 105     -12.126  13.668  -6.763  1.00 55.91           H  
ATOM     22 HG23 ILE A 105     -11.998  15.339  -7.245  1.00 55.91           H  
ATOM     23 HD11 ILE A 105     -14.884  11.570  -7.857  1.00 66.90           H  
ATOM     24 HD12 ILE A 105     -13.342  11.955  -7.020  1.00 66.90           H  
ATOM     25 HD13 ILE A 105     -14.796  11.205  -6.284  1.00 66.90           H  
ATOM     26  N   ASN A 106     -13.853  18.110  -6.489  1.00 74.32           N  
ANISOU   26  N   ASN A 106    11636   7464   9139   -685   2744   -416
ATOM     27  CA  ASN A 106     -13.101  19.363  -6.603  1.00 73.09           C  
ANISOU   27  CA  ASN A 106    11456   7278   9036   -744   2836   -473
ATOM     28  C   ASN A 106     -11.643  19.249  -6.209  1.00 79.01           C  
ANISOU   28  C   ASN A 106    12109   8086   9824   -746   2788   -499
ATOM     29  O   ASN A 106     -10.904  20.200  -6.342  1.00 85.23           O  
ANISOU   29  O   ASN A 106    12825   8897  10660   -772   2819   -570
ATOM     30  CB  ASN A 106     -13.773  20.482  -5.798  1.00 70.47           C  
ANISOU   30  CB  ASN A 106    11074   6923   8778   -848   2939   -560
ATOM     31  CG  ASN A 106     -15.245  20.717  -6.020  1.00 76.03           C  
ANISOU   31  CG  ASN A 106    11630   7688   9571   -926   2943   -655
ATOM     32  OD1 ASN A 106     -15.987  20.924  -5.062  1.00 74.45           O  
ANISOU   32  OD1 ASN A 106    11332   7591   9366   -885   2824   -669
ATOM     33  ND2 ASN A 106     -15.609  20.858  -7.317  1.00 86.65           N  
ANISOU   33  ND2 ASN A 106    12918   9021  10984  -1001   3032   -745
ATOM     34  H   ASN A 106     -13.947  17.792  -5.535  1.00 74.32           H  
ATOM     35  HA  ASN A 106     -12.997  19.768  -7.610  1.00 73.09           H  
ATOM     36  HB3 ASN A 106     -13.304  21.458  -5.928  1.00 70.47           H  
ATOM     37  HB2 ASN A 106     -13.589  20.325  -4.735  1.00 70.47           H  
ATOM     38 HD22 ASN A 106     -16.587  20.916  -7.562  1.00 86.65           H  
ATOM     39 HD21 ASN A 106     -14.933  20.921  -8.065  1.00 86.65           H  
ATOM     40  N   PHE A 107     -11.267  18.132  -5.518  1.00 70.63           N  
ANISOU   40  N   PHE A 107    11010   7097   8730   -682   2664   -462
ATOM     41  CA  PHE A 107      -9.890  17.925  -5.047  1.00 66.66           C  
ANISOU   41  CA  PHE A 107    10362   6723   8243   -629   2544   -512
ATOM     42  C   PHE A 107      -9.123  17.233  -6.248  1.00 65.19           C  
ANISOU   42  C   PHE A 107    10240   6522   8006   -554   2506   -447
ATOM     43  O   PHE A 107      -9.770  16.970  -7.285  1.00 64.88           O  
ANISOU   43  O   PHE A 107    10343   6407   7901   -519   2518   -351
ATOM     44  CB  PHE A 107     -10.012  17.083  -3.652  1.00 59.00           C  
ANISOU   44  CB  PHE A 107     9300   5855   7263   -596   2424   -519
ATOM     45  CG  PHE A 107      -8.724  16.795  -2.850  1.00 55.56           C  
ANISOU   45  CG  PHE A 107     8705   5563   6841   -545   2303   -577
ATOM     46  CD1 PHE A 107      -7.778  17.834  -2.562  1.00 55.98           C  
ANISOU   46  CD1 PHE A 107     8624   5696   6949   -575   2307   -687
ATOM     47  CD2 PHE A 107      -8.602  15.566  -2.189  1.00 47.21           C  
ANISOU   47  CD2 PHE A 107     7635   4564   5737   -465   2186   -524
ATOM     48  CE1 PHE A 107      -6.613  17.521  -1.873  1.00 50.08           C  
ANISOU   48  CE1 PHE A 107     7739   5087   6204   -518   2196   -738
ATOM     49  CE2 PHE A 107      -7.534  15.337  -1.360  1.00 48.61           C  
ANISOU   49  CE2 PHE A 107     7673   4875   5922   -415   2080   -576
ATOM     50  CZ  PHE A 107      -6.520  16.304  -1.190  1.00 49.97           C  
ANISOU   50  CZ  PHE A 107     7718   5128   6142   -438   2084   -680
ATOM     51  H   PHE A 107     -11.901  17.347  -5.546  1.00 70.63           H  
ATOM     52  HA  PHE A 107      -9.302  18.834  -4.919  1.00 66.66           H  
ATOM     53  HB3 PHE A 107     -10.483  16.159  -3.987  1.00 59.00           H  
ATOM     54  HB2 PHE A 107     -10.776  17.502  -2.997  1.00 59.00           H  
ATOM     55  HD1 PHE A 107      -7.806  18.814  -3.015  1.00 55.98           H  
ATOM     56  HD2 PHE A 107      -9.369  14.810  -2.277  1.00 47.21           H  
ATOM     57  HE1 PHE A 107      -5.828  18.259  -1.796  1.00 50.08           H  
ATOM     58  HE2 PHE A 107      -7.460  14.386  -0.855  1.00 48.61           H  
ATOM     59  HZ  PHE A 107      -5.655  16.120  -0.570  1.00 49.97           H  
ATOM     60  N   ASP A 108      -7.880  16.829  -6.031  1.00 61.35           N  
ANISOU   60  N   ASP A 108     9647   6114   7548   -524   2455   -505
ATOM     61  CA  ASP A 108      -7.120  16.119  -7.051  1.00 54.75           C  
ANISOU   61  CA  ASP A 108     8857   5276   6671   -453   2414   -459
ATOM     62  C   ASP A 108      -6.376  14.936  -6.326  1.00 56.67           C  
ANISOU   62  C   ASP A 108     9082   5580   6869   -384   2289   -404
ATOM     63  O   ASP A 108      -5.773  15.155  -5.338  1.00 62.74           O  
ANISOU   63  O   ASP A 108     9719   6458   7662   -360   2197   -452
ATOM     64  CB  ASP A 108      -6.249  17.149  -7.852  1.00 57.29           C  
ANISOU   64  CB  ASP A 108     9069   5656   7041   -442   2405   -545
ATOM     65  CG  ASP A 108      -5.094  16.576  -8.721  1.00 64.54           C  
ANISOU   65  CG  ASP A 108    10046   6554   7924   -377   2387   -508
ATOM     66  OD1 ASP A 108      -5.314  15.569  -9.426  1.00 70.23           O  
ANISOU   66  OD1 ASP A 108    10881   7226   8576   -339   2370   -418
ATOM     67  OD2 ASP A 108      -4.083  17.257  -8.795  1.00 66.41           O1-
ANISOU   67  OD2 ASP A 108    10211   6824   8198   -360   2387   -576
ATOM     68  H   ASP A 108      -7.582  16.736  -5.071  1.00 61.35           H  
ATOM     69  HA  ASP A 108      -7.787  15.524  -7.676  1.00 54.75           H  
ATOM     70  HB3 ASP A 108      -5.894  17.976  -7.236  1.00 57.29           H  
ATOM     71  HB2 ASP A 108      -7.042  17.546  -8.485  1.00 57.29           H  
ATOM     72  N   THR A 109      -6.480  13.706  -6.835  1.00 59.08           N  
ANISOU   72  N   THR A 109     9519   5822   7105   -347   2282   -308
ATOM     73  CA  THR A 109      -5.998  12.408  -6.366  1.00 60.46           C  
ANISOU   73  CA  THR A 109     9685   6048   7238   -285   2168   -254
ATOM     74  C   THR A 109      -4.443  12.355  -6.394  1.00 56.24           C  
ANISOU   74  C   THR A 109     9105   5570   6692   -223   2092   -256
ATOM     75  O   THR A 109      -3.925  11.611  -5.563  1.00 59.50           O  
ANISOU   75  O   THR A 109     9543   6005   7061   -170   2011   -200
ATOM     76  CB  THR A 109      -6.731  11.279  -7.158  1.00 60.52           C  
ANISOU   76  CB  THR A 109     9857   5967   7171   -265   2190   -153
ATOM     77  OG1 THR A 109      -6.469  11.291  -8.589  1.00 69.67           O  
ANISOU   77  OG1 THR A 109    11118   7061   8294   -252   2252   -135
ATOM     78  CG2 THR A 109      -8.260  11.368  -6.941  1.00 58.58           C  
ANISOU   78  CG2 THR A 109     9620   5704   6935   -301   2219   -164
ATOM     79  H   THR A 109      -6.940  13.606  -7.729  1.00 59.08           H  
ATOM     80  HA  THR A 109      -6.301  12.376  -5.319  1.00 60.46           H  
ATOM     81  HB  THR A 109      -6.343  10.329  -6.792  1.00 60.52           H  
ATOM     82  HG1 THR A 109      -6.845  12.066  -9.011  1.00 69.67           H  
ATOM     83 HG21 THR A 109      -8.403  11.620  -5.890  1.00 58.58           H  
ATOM     84 HG22 THR A 109      -8.703  12.166  -7.537  1.00 58.58           H  
ATOM     85 HG23 THR A 109      -8.823  10.465  -7.175  1.00 58.58           H  
ATOM     86  N   SER A 110      -3.785  13.237  -7.142  1.00 58.06           N  
ANISOU   86  N   SER A 110     9269   5825   6967   -229   2118   -324
ATOM     87  CA  SER A 110      -2.343  13.396  -7.231  1.00 55.17           C  
ANISOU   87  CA  SER A 110     8859   5509   6595   -169   2053   -334
ATOM     88  C   SER A 110      -1.693  14.081  -6.032  1.00 57.88           C  
ANISOU   88  C   SER A 110     9036   5958   6996   -163   2002   -422
ATOM     89  O   SER A 110      -0.514  13.836  -5.818  1.00 66.52           O  
ANISOU   89  O   SER A 110    10081   7100   8094   -111   1947   -440
ATOM     90  CB  SER A 110      -2.026  14.282  -8.418  1.00 60.52           C  
ANISOU   90  CB  SER A 110     9611   6118   7267   -164   2128   -343
ATOM     91  OG  SER A 110      -2.301  13.666  -9.641  1.00 74.21           O  
ANISOU   91  OG  SER A 110    11502   7761   8934   -161   2177   -268
ATOM     92  H   SER A 110      -4.299  13.883  -7.724  1.00 58.06           H  
ATOM     93  HA  SER A 110      -1.956  12.378  -7.279  1.00 55.17           H  
ATOM     94  HB3 SER A 110      -0.962  14.501  -8.501  1.00 60.52           H  
ATOM     95  HB2 SER A 110      -2.700  15.137  -8.455  1.00 60.52           H  
ATOM     96  HG  SER A 110      -2.583  14.343 -10.260  1.00 74.21           H  
ATOM     97  N   LEU A 111      -2.429  14.913  -5.279  1.00 59.73           N  
ANISOU   97  N   LEU A 111     9187   6234   7273   -213   2018   -483
ATOM     98  CA  LEU A 111      -2.035  15.810  -4.144  1.00 54.04           C  
ANISOU   98  CA  LEU A 111     8302   5637   6595   -203   1962   -577
ATOM     99  C   LEU A 111      -1.643  14.995  -2.860  1.00 50.50           C  
ANISOU   99  C   LEU A 111     7766   5298   6123   -165   1846   -571
ATOM    100  O   LEU A 111      -0.564  15.200  -2.314  1.00 51.25           O  
ANISOU  100  O   LEU A 111     7747   5506   6220   -115   1767   -615
ATOM    101  CB  LEU A 111      -3.227  16.817  -3.792  1.00 50.96           C  
ANISOU  101  CB  LEU A 111     7852   5255   6257   -276   2035   -663
ATOM    102  CG  LEU A 111      -3.467  17.957  -4.759  1.00 53.12           C  
ANISOU  102  CG  LEU A 111     8110   5499   6576   -297   2113   -731
ATOM    103  CD1 LEU A 111      -4.881  18.561  -4.547  1.00 52.48           C  
ANISOU  103  CD1 LEU A 111     7921   5472   6547   -361   2150   -835
ATOM    104  CD2 LEU A 111      -2.363  19.056  -4.650  1.00 59.36           C  
ANISOU  104  CD2 LEU A 111     8842   6345   7368   -221   2054   -757
ATOM    105  H   LEU A 111      -3.410  14.933  -5.517  1.00 59.73           H  
ATOM    106  HA  LEU A 111      -1.251  16.372  -4.653  1.00 54.04           H  
ATOM    107  HB3 LEU A 111      -2.991  17.320  -2.854  1.00 50.96           H  
ATOM    108  HB2 LEU A 111      -4.105  16.188  -3.644  1.00 50.96           H  
ATOM    109  HG  LEU A 111      -3.386  17.481  -5.736  1.00 53.12           H  
ATOM    110 HD11 LEU A 111      -4.971  19.146  -3.632  1.00 52.48           H  
ATOM    111 HD12 LEU A 111      -5.220  19.080  -5.443  1.00 52.48           H  
ATOM    112 HD13 LEU A 111      -5.551  17.707  -4.452  1.00 52.48           H  
ATOM    113 HD21 LEU A 111      -2.846  19.718  -3.932  1.00 59.36           H  
ATOM    114 HD22 LEU A 111      -1.377  18.656  -4.414  1.00 59.36           H  
ATOM    115 HD23 LEU A 111      -2.117  19.504  -5.613  1.00 59.36           H  
ATOM    116  N   PRO A 112      -2.476  13.976  -2.389  1.00 50.07           N  
ANISOU  116  N   PRO A 112     7757   5226   6043   -183   1831   -522
ATOM    117  CA  PRO A 112      -2.105  13.057  -1.297  1.00 46.65           C  
ANISOU  117  CA  PRO A 112     7240   4902   5582   -138   1714   -515
ATOM    118  C   PRO A 112      -0.902  12.175  -1.723  1.00 42.44           C  
ANISOU  118  C   PRO A 112     6717   4388   5019    -68   1642   -468
ATOM    119  O   PRO A 112       0.250  12.385  -1.325  1.00 31.91           O  
ANISOU  119  O   PRO A 112     5274   3178   3674    -23   1547   -493
ATOM    120  CB  PRO A 112      -3.357  12.226  -1.115  1.00 46.30           C  
ANISOU  120  CB  PRO A 112     7281   4798   5514   -164   1726   -456
ATOM    121  CG  PRO A 112      -4.173  12.427  -2.362  1.00 47.85           C  
ANISOU  121  CG  PRO A 112     7552   4892   5737   -236   1848   -468
ATOM    122  CD  PRO A 112      -3.843  13.777  -2.845  1.00 55.25           C  
ANISOU  122  CD  PRO A 112     8533   5769   6691   -239   1917   -476
ATOM    123  HA  PRO A 112      -1.821  13.609  -0.401  1.00 46.65           H  
ATOM    124  HB3 PRO A 112      -3.864  12.477  -0.184  1.00 46.30           H  
ATOM    125  HB2 PRO A 112      -3.161  11.163  -0.975  1.00 46.30           H  
ATOM    126  HG3 PRO A 112      -5.251  12.297  -2.263  1.00 47.85           H  
ATOM    127  HG2 PRO A 112      -3.840  11.621  -3.016  1.00 47.85           H  
ATOM    128  HD2 PRO A 112      -3.924  13.764  -3.932  1.00 55.25           H  
ATOM    129  HD3 PRO A 112      -4.382  14.565  -2.319  1.00 55.25           H  
ATOM    130  N   THR A 113      -1.082  11.353  -2.784  1.00 53.35           N  
ANISOU  130  N   THR A 113     8227   5661   6384    -56   1688   -404
ATOM    131  CA  THR A 113      -0.270  10.205  -3.104  1.00 49.39           C  
ANISOU  131  CA  THR A 113     7754   5161   5851      5   1629   -354
ATOM    132  C   THR A 113       1.127  10.444  -3.748  1.00 46.10           C  
ANISOU  132  C   THR A 113     7262   4795   5460     43   1615   -408
ATOM    133  O   THR A 113       1.757   9.483  -4.163  1.00 37.30           O  
ANISOU  133  O   THR A 113     6148   3700   4326     96   1558   -379
ATOM    134  CB  THR A 113      -1.077   9.228  -4.023  1.00 50.35           C  
ANISOU  134  CB  THR A 113     8046   5157   5927      7   1681   -269
ATOM    135  OG1 THR A 113      -2.508   9.469  -3.728  1.00 61.55           O  
ANISOU  135  OG1 THR A 113     9511   6514   7361     -5   1765   -294
ATOM    136  CG2 THR A 113      -0.756   7.692  -3.781  1.00 51.36           C  
ANISOU  136  CG2 THR A 113     8262   5222   6032    -31   1720   -222
ATOM    137  H   THR A 113      -1.971  11.337  -3.262  1.00 53.35           H  
ATOM    138  HA  THR A 113      -0.127   9.655  -2.174  1.00 49.39           H  
ATOM    139  HB  THR A 113      -0.909   9.509  -5.062  1.00 50.35           H  
ATOM    140  HG1 THR A 113      -2.655   9.317  -2.791  1.00 61.55           H  
ATOM    141 HG21 THR A 113      -1.452   6.923  -4.115  1.00 51.36           H  
ATOM    142 HG22 THR A 113       0.178   7.288  -4.171  1.00 51.36           H  
ATOM    143 HG23 THR A 113      -0.688   7.566  -2.700  1.00 51.36           H  
ATOM    144  N   SER A 114       1.532  11.760  -3.903  1.00 47.18           N  
ANISOU  144  N   SER A 114     7333   4952   5640     18   1665   -488
ATOM    145  CA  SER A 114       2.921  12.070  -4.170  1.00 45.04           C  
ANISOU  145  CA  SER A 114     6982   4735   5395     62   1650   -549
ATOM    146  C   SER A 114       3.827  12.058  -2.980  1.00 41.83           C  
ANISOU  146  C   SER A 114     6415   4491   4989    101   1563   -611
ATOM    147  O   SER A 114       5.031  11.841  -3.130  1.00 39.29           O  
ANISOU  147  O   SER A 114     6025   4229   4673    157   1532   -649
ATOM    148  CB  SER A 114       3.041  13.361  -4.922  1.00 49.10           C  
ANISOU  148  CB  SER A 114     7501   5200   5954     24   1744   -614
ATOM    149  OG  SER A 114       2.495  14.536  -4.199  1.00 57.41           O  
ANISOU  149  OG  SER A 114     8695   6121   6996     -3   1827   -564
ATOM    150  H   SER A 114       0.929  12.457  -3.491  1.00 47.18           H  
ATOM    151  HA  SER A 114       3.287  11.355  -4.907  1.00 45.04           H  
ATOM    152  HB3 SER A 114       2.542  13.322  -5.891  1.00 49.10           H  
ATOM    153  HB2 SER A 114       4.098  13.534  -5.126  1.00 49.10           H  
ATOM    154  HG  SER A 114       1.790  14.936  -4.714  1.00 57.41           H  
ATOM    155  N   HIS A 115       3.225  12.164  -1.821  1.00 36.38           N  
ANISOU  155  N   HIS A 115     5659   3880   4282     79   1525   -626
ATOM    156  CA  HIS A 115       3.692  12.103  -0.489  1.00 36.42           C  
ANISOU  156  CA  HIS A 115     5502   4072   4263    120   1440   -688
ATOM    157  C   HIS A 115       4.461  13.311   0.079  1.00 35.64           C  
ANISOU  157  C   HIS A 115     5304   4055   4181    146   1454   -777
ATOM    158  O   HIS A 115       5.447  13.095   0.808  1.00 35.33           O  
ANISOU  158  O   HIS A 115     5175   4133   4115    221   1396   -801
ATOM    159  CB  HIS A 115       4.396  10.714  -0.155  1.00 35.22           C  
ANISOU  159  CB  HIS A 115     5323   3990   4070    185   1350   -641
ATOM    160  CG  HIS A 115       3.578   9.565  -0.504  1.00 33.60           C  
ANISOU  160  CG  HIS A 115     5199   3724   3844    165   1326   -563
ATOM    161  ND1 HIS A 115       2.367   9.173   0.153  1.00 34.70           N  
ANISOU  161  ND1 HIS A 115     5264   3966   3955    156   1272   -577
ATOM    162  CD2 HIS A 115       3.716   8.653  -1.580  1.00 38.49           C  
ANISOU  162  CD2 HIS A 115     5966   4198   4460    158   1350   -473
ATOM    163  CE1 HIS A 115       1.923   8.105  -0.480  1.00 36.37           C  
ANISOU  163  CE1 HIS A 115     5574   4090   4156    144   1262   -501
ATOM    164  NE2 HIS A 115       2.690   7.756  -1.547  1.00 35.73           N  
ANISOU  164  NE2 HIS A 115     5630   3860   4084    147   1308   -434
ATOM    165  H   HIS A 115       2.226  12.310  -1.795  1.00 36.38           H  
ATOM    166  HA  HIS A 115       2.750  12.109   0.060  1.00 36.42           H  
ATOM    167  HB3 HIS A 115       4.537  10.636   0.923  1.00 35.22           H  
ATOM    168  HB2 HIS A 115       5.390  10.560  -0.574  1.00 35.22           H  
ATOM    169  HD2 HIS A 115       4.470   8.724  -2.349  1.00 38.49           H  
ATOM    170  HE1 HIS A 115       0.956   7.703  -0.217  1.00 36.37           H  
ATOM    171  HE2 HIS A 115       2.508   7.004  -2.197  1.00 35.73           H  
ATOM    172  N   THR A 116       4.071  14.579  -0.260  1.00 37.66           N  
ANISOU  172  N   THR A 116     5579   4251   4479     85   1537   -825
ATOM    173  CA  THR A 116       4.718  15.825   0.236  1.00 36.14           C  
ANISOU  173  CA  THR A 116     5303   4119   4308    103   1560   -914
ATOM    174  C   THR A 116       4.811  15.975   1.758  1.00 29.39           C  
ANISOU  174  C   THR A 116     4291   3467   3410    136   1498   -983
ATOM    175  O   THR A 116       5.866  16.468   2.193  1.00 40.49           O  
ANISOU  175  O   THR A 116     5616   4955   4814    176   1501  -1048
ATOM    176  CB  THR A 116       3.931  17.114  -0.309  1.00 40.43           C  
ANISOU  176  CB  THR A 116     5913   4538   4911     18   1674   -947
ATOM    177  OG1 THR A 116       3.901  17.024  -1.674  1.00 42.34           O  
ANISOU  177  OG1 THR A 116     6228   4703   5156    -59   1715   -906
ATOM    178  CG2 THR A 116       4.391  18.509   0.004  1.00 43.34           C  
ANISOU  178  CG2 THR A 116     6386   4771   5310     29   1733   -917
ATOM    179  H   THR A 116       3.215  14.805  -0.746  1.00 37.66           H  
ATOM    180  HA  THR A 116       5.730  15.854  -0.169  1.00 36.14           H  
ATOM    181  HB  THR A 116       2.926  17.079   0.112  1.00 40.43           H  
ATOM    182  HG1 THR A 116       4.759  16.758  -2.012  1.00 42.34           H  
ATOM    183 HG21 THR A 116       4.473  18.681   1.077  1.00 43.34           H  
ATOM    184 HG22 THR A 116       5.377  18.684  -0.427  1.00 43.34           H  
ATOM    185 HG23 THR A 116       3.665  19.206  -0.416  1.00 43.34           H  
ATOM    186  N   TYR A 117       3.815  15.569   2.563  1.00 33.37           N  
ANISOU  186  N   TYR A 117     4750   4059   3870    128   1444   -965
ATOM    187  CA  TYR A 117       3.800  15.620   3.999  1.00 30.46           C  
ANISOU  187  CA  TYR A 117     4233   3904   3435    178   1378  -1007
ATOM    188  C   TYR A 117       5.068  15.105   4.777  1.00 34.31           C  
ANISOU  188  C   TYR A 117     4652   4529   3854    300   1306   -977
ATOM    189  O   TYR A 117       5.330  15.598   5.831  1.00 30.46           O  
ANISOU  189  O   TYR A 117     4060   4213   3300    362   1275   -984
ATOM    190  CB  TYR A 117       2.578  14.841   4.486  1.00 31.05           C  
ANISOU  190  CB  TYR A 117     4281   4042   3475    148   1336   -985
ATOM    191  CG  TYR A 117       2.521  13.329   4.115  1.00 23.74           C  
ANISOU  191  CG  TYR A 117     3411   3086   2525    174   1283   -904
ATOM    192  CD1 TYR A 117       1.736  12.845   2.998  1.00 25.85           C  
ANISOU  192  CD1 TYR A 117     3814   3164   2843    108   1330   -855
ATOM    193  CD2 TYR A 117       3.305  12.399   4.814  1.00 28.00           C  
ANISOU  193  CD2 TYR A 117     3870   3783   2984    265   1194   -865
ATOM    194  CE1 TYR A 117       1.778  11.488   2.579  1.00 31.61           C  
ANISOU  194  CE1 TYR A 117     4598   3859   3552    127   1285   -781
ATOM    195  CE2 TYR A 117       3.375  11.081   4.276  1.00 30.56           C  
ANISOU  195  CE2 TYR A 117     4233   4084   3294    276   1147   -803
ATOM    196  CZ  TYR A 117       2.645  10.605   3.179  1.00 32.04           C  
ANISOU  196  CZ  TYR A 117     4558   4074   3542    204   1191   -766
ATOM    197  OH  TYR A 117       2.779   9.332   2.830  1.00 33.33           O  
ANISOU  197  OH  TYR A 117     4771   4199   3692    213   1149   -700
ATOM    198  H   TYR A 117       2.985  15.358   2.028  1.00 33.37           H  
ATOM    199  HA  TYR A 117       3.555  16.636   4.308  1.00 30.46           H  
ATOM    200  HB3 TYR A 117       1.640  15.300   4.174  1.00 31.05           H  
ATOM    201  HB2 TYR A 117       2.447  14.852   5.568  1.00 31.05           H  
ATOM    202  HD1 TYR A 117       1.120  13.491   2.390  1.00 25.85           H  
ATOM    203  HD2 TYR A 117       3.935  12.667   5.649  1.00 28.00           H  
ATOM    204  HE1 TYR A 117       1.238  11.175   1.698  1.00 31.61           H  
ATOM    205  HE2 TYR A 117       4.036  10.335   4.692  1.00 30.56           H  
ATOM    206  HH  TYR A 117       2.350   9.256   1.975  1.00 33.33           H  
ATOM    207  N   LEU A 118       5.944  14.291   4.162  1.00 31.45           N  
ANISOU  207  N   LEU A 118     4358   4082   3508    329   1295   -930
ATOM    208  CA  LEU A 118       7.280  13.819   4.574  1.00 31.55           C  
ANISOU  208  CA  LEU A 118     4307   4213   3468    434   1237   -906
ATOM    209  C   LEU A 118       8.264  14.950   4.542  1.00 35.14           C  
ANISOU  209  C   LEU A 118     4748   4655   3949    484   1273   -951
ATOM    210  O   LEU A 118       9.263  14.877   5.321  1.00 47.02           O  
ANISOU  210  O   LEU A 118     6202   6242   5422    569   1237   -936
ATOM    211  CB  LEU A 118       7.831  12.739   3.588  1.00 27.87           C  
ANISOU  211  CB  LEU A 118     3924   3642   3023    422   1214   -837
ATOM    212  CG  LEU A 118       6.943  11.485   3.459  1.00 33.59           C  
ANISOU  212  CG  LEU A 118     4622   4445   3696    413   1150   -789
ATOM    213  CD1 LEU A 118       7.341  10.651   2.291  1.00 35.47           C  
ANISOU  213  CD1 LEU A 118     4984   4521   3972    388   1150   -712
ATOM    214  CD2 LEU A 118       6.921  10.843   4.815  1.00 42.59           C  
ANISOU  214  CD2 LEU A 118     5593   5868   4721    508   1073   -783
ATOM    215  H   LEU A 118       5.621  13.932   3.276  1.00 31.45           H  
ATOM    216  HA  LEU A 118       7.174  13.405   5.576  1.00 31.55           H  
ATOM    217  HB3 LEU A 118       8.885  12.490   3.707  1.00 27.87           H  
ATOM    218  HB2 LEU A 118       7.931  13.221   2.616  1.00 27.87           H  
ATOM    219  HG  LEU A 118       5.965  11.802   3.097  1.00 33.59           H  
ATOM    220 HD11 LEU A 118       8.285  10.113   2.377  1.00 35.47           H  
ATOM    221 HD12 LEU A 118       6.527   9.947   2.118  1.00 35.47           H  
ATOM    222 HD13 LEU A 118       7.348  11.177   1.337  1.00 35.47           H  
ATOM    223 HD21 LEU A 118       6.042  11.097   5.408  1.00 42.59           H  
ATOM    224 HD22 LEU A 118       6.734   9.770   4.785  1.00 42.59           H  
ATOM    225 HD23 LEU A 118       7.747  11.004   5.508  1.00 42.59           H  
ATOM    226  N   GLY A 119       8.135  16.039   3.768  1.00 45.41           N  
ANISOU  226  N   GLY A 119     6084   5860   5311    429   1346  -1010
ATOM    227  CA  GLY A 119       9.086  17.146   3.568  1.00 45.98           C  
ANISOU  227  CA  GLY A 119     6157   5893   5422    469   1386  -1057
ATOM    228  C   GLY A 119       9.142  17.331   1.995  1.00 39.05           C  
ANISOU  228  C   GLY A 119     5418   4785   4634    408   1453  -1043
ATOM    229  O   GLY A 119       9.146  16.354   1.250  1.00 39.54           O  
ANISOU  229  O   GLY A 119     5576   4741   4708    382   1448   -969
ATOM    230  H   GLY A 119       7.283  16.105   3.231  1.00 45.41           H  
ATOM    231  HA3 GLY A 119      10.058  16.832   3.948  1.00 45.98           H  
ATOM    232  HA2 GLY A 119       8.647  18.049   3.991  1.00 45.98           H  
ATOM    233  N   ALA A 120       9.279  18.560   1.555  1.00 43.88           N  
ANISOU  233  N   ALA A 120     6046   5325   5302    387   1522  -1106
ATOM    234  CA  ALA A 120       9.687  19.018   0.138  1.00 54.62           C  
ANISOU  234  CA  ALA A 120     7535   6486   6733    327   1600  -1090
ATOM    235  C   ALA A 120      11.216  18.971  -0.196  1.00 55.35           C  
ANISOU  235  C   ALA A 120     7659   6516   6854    402   1596  -1088
ATOM    236  O   ALA A 120      12.032  18.769   0.675  1.00 59.59           O  
ANISOU  236  O   ALA A 120     8289   6910   7444    370   1662  -1088
ATOM    237  CB  ALA A 120       8.978  20.420  -0.100  1.00 50.83           C  
ANISOU  237  CB  ALA A 120     7054   5957   6302    248   1688  -1163
ATOM    238  H   ALA A 120       9.153  19.327   2.199  1.00 43.88           H  
ATOM    239  HA  ALA A 120       9.244  18.352  -0.602  1.00 54.62           H  
ATOM    240  HB1 ALA A 120       7.900  20.256  -0.114  1.00 50.83           H  
ATOM    241  HB2 ALA A 120       9.146  21.254   0.582  1.00 50.83           H  
ATOM    242  HB3 ALA A 120       9.242  20.824  -1.077  1.00 50.83           H  
ATOM    243  N   ASP A 121      11.564  19.133  -1.518  1.00 50.59           N  
ANISOU  243  N   ASP A 121     6980   6023   6217    505   1524  -1085
ATOM    244  CA  ASP A 121      12.924  19.054  -2.115  1.00 58.75           C  
ANISOU  244  CA  ASP A 121     8034   6998   7292    583   1517  -1094
ATOM    245  C   ASP A 121      13.584  17.697  -1.797  1.00 60.60           C  
ANISOU  245  C   ASP A 121     8271   7253   7502    637   1453  -1019
ATOM    246  O   ASP A 121      14.496  17.695  -0.966  1.00 63.31           O  
ANISOU  246  O   ASP A 121     8504   7739   7811    721   1400  -1031
ATOM    247  CB  ASP A 121      13.778  20.301  -1.813  1.00  0.00           C  
ATOM    248  CG  ASP A 121      13.125  21.629  -2.228  1.00  0.00           C  
ATOM    249  OD1 ASP A 121      12.789  21.750  -3.424  1.00  0.00           O  
ATOM    250  OD2 ASP A 121      13.135  22.602  -1.449  1.00  0.00           O1-
ATOM    251  H   ASP A 121      10.813  19.017  -2.183  1.00 50.59           H  
ATOM    252  HA  ASP A 121      12.753  19.072  -3.191  1.00 58.75           H  
ATOM    253  HB3 ASP A 121      14.838  20.220  -2.054  1.00  0.00           H  
ATOM    254  HB2 ASP A 121      13.824  20.314  -0.725  1.00  0.00           H  
ATOM    255  N   MET A 122      13.058  16.595  -2.404  1.00 55.23           N  
ANISOU  255  N   MET A 122     7715   6436   6832    589   1464   -938
ATOM    256  CA  MET A 122      13.826  15.353  -2.410  1.00 54.53           C  
ANISOU  256  CA  MET A 122     7653   6339   6728    625   1413   -858
ATOM    257  C   MET A 122      14.728  15.225  -3.709  1.00 55.04           C  
ANISOU  257  C   MET A 122     7816   6245   6852    659   1428   -840
ATOM    258  O   MET A 122      14.319  15.827  -4.732  1.00 59.11           O  
ANISOU  258  O   MET A 122     8420   6639   7399    621   1481   -857
ATOM    259  CB  MET A 122      12.728  14.279  -2.257  1.00 46.11           C  
ANISOU  259  CB  MET A 122     6650   5257   5612    555   1399   -776
ATOM    260  CG  MET A 122      11.907  14.373  -0.901  1.00 41.86           C  
ANISOU  260  CG  MET A 122     5996   4895   5013    542   1355   -792
ATOM    261  SD  MET A 122      11.409  12.704  -0.349  1.00 45.12           S  
ANISOU  261  SD  MET A 122     6429   5343   5370    524   1293   -695
ATOM    262  CE  MET A 122      10.379  13.182   1.064  1.00 38.43           C  
ANISOU  262  CE  MET A 122     5409   4742   4452    518   1241   -754
ATOM    263  H   MET A 122      12.388  16.776  -3.139  1.00 55.23           H  
ATOM    264  HA  MET A 122      14.536  15.195  -1.598  1.00 54.53           H  
ATOM    265  HB3 MET A 122      13.257  13.326  -2.246  1.00 46.11           H  
ATOM    266  HB2 MET A 122      12.062  14.251  -3.120  1.00 46.11           H  
ATOM    267  HG3 MET A 122      10.960  14.879  -1.090  1.00 41.86           H  
ATOM    268  HG2 MET A 122      12.524  14.821  -0.123  1.00 41.86           H  
ATOM    269  HE1 MET A 122      10.828  14.012   1.610  1.00 38.43           H  
ATOM    270  HE2 MET A 122       9.425  13.467   0.620  1.00 38.43           H  
ATOM    271  HE3 MET A 122      10.376  12.318   1.728  1.00 38.43           H  
ATOM    272  N   GLU A 123      15.766  14.369  -3.640  1.00 53.65           N  
ANISOU  272  N   GLU A 123     7616   6075   6692    734   1382   -808
ATOM    273  CA  GLU A 123      16.553  13.924  -4.794  1.00 50.75           C  
ANISOU  273  CA  GLU A 123     7349   5552   6383    765   1377   -781
ATOM    274  C   GLU A 123      15.684  12.980  -5.683  1.00 48.49           C  
ANISOU  274  C   GLU A 123     7193   5181   6049    691   1389   -706
ATOM    275  O   GLU A 123      14.703  12.379  -5.214  1.00 48.91           O  
ANISOU  275  O   GLU A 123     7251   5298   6035    637   1381   -650
ATOM    276  CB  GLU A 123      17.818  13.099  -4.302  1.00 53.38           C  
ANISOU  276  CB  GLU A 123     7634   5895   6752    854   1323   -743
ATOM    277  CG  GLU A 123      18.901  13.883  -3.585  1.00 56.57           C  
ANISOU  277  CG  GLU A 123     7908   6373   7213    951   1308   -800
ATOM    278  CD  GLU A 123      19.781  14.928  -4.362  1.00 63.29           C  
ANISOU  278  CD  GLU A 123     8723   7192   8131   1042   1261   -735
ATOM    279  OE1 GLU A 123      19.822  14.812  -5.621  1.00 55.59           O  
ANISOU  279  OE1 GLU A 123     7850   6067   7204   1042   1229   -681
ATOM    280  OE2 GLU A 123      20.207  15.841  -3.584  1.00 76.09           O1-
ANISOU  280  OE2 GLU A 123    10205   8942   9765   1117   1255   -733
ATOM    281  H   GLU A 123      15.963  13.954  -2.741  1.00 53.65           H  
ATOM    282  HA  GLU A 123      16.937  14.810  -5.299  1.00 50.75           H  
ATOM    283  HB3 GLU A 123      18.287  12.494  -5.078  1.00 53.38           H  
ATOM    284  HB2 GLU A 123      17.438  12.265  -3.711  1.00 53.38           H  
ATOM    285  HG3 GLU A 123      19.634  13.170  -3.207  1.00 56.57           H  
ATOM    286  HG2 GLU A 123      18.522  14.376  -2.689  1.00 56.57           H  
ATOM    287  N   GLU A 124      15.953  12.994  -7.034  1.00 52.65           N  
ANISOU  287  N   GLU A 124     7819   5572   6615    698   1398   -712
ATOM    288  CA  GLU A 124      15.139  12.454  -8.150  1.00 51.22           C  
ANISOU  288  CA  GLU A 124     7758   5322   6383    650   1401   -647
ATOM    289  C   GLU A 124      16.066  11.447  -8.828  1.00 59.60           C  
ANISOU  289  C   GLU A 124     8856   6305   7485    708   1337   -626
ATOM    290  O   GLU A 124      16.641  11.771  -9.819  1.00 59.01           O  
ANISOU  290  O   GLU A 124     8732   6182   7508    785   1298   -670
ATOM    291  CB  GLU A 124      14.788  13.634  -9.185  1.00  0.00           C  
ATOM    292  CG  GLU A 124      13.720  14.730  -8.637  1.00  0.00           C  
ATOM    293  CD  GLU A 124      12.896  15.437  -9.695  1.00  0.00           C  
ATOM    294  OE1 GLU A 124      11.829  15.973  -9.316  1.00  0.00           O  
ATOM    295  OE2 GLU A 124      13.154  15.378 -10.946  1.00  0.00           O1-
ATOM    296  H   GLU A 124      16.785  13.483  -7.333  1.00 52.65           H  
ATOM    297  HA  GLU A 124      14.269  11.915  -7.774  1.00 51.22           H  
ATOM    298  HB3 GLU A 124      14.436  13.121 -10.080  1.00  0.00           H  
ATOM    299  HB2 GLU A 124      15.743  14.070  -9.477  1.00  0.00           H  
ATOM    300  HG3 GLU A 124      14.238  15.369  -7.923  1.00  0.00           H  
ATOM    301  HG2 GLU A 124      12.935  14.279  -8.030  1.00  0.00           H  
ATOM    302  N   PHE A 125      16.242  10.317  -8.129  1.00 64.33           N  
ANISOU  302  N   PHE A 125     9537   6885   8022    676   1317   -560
ATOM    303  CA  PHE A 125      16.778   9.019  -8.688  1.00 60.45           C  
ANISOU  303  CA  PHE A 125     9084   6308   7577    722   1247   -549
ATOM    304  C   PHE A 125      15.758   8.506  -9.828  1.00 68.16           C  
ANISOU  304  C   PHE A 125    10176   7229   8492    677   1256   -532
ATOM    305  O   PHE A 125      14.818   7.734  -9.495  1.00 65.84           O  
ANISOU  305  O   PHE A 125     9926   6996   8095    625   1268   -463
ATOM    306  CB  PHE A 125      17.137   7.982  -7.565  1.00 60.66           C  
ANISOU  306  CB  PHE A 125     9071   6399   7578    737   1198   -477
ATOM    307  CG  PHE A 125      18.254   8.496  -6.711  1.00 58.97           C  
ANISOU  307  CG  PHE A 125     8733   6277   7396    783   1196   -474
ATOM    308  CD1 PHE A 125      18.046   9.401  -5.649  1.00 53.53           C  
ANISOU  308  CD1 PHE A 125     7976   5529   6833    863   1173   -527
ATOM    309  CD2 PHE A 125      19.532   8.154  -7.074  1.00 52.33           C  
ANISOU  309  CD2 PHE A 125     7836   5581   6467    755   1205   -418
ATOM    310  CE1 PHE A 125      19.140   9.835  -4.854  1.00 52.50           C  
ANISOU  310  CE1 PHE A 125     7723   5501   6724    919   1175   -520
ATOM    311  CE2 PHE A 125      20.602   8.627  -6.310  1.00 48.77           C  
ANISOU  311  CE2 PHE A 125     7255   5242   6033    805   1202   -422
ATOM    312  CZ  PHE A 125      20.463   9.451  -5.148  1.00 49.55           C  
ANISOU  312  CZ  PHE A 125     7286   5300   6241    890   1195   -470
ATOM    313  H   PHE A 125      15.818  10.245  -7.215  1.00 64.33           H  
ATOM    314  HA  PHE A 125      17.697   9.316  -9.193  1.00 60.45           H  
ATOM    315  HB3 PHE A 125      17.330   7.012  -8.022  1.00 60.66           H  
ATOM    316  HB2 PHE A 125      16.214   7.778  -7.023  1.00 60.66           H  
ATOM    317  HD1 PHE A 125      17.055   9.763  -5.419  1.00 53.53           H  
ATOM    318  HD2 PHE A 125      19.592   7.511  -7.939  1.00 52.33           H  
ATOM    319  HE1 PHE A 125      18.908  10.523  -4.054  1.00 52.50           H  
ATOM    320  HE2 PHE A 125      21.596   8.362  -6.638  1.00 48.77           H  
ATOM    321  HZ  PHE A 125      21.310   9.924  -4.674  1.00 49.55           H  
ATOM    322  N   HIS A 126      15.946   8.975 -11.046  1.00 85.88           N  
ANISOU  322  N   HIS A 126    12470   9356  10803    701   1246   -598
ATOM    323  CA  HIS A 126      15.157   8.607 -12.242  1.00 93.03           C  
ANISOU  323  CA  HIS A 126    13484  10207  11658    673   1243   -591
ATOM    324  C   HIS A 126      15.538   7.250 -12.882  1.00 90.01           C  
ANISOU  324  C   HIS A 126    13109   9725  11365    720   1136   -603
ATOM    325  O   HIS A 126      15.032   6.804 -13.861  1.00 85.58           O  
ANISOU  325  O   HIS A 126    12491   9070  10955    777   1073   -649
ATOM    326  CB  HIS A 126      15.029   9.785 -13.210  1.00 94.91           C  
ANISOU  326  CB  HIS A 126    13767  10374  11921    669   1294   -659
ATOM    327  CG  HIS A 126      14.152  10.990 -12.760  1.00 95.97           C  
ANISOU  327  CG  HIS A 126    13859  10568  12038    638   1382   -672
ATOM    328  ND1 HIS A 126      12.759  10.868 -12.493  1.00 98.22           N  
ANISOU  328  ND1 HIS A 126    14185  10909  12227    568   1458   -622
ATOM    329  CD2 HIS A 126      14.442  12.285 -12.714  1.00 93.12           C  
ANISOU  329  CD2 HIS A 126    13416  10206  11759    668   1397   -736
ATOM    330  CE1 HIS A 126      12.312  12.086 -12.132  1.00 99.87           C  
ANISOU  330  CE1 HIS A 126    14335  11146  12465    550   1517   -658
ATOM    331  NE2 HIS A 126      13.298  12.996 -12.355  1.00 96.72           N  
ANISOU  331  NE2 HIS A 126    13862  10723  12165    611   1483   -729
ATOM    332  H   HIS A 126      16.794   9.472 -11.279  1.00 85.88           H  
ATOM    333  HA  HIS A 126      14.173   8.525 -11.779  1.00 93.03           H  
ATOM    334  HB3 HIS A 126      14.515   9.263 -14.018  1.00 94.91           H  
ATOM    335  HB2 HIS A 126      16.019  10.082 -13.554  1.00 94.91           H  
ATOM    336  HD2 HIS A 126      15.321  12.847 -12.993  1.00 93.12           H  
ATOM    337  HE1 HIS A 126      11.328  12.315 -11.751  1.00 99.87           H  
ATOM    338  HE2 HIS A 126      13.303  13.995 -12.207  1.00 96.72           H  
ATOM    339  N   GLY A 127      16.496   6.539 -12.243  1.00 81.97           N  
ANISOU  339  N   GLY A 127    12155   8713  10275    695   1104   -558
ATOM    340  CA  GLY A 127      17.068   5.240 -12.634  1.00 77.06           C  
ANISOU  340  CA  GLY A 127    11533   7989   9759    726    990   -563
ATOM    341  C   GLY A 127      16.084   4.038 -12.266  1.00 75.76           C  
ANISOU  341  C   GLY A 127    11433   7904   9449    681    990   -497
ATOM    342  O   GLY A 127      14.955   4.203 -11.705  1.00 69.82           O  
ANISOU  342  O   GLY A 127    10729   7248   8550    635   1069   -455
ATOM    343  H   GLY A 127      16.863   6.919 -11.382  1.00 81.97           H  
ATOM    344  HA3 GLY A 127      18.112   5.202 -12.323  1.00 77.06           H  
ATOM    345  HA2 GLY A 127      17.073   5.264 -13.724  1.00 77.06           H  
ATOM    346  N   ARG A 128      16.594   2.852 -12.586  1.00 60.47           N  
ANISOU  346  N   ARG A 128     9495   5914   7566    688    895   -476
ATOM    347  CA  ARG A 128      16.099   1.477 -12.520  1.00 61.08           C  
ANISOU  347  CA  ARG A 128     9645   6067   7497    646    895   -425
ATOM    348  C   ARG A 128      17.360   0.647 -12.234  1.00 61.51           C  
ANISOU  348  C   ARG A 128     9701   6062   7609    644    789   -405
ATOM    349  O   ARG A 128      18.223   0.678 -13.113  1.00 62.51           O  
ANISOU  349  O   ARG A 128     9886   6099   7767    638    730   -432
ATOM    350  CB  ARG A 128      15.433   1.178 -13.950  1.00 30.00           C  
ATOM    351  CG  ARG A 128      14.496   2.186 -14.581  1.00 30.00           C  
ATOM    352  CD  ARG A 128      13.764   1.720 -15.883  1.00 30.00           C  
ATOM    353  NE  ARG A 128      12.529   0.985 -15.412  1.00 30.00           N  
ATOM    354  CZ  ARG A 128      11.312   1.507 -15.013  1.00 30.00           C  
ATOM    355  NH1 ARG A 128      11.096   2.785 -14.819  1.00 30.00           N  
ATOM    356  NH2 ARG A 128      10.264   0.740 -14.660  1.00 30.00           N1+
ATOM    357  H   ARG A 128      17.493   2.908 -13.042  1.00 60.47           H  
ATOM    358  HA  ARG A 128      15.297   1.460 -11.783  1.00 61.08           H  
ATOM    359  HB3 ARG A 128      15.056   0.175 -14.151  1.00 30.00           H  
ATOM    360  HB2 ARG A 128      16.198   1.026 -14.711  1.00 30.00           H  
ATOM    361  HG3 ARG A 128      15.063   3.091 -14.798  1.00 30.00           H  
ATOM    362  HG2 ARG A 128      13.833   2.428 -13.750  1.00 30.00           H  
ATOM    363  HD3 ARG A 128      14.325   0.930 -16.382  1.00 30.00           H  
ATOM    364  HD2 ARG A 128      13.507   2.534 -16.560  1.00 30.00           H  
ATOM    365  HE  ARG A 128      12.602  -0.011 -15.559  1.00 30.00           H  
ATOM    366 HH12 ARG A 128      10.225   3.161 -14.472  1.00 30.00           H  
ATOM    367 HH11 ARG A 128      11.808   3.440 -15.111  1.00 30.00           H  
ATOM    368 HH22 ARG A 128       9.417   1.155 -14.298  1.00 30.00           H  
ATOM    369 HH21 ARG A 128      10.243  -0.221 -14.970  1.00 30.00           H  
ATOM    370  N   THR A 129      17.439  -0.078 -11.125  1.00 58.60           N  
ANISOU  370  N   THR A 129     9264   5743   7257    645    762   -351
ATOM    371  CA  THR A 129      18.642  -0.673 -10.604  1.00 56.83           C  
ANISOU  371  CA  THR A 129     9028   5439   7127    635    650   -315
ATOM    372  C   THR A 129      18.295  -2.175 -10.286  1.00 51.35           C  
ANISOU  372  C   THR A 129     8418   4853   6241    594    672   -296
ATOM    373  O   THR A 129      18.757  -2.764  -9.324  1.00 48.61           O  
ANISOU  373  O   THR A 129     8084   4670   5716    573    752   -250
ATOM    374  CB  THR A 129      19.100   0.102  -9.330  1.00 54.75           C  
ANISOU  374  CB  THR A 129     8662   5188   6951    646    608   -236
ATOM    375  OG1 THR A 129      18.846   1.514  -9.408  1.00 58.88           O  
ANISOU  375  OG1 THR A 129     9112   5686   7575    692    637   -247
ATOM    376  CG2 THR A 129      20.602  -0.066  -9.046  1.00 58.55           C  
ANISOU  376  CG2 THR A 129     9098   5484   7665    625    446   -148
ATOM    377  H   THR A 129      16.649   0.113 -10.525  1.00 58.60           H  
ATOM    378  HA  THR A 129      19.457  -0.850 -11.306  1.00 56.83           H  
ATOM    379  HB  THR A 129      18.533  -0.153  -8.435  1.00 54.75           H  
ATOM    380  HG1 THR A 129      17.925   1.725  -9.239  1.00 58.88           H  
ATOM    381 HG21 THR A 129      20.722  -1.109  -8.753  1.00 58.55           H  
ATOM    382 HG22 THR A 129      21.352   0.228  -9.780  1.00 58.55           H  
ATOM    383 HG23 THR A 129      20.851   0.542  -8.177  1.00 58.55           H  
ATOM    384  N   LEU A 130      17.434  -2.737 -11.147  1.00 53.56           N  
ANISOU  384  N   LEU A 130     8751   5027   6574    582    594   -320
ATOM    385  CA  LEU A 130      16.800  -4.040 -11.138  1.00 47.21           C  
ANISOU  385  CA  LEU A 130     8025   4307   5606    548    589   -298
ATOM    386  C   LEU A 130      17.977  -5.033 -11.233  1.00 45.46           C  
ANISOU  386  C   LEU A 130     7775   3950   5546    528    454   -282
ATOM    387  O   LEU A 130      18.930  -4.800 -11.888  1.00 43.44           O  
ANISOU  387  O   LEU A 130     7498   3507   5502    533    375   -303
ATOM    388  CB  LEU A 130      15.901  -4.043 -12.326  1.00 42.18           C  
ANISOU  388  CB  LEU A 130     7487   3668   4872    550    631   -334
ATOM    389  CG  LEU A 130      14.872  -2.922 -12.363  1.00 51.91           C  
ANISOU  389  CG  LEU A 130     8760   5044   5920    537    748   -280
ATOM    390  CD1 LEU A 130      14.127  -2.813 -13.722  1.00 54.88           C  
ANISOU  390  CD1 LEU A 130     9220   5370   6263    545    788   -313
ATOM    391  CD2 LEU A 130      13.920  -2.988 -11.195  1.00 54.15           C  
ANISOU  391  CD2 LEU A 130     9068   5445   6060    504    745   -195
ATOM    392  H   LEU A 130      17.031  -2.057 -11.776  1.00 53.56           H  
ATOM    393  HA  LEU A 130      16.165  -4.164 -10.262  1.00 47.21           H  
ATOM    394  HB3 LEU A 130      15.441  -5.025 -12.438  1.00 42.18           H  
ATOM    395  HB2 LEU A 130      16.545  -3.987 -13.204  1.00 42.18           H  
ATOM    396  HG  LEU A 130      15.422  -1.987 -12.255  1.00 51.91           H  
ATOM    397 HD11 LEU A 130      14.335  -3.665 -14.370  1.00 54.88           H  
ATOM    398 HD12 LEU A 130      13.061  -2.624 -13.596  1.00 54.88           H  
ATOM    399 HD13 LEU A 130      14.437  -1.901 -14.231  1.00 54.88           H  
ATOM    400 HD21 LEU A 130      14.215  -3.684 -10.410  1.00 54.15           H  
ATOM    401 HD22 LEU A 130      13.836  -2.048 -10.650  1.00 54.15           H  
ATOM    402 HD23 LEU A 130      12.914  -3.178 -11.566  1.00 54.15           H  
ATOM    403  N   HIS A 131      17.896  -6.117 -10.515  1.00 43.79           N  
ANISOU  403  N   HIS A 131     7556   3822   5262    494    422   -225
ATOM    404  CA  HIS A 131      18.763  -7.329 -10.539  1.00 46.35           C  
ANISOU  404  CA  HIS A 131     7843   4012   5754    451    287   -168
ATOM    405  C   HIS A 131      18.377  -8.210 -11.725  1.00 49.85           C  
ANISOU  405  C   HIS A 131     8385   4453   6103    429    254   -213
ATOM    406  O   HIS A 131      17.223  -8.127 -12.220  1.00 51.25           O  
ANISOU  406  O   HIS A 131     8653   4769   6051    443    332   -249
ATOM    407  CB  HIS A 131      18.493  -8.166  -9.278  1.00 44.53           C  
ANISOU  407  CB  HIS A 131     7547   3867   5507    415    259    -64
ATOM    408  CG  HIS A 131      18.821  -7.533  -7.959  1.00 44.53           C  
ANISOU  408  CG  HIS A 131     7445   3883   5592    442    289      1
ATOM    409  ND1 HIS A 131      20.140  -7.188  -7.592  1.00 46.46           N  
ANISOU  409  ND1 HIS A 131     7599   3948   6104    458    229     70
ATOM    410  CD2 HIS A 131      17.983  -7.134  -6.972  1.00 44.96           C  
ANISOU  410  CD2 HIS A 131     7468   4110   5504    459    372     20
ATOM    411  CE1 HIS A 131      20.086  -6.675  -6.336  1.00 44.20           C  
ANISOU  411  CE1 HIS A 131     7234   3728   5831    486    263    134
ATOM    412  NE2 HIS A 131      18.816  -6.560  -6.022  1.00 46.53           N  
ANISOU  412  NE2 HIS A 131     7561   4236   5881    488    355     99
ATOM    413  H   HIS A 131      17.078  -6.273  -9.942  1.00 43.79           H  
ATOM    414  HA  HIS A 131      19.739  -6.853 -10.640  1.00 46.35           H  
ATOM    415  HB3 HIS A 131      18.928  -9.165  -9.271  1.00 44.53           H  
ATOM    416  HB2 HIS A 131      17.422  -8.367  -9.260  1.00 44.53           H  
ATOM    417  HD2 HIS A 131      16.904  -7.091  -7.005  1.00 44.96           H  
ATOM    418  HE1 HIS A 131      20.954  -6.315  -5.804  1.00 44.20           H  
ATOM    419  HE2 HIS A 131      18.570  -6.125  -5.144  1.00 46.53           H  
ATOM    420  N   ASP A 132      19.236  -9.129 -12.173  1.00 45.95           N  
ANISOU  420  N   ASP A 132     7863   3783   5814    389    135   -174
ATOM    421  CA  ASP A 132      19.055 -10.142 -13.216  1.00 44.54           C  
ANISOU  421  CA  ASP A 132     7769   3587   5567    368     92   -218
ATOM    422  C   ASP A 132      17.934 -11.111 -12.662  1.00 39.10           C  
ANISOU  422  C   ASP A 132     7115   3052   4691    329     78   -185
ATOM    423  O   ASP A 132      17.735 -11.325 -11.476  1.00 39.49           O  
ANISOU  423  O   ASP A 132     7104   3180   4722    303     78   -112
ATOM    424  CB  ASP A 132      20.272 -11.037 -13.556  1.00 49.29           C  
ANISOU  424  CB  ASP A 132     8322   3949   6458    329    -17   -173
ATOM    425  CG  ASP A 132      21.532 -10.327 -14.052  1.00 53.12           C  
ANISOU  425  CG  ASP A 132     8789   4278   7117    370      0   -224
ATOM    426  OD1 ASP A 132      21.483  -9.098 -14.450  1.00 51.98           O  
ANISOU  426  OD1 ASP A 132     8561   3930   7259    344    -58   -140
ATOM    427  OD2 ASP A 132      22.437 -11.110 -14.317  1.00 54.68           O1-
ANISOU  427  OD2 ASP A 132     9054   4554   7169    423     81   -326
ATOM    428  H   ASP A 132      20.150  -9.199 -11.750  1.00 45.95           H  
ATOM    429  HA  ASP A 132      18.688  -9.660 -14.122  1.00 44.54           H  
ATOM    430  HB3 ASP A 132      19.965 -11.862 -14.198  1.00 49.29           H  
ATOM    431  HB2 ASP A 132      20.526 -11.592 -12.653  1.00 49.29           H  
ATOM    432  N   ASP A 133      17.135 -11.634 -13.617  1.00 46.40           N  
ANISOU  432  N   ASP A 133     8134   4019   5476    327     65   -232
ATOM    433  CA  ASP A 133      16.075 -12.625 -13.388  1.00 44.38           C  
ANISOU  433  CA  ASP A 133     7919   3910   5033    296     51   -204
ATOM    434  C   ASP A 133      16.707 -13.956 -12.902  1.00 41.85           C  
ANISOU  434  C   ASP A 133     7544   3482   4874    213    -80   -142
ATOM    435  O   ASP A 133      17.734 -14.357 -13.483  1.00 38.63           O  
ANISOU  435  O   ASP A 133     7099   2880   4700    182   -157   -114
ATOM    436  CB  ASP A 133      15.122 -12.869 -14.608  1.00 50.19           C  
ANISOU  436  CB  ASP A 133     8767   4723   5580    329     84   -238
ATOM    437  CG  ASP A 133      14.343 -11.715 -15.163  1.00 54.98           C  
ANISOU  437  CG  ASP A 133     9415   5388   6086    387    203   -242
ATOM    438  OD1 ASP A 133      13.680 -11.813 -16.211  1.00 55.05           O  
ANISOU  438  OD1 ASP A 133     9504   5394   6019    414    221   -255
ATOM    439  OD2 ASP A 133      14.055 -10.718 -14.432  1.00 53.66           O1-
ANISOU  439  OD2 ASP A 133     9197   5260   5931    402    275   -224
ATOM    440  H   ASP A 133      17.450 -11.483 -14.565  1.00 46.40           H  
ATOM    441  HA  ASP A 133      15.520 -12.156 -12.577  1.00 44.38           H  
ATOM    442  HB3 ASP A 133      14.407 -13.649 -14.347  1.00 50.19           H  
ATOM    443  HB2 ASP A 133      15.748 -13.248 -15.415  1.00 50.19           H  
ATOM    444  N   ASP A 134      16.080 -14.773 -11.959  1.00 48.07           N  
ANISOU  444  N   ASP A 134     8323   4400   5543    168    -97    -92
ATOM    445  CA  ASP A 134      16.545 -16.113 -11.492  1.00 48.06           C  
ANISOU  445  CA  ASP A 134     8239   4325   5695     63   -213     35
ATOM    446  C   ASP A 134      17.811 -16.079 -10.607  1.00 44.48           C  
ANISOU  446  C   ASP A 134     7669   3751   5480     22   -247    223
ATOM    447  O   ASP A 134      18.042 -17.084  -9.982  1.00 46.48           O  
ANISOU  447  O   ASP A 134     7915   3964   5780    -81   -349    429
ATOM    448  CB  ASP A 134      16.804 -17.151 -12.679  1.00  0.00           C  
ATOM    449  CG  ASP A 134      15.663 -17.315 -13.690  1.00  0.00           C  
ATOM    450  OD1 ASP A 134      15.974 -17.783 -14.812  1.00  0.00           O  
ATOM    451  OD2 ASP A 134      14.438 -17.203 -13.389  1.00  0.00           O1-
ATOM    452  H   ASP A 134      15.209 -14.424 -11.583  1.00 48.07           H  
ATOM    453  HA  ASP A 134      15.767 -16.431 -10.798  1.00 48.06           H  
ATOM    454  HB3 ASP A 134      16.956 -18.100 -12.166  1.00  0.00           H  
ATOM    455  HB2 ASP A 134      17.748 -16.929 -13.176  1.00  0.00           H  
ATOM    456  N   SER A 135      18.451 -14.881 -10.363  1.00 39.77           N  
ANISOU  456  N   SER A 135     7012   3109   4991     91   -176    191
ATOM    457  CA  SER A 135      19.697 -14.738  -9.598  1.00 39.04           C  
ANISOU  457  CA  SER A 135     6783   2918   5133     67   -196    397
ATOM    458  C   SER A 135      19.424 -14.580  -8.039  1.00 43.38           C  
ANISOU  458  C   SER A 135     7361   3608   5513     24   -211    561
ATOM    459  O   SER A 135      18.507 -13.927  -7.555  1.00 41.46           O  
ANISOU  459  O   SER A 135     7221   3534   4997     46   -150    448
ATOM    460  CB  SER A 135      20.471 -13.583 -10.201  1.00 36.92           C  
ANISOU  460  CB  SER A 135     6499   2572   4958    153   -130    307
ATOM    461  OG  SER A 135      19.977 -12.307  -9.825  1.00 44.30           O  
ANISOU  461  OG  SER A 135     7481   3681   5671    219    -27    181
ATOM    462  H   SER A 135      17.879 -14.059 -10.489  1.00 39.77           H  
ATOM    463  HA  SER A 135      20.154 -15.705  -9.808  1.00 39.04           H  
ATOM    464  HB3 SER A 135      20.361 -13.690 -11.280  1.00 36.92           H  
ATOM    465  HB2 SER A 135      21.516 -13.741  -9.931  1.00 36.92           H  
ATOM    466  HG  SER A 135      19.260 -12.084 -10.422  1.00 44.30           H  
ATOM    467  N   ILE A 136      20.373 -15.292  -7.316  1.00 41.53           N  
ANISOU  467  N   ILE A 136     7009   3340   5432    -37   -270    848
ATOM    468  CA  ILE A 136      20.416 -15.288  -5.871  1.00 37.65           C  
ANISOU  468  CA  ILE A 136     6442   3066   4798   -101   -292   1078
ATOM    469  C   ILE A 136      21.136 -14.033  -5.355  1.00 40.89           C  
ANISOU  469  C   ILE A 136     6741   3474   5323    -41   -238   1213
ATOM    470  O   ILE A 136      22.263 -13.696  -5.754  1.00 36.95           O  
ANISOU  470  O   ILE A 136     6175   2814   5049    -23   -241   1341
ATOM    471  CB  ILE A 136      21.105 -16.521  -5.218  1.00 38.30           C  
ANISOU  471  CB  ILE A 136     6444   3223   4885   -233   -405   1318
ATOM    472  CG1 ILE A 136      20.871 -17.851  -5.898  1.00 34.00           C  
ANISOU  472  CG1 ILE A 136     6019   2667   4234   -294   -470   1171
ATOM    473  CG2 ILE A 136      20.789 -16.480  -3.701  1.00 37.96           C  
ANISOU  473  CG2 ILE A 136     6246   3504   4673   -292   -409   1527
ATOM    474  CD1 ILE A 136      19.362 -18.202  -6.100  1.00 39.70           C  
ANISOU  474  CD1 ILE A 136     6667   3460   4959   -442   -602   1363
ATOM    475  H   ILE A 136      21.188 -15.669  -7.778  1.00 41.53           H  
ATOM    476  HA  ILE A 136      19.367 -15.293  -5.572  1.00 37.65           H  
ATOM    477  HB  ILE A 136      22.194 -16.476  -5.195  1.00 38.30           H  
ATOM    478 HG13 ILE A 136      21.452 -18.536  -5.281  1.00 34.00           H  
ATOM    479 HG12 ILE A 136      21.386 -17.849  -6.859  1.00 34.00           H  
ATOM    480 HG21 ILE A 136      19.752 -16.532  -3.367  1.00 37.96           H  
ATOM    481 HG22 ILE A 136      21.285 -17.374  -3.322  1.00 37.96           H  
ATOM    482 HG23 ILE A 136      21.303 -15.630  -3.253  1.00 37.96           H  
ATOM    483 HD11 ILE A 136      18.866 -18.353  -5.141  1.00 39.70           H  
ATOM    484 HD12 ILE A 136      18.957 -17.396  -6.712  1.00 39.70           H  
ATOM    485 HD13 ILE A 136      19.255 -19.128  -6.665  1.00 39.70           H  
ATOM    486  N   GLN A 137      20.522 -13.263  -4.577  1.00 40.62           N  
ANISOU  486  N   GLN A 137     6706   3624   5105     -3   -168   1173
ATOM    487  CA  GLN A 137      21.006 -11.952  -4.071  1.00 39.23           C  
ANISOU  487  CA  GLN A 137     6457   3445   5003     67   -115   1237
ATOM    488  C   GLN A 137      20.769 -11.946  -2.520  1.00 34.81           C  
ANISOU  488  C   GLN A 137     5747   3231   4248     27    -93   1454
ATOM    489  O   GLN A 137      19.884 -12.639  -2.033  1.00 38.69           O  
ANISOU  489  O   GLN A 137     6216   3990   4495    -20    -64   1408
ATOM    490  CB  GLN A 137      20.080 -10.905  -4.700  1.00 36.71           C  
ANISOU  490  CB  GLN A 137     6288   3039   4621    193     11    887
ATOM    491  CG  GLN A 137      20.153 -10.719  -6.251  1.00 38.78           C  
ANISOU  491  CG  GLN A 137     6624   3138   4973    224     15    631
ATOM    492  CD  GLN A 137      21.556 -10.532  -6.924  1.00 44.21           C  
ANISOU  492  CD  GLN A 137     7192   3612   5995    239    -37    671
ATOM    493  OE1 GLN A 137      22.408  -9.798  -6.358  1.00 44.87           O  
ANISOU  493  OE1 GLN A 137     7180   3641   6228    254    -56    839
ATOM    494  NE2 GLN A 137      21.788 -11.053  -8.139  1.00 47.00           N  
ANISOU  494  NE2 GLN A 137     7533   3859   6466    237    -51    530
ATOM    495  H   GLN A 137      19.552 -13.445  -4.361  1.00 40.62           H  
ATOM    496  HA  GLN A 137      22.033 -11.640  -4.260  1.00 39.23           H  
ATOM    497  HB3 GLN A 137      20.349  -9.928  -4.296  1.00 36.71           H  
ATOM    498  HB2 GLN A 137      19.120 -11.131  -4.235  1.00 36.71           H  
ATOM    499  HG3 GLN A 137      19.439  -9.929  -6.480  1.00 38.78           H  
ATOM    500  HG2 GLN A 137      19.611 -11.561  -6.682  1.00 38.78           H  
ATOM    501 HE22 GLN A 137      22.689 -11.026  -8.593  1.00 47.00           H  
ATOM    502 HE21 GLN A 137      21.046 -11.607  -8.541  1.00 47.00           H  
ATOM    503  N   VAL A 138      21.506 -11.138  -1.757  1.00 31.80           N  
ANISOU  503  N   VAL A 138     5237   2879   3965     69    -76   1666
ATOM    504  CA  VAL A 138      21.258 -10.911  -0.371  1.00 35.31           C  
ANISOU  504  CA  VAL A 138     5656   3631   4129     74    -21   1726
ATOM    505  C   VAL A 138      20.853  -9.407  -0.259  1.00 36.36           C  
ANISOU  505  C   VAL A 138     5736   3815   4265     75    -18   1649
ATOM    506  O   VAL A 138      21.585  -8.586  -0.742  1.00 36.36           O  
ANISOU  506  O   VAL A 138     5790   3569   4456    179     -1   1625
ATOM    507  CB  VAL A 138      22.540 -11.213   0.335  1.00 33.03           C  
ANISOU  507  CB  VAL A 138     5205   3404   3941    -28   -178   1951
ATOM    508  CG1 VAL A 138      22.375 -10.727   1.817  1.00 35.96           C  
ANISOU  508  CG1 VAL A 138     5326   4145   4192    -60   -165   2031
ATOM    509  CG2 VAL A 138      22.919 -12.727   0.237  1.00 36.76           C  
ANISOU  509  CG2 VAL A 138     5595   3929   4442   -156   -290   2046
ATOM    510  H   VAL A 138      22.286 -10.630  -2.149  1.00 31.80           H  
ATOM    511  HA  VAL A 138      20.465 -11.573  -0.022  1.00 35.31           H  
ATOM    512  HB  VAL A 138      23.367 -10.639  -0.082  1.00 33.03           H  
ATOM    513 HG11 VAL A 138      22.851  -9.756   1.953  1.00 35.96           H  
ATOM    514 HG12 VAL A 138      21.349 -10.717   2.185  1.00 35.96           H  
ATOM    515 HG13 VAL A 138      22.993 -11.468   2.323  1.00 35.96           H  
ATOM    516 HG21 VAL A 138      22.106 -13.381   0.555  1.00 36.76           H  
ATOM    517 HG22 VAL A 138      23.351 -13.004  -0.725  1.00 36.76           H  
ATOM    518 HG23 VAL A 138      23.652 -12.964   1.008  1.00 36.76           H  
ATOM    519  N   ILE A 139      19.727  -9.078   0.365  1.00 40.69           N  
ANISOU  519  N   ILE A 139     6241   4666   4553    103    132   1493
ATOM    520  CA  ILE A 139      19.105  -7.754   0.313  1.00 42.14           C  
ANISOU  520  CA  ILE A 139     6460   4906   4646    265    347   1291
ATOM    521  C   ILE A 139      18.576  -7.362   1.699  1.00 38.34           C  
ANISOU  521  C   ILE A 139     5710   4887   3972    186    379   1305
ATOM    522  O   ILE A 139      17.885  -8.149   2.290  1.00 37.02           O  
ANISOU  522  O   ILE A 139     5449   4914   3703     38    292   1308
ATOM    523  CB  ILE A 139      17.964  -7.850  -0.766  1.00 34.03           C  
ANISOU  523  CB  ILE A 139     5687   3718   3524    382    516    909
ATOM    524  CG1 ILE A 139      18.424  -8.155  -2.171  1.00 37.59           C  
ANISOU  524  CG1 ILE A 139     6300   3928   4053    329    409    848
ATOM    525  CG2 ILE A 139      17.089  -6.583  -0.806  1.00 45.34           C  
ANISOU  525  CG2 ILE A 139     7312   4876   5039    565    679    714
ATOM    526  CD1 ILE A 139      17.440  -8.331  -3.349  1.00 38.04           C  
ANISOU  526  CD1 ILE A 139     6613   3840   3999    434    557    471
ATOM    527  H   ILE A 139      19.253  -9.857   0.799  1.00 40.69           H  
ATOM    528  HA  ILE A 139      19.752  -7.034  -0.187  1.00 42.14           H  
ATOM    529  HB  ILE A 139      17.385  -8.690  -0.383  1.00 34.03           H  
ATOM    530 HG13 ILE A 139      18.944  -9.109  -2.087  1.00 37.59           H  
ATOM    531 HG12 ILE A 139      19.090  -7.377  -2.544  1.00 37.59           H  
ATOM    532 HG21 ILE A 139      16.761  -6.197   0.159  1.00 45.34           H  
ATOM    533 HG22 ILE A 139      17.662  -5.717  -1.136  1.00 45.34           H  
ATOM    534 HG23 ILE A 139      16.249  -6.666  -1.496  1.00 45.34           H  
ATOM    535 HD11 ILE A 139      16.513  -8.751  -2.959  1.00 38.04           H  
ATOM    536 HD12 ILE A 139      17.205  -7.318  -3.678  1.00 38.04           H  
ATOM    537 HD13 ILE A 139      17.905  -8.934  -4.129  1.00 38.04           H  
ATOM    538  N   PRO A 140      18.852  -6.161   2.168  1.00 39.18           N  
ANISOU  538  N   PRO A 140     5727   5095   4065    299    508   1256
ATOM    539  CA  PRO A 140      18.263  -5.663   3.430  1.00 38.06           C  
ANISOU  539  CA  PRO A 140     5334   5321   3805    223    529   1157
ATOM    540  C   PRO A 140      16.740  -5.783   3.595  1.00 36.31           C  
ANISOU  540  C   PRO A 140     5126   5165   3504    155    580    806
ATOM    541  O   PRO A 140      16.017  -5.480   2.670  1.00 40.27           O  
ANISOU  541  O   PRO A 140     5758   5512   4030    234    639    618
ATOM    542  CB  PRO A 140      18.695  -4.197   3.338  1.00 37.01           C  
ANISOU  542  CB  PRO A 140     5108   5239   3714    367    642   1177
ATOM    543  CG  PRO A 140      19.867  -4.078   2.463  1.00 44.31           C  
ANISOU  543  CG  PRO A 140     6211   5811   4814    489    633   1396
ATOM    544  CD  PRO A 140      19.707  -5.220   1.514  1.00 41.34           C  
ANISOU  544  CD  PRO A 140     6124   5102   4480    486    613   1283
ATOM    545  HA  PRO A 140      18.697  -6.141   4.308  1.00 38.06           H  
ATOM    546  HB3 PRO A 140      18.845  -3.847   4.360  1.00 37.01           H  
ATOM    547  HB2 PRO A 140      17.838  -3.642   2.954  1.00 37.01           H  
ATOM    548  HG3 PRO A 140      20.823  -4.214   2.969  1.00 44.31           H  
ATOM    549  HG2 PRO A 140      19.846  -3.071   2.045  1.00 44.31           H  
ATOM    550  HD2 PRO A 140      19.387  -4.892   0.524  1.00 41.34           H  
ATOM    551  HD3 PRO A 140      20.641  -5.737   1.295  1.00 41.34           H  
ATOM    552  N   VAL A 141      16.246  -6.141   4.786  1.00 36.10           N  
ANISOU  552  N   VAL A 141     4952   5304   3461     77    552    732
ATOM    553  CA  VAL A 141      14.880  -6.418   5.067  1.00 37.21           C  
ANISOU  553  CA  VAL A 141     5044   5501   3592    100    587    525
ATOM    554  C   VAL A 141      14.395  -5.388   6.019  1.00 40.55           C  
ANISOU  554  C   VAL A 141     5294   6057   4055    188    622    451
ATOM    555  O   VAL A 141      15.053  -5.209   7.027  1.00 41.05           O  
ANISOU  555  O   VAL A 141     5141   6334   4124    208    567    589
ATOM    556  CB  VAL A 141      14.771  -7.786   5.774  1.00 31.53           C  
ANISOU  556  CB  VAL A 141     4228   4904   2847     54    499    595
ATOM    557  CG1 VAL A 141      13.306  -8.273   6.146  1.00 36.22           C  
ANISOU  557  CG1 VAL A 141     4686   5614   3462     92    495    450
ATOM    558  CG2 VAL A 141      15.288  -8.982   4.948  1.00 32.18           C  
ANISOU  558  CG2 VAL A 141     4540   4801   2885    -26    466    602
ATOM    559  H   VAL A 141      16.770  -6.332   5.628  1.00 36.10           H  
ATOM    560  HA  VAL A 141      14.292  -6.513   4.154  1.00 37.21           H  
ATOM    561  HB  VAL A 141      15.392  -7.634   6.657  1.00 31.53           H  
ATOM    562 HG11 VAL A 141      12.909  -7.638   6.938  1.00 36.22           H  
ATOM    563 HG12 VAL A 141      12.617  -8.388   5.310  1.00 36.22           H  
ATOM    564 HG13 VAL A 141      13.261  -9.198   6.720  1.00 36.22           H  
ATOM    565 HG21 VAL A 141      15.403  -9.856   5.588  1.00 32.18           H  
ATOM    566 HG22 VAL A 141      14.706  -9.280   4.075  1.00 32.18           H  
ATOM    567 HG23 VAL A 141      16.207  -8.688   4.441  1.00 32.18           H  
ATOM    568  N   LEU A 142      13.252  -4.844   5.679  1.00 43.48           N  
ANISOU  568  N   LEU A 142     5734   6323   4464    223    677    254
ATOM    569  CA  LEU A 142      12.572  -3.813   6.468  1.00 45.49           C  
ANISOU  569  CA  LEU A 142     5874   6660   4751    281    690    195
ATOM    570  C   LEU A 142      11.250  -4.221   7.111  1.00 44.53           C  
ANISOU  570  C   LEU A 142     5517   6799   4604    279    580    259
ATOM    571  O   LEU A 142      10.237  -4.110   6.487  1.00 46.49           O  
ANISOU  571  O   LEU A 142     5750   7069   4844    240    531    231
ATOM    572  CB  LEU A 142      12.415  -2.626   5.492  1.00 46.08           C  
ANISOU  572  CB  LEU A 142     6063   6565   4882    283    741      7
ATOM    573  CG  LEU A 142      13.749  -1.756   5.512  1.00 45.43           C  
ANISOU  573  CG  LEU A 142     5950   6473   4839    330    788    -50
ATOM    574  CD1 LEU A 142      13.467  -0.561   4.543  1.00 45.02           C  
ANISOU  574  CD1 LEU A 142     5939   6357   4808    396    831      0
ATOM    575  CD2 LEU A 142      14.146  -1.170   6.908  1.00 43.34           C  
ANISOU  575  CD2 LEU A 142     5749   6090   4630    317    808   -196
ATOM    576  H   LEU A 142      12.803  -5.136   4.822  1.00 43.48           H  
ATOM    577  HA  LEU A 142      13.187  -3.471   7.300  1.00 45.49           H  
ATOM    578  HB3 LEU A 142      11.516  -2.078   5.776  1.00 46.08           H  
ATOM    579  HB2 LEU A 142      12.365  -2.988   4.465  1.00 46.08           H  
ATOM    580  HG  LEU A 142      14.593  -2.311   5.104  1.00 45.43           H  
ATOM    581 HD11 LEU A 142      13.457   0.418   5.021  1.00 45.02           H  
ATOM    582 HD12 LEU A 142      14.297  -0.427   3.850  1.00 45.02           H  
ATOM    583 HD13 LEU A 142      12.568  -0.528   3.927  1.00 45.02           H  
ATOM    584 HD21 LEU A 142      14.264  -0.091   6.812  1.00 43.34           H  
ATOM    585 HD22 LEU A 142      13.604  -1.259   7.849  1.00 43.34           H  
ATOM    586 HD23 LEU A 142      15.125  -1.559   7.189  1.00 43.34           H  
ATOM    587  N   PRO A 143      11.212  -4.662   8.423  1.00 49.70           N  
ANISOU  587  N   PRO A 143     5958   7678   5246    311    519    335
ATOM    588  CA  PRO A 143       9.966  -5.188   9.064  1.00 52.47           C  
ANISOU  588  CA  PRO A 143     6023   8350   5564    276    366    423
ATOM    589  C   PRO A 143       8.812  -4.166   9.353  1.00 55.23           C  
ANISOU  589  C   PRO A 143     6321   8749   5913    253    309    299
ATOM    590  O   PRO A 143       7.709  -4.643   9.536  1.00 65.01           O  
ANISOU  590  O   PRO A 143     7431  10129   7141    196    218    327
ATOM    591  CB  PRO A 143      10.498  -5.772  10.443  1.00 55.08           C  
ANISOU  591  CB  PRO A 143     6168   8889   5871    316    314    520
ATOM    592  CG  PRO A 143      11.997  -6.128  10.205  1.00 55.58           C  
ANISOU  592  CG  PRO A 143     6410   8741   5965    368    448    530
ATOM    593  CD  PRO A 143      12.367  -4.923   9.260  1.00 61.88           C  
ANISOU  593  CD  PRO A 143     7494   9215   6801    368    572    353
ATOM    594  HA  PRO A 143       9.684  -6.038   8.443  1.00 52.47           H  
ATOM    595  HB3 PRO A 143       9.970  -6.712  10.602  1.00 55.08           H  
ATOM    596  HB2 PRO A 143      10.265  -5.167  11.320  1.00 55.08           H  
ATOM    597  HG3 PRO A 143      12.025  -7.105   9.722  1.00 55.58           H  
ATOM    598  HG2 PRO A 143      12.474  -6.139  11.185  1.00 55.58           H  
ATOM    599  HD2 PRO A 143      12.444  -3.942   9.728  1.00 61.88           H  
ATOM    600  HD3 PRO A 143      13.308  -5.153   8.760  1.00 61.88           H  
ATOM    601  N   GLN A 144       9.089  -2.904   9.358  1.00 51.41           N  
ANISOU  601  N   GLN A 144     5920   8164   5448    284    357    172
ATOM    602  CA  GLN A 144       8.169  -1.815   9.524  1.00 52.60           C  
ANISOU  602  CA  GLN A 144     5972   8419   5596    252    282     86
ATOM    603  C   GLN A 144       7.180  -1.628   8.356  1.00 51.32           C  
ANISOU  603  C   GLN A 144     6013   8003   5485    237    365    -29
ATOM    604  O   GLN A 144       6.302  -0.788   8.368  1.00 47.29           O  
ANISOU  604  O   GLN A 144     5413   7579   4976    199    297    -73
ATOM    605  CB  GLN A 144       8.778  -0.450   9.905  1.00  0.00           C  
ATOM    606  CG  GLN A 144       9.808   0.229   8.882  1.00  0.00           C  
ATOM    607  CD  GLN A 144      11.201  -0.221   9.310  1.00  0.00           C  
ATOM    608  OE1 GLN A 144      11.480  -1.397   9.406  1.00  0.00           O  
ATOM    609  NE2 GLN A 144      12.015   0.697   9.776  1.00  0.00           N  
ATOM    610  H   GLN A 144      10.001  -2.474   9.294  1.00 51.41           H  
ATOM    611  HA  GLN A 144       7.524  -2.162  10.331  1.00 52.60           H  
ATOM    612  HB3 GLN A 144       9.225  -0.446  10.899  1.00  0.00           H  
ATOM    613  HB2 GLN A 144       8.007   0.298  10.090  1.00  0.00           H  
ATOM    614  HG3 GLN A 144       9.785   1.309   9.028  1.00  0.00           H  
ATOM    615  HG2 GLN A 144       9.570  -0.149   7.887  1.00  0.00           H  
ATOM    616 HE22 GLN A 144      12.958   0.418  10.009  1.00  0.00           H  
ATOM    617 HE21 GLN A 144      11.738   1.667   9.811  1.00  0.00           H  
ATOM    618  N   VAL A 145       7.338  -2.387   7.277  1.00 50.32           N  
ANISOU  618  N   VAL A 145     6149   7575   5397    256    503    -73
ATOM    619  CA  VAL A 145       6.390  -2.495   6.193  1.00 41.08           C  
ANISOU  619  CA  VAL A 145     5174   6166   4270    234    583   -167
ATOM    620  C   VAL A 145       5.387  -3.606   6.439  1.00 43.23           C  
ANISOU  620  C   VAL A 145     5435   6460   4530    206    530   -146
ATOM    621  O   VAL A 145       5.754  -4.744   6.267  1.00 53.08           O  
ANISOU  621  O   VAL A 145     6719   7694   5756    197    527    -90
ATOM    622  CB  VAL A 145       7.058  -2.569   4.798  1.00 45.88           C  
ANISOU  622  CB  VAL A 145     6011   6503   4918    208    715   -232
ATOM    623  CG1 VAL A 145       5.988  -2.523   3.653  1.00 42.41           C  
ANISOU  623  CG1 VAL A 145     5659   5932   4522    134    736   -332
ATOM    624  CG2 VAL A 145       8.152  -1.524   4.632  1.00 50.16           C  
ANISOU  624  CG2 VAL A 145     6543   7034   5483    226    769   -269
ATOM    625  H   VAL A 145       8.081  -3.069   7.219  1.00 50.32           H  
ATOM    626  HA  VAL A 145       5.803  -1.577   6.183  1.00 41.08           H  
ATOM    627  HB  VAL A 145       7.585  -3.496   4.570  1.00 45.88           H  
ATOM    628 HG11 VAL A 145       5.373  -3.409   3.496  1.00 42.41           H  
ATOM    629 HG12 VAL A 145       5.257  -1.753   3.900  1.00 42.41           H  
ATOM    630 HG13 VAL A 145       6.380  -2.266   2.669  1.00 42.41           H  
ATOM    631 HG21 VAL A 145       8.949  -1.933   5.253  1.00 50.16           H  
ATOM    632 HG22 VAL A 145       8.398  -1.439   3.573  1.00 50.16           H  
ATOM    633 HG23 VAL A 145       7.742  -0.590   5.017  1.00 50.16           H  
ATOM    634  N   MET A 146       4.230  -3.308   6.940  1.00 39.66           N  
ANISOU  634  N   MET A 146     4937   6039   4092    186    494   -192
ATOM    635  CA  MET A 146       3.174  -4.143   7.518  1.00 42.23           C  
ANISOU  635  CA  MET A 146     5237   6396   4413    158    444   -184
ATOM    636  C   MET A 146       2.228  -4.453   6.388  1.00 42.53           C  
ANISOU  636  C   MET A 146     5505   6174   4482    156    537   -244
ATOM    637  O   MET A 146       1.078  -4.180   6.499  1.00 48.84           O  
ANISOU  637  O   MET A 146     6248   7020   5290    143    498   -267
ATOM    638  CB  MET A 146       2.461  -3.354   8.629  1.00 42.69           C  
ANISOU  638  CB  MET A 146     5003   6758   4458    116    303   -178
ATOM    639  CG  MET A 146       3.360  -2.650   9.705  1.00 50.27           C  
ANISOU  639  CG  MET A 146     5709   8014   5376     96    190    -98
ATOM    640  SD  MET A 146       2.539  -2.029  11.186  1.00 66.35           S  
ANISOU  640  SD  MET A 146     7698  10123   7388     65    159      9
ATOM    641  CE  MET A 146       1.681  -0.433  10.531  1.00 68.12           C  
ANISOU  641  CE  MET A 146     7712  10601   7570     66     83    130
ATOM    642  H   MET A 146       4.070  -2.312   6.891  1.00 39.66           H  
ATOM    643  HA  MET A 146       3.531  -5.022   8.055  1.00 42.23           H  
ATOM    644  HB3 MET A 146       1.884  -4.105   9.169  1.00 42.69           H  
ATOM    645  HB2 MET A 146       1.743  -2.637   8.234  1.00 42.69           H  
ATOM    646  HG3 MET A 146       3.842  -1.735   9.361  1.00 50.27           H  
ATOM    647  HG2 MET A 146       4.222  -3.284   9.911  1.00 50.27           H  
ATOM    648  HE1 MET A 146       2.399   0.303  10.168  1.00 68.12           H  
ATOM    649  HE2 MET A 146       1.168  -0.897   9.689  1.00 68.12           H  
ATOM    650  HE3 MET A 146       1.036  -0.070  11.332  1.00 68.12           H  
ATOM    651  N   MET A 147       2.787  -5.096   5.340  1.00 38.87           N  
ANISOU  651  N   MET A 147     5257   5474   4038    120    649   -286
ATOM    652  CA  MET A 147       2.087  -5.351   4.121  1.00 36.62           C  
ANISOU  652  CA  MET A 147     4942   5166   3806     62    618   -379
ATOM    653  C   MET A 147       2.852  -6.394   3.309  1.00 43.68           C  
ANISOU  653  C   MET A 147     5903   6026   4668    151    585   -346
ATOM    654  O   MET A 147       4.046  -6.339   3.359  1.00 45.38           O  
ANISOU  654  O   MET A 147     6124   6264   4854    131    576   -308
ATOM    655  CB  MET A 147       1.625  -4.059   3.345  1.00 42.62           C  
ANISOU  655  CB  MET A 147     5720   5902   4573    177    637   -409
ATOM    656  CG  MET A 147       2.771  -3.118   3.104  1.00 36.13           C  
ANISOU  656  CG  MET A 147     5074   4857   3795    253    666   -341
ATOM    657  SD  MET A 147       2.247  -1.480   2.480  1.00 46.19           S  
ANISOU  657  SD  MET A 147     6464   5954   5132    282    736   -342
ATOM    658  CE  MET A 147       1.835  -1.949   0.783  1.00 42.66           C  
ANISOU  658  CE  MET A 147     6148   5340   4722    265    765   -324
ATOM    659  H   MET A 147       3.777  -5.298   5.311  1.00 38.87           H  
ATOM    660  HA  MET A 147       1.207  -5.850   4.527  1.00 36.62           H  
ATOM    661  HB3 MET A 147       0.830  -3.605   3.937  1.00 42.62           H  
ATOM    662  HB2 MET A 147       1.216  -4.393   2.392  1.00 42.62           H  
ATOM    663  HG3 MET A 147       3.585  -3.577   2.543  1.00 36.13           H  
ATOM    664  HG2 MET A 147       3.279  -2.909   4.046  1.00 36.13           H  
ATOM    665  HE1 MET A 147       0.849  -2.412   0.746  1.00 42.66           H  
ATOM    666  HE2 MET A 147       1.790  -1.108   0.091  1.00 42.66           H  
ATOM    667  HE3 MET A 147       2.610  -2.664   0.505  1.00 42.66           H  
ATOM    668  N   ILE A 148       2.051  -7.163   2.581  1.00 46.16           N  
ANISOU  668  N   ILE A 148     6355   6156   5028    215    586   -324
ATOM    669  CA  ILE A 148       2.432  -7.878   1.334  1.00 40.50           C  
ANISOU  669  CA  ILE A 148     5816   5233   4338    252    583   -264
ATOM    670  C   ILE A 148       2.339  -6.829   0.176  1.00 37.44           C  
ANISOU  670  C   ILE A 148     5645   4568   4011    292    639   -205
ATOM    671  O   ILE A 148       1.296  -6.319  -0.189  1.00 35.28           O  
ANISOU  671  O   ILE A 148     5470   4172   3761    294    674   -185
ATOM    672  CB  ILE A 148       1.438  -9.033   1.127  1.00 42.68           C  
ANISOU  672  CB  ILE A 148     6098   5514   4604    243    558   -272
ATOM    673  CG1 ILE A 148       1.583 -10.052   2.208  1.00 43.87           C  
ANISOU  673  CG1 ILE A 148     6030   5959   4679    164    512   -321
ATOM    674  CG2 ILE A 148       1.630  -9.712  -0.261  1.00 41.64           C  
ANISOU  674  CG2 ILE A 148     6175   5149   4499    278    561   -207
ATOM    675  CD1 ILE A 148       0.320 -10.101   3.251  1.00 43.35           C  
ANISOU  675  CD1 ILE A 148     5938   5935   4597    141    489   -340
ATOM    676  H   ILE A 148       1.056  -7.047   2.712  1.00 46.16           H  
ATOM    677  HA  ILE A 148       3.447  -8.265   1.434  1.00 40.50           H  
ATOM    678  HB  ILE A 148       0.390  -8.758   1.012  1.00 42.68           H  
ATOM    679 HG13 ILE A 148       2.504  -9.902   2.772  1.00 43.87           H  
ATOM    680 HG12 ILE A 148       1.652 -11.064   1.810  1.00 43.87           H  
ATOM    681 HG21 ILE A 148       1.299 -10.743  -0.390  1.00 41.64           H  
ATOM    682 HG22 ILE A 148       1.338  -9.069  -1.092  1.00 41.64           H  
ATOM    683 HG23 ILE A 148       2.703  -9.798  -0.426  1.00 41.64           H  
ATOM    684 HD11 ILE A 148      -0.421  -9.367   2.933  1.00 43.35           H  
ATOM    685 HD12 ILE A 148      -0.164 -11.076   3.190  1.00 43.35           H  
ATOM    686 HD13 ILE A 148       0.622  -9.977   4.291  1.00 43.35           H  
ATOM    687  N   LEU A 149       3.570  -6.336  -0.148  1.00 42.29           N  
ANISOU  687  N   LEU A 149     6330   5101   4636    313    655   -170
ATOM    688  CA  LEU A 149       3.890  -5.371  -1.249  1.00 39.34           C  
ANISOU  688  CA  LEU A 149     6137   4512   4297    330    714   -110
ATOM    689  C   LEU A 149       3.808  -6.070  -2.628  1.00 37.27           C  
ANISOU  689  C   LEU A 149     6071   4064   4026    339    722    -32
ATOM    690  O   LEU A 149       4.241  -7.205  -2.668  1.00 39.26           O  
ANISOU  690  O   LEU A 149     6347   4310   4260    346    677    -19
ATOM    691  CB  LEU A 149       5.335  -4.883  -1.061  1.00 40.39           C  
ANISOU  691  CB  LEU A 149     6268   4642   4435    349    729   -101
ATOM    692  CG  LEU A 149       5.945  -3.972  -2.126  1.00 40.09           C  
ANISOU  692  CG  LEU A 149     6358   4454   4420    354    799    -60
ATOM    693  CD1 LEU A 149       5.104  -2.725  -2.452  1.00 36.21           C  
ANISOU  693  CD1 LEU A 149     5796   4014   3949    332    838   -109
ATOM    694  CD2 LEU A 149       7.395  -3.627  -1.696  1.00 26.38           C  
ANISOU  694  CD2 LEU A 149     4621   2717   2686    381    807    -50
ATOM    695  H   LEU A 149       4.398  -6.796   0.204  1.00 42.29           H  
ATOM    696  HA  LEU A 149       3.216  -4.522  -1.134  1.00 39.34           H  
ATOM    697  HB3 LEU A 149       5.931  -5.793  -0.992  1.00 40.39           H  
ATOM    698  HB2 LEU A 149       5.540  -4.393  -0.109  1.00 40.39           H  
ATOM    699  HG  LEU A 149       6.013  -4.521  -3.066  1.00 40.09           H  
ATOM    700 HD11 LEU A 149       4.765  -2.636  -3.484  1.00 36.21           H  
ATOM    701 HD12 LEU A 149       4.218  -2.674  -1.820  1.00 36.21           H  
ATOM    702 HD13 LEU A 149       5.605  -1.764  -2.337  1.00 36.21           H  
ATOM    703 HD21 LEU A 149       7.863  -3.063  -2.504  1.00 26.38           H  
ATOM    704 HD22 LEU A 149       7.521  -3.190  -0.706  1.00 26.38           H  
ATOM    705 HD23 LEU A 149       7.936  -4.571  -1.631  1.00 26.38           H  
ATOM    706  N   VAL A 150       3.251  -5.445  -3.677  1.00 40.39           N  
ANISOU  706  N   VAL A 150     6598   4329   4418    334    781     16
ATOM    707  CA  VAL A 150       3.229  -5.917  -5.055  1.00 40.03           C  
ANISOU  707  CA  VAL A 150     6733   4147   4331    342    797     92
ATOM    708  C   VAL A 150       4.186  -5.077  -5.995  1.00 40.24           C  
ANISOU  708  C   VAL A 150     6826   4123   4340    340    835    110
ATOM    709  O   VAL A 150       4.584  -3.948  -5.686  1.00 38.34           O  
ANISOU  709  O   VAL A 150     6592   3860   4114    330    900    109
ATOM    710  CB  VAL A 150       1.765  -5.918  -5.717  1.00 43.63           C  
ANISOU  710  CB  VAL A 150     7233   4566   4777    334    826    102
ATOM    711  CG1 VAL A 150       0.701  -6.845  -5.086  1.00 44.69           C  
ANISOU  711  CG1 VAL A 150     7432   4673   4876    343    804    114
ATOM    712  CG2 VAL A 150       1.172  -4.550  -5.951  1.00 40.03           C  
ANISOU  712  CG2 VAL A 150     6644   4224   4342    333    774     43
ATOM    713  H   VAL A 150       2.901  -4.510  -3.525  1.00 40.39           H  
ATOM    714  HA  VAL A 150       3.656  -6.919  -5.107  1.00 40.03           H  
ATOM    715  HB  VAL A 150       1.859  -6.249  -6.751  1.00 43.63           H  
ATOM    716 HG11 VAL A 150      -0.282  -6.689  -5.530  1.00 44.69           H  
ATOM    717 HG12 VAL A 150       1.008  -7.890  -5.139  1.00 44.69           H  
ATOM    718 HG13 VAL A 150       0.750  -6.673  -4.011  1.00 44.69           H  
ATOM    719 HG21 VAL A 150       1.083  -3.985  -5.023  1.00 40.03           H  
ATOM    720 HG22 VAL A 150       1.726  -3.967  -6.688  1.00 40.03           H  
ATOM    721 HG23 VAL A 150       0.165  -4.665  -6.352  1.00 40.03           H  
ATOM    722  N   PRO A 151       4.555  -5.612  -7.175  1.00 36.80           N  
ANISOU  722  N   PRO A 151     6439   3674   3870    349    801    117
ATOM    723  CA  PRO A 151       5.202  -4.738  -8.220  1.00 34.90           C  
ANISOU  723  CA  PRO A 151     6278   3386   3597    353    849    122
ATOM    724  C   PRO A 151       4.374  -3.626  -8.743  1.00 35.93           C  
ANISOU  724  C   PRO A 151     6462   3470   3721    341    925    124
ATOM    725  O   PRO A 151       3.268  -3.777  -9.105  1.00 35.76           O  
ANISOU  725  O   PRO A 151     6463   3438   3688    339    922    127
ATOM    726  CB  PRO A 151       5.482  -5.674  -9.423  1.00 33.55           C  
ANISOU  726  CB  PRO A 151     6178   3197   3371    367    802    123
ATOM    727  CG  PRO A 151       5.606  -7.013  -8.739  1.00 36.12           C  
ANISOU  727  CG  PRO A 151     6429   3575   3719    364    721    118
ATOM    728  CD  PRO A 151       4.518  -6.995  -7.616  1.00 36.57           C  
ANISOU  728  CD  PRO A 151     6412   3662   3820    357    727    115
ATOM    729  HA  PRO A 151       6.212  -4.597  -7.833  1.00 34.90           H  
ATOM    730  HB3 PRO A 151       6.318  -5.238  -9.970  1.00 33.55           H  
ATOM    731  HB2 PRO A 151       4.685  -5.669 -10.167  1.00 33.55           H  
ATOM    732  HG3 PRO A 151       6.538  -7.017  -8.172  1.00 36.12           H  
ATOM    733  HG2 PRO A 151       5.531  -7.846  -9.438  1.00 36.12           H  
ATOM    734  HD2 PRO A 151       3.558  -7.314  -8.024  1.00 36.57           H  
ATOM    735  HD3 PRO A 151       4.738  -7.744  -6.856  1.00 36.57           H  
ATOM    736  N   GLY A 152       4.978  -2.467  -8.874  1.00 35.80           N  
ANISOU  736  N   GLY A 152     6469   3421   3713    335    999    122
ATOM    737  CA  GLY A 152       4.285  -1.188  -9.293  1.00 37.38           C  
ANISOU  737  CA  GLY A 152     6716   3572   3914    316   1084    119
ATOM    738  C   GLY A 152       3.483  -0.517  -8.231  1.00 30.62           C  
ANISOU  738  C   GLY A 152     5791   2728   3114    289   1127    109
ATOM    739  O   GLY A 152       2.993   0.564  -8.547  1.00 38.41           O  
ANISOU  739  O   GLY A 152     6802   3676   4115    267   1210     95
ATOM    740  H   GLY A 152       5.986  -2.527  -8.868  1.00 35.80           H  
ATOM    741  HA3 GLY A 152       3.606  -1.542 -10.068  1.00 37.38           H  
ATOM    742  HA2 GLY A 152       5.094  -0.557  -9.662  1.00 37.38           H  
ATOM    743  N   GLN A 153       3.437  -0.977  -6.980  1.00 29.97           N  
ANISOU  743  N   GLN A 153     5619   2704   3064    289   1074    101
ATOM    744  CA  GLN A 153       2.866  -0.175  -5.868  1.00 32.17           C  
ANISOU  744  CA  GLN A 153     5765   3057   3402    268   1079     38
ATOM    745  C   GLN A 153       3.919   0.758  -5.349  1.00 33.76           C  
ANISOU  745  C   GLN A 153     5872   3316   3639    275   1088    -12
ATOM    746  O   GLN A 153       4.994   0.233  -4.912  1.00 33.63           O  
ANISOU  746  O   GLN A 153     5850   3312   3615    303   1059     -2
ATOM    747  CB  GLN A 153       2.379  -1.266  -4.889  1.00 33.84           C  
ANISOU  747  CB  GLN A 153     5866   3363   3627    275   1001      8
ATOM    748  CG  GLN A 153       1.506  -0.825  -3.626  1.00 46.45           C  
ANISOU  748  CG  GLN A 153     7326   5064   5260    252   1001    -68
ATOM    749  CD  GLN A 153       1.098  -2.107  -2.790  1.00 45.84           C  
ANISOU  749  CD  GLN A 153     7132   5109   5178    259    926   -107
ATOM    750  OE1 GLN A 153       1.918  -3.038  -2.645  1.00 38.87           O  
ANISOU  750  OE1 GLN A 153     6267   4226   4275    280    874    -80
ATOM    751  NE2 GLN A 153      -0.024  -2.195  -2.118  1.00 49.88           N  
ANISOU  751  NE2 GLN A 153     7513   5738   5700    238    920   -179
ATOM    752  H   GLN A 153       4.079  -1.707  -6.708  1.00 29.97           H  
ATOM    753  HA  GLN A 153       2.154   0.501  -6.343  1.00 32.17           H  
ATOM    754  HB3 GLN A 153       3.241  -1.802  -4.492  1.00 33.84           H  
ATOM    755  HB2 GLN A 153       1.681  -1.888  -5.450  1.00 33.84           H  
ATOM    756  HG3 GLN A 153       0.635  -0.271  -3.976  1.00 46.45           H  
ATOM    757  HG2 GLN A 153       2.097  -0.124  -3.035  1.00 46.45           H  
ATOM    758 HE22 GLN A 153      -0.163  -3.023  -1.558  1.00 49.88           H  
ATOM    759 HE21 GLN A 153      -0.790  -1.537  -2.123  1.00 49.88           H  
ATOM    760  N   THR A 154       3.642   2.047  -5.363  1.00 36.29           N  
ANISOU  760  N   THR A 154     5206   4231   4350    -72    -62   -271
ATOM    761  CA  THR A 154       4.435   3.019  -4.597  1.00 31.64           C  
ANISOU  761  CA  THR A 154     4604   3636   3782    -37    -36   -221
ATOM    762  C   THR A 154       4.539   2.599  -3.122  1.00 28.74           C  
ANISOU  762  C   THR A 154     4219   3314   3387      6    -61   -178
ATOM    763  O   THR A 154       3.518   2.228  -2.520  1.00 28.96           O  
ANISOU  763  O   THR A 154     4248   3388   3369     18   -116   -190
ATOM    764  CB  THR A 154       3.918   4.489  -4.527  1.00 35.95           C  
ANISOU  764  CB  THR A 154     5159   4177   4322    -39    -51   -233
ATOM    765  OG1 THR A 154       3.428   4.825  -5.790  1.00 38.44           O  
ANISOU  765  OG1 THR A 154     5494   4450   4663    -83    -20   -273
ATOM    766  CG2 THR A 154       4.939   5.513  -3.980  1.00 37.90           C  
ANISOU  766  CG2 THR A 154     5386   4419   4596      2    -33   -187
ATOM    767  H   THR A 154       2.757   2.394  -5.704  1.00 36.29           H  
ATOM    768  HA  THR A 154       5.386   3.096  -5.123  1.00 31.64           H  
ATOM    769  HB  THR A 154       2.972   4.524  -3.986  1.00 35.95           H  
ATOM    770  HG1 THR A 154       2.763   4.164  -5.997  1.00 38.44           H  
ATOM    771 HG21 THR A 154       5.883   5.317  -4.488  1.00 37.90           H  
ATOM    772 HG22 THR A 154       4.539   6.524  -4.059  1.00 37.90           H  
ATOM    773 HG23 THR A 154       5.101   5.370  -2.912  1.00 37.90           H  
ATOM    774  N   LEU A 155       5.663   2.821  -2.392  1.00 32.52           N  
ANISOU  774  N   LEU A 155     4687   3777   3893     30    -23   -129
ATOM    775  CA  LEU A 155       5.791   2.568  -0.926  1.00 31.90           C  
ANISOU  775  CA  LEU A 155     4599   3735   3786     68    -40    -85
ATOM    776  C   LEU A 155       6.512   3.762  -0.339  1.00 32.72           C  
ANISOU  776  C   LEU A 155     4700   3831   3900    111    -47    -41
ATOM    777  O   LEU A 155       7.659   4.062  -0.677  1.00 37.46           O  
ANISOU  777  O   LEU A 155     5302   4385   4545    119     -9    -15
ATOM    778  CB  LEU A 155       6.728   1.358  -0.794  1.00 28.22           C  
ANISOU  778  CB  LEU A 155     4130   3257   3335     58      5    -62
ATOM    779  CG  LEU A 155       6.871   0.696   0.586  1.00 26.83           C  
ANISOU  779  CG  LEU A 155     3950   3124   3121     86     -6    -24
ATOM    780  CD1 LEU A 155       5.655  -0.128   0.997  1.00 33.79           C  
ANISOU  780  CD1 LEU A 155     4820   4067   3950     94    -63    -56
ATOM    781  CD2 LEU A 155       8.229  -0.058   0.638  1.00 32.51           C  
ANISOU  781  CD2 LEU A 155     4669   3830   3852     61     46    -10
ATOM    782  H   LEU A 155       6.412   3.235  -2.927  1.00 32.52           H  
ATOM    783  HA  LEU A 155       4.814   2.370  -0.486  1.00 31.90           H  
ATOM    784  HB3 LEU A 155       7.736   1.637  -1.100  1.00 28.22           H  
ATOM    785  HB2 LEU A 155       6.550   0.541  -1.494  1.00 28.22           H  
ATOM    786  HG  LEU A 155       7.019   1.521   1.282  1.00 26.83           H  
ATOM    787 HD11 LEU A 155       4.845   0.091   0.301  1.00 33.79           H  
ATOM    788 HD12 LEU A 155       5.862  -1.197   1.058  1.00 33.79           H  
ATOM    789 HD13 LEU A 155       5.187   0.085   1.958  1.00 33.79           H  
ATOM    790 HD21 LEU A 155       8.121  -1.142   0.609  1.00 32.51           H  
ATOM    791 HD22 LEU A 155       8.854   0.022  -0.251  1.00 32.51           H  
ATOM    792 HD23 LEU A 155       8.753   0.128   1.576  1.00 32.51           H  
ATOM    793  N   PRO A 156       5.828   4.594   0.503  1.00 26.42           N  
ANISOU  793  N   PRO A 156     3899   3075   3064    141    -99    -34
ATOM    794  CA  PRO A 156       6.532   5.651   1.254  1.00 26.20           C  
ANISOU  794  CA  PRO A 156     3867   3042   3047    186   -112      8
ATOM    795  C   PRO A 156       7.156   5.110   2.495  1.00 31.86           C  
ANISOU  795  C   PRO A 156     4588   3777   3740    220   -117     60
ATOM    796  O   PRO A 156       6.780   4.025   2.994  1.00 30.33           O  
ANISOU  796  O   PRO A 156     4394   3626   3503    219   -135     57
ATOM    797  CB  PRO A 156       5.402   6.663   1.515  1.00 25.88           C  
ANISOU  797  CB  PRO A 156     3822   3038   2972    194   -168    -15
ATOM    798  CG  PRO A 156       4.107   5.856   1.392  1.00 28.09           C  
ANISOU  798  CG  PRO A 156     4111   3354   3208    164   -198    -57
ATOM    799  CD  PRO A 156       4.399   4.791   0.324  1.00 31.42           C  
ANISOU  799  CD  PRO A 156     4534   3761   3644    138   -155    -64
ATOM    800  HA  PRO A 156       7.352   6.188   0.778  1.00 26.20           H  
ATOM    801  HB3 PRO A 156       5.326   7.422   0.737  1.00 25.88           H  
ATOM    802  HB2 PRO A 156       5.505   7.216   2.449  1.00 25.88           H  
ATOM    803  HG3 PRO A 156       3.304   6.538   1.114  1.00 28.09           H  
ATOM    804  HG2 PRO A 156       3.873   5.492   2.393  1.00 28.09           H  
ATOM    805  HD2 PRO A 156       3.758   3.929   0.507  1.00 31.42           H  
ATOM    806  HD3 PRO A 156       4.152   5.278  -0.619  1.00 31.42           H  
ATOM    807  N   LEU A 157       8.130   5.871   2.999  1.00 30.21           N  
ANISOU  807  N   LEU A 157     4384   3533   3562    251   -103    104
ATOM    808  CA  LEU A 157       8.814   5.469   4.248  1.00 30.59           C  
ANISOU  808  CA  LEU A 157     4449   3586   3588    276   -100    157
ATOM    809  C   LEU A 157       9.517   6.632   4.938  1.00 31.68           C  
ANISOU  809  C   LEU A 157     4593   3709   3736    329   -131    201
ATOM    810  O   LEU A 157       9.853   7.676   4.354  1.00 31.37           O  
ANISOU  810  O   LEU A 157     4544   3630   3744    344   -131    197
ATOM    811  CB  LEU A 157       9.782   4.237   3.939  1.00 30.94           C  
ANISOU  811  CB  LEU A 157     4509   3587   3660    248    -42    173
ATOM    812  CG  LEU A 157       9.560   2.831   4.605  1.00 35.24           C  
ANISOU  812  CG  LEU A 157     5047   4150   4193    197    -13    133
ATOM    813  CD1 LEU A 157      10.407   1.700   3.968  1.00 36.84           C  
ANISOU  813  CD1 LEU A 157     5264   4302   4431    167     45    149
ATOM    814  CD2 LEU A 157       9.824   2.890   6.102  1.00 33.71           C  
ANISOU  814  CD2 LEU A 157     4848   4022   3940    198    -36    129
ATOM    815  H   LEU A 157       8.430   6.751   2.606  1.00 30.21           H  
ATOM    816  HA  LEU A 157       8.113   5.210   5.042  1.00 30.59           H  
ATOM    817  HB3 LEU A 157      10.815   4.497   4.170  1.00 30.94           H  
ATOM    818  HB2 LEU A 157       9.770   3.973   2.881  1.00 30.94           H  
ATOM    819  HG  LEU A 157       8.515   2.549   4.480  1.00 35.24           H  
ATOM    820 HD11 LEU A 157      11.127   1.265   4.661  1.00 36.84           H  
ATOM    821 HD12 LEU A 157       9.726   0.916   3.637  1.00 36.84           H  
ATOM    822 HD13 LEU A 157      11.002   2.039   3.120  1.00 36.84           H  
ATOM    823 HD21 LEU A 157       9.974   3.905   6.468  1.00 33.71           H  
ATOM    824 HD22 LEU A 157       9.032   2.408   6.676  1.00 33.71           H  
ATOM    825 HD23 LEU A 157      10.798   2.513   6.416  1.00 33.71           H  
ATOM    826  N   GLN A 158       9.764   6.482   6.256  1.00 26.29           N  
ANISOU  826  N   GLN A 158     3926   3057   3007    358   -157    239
ATOM    827  CA  GLN A 158      10.689   7.313   7.015  1.00 23.90           C  
ANISOU  827  CA  GLN A 158     3634   2743   2703    413   -196    283
ATOM    828  C   GLN A 158      11.365   6.423   8.105  1.00 33.89           C  
ANISOU  828  C   GLN A 158     4938   4002   3937    422   -184    336
ATOM    829  O   GLN A 158      10.729   5.489   8.561  1.00 33.22           O  
ANISOU  829  O   GLN A 158     4859   3968   3795    416   -190    341
ATOM    830  CB  GLN A 158      10.024   8.678   7.502  1.00 30.39           C  
ANISOU  830  CB  GLN A 158     4440   3619   3486    441   -257    272
ATOM    831  CG  GLN A 158       8.595   8.548   8.181  1.00 35.72           C  
ANISOU  831  CG  GLN A 158     5107   4274   4190    488   -298    288
ATOM    832  CD  GLN A 158       7.932   9.897   8.287  1.00 32.15           C  
ANISOU  832  CD  GLN A 158     4633   3870   3712    499   -349    260
ATOM    833  OE1 GLN A 158       8.554  10.934   8.116  1.00 29.89           O  
ANISOU  833  OE1 GLN A 158     4338   3622   3398    466   -352    221
ATOM    834  NE2 GLN A 158       6.612   9.910   8.463  1.00 38.33           N  
ANISOU  834  NE2 GLN A 158     5409   4648   4506    546   -395    279
ATOM    835  H   GLN A 158       9.533   5.660   6.796  1.00 26.29           H  
ATOM    836  HA  GLN A 158      11.451   7.547   6.271  1.00 23.90           H  
ATOM    837  HB3 GLN A 158      10.048   9.344   6.639  1.00 30.39           H  
ATOM    838  HB2 GLN A 158      10.706   9.014   8.283  1.00 30.39           H  
ATOM    839  HG3 GLN A 158       8.628   8.047   9.148  1.00 35.72           H  
ATOM    840  HG2 GLN A 158       8.037   7.867   7.538  1.00 35.72           H  
ATOM    841 HE22 GLN A 158       6.084  10.770   8.497  1.00 38.33           H  
ATOM    842 HE21 GLN A 158       6.127   9.071   8.748  1.00 38.33           H  
ATOM    843  N   LEU A 159      12.651   6.721   8.413  1.00 32.38           N  
ANISOU  843  N   LEU A 159     4773   3747   3783    433   -166    373
ATOM    844  CA  LEU A 159      13.592   5.896   9.188  1.00 27.71           C  
ANISOU  844  CA  LEU A 159     4229   3136   3164    427   -144    424
ATOM    845  C   LEU A 159      14.358   6.869  10.102  1.00 29.10           C  
ANISOU  845  C   LEU A 159     4440   3283   3333    482   -190    477
ATOM    846  O   LEU A 159      14.838   7.959   9.681  1.00 31.05           O  
ANISOU  846  O   LEU A 159     4682   3482   3633    517   -216    480
ATOM    847  CB  LEU A 159      14.372   4.960   8.330  1.00 31.23           C  
ANISOU  847  CB  LEU A 159     4690   3522   3653    387    -87    425
ATOM    848  CG  LEU A 159      13.716   3.813   7.434  1.00 29.13           C  
ANISOU  848  CG  LEU A 159     4392   3281   3396    332    -44    370
ATOM    849  CD1 LEU A 159      13.289   4.410   6.052  1.00 35.39           C  
ANISOU  849  CD1 LEU A 159     5202   4012   4234    295      9    373
ATOM    850  CD2 LEU A 159      14.623   2.566   7.261  1.00 33.56           C  
ANISOU  850  CD2 LEU A 159     4948   3911   3893    307    -35    359
ATOM    851  H   LEU A 159      13.108   7.446   7.879  1.00 32.38           H  
ATOM    852  HA  LEU A 159      13.071   5.156   9.796  1.00 27.71           H  
ATOM    853  HB3 LEU A 159      15.005   4.452   9.058  1.00 31.23           H  
ATOM    854  HB2 LEU A 159      15.117   5.448   7.703  1.00 31.23           H  
ATOM    855  HG  LEU A 159      12.791   3.525   7.935  1.00 29.13           H  
ATOM    856 HD11 LEU A 159      12.249   4.333   5.733  1.00 35.39           H  
ATOM    857 HD12 LEU A 159      13.517   5.476   6.021  1.00 35.39           H  
ATOM    858 HD13 LEU A 159      13.857   4.098   5.176  1.00 35.39           H  
ATOM    859 HD21 LEU A 159      14.736   2.112   6.276  1.00 33.56           H  
ATOM    860 HD22 LEU A 159      15.667   2.867   7.347  1.00 33.56           H  
ATOM    861 HD23 LEU A 159      14.526   1.944   8.150  1.00 33.56           H  
ATOM    862  N   PHE A 160      14.446   6.530  11.431  1.00 33.53           N  
ANISOU  862  N   PHE A 160     5039   3871   3831    488   -199    516
ATOM    863  CA  PHE A 160      14.954   7.325  12.535  1.00 34.49           C  
ANISOU  863  CA  PHE A 160     5200   3973   3932    540   -250    567
ATOM    864  C   PHE A 160      16.160   6.582  13.221  1.00 35.88           C  
ANISOU  864  C   PHE A 160     5448   4109   4077    528   -230    624
ATOM    865  O   PHE A 160      17.039   7.239  13.815  1.00 37.33           O  
ANISOU  865  O   PHE A 160     5675   4240   4269    569   -270    668
ATOM    866  CB  PHE A 160      13.879   7.505  13.599  1.00 39.58           C  
ANISOU  866  CB  PHE A 160     5833   4690   4515    567   -294    565
ATOM    867  CG  PHE A 160      12.669   8.359  13.251  1.00 35.87           C  
ANISOU  867  CG  PHE A 160     5302   4267   4060    571   -317    509
ATOM    868  CD1 PHE A 160      12.649   9.712  13.633  1.00 35.14           C  
ANISOU  868  CD1 PHE A 160     5182   4245   3923    544   -308    472
ATOM    869  CD2 PHE A 160      11.700   7.802  12.447  1.00 39.50           C  
ANISOU  869  CD2 PHE A 160     5732   4698   4577    601   -349    492
ATOM    870  CE1 PHE A 160      11.665  10.524  13.108  1.00 39.02           C  
ANISOU  870  CE1 PHE A 160     5629   4773   4425    545   -336    423
ATOM    871  CE2 PHE A 160      10.696   8.649  11.982  1.00 40.40           C  
ANISOU  871  CE2 PHE A 160     5798   4853   4701    598   -367    443
ATOM    872  CZ  PHE A 160      10.705  10.018  12.306  1.00 36.22           C  
ANISOU  872  CZ  PHE A 160     5251   4388   4122    569   -363    411
ATOM    873  H   PHE A 160      14.085   5.638  11.738  1.00 33.53           H  
ATOM    874  HA  PHE A 160      15.246   8.322  12.204  1.00 34.49           H  
ATOM    875  HB3 PHE A 160      14.274   8.105  14.419  1.00 39.58           H  
ATOM    876  HB2 PHE A 160      13.529   6.584  14.066  1.00 39.58           H  
ATOM    877  HD1 PHE A 160      13.365  10.121  14.330  1.00 35.14           H  
ATOM    878  HD2 PHE A 160      11.786   6.768  12.148  1.00 39.50           H  
ATOM    879  HE1 PHE A 160      11.669  11.555  13.431  1.00 39.02           H  
ATOM    880  HE2 PHE A 160       9.943   8.321  11.280  1.00 40.40           H  
ATOM    881  HZ  PHE A 160       9.942  10.645  11.868  1.00 36.22           H  
ATOM    882  N   HIS A 161      16.175   5.254  13.248  1.00 37.82           N  
ANISOU  882  N   HIS A 161     5708   4376   4285    472   -172    624
ATOM    883  CA  HIS A 161      17.149   4.375  13.924  1.00 37.67           C  
ANISOU  883  CA  HIS A 161     5762   4327   4222    453   -151    680
ATOM    884  C   HIS A 161      18.477   4.676  13.211  1.00 37.09           C  
ANISOU  884  C   HIS A 161     5730   4163   4201    437   -130    705
ATOM    885  O   HIS A 161      18.526   4.396  12.005  1.00 43.60           O  
ANISOU  885  O   HIS A 161     6517   4963   5085    416   -102    670
ATOM    886  CB  HIS A 161      16.694   2.904  14.008  1.00 37.99           C  
ANISOU  886  CB  HIS A 161     5800   4431   4205    394    -92    664
ATOM    887  CG  HIS A 161      15.696   2.654  15.076  1.00 46.12           C  
ANISOU  887  CG  HIS A 161     6792   5549   5183    411   -117    635
ATOM    888  ND1 HIS A 161      14.377   3.006  14.849  1.00 53.20           N  
ANISOU  888  ND1 HIS A 161     7619   6504   6089    394   -107    571
ATOM    889  CD2 HIS A 161      15.753   2.032  16.325  1.00 52.24           C  
ANISOU  889  CD2 HIS A 161     7592   6360   5898    446   -157    661
ATOM    890  CE1 HIS A 161      13.663   2.589  15.863  1.00 54.01           C  
ANISOU  890  CE1 HIS A 161     7706   6676   6141    419   -142    558
ATOM    891  NE2 HIS A 161      14.429   2.101  16.856  1.00 49.49           N  
ANISOU  891  NE2 HIS A 161     7187   6091   5525    451   -171    612
ATOM    892  H   HIS A 161      15.441   4.872  12.670  1.00 37.82           H  
ATOM    893  HA  HIS A 161      17.162   4.781  14.935  1.00 37.67           H  
ATOM    894  HB3 HIS A 161      17.471   2.163  14.193  1.00 37.99           H  
ATOM    895  HB2 HIS A 161      16.124   2.529  13.158  1.00 37.99           H  
ATOM    896  HD1 HIS A 161      14.020   3.501  14.044  1.00 53.20           H  
ATOM    897  HD2 HIS A 161      16.681   1.734  16.790  1.00 52.24           H  
ATOM    898  HE1 HIS A 161      12.595   2.743  15.869  1.00 54.01           H  
ATOM    899  N   PRO A 162      19.552   5.145  13.922  1.00 42.51           N  
ANISOU  899  N   PRO A 162     6496   4793   4862    449   -148    766
ATOM    900  CA  PRO A 162      20.889   5.400  13.355  1.00 45.27           C  
ANISOU  900  CA  PRO A 162     6889   5045   5265    445   -146    792
ATOM    901  C   PRO A 162      21.359   4.312  12.367  1.00 42.91           C  
ANISOU  901  C   PRO A 162     6588   4735   4981    373    -70    775
ATOM    902  O   PRO A 162      21.727   4.713  11.242  1.00 39.60           O  
ANISOU  902  O   PRO A 162     6159   4256   4631    370    -61    761
ATOM    903  CB  PRO A 162      21.862   5.365  14.624  1.00 41.07           C  
ANISOU  903  CB  PRO A 162     6457   4465   4683    463   -182    863
ATOM    904  CG  PRO A 162      20.999   5.937  15.757  1.00 41.50           C  
ANISOU  904  CG  PRO A 162     6508   4592   4668    491   -214    871
ATOM    905  CD  PRO A 162      19.518   5.518  15.408  1.00 36.20           C  
ANISOU  905  CD  PRO A 162     5758   4016   3980    456   -166    814
ATOM    906  HA  PRO A 162      20.660   6.322  12.820  1.00 45.27           H  
ATOM    907  HB3 PRO A 162      22.793   5.908  14.460  1.00 41.07           H  
ATOM    908  HB2 PRO A 162      22.179   4.340  14.813  1.00 41.07           H  
ATOM    909  HG3 PRO A 162      21.038   7.023  15.840  1.00 41.50           H  
ATOM    910  HG2 PRO A 162      21.361   5.632  16.740  1.00 41.50           H  
ATOM    911  HD2 PRO A 162      19.192   4.633  15.955  1.00 36.20           H  
ATOM    912  HD3 PRO A 162      18.893   6.410  15.461  1.00 36.20           H  
ATOM    913  N   GLN A 163      21.256   3.018  12.719  1.00 41.11           N  
ANISOU  913  N   GLN A 163     6366   4562   4691    315    -14    774
ATOM    914  CA  GLN A 163      21.814   1.967  11.853  1.00 44.85           C  
ANISOU  914  CA  GLN A 163     6831   5032   5179    243     60    753
ATOM    915  C   GLN A 163      20.897   1.673  10.636  1.00 46.20           C  
ANISOU  915  C   GLN A 163     6920   5214   5419    242     73    688
ATOM    916  O   GLN A 163      21.321   1.365   9.587  1.00 41.70           O  
ANISOU  916  O   GLN A 163     6350   4589   4904    217     99    679
ATOM    917  CB  GLN A 163      22.002   0.677  12.662  1.00 47.98           C  
ANISOU  917  CB  GLN A 163     7226   5504   5500    186    115    746
ATOM    918  CG  GLN A 163      23.154   0.469  13.674  1.00 60.55           C  
ANISOU  918  CG  GLN A 163     8759   7192   7056    213     93    707
ATOM    919  CD  GLN A 163      24.524   0.744  13.055  1.00 66.56           C  
ANISOU  919  CD  GLN A 163     9482   8031   7775    154    154    665
ATOM    920  OE1 GLN A 163      24.915   1.897  12.741  1.00 54.96           O  
ANISOU  920  OE1 GLN A 163     7947   6634   6301    168    141    613
ATOM    921  NE2 GLN A 163      25.343  -0.301  13.019  1.00 68.10           N  
ANISOU  921  NE2 GLN A 163     9719   8213   7941     87    217    685
ATOM    922  H   GLN A 163      20.916   2.762  13.636  1.00 41.11           H  
ATOM    923  HA  GLN A 163      22.766   2.250  11.403  1.00 44.85           H  
ATOM    924  HB3 GLN A 163      22.212  -0.162  11.999  1.00 47.98           H  
ATOM    925  HB2 GLN A 163      21.059   0.385  13.124  1.00 47.98           H  
ATOM    926  HG3 GLN A 163      23.191  -0.551  14.055  1.00 60.55           H  
ATOM    927  HG2 GLN A 163      23.033   1.118  14.541  1.00 60.55           H  
ATOM    928 HE22 GLN A 163      26.335  -0.312  12.828  1.00 68.10           H  
ATOM    929 HE21 GLN A 163      25.063  -1.044  13.644  1.00 68.10           H  
ATOM    930  N   GLU A 164      19.535   1.848  10.843  1.00 41.68           N  
ANISOU  930  N   GLU A 164     6282   4712   4843    267     51    643
ATOM    931  CA  GLU A 164      18.555   1.924   9.749  1.00 38.30           C  
ANISOU  931  CA  GLU A 164     5782   4300   4469    259     63    580
ATOM    932  C   GLU A 164      18.788   3.165   8.796  1.00 35.70           C  
ANISOU  932  C   GLU A 164     5443   3906   4214    301     29    574
ATOM    933  O   GLU A 164      18.852   2.930   7.569  1.00 37.37           O  
ANISOU  933  O   GLU A 164     5620   4097   4480    280     55    533
ATOM    934  CB  GLU A 164      17.075   1.875  10.219  1.00 44.21           C  
ANISOU  934  CB  GLU A 164     6475   5136   5186    275     40    537
ATOM    935  CG  GLU A 164      16.665   0.567  10.958  1.00 48.11           C  
ANISOU  935  CG  GLU A 164     6977   5700   5604    249     60    541
ATOM    936  CD  GLU A 164      15.216   0.602  11.433  1.00 56.12           C  
ANISOU  936  CD  GLU A 164     7941   6794   6587    275     22    500
ATOM    937  OE1 GLU A 164      14.464   1.575  11.265  1.00 48.09           O  
ANISOU  937  OE1 GLU A 164     6903   5776   5594    324    -31    491
ATOM    938  OE2 GLU A 164      14.735  -0.494  11.792  1.00 55.71           O1-
ANISOU  938  OE2 GLU A 164     7870   6806   6491    246     45    474
ATOM    939  H   GLU A 164      19.224   2.203  11.736  1.00 41.68           H  
ATOM    940  HA  GLU A 164      18.718   1.029   9.149  1.00 38.30           H  
ATOM    941  HB3 GLU A 164      16.394   1.901   9.368  1.00 44.21           H  
ATOM    942  HB2 GLU A 164      16.787   2.777  10.758  1.00 44.21           H  
ATOM    943  HG3 GLU A 164      17.307   0.593  11.839  1.00 48.11           H  
ATOM    944  HG2 GLU A 164      16.898  -0.359  10.433  1.00 48.11           H  
ATOM    945  N   VAL A 165      19.175   4.335   9.335  1.00 39.36           N  
ANISOU  945  N   VAL A 165     5934   4337   4683    359    -28    609
ATOM    946  CA  VAL A 165      19.561   5.578   8.600  1.00 41.48           C  
ANISOU  946  CA  VAL A 165     6187   4547   5028    402    -62    596
ATOM    947  C   VAL A 165      20.888   5.379   7.812  1.00 37.89           C  
ANISOU  947  C   VAL A 165     5771   4005   4620    382    -38    614
ATOM    948  O   VAL A 165      20.949   5.547   6.609  1.00 36.22           O  
ANISOU  948  O   VAL A 165     5530   3753   4480    393    -37    580
ATOM    949  CB  VAL A 165      19.517   6.735   9.659  1.00 33.15           C  
ANISOU  949  CB  VAL A 165     5149   3479   3967    473   -136    626
ATOM    950  CG1 VAL A 165      20.424   7.879   9.222  1.00 49.43           C  
ANISOU  950  CG1 VAL A 165     7199   5469   6113    517   -170    614
ATOM    951  CG2 VAL A 165      18.053   7.172  10.018  1.00 34.13           C  
ANISOU  951  CG2 VAL A 165     5226   3685   4057    495   -164    601
ATOM    952  H   VAL A 165      19.246   4.403  10.340  1.00 39.36           H  
ATOM    953  HA  VAL A 165      18.786   5.719   7.846  1.00 41.48           H  
ATOM    954  HB  VAL A 165      19.973   6.332  10.563  1.00 33.15           H  
ATOM    955 HG11 VAL A 165      20.244   8.739   9.868  1.00 49.43           H  
ATOM    956 HG12 VAL A 165      21.475   7.597   9.278  1.00 49.43           H  
ATOM    957 HG13 VAL A 165      20.318   8.165   8.176  1.00 49.43           H  
ATOM    958 HG21 VAL A 165      18.140   7.853  10.865  1.00 34.13           H  
ATOM    959 HG22 VAL A 165      17.586   7.717   9.198  1.00 34.13           H  
ATOM    960 HG23 VAL A 165      17.416   6.309  10.214  1.00 34.13           H  
ATOM    961  N   SER A 166      21.914   4.796   8.497  1.00 46.53           N  
ANISOU  961  N   SER A 166     6937   5069   5675    353    -19    666
ATOM    962  CA  SER A 166      23.196   4.289   7.928  1.00 48.88           C  
ANISOU  962  CA  SER A 166     7280   5279   6012    330      0    686
ATOM    963  C   SER A 166      22.926   3.288   6.724  1.00 46.68           C  
ANISOU  963  C   SER A 166     6966   5010   5761    269     68    644
ATOM    964  O   SER A 166      23.476   3.585   5.668  1.00 49.63           O  
ANISOU  964  O   SER A 166     7337   5322   6199    265     77    628
ATOM    965  CB  SER A 166      24.078   3.679   9.000  1.00 43.23           C  
ANISOU  965  CB  SER A 166     6660   4528   5239    308      1    755
ATOM    966  OG  SER A 166      25.463   3.701   8.666  1.00 54.79           O  
ANISOU  966  OG  SER A 166     8150   6016   6650    351    -50    789
ATOM    967  H   SER A 166      21.821   4.670   9.495  1.00 46.53           H  
ATOM    968  HA  SER A 166      23.779   5.156   7.619  1.00 48.88           H  
ATOM    969  HB3 SER A 166      23.711   2.725   9.378  1.00 43.23           H  
ATOM    970  HB2 SER A 166      23.923   4.252   9.915  1.00 43.23           H  
ATOM    971  HG  SER A 166      26.015   3.164   9.239  1.00 54.79           H  
ATOM    972  N   MET A 167      22.055   2.274   6.918  1.00 35.00           N  
ANISOU  972  N   MET A 167     5459   3607   4234    221    112    623
ATOM    973  CA  MET A 167      21.648   1.397   5.836  1.00 38.08           C  
ANISOU  973  CA  MET A 167     5810   4009   4650    165    170    577
ATOM    974  C   MET A 167      21.032   2.189   4.638  1.00 41.52           C  
ANISOU  974  C   MET A 167     6188   4433   5155    190    158    521
ATOM    975  O   MET A 167      21.734   2.237   3.624  1.00 46.68           O  
ANISOU  975  O   MET A 167     6839   5033   5864    171    183    504
ATOM    976  CB  MET A 167      20.668   0.383   6.367  1.00 44.53           C  
ANISOU  976  CB  MET A 167     6593   4916   5409    125    204    550
ATOM    977  CG  MET A 167      20.347  -0.765   5.365  1.00 39.58           C  
ANISOU  977  CG  MET A 167     5911   4312   4814     82    246    487
ATOM    978  SD  MET A 167      18.857  -0.796   4.410  1.00 46.17           S  
ANISOU  978  SD  MET A 167     6693   5255   5593     52    264    440
ATOM    979  CE  MET A 167      17.752  -1.354   5.746  1.00 51.62           C  
ANISOU  979  CE  MET A 167     7347   5992   6274    122    194    422
ATOM    980  H   MET A 167      21.673   2.164   7.847  1.00 35.00           H  
ATOM    981  HA  MET A 167      22.564   0.937   5.464  1.00 38.08           H  
ATOM    982  HB3 MET A 167      19.799   0.973   6.658  1.00 44.53           H  
ATOM    983  HB2 MET A 167      20.951  -0.116   7.294  1.00 44.53           H  
ATOM    984  HG3 MET A 167      20.385  -1.717   5.895  1.00 39.58           H  
ATOM    985  HG2 MET A 167      21.119  -0.958   4.621  1.00 39.58           H  
ATOM    986  HE1 MET A 167      17.429  -0.532   6.385  1.00 51.62           H  
ATOM    987  HE2 MET A 167      16.826  -1.784   5.364  1.00 51.62           H  
ATOM    988  HE3 MET A 167      18.304  -2.024   6.405  1.00 51.62           H  
ATOM    989  N   VAL A 168      19.873   2.853   4.748  1.00 38.60           N  
ANISOU  989  N   VAL A 168     5770   4115   4781    229    123    491
ATOM    990  CA  VAL A 168      19.249   3.625   3.633  1.00 42.23           C  
ANISOU  990  CA  VAL A 168     6175   4572   5298    243    118    435
ATOM    991  C   VAL A 168      20.133   4.772   2.976  1.00 40.52           C  
ANISOU  991  C   VAL A 168     5973   4270   5151    277    100    441
ATOM    992  O   VAL A 168      19.967   5.051   1.764  1.00 45.49           O  
ANISOU  992  O   VAL A 168     6571   4877   5838    270    116    396
ATOM    993  CB  VAL A 168      17.811   4.129   3.798  1.00 38.70           C  
ANISOU  993  CB  VAL A 168     5683   4190   4830    278     78    407
ATOM    994  CG1 VAL A 168      16.638   3.114   3.556  1.00 44.00           C  
ANISOU  994  CG1 VAL A 168     6303   4864   5551    276     84    344
ATOM    995  CG2 VAL A 168      17.568   4.746   5.166  1.00 36.85           C  
ANISOU  995  CG2 VAL A 168     5440   4035   4525    253     86    403
ATOM    996  H   VAL A 168      19.511   3.024   5.675  1.00 38.60           H  
ATOM    997  HA  VAL A 168      19.167   2.957   2.775  1.00 42.23           H  
ATOM    998  HB  VAL A 168      17.609   4.799   2.963  1.00 38.70           H  
ATOM    999 HG11 VAL A 168      16.778   2.123   3.986  1.00 44.00           H  
ATOM   1000 HG12 VAL A 168      15.658   3.389   3.946  1.00 44.00           H  
ATOM   1001 HG13 VAL A 168      16.491   2.947   2.489  1.00 44.00           H  
ATOM   1002 HG21 VAL A 168      17.659   4.079   6.024  1.00 36.85           H  
ATOM   1003 HG22 VAL A 168      18.250   5.575   5.354  1.00 36.85           H  
ATOM   1004 HG23 VAL A 168      16.563   5.158   5.264  1.00 36.85           H  
ATOM   1005  N   ARG A 169      20.999   5.381   3.807  1.00 39.84           N  
ANISOU 1005  N   ARG A 169     5938   4138   5062    313     62    495
ATOM   1006  CA  ARG A 169      22.060   6.354   3.449  1.00 42.18           C  
ANISOU 1006  CA  ARG A 169     6251   4347   5428    348     38    499
ATOM   1007  C   ARG A 169      23.192   5.723   2.669  1.00 42.56           C  
ANISOU 1007  C   ARG A 169     6330   4334   5507    303     81    502
ATOM   1008  O   ARG A 169      23.774   6.392   1.834  1.00 48.48           O  
ANISOU 1008  O   ARG A 169     7069   5025   6326    319     78    476
ATOM   1009  CB  ARG A 169      22.522   7.134   4.746  1.00 49.49           C  
ANISOU 1009  CB  ARG A 169     7230   5233   6340    400    -23    554
ATOM   1010  CG  ARG A 169      23.559   8.225   4.593  1.00 51.25           C  
ANISOU 1010  CG  ARG A 169     7412   5495   6564    460    -76    538
ATOM   1011  CD  ARG A 169      23.581   9.256   5.750  1.00 55.55           C  
ANISOU 1011  CD  ARG A 169     8014   6018   7073    504   -135    597
ATOM   1012  NE  ARG A 169      24.184   8.776   7.023  1.00 58.82           N  
ANISOU 1012  NE  ARG A 169     8386   6456   7506    566   -191    577
ATOM   1013  CZ  ARG A 169      24.113   9.329   8.205  1.00 58.20           C  
ANISOU 1013  CZ  ARG A 169     8342   6374   7398    613   -251    617
ATOM   1014  NH1 ARG A 169      23.488  10.511   8.344  1.00 57.97           N  
ANISOU 1014  NH1 ARG A 169     8394   6320   7312    604   -262    681
ATOM   1015  NH2 ARG A 169      24.353   8.594   9.306  1.00 59.54           N1+
ANISOU 1015  NH2 ARG A 169     8464   6564   7593    667   -301    592
ATOM   1016  H   ARG A 169      20.945   5.172   4.793  1.00 39.84           H  
ATOM   1017  HA  ARG A 169      21.626   7.157   2.852  1.00 42.18           H  
ATOM   1018  HB3 ARG A 169      22.986   6.358   5.354  1.00 49.49           H  
ATOM   1019  HB2 ARG A 169      21.641   7.599   5.189  1.00 49.49           H  
ATOM   1020  HG3 ARG A 169      23.524   8.750   3.639  1.00 51.25           H  
ATOM   1021  HG2 ARG A 169      24.502   7.680   4.544  1.00 51.25           H  
ATOM   1022  HD3 ARG A 169      22.532   9.533   5.859  1.00 55.55           H  
ATOM   1023  HD2 ARG A 169      24.102  10.115   5.327  1.00 55.55           H  
ATOM   1024  HE  ARG A 169      24.693   7.915   6.886  1.00 58.82           H  
ATOM   1025 HH12 ARG A 169      23.444  10.822   9.304  1.00 57.97           H  
ATOM   1026 HH11 ARG A 169      23.158  11.051   7.557  1.00 57.97           H  
ATOM   1027 HH22 ARG A 169      24.165   8.968  10.225  1.00 59.54           H  
ATOM   1028 HH21 ARG A 169      24.586   7.620   9.177  1.00 59.54           H  
ATOM   1029  N   ASN A 170      23.603   4.513   3.055  1.00 44.00           N  
ANISOU 1029  N   ASN A 170     6547   4529   5641    246    123    529
ATOM   1030  CA  ASN A 170      24.609   3.778   2.272  1.00 48.73           C  
ANISOU 1030  CA  ASN A 170     7172   5074   6271    198    166    528
ATOM   1031  C   ASN A 170      24.008   3.258   0.942  1.00 47.98           C  
ANISOU 1031  C   ASN A 170     7020   5013   6199    156    215    467
ATOM   1032  O   ASN A 170      24.640   3.192  -0.098  1.00 53.04           O  
ANISOU 1032  O   ASN A 170     7671   5605   6875    123    247    457
ATOM   1033  CB  ASN A 170      25.165   2.662   3.113  1.00 52.42           C  
ANISOU 1033  CB  ASN A 170     7708   5528   6681    150    191    586
ATOM   1034  CG  ASN A 170      26.325   2.963   4.091  1.00 70.21           C  
ANISOU 1034  CG  ASN A 170    10040   7684   8951    170    156    640
ATOM   1035  OD1 ASN A 170      27.486   3.281   3.742  1.00 70.95           O  
ANISOU 1035  OD1 ASN A 170    10149   7744   9064    234     94    655
ATOM   1036  ND2 ASN A 170      25.969   2.969   5.341  1.00 77.58           N  
ANISOU 1036  ND2 ASN A 170    11027   8570   9879    114    193    667
ATOM   1037  H   ASN A 170      23.258   4.045   3.881  1.00 44.00           H  
ATOM   1038  HA  ASN A 170      25.344   4.534   1.996  1.00 48.73           H  
ATOM   1039  HB3 ASN A 170      25.600   1.905   2.460  1.00 52.42           H  
ATOM   1040  HB2 ASN A 170      24.323   2.128   3.554  1.00 52.42           H  
ATOM   1041 HD22 ASN A 170      26.600   3.202   6.095  1.00 77.58           H  
ATOM   1042 HD21 ASN A 170      24.977   2.956   5.532  1.00 77.58           H  
ATOM   1043  N   LEU A 171      22.693   2.808   1.039  1.00 42.86           N  
ANISOU 1043  N   LEU A 171     6315   4442   5526    155    219    427
ATOM   1044  CA  LEU A 171      21.965   2.060   0.047  1.00 42.29           C  
ANISOU 1044  CA  LEU A 171     6195   4397   5477    120    255    366
ATOM   1045  C   LEU A 171      21.644   2.926  -1.175  1.00 43.24           C  
ANISOU 1045  C   LEU A 171     6283   4484   5664    152    241    323
ATOM   1046  O   LEU A 171      21.842   2.501  -2.292  1.00 41.23           O  
ANISOU 1046  O   LEU A 171     6007   4215   5444    123    272    279
ATOM   1047  CB  LEU A 171      20.805   1.331   0.749  1.00 43.42           C  
ANISOU 1047  CB  LEU A 171     6299   4631   5567    109    254    339
ATOM   1048  CG  LEU A 171      20.090   0.264  -0.080  1.00 42.84           C  
ANISOU 1048  CG  LEU A 171     6235   4607   5436     61    285    351
ATOM   1049  CD1 LEU A 171      21.155  -0.780  -0.605  1.00 39.78           C  
ANISOU 1049  CD1 LEU A 171     5804   4306   5006     64    269    315
ATOM   1050  CD2 LEU A 171      18.715  -0.281   0.485  1.00 41.29           C  
ANISOU 1050  CD2 LEU A 171     6040   4384   5264      1    337    330
ATOM   1051  H   LEU A 171      22.324   2.812   1.979  1.00 42.86           H  
ATOM   1052  HA  LEU A 171      22.609   1.256  -0.308  1.00 42.29           H  
ATOM   1053  HB3 LEU A 171      20.129   2.146   1.006  1.00 43.42           H  
ATOM   1054  HB2 LEU A 171      21.088   0.825   1.672  1.00 43.42           H  
ATOM   1055  HG  LEU A 171      19.855   0.870  -0.955  1.00 42.84           H  
ATOM   1056 HD11 LEU A 171      20.592  -1.713  -0.583  1.00 39.78           H  
ATOM   1057 HD12 LEU A 171      21.607  -0.637  -1.587  1.00 39.78           H  
ATOM   1058 HD13 LEU A 171      21.950  -1.008   0.105  1.00 39.78           H  
ATOM   1059 HD21 LEU A 171      18.478  -1.345   0.502  1.00 41.29           H  
ATOM   1060 HD22 LEU A 171      18.645   0.153   1.482  1.00 41.29           H  
ATOM   1061 HD23 LEU A 171      17.946   0.177  -0.137  1.00 41.29           H  
ATOM   1062  N   ILE A 172      21.205   4.143  -0.921  1.00 42.04           N  
ANISOU 1062  N   ILE A 172     6125   4319   5530    211    195    330
ATOM   1063  CA  ILE A 172      20.784   5.098  -1.921  1.00 46.16           C  
ANISOU 1063  CA  ILE A 172     6612   4809   6118    242    184    284
ATOM   1064  C   ILE A 172      21.853   5.437  -3.055  1.00 49.97           C  
ANISOU 1064  C   ILE A 172     7125   5200   6660    247    189    294
ATOM   1065  O   ILE A 172      21.488   5.613  -4.240  1.00 50.22           O  
ANISOU 1065  O   ILE A 172     7130   5202   6749    245    207    245
ATOM   1066  CB  ILE A 172      20.192   6.380  -1.238  1.00 41.38           C  
ANISOU 1066  CB  ILE A 172     5984   4222   5516    304    131    285
ATOM   1067  CG1 ILE A 172      19.565   7.394  -2.259  1.00 43.79           C  
ANISOU 1067  CG1 ILE A 172     6258   4617   5764    298    123    271
ATOM   1068  CG2 ILE A 172      21.223   7.247  -0.504  1.00 46.37           C  
ANISOU 1068  CG2 ILE A 172     6577   4819   6224    336    123    233
ATOM   1069  CD1 ILE A 172      18.395   6.847  -3.117  1.00 50.97           C  
ANISOU 1069  CD1 ILE A 172     7126   5567   6675    258    157    209
ATOM   1070  H   ILE A 172      21.105   4.505   0.016  1.00 42.04           H  
ATOM   1071  HA  ILE A 172      19.899   4.583  -2.297  1.00 46.16           H  
ATOM   1072  HB  ILE A 172      19.425   6.024  -0.550  1.00 41.38           H  
ATOM   1073 HG13 ILE A 172      20.270   7.781  -2.995  1.00 43.79           H  
ATOM   1074 HG12 ILE A 172      19.343   8.293  -1.685  1.00 43.79           H  
ATOM   1075 HG21 ILE A 172      22.065   6.611  -0.228  1.00 46.37           H  
ATOM   1076 HG22 ILE A 172      21.583   8.116  -1.055  1.00 46.37           H  
ATOM   1077 HG23 ILE A 172      20.905   7.543   0.496  1.00 46.37           H  
ATOM   1078 HD11 ILE A 172      17.615   7.609  -3.110  1.00 50.97           H  
ATOM   1079 HD12 ILE A 172      18.589   6.653  -4.172  1.00 50.97           H  
ATOM   1080 HD13 ILE A 172      17.931   5.903  -2.827  1.00 50.97           H  
ATOM   1081  N   GLN A 173      23.136   5.445  -2.649  1.00 45.32           N  
ANISOU 1081  N   GLN A 173     6598   4565   6058    250    175    354
ATOM   1082  CA  GLN A 173      24.344   5.581  -3.524  1.00 45.67           C  
ANISOU 1082  CA  GLN A 173     6684   4517   6152    251    174    370
ATOM   1083  C   GLN A 173      24.860   4.227  -4.133  1.00 46.72           C  
ANISOU 1083  C   GLN A 173     6820   4642   6291    188    230    352
ATOM   1084  O   GLN A 173      25.877   4.196  -4.812  1.00 50.54           O  
ANISOU 1084  O   GLN A 173     7308   5062   6831    186    240    331
ATOM   1085  CB  GLN A 173      25.526   6.050  -2.544  1.00 47.56           C  
ANISOU 1085  CB  GLN A 173     6998   4718   6355    256    146    444
ATOM   1086  CG  GLN A 173      25.307   7.214  -1.566  1.00 59.80           C  
ANISOU 1086  CG  GLN A 173     8597   6167   7959    296    102    467
ATOM   1087  CD  GLN A 173      24.840   8.531  -2.178  1.00 62.62           C  
ANISOU 1087  CD  GLN A 173     9043   6486   8265    291     75    545
ATOM   1088  OE1 GLN A 173      24.869   8.828  -3.405  1.00 60.60           O  
ANISOU 1088  OE1 GLN A 173     8808   6283   7935    253     98    580
ATOM   1089  NE2 GLN A 173      24.496   9.448  -1.318  1.00 67.38           N  
ANISOU 1089  NE2 GLN A 173     9700   6994   8906    327     24    571
ATOM   1090  H   GLN A 173      23.329   5.122  -1.712  1.00 45.32           H  
ATOM   1091  HA  GLN A 173      24.158   6.304  -4.318  1.00 45.67           H  
ATOM   1092  HB3 GLN A 173      26.320   6.387  -3.211  1.00 47.56           H  
ATOM   1093  HB2 GLN A 173      25.829   5.200  -1.931  1.00 47.56           H  
ATOM   1094  HG3 GLN A 173      26.266   7.427  -1.095  1.00 59.80           H  
ATOM   1095  HG2 GLN A 173      24.706   6.787  -0.763  1.00 59.80           H  
ATOM   1096 HE22 GLN A 173      24.375  10.415  -1.583  1.00 67.38           H  
ATOM   1097 HE21 GLN A 173      24.592   9.276  -0.328  1.00 67.38           H  
ATOM   1098  N   ASN A 174      24.305   3.137  -3.624  1.00 47.04           N  
ANISOU 1098  N   ASN A 174     6855   4745   6274    137    266    356
ATOM   1099  CA  ASN A 174      24.677   1.706  -3.887  1.00 40.30           C  
ANISOU 1099  CA  ASN A 174     5998   3891   5423     74    319    334
ATOM   1100  C   ASN A 174      23.593   1.092  -4.680  1.00 39.10           C  
ANISOU 1100  C   ASN A 174     5785   3794   5277     56    343    267
ATOM   1101  O   ASN A 174      23.421   1.590  -5.772  1.00 39.20           O  
ANISOU 1101  O   ASN A 174     5764   3805   5327     88    328    226
ATOM   1102  CB  ASN A 174      24.987   0.907  -2.620  1.00 44.83           C  
ANISOU 1102  CB  ASN A 174     6609   4492   5934     25    343    380
ATOM   1103  CG  ASN A 174      26.406   1.132  -1.973  1.00 55.06           C  
ANISOU 1103  CG  ASN A 174     7980   5722   7218     28    326    449
ATOM   1104  OD1 ASN A 174      27.168   2.034  -2.356  1.00 54.75           O  
ANISOU 1104  OD1 ASN A 174     7978   5701   7123    -10    344    491
ATOM   1105  ND2 ASN A 174      26.786   0.351  -0.980  1.00 56.64           N  
ANISOU 1105  ND2 ASN A 174     8205   5845   7472     72    290    457
ATOM   1106  H   ASN A 174      23.458   3.279  -3.093  1.00 47.04           H  
ATOM   1107  HA  ASN A 174      25.629   1.638  -4.414  1.00 40.30           H  
ATOM   1108  HB3 ASN A 174      24.935  -0.171  -2.767  1.00 44.83           H  
ATOM   1109  HB2 ASN A 174      24.223   1.264  -1.929  1.00 44.83           H  
ATOM   1110 HD22 ASN A 174      27.686   0.417  -0.526  1.00 56.64           H  
ATOM   1111 HD21 ASN A 174      26.300  -0.521  -0.823  1.00 56.64           H  
ATOM   1112  N   ASP A 175      22.912  -0.011  -4.212  1.00 47.29           N  
ANISOU 1112  N   ASP A 175     6811   4880   6277      3    377    253
ATOM   1113  CA  ASP A 175      21.875  -0.681  -4.915  1.00 47.37           C  
ANISOU 1113  CA  ASP A 175     6774   4932   6291    -21    395    187
ATOM   1114  C   ASP A 175      20.552   0.131  -4.974  1.00 45.01           C  
ANISOU 1114  C   ASP A 175     6437   4710   5956     -2    371    159
ATOM   1115  O   ASP A 175      19.699  -0.253  -5.731  1.00 44.47           O  
ANISOU 1115  O   ASP A 175     6339   4668   5889    -23    381    105
ATOM   1116  CB  ASP A 175      21.628  -2.122  -4.582  1.00 47.26           C  
ANISOU 1116  CB  ASP A 175     6764   4933   6259    -86    436    177
ATOM   1117  CG  ASP A 175      22.874  -2.888  -4.060  1.00 63.74           C  
ANISOU 1117  CG  ASP A 175     8860   7076   8284   -106    440    210
ATOM   1118  OD1 ASP A 175      22.994  -3.033  -2.827  1.00 57.97           O  
ANISOU 1118  OD1 ASP A 175     8147   6358   7521    -72    413    254
ATOM   1119  OD2 ASP A 175      23.796  -3.142  -4.885  1.00 68.81           O1-
ANISOU 1119  OD2 ASP A 175     9489   7748   8908   -156    469    188
ATOM   1120  H   ASP A 175      23.136  -0.408  -3.311  1.00 47.29           H  
ATOM   1121  HA  ASP A 175      22.190  -0.633  -5.958  1.00 47.37           H  
ATOM   1122  HB3 ASP A 175      21.325  -2.641  -5.490  1.00 47.26           H  
ATOM   1123  HB2 ASP A 175      20.873  -2.310  -3.818  1.00 47.26           H  
ATOM   1124  N   ARG A 176      20.294   1.092  -4.067  1.00 43.81           N  
ANISOU 1124  N   ARG A 176     6287   4588   5769     36    337    193
ATOM   1125  CA  ARG A 176      18.997   1.850  -3.925  1.00 43.07           C  
ANISOU 1125  CA  ARG A 176     6160   4562   5644     58    308    168
ATOM   1126  C   ARG A 176      17.831   0.997  -3.401  1.00 42.69           C  
ANISOU 1126  C   ARG A 176     6094   4579   5548     17    320    141
ATOM   1127  O   ARG A 176      16.720   1.577  -3.283  1.00 43.64           O  
ANISOU 1127  O   ARG A 176     6189   4752   5641     27    296    114
ATOM   1128  CB  ARG A 176      18.548   2.550  -5.232  1.00 41.73           C  
ANISOU 1128  CB  ARG A 176     5959   4377   5519     79    300    119
ATOM   1129  CG  ARG A 176      19.251   3.868  -5.411  1.00 45.19           C  
ANISOU 1129  CG  ARG A 176     6399   4768   6003    133    275    133
ATOM   1130  CD  ARG A 176      19.029   4.311  -6.909  1.00 50.80           C  
ANISOU 1130  CD  ARG A 176     7087   5442   6773    131    294     77
ATOM   1131  NE  ARG A 176      19.925   3.669  -7.895  1.00 53.52           N  
ANISOU 1131  NE  ARG A 176     7403   5833   7098     97    309     21
ATOM   1132  CZ  ARG A 176      21.179   3.886  -8.199  1.00 60.39           C  
ANISOU 1132  CZ  ARG A 176     8259   6681   8004     75    336    -34
ATOM   1133  NH1 ARG A 176      22.032   4.657  -7.484  1.00 57.44           N  
ANISOU 1133  NH1 ARG A 176     7890   6242   7693     88    352    -44
ATOM   1134  NH2 ARG A 176      21.734   3.170  -9.213  1.00 62.08           N1+
ANISOU 1134  NH2 ARG A 176     8460   6936   8191     41    344    -81
ATOM   1135  H   ARG A 176      20.972   1.412  -3.390  1.00 43.81           H  
ATOM   1136  HA  ARG A 176      19.045   2.554  -3.095  1.00 43.07           H  
ATOM   1137  HB3 ARG A 176      17.480   2.760  -5.173  1.00 41.73           H  
ATOM   1138  HB2 ARG A 176      18.546   1.859  -6.075  1.00 41.73           H  
ATOM   1139  HG3 ARG A 176      20.313   3.721  -5.211  1.00 45.19           H  
ATOM   1140  HG2 ARG A 176      18.861   4.481  -4.599  1.00 45.19           H  
ATOM   1141  HD3 ARG A 176      19.167   5.389  -6.993  1.00 50.80           H  
ATOM   1142  HD2 ARG A 176      18.010   3.989  -7.125  1.00 50.80           H  
ATOM   1143  HE  ARG A 176      19.443   3.034  -8.515  1.00 53.52           H  
ATOM   1144 HH12 ARG A 176      22.974   4.907  -7.751  1.00 57.44           H  
ATOM   1145 HH11 ARG A 176      21.605   5.080  -6.673  1.00 57.44           H  
ATOM   1146 HH22 ARG A 176      22.680   3.262  -9.555  1.00 62.08           H  
ATOM   1147 HH21 ARG A 176      21.162   2.514  -9.726  1.00 62.08           H  
ATOM   1148  N   THR A 177      18.058  -0.339  -3.131  1.00 41.58           N  
ANISOU 1148  N   THR A 177     5968   4433   5399    -28    353    148
ATOM   1149  CA  THR A 177      16.943  -1.277  -3.271  1.00 41.82           C  
ANISOU 1149  CA  THR A 177     5978   4521   5390    -66    362    118
ATOM   1150  C   THR A 177      16.955  -2.263  -2.092  1.00 38.98           C  
ANISOU 1150  C   THR A 177     5631   4199   4982    -79    369    155
ATOM   1151  O   THR A 177      18.015  -2.871  -1.899  1.00 39.43           O  
ANISOU 1151  O   THR A 177     5722   4220   5039    -85    388    203
ATOM   1152  CB  THR A 177      16.993  -2.104  -4.642  1.00 43.96           C  
ANISOU 1152  CB  THR A 177     6245   4762   5695   -117    400     77
ATOM   1153  OG1 THR A 177      17.018  -1.149  -5.740  1.00 46.69           O  
ANISOU 1153  OG1 THR A 177     6579   5082   6078   -112    395     33
ATOM   1154  CG2 THR A 177      15.913  -3.190  -4.791  1.00 40.86           C  
ANISOU 1154  CG2 THR A 177     5830   4427   5268   -155    404     42
ATOM   1155  H   THR A 177      18.995  -0.653  -3.336  1.00 41.58           H  
ATOM   1156  HA  THR A 177      15.961  -0.807  -3.315  1.00 41.82           H  
ATOM   1157  HB  THR A 177      17.955  -2.609  -4.733  1.00 43.96           H  
ATOM   1158  HG1 THR A 177      17.880  -0.727  -5.779  1.00 46.69           H  
ATOM   1159 HG21 THR A 177      16.058  -3.996  -5.510  1.00 40.86           H  
ATOM   1160 HG22 THR A 177      15.926  -3.798  -3.887  1.00 40.86           H  
ATOM   1161 HG23 THR A 177      14.878  -2.859  -4.882  1.00 40.86           H  
ATOM   1162  N   PHE A 178      15.782  -2.413  -1.442  1.00 35.04           N  
ANISOU 1162  N   PHE A 178     5106   3770   4436    -83    352    130
ATOM   1163  CA  PHE A 178      15.567  -3.230  -0.214  1.00 33.74           C  
ANISOU 1163  CA  PHE A 178     4945   3653   4221    -97    361    154
ATOM   1164  C   PHE A 178      14.428  -4.211  -0.417  1.00 26.92           C  
ANISOU 1164  C   PHE A 178     4044   2847   3338   -129    363     95
ATOM   1165  O   PHE A 178      13.654  -4.071  -1.385  1.00 27.85           O  
ANISOU 1165  O   PHE A 178     4141   2963   3479   -139    352     41
ATOM   1166  CB  PHE A 178      15.310  -2.202   0.906  1.00 30.29           C  
ANISOU 1166  CB  PHE A 178     4518   3249   3740    -48    323    194
ATOM   1167  CG  PHE A 178      14.060  -1.309   0.824  1.00 29.18           C  
ANISOU 1167  CG  PHE A 178     4349   3153   3586    -12    273    162
ATOM   1168  CD1 PHE A 178      12.825  -1.846   1.151  1.00 40.17           C  
ANISOU 1168  CD1 PHE A 178     5739   4512   5011     23    248    159
ATOM   1169  CD2 PHE A 178      14.276   0.090   0.472  1.00 26.73           C  
ANISOU 1169  CD2 PHE A 178     4013   2916   3229    -13    250    132
ATOM   1170  CE1 PHE A 178      11.768  -0.930   1.131  1.00 39.58           C  
ANISOU 1170  CE1 PHE A 178     5640   4477   4920     49    206    130
ATOM   1171  CE2 PHE A 178      13.140   0.853   0.471  1.00 33.40           C  
ANISOU 1171  CE2 PHE A 178     4837   3796   4057     17    200    104
ATOM   1172  CZ  PHE A 178      11.887   0.371   0.795  1.00 35.39           C  
ANISOU 1172  CZ  PHE A 178     5091   4015   4340     46    180    105
ATOM   1173  H   PHE A 178      15.057  -1.747  -1.668  1.00 35.04           H  
ATOM   1174  HA  PHE A 178      16.397  -3.878   0.068  1.00 33.74           H  
ATOM   1175  HB3 PHE A 178      16.160  -1.522   0.962  1.00 30.29           H  
ATOM   1176  HB2 PHE A 178      15.373  -2.765   1.838  1.00 30.29           H  
ATOM   1177  HD1 PHE A 178      12.663  -2.865   1.468  1.00 40.17           H  
ATOM   1178  HD2 PHE A 178      15.225   0.545   0.234  1.00 26.73           H  
ATOM   1179  HE1 PHE A 178      10.812  -1.415   1.262  1.00 39.58           H  
ATOM   1180  HE2 PHE A 178      13.273   1.887   0.192  1.00 33.40           H  
ATOM   1181  HZ  PHE A 178      11.121   1.097   0.564  1.00 35.39           H  
ATOM   1182  N   ALA A 179      14.337  -5.142   0.541  1.00 29.58           N  
ANISOU 1182  N   ALA A 179     4374   3235   3631   -145    373    101
ATOM   1183  CA  ALA A 179      13.411  -6.244   0.400  1.00 30.33           C  
ANISOU 1183  CA  ALA A 179     4430   3381   3713   -179    378     42
ATOM   1184  C   ALA A 179      12.193  -5.989   1.342  1.00 33.06           C  
ANISOU 1184  C   ALA A 179     4753   3803   4004   -148    335     26
ATOM   1185  O   ALA A 179      12.352  -5.646   2.519  1.00 30.77           O  
ANISOU 1185  O   ALA A 179     4480   3537   3675   -123    328     72
ATOM   1186  CB  ALA A 179      14.103  -7.564   0.785  1.00 34.77           C  
ANISOU 1186  CB  ALA A 179     4994   3940   4276   -234    437     47
ATOM   1187  H   ALA A 179      14.962  -5.189   1.333  1.00 29.58           H  
ATOM   1188  HA  ALA A 179      13.106  -6.441  -0.628  1.00 30.33           H  
ATOM   1189  HB1 ALA A 179      14.938  -7.367   1.458  1.00 34.77           H  
ATOM   1190  HB2 ALA A 179      13.360  -8.267   1.162  1.00 34.77           H  
ATOM   1191  HB3 ALA A 179      14.634  -8.094  -0.006  1.00 34.77           H  
ATOM   1192  N   VAL A 180      10.980  -6.425   0.861  1.00 30.99           N  
ANISOU 1192  N   VAL A 180     4457   3575   3741   -151    302    -39
ATOM   1193  CA  VAL A 180       9.821  -6.569   1.793  1.00 28.33           C  
ANISOU 1193  CA  VAL A 180     4097   3310   3359   -125    253    -68
ATOM   1194  C   VAL A 180       9.537  -8.079   1.615  1.00 29.39           C  
ANISOU 1194  C   VAL A 180     4192   3482   3493   -161    261   -134
ATOM   1195  O   VAL A 180       9.269  -8.566   0.526  1.00 29.98           O  
ANISOU 1195  O   VAL A 180     4253   3537   3602   -183    252   -187
ATOM   1196  CB  VAL A 180       8.694  -5.681   1.354  1.00 28.16           C  
ANISOU 1196  CB  VAL A 180     4076   3291   3334    -89    191    -89
ATOM   1197  CG1 VAL A 180       7.371  -5.837   2.231  1.00 35.54           C  
ANISOU 1197  CG1 VAL A 180     4995   4294   4215    -55    137   -101
ATOM   1198  CG2 VAL A 180       9.143  -4.215   1.399  1.00 34.39           C  
ANISOU 1198  CG2 VAL A 180     4895   4027   4143    -64    194    -39
ATOM   1199  H   VAL A 180      10.884  -6.839  -0.055  1.00 30.99           H  
ATOM   1200  HA  VAL A 180      10.115  -6.336   2.817  1.00 28.33           H  
ATOM   1201  HB  VAL A 180       8.517  -5.975   0.319  1.00 28.16           H  
ATOM   1202 HG11 VAL A 180       6.948  -6.840   2.290  1.00 35.54           H  
ATOM   1203 HG12 VAL A 180       7.519  -5.487   3.253  1.00 35.54           H  
ATOM   1204 HG13 VAL A 180       6.536  -5.309   1.771  1.00 35.54           H  
ATOM   1205 HG21 VAL A 180       9.642  -3.999   2.343  1.00 34.39           H  
ATOM   1206 HG22 VAL A 180       9.943  -3.980   0.697  1.00 34.39           H  
ATOM   1207 HG23 VAL A 180       8.338  -3.495   1.253  1.00 34.39           H  
ATOM   1208  N   LEU A 181       9.652  -8.795   2.745  1.00 30.54           N  
ANISOU 1208  N   LEU A 181     4320   3680   3604   -169    279   -133
ATOM   1209  CA  LEU A 181       9.078 -10.092   2.827  1.00 32.46           C  
ANISOU 1209  CA  LEU A 181     4520   3959   3855   -208    298   -197
ATOM   1210  C   LEU A 181       7.547 -10.079   2.977  1.00 31.98           C  
ANISOU 1210  C   LEU A 181     4423   3956   3773   -183    231   -266
ATOM   1211  O   LEU A 181       6.976  -9.222   3.670  1.00 34.64           O  
ANISOU 1211  O   LEU A 181     4769   4321   4073   -137    177   -253
ATOM   1212  CB  LEU A 181       9.691 -10.854   4.081  1.00 33.78           C  
ANISOU 1212  CB  LEU A 181     4684   4157   3994   -235    357   -169
ATOM   1213  CG  LEU A 181      10.988 -11.640   3.870  1.00 39.32           C  
ANISOU 1213  CG  LEU A 181     5413   4806   4721   -284    433   -126
ATOM   1214  CD1 LEU A 181      12.223 -10.921   3.389  1.00 36.44           C  
ANISOU 1214  CD1 LEU A 181     5094   4362   4388   -272    433    -73
ATOM   1215  CD2 LEU A 181      11.331 -12.334   5.251  1.00 42.08           C  
ANISOU 1215  CD2 LEU A 181     5781   5186   5020   -299    478    -77
ATOM   1216  H   LEU A 181       9.777  -8.303   3.618  1.00 30.54           H  
ATOM   1217  HA  LEU A 181       9.305 -10.778   2.011  1.00 32.46           H  
ATOM   1218  HB3 LEU A 181       8.973 -11.554   4.510  1.00 33.78           H  
ATOM   1219  HB2 LEU A 181       9.786 -10.133   4.893  1.00 33.78           H  
ATOM   1220  HG  LEU A 181      10.814 -12.382   3.091  1.00 39.32           H  
ATOM   1221 HD11 LEU A 181      12.165  -9.870   3.107  1.00 36.44           H  
ATOM   1222 HD12 LEU A 181      12.888 -10.989   4.250  1.00 36.44           H  
ATOM   1223 HD13 LEU A 181      12.670 -11.585   2.649  1.00 36.44           H  
ATOM   1224 HD21 LEU A 181      11.642 -11.693   6.076  1.00 42.08           H  
ATOM   1225 HD22 LEU A 181      10.485 -12.863   5.689  1.00 42.08           H  
ATOM   1226 HD23 LEU A 181      12.069 -13.117   5.077  1.00 42.08           H  
ATOM   1227  N   ALA A 182       6.865 -11.154   2.486  1.00 31.70           N  
ANISOU 1227  N   ALA A 182     4347   3932   3764   -213    229   -341
ATOM   1228  CA  ALA A 182       5.393 -11.241   2.584  1.00 37.14           C  
ANISOU 1228  CA  ALA A 182     4999   4673   4438   -194    162   -418
ATOM   1229  C   ALA A 182       5.002 -12.085   3.789  1.00 38.83           C  
ANISOU 1229  C   ALA A 182     5168   4955   4632   -208    191   -449
ATOM   1230  O   ALA A 182       4.788 -13.283   3.636  1.00 46.64           O  
ANISOU 1230  O   ALA A 182     6127   5943   5650   -255    247   -479
ATOM   1231  CB  ALA A 182       4.853 -11.910   1.260  1.00 41.91           C  
ANISOU 1231  CB  ALA A 182     5590   5244   5088   -214    130   -489
ATOM   1232  H   ALA A 182       7.237 -11.911   1.930  1.00 31.70           H  
ATOM   1233  HA  ALA A 182       4.957 -10.246   2.670  1.00 37.14           H  
ATOM   1234  HB1 ALA A 182       5.418 -12.839   1.181  1.00 41.91           H  
ATOM   1235  HB2 ALA A 182       3.794 -12.116   1.414  1.00 41.91           H  
ATOM   1236  HB3 ALA A 182       5.009 -11.340   0.345  1.00 41.91           H  
ATOM   1237  N   TYR A 183       4.971 -11.492   4.956  1.00 42.02           N  
ANISOU 1237  N   TYR A 183     5565   5417   4985   -169    157   -444
ATOM   1238  CA  TYR A 183       4.648 -12.138   6.223  1.00 49.80           C  
ANISOU 1238  CA  TYR A 183     6509   6471   5943   -180    188   -472
ATOM   1239  C   TYR A 183       3.210 -12.641   6.179  1.00 48.59           C  
ANISOU 1239  C   TYR A 183     6298   6366   5798   -168    128   -576
ATOM   1240  O   TYR A 183       2.226 -11.931   5.754  1.00 50.76           O  
ANISOU 1240  O   TYR A 183     6578   6653   6056   -123     41   -601
ATOM   1241  CB  TYR A 183       5.034 -11.183   7.383  1.00 44.39           C  
ANISOU 1241  CB  TYR A 183     5850   5821   5196   -145    187   -408
ATOM   1242  CG  TYR A 183       6.321 -10.330   7.368  1.00 41.39           C  
ANISOU 1242  CG  TYR A 183     5517   5405   4806   -169    262   -317
ATOM   1243  CD1 TYR A 183       7.551 -11.054   7.191  1.00 41.75           C  
ANISOU 1243  CD1 TYR A 183     5616   5386   4860   -151    255   -246
ATOM   1244  CD2 TYR A 183       6.335  -8.970   7.749  1.00 49.61           C  
ANISOU 1244  CD2 TYR A 183     6548   6473   5827   -211    338   -307
ATOM   1245  CE1 TYR A 183       8.797 -10.421   7.299  1.00 47.64           C  
ANISOU 1245  CE1 TYR A 183     6409   6093   5599   -169    313   -166
ATOM   1246  CE2 TYR A 183       7.603  -8.319   7.896  1.00 55.36           C  
ANISOU 1246  CE2 TYR A 183     7330   7162   6542   -236    400   -222
ATOM   1247  CZ  TYR A 183       8.845  -9.030   7.624  1.00 53.72           C  
ANISOU 1247  CZ  TYR A 183     7178   6886   6346   -211    382   -152
ATOM   1248  OH  TYR A 183      10.056  -8.494   7.817  1.00 61.90           O  
ANISOU 1248  OH  TYR A 183     8270   7877   7371   -231    433    -71
ATOM   1249  H   TYR A 183       5.108 -10.492   4.930  1.00 42.02           H  
ATOM   1250  HA  TYR A 183       5.386 -12.939   6.253  1.00 49.80           H  
ATOM   1251  HB3 TYR A 183       5.030 -11.783   8.293  1.00 44.39           H  
ATOM   1252  HB2 TYR A 183       4.167 -10.526   7.451  1.00 44.39           H  
ATOM   1253  HD1 TYR A 183       7.553 -12.097   6.911  1.00 41.75           H  
ATOM   1254  HD2 TYR A 183       5.413  -8.464   7.995  1.00 49.61           H  
ATOM   1255  HE1 TYR A 183       9.671 -11.041   7.162  1.00 47.64           H  
ATOM   1256  HE2 TYR A 183       7.675  -7.289   8.212  1.00 55.36           H  
ATOM   1257  HH  TYR A 183      10.756  -9.057   8.155  1.00 61.90           H  
ATOM   1258  N   SER A 184       3.092 -13.918   6.533  1.00 48.60           N  
ANISOU 1258  N   SER A 184     6245   6392   5827   -210    171   -640
ATOM   1259  CA  SER A 184       1.883 -14.706   6.380  1.00 55.83           C  
ANISOU 1259  CA  SER A 184     7099   7362   6753   -197    115   -747
ATOM   1260  C   SER A 184       0.868 -14.300   7.386  1.00 60.99           C  
ANISOU 1260  C   SER A 184     7734   8090   7348   -156     89   -754
ATOM   1261  O   SER A 184      -0.189 -13.878   6.945  1.00 66.65           O  
ANISOU 1261  O   SER A 184     8429   8839   8057   -114      1   -817
ATOM   1262  CB  SER A 184       2.244 -16.193   6.558  1.00 54.49           C  
ANISOU 1262  CB  SER A 184     6869   7204   6630   -253    176   -815
ATOM   1263  OG  SER A 184       1.231 -17.001   6.218  1.00 55.92           O  
ANISOU 1263  OG  SER A 184     7072   7313   6863   -292    207   -799
ATOM   1264  H   SER A 184       3.959 -14.385   6.757  1.00 48.60           H  
ATOM   1265  HA  SER A 184       1.516 -14.600   5.359  1.00 55.83           H  
ATOM   1266  HB3 SER A 184       2.530 -16.454   7.577  1.00 54.49           H  
ATOM   1267  HB2 SER A 184       3.138 -16.278   5.940  1.00 54.49           H  
ATOM   1268  HG  SER A 184       1.071 -17.602   6.949  1.00 55.92           H  
ATOM   1269  N   ASN A 185       1.297 -14.313   8.632  1.00 60.27           N  
ANISOU 1269  N   ASN A 185     7658   8025   7215   -169    159   -691
ATOM   1270  CA  ASN A 185       0.749 -13.381   9.542  1.00 60.62           C  
ANISOU 1270  CA  ASN A 185     7694   8140   7200   -131    139   -689
ATOM   1271  C   ASN A 185       1.733 -12.171   9.781  1.00 52.76           C  
ANISOU 1271  C   ASN A 185     6766   7121   6159    -86    105   -595
ATOM   1272  O   ASN A 185       2.904 -12.341   9.487  1.00 52.52           O  
ANISOU 1272  O   ASN A 185     6779   7081   6097    -96    162   -511
ATOM   1273  CB  ASN A 185       0.366 -14.130  10.840  1.00  0.00           C  
ATOM   1274  CG  ASN A 185      -0.725 -15.256  10.680  1.00  0.00           C  
ATOM   1275  OD1 ASN A 185      -1.872 -14.973  10.319  1.00  0.00           O  
ATOM   1276  ND2 ASN A 185      -0.422 -16.537  10.896  1.00  0.00           N  
ATOM   1277  H   ASN A 185       2.202 -14.641   8.936  1.00 60.27           H  
ATOM   1278  HA  ASN A 185      -0.110 -12.897   9.079  1.00 60.62           H  
ATOM   1279  HB3 ASN A 185      -0.262 -13.436  11.399  1.00  0.00           H  
ATOM   1280  HB2 ASN A 185       1.154 -14.483  11.505  1.00  0.00           H  
ATOM   1281 HD22 ASN A 185      -1.161 -17.214  10.773  1.00  0.00           H  
ATOM   1282 HD21 ASN A 185       0.546 -16.760  11.077  1.00  0.00           H  
ATOM   1283  N   VAL A 186       1.216 -10.978  10.311  1.00 45.49           N  
ATOM   1284  CA  VAL A 186       1.953  -9.741  10.465  1.00 46.48           C  
ATOM   1285  C   VAL A 186       2.918  -9.832  11.638  1.00 46.57           C  
ATOM   1286  O   VAL A 186       3.888  -9.106  11.621  1.00 47.48           O  
ATOM   1287  CB  VAL A 186       0.986  -8.558  10.647  1.00  0.00           C  
ATOM   1288  CG1 VAL A 186       0.187  -8.644  11.989  1.00  0.00           C  
ATOM   1289  CG2 VAL A 186       1.513  -7.125  10.317  1.00  0.00           C  
ATOM   1290  H   VAL A 186       0.213 -10.943  10.424  1.00 45.49           H  
ATOM   1291  HA  VAL A 186       2.493  -9.718   9.518  1.00 46.48           H  
ATOM   1292  HB  VAL A 186       0.178  -8.775   9.949  1.00  0.00           H  
ATOM   1293 HG11 VAL A 186       0.828  -8.447  12.848  1.00  0.00           H  
ATOM   1294 HG12 VAL A 186      -0.609  -7.898  11.986  1.00  0.00           H  
ATOM   1295 HG13 VAL A 186      -0.327  -9.591  12.156  1.00  0.00           H  
ATOM   1296 HG21 VAL A 186       1.813  -7.064   9.270  1.00  0.00           H  
ATOM   1297 HG22 VAL A 186       0.695  -6.426  10.487  1.00  0.00           H  
ATOM   1298 HG23 VAL A 186       2.408  -6.926  10.907  1.00  0.00           H  
ATOM   1299  N   GLN A 187       2.711 -10.775  12.641  1.00 46.56           N  
ATOM   1300  CA  GLN A 187       3.620 -11.001  13.744  1.00 46.60           C  
ATOM   1301  C   GLN A 187       4.878 -11.833  13.419  1.00 45.94           C  
ATOM   1302  O   GLN A 187       5.849 -11.981  14.137  1.00 45.45           O  
ATOM   1303  CB  GLN A 187       2.929 -11.770  14.865  1.00  0.00           C  
ATOM   1304  CG  GLN A 187       1.686 -10.953  15.321  1.00  0.00           C  
ATOM   1305  CD  GLN A 187       0.415 -11.266  14.490  1.00  0.00           C  
ATOM   1306  OE1 GLN A 187       0.510 -12.066  13.529  1.00  0.00           O  
ATOM   1307  NE2 GLN A 187      -0.714 -10.728  14.848  1.00  0.00           N  
ATOM   1308  H   GLN A 187       1.850 -11.302  12.677  1.00 46.56           H  
ATOM   1309  HA  GLN A 187       3.944  -9.999  14.025  1.00 46.60           H  
ATOM   1310  HB3 GLN A 187       3.647 -11.860  15.680  1.00  0.00           H  
ATOM   1311  HB2 GLN A 187       2.717 -12.771  14.489  1.00  0.00           H  
ATOM   1312  HG3 GLN A 187       1.853  -9.888  15.479  1.00  0.00           H  
ATOM   1313  HG2 GLN A 187       1.464 -11.449  16.266  1.00  0.00           H  
ATOM   1314 HE22 GLN A 187      -1.597 -10.849  14.374  1.00  0.00           H  
ATOM   1315 HE21 GLN A 187      -0.718 -10.096  15.636  1.00  0.00           H  
ATOM   1316  N   GLU A 188       4.729 -12.542  12.263  1.00 45.12           N  
ATOM   1317  CA  GLU A 188       5.795 -13.289  11.618  1.00 45.15           C  
ATOM   1318  C   GLU A 188       6.936 -12.351  11.083  1.00 44.68           C  
ATOM   1319  O   GLU A 188       6.620 -11.239  10.739  1.00 44.85           O  
ATOM   1320  CB  GLU A 188       5.238 -14.363  10.588  1.00  0.00           C  
ATOM   1321  CG  GLU A 188       4.232 -15.365  11.259  1.00  0.00           C  
ATOM   1322  CD  GLU A 188       3.846 -16.536  10.341  1.00  0.00           C  
ATOM   1323  OE1 GLU A 188       2.875 -17.244  10.632  1.00  0.00           O  
ATOM   1324  OE2 GLU A 188       4.543 -16.734   9.335  1.00  0.00           O1-
ATOM   1325  H   GLU A 188       3.945 -12.250  11.697  1.00 45.12           H  
ATOM   1326  HA  GLU A 188       6.297 -13.920  12.351  1.00 45.15           H  
ATOM   1327  HB3 GLU A 188       6.109 -14.876  10.180  1.00  0.00           H  
ATOM   1328  HB2 GLU A 188       4.748 -13.847   9.763  1.00  0.00           H  
ATOM   1329  HG3 GLU A 188       3.325 -14.780  11.411  1.00  0.00           H  
ATOM   1330  HG2 GLU A 188       4.519 -15.764  12.232  1.00  0.00           H  
ATOM   1331  N   ARG A 189       8.219 -12.710  11.154  1.00 43.43           N  
ATOM   1332  CA  ARG A 189       9.388 -11.890  10.769  1.00 42.93           C  
ATOM   1333  C   ARG A 189      10.198 -12.595   9.665  1.00 42.14           C  
ATOM   1334  O   ARG A 189      11.148 -12.031   9.240  1.00 42.83           O  
ATOM   1335  CB  ARG A 189      10.170 -11.398  12.005  1.00  0.00           C  
ATOM   1336  CG  ARG A 189       9.604 -10.225  12.716  1.00  0.00           C  
ATOM   1337  CD  ARG A 189      10.512  -9.732  13.884  1.00  0.00           C  
ATOM   1338  NE  ARG A 189      11.843  -9.285  13.449  1.00  0.00           N  
ATOM   1339  CZ  ARG A 189      12.439  -8.062  13.521  1.00  0.00           C  
ATOM   1340  NH1 ARG A 189      11.649  -7.111  13.880  1.00  0.00           N  
ATOM   1341  NH2 ARG A 189      13.671  -7.838  13.079  1.00  0.00           N1+
ATOM   1342  H   ARG A 189       8.387 -13.649  11.487  1.00 43.43           H  
ATOM   1343  HA  ARG A 189       9.042 -10.943  10.354  1.00 42.93           H  
ATOM   1344  HB3 ARG A 189      11.131 -11.049  11.628  1.00  0.00           H  
ATOM   1345  HB2 ARG A 189      10.341 -12.254  12.659  1.00  0.00           H  
ATOM   1346  HG3 ARG A 189       8.565 -10.379  13.006  1.00  0.00           H  
ATOM   1347  HG2 ARG A 189       9.517  -9.429  11.976  1.00  0.00           H  
ATOM   1348  HD3 ARG A 189      10.715 -10.668  14.405  1.00  0.00           H  
ATOM   1349  HD2 ARG A 189      10.018  -9.107  14.629  1.00  0.00           H  
ATOM   1350  HE  ARG A 189      12.464 -10.010  13.117  1.00  0.00           H  
ATOM   1351 HH12 ARG A 189      12.006  -6.186  14.070  1.00  0.00           H  
ATOM   1352 HH11 ARG A 189      10.666  -7.340  13.934  1.00  0.00           H  
ATOM   1353 HH22 ARG A 189      13.820  -6.876  12.810  1.00  0.00           H  
ATOM   1354 HH21 ARG A 189      14.273  -8.493  12.601  1.00  0.00           H  
ATOM   1355  N   GLU A 190       9.814 -13.799   9.246  1.00 42.35           N  
ATOM   1356  CA  GLU A 190      10.450 -14.725   8.259  1.00 41.75           C  
ATOM   1357  C   GLU A 190       9.305 -15.075   7.256  1.00 41.87           C  
ATOM   1358  O   GLU A 190       8.126 -15.027   7.662  1.00 42.26           O  
ATOM   1359  CB  GLU A 190      11.110 -15.892   9.036  1.00  0.00           C  
ATOM   1360  CG  GLU A 190      11.386 -17.145   8.183  1.00  0.00           C  
ATOM   1361  CD  GLU A 190      11.931 -18.365   9.067  1.00  0.00           C  
ATOM   1362  OE1 GLU A 190      12.251 -19.386   8.410  1.00  0.00           O  
ATOM   1363  OE2 GLU A 190      12.149 -18.258  10.285  1.00  0.00           O1-
ATOM   1364  H   GLU A 190       8.891 -14.086   9.538  1.00 42.35           H  
ATOM   1365  HA  GLU A 190      11.271 -14.181   7.792  1.00 41.75           H  
ATOM   1366  HB3 GLU A 190      10.429 -16.212   9.824  1.00  0.00           H  
ATOM   1367  HB2 GLU A 190      12.049 -15.531   9.457  1.00  0.00           H  
ATOM   1368  HG3 GLU A 190      12.082 -16.798   7.420  1.00  0.00           H  
ATOM   1369  HG2 GLU A 190      10.528 -17.520   7.624  1.00  0.00           H  
ATOM   1370  N   ALA A 191       9.621 -15.361   6.044  1.00 50.45           N  
ANISOU 1370  N   ALA A 191     6551   6529   6088   -377    469   -460
ATOM   1371  CA  ALA A 191       8.702 -15.627   4.903  1.00 47.38           C  
ANISOU 1371  CA  ALA A 191     6219   6057   5727   -372    464   -398
ATOM   1372  C   ALA A 191       9.417 -16.517   3.912  1.00 47.58           C  
ANISOU 1372  C   ALA A 191     6239   6031   5810   -433    521   -412
ATOM   1373  O   ALA A 191      10.622 -16.673   3.980  1.00 52.72           O  
ANISOU 1373  O   ALA A 191     6921   6651   6458   -476    591   -356
ATOM   1374  CB  ALA A 191       8.358 -14.330   4.191  1.00 56.25           C  
ANISOU 1374  CB  ALA A 191     7408   7156   6807   -355    485   -294
ATOM   1375  H   ALA A 191      10.612 -15.270   5.867  1.00 50.45           H  
ATOM   1376  HA  ALA A 191       7.896 -16.292   5.212  1.00 47.38           H  
ATOM   1377  HB1 ALA A 191       7.708 -14.462   3.327  1.00 56.25           H  
ATOM   1378  HB2 ALA A 191       7.780 -13.688   4.855  1.00 56.25           H  
ATOM   1379  HB3 ALA A 191       9.243 -13.768   3.892  1.00 56.25           H  
ATOM   1380  N   GLU A 192       8.607 -17.075   3.001  1.00 44.13           N  
ANISOU 1380  N   GLU A 192     5765   5580   5422   -437    484   -487
ATOM   1381  CA  GLU A 192       9.109 -17.905   1.873  1.00 44.56           C  
ANISOU 1381  CA  GLU A 192     5812   5582   5537   -490    524   -509
ATOM   1382  C   GLU A 192       9.016 -17.129   0.592  1.00 38.41           C  
ANISOU 1382  C   GLU A 192     5073   4726   4794   -472    486   -491
ATOM   1383  O   GLU A 192       9.650 -17.514  -0.385  1.00 39.58           O  
ANISOU 1383  O   GLU A 192     5232   4817   4988   -512    524   -486
ATOM   1384  CB  GLU A 192       8.210 -19.228   1.893  1.00 45.25           C  
ANISOU 1384  CB  GLU A 192     5823   5709   5660   -515    515   -619
ATOM   1385  CG  GLU A 192       8.438 -20.032   3.174  1.00 55.29           C  
ANISOU 1385  CG  GLU A 192     7077   6934   6998   -571    555   -654
ATOM   1386  CD  GLU A 192       7.546 -21.243   3.365  1.00 65.53           C  
ANISOU 1386  CD  GLU A 192     8292   8273   8332   -588    534   -771
ATOM   1387  OE1 GLU A 192       6.837 -21.619   2.434  1.00 66.77           O  
ANISOU 1387  OE1 GLU A 192     8403   8505   8462   -568    513   -820
ATOM   1388  OE2 GLU A 192       7.505 -21.822   4.399  1.00 66.34           O1-
ANISOU 1388  OE2 GLU A 192     8377   8335   8495   -619    535   -818
ATOM   1389  H   GLU A 192       7.614 -16.906   3.075  1.00 44.13           H  
ATOM   1390  HA  GLU A 192      10.139 -18.209   2.055  1.00 44.56           H  
ATOM   1391  HB3 GLU A 192       8.545 -19.810   1.035  1.00 45.25           H  
ATOM   1392  HB2 GLU A 192       7.211 -18.795   1.826  1.00 45.25           H  
ATOM   1393  HG3 GLU A 192       8.297 -19.337   4.001  1.00 55.29           H  
ATOM   1394  HG2 GLU A 192       9.495 -20.295   3.138  1.00 55.29           H  
ATOM   1395  N   PHE A 193       8.395 -15.994   0.511  1.00 37.41           N  
ANISOU 1395  N   PHE A 193     4970   4597   4646   -415    415   -481
ATOM   1396  CA  PHE A 193       8.004 -15.189  -0.693  1.00 37.63           C  
ANISOU 1396  CA  PHE A 193     5038   4558   4701   -398    381   -466
ATOM   1397  C   PHE A 193       8.112 -13.644  -0.151  1.00 30.42           C  
ANISOU 1397  C   PHE A 193     4170   3641   3747   -348    350   -399
ATOM   1398  O   PHE A 193       7.898 -13.373   1.040  1.00 32.42           O  
ANISOU 1398  O   PHE A 193     4419   3947   3952   -317    334   -381
ATOM   1399  CB  PHE A 193       6.580 -15.687  -1.044  1.00 39.63           C  
ANISOU 1399  CB  PHE A 193     5269   4808   4980   -389    311   -552
ATOM   1400  CG  PHE A 193       6.300 -15.385  -2.478  1.00 43.15           C  
ANISOU 1400  CG  PHE A 193     5671   5248   5476   -435    332   -623
ATOM   1401  CD1 PHE A 193       6.648 -16.298  -3.535  1.00 45.39           C  
ANISOU 1401  CD1 PHE A 193     5894   5595   5758   -452    343   -681
ATOM   1402  CD2 PHE A 193       5.954 -14.065  -2.872  1.00 48.16           C  
ANISOU 1402  CD2 PHE A 193     6323   5814   6160   -462    338   -637
ATOM   1403  CE1 PHE A 193       6.677 -15.859  -4.902  1.00 48.95           C  
ANISOU 1403  CE1 PHE A 193     6297   6040   6260   -495    361   -753
ATOM   1404  CE2 PHE A 193       5.979 -13.638  -4.201  1.00 46.86           C  
ANISOU 1404  CE2 PHE A 193     6117   5641   6045   -504    354   -705
ATOM   1405  CZ  PHE A 193       6.347 -14.550  -5.207  1.00 45.32           C  
ANISOU 1405  CZ  PHE A 193     5857   5509   5852   -520    364   -764
ATOM   1406  H   PHE A 193       8.008 -15.578   1.346  1.00 37.41           H  
ATOM   1407  HA  PHE A 193       8.692 -15.487  -1.484  1.00 37.63           H  
ATOM   1408  HB3 PHE A 193       5.832 -15.230  -0.396  1.00 39.63           H  
ATOM   1409  HB2 PHE A 193       6.467 -16.766  -0.936  1.00 39.63           H  
ATOM   1410  HD1 PHE A 193       6.859 -17.328  -3.287  1.00 45.39           H  
ATOM   1411  HD2 PHE A 193       5.709 -13.492  -1.990  1.00 48.16           H  
ATOM   1412  HE1 PHE A 193       7.039 -16.568  -5.631  1.00 48.95           H  
ATOM   1413  HE2 PHE A 193       5.852 -12.597  -4.459  1.00 46.86           H  
ATOM   1414  HZ  PHE A 193       6.386 -14.225  -6.236  1.00 45.32           H  
ATOM   1415  N   GLY A 194       8.249 -12.700  -1.030  1.00 31.24           N  
ANISOU 1415  N   GLY A 194     4314   3681   3873   -338    341   -368
ATOM   1416  CA  GLY A 194       8.309 -11.290  -0.945  1.00 27.05           C  
ANISOU 1416  CA  GLY A 194     3821   3143   3314   -291    309   -316
ATOM   1417  C   GLY A 194       8.568 -10.621  -2.314  1.00 28.70           C  
ANISOU 1417  C   GLY A 194     4062   3288   3555   -286    291   -315
ATOM   1418  O   GLY A 194       8.401 -11.273  -3.336  1.00 26.69           O  
ANISOU 1418  O   GLY A 194     3803   2999   3340   -315    293   -361
ATOM   1419  H   GLY A 194       8.382 -13.023  -1.978  1.00 31.24           H  
ATOM   1420  HA3 GLY A 194       9.115 -10.999  -0.273  1.00 27.05           H  
ATOM   1421  HA2 GLY A 194       7.347 -10.942  -0.568  1.00 27.05           H  
ATOM   1422  N   THR A 195       8.759  -9.316  -2.281  1.00 28.66           N  
ANISOU 1422  N   THR A 195     4088   3268   3533   -249    275   -265
ATOM   1423  CA  THR A 195       9.019  -8.426  -3.369  1.00 33.70           C  
ANISOU 1423  CA  THR A 195     4756   3849   4199   -244    266   -260
ATOM   1424  C   THR A 195       9.906  -7.302  -2.898  1.00 30.66           C  
ANISOU 1424  C   THR A 195     4400   3431   3817   -221    294   -185
ATOM   1425  O   THR A 195       9.674  -6.855  -1.818  1.00 31.45           O  
ANISOU 1425  O   THR A 195     4503   3561   3884   -195    294   -139
ATOM   1426  CB  THR A 195       7.646  -7.890  -3.953  1.00 34.44           C  
ANISOU 1426  CB  THR A 195     4855   3961   4270   -219    197   -298
ATOM   1427  OG1 THR A 195       7.020  -8.941  -4.535  1.00 37.47           O  
ANISOU 1427  OG1 THR A 195     5218   4366   4654   -239    162   -372
ATOM   1428  CG2 THR A 195       7.650  -6.643  -4.960  1.00 30.10           C  
ANISOU 1428  CG2 THR A 195     4337   3354   3745   -219    197   -294
ATOM   1429  H   THR A 195       8.970  -8.887  -1.392  1.00 28.66           H  
ATOM   1430  HA  THR A 195       9.455  -9.071  -4.133  1.00 33.70           H  
ATOM   1431  HB  THR A 195       7.041  -7.585  -3.099  1.00 34.44           H  
ATOM   1432  HG1 THR A 195       7.187  -9.676  -3.940  1.00 37.47           H  
ATOM   1433 HG21 THR A 195       8.561  -6.607  -5.557  1.00 30.10           H  
ATOM   1434 HG22 THR A 195       6.760  -6.611  -5.588  1.00 30.10           H  
ATOM   1435 HG23 THR A 195       7.813  -5.723  -4.399  1.00 30.10           H  
ATOM   1436  N   THR A 196      10.777  -6.831  -3.697  1.00 34.24           N  
ANISOU 1436  N   THR A 196     4876   3820   4312   -229    314   -175
ATOM   1437  CA  THR A 196      11.711  -5.704  -3.585  1.00 32.98           C  
ANISOU 1437  CA  THR A 196     4744   3621   4166   -204    334   -114
ATOM   1438  C   THR A 196      11.166  -4.349  -4.032  1.00 31.41           C  
ANISOU 1438  C   THR A 196     4552   3426   3956   -164    292   -113
ATOM   1439  O   THR A 196      10.359  -4.262  -4.933  1.00 34.10           O  
ANISOU 1439  O   THR A 196     4888   3774   4293   -169    261   -162
ATOM   1440  CB  THR A 196      12.965  -5.994  -4.420  1.00 27.95           C  
ANISOU 1440  CB  THR A 196     4124   2910   3584   -231    378   -107
ATOM   1441  OG1 THR A 196      12.556  -6.138  -5.844  1.00 32.36           O  
ANISOU 1441  OG1 THR A 196     4687   3441   4169   -239    364   -154
ATOM   1442  CG2 THR A 196      13.704  -7.314  -4.021  1.00 32.34           C  
ANISOU 1442  CG2 THR A 196     4673   3462   4154   -279    419   -116
ATOM   1443  H   THR A 196      10.781  -7.215  -4.631  1.00 34.24           H  
ATOM   1444  HA  THR A 196      11.969  -5.675  -2.527  1.00 32.98           H  
ATOM   1445  HB  THR A 196      13.704  -5.203  -4.295  1.00 27.95           H  
ATOM   1446  HG1 THR A 196      13.311  -5.880  -6.378  1.00 32.36           H  
ATOM   1447 HG21 THR A 196      13.848  -7.325  -2.941  1.00 32.34           H  
ATOM   1448 HG22 THR A 196      13.204  -8.239  -4.308  1.00 32.34           H  
ATOM   1449 HG23 THR A 196      14.729  -7.374  -4.388  1.00 32.34           H  
ATOM   1450  N   ALA A 197      11.662  -3.321  -3.344  1.00 31.98           N  
ANISOU 1450  N   ALA A 197     4637   3490   4024   -127    291    -59
ATOM   1451  CA  ALA A 197      11.296  -1.926  -3.567  1.00 27.68           C  
ANISOU 1451  CA  ALA A 197     4094   2955   3469    -88    253    -55
ATOM   1452  C   ALA A 197      12.470  -1.064  -3.753  1.00 30.49           C  
ANISOU 1452  C   ALA A 197     4467   3253   3865    -65    273    -17
ATOM   1453  O   ALA A 197      13.292  -0.987  -2.835  1.00 30.82           O  
ANISOU 1453  O   ALA A 197     4524   3276   3910    -52    289     36
ATOM   1454  CB  ALA A 197      10.545  -1.529  -2.288  1.00 36.70           C  
ANISOU 1454  CB  ALA A 197     5227   4160   4556    -54    212    -35
ATOM   1455  H   ALA A 197      12.319  -3.416  -2.583  1.00 31.98           H  
ATOM   1456  HA  ALA A 197      10.653  -1.743  -4.428  1.00 27.68           H  
ATOM   1457  HB1 ALA A 197      10.212  -2.372  -1.681  1.00 36.70           H  
ATOM   1458  HB2 ALA A 197      11.183  -0.912  -1.656  1.00 36.70           H  
ATOM   1459  HB3 ALA A 197       9.675  -0.932  -2.563  1.00 36.70           H  
ATOM   1460  N   GLU A 198      12.546  -0.318  -4.825  1.00 33.26           N  
ANISOU 1460  N   GLU A 198     4817   3574   4245    -61    269    -45
ATOM   1461  CA  GLU A 198      13.671   0.573  -5.103  1.00 35.99           C  
ANISOU 1461  CA  GLU A 198     5172   3862   4640    -40    287    -24
ATOM   1462  C   GLU A 198      13.196   1.960  -4.697  1.00 36.11           C  
ANISOU 1462  C   GLU A 198     5176   3894   4649      4    253    -19
ATOM   1463  O   GLU A 198      12.053   2.345  -4.931  1.00 29.09           O  
ANISOU 1463  O   GLU A 198     4275   3032   3744     -2    233    -60
ATOM   1464  CB  GLU A 198      14.104   0.383  -6.578  1.00 41.82           C  
ANISOU 1464  CB  GLU A 198     5914   4552   5425    -72    318    -68
ATOM   1465  CG  GLU A 198      15.164   1.460  -7.031  1.00 46.54           C  
ANISOU 1465  CG  GLU A 198     6522   5082   6080    -55    342    -49
ATOM   1466  CD  GLU A 198      15.554   1.361  -8.506  1.00 50.51           C  
ANISOU 1466  CD  GLU A 198     7027   5539   6624    -86    372    -98
ATOM   1467  OE1 GLU A 198      15.224   0.381  -9.194  1.00 48.98           O  
ANISOU 1467  OE1 GLU A 198     6824   5355   6431    -90    365   -142
ATOM   1468  OE2 GLU A 198      16.060   2.418  -8.903  1.00 56.06           O1-
ANISOU 1468  OE2 GLU A 198     7745   6197   7359   -109    402    -91
ATOM   1469  H   GLU A 198      11.798  -0.067  -5.454  1.00 33.26           H  
ATOM   1470  HA  GLU A 198      14.574   0.301  -4.556  1.00 35.99           H  
ATOM   1471  HB3 GLU A 198      13.214   0.423  -7.206  1.00 41.82           H  
ATOM   1472  HB2 GLU A 198      14.469  -0.637  -6.697  1.00 41.82           H  
ATOM   1473  HG3 GLU A 198      16.134   1.432  -6.534  1.00 46.54           H  
ATOM   1474  HG2 GLU A 198      14.832   2.468  -6.784  1.00 46.54           H  
ATOM   1475  N   ILE A 199      14.089   2.711  -4.041  1.00 37.30           N  
ANISOU 1475  N   ILE A 199     5334   4026   4813     45    245     30
ATOM   1476  CA  ILE A 199      13.869   4.079  -3.767  1.00 34.53           C  
ANISOU 1476  CA  ILE A 199     4969   3687   4464     90    211     35
ATOM   1477  C   ILE A 199      14.068   5.063  -4.952  1.00 32.57           C  
ANISOU 1477  C   ILE A 199     4706   3403   4266     87    226    -10
ATOM   1478  O   ILE A 199      14.962   4.872  -5.754  1.00 42.19           O  
ANISOU 1478  O   ILE A 199     5932   4563   5535     81    257    -14
ATOM   1479  CB  ILE A 199      14.956   4.456  -2.639  1.00 32.86           C  
ANISOU 1479  CB  ILE A 199     4772   3453   4259    136    195     95
ATOM   1480  CG1 ILE A 199      14.633   3.695  -1.316  1.00 29.74           C  
ANISOU 1480  CG1 ILE A 199     4393   3100   3805    135    182    136
ATOM   1481  CG2 ILE A 199      15.114   5.901  -2.150  1.00 33.61           C  
ANISOU 1481  CG2 ILE A 199     4848   3554   4369    185    158     94
ATOM   1482  CD1 ILE A 199      15.838   3.437  -0.439  1.00 31.73           C  
ANISOU 1482  CD1 ILE A 199     4677   3321   4059    167    173    200
ATOM   1483  H   ILE A 199      14.996   2.283  -3.920  1.00 37.30           H  
ATOM   1484  HA  ILE A 199      12.908   4.240  -3.280  1.00 34.53           H  
ATOM   1485  HB  ILE A 199      15.898   4.073  -3.033  1.00 32.86           H  
ATOM   1486 HG13 ILE A 199      14.255   2.679  -1.428  1.00 29.74           H  
ATOM   1487 HG12 ILE A 199      13.831   4.174  -0.755  1.00 29.74           H  
ATOM   1488 HG21 ILE A 199      15.992   5.974  -1.509  1.00 33.61           H  
ATOM   1489 HG22 ILE A 199      15.176   6.698  -2.891  1.00 33.61           H  
ATOM   1490 HG23 ILE A 199      14.432   6.336  -1.420  1.00 33.61           H  
ATOM   1491 HD11 ILE A 199      16.334   2.543  -0.815  1.00 31.73           H  
ATOM   1492 HD12 ILE A 199      16.575   4.239  -0.422  1.00 31.73           H  
ATOM   1493 HD13 ILE A 199      15.446   3.182   0.545  1.00 31.73           H  
ATOM   1494  N   TYR A 200      13.164   6.036  -5.079  1.00 28.05           N  
ANISOU 1494  N   TYR A 200     4114   2865   3677     89    206    -45
ATOM   1495  CA  TYR A 200      13.196   7.040  -6.200  1.00 36.36           C  
ANISOU 1495  CA  TYR A 200     5151   3893   4773     86    222    -90
ATOM   1496  C   TYR A 200      13.289   8.475  -5.620  1.00 39.25           C  
ANISOU 1496  C   TYR A 200     5491   4272   5151    130    194    -88
ATOM   1497  O   TYR A 200      13.921   9.294  -6.204  1.00 44.00           O  
ANISOU 1497  O   TYR A 200     6072   4852   5795    130    211   -128
ATOM   1498  CB  TYR A 200      11.955   6.830  -7.143  1.00 40.17           C  
ANISOU 1498  CB  TYR A 200     5636   4397   5229     34    232   -148
ATOM   1499  CG  TYR A 200      10.580   7.061  -6.578  1.00 28.96           C  
ANISOU 1499  CG  TYR A 200     4215   3040   3749     28    190   -158
ATOM   1500  CD1 TYR A 200       9.858   5.997  -6.004  1.00 29.82           C  
ANISOU 1500  CD1 TYR A 200     4308   3170   3854     38    174   -180
ATOM   1501  CD2 TYR A 200      10.077   8.400  -6.640  1.00 32.50           C  
ANISOU 1501  CD2 TYR A 200     4678   3526   4145     12    167   -150
ATOM   1502  CE1 TYR A 200       8.547   6.314  -5.511  1.00 34.76           C  
ANISOU 1502  CE1 TYR A 200     4936   3849   4422     31    132   -188
ATOM   1503  CE2 TYR A 200       8.801   8.678  -6.017  1.00 38.36           C  
ANISOU 1503  CE2 TYR A 200     5421   4321   4832     10    122   -161
ATOM   1504  CZ  TYR A 200       8.017   7.622  -5.528  1.00 34.99           C  
ANISOU 1504  CZ  TYR A 200     4984   3912   4400     19    104   -178
ATOM   1505  OH  TYR A 200       6.656   7.808  -5.221  1.00 43.11           O  
ANISOU 1505  OH  TYR A 200     6018   4990   5372     14     56   -188
ATOM   1506  H   TYR A 200      12.473   6.242  -4.372  1.00 28.05           H  
ATOM   1507  HA  TYR A 200      14.146   7.007  -6.732  1.00 36.36           H  
ATOM   1508  HB3 TYR A 200      12.006   5.842  -7.600  1.00 40.17           H  
ATOM   1509  HB2 TYR A 200      12.025   7.461  -8.029  1.00 40.17           H  
ATOM   1510  HD1 TYR A 200      10.229   4.983  -6.018  1.00 29.82           H  
ATOM   1511  HD2 TYR A 200      10.716   9.181  -7.026  1.00 32.50           H  
ATOM   1512  HE1 TYR A 200       7.994   5.414  -5.286  1.00 34.76           H  
ATOM   1513  HE2 TYR A 200       8.368   9.661  -6.131  1.00 38.36           H  
ATOM   1514  HH  TYR A 200       6.324   8.709  -5.257  1.00 43.11           H  
ATOM   1515  N   ALA A 201      12.477   8.854  -4.557  1.00 43.66           N  
ANISOU 1515  N   ALA A 201     6049   4863   5677    167    153    -46
ATOM   1516  CA  ALA A 201      12.612  10.112  -3.787  1.00 40.94           C  
ANISOU 1516  CA  ALA A 201     5680   4528   5349    213    121    -41
ATOM   1517  C   ALA A 201      13.538   9.891  -2.520  1.00 38.58           C  
ANISOU 1517  C   ALA A 201     5394   4231   5033    261     84     24
ATOM   1518  O   ALA A 201      13.182   8.981  -1.741  1.00 31.62           O  
ANISOU 1518  O   ALA A 201     4536   3380   4100    252     73     56
ATOM   1519  CB  ALA A 201      11.239  10.712  -3.383  1.00 37.14           C  
ANISOU 1519  CB  ALA A 201     5182   4102   4826    197     98    -75
ATOM   1520  H   ALA A 201      11.834   8.175  -4.176  1.00 43.66           H  
ATOM   1521  HA  ALA A 201      13.128  10.911  -4.321  1.00 40.94           H  
ATOM   1522  HB1 ALA A 201      10.389  10.555  -4.046  1.00 37.14           H  
ATOM   1523  HB2 ALA A 201      10.777  10.255  -2.508  1.00 37.14           H  
ATOM   1524  HB3 ALA A 201      11.220  11.777  -3.149  1.00 37.14           H  
ATOM   1525  N   TYR A 202      14.472  10.779  -2.234  1.00 46.61           N  
ANISOU 1525  N   TYR A 202     6399   5217   6095    311     63     38
ATOM   1526  CA  TYR A 202      15.188  10.844  -0.976  1.00 44.16           C  
ANISOU 1526  CA  TYR A 202     6111   4888   5778    358     29    100
ATOM   1527  C   TYR A 202      15.422  12.232  -0.432  1.00 42.74           C  
ANISOU 1527  C   TYR A 202     5905   4714   5622    413    -18    100
ATOM   1528  O   TYR A 202      15.865  13.140  -1.141  1.00 51.33           O  
ANISOU 1528  O   TYR A 202     6953   5791   6758    420    -12     51
ATOM   1529  CB  TYR A 202      16.469  10.008  -1.126  1.00 51.14           C  
ANISOU 1529  CB  TYR A 202     7022   5699   6709    365     50    123
ATOM   1530  CG  TYR A 202      17.521   9.899  -0.048  1.00 51.80           C  
ANISOU 1530  CG  TYR A 202     7147   5758   6775    401     17    192
ATOM   1531  CD1 TYR A 202      17.830   8.660   0.655  1.00 62.17           C  
ANISOU 1531  CD1 TYR A 202     8498   7097   8027    376     25    234
ATOM   1532  CD2 TYR A 202      18.320  11.040   0.181  1.00 54.49           C  
ANISOU 1532  CD2 TYR A 202     7492   6049   7162    459    -21    211
ATOM   1533  CE1 TYR A 202      18.877   8.679   1.619  1.00 66.55           C  
ANISOU 1533  CE1 TYR A 202     9098   7630   8559    401      1    297
ATOM   1534  CE2 TYR A 202      19.396  11.031   1.095  1.00 54.97           C  
ANISOU 1534  CE2 TYR A 202     7602   6082   7201    488    -54    275
ATOM   1535  CZ  TYR A 202      19.644   9.856   1.818  1.00 65.44           C  
ANISOU 1535  CZ  TYR A 202     8971   7436   8459    456    -41    320
ATOM   1536  OH  TYR A 202      20.811   9.785   2.611  1.00 68.75           O  
ANISOU 1536  OH  TYR A 202     9446   7827   8849    479    -69    384
ATOM   1537  H   TYR A 202      14.778  11.303  -3.042  1.00 46.61           H  
ATOM   1538  HA  TYR A 202      14.571  10.383  -0.205  1.00 44.16           H  
ATOM   1539  HB3 TYR A 202      16.925  10.443  -2.016  1.00 51.14           H  
ATOM   1540  HB2 TYR A 202      16.114   9.008  -1.377  1.00 51.14           H  
ATOM   1541  HD1 TYR A 202      17.389   7.682   0.528  1.00 62.17           H  
ATOM   1542  HD2 TYR A 202      18.040  11.983  -0.265  1.00 54.49           H  
ATOM   1543  HE1 TYR A 202      19.076   7.768   2.165  1.00 66.55           H  
ATOM   1544  HE2 TYR A 202      20.001  11.908   1.264  1.00 54.97           H  
ATOM   1545  HH  TYR A 202      21.233  10.489   3.108  1.00 68.75           H  
ATOM   1546  N   ARG A 203      15.177  12.508   0.826  1.00 40.41           N  
ANISOU 1546  N   ARG A 203     5629   4434   5290    451    -63    151
ATOM   1547  CA  ARG A 203      15.652  13.660   1.649  1.00 44.75           C  
ANISOU 1547  CA  ARG A 203     6157   4986   5860    507   -115    156
ATOM   1548  C   ARG A 203      16.225  13.105   2.964  1.00 40.43           C  
ANISOU 1548  C   ARG A 203     5652   4433   5275    547   -159    225
ATOM   1549  O   ARG A 203      15.715  12.106   3.494  1.00 33.03           O  
ANISOU 1549  O   ARG A 203     4741   3540   4268    528   -162    255
ATOM   1550  CB  ARG A 203      14.446  14.607   1.820  1.00 46.36           C  
ANISOU 1550  CB  ARG A 203     6324   5255   6036    496   -130    120
ATOM   1551  CG  ARG A 203      14.493  15.574   3.028  1.00 54.21           C  
ANISOU 1551  CG  ARG A 203     7302   6265   7032    551   -191    136
ATOM   1552  CD  ARG A 203      13.331  16.552   3.063  1.00 52.41           C  
ANISOU 1552  CD  ARG A 203     7060   6111   6744    533   -213    123
ATOM   1553  NE  ARG A 203      13.513  17.533   4.199  1.00 55.16           N  
ANISOU 1553  NE  ARG A 203     7359   6474   7125    531   -218     69
ATOM   1554  CZ  ARG A 203      13.614  18.840   4.156  1.00 59.90           C  
ANISOU 1554  CZ  ARG A 203     7932   7081   7748    577   -265     69
ATOM   1555  NH1 ARG A 203      13.345  19.597   3.097  1.00 52.74           N  
ANISOU 1555  NH1 ARG A 203     7046   6163   6830    633   -317    122
ATOM   1556  NH2 ARG A 203      14.147  19.332   5.241  1.00 64.90           N1+
ANISOU 1556  NH2 ARG A 203     8517   7730   8412    564   -259     14
ATOM   1557  H   ARG A 203      14.868  11.753   1.421  1.00 40.41           H  
ATOM   1558  HA  ARG A 203      16.437  14.208   1.128  1.00 44.75           H  
ATOM   1559  HB3 ARG A 203      13.588  13.936   1.878  1.00 46.36           H  
ATOM   1560  HB2 ARG A 203      14.308  15.144   0.882  1.00 46.36           H  
ATOM   1561  HG3 ARG A 203      15.449  16.068   3.199  1.00 54.21           H  
ATOM   1562  HG2 ARG A 203      14.304  15.031   3.954  1.00 54.21           H  
ATOM   1563  HD3 ARG A 203      12.399  16.002   3.191  1.00 52.41           H  
ATOM   1564  HD2 ARG A 203      13.255  17.060   2.102  1.00 52.41           H  
ATOM   1565  HE  ARG A 203      13.612  17.115   5.113  1.00 55.16           H  
ATOM   1566 HH12 ARG A 203      13.532  20.577   2.938  1.00 52.74           H  
ATOM   1567 HH11 ARG A 203      12.888  19.204   2.287  1.00 52.74           H  
ATOM   1568 HH22 ARG A 203      14.496  20.280   5.241  1.00 64.90           H  
ATOM   1569 HH21 ARG A 203      14.203  18.927   6.164  1.00 64.90           H  
ATOM   1570  N   GLU A 204      17.217  13.844   3.449  1.00 47.51           N  
ANISOU 1570  N   GLU A 204     6557   5276   6218    602   -197    247
ATOM   1571  CA  GLU A 204      17.883  13.565   4.697  1.00 48.11           C  
ANISOU 1571  CA  GLU A 204     6681   5338   6260    643   -246    312
ATOM   1572  C   GLU A 204      17.751  14.858   5.481  1.00 46.49           C  
ANISOU 1572  C   GLU A 204     6449   5155   6059    696   -308    310
ATOM   1573  O   GLU A 204      17.747  15.957   4.849  1.00 47.62           O  
ANISOU 1573  O   GLU A 204     6544   5279   6269    724   -323    266
ATOM   1574  CB  GLU A 204      19.344  13.158   4.419  1.00 47.85           C  
ANISOU 1574  CB  GLU A 204     6692   5219   6271    667   -254    343
ATOM   1575  CG  GLU A 204      20.227  12.833   5.630  1.00 53.68           C  
ANISOU 1575  CG  GLU A 204     7459   5932   7005    612   -194    348
ATOM   1576  CD  GLU A 204      21.659  12.553   5.310  1.00 59.50           C  
ANISOU 1576  CD  GLU A 204     8272   6613   7723    619   -206    414
ATOM   1577  OE1 GLU A 204      22.455  12.617   6.281  1.00 58.94           O  
ANISOU 1577  OE1 GLU A 204     8239   6537   7617    656   -256    462
ATOM   1578  OE2 GLU A 204      22.043  12.245   4.167  1.00 64.18           O1-
ANISOU 1578  OE2 GLU A 204     8890   7163   8332    584   -165    417
ATOM   1579  H   GLU A 204      17.372  14.765   3.065  1.00 47.51           H  
ATOM   1580  HA  GLU A 204      17.371  12.752   5.211  1.00 48.11           H  
ATOM   1581  HB3 GLU A 204      19.798  14.000   3.896  1.00 47.85           H  
ATOM   1582  HB2 GLU A 204      19.338  12.337   3.703  1.00 47.85           H  
ATOM   1583  HG3 GLU A 204      19.837  12.030   6.254  1.00 53.68           H  
ATOM   1584  HG2 GLU A 204      20.031  13.681   6.286  1.00 53.68           H  
ATOM   1585  N   GLU A 205      17.506  14.703   6.768  1.00 47.60           N  
ANISOU 1585  N   GLU A 205     6617   5337   6131    709   -342    353
ATOM   1586  CA  GLU A 205      17.276  15.742   7.789  1.00 52.62           C  
ANISOU 1586  CA  GLU A 205     7235   5997   6761    760   -406    358
ATOM   1587  C   GLU A 205      18.590  16.060   8.505  1.00 46.62           C  
ANISOU 1587  C   GLU A 205     6537   5205   5971    805   -458    426
ATOM   1588  O   GLU A 205      19.454  15.194   8.468  1.00 39.42           O  
ANISOU 1588  O   GLU A 205     5684   4267   5026    787   -438    470
ATOM   1589  CB  GLU A 205      16.233  15.354   8.844  1.00 47.43           C  
ANISOU 1589  CB  GLU A 205     6554   5425   6042    735   -407    342
ATOM   1590  CG  GLU A 205      14.849  15.084   8.132  1.00 52.86           C  
ANISOU 1590  CG  GLU A 205     7179   6143   6762    707   -386    274
ATOM   1591  CD  GLU A 205      14.186  16.251   7.470  1.00 62.69           C  
ANISOU 1591  CD  GLU A 205     8406   7461   7951    702   -416    265
ATOM   1592  OE1 GLU A 205      13.095  15.973   6.877  1.00 60.60           O  
ANISOU 1592  OE1 GLU A 205     8168   7218   7641    737   -465    308
ATOM   1593  OE2 GLU A 205      14.518  17.422   7.721  1.00 67.26           O1-
ANISOU 1593  OE2 GLU A 205     8951   8075   8531    661   -393    215
ATOM   1594  H   GLU A 205      17.589  13.754   7.103  1.00 47.60           H  
ATOM   1595  HA  GLU A 205      17.017  16.666   7.272  1.00 52.62           H  
ATOM   1596  HB3 GLU A 205      16.147  16.043   9.684  1.00 47.43           H  
ATOM   1597  HB2 GLU A 205      16.477  14.393   9.297  1.00 47.43           H  
ATOM   1598  HG3 GLU A 205      14.130  14.807   8.904  1.00 52.86           H  
ATOM   1599  HG2 GLU A 205      14.862  14.175   7.530  1.00 52.86           H  
ATOM   1600  N   GLN A 206      18.714  17.171   9.290  1.00 51.65           N  
ANISOU 1600  N   GLN A 206     7163   5843   6617    862   -524    433
ATOM   1601  CA  GLN A 206      19.934  17.495  10.100  1.00 52.91           C  
ANISOU 1601  CA  GLN A 206     7385   5985   6735    905   -582    496
ATOM   1602  C   GLN A 206      19.717  18.411  11.290  1.00 49.95           C  
ANISOU 1602  C   GLN A 206     6988   5668   6324    935   -633    497
ATOM   1603  O   GLN A 206      20.628  18.534  12.129  1.00 47.44           O  
ANISOU 1603  O   GLN A 206     6609   5362   6055    957   -657    453
ATOM   1604  CB  GLN A 206      20.854  18.179   9.112  1.00 52.25           C  
ANISOU 1604  CB  GLN A 206     7328   5809   6716    960   -630    513
ATOM   1605  CG  GLN A 206      20.347  19.470   8.456  1.00 54.10           C  
ANISOU 1605  CG  GLN A 206     7616   5977   6961    935   -595    537
ATOM   1606  CD  GLN A 206      21.452  20.097   7.660  1.00 61.33           C  
ANISOU 1606  CD  GLN A 206     8602   6807   7894    988   -659    585
ATOM   1607  OE1 GLN A 206      22.365  19.477   7.092  1.00 67.91           O  
ANISOU 1607  OE1 GLN A 206     9450   7631   8722   1043   -732    605
ATOM   1608  NE2 GLN A 206      21.397  21.411   7.492  1.00 68.68           N  
ANISOU 1608  NE2 GLN A 206     9580   7670   8845    970   -637    602
ATOM   1609  H   GLN A 206      17.943  17.800   9.466  1.00 51.65           H  
ATOM   1610  HA  GLN A 206      20.320  16.611  10.609  1.00 52.91           H  
ATOM   1611  HB3 GLN A 206      21.019  17.511   8.266  1.00 52.25           H  
ATOM   1612  HB2 GLN A 206      21.842  18.324   9.550  1.00 52.25           H  
ATOM   1613  HG3 GLN A 206      20.148  20.135   9.297  1.00 54.10           H  
ATOM   1614  HG2 GLN A 206      19.405  19.407   7.910  1.00 54.10           H  
ATOM   1615 HE22 GLN A 206      22.037  21.819   6.826  1.00 68.68           H  
ATOM   1616 HE21 GLN A 206      20.653  21.984   7.866  1.00 68.68           H  
ATOM   1617  N   ASP A 207      18.535  19.097  11.388  1.00 53.63           N  
ANISOU 1617  N   ASP A 207     7503   6170   6704    933   -648    545
ATOM   1618  CA  ASP A 207      18.247  19.953  12.579  1.00 55.15           C  
ANISOU 1618  CA  ASP A 207     7682   6422   6849    957   -695    551
ATOM   1619  C   ASP A 207      18.179  19.136  13.926  1.00 55.99           C  
ANISOU 1619  C   ASP A 207     7863   6507   6905    999   -748    616
ATOM   1620  O   ASP A 207      17.643  18.019  13.926  1.00 56.01           O  
ANISOU 1620  O   ASP A 207     7923   6518   6840    970   -720    657
ATOM   1621  CB  ASP A 207      16.828  20.706  12.441  1.00 51.40           C  
ANISOU 1621  CB  ASP A 207     7189   6030   6310    904   -654    532
ATOM   1622  CG  ASP A 207      16.770  21.842  11.470  1.00 48.06           C  
ANISOU 1622  CG  ASP A 207     6722   5666   5871    919   -695    506
ATOM   1623  OD1 ASP A 207      15.689  22.468  11.336  1.00 52.02           O  
ANISOU 1623  OD1 ASP A 207     7217   6153   6395    974   -759    514
ATOM   1624  OD2 ASP A 207      17.813  22.388  11.008  1.00 40.75           O1-
ANISOU 1624  OD2 ASP A 207     5772   4801   4911    876   -668    475
ATOM   1625  H   ASP A 207      17.765  18.950  10.751  1.00 53.63           H  
ATOM   1626  HA  ASP A 207      19.027  20.709  12.669  1.00 55.15           H  
ATOM   1627  HB3 ASP A 207      16.676  21.253  13.372  1.00 51.40           H  
ATOM   1628  HB2 ASP A 207      15.952  20.070  12.314  1.00 51.40           H  
ATOM   1629  N   PHE A 208      18.571  19.795  14.973  1.00 56.95           N  
ANISOU 1629  N   PHE A 208     7984   6595   7059   1062   -822    625
ATOM   1630  CA  PHE A 208      18.740  19.375  16.411  1.00 65.64           C  
ANISOU 1630  CA  PHE A 208     9153   7677   8110   1098   -875    683
ATOM   1631  C   PHE A 208      19.700  18.180  16.606  1.00 66.22           C  
ANISOU 1631  C   PHE A 208     9311   7687   8162   1085   -854    732
ATOM   1632  O   PHE A 208      19.625  17.494  17.658  1.00 59.46           O  
ANISOU 1632  O   PHE A 208     8513   6848   7230   1063   -845    777
ATOM   1633  CB  PHE A 208      17.310  19.189  16.920  1.00 58.34           C  
ANISOU 1633  CB  PHE A 208     8218   6847   7102   1064   -861    689
ATOM   1634  CG  PHE A 208      16.566  20.506  17.114  1.00 54.79           C  
ANISOU 1634  CG  PHE A 208     7713   6442   6663   1069   -897    673
ATOM   1635  CD1 PHE A 208      17.011  21.403  18.137  1.00 47.24           C  
ANISOU 1635  CD1 PHE A 208     6742   5443   5763   1099   -938    673
ATOM   1636  CD2 PHE A 208      15.705  21.037  16.067  1.00 52.07           C  
ANISOU 1636  CD2 PHE A 208     7333   6182   6269   1040   -888    656
ATOM   1637  CE1 PHE A 208      16.447  22.657  18.274  1.00 43.86           C  
ANISOU 1637  CE1 PHE A 208     6268   5055   5341   1101   -966    659
ATOM   1638  CE2 PHE A 208      15.197  22.292  16.256  1.00 46.54           C  
ANISOU 1638  CE2 PHE A 208     6586   5520   5578   1038   -915    642
ATOM   1639  CZ  PHE A 208      15.544  23.076  17.353  1.00 42.91           C  
ANISOU 1639  CZ  PHE A 208     6114   5016   5172   1069   -953    645
ATOM   1640  H   PHE A 208      18.968  20.699  14.760  1.00 56.95           H  
ATOM   1641  HA  PHE A 208      19.171  20.197  16.982  1.00 65.64           H  
ATOM   1642  HB3 PHE A 208      17.221  18.661  17.869  1.00 58.34           H  
ATOM   1643  HB2 PHE A 208      16.678  18.518  16.339  1.00 58.34           H  
ATOM   1644  HD1 PHE A 208      17.779  21.174  18.862  1.00 47.24           H  
ATOM   1645  HD2 PHE A 208      15.398  20.414  15.241  1.00 52.07           H  
ATOM   1646  HE1 PHE A 208      16.622  23.388  19.049  1.00 43.86           H  
ATOM   1647  HE2 PHE A 208      14.711  22.729  15.396  1.00 46.54           H  
ATOM   1648  HZ  PHE A 208      15.257  24.105  17.513  1.00 42.91           H  
ATOM   1649  N   GLY A 209      20.540  17.877  15.599  1.00 52.12           N  
ANISOU 1649  N   GLY A 209     7519   5837   6449   1080   -834    714
ATOM   1650  CA  GLY A 209      21.525  16.756  15.559  1.00 55.84           C  
ANISOU 1650  CA  GLY A 209     8069   6243   6905   1059   -812    757
ATOM   1651  C   GLY A 209      20.769  15.448  15.243  1.00 63.49           C  
ANISOU 1651  C   GLY A 209     9058   7257   7810    983   -727    768
ATOM   1652  O   GLY A 209      21.285  14.347  15.389  1.00 57.48           O  
ANISOU 1652  O   GLY A 209     8378   6471   6989    960   -712    821
ATOM   1653  H   GLY A 209      20.483  18.420  14.749  1.00 52.12           H  
ATOM   1654  HA3 GLY A 209      22.055  16.715  16.511  1.00 55.84           H  
ATOM   1655  HA2 GLY A 209      22.236  16.858  14.740  1.00 55.84           H  
ATOM   1656  N   ILE A 210      19.529  15.612  14.825  1.00 62.53           N  
ANISOU 1656  N   ILE A 210     8864   7200   7693    941   -671    719
ATOM   1657  CA  ILE A 210      18.596  14.477  14.679  1.00 51.54           C  
ANISOU 1657  CA  ILE A 210     7477   5850   6254    869   -590    715
ATOM   1658  C   ILE A 210      18.517  14.227  13.228  1.00 46.46           C  
ANISOU 1658  C   ILE A 210     6776   5195   5682    836   -538    661
ATOM   1659  O   ILE A 210      18.110  15.076  12.444  1.00 48.28           O  
ANISOU 1659  O   ILE A 210     6936   5450   5960    848   -546    609
ATOM   1660  CB  ILE A 210      17.218  14.615  15.323  1.00 52.64           C  
ANISOU 1660  CB  ILE A 210     7591   6088   6321    849   -579    704
ATOM   1661  CG1 ILE A 210      17.438  14.465  16.837  1.00 55.59           C  
ANISOU 1661  CG1 ILE A 210     8024   6475   6623    884   -631    756
ATOM   1662  CG2 ILE A 210      16.275  13.476  14.899  1.00 45.51           C  
ANISOU 1662  CG2 ILE A 210     6686   5225   5381    777   -499    690
ATOM   1663  CD1 ILE A 210      16.217  14.864  17.674  1.00 53.47           C  
ANISOU 1663  CD1 ILE A 210     7730   6300   6287    875   -633    742
ATOM   1664  H   ILE A 210      19.189  16.530  14.580  1.00 62.53           H  
ATOM   1665  HA  ILE A 210      19.042  13.563  15.070  1.00 51.54           H  
ATOM   1666  HB  ILE A 210      16.722  15.578  15.197  1.00 52.64           H  
ATOM   1667 HG13 ILE A 210      18.287  15.077  17.144  1.00 55.59           H  
ATOM   1668 HG12 ILE A 210      17.803  13.497  17.183  1.00 55.59           H  
ATOM   1669 HG21 ILE A 210      16.569  12.453  15.132  1.00 45.51           H  
ATOM   1670 HG22 ILE A 210      15.279  13.731  15.262  1.00 45.51           H  
ATOM   1671 HG23 ILE A 210      16.146  13.505  13.817  1.00 45.51           H  
ATOM   1672 HD11 ILE A 210      15.422  14.137  17.838  1.00 53.47           H  
ATOM   1673 HD12 ILE A 210      16.467  15.289  18.646  1.00 53.47           H  
ATOM   1674 HD13 ILE A 210      15.838  15.811  17.290  1.00 53.47           H  
ATOM   1675  N   GLU A 211      19.046  13.083  12.832  1.00 47.44           N  
ANISOU 1675  N   GLU A 211     6932   5280   5812    792   -485    672
ATOM   1676  CA  GLU A 211      19.122  12.608  11.470  1.00 43.98           C  
ANISOU 1676  CA  GLU A 211     6446   4830   5436    756   -432    622
ATOM   1677  C   GLU A 211      17.991  11.610  11.255  1.00 40.54           C  
ANISOU 1677  C   GLU A 211     5969   4475   4959    701   -377    587
ATOM   1678  O   GLU A 211      17.849  10.591  11.999  1.00 43.36           O  
ANISOU 1678  O   GLU A 211     6358   4861   5254    658   -339    609
ATOM   1679  CB  GLU A 211      20.394  11.946  11.214  1.00 48.39           C  
ANISOU 1679  CB  GLU A 211     7058   5311   6016    733   -402    648
ATOM   1680  CG  GLU A 211      21.592  12.884  11.392  1.00 55.61           C  
ANISOU 1680  CG  GLU A 211     8006   6135   6990    790   -462    667
ATOM   1681  CD  GLU A 211      22.982  12.202  11.486  1.00 60.99           C  
ANISOU 1681  CD  GLU A 211     8773   6740   7660    770   -452    717
ATOM   1682  OE1 GLU A 211      24.001  12.890  11.736  1.00 61.01           O  
ANISOU 1682  OE1 GLU A 211     8805   6764   7613    707   -390    734
ATOM   1683  OE2 GLU A 211      23.080  11.007  11.237  1.00 62.10           O1-
ANISOU 1683  OE2 GLU A 211     8954   6798   7844    817   -509    737
ATOM   1684  H   GLU A 211      19.466  12.510  13.550  1.00 47.44           H  
ATOM   1685  HA  GLU A 211      19.081  13.397  10.719  1.00 43.98           H  
ATOM   1686  HB3 GLU A 211      20.366  11.608  10.178  1.00 48.39           H  
ATOM   1687  HB2 GLU A 211      20.470  11.086  11.878  1.00 48.39           H  
ATOM   1688  HG3 GLU A 211      21.496  13.401  12.347  1.00 55.61           H  
ATOM   1689  HG2 GLU A 211      21.568  13.654  10.621  1.00 55.61           H  
ATOM   1690  N   ILE A 212      17.164  11.870  10.202  1.00 40.11           N  
ANISOU 1690  N   ILE A 212     5845   4457   4937    700   -376    531
ATOM   1691  CA  ILE A 212      15.967  11.174   9.710  1.00 39.64           C  
ANISOU 1691  CA  ILE A 212     5748   4466   4849    649   -333    491
ATOM   1692  C   ILE A 212      16.266  11.140   8.204  1.00 42.09           C  
ANISOU 1692  C   ILE A 212     6026   4746   5219    612   -281    445
ATOM   1693  O   ILE A 212      16.851  12.031   7.669  1.00 44.46           O  
ANISOU 1693  O   ILE A 212     6299   5003   5589    636   -292    419
ATOM   1694  CB  ILE A 212      14.626  11.936  10.048  1.00 37.13           C  
ANISOU 1694  CB  ILE A 212     5385   4211   4512    669   -372    461
ATOM   1695  CG1 ILE A 212      14.703  12.805  11.341  1.00 44.44           C  
ANISOU 1695  CG1 ILE A 212     6340   5153   5391    719   -434    507
ATOM   1696  CG2 ILE A 212      13.474  10.854   9.981  1.00 39.52           C  
ANISOU 1696  CG2 ILE A 212     5664   4582   4770    618   -339    426
ATOM   1697  CD1 ILE A 212      13.418  13.604  11.490  1.00 51.25           C  
ANISOU 1697  CD1 ILE A 212     7166   6080   6226    737   -477    484
ATOM   1698  H   ILE A 212      17.430  12.663   9.637  1.00 40.11           H  
ATOM   1699  HA  ILE A 212      15.835  10.149  10.055  1.00 39.64           H  
ATOM   1700  HB  ILE A 212      14.423  12.617   9.221  1.00 37.13           H  
ATOM   1701 HG13 ILE A 212      15.557  13.483  11.359  1.00 44.44           H  
ATOM   1702 HG12 ILE A 212      14.834  12.101  12.163  1.00 44.44           H  
ATOM   1703 HG21 ILE A 212      12.411  11.093   9.976  1.00 39.52           H  
ATOM   1704 HG22 ILE A 212      13.610  10.231   9.096  1.00 39.52           H  
ATOM   1705 HG23 ILE A 212      13.608  10.111  10.768  1.00 39.52           H  
ATOM   1706 HD11 ILE A 212      12.503  13.233  11.027  1.00 51.25           H  
ATOM   1707 HD12 ILE A 212      13.215  13.868  12.528  1.00 51.25           H  
ATOM   1708 HD13 ILE A 212      13.551  14.602  11.070  1.00 51.25           H  
ATOM   1709  N   VAL A 213      15.808  10.006   7.573  1.00 37.65           N  
ANISOU 1709  N   VAL A 213     5468   4206   4632    555   -226    432
ATOM   1710  CA  VAL A 213      15.839   9.874   6.137  1.00 32.93           C  
ANISOU 1710  CA  VAL A 213     4842   3588   4082    514   -176    385
ATOM   1711  C   VAL A 213      14.410   9.573   5.707  1.00 27.49           C  
ANISOU 1711  C   VAL A 213     4114   2967   3363    478   -163    337
ATOM   1712  O   VAL A 213      13.821   8.636   6.227  1.00 34.07           O  
ANISOU 1712  O   VAL A 213     4955   3856   4133    464   -169    345
ATOM   1713  CB  VAL A 213      16.679   8.665   5.704  1.00 36.13           C  
ANISOU 1713  CB  VAL A 213     5284   3952   4490    473   -125    405
ATOM   1714  CG1 VAL A 213      16.709   8.335   4.204  1.00 37.68           C  
ANISOU 1714  CG1 VAL A 213     5452   4125   4740    435    -78    354
ATOM   1715  CG2 VAL A 213      18.172   8.720   6.186  1.00 46.65           C  
ANISOU 1715  CG2 VAL A 213     6668   5213   5842    506   -146    458
ATOM   1716  H   VAL A 213      15.250   9.390   8.146  1.00 37.65           H  
ATOM   1717  HA  VAL A 213      16.170  10.766   5.606  1.00 32.93           H  
ATOM   1718  HB  VAL A 213      16.287   7.747   6.143  1.00 36.13           H  
ATOM   1719 HG11 VAL A 213      17.088   9.194   3.650  1.00 37.68           H  
ATOM   1720 HG12 VAL A 213      17.322   7.448   4.050  1.00 37.68           H  
ATOM   1721 HG13 VAL A 213      15.714   8.099   3.826  1.00 37.68           H  
ATOM   1722 HG21 VAL A 213      18.599   9.553   5.627  1.00 46.65           H  
ATOM   1723 HG22 VAL A 213      18.380   8.920   7.237  1.00 46.65           H  
ATOM   1724 HG23 VAL A 213      18.770   7.849   5.919  1.00 46.65           H  
ATOM   1725  N   LYS A 214      13.834  10.412   4.862  1.00 34.28           N  
ANISOU 1725  N   LYS A 214     4935   3820   4268    463   -149    284
ATOM   1726  CA  LYS A 214      12.491  10.299   4.293  1.00 37.40           C  
ANISOU 1726  CA  LYS A 214     5302   4269   4639    425   -139    234
ATOM   1727  C   LYS A 214      12.650   9.731   2.870  1.00 33.16           C  
ANISOU 1727  C   LYS A 214     4756   3701   4144    378    -85    193
ATOM   1728  O   LYS A 214      13.507  10.294   2.154  1.00 35.38           O  
ANISOU 1728  O   LYS A 214     5021   3936   4486    386    -72    173
ATOM   1729  CB  LYS A 214      11.836  11.725   4.220  1.00 36.72           C  
ANISOU 1729  CB  LYS A 214     5183   4212   4557    449   -181    208
ATOM   1730  CG  LYS A 214      11.993  12.660   5.428  1.00 40.12           C  
ANISOU 1730  CG  LYS A 214     5623   4663   4956    503   -239    251
ATOM   1731  CD  LYS A 214      11.143  12.059   6.557  1.00 39.45           C  
ANISOU 1731  CD  LYS A 214     5506   4618   4865    518   -282    223
ATOM   1732  CE  LYS A 214      11.278  12.882   7.807  1.00 39.58           C  
ANISOU 1732  CE  LYS A 214     5536   4659   4845    570   -342    267
ATOM   1733  NZ  LYS A 214      10.869  14.276   7.738  1.00 52.93           N1+
ANISOU 1733  NZ  LYS A 214     7198   6393   6520    580   -386    241
ATOM   1734  H   LYS A 214      14.366  11.239   4.631  1.00 34.28           H  
ATOM   1735  HA  LYS A 214      11.910   9.572   4.859  1.00 37.40           H  
ATOM   1736  HB3 LYS A 214      10.785  11.723   3.931  1.00 36.72           H  
ATOM   1737  HB2 LYS A 214      12.354  12.222   3.399  1.00 36.72           H  
ATOM   1738  HG3 LYS A 214      11.591  13.657   5.246  1.00 40.12           H  
ATOM   1739  HG2 LYS A 214      13.030  12.681   5.765  1.00 40.12           H  
ATOM   1740  HD3 LYS A 214      11.507  11.065   6.819  1.00 39.45           H  
ATOM   1741  HD2 LYS A 214      10.097  12.018   6.254  1.00 39.45           H  
ATOM   1742  HE3 LYS A 214      12.267  12.942   8.261  1.00 39.58           H  
ATOM   1743  HE2 LYS A 214      10.640  12.500   8.603  1.00 39.58           H  
ATOM   1744  HZ1 LYS A 214      10.780  14.552   8.705  1.00 52.93           H  
ATOM   1745  HZ2 LYS A 214      11.624  14.829   7.360  1.00 52.93           H  
ATOM   1746  HZ3 LYS A 214      10.008  14.444   7.237  1.00 52.93           H  
ATOM   1747  N   VAL A 215      11.920   8.695   2.528  1.00 34.16           N  
ANISOU 1747  N   VAL A 215     4890   3851   4238    331    -57    177
ATOM   1748  CA  VAL A 215      12.077   8.064   1.185  1.00 31.34           C  
ANISOU 1748  CA  VAL A 215     4531   3461   3915    285     -6    142
ATOM   1749  C   VAL A 215      10.692   7.647   0.649  1.00 32.60           C  
ANISOU 1749  C   VAL A 215     4678   3664   4044    242     -5     91
ATOM   1750  O   VAL A 215       9.745   7.395   1.384  1.00 34.38           O  
ANISOU 1750  O   VAL A 215     4904   3944   4214    241    -36     90
ATOM   1751  CB  VAL A 215      13.015   6.773   1.186  1.00 27.31           C  
ANISOU 1751  CB  VAL A 215     4050   2920   3405    264     30    173
ATOM   1752  CG1 VAL A 215      14.527   7.215   1.203  1.00 33.08           C  
ANISOU 1752  CG1 VAL A 215     4810   3657   4103    298      7    235
ATOM   1753  CG2 VAL A 215      12.618   5.725   2.164  1.00 32.94           C  
ANISOU 1753  CG2 VAL A 215     4763   3666   4087    212     55    143
ATOM   1754  H   VAL A 215      11.136   8.459   3.119  1.00 34.16           H  
ATOM   1755  HA  VAL A 215      12.444   8.866   0.545  1.00 31.34           H  
ATOM   1756  HB  VAL A 215      12.782   6.272   0.247  1.00 27.31           H  
ATOM   1757 HG11 VAL A 215      15.242   6.392   1.176  1.00 33.08           H  
ATOM   1758 HG12 VAL A 215      14.762   7.778   0.299  1.00 33.08           H  
ATOM   1759 HG13 VAL A 215      14.766   7.832   2.069  1.00 33.08           H  
ATOM   1760 HG21 VAL A 215      13.157   4.804   1.940  1.00 32.94           H  
ATOM   1761 HG22 VAL A 215      12.825   6.065   3.179  1.00 32.94           H  
ATOM   1762 HG23 VAL A 215      11.551   5.530   2.058  1.00 32.94           H  
ATOM   1763  N   LYS A 216      10.646   7.589  -0.712  1.00 37.12           N  
ANISOU 1763  N   LYS A 216     5242   4209   4652    208     27     46
ATOM   1764  CA  LYS A 216       9.564   7.167  -1.550  1.00 35.84           C  
ANISOU 1764  CA  LYS A 216     5081   4072   4465    160     32     -4
ATOM   1765  C   LYS A 216      10.217   6.111  -2.532  1.00 31.88           C  
ANISOU 1765  C   LYS A 216     4591   3532   3989    121     81    -17
ATOM   1766  O   LYS A 216      11.235   6.492  -3.181  1.00 36.52           O  
ANISOU 1766  O   LYS A 216     5179   4067   4631    119    115    -20
ATOM   1767  CB  LYS A 216       8.860   8.382  -2.189  1.00 35.62           C  
ANISOU 1767  CB  LYS A 216     5038   4046   4449    147     26    -50
ATOM   1768  CG  LYS A 216       8.494   9.663  -1.364  1.00 39.65           C  
ANISOU 1768  CG  LYS A 216     5538   4602   4924    175    -26    -44
ATOM   1769  CD  LYS A 216       7.737  10.664  -2.310  1.00 38.05           C  
ANISOU 1769  CD  LYS A 216     5313   4387   4757    178    -21    -73
ATOM   1770  CE  LYS A 216       7.912  12.074  -1.646  1.00 41.70           C  
ANISOU 1770  CE  LYS A 216     5782   4837   5225    120     10   -132
ATOM   1771  NZ  LYS A 216       7.344  13.211  -2.426  1.00 52.28           N1+
ANISOU 1771  NZ  LYS A 216     7096   6157   6610    121     31   -163
ATOM   1772  H   LYS A 216      11.515   7.723  -1.210  1.00 37.12           H  
ATOM   1773  HA  LYS A 216       8.838   6.594  -0.972  1.00 35.84           H  
ATOM   1774  HB3 LYS A 216       7.939   8.004  -2.633  1.00 35.62           H  
ATOM   1775  HB2 LYS A 216       9.360   8.760  -3.080  1.00 35.62           H  
ATOM   1776  HG3 LYS A 216       9.432  10.025  -0.942  1.00 39.65           H  
ATOM   1777  HG2 LYS A 216       7.948   9.277  -0.503  1.00 39.65           H  
ATOM   1778  HD3 LYS A 216       6.710  10.302  -2.275  1.00 38.05           H  
ATOM   1779  HD2 LYS A 216       8.099  10.538  -3.331  1.00 38.05           H  
ATOM   1780  HE3 LYS A 216       8.958  12.361  -1.537  1.00 41.70           H  
ATOM   1781  HE2 LYS A 216       7.532  12.140  -0.626  1.00 41.70           H  
ATOM   1782  HZ1 LYS A 216       7.462  14.126  -2.014  1.00 52.28           H  
ATOM   1783  HZ2 LYS A 216       7.893  13.279  -3.270  1.00 52.28           H  
ATOM   1784  HZ3 LYS A 216       6.381  13.054  -2.688  1.00 52.28           H  
ATOM   1785  N   ALA A 217       9.597   4.971  -2.574  1.00 31.24           N  
ANISOU 1785  N   ALA A 217     4519   3478   3873     91     80    -29
ATOM   1786  CA  ALA A 217      10.035   3.780  -3.291  1.00 30.84           C  
ANISOU 1786  CA  ALA A 217     4478   3396   3843     53    122    -40
ATOM   1787  C   ALA A 217       8.845   3.288  -4.065  1.00 30.58           C  
ANISOU 1787  C   ALA A 217     4448   3380   3791      9    115    -98
ATOM   1788  O   ALA A 217       7.737   3.616  -3.703  1.00 28.62           O  
ANISOU 1788  O   ALA A 217     4198   3174   3501      8     72   -122
ATOM   1789  CB  ALA A 217      10.508   2.842  -2.268  1.00 29.47           C  
ANISOU 1789  CB  ALA A 217     4312   3235   3650     57    132      1
ATOM   1790  H   ALA A 217       8.806   4.818  -1.965  1.00 31.24           H  
ATOM   1791  HA  ALA A 217      10.888   3.979  -3.940  1.00 30.84           H  
ATOM   1792  HB1 ALA A 217      11.399   3.313  -1.854  1.00 29.47           H  
ATOM   1793  HB2 ALA A 217       9.854   2.724  -1.403  1.00 29.47           H  
ATOM   1794  HB3 ALA A 217      10.896   1.893  -2.638  1.00 29.47           H  
ATOM   1795  N   ILE A 218       9.100   2.391  -4.960  1.00 31.06           N  
ANISOU 1795  N   ILE A 218     4516   3402   3883    -28    153   -120
ATOM   1796  CA  ILE A 218       8.064   1.594  -5.643  1.00 36.81           C  
ANISOU 1796  CA  ILE A 218     5253   4132   4600    -71    147   -177
ATOM   1797  C   ILE A 218       8.551   0.103  -5.719  1.00 32.69           C  
ANISOU 1797  C   ILE A 218     4731   3607   4084    -97    168   -181
ATOM   1798  O   ILE A 218       9.729  -0.102  -5.925  1.00 33.95           O  
ANISOU 1798  O   ILE A 218     4890   3730   4278   -100    210   -152
ATOM   1799  CB  ILE A 218       7.791   2.207  -7.065  1.00 37.52           C  
ANISOU 1799  CB  ILE A 218     5354   4175   4727    -96    174   -212
ATOM   1800  CG1 ILE A 218       6.962   1.354  -8.026  1.00 34.12           C  
ANISOU 1800  CG1 ILE A 218     4943   3747   4275   -141    156   -271
ATOM   1801  CG2 ILE A 218       9.077   2.645  -7.772  1.00 42.52           C  
ANISOU 1801  CG2 ILE A 218     5990   4750   5417   -104    227   -197
ATOM   1802  CD1 ILE A 218       6.191   2.172  -9.123  1.00 32.86           C  
ANISOU 1802  CD1 ILE A 218     4794   3625   4067   -142    106   -296
ATOM   1803  H   ILE A 218      10.048   2.081  -5.118  1.00 31.06           H  
ATOM   1804  HA  ILE A 218       7.125   1.719  -5.103  1.00 36.81           H  
ATOM   1805  HB  ILE A 218       7.246   3.128  -6.861  1.00 37.52           H  
ATOM   1806 HG13 ILE A 218       6.213   0.789  -7.471  1.00 34.12           H  
ATOM   1807 HG12 ILE A 218       7.484   0.685  -8.711  1.00 34.12           H  
ATOM   1808 HG21 ILE A 218       9.876   1.905  -7.810  1.00 42.52           H  
ATOM   1809 HG22 ILE A 218       8.939   3.088  -8.759  1.00 42.52           H  
ATOM   1810 HG23 ILE A 218       9.485   3.469  -7.188  1.00 42.52           H  
ATOM   1811 HD11 ILE A 218       5.161   2.475  -8.931  1.00 32.86           H  
ATOM   1812 HD12 ILE A 218       6.661   3.139  -9.301  1.00 32.86           H  
ATOM   1813 HD13 ILE A 218       6.179   1.546 -10.015  1.00 32.86           H  
ATOM   1814  N   GLY A 219       7.618  -0.847  -5.595  1.00 37.59           N  
ANISOU 1814  N   GLY A 219     5349   4262   4671   -117    136   -219
ATOM   1815  CA  GLY A 219       7.838  -2.290  -5.811  1.00 27.27           C  
ANISOU 1815  CA  GLY A 219     4037   2948   3378   -148    155   -240
ATOM   1816  C   GLY A 219       8.303  -2.716  -7.285  1.00 29.97           C  
ANISOU 1816  C   GLY A 219     4394   3230   3765   -184    191   -269
ATOM   1817  O   GLY A 219       7.687  -2.251  -8.233  1.00 34.59           O  
ANISOU 1817  O   GLY A 219     4997   3794   4352   -198    179   -302
ATOM   1818  H   GLY A 219       6.693  -0.497  -5.387  1.00 37.59           H  
ATOM   1819  HA3 GLY A 219       6.905  -2.740  -5.471  1.00 27.27           H  
ATOM   1820  HA2 GLY A 219       8.566  -2.702  -5.113  1.00 27.27           H  
ATOM   1821  N   ARG A 220       9.381  -3.481  -7.364  1.00 25.59           N  
ANISOU 1821  N   ARG A 220     3833   2645   3244   -203    235   -255
ATOM   1822  CA  ARG A 220      10.017  -3.983  -8.584  1.00 32.39           C  
ANISOU 1822  CA  ARG A 220     4709   3445   4153   -234    271   -276
ATOM   1823  C   ARG A 220       9.726  -5.491  -8.785  1.00 34.90           C  
ANISOU 1823  C   ARG A 220     5020   3758   4483   -273    279   -313
ATOM   1824  O   ARG A 220       8.950  -5.856  -9.582  1.00 44.01           O  
ANISOU 1824  O   ARG A 220     6184   4903   5635   -297    254   -368
ATOM   1825  CB  ARG A 220      11.549  -3.699  -8.485  1.00 30.33           C  
ANISOU 1825  CB  ARG A 220     4453   3138   3932   -221    319   -225
ATOM   1826  CG  ARG A 220      12.008  -2.256  -8.321  1.00 29.41           C  
ANISOU 1826  CG  ARG A 220     4341   3014   3818   -183    313   -199
ATOM   1827  CD  ARG A 220      11.405  -1.269  -9.324  1.00 38.76           C  
ANISOU 1827  CD  ARG A 220     5537   4179   5012   -195    306   -246
ATOM   1828  NE  ARG A 220      12.208  -0.007  -9.604  1.00 46.19           N  
ANISOU 1828  NE  ARG A 220     6477   5093   5981   -167    321   -227
ATOM   1829  CZ  ARG A 220      11.762   1.066 -10.214  1.00 44.07           C  
ANISOU 1829  CZ  ARG A 220     6211   4821   5711   -168    314   -260
ATOM   1830  NH1 ARG A 220      10.519   1.260 -10.614  1.00 42.18           N  
ANISOU 1830  NH1 ARG A 220     5986   4602   5438   -198    291   -308
ATOM   1831  NH2 ARG A 220      12.642   2.041 -10.262  1.00 51.00           N1+
ANISOU 1831  NH2 ARG A 220     7080   5675   6623   -141    331   -248
ATOM   1832  H   ARG A 220       9.786  -3.809  -6.499  1.00 25.59           H  
ATOM   1833  HA  ARG A 220       9.656  -3.555  -9.520  1.00 32.39           H  
ATOM   1834  HB3 ARG A 220      12.054  -4.036  -9.391  1.00 30.33           H  
ATOM   1835  HB2 ARG A 220      11.977  -4.270  -7.661  1.00 30.33           H  
ATOM   1836  HG3 ARG A 220      13.077  -2.209  -8.529  1.00 29.41           H  
ATOM   1837  HG2 ARG A 220      11.796  -1.804  -7.352  1.00 29.41           H  
ATOM   1838  HD3 ARG A 220      10.414  -1.008  -8.954  1.00 38.76           H  
ATOM   1839  HD2 ARG A 220      11.167  -1.755 -10.270  1.00 38.76           H  
ATOM   1840  HE  ARG A 220      13.164   0.057  -9.284  1.00 46.19           H  
ATOM   1841 HH12 ARG A 220      10.415   2.144 -11.092  1.00 42.18           H  
ATOM   1842 HH11 ARG A 220       9.892   0.470 -10.673  1.00 42.18           H  
ATOM   1843 HH22 ARG A 220      12.299   2.929 -10.601  1.00 51.00           H  
ATOM   1844 HH21 ARG A 220      13.633   1.994 -10.072  1.00 51.00           H  
ATOM   1845  N   GLN A 221      10.486  -6.358  -8.121  1.00 30.60           N  
ANISOU 1845  N   GLN A 221     4459   3216   3950   -282    311   -287
ATOM   1846  CA  GLN A 221      10.701  -7.736  -8.485  1.00 30.63           C  
ANISOU 1846  CA  GLN A 221     4452   3209   3978   -322    328   -322
ATOM   1847  C   GLN A 221      10.390  -8.620  -7.275  1.00 29.20           C  
ANISOU 1847  C   GLN A 221     4238   3087   3768   -324    321   -324
ATOM   1848  O   GLN A 221      10.864  -8.459  -6.129  1.00 35.09           O  
ANISOU 1848  O   GLN A 221     4979   3869   4486   -298    324   -278
ATOM   1849  CB  GLN A 221      12.178  -8.005  -8.814  1.00 28.81           C  
ANISOU 1849  CB  GLN A 221     4232   2917   3797   -345    386   -294
ATOM   1850  CG  GLN A 221      12.805  -7.081  -9.824  1.00 38.37           C  
ANISOU 1850  CG  GLN A 221     5471   4067   5042   -347    396   -305
ATOM   1851  CD  GLN A 221      14.266  -7.352 -10.084  1.00 40.92           C  
ANISOU 1851  CD  GLN A 221     5806   4327   5415   -366    447   -278
ATOM   1852  OE1 GLN A 221      15.168  -6.751  -9.535  1.00 41.28           O  
ANISOU 1852  OE1 GLN A 221     5861   4351   5471   -345    469   -224
ATOM   1853  NE2 GLN A 221      14.548  -8.175 -11.034  1.00 47.92           N  
ANISOU 1853  NE2 GLN A 221     6694   5180   6333   -405    461   -318
ATOM   1854  H   GLN A 221      10.921  -5.995  -7.284  1.00 30.60           H  
ATOM   1855  HA  GLN A 221      10.120  -8.067  -9.345  1.00 30.63           H  
ATOM   1856  HB3 GLN A 221      12.353  -9.048  -9.077  1.00 28.81           H  
ATOM   1857  HB2 GLN A 221      12.754  -7.937  -7.891  1.00 28.81           H  
ATOM   1858  HG3 GLN A 221      12.588  -6.038  -9.594  1.00 38.37           H  
ATOM   1859  HG2 GLN A 221      12.281  -7.040 -10.780  1.00 38.37           H  
ATOM   1860 HE22 GLN A 221      15.533  -8.204 -11.254  1.00 47.92           H  
ATOM   1861 HE21 GLN A 221      13.779  -8.685 -11.445  1.00 47.92           H  
ATOM   1862  N   ARG A 222       9.525  -9.632  -7.642  1.00 32.49           N  
ANISOU 1862  N   ARG A 222     4635   3514   4196   -355    311   -380
ATOM   1863  CA  ARG A 222       9.164 -10.680  -6.728  1.00 31.22           C  
ANISOU 1863  CA  ARG A 222     4437   3411   4016   -361    307   -398
ATOM   1864  C   ARG A 222      10.367 -11.681  -6.494  1.00 32.98           C  
ANISOU 1864  C   ARG A 222     4645   3618   4266   -396    373   -374
ATOM   1865  O   ARG A 222      11.218 -11.904  -7.387  1.00 33.21           O  
ANISOU 1865  O   ARG A 222     4692   3588   4338   -422    411   -363
ATOM   1866  CB  ARG A 222       7.968 -11.471  -7.261  1.00 42.38           C  
ANISOU 1866  CB  ARG A 222     5829   4845   5427   -372    253   -480
ATOM   1867  CG  ARG A 222       6.550 -10.715  -7.408  1.00 50.01           C  
ANISOU 1867  CG  ARG A 222     6828   5794   6380   -358    194   -512
ATOM   1868  CD  ARG A 222       5.668 -11.071  -8.554  1.00 44.18           C  
ANISOU 1868  CD  ARG A 222     6074   5084   5627   -360    125   -589
ATOM   1869  NE  ARG A 222       5.304 -12.509  -8.609  1.00 44.54           N  
ANISOU 1869  NE  ARG A 222     6080   5138   5707   -389    139   -636
ATOM   1870  CZ  ARG A 222       5.564 -13.405  -9.573  1.00 49.11           C  
ANISOU 1870  CZ  ARG A 222     6662   5666   6330   -424    149   -675
ATOM   1871  NH1 ARG A 222       6.127 -12.983 -10.696  1.00 45.63           N  
ANISOU 1871  NH1 ARG A 222     6267   5164   5906   -435    150   -672
ATOM   1872  NH2 ARG A 222       5.293 -14.751  -9.475  1.00 49.65           N1+
ANISOU 1872  NH2 ARG A 222     6686   5748   6430   -449    160   -721
ATOM   1873  H   ARG A 222       9.220  -9.787  -8.592  1.00 32.49           H  
ATOM   1874  HA  ARG A 222       8.810 -10.292  -5.772  1.00 31.22           H  
ATOM   1875  HB3 ARG A 222       7.867 -12.200  -6.457  1.00 42.38           H  
ATOM   1876  HB2 ARG A 222       8.234 -11.903  -8.226  1.00 42.38           H  
ATOM   1877  HG3 ARG A 222       6.769  -9.673  -7.642  1.00 50.01           H  
ATOM   1878  HG2 ARG A 222       5.967 -10.675  -6.488  1.00 50.01           H  
ATOM   1879  HD3 ARG A 222       6.058 -10.582  -9.447  1.00 44.18           H  
ATOM   1880  HD2 ARG A 222       4.687 -10.599  -8.500  1.00 44.18           H  
ATOM   1881  HE  ARG A 222       4.749 -12.877  -7.849  1.00 44.54           H  
ATOM   1882 HH12 ARG A 222       6.345 -13.611 -11.457  1.00 45.63           H  
ATOM   1883 HH11 ARG A 222       6.158 -11.991 -10.883  1.00 45.63           H  
ATOM   1884 HH22 ARG A 222       5.422 -15.503 -10.137  1.00 49.65           H  
ATOM   1885 HH21 ARG A 222       4.670 -14.930  -8.701  1.00 49.65           H  
ATOM   1886  N   PHE A 223      10.392 -12.162  -5.229  1.00 32.13           N  
ANISOU 1886  N   PHE A 223     4508   3566   4134   -400    387   -369
ATOM   1887  CA  PHE A 223      11.418 -13.145  -4.786  1.00 34.39           C  
ANISOU 1887  CA  PHE A 223     4785   3843   4440   -442    454   -346
ATOM   1888  C   PHE A 223      10.852 -14.253  -3.951  1.00 35.59           C  
ANISOU 1888  C   PHE A 223     4888   4063   4571   -459    460   -383
ATOM   1889  O   PHE A 223       9.825 -13.928  -3.234  1.00 35.17           O  
ANISOU 1889  O   PHE A 223     4811   4069   4483   -430    413   -415
ATOM   1890  CB  PHE A 223      12.464 -12.400  -3.910  1.00 35.35           C  
ANISOU 1890  CB  PHE A 223     4945   3939   4549   -432    494   -256
ATOM   1891  CG  PHE A 223      12.125 -11.747  -2.623  1.00 34.09           C  
ANISOU 1891  CG  PHE A 223     4789   3831   4333   -390    474   -217
ATOM   1892  CD1 PHE A 223      12.059 -12.556  -1.494  1.00 34.88           C  
ANISOU 1892  CD1 PHE A 223     4861   3994   4396   -401    489   -221
ATOM   1893  CD2 PHE A 223      12.162 -10.350  -2.467  1.00 33.05           C  
ANISOU 1893  CD2 PHE A 223     4686   3685   4185   -343    442   -177
ATOM   1894  CE1 PHE A 223      11.851 -11.930  -0.279  1.00 33.37           C  
ANISOU 1894  CE1 PHE A 223     4678   3849   4152   -363    469   -184
ATOM   1895  CE2 PHE A 223      11.911  -9.702  -1.285  1.00 33.15           C  
ANISOU 1895  CE2 PHE A 223     4703   3743   4149   -304    421   -141
ATOM   1896  CZ  PHE A 223      11.738 -10.544  -0.166  1.00 34.71           C  
ANISOU 1896  CZ  PHE A 223     4879   4000   4308   -313    433   -142
ATOM   1897  H   PHE A 223       9.614 -12.078  -4.590  1.00 32.13           H  
ATOM   1898  HA  PHE A 223      11.986 -13.590  -5.603  1.00 34.39           H  
ATOM   1899  HB3 PHE A 223      12.872 -11.643  -4.580  1.00 35.35           H  
ATOM   1900  HB2 PHE A 223      13.296 -13.088  -3.760  1.00 35.35           H  
ATOM   1901  HD1 PHE A 223      11.970 -13.633  -1.493  1.00 34.88           H  
ATOM   1902  HD2 PHE A 223      12.420  -9.746  -3.325  1.00 33.05           H  
ATOM   1903  HE1 PHE A 223      11.619 -12.579   0.552  1.00 33.37           H  
ATOM   1904  HE2 PHE A 223      11.974  -8.635  -1.130  1.00 33.15           H  
ATOM   1905  HZ  PHE A 223      11.470 -10.038   0.750  1.00 34.71           H  
ATOM   1906  N   LYS A 224      11.522 -15.373  -3.893  1.00 37.04           N  
ANISOU 1906  N   LYS A 224     5056   4239   4778   -510    521   -382
ATOM   1907  CA  LYS A 224      11.334 -16.352  -2.877  1.00 40.43           C  
ANISOU 1907  CA  LYS A 224     5437   4731   5194   -539    548   -418
ATOM   1908  C   LYS A 224      12.552 -16.333  -1.965  1.00 38.95           C  
ANISOU 1908  C   LYS A 224     5274   4546   4980   -563    615   -343
ATOM   1909  O   LYS A 224      13.663 -16.067  -2.435  1.00 34.12           O  
ANISOU 1909  O   LYS A 224     4694   3876   4394   -599    664   -302
ATOM   1910  CB  LYS A 224      11.260 -17.735  -3.605  1.00 41.13           C  
ANISOU 1910  CB  LYS A 224     5483   4808   5335   -588    563   -493
ATOM   1911  CG  LYS A 224       9.995 -17.889  -4.427  1.00 45.07           C  
ANISOU 1911  CG  LYS A 224     5934   5355   5834   -638    620   -520
ATOM   1912  CD  LYS A 224       9.973 -19.249  -5.205  1.00 53.94           C  
ANISOU 1912  CD  LYS A 224     7022   6450   7022   -691    642   -584
ATOM   1913  CE  LYS A 224       8.621 -19.645  -5.810  1.00 53.46           C  
ANISOU 1913  CE  LYS A 224     7012   6303   6999   -719    679   -533
ATOM   1914  NZ  LYS A 224       8.614 -20.833  -6.621  1.00 47.24           N1+
ANISOU 1914  NZ  LYS A 224     6193   5481   6276   -769    696   -594
ATOM   1915  H   LYS A 224      12.449 -15.396  -4.295  1.00 37.04           H  
ATOM   1916  HA  LYS A 224      10.443 -16.180  -2.274  1.00 40.43           H  
ATOM   1917  HB3 LYS A 224      11.172 -18.462  -2.797  1.00 41.13           H  
ATOM   1918  HB2 LYS A 224      12.164 -18.004  -4.151  1.00 41.13           H  
ATOM   1919  HG3 LYS A 224       9.916 -17.086  -5.159  1.00 45.07           H  
ATOM   1920  HG2 LYS A 224       9.102 -17.866  -3.802  1.00 45.07           H  
ATOM   1921  HD3 LYS A 224      10.346 -20.113  -4.653  1.00 53.94           H  
ATOM   1922  HD2 LYS A 224      10.751 -19.255  -5.969  1.00 53.94           H  
ATOM   1923  HE3 LYS A 224       8.195 -18.814  -6.372  1.00 53.46           H  
ATOM   1924  HE2 LYS A 224       7.899 -19.771  -5.003  1.00 53.46           H  
ATOM   1925  HZ1 LYS A 224       7.661 -20.918  -6.944  1.00 47.24           H  
ATOM   1926  HZ2 LYS A 224       9.189 -20.859  -7.451  1.00 47.24           H  
ATOM   1927  HZ3 LYS A 224       8.738 -21.671  -6.071  1.00 47.24           H  
ATOM   1928  N   VAL A 225      12.408 -16.724  -0.692  1.00 38.23           N  
ANISOU 1928  N   VAL A 225     5174   4519   4834   -546    616   -327
ATOM   1929  CA  VAL A 225      13.396 -16.685   0.315  1.00 35.80           C  
ANISOU 1929  CA  VAL A 225     4901   4210   4490   -567    673   -252
ATOM   1930  C   VAL A 225      14.010 -18.076   0.456  1.00 45.85           C  
ANISOU 1930  C   VAL A 225     6156   5480   5784   -644    748   -267
ATOM   1931  O   VAL A 225      13.318 -19.072   0.510  1.00 44.01           O  
ANISOU 1931  O   VAL A 225     5861   5298   5562   -673    760   -342
ATOM   1932  CB  VAL A 225      12.699 -16.371   1.630  1.00 35.30           C  
ANISOU 1932  CB  VAL A 225     4831   4221   4362   -534    656   -239
ATOM   1933  CG1 VAL A 225      13.575 -16.585   2.856  1.00 37.12           C  
ANISOU 1933  CG1 VAL A 225     5105   4448   4550   -563    717   -164
ATOM   1934  CG2 VAL A 225      12.246 -14.907   1.723  1.00 44.13           C  
ANISOU 1934  CG2 VAL A 225     5970   5338   5460   -461    583   -219
ATOM   1935  H   VAL A 225      11.443 -16.861  -0.431  1.00 38.23           H  
ATOM   1936  HA  VAL A 225      14.208 -15.989   0.102  1.00 35.80           H  
ATOM   1937  HB  VAL A 225      11.924 -17.132   1.723  1.00 35.30           H  
ATOM   1938 HG11 VAL A 225      13.121 -16.217   3.776  1.00 37.12           H  
ATOM   1939 HG12 VAL A 225      13.796 -17.625   3.099  1.00 37.12           H  
ATOM   1940 HG13 VAL A 225      14.496 -16.003   2.823  1.00 37.12           H  
ATOM   1941 HG21 VAL A 225      11.423 -14.656   1.054  1.00 44.13           H  
ATOM   1942 HG22 VAL A 225      11.856 -14.799   2.735  1.00 44.13           H  
ATOM   1943 HG23 VAL A 225      13.136 -14.290   1.598  1.00 44.13           H  
ATOM   1944  N   LEU A 226      15.343 -18.059   0.622  1.00 41.66           N  
ANISOU 1944  N   LEU A 226     5679   4888   5261   -677    797   -199
ATOM   1945  CA  LEU A 226      16.226 -19.137   1.023  1.00 39.77           C  
ANISOU 1945  CA  LEU A 226     5437   4640   5032   -757    873   -199
ATOM   1946  C   LEU A 226      16.449 -18.854   2.506  1.00 40.06           C  
ANISOU 1946  C   LEU A 226     5507   4709   5006   -784    923   -142
ATOM   1947  O   LEU A 226      16.135 -19.800   3.228  1.00 33.52           O  
ANISOU 1947  O   LEU A 226     4649   3921   4165   -847    983   -170
ATOM   1948  CB  LEU A 226      17.595 -19.139   0.208  1.00 36.59           C  
ANISOU 1948  CB  LEU A 226     5080   4143   4679   -785    895   -162
ATOM   1949  CG  LEU A 226      17.553 -19.470  -1.356  1.00 38.07           C  
ANISOU 1949  CG  LEU A 226     5234   4296   4933   -781    863   -226
ATOM   1950  CD1 LEU A 226      16.627 -20.669  -1.700  1.00 40.10           C  
ANISOU 1950  CD1 LEU A 226     5548   4458   5232   -794    877   -179
ATOM   1951  CD2 LEU A 226      17.240 -18.194  -2.169  1.00 43.09           C  
ANISOU 1951  CD2 LEU A 226     5800   4973   5600   -834    891   -312
ATOM   1952  H   LEU A 226      15.714 -17.120   0.612  1.00 41.66           H  
ATOM   1953  HA  LEU A 226      15.773 -20.111   0.841  1.00 39.77           H  
ATOM   1954  HB3 LEU A 226      18.136 -19.944   0.706  1.00 36.59           H  
ATOM   1955  HB2 LEU A 226      18.167 -18.232   0.405  1.00 36.59           H  
ATOM   1956  HG  LEU A 226      18.601 -19.687  -1.560  1.00 38.07           H  
ATOM   1957 HD11 LEU A 226      16.440 -20.937  -2.740  1.00 40.10           H  
ATOM   1958 HD12 LEU A 226      16.929 -21.576  -1.177  1.00 40.10           H  
ATOM   1959 HD13 LEU A 226      15.598 -20.423  -1.439  1.00 40.10           H  
ATOM   1960 HD21 LEU A 226      16.194 -18.104  -2.460  1.00 43.09           H  
ATOM   1961 HD22 LEU A 226      17.703 -17.315  -1.719  1.00 43.09           H  
ATOM   1962 HD23 LEU A 226      17.759 -18.250  -3.126  1.00 43.09           H  
ATOM   1963  N   GLU A 227      16.857 -17.715   3.003  1.00 38.92           N  
ANISOU 1963  N   GLU A 227     5422   4547   4817   -739    899    -66
ATOM   1964  CA  GLU A 227      17.216 -17.579   4.417  1.00 41.51           C  
ANISOU 1964  CA  GLU A 227     5799   4892   5080   -763    940     -2
ATOM   1965  C   GLU A 227      17.226 -16.108   4.887  1.00 37.08           C  
ANISOU 1965  C   GLU A 227     5281   4333   4475   -687    884     54
ATOM   1966  O   GLU A 227      17.350 -15.203   4.030  1.00 38.27           O  
ANISOU 1966  O   GLU A 227     5449   4438   4653   -631    830     72
ATOM   1967  CB  GLU A 227      18.507 -18.394   4.700  1.00 48.98           C  
ANISOU 1967  CB  GLU A 227     6813   5765   6032   -827    998     61
ATOM   1968  CG  GLU A 227      19.679 -18.253   3.674  1.00 53.77           C  
ANISOU 1968  CG  GLU A 227     7384   6388   6660   -918   1072     15
ATOM   1969  CD  GLU A 227      20.943 -18.984   4.158  1.00 56.73           C  
ANISOU 1969  CD  GLU A 227     7722   6852   6979   -957   1119    -17
ATOM   1970  OE1 GLU A 227      20.793 -19.995   4.950  1.00 53.81           O  
ANISOU 1970  OE1 GLU A 227     7372   6525   6548   -917   1098     12
ATOM   1971  OE2 GLU A 227      22.061 -18.636   3.690  1.00 50.60           O1-
ANISOU 1971  OE2 GLU A 227     6894   6108   6223  -1027   1176    -76
ATOM   1972  H   GLU A 227      16.826 -16.867   2.456  1.00 38.92           H  
ATOM   1973  HA  GLU A 227      16.413 -18.052   4.981  1.00 41.51           H  
ATOM   1974  HB3 GLU A 227      18.177 -19.431   4.658  1.00 48.98           H  
ATOM   1975  HB2 GLU A 227      18.945 -18.081   5.649  1.00 48.98           H  
ATOM   1976  HG3 GLU A 227      19.927 -17.208   3.487  1.00 53.77           H  
ATOM   1977  HG2 GLU A 227      19.371 -18.706   2.732  1.00 53.77           H  
ATOM   1978  N   LEU A 228      17.020 -15.913   6.219  1.00 39.39           N  
ANISOU 1978  N   LEU A 228     5586   4680   4700   -688    899     76
ATOM   1979  CA  LEU A 228      17.023 -14.674   6.917  1.00 42.26           C  
ANISOU 1979  CA  LEU A 228     5991   5049   5017   -621    848    130
ATOM   1980  C   LEU A 228      18.243 -14.706   7.886  1.00 38.41           C  
ANISOU 1980  C   LEU A 228     5588   4537   4470   -647    883    216
ATOM   1981  O   LEU A 228      18.400 -15.634   8.679  1.00 40.66           O  
ANISOU 1981  O   LEU A 228     5884   4838   4726   -720    951    218
ATOM   1982  CB  LEU A 228      15.619 -14.517   7.558  1.00 37.22           C  
ANISOU 1982  CB  LEU A 228     5291   4502   4349   -577    809     73
ATOM   1983  CG  LEU A 228      15.387 -13.235   8.312  1.00 44.80           C  
ANISOU 1983  CG  LEU A 228     6221   5471   5331   -499    726     44
ATOM   1984  CD1 LEU A 228      15.352 -12.004   7.272  1.00 50.09           C  
ANISOU 1984  CD1 LEU A 228     6879   6080   6072   -497    708     20
ATOM   1985  CD2 LEU A 228      14.108 -13.276   9.239  1.00 45.41           C  
ANISOU 1985  CD2 LEU A 228     6224   5639   5390   -486    706    -36
ATOM   1986  H   LEU A 228      16.707 -16.751   6.688  1.00 39.39           H  
ATOM   1987  HA  LEU A 228      17.301 -13.826   6.293  1.00 42.26           H  
ATOM   1988  HB3 LEU A 228      15.517 -15.377   8.220  1.00 37.22           H  
ATOM   1989  HB2 LEU A 228      14.722 -14.603   6.945  1.00 37.22           H  
ATOM   1990  HG  LEU A 228      16.278 -13.013   8.900  1.00 44.80           H  
ATOM   1991 HD11 LEU A 228      15.528 -12.392   6.269  1.00 50.09           H  
ATOM   1992 HD12 LEU A 228      14.349 -11.577   7.256  1.00 50.09           H  
ATOM   1993 HD13 LEU A 228      16.149 -11.273   7.412  1.00 50.09           H  
ATOM   1994 HD21 LEU A 228      13.234 -13.751   8.794  1.00 45.41           H  
ATOM   1995 HD22 LEU A 228      14.319 -13.898  10.109  1.00 45.41           H  
ATOM   1996 HD23 LEU A 228      13.918 -12.248   9.547  1.00 45.41           H  
ATOM   1997  N   ARG A 229      19.171 -13.716   7.824  1.00 38.82           N  
ANISOU 1997  N   ARG A 229     5701   4548   4502   -590    835    284
ATOM   1998  CA  ARG A 229      20.334 -13.451   8.588  1.00 42.91           C  
ANISOU 1998  CA  ARG A 229     6310   5033   4961   -606    852    368
ATOM   1999  C   ARG A 229      20.399 -12.031   9.132  1.00 43.55           C  
ANISOU 1999  C   ARG A 229     6419   5121   5007   -523    782    408
ATOM   2000  O   ARG A 229      20.275 -11.127   8.352  1.00 45.46           O  
ANISOU 2000  O   ARG A 229     6653   5329   5291   -458    721    410
ATOM   2001  CB  ARG A 229      21.496 -13.720   7.639  1.00 41.23           C  
ANISOU 2001  CB  ARG A 229     6170   4716   4781   -637    867    426
ATOM   2002  CG  ARG A 229      21.720 -15.262   7.344  1.00 44.12           C  
ANISOU 2002  CG  ARG A 229     6643   5034   5087   -648    871    516
ATOM   2003  CD  ARG A 229      21.763 -15.647   5.892  1.00 45.28           C  
ANISOU 2003  CD  ARG A 229     6862   5072   5270   -677    878    568
ATOM   2004  NE  ARG A 229      22.888 -14.989   5.151  1.00 45.83           N  
ANISOU 2004  NE  ARG A 229     6929   5080   5403   -603    811    575
ATOM   2005  CZ  ARG A 229      24.018 -15.447   4.592  1.00 45.13           C  
ANISOU 2005  CZ  ARG A 229     6891   4895   5360   -608    801    610
ATOM   2006  NH1 ARG A 229      24.234 -16.764   4.530  1.00 35.07           N  
ANISOU 2006  NH1 ARG A 229     5680   3570   4075   -684    850    645
ATOM   2007  NH2 ARG A 229      24.927 -14.586   4.139  1.00 50.35           N1+
ANISOU 2007  NH2 ARG A 229     7541   5510   6078   -537    742    607
ATOM   2008  H   ARG A 229      18.927 -12.896   7.287  1.00 38.82           H  
ATOM   2009  HA  ARG A 229      20.295 -14.273   9.302  1.00 42.91           H  
ATOM   2010  HB3 ARG A 229      22.446 -13.455   8.104  1.00 41.23           H  
ATOM   2011  HB2 ARG A 229      21.504 -13.040   6.787  1.00 41.23           H  
ATOM   2012  HG3 ARG A 229      21.112 -15.986   7.887  1.00 44.12           H  
ATOM   2013  HG2 ARG A 229      22.742 -15.305   7.718  1.00 44.12           H  
ATOM   2014  HD3 ARG A 229      20.942 -15.047   5.499  1.00 45.28           H  
ATOM   2015  HD2 ARG A 229      21.467 -16.671   5.665  1.00 45.28           H  
ATOM   2016  HE  ARG A 229      22.789 -13.995   5.002  1.00 45.83           H  
ATOM   2017 HH12 ARG A 229      25.138 -17.080   4.209  1.00 35.07           H  
ATOM   2018 HH11 ARG A 229      23.547 -17.503   4.523  1.00 35.07           H  
ATOM   2019 HH22 ARG A 229      25.818 -14.875   3.762  1.00 50.35           H  
ATOM   2020 HH21 ARG A 229      24.813 -13.587   4.242  1.00 50.35           H  
ATOM   2021  N   THR A 230      20.603 -11.835  10.419  1.00 34.76           N  
ANISOU 2021  N   THR A 230     5338   4052   3817   -527    793    436
ATOM   2022  CA  THR A 230      20.882 -10.587  11.103  1.00 42.06           C  
ANISOU 2022  CA  THR A 230     6310   4966   4703   -457    730    490
ATOM   2023  C   THR A 230      22.405 -10.301  11.217  1.00 50.12           C  
ANISOU 2023  C   THR A 230     7443   5900   5702   -473    733    580
ATOM   2024  O   THR A 230      23.089 -11.097  11.877  1.00 51.31           O  
ANISOU 2024  O   THR A 230     7641   6028   5826   -552    797    604
ATOM   2025  CB  THR A 230      20.413 -10.683  12.594  1.00 50.40           C  
ANISOU 2025  CB  THR A 230     7347   6114   5687   -445    730    472
ATOM   2026  OG1 THR A 230      19.031 -11.043  12.605  1.00 60.31           O  
ANISOU 2026  OG1 THR A 230     8504   7442   6968   -415    706    390
ATOM   2027  CG2 THR A 230      20.606  -9.407  13.413  1.00 53.84           C  
ANISOU 2027  CG2 THR A 230     7846   6530   6079   -378    667    537
ATOM   2028  H   THR A 230      20.792 -12.627  11.017  1.00 34.76           H  
ATOM   2029  HA  THR A 230      20.374  -9.724  10.673  1.00 42.06           H  
ATOM   2030  HB  THR A 230      20.911 -11.548  13.031  1.00 50.40           H  
ATOM   2031  HG1 THR A 230      18.905 -11.889  12.169  1.00 60.31           H  
ATOM   2032 HG21 THR A 230      19.998  -9.289  14.309  1.00 53.84           H  
ATOM   2033 HG22 THR A 230      21.640  -9.375  13.758  1.00 53.84           H  
ATOM   2034 HG23 THR A 230      20.382  -8.601  12.714  1.00 53.84           H  
ATOM   2035  N   GLN A 231      22.980  -9.217  10.668  1.00 54.20           N  
ANISOU 2035  N   GLN A 231     6896   6348   7351    702   -792    962
ATOM   2036  CA  GLN A 231      24.398  -8.862  10.728  1.00 57.36           C  
ANISOU 2036  CA  GLN A 231     7239   6768   7787    782   -743   1016
ATOM   2037  C   GLN A 231      24.743  -7.968  11.934  1.00 61.73           C  
ANISOU 2037  C   GLN A 231     7708   7477   8270    877   -740   1039
ATOM   2038  O   GLN A 231      23.737  -7.460  12.504  1.00 63.68           O  
ANISOU 2038  O   GLN A 231     7939   7812   8444    878   -777   1008
ATOM   2039  CB  GLN A 231      24.629  -7.931   9.466  1.00 57.68           C  
ANISOU 2039  CB  GLN A 231     7312   6750   7853    740   -714    948
ATOM   2040  CG  GLN A 231      24.074  -8.411   8.113  1.00 56.20           C  
ANISOU 2040  CG  GLN A 231     7197   6417   7741    662   -709    930
ATOM   2041  CD  GLN A 231      24.540  -9.829   7.671  1.00 68.88           C  
ANISOU 2041  CD  GLN A 231     8829   7972   9370    631   -677    868
ATOM   2042  OE1 GLN A 231      23.672 -10.644   7.431  1.00 73.32           O  
ANISOU 2042  OE1 GLN A 231     9396   8587   9875    613   -681    794
ATOM   2043  NE2 GLN A 231      25.854 -10.101   7.501  1.00 67.69           N  
ANISOU 2043  NE2 GLN A 231     8694   7717   9309    625   -641    897
ATOM   2044  H   GLN A 231      22.313  -8.567  10.277  1.00 54.20           H  
ATOM   2045  HA  GLN A 231      24.999  -9.769  10.657  1.00 57.36           H  
ATOM   2046  HB3 GLN A 231      25.718  -7.877   9.443  1.00 57.68           H  
ATOM   2047  HB2 GLN A 231      24.259  -6.921   9.635  1.00 57.68           H  
ATOM   2048  HG3 GLN A 231      24.408  -7.695   7.361  1.00 56.20           H  
ATOM   2049  HG2 GLN A 231      22.989  -8.345   8.186  1.00 56.20           H  
ATOM   2050 HE22 GLN A 231      25.972 -11.012   7.080  1.00 67.69           H  
ATOM   2051 HE21 GLN A 231      26.537  -9.394   7.732  1.00 67.69           H  
ATOM   2052  N   SER A 232      25.992  -7.703  12.290  1.00 63.62           N  
ANISOU 2052  N   SER A 232     7890   7751   8531    958   -693   1090
ATOM   2053  CA  SER A 232      26.465  -6.874  13.442  1.00 61.00           C  
ANISOU 2053  CA  SER A 232     7480   7577   8120   1043   -679   1089
ATOM   2054  C   SER A 232      25.851  -5.448  13.615  1.00 69.03           C  
ANISOU 2054  C   SER A 232     8477   8693   9060   1027   -716   1003
ATOM   2055  O   SER A 232      25.810  -4.859  14.689  1.00 71.45           O  
ANISOU 2055  O   SER A 232     8728   9129   9291   1074   -741    994
ATOM   2056  CB  SER A 232      27.973  -6.892  13.489  1.00 62.28           C  
ANISOU 2056  CB  SER A 232     7599   7750   8316   1108   -612   1131
ATOM   2057  OG  SER A 232      28.461  -6.402  12.214  1.00 74.99           O  
ANISOU 2057  OG  SER A 232     9131   9508   9852   1178   -599   1127
ATOM   2058  H   SER A 232      26.799  -8.154  11.884  1.00 63.62           H  
ATOM   2059  HA  SER A 232      26.159  -7.349  14.374  1.00 61.00           H  
ATOM   2060  HB3 SER A 232      28.419  -7.872  13.663  1.00 62.28           H  
ATOM   2061  HB2 SER A 232      28.363  -6.221  14.255  1.00 62.28           H  
ATOM   2062  HG  SER A 232      29.183  -5.827  12.477  1.00 74.99           H  
ATOM   2063  N   ASP A 233      25.312  -4.906  12.530  1.00 75.60           N  
ANISOU 2063  N   ASP A 233     9361   9463   9900    947   -713    911
ATOM   2064  CA  ASP A 233      24.483  -3.666  12.414  1.00 70.65           C  
ANISOU 2064  CA  ASP A 233     8728   8913   9203    908   -735    797
ATOM   2065  C   ASP A 233      23.123  -3.764  13.113  1.00 67.46           C  
ANISOU 2065  C   ASP A 233     8368   8498   8764    832   -781    733
ATOM   2066  O   ASP A 233      22.393  -2.782  13.154  1.00 77.17           O  
ANISOU 2066  O   ASP A 233     9593   9785   9944    796   -796    636
ATOM   2067  CB  ASP A 233      24.283  -3.078  11.005  1.00 70.90           C  
ANISOU 2067  CB  ASP A 233     8800   8878   9260    854   -709    728
ATOM   2068  CG  ASP A 233      25.469  -2.705  10.205  1.00 76.04           C  
ANISOU 2068  CG  ASP A 233     9540   9364   9987    778   -700    733
ATOM   2069  OD1 ASP A 233      25.297  -2.180   9.051  1.00 79.31           O  
ANISOU 2069  OD1 ASP A 233     9991   9716  10429    751   -722    772
ATOM   2070  OD2 ASP A 233      26.598  -2.937  10.606  1.00 62.37           O1-
ANISOU 2070  OD2 ASP A 233     7838   7571   8287    748   -672    696
ATOM   2071  H   ASP A 233      25.572  -5.303  11.638  1.00 75.60           H  
ATOM   2072  HA  ASP A 233      25.047  -2.861  12.885  1.00 70.65           H  
ATOM   2073  HB3 ASP A 233      23.586  -2.240  11.013  1.00 70.90           H  
ATOM   2074  HB2 ASP A 233      23.726  -3.804  10.413  1.00 70.90           H  
ATOM   2075  N   GLY A 234      22.716  -4.957  13.396  1.00 58.83           N  
ANISOU 2075  N   GLY A 234     7317   7336   7701    809   -801    786
ATOM   2076  CA  GLY A 234      21.380  -5.331  13.893  1.00 61.24           C  
ANISOU 2076  CA  GLY A 234     7668   7623   7978    738   -839    737
ATOM   2077  C   GLY A 234      20.346  -5.222  12.742  1.00 60.64           C  
ANISOU 2077  C   GLY A 234     7682   7428   7931    631   -842    671
ATOM   2078  O   GLY A 234      19.131  -5.257  12.968  1.00 57.85           O  
ANISOU 2078  O   GLY A 234     7378   7029   7573    574   -868    660
ATOM   2079  H   GLY A 234      23.389  -5.646  13.090  1.00 58.83           H  
ATOM   2080  HA3 GLY A 234      21.111  -4.736  14.766  1.00 61.24           H  
ATOM   2081  HA2 GLY A 234      21.441  -6.354  14.263  1.00 61.24           H  
ATOM   2082  N   ILE A 235      20.815  -5.024  11.470  1.00 59.04           N  
ANISOU 2082  N   ILE A 235     7502   7177   7755    606   -815    630
ATOM   2083  CA  ILE A 235      20.103  -5.087  10.238  1.00 55.43           C  
ANISOU 2083  CA  ILE A 235     7129   6607   7325    512   -815    575
ATOM   2084  C   ILE A 235      19.935  -6.514   9.823  1.00 49.78           C  
ANISOU 2084  C   ILE A 235     6461   5786   6668    490   -823    641
ATOM   2085  O   ILE A 235      20.928  -7.233   9.684  1.00 48.42           O  
ANISOU 2085  O   ILE A 235     6260   5594   6542    545   -806    722
ATOM   2086  CB  ILE A 235      20.833  -4.268   9.109  1.00 55.49           C  
ANISOU 2086  CB  ILE A 235     7145   6590   7350    501   -782    524
ATOM   2087  CG1 ILE A 235      20.990  -2.756   9.443  1.00 52.10           C  
ANISOU 2087  CG1 ILE A 235     6680   6253   6863    499   -780    439
ATOM   2088  CG2 ILE A 235      20.360  -4.499   7.638  1.00 53.21           C  
ANISOU 2088  CG2 ILE A 235     6941   6177   7099    420   -778    490
ATOM   2089  CD1 ILE A 235      19.632  -2.038   9.615  1.00 53.13           C  
ANISOU 2089  CD1 ILE A 235     6815   6368   7004    488   -747    385
ATOM   2090  H   ILE A 235      21.752  -5.367  11.314  1.00 59.04           H  
ATOM   2091  HA  ILE A 235      19.118  -4.653  10.413  1.00 55.43           H  
ATOM   2092  HB  ILE A 235      21.838  -4.687   9.057  1.00 55.49           H  
ATOM   2093 HG13 ILE A 235      21.629  -2.208   8.751  1.00 52.10           H  
ATOM   2094 HG12 ILE A 235      21.574  -2.632  10.356  1.00 52.10           H  
ATOM   2095 HG21 ILE A 235      20.327  -5.481   7.166  1.00 53.21           H  
ATOM   2096 HG22 ILE A 235      19.357  -4.105   7.469  1.00 53.21           H  
ATOM   2097 HG23 ILE A 235      21.012  -3.939   6.967  1.00 53.21           H  
ATOM   2098 HD11 ILE A 235      19.156  -2.287  10.564  1.00 53.13           H  
ATOM   2099 HD12 ILE A 235      19.772  -0.963   9.510  1.00 53.13           H  
ATOM   2100 HD13 ILE A 235      18.808  -2.359   8.978  1.00 53.13           H  
ATOM   2101  N   GLN A 236      18.695  -6.929   9.462  1.00 42.30           N  
ANISOU 2101  N   GLN A 236     5582   4771   5719    412   -844    606
ATOM   2102  CA  GLN A 236      18.442  -8.185   8.877  1.00 41.02           C  
ANISOU 2102  CA  GLN A 236     5464   4517   5605    382   -857    655
ATOM   2103  C   GLN A 236      18.608  -8.077   7.318  1.00 37.16           C  
ANISOU 2103  C   GLN A 236     5022   3927   5169    340   -837    628
ATOM   2104  O   GLN A 236      18.350  -7.027   6.718  1.00 35.74           O  
ANISOU 2104  O   GLN A 236     4864   3740   4976    310   -820    558
ATOM   2105  CB  GLN A 236      17.007  -8.628   9.319  1.00 38.96           C  
ANISOU 2105  CB  GLN A 236     5247   4246   5310    324   -891    635
ATOM   2106  CG  GLN A 236      16.995  -9.448  10.608  1.00 46.26           C  
ANISOU 2106  CG  GLN A 236     6182   5130   6264    326   -915    712
ATOM   2107  CD  GLN A 236      15.559 -10.036  10.853  1.00 48.92           C  
ANISOU 2107  CD  GLN A 236     6539   5494   6554    296   -946    708
ATOM   2108  OE1 GLN A 236      14.543  -9.356  10.634  1.00 42.41           O  
ANISOU 2108  OE1 GLN A 236     5719   4717   5678    273   -946    646
ATOM   2109  NE2 GLN A 236      15.553 -11.263  11.315  1.00 53.20           N  
ANISOU 2109  NE2 GLN A 236     7090   6005   7118    296   -968    775
ATOM   2110  H   GLN A 236      17.930  -6.270   9.421  1.00 42.30           H  
ATOM   2111  HA  GLN A 236      19.101  -8.971   9.245  1.00 41.02           H  
ATOM   2112  HB3 GLN A 236      16.708  -9.263   8.485  1.00 38.96           H  
ATOM   2113  HB2 GLN A 236      16.268  -7.838   9.455  1.00 38.96           H  
ATOM   2114  HG3 GLN A 236      17.247  -8.847  11.482  1.00 46.26           H  
ATOM   2115  HG2 GLN A 236      17.698 -10.280  10.600  1.00 46.26           H  
ATOM   2116 HE22 GLN A 236      14.730 -11.754  11.632  1.00 53.20           H  
ATOM   2117 HE21 GLN A 236      16.418 -11.757  11.481  1.00 53.20           H  
ATOM   2118  N   GLN A 237      19.010  -9.133   6.667  1.00 39.43           N  
ANISOU 2118  N   GLN A 237     5322   4139   5521    338   -836    684
ATOM   2119  CA  GLN A 237      19.046  -9.312   5.139  1.00 38.28           C  
ANISOU 2119  CA  GLN A 237     5220   3892   5432    294   -819    656
ATOM   2120  C   GLN A 237      18.560 -10.711   4.913  1.00 36.51           C  
ANISOU 2120  C   GLN A 237     5047   3601   5223    234   -851    657
ATOM   2121  O   GLN A 237      18.862 -11.626   5.639  1.00 39.07           O  
ANISOU 2121  O   GLN A 237     5358   3940   5546    246   -876    714
ATOM   2122  CB  GLN A 237      20.489  -8.951   4.698  1.00 45.39           C  
ANISOU 2122  CB  GLN A 237     6081   4755   6411    349   -779    714
ATOM   2123  CG  GLN A 237      21.097  -7.645   5.235  1.00 47.11           C  
ANISOU 2123  CG  GLN A 237     6329   4900   6671    319   -746    660
ATOM   2124  CD  GLN A 237      22.428  -7.289   4.590  1.00 53.68           C  
ANISOU 2124  CD  GLN A 237     7112   5774   7509    383   -701    671
ATOM   2125  OE1 GLN A 237      23.224  -8.222   4.329  1.00 54.32           O  
ANISOU 2125  OE1 GLN A 237     7131   5936   7572    456   -692    728
ATOM   2126  NE2 GLN A 237      22.778  -6.004   4.447  1.00 53.74           N  
ANISOU 2126  NE2 GLN A 237     7147   5732   7540    357   -673    616
ATOM   2127  H   GLN A 237      19.426  -9.908   7.162  1.00 39.43           H  
ATOM   2128  HA  GLN A 237      18.311  -8.610   4.746  1.00 38.28           H  
ATOM   2129  HB3 GLN A 237      20.566  -8.968   3.611  1.00 45.39           H  
ATOM   2130  HB2 GLN A 237      21.153  -9.782   4.936  1.00 45.39           H  
ATOM   2131  HG3 GLN A 237      21.309  -7.749   6.299  1.00 47.11           H  
ATOM   2132  HG2 GLN A 237      20.494  -6.743   5.132  1.00 47.11           H  
ATOM   2133 HE22 GLN A 237      23.685  -5.780   4.064  1.00 53.74           H  
ATOM   2134 HE21 GLN A 237      22.055  -5.298   4.471  1.00 53.74           H  
ATOM   2135  N   ALA A 238      17.740 -10.814   3.849  1.00 35.57           N  
ANISOU 2135  N   ALA A 238     4983   3416   5115    171   -851    593
ATOM   2136  CA  ALA A 238      17.416 -12.109   3.246  1.00 38.26           C  
ANISOU 2136  CA  ALA A 238     5373   3708   5456    110   -884    580
ATOM   2137  C   ALA A 238      18.355 -12.346   2.090  1.00 36.83           C  
ANISOU 2137  C   ALA A 238     5217   3435   5341     76   -871    551
ATOM   2138  O   ALA A 238      18.463 -11.489   1.192  1.00 38.54           O  
ANISOU 2138  O   ALA A 238     5453   3629   5560     60   -848    491
ATOM   2139  CB  ALA A 238      15.944 -12.183   2.915  1.00 35.73           C  
ANISOU 2139  CB  ALA A 238     5099   3420   5058     60   -903    516
ATOM   2140  H   ALA A 238      17.435 -10.073   3.233  1.00 35.57           H  
ATOM   2141  HA  ALA A 238      17.466 -12.810   4.079  1.00 38.26           H  
ATOM   2142  HB1 ALA A 238      15.790 -13.139   2.415  1.00 35.73           H  
ATOM   2143  HB2 ALA A 238      15.339 -12.318   3.811  1.00 35.73           H  
ATOM   2144  HB3 ALA A 238      15.623 -11.395   2.234  1.00 35.73           H  
ATOM   2145  N   LYS A 239      18.653 -13.701   2.098  1.00 31.02           N  
ANISOU 2145  N   LYS A 239     4479   2647   4660     64   -886    589
ATOM   2146  CA  LYS A 239      19.187 -14.411   0.945  1.00 34.82           C  
ANISOU 2146  CA  LYS A 239     4982   3040   5207     23   -879    551
ATOM   2147  C   LYS A 239      17.949 -14.797   0.122  1.00 29.52           C  
ANISOU 2147  C   LYS A 239     4366   2364   4486    -46   -919    496
ATOM   2148  O   LYS A 239      17.183 -15.643   0.659  1.00 34.01           O  
ANISOU 2148  O   LYS A 239     4937   2946   5040    -59   -953    532
ATOM   2149  CB  LYS A 239      20.055 -15.718   1.190  1.00 41.91           C  
ANISOU 2149  CB  LYS A 239     5839   3881   6205     49   -866    620
ATOM   2150  CG  LYS A 239      20.708 -16.381  -0.077  1.00 44.62           C  
ANISOU 2150  CG  LYS A 239     6192   4129   6632     12   -846    573
ATOM   2151  CD  LYS A 239      21.598 -17.608   0.220  1.00 38.69           C  
ANISOU 2151  CD  LYS A 239     5387   3329   5985     48   -812    642
ATOM   2152  CE  LYS A 239      22.990 -17.249   0.701  1.00 42.90           C  
ANISOU 2152  CE  LYS A 239     5928   3800   6572    -11   -819    599
ATOM   2153  NZ  LYS A 239      23.761 -18.429   1.083  1.00 44.62           N1+
ANISOU 2153  NZ  LYS A 239     6082   3999   6874     25   -766    658
ATOM   2154  H   LYS A 239      18.385 -14.276   2.884  1.00 31.02           H  
ATOM   2155  HA  LYS A 239      19.759 -13.712   0.335  1.00 34.82           H  
ATOM   2156  HB3 LYS A 239      19.318 -16.402   1.611  1.00 41.91           H  
ATOM   2157  HB2 LYS A 239      20.738 -15.443   1.994  1.00 41.91           H  
ATOM   2158  HG3 LYS A 239      21.337 -15.622  -0.541  1.00 44.62           H  
ATOM   2159  HG2 LYS A 239      19.920 -16.582  -0.803  1.00 44.62           H  
ATOM   2160  HD3 LYS A 239      21.680 -18.248  -0.658  1.00 38.69           H  
ATOM   2161  HD2 LYS A 239      21.109 -18.213   0.984  1.00 38.69           H  
ATOM   2162  HE3 LYS A 239      22.817 -16.691   1.621  1.00 42.90           H  
ATOM   2163  HE2 LYS A 239      23.578 -16.626   0.027  1.00 42.90           H  
ATOM   2164  HZ1 LYS A 239      23.427 -18.880   1.923  1.00 44.62           H  
ATOM   2165  HZ2 LYS A 239      23.649 -18.921   0.208  1.00 44.62           H  
ATOM   2166  HZ3 LYS A 239      24.706 -18.096   1.211  1.00 44.62           H  
ATOM   2167  N   VAL A 240      17.790 -14.130  -0.992  1.00 33.16           N  
ANISOU 2167  N   VAL A 240     4868   2812   4919    -85   -913    413
ATOM   2168  CA  VAL A 240      16.614 -14.382  -1.881  1.00 37.49           C  
ANISOU 2168  CA  VAL A 240     5467   3376   5400   -139   -945    360
ATOM   2169  C   VAL A 240      16.998 -14.629  -3.329  1.00 36.36           C  
ANISOU 2169  C   VAL A 240     5350   3173   5293   -184   -947    293
ATOM   2170  O   VAL A 240      18.066 -14.291  -3.691  1.00 40.57           O  
ANISOU 2170  O   VAL A 240     5876   3658   5880   -179   -915    259
ATOM   2171  CB  VAL A 240      15.625 -13.136  -1.960  1.00 34.63           C  
ANISOU 2171  CB  VAL A 240     5132   3071   4953   -141   -936    320
ATOM   2172  CG1 VAL A 240      15.289 -12.693  -0.478  1.00 39.87           C  
ANISOU 2172  CG1 VAL A 240     5769   3800   5581   -103   -937    375
ATOM   2173  CG2 VAL A 240      15.903 -11.891  -2.849  1.00 31.79           C  
ANISOU 2173  CG2 VAL A 240     4775   2690   4612   -131   -897    270
ATOM   2174  H   VAL A 240      18.428 -13.416  -1.315  1.00 33.16           H  
ATOM   2175  HA  VAL A 240      16.098 -15.255  -1.483  1.00 37.49           H  
ATOM   2176  HB  VAL A 240      14.675 -13.515  -2.337  1.00 34.63           H  
ATOM   2177 HG11 VAL A 240      14.691 -11.785  -0.397  1.00 39.87           H  
ATOM   2178 HG12 VAL A 240      14.789 -13.554  -0.035  1.00 39.87           H  
ATOM   2179 HG13 VAL A 240      16.222 -12.513   0.056  1.00 39.87           H  
ATOM   2180 HG21 VAL A 240      15.131 -11.123  -2.870  1.00 31.79           H  
ATOM   2181 HG22 VAL A 240      16.762 -11.335  -2.474  1.00 31.79           H  
ATOM   2182 HG23 VAL A 240      16.239 -12.151  -3.854  1.00 31.79           H  
ATOM   2183  N   GLN A 241      16.151 -15.265  -4.056  1.00 34.83           N  
ANISOU 2183  N   GLN A 241     5183   2985   5066   -227   -984    271
ATOM   2184  CA  GLN A 241      16.200 -15.559  -5.510  1.00 38.35           C  
ANISOU 2184  CA  GLN A 241     5657   3397   5519   -273   -994    192
ATOM   2185  C   GLN A 241      15.166 -14.692  -6.081  1.00 33.12           C  
ANISOU 2185  C   GLN A 241     5042   2784   4757   -293   -997    134
ATOM   2186  O   GLN A 241      13.968 -14.823  -5.648  1.00 36.11           O  
ANISOU 2186  O   GLN A 241     5438   3219   5063   -294  -1015    159
ATOM   2187  CB  GLN A 241      15.978 -17.080  -5.679  1.00 43.25           C  
ANISOU 2187  CB  GLN A 241     6269   4001   6162   -305  -1034    202
ATOM   2188  CG  GLN A 241      15.769 -17.435  -7.153  1.00 44.48           C  
ANISOU 2188  CG  GLN A 241     6445   4132   6322   -353  -1049    111
ATOM   2189  CD  GLN A 241      15.813 -18.940  -7.353  1.00 46.75           C  
ANISOU 2189  CD  GLN A 241     6709   4393   6659   -382  -1083    120
ATOM   2190  OE1 GLN A 241      15.619 -19.767  -6.527  1.00 42.79           O  
ANISOU 2190  OE1 GLN A 241     6171   3865   6223   -362  -1082    193
ATOM   2191  NE2 GLN A 241      16.211 -19.376  -8.527  1.00 60.50           N  
ANISOU 2191  NE2 GLN A 241     8469   6147   8370   -425  -1111     45
ATOM   2192  H   GLN A 241      15.286 -15.432  -3.563  1.00 34.83           H  
ATOM   2193  HA  GLN A 241      17.168 -15.234  -5.892  1.00 38.35           H  
ATOM   2194  HB3 GLN A 241      15.015 -17.337  -5.238  1.00 43.25           H  
ATOM   2195  HB2 GLN A 241      16.850 -17.561  -5.236  1.00 43.25           H  
ATOM   2196  HG3 GLN A 241      16.470 -16.968  -7.845  1.00 44.48           H  
ATOM   2197  HG2 GLN A 241      14.750 -17.144  -7.407  1.00 44.48           H  
ATOM   2198 HE22 GLN A 241      16.275 -20.366  -8.715  1.00 60.50           H  
ATOM   2199 HE21 GLN A 241      16.332 -18.674  -9.243  1.00 60.50           H  
ATOM   2200  N   ILE A 242      15.521 -13.899  -7.145  1.00 33.89           N  
ANISOU 2200  N   ILE A 242     5160   2859   4857   -305   -975     60
ATOM   2201  CA  ILE A 242      14.671 -12.933  -7.809  1.00 37.44           C  
ANISOU 2201  CA  ILE A 242     5653   3353   5218   -316   -970      8
ATOM   2202  C   ILE A 242      13.982 -13.720  -8.973  1.00 39.55           C  
ANISOU 2202  C   ILE A 242     5947   3650   5430   -352  -1008    -23
ATOM   2203  O   ILE A 242      14.552 -14.529  -9.690  1.00 39.15           O  
ANISOU 2203  O   ILE A 242     5893   3569   5413   -380  -1026    -69
ATOM   2204  CB  ILE A 242      15.714 -11.877  -8.434  1.00 31.58           C  
ANISOU 2204  CB  ILE A 242     4924   2579   4497   -314   -934    -58
ATOM   2205  CG1 ILE A 242      16.305 -10.969  -7.201  1.00 37.44           C  
ANISOU 2205  CG1 ILE A 242     5636   3302   5289   -273   -895    -20
ATOM   2206  CG2 ILE A 242      15.281 -10.910  -9.588  1.00 42.81           C  
ANISOU 2206  CG2 ILE A 242     6391   4045   5830   -323   -926   -109
ATOM   2207  CD1 ILE A 242      15.379  -9.895  -6.780  1.00 28.62           C  
ANISOU 2207  CD1 ILE A 242     4517   2243   4115   -245   -885     21
ATOM   2208  H   ILE A 242      16.457 -13.935  -7.524  1.00 33.89           H  
ATOM   2209  HA  ILE A 242      13.988 -12.426  -7.128  1.00 37.44           H  
ATOM   2210  HB  ILE A 242      16.711 -12.249  -8.669  1.00 31.58           H  
ATOM   2211 HG13 ILE A 242      17.219 -10.510  -7.579  1.00 37.44           H  
ATOM   2212 HG12 ILE A 242      16.543 -11.576  -6.327  1.00 37.44           H  
ATOM   2213 HG21 ILE A 242      14.241 -10.583  -9.607  1.00 42.81           H  
ATOM   2214 HG22 ILE A 242      15.917 -10.077  -9.886  1.00 42.81           H  
ATOM   2215 HG23 ILE A 242      15.314 -11.633 -10.404  1.00 42.81           H  
ATOM   2216 HD11 ILE A 242      15.466  -9.667  -5.718  1.00 28.62           H  
ATOM   2217 HD12 ILE A 242      15.438  -8.964  -7.344  1.00 28.62           H  
ATOM   2218 HD13 ILE A 242      14.365 -10.274  -6.904  1.00 28.62           H  
ATOM   2219  N   LEU A 243      12.671 -13.396  -9.218  1.00 40.74           N  
ANISOU 2219  N   LEU A 243     6121   3863   5497   -350  -1016      0
ATOM   2220  CA  LEU A 243      11.765 -14.075 -10.194  1.00 40.23           C  
ANISOU 2220  CA  LEU A 243     6080   3840   5366   -376  -1046    -23
ATOM   2221  C   LEU A 243      11.708 -13.205 -11.419  1.00 43.76           C  
ANISOU 2221  C   LEU A 243     6561   4304   5760   -384  -1032   -102
ATOM   2222  O   LEU A 243      11.989 -11.976 -11.296  1.00 44.76           O  
ANISOU 2222  O   LEU A 243     6701   4424   5882   -368   -994   -124
ATOM   2223  CB  LEU A 243      10.344 -14.320  -9.495  1.00 38.65           C  
ANISOU 2223  CB  LEU A 243     5890   3697   5100   -366  -1052     40
ATOM   2224  CG  LEU A 243      10.165 -15.445  -8.392  1.00 41.55           C  
ANISOU 2224  CG  LEU A 243     6230   4064   5493   -365  -1082    114
ATOM   2225  CD1 LEU A 243       8.653 -15.601  -8.114  1.00 49.27           C  
ANISOU 2225  CD1 LEU A 243     7167   4986   6566   -350  -1078    145
ATOM   2226  CD2 LEU A 243      10.873 -16.725  -8.824  1.00 41.58           C  
ANISOU 2226  CD2 LEU A 243     6242   4116   5441   -347  -1070    174
ATOM   2227  H   LEU A 243      12.323 -12.538  -8.813  1.00 40.74           H  
ATOM   2228  HA  LEU A 243      12.221 -15.038 -10.424  1.00 40.23           H  
ATOM   2229  HB3 LEU A 243       9.701 -14.585 -10.334  1.00 38.65           H  
ATOM   2230  HB2 LEU A 243       9.968 -13.384  -9.082  1.00 38.65           H  
ATOM   2231  HG  LEU A 243      10.585 -15.124  -7.439  1.00 41.55           H  
ATOM   2232 HD11 LEU A 243       8.605 -16.289  -7.270  1.00 49.27           H  
ATOM   2233 HD12 LEU A 243       8.144 -14.655  -7.932  1.00 49.27           H  
ATOM   2234 HD13 LEU A 243       8.037 -16.005  -8.917  1.00 49.27           H  
ATOM   2235 HD21 LEU A 243      11.839 -16.952  -8.374  1.00 41.58           H  
ATOM   2236 HD22 LEU A 243      10.171 -17.528  -8.598  1.00 41.58           H  
ATOM   2237 HD23 LEU A 243      11.109 -16.712  -9.888  1.00 41.58           H  
ATOM   2238  N   PRO A 244      11.252 -13.788 -12.573  1.00 46.24           N  
ANISOU 2238  N   PRO A 244     6888   4647   6033   -408  -1060   -147
ATOM   2239  CA  PRO A 244      10.922 -12.994 -13.772  1.00 49.24           C  
ANISOU 2239  CA  PRO A 244     7298   5051   6359   -411  -1048   -226
ATOM   2240  C   PRO A 244       9.555 -12.302 -13.629  1.00 50.23           C  
ANISOU 2240  C   PRO A 244     7456   5250   6381   -393  -1033   -207
ATOM   2241  O   PRO A 244       8.792 -12.465 -12.686  1.00 52.99           O  
ANISOU 2241  O   PRO A 244     7805   5637   6692   -387  -1041   -143
ATOM   2242  CB  PRO A 244      10.883 -14.080 -14.852  1.00 52.28           C  
ANISOU 2242  CB  PRO A 244     7671   5439   6753   -443  -1090   -285
ATOM   2243  CG  PRO A 244      10.414 -15.366 -14.129  1.00 53.06           C  
ANISOU 2243  CG  PRO A 244     7750   5562   6849   -451  -1126   -217
ATOM   2244  CD  PRO A 244      11.158 -15.212 -12.863  1.00 52.99           C  
ANISOU 2244  CD  PRO A 244     7724   5514   6894   -431  -1107   -132
ATOM   2245  HA  PRO A 244      11.635 -12.223 -14.064  1.00 49.24           H  
ATOM   2246  HB3 PRO A 244      11.912 -14.240 -15.174  1.00 52.28           H  
ATOM   2247  HB2 PRO A 244      10.292 -13.995 -15.764  1.00 52.28           H  
ATOM   2248  HG3 PRO A 244      10.793 -16.254 -14.635  1.00 53.06           H  
ATOM   2249  HG2 PRO A 244       9.344 -15.558 -14.059  1.00 53.06           H  
ATOM   2250  HD2 PRO A 244      10.811 -15.817 -12.026  1.00 52.99           H  
ATOM   2251  HD3 PRO A 244      12.175 -15.579 -13.002  1.00 52.99           H  
ATOM   2252  N   GLU A 245       9.271 -11.405 -14.652  1.00 50.64           N  
ANISOU 2252  N   GLU A 245     7534   5321   6384   -384  -1008   -264
ATOM   2253  CA  GLU A 245       7.965 -10.809 -14.903  1.00 50.41           C  
ANISOU 2253  CA  GLU A 245     7535   5360   6260   -362   -986   -247
ATOM   2254  C   GLU A 245       7.013 -11.869 -15.486  1.00 53.14           C  
ANISOU 2254  C   GLU A 245     7892   5769   6531   -367  -1011   -294
ATOM   2255  O   GLU A 245       5.796 -11.721 -15.279  1.00 59.79           O  
ANISOU 2255  O   GLU A 245     8730   6664   7324   -367  -1035   -258
ATOM   2256  CB  GLU A 245       7.952  -9.696 -15.852  1.00 54.16           C  
ANISOU 2256  CB  GLU A 245     8030   5822   6725   -339   -932   -267
ATOM   2257  CG  GLU A 245       8.888  -8.589 -15.346  1.00 55.07           C  
ANISOU 2257  CG  GLU A 245     8131   5889   6905   -331   -904   -228
ATOM   2258  CD  GLU A 245       8.885  -7.249 -16.202  1.00 51.60           C  
ANISOU 2258  CD  GLU A 245     7677   5465   6463   -326   -906   -148
ATOM   2259  OE1 GLU A 245       8.574  -7.343 -17.400  1.00 51.51           O  
ANISOU 2259  OE1 GLU A 245     7679   5506   6388   -322   -909   -118
ATOM   2260  OE2 GLU A 245       9.143  -6.229 -15.605  1.00 52.11           O1-
ANISOU 2260  OE2 GLU A 245     7717   5495   6588   -323   -903   -114
ATOM   2261  H   GLU A 245       9.913 -11.305 -15.425  1.00 50.64           H  
ATOM   2262  HA  GLU A 245       7.520 -10.522 -13.951  1.00 50.41           H  
ATOM   2263  HB3 GLU A 245       6.948  -9.290 -15.976  1.00 54.16           H  
ATOM   2264  HB2 GLU A 245       8.408 -10.010 -16.790  1.00 54.16           H  
ATOM   2265  HG3 GLU A 245       9.880  -9.041 -15.349  1.00 55.07           H  
ATOM   2266  HG2 GLU A 245       8.497  -8.249 -14.387  1.00 55.07           H  
ATOM   2267  N   GLY A 246       7.609 -12.927 -16.165  1.00 60.69           N  
ANISOU 2267  N   GLY A 246     8860   6726   7474   -367  -1005   -375
ATOM   2268  CA  GLY A 246       6.902 -14.081 -16.745  1.00 57.27           C  
ANISOU 2268  CA  GLY A 246     8427   6354   6979   -374  -1038   -438
ATOM   2269  C   GLY A 246       6.063 -13.558 -17.919  1.00 53.87           C  
ANISOU 2269  C   GLY A 246     8025   5982   6461   -345  -1012   -487
ATOM   2270  O   GLY A 246       6.185 -12.405 -18.399  1.00 58.74           O  
ANISOU 2270  O   GLY A 246     8662   6574   7081   -325   -966   -492
ATOM   2271  H   GLY A 246       8.602 -12.945 -16.350  1.00 60.69           H  
ATOM   2272  HA3 GLY A 246       6.166 -14.474 -16.043  1.00 57.27           H  
ATOM   2273  HA2 GLY A 246       7.668 -14.838 -16.913  1.00 57.27           H  
ATOM   2274  N   SER A 247       5.060 -14.363 -18.318  1.00 53.89           N  
ANISOU 2274  N   SER A 247     8025   6067   6385   -341  -1042   -524
ATOM   2275  CA  SER A 247       4.252 -14.204 -19.500  1.00 59.23           C  
ANISOU 2275  CA  SER A 247     8724   6816   6964   -305  -1018   -565
ATOM   2276  C   SER A 247       3.069 -13.243 -19.343  1.00 59.61           C  
ANISOU 2276  C   SER A 247     8776   6968   6905   -273  -1017   -506
ATOM   2277  O   SER A 247       2.547 -13.174 -18.271  1.00 62.96           O  
ANISOU 2277  O   SER A 247     9186   7400   7336   -282  -1036   -437
ATOM   2278  CB  SER A 247       3.844 -15.570 -20.050  1.00 56.24           C  
ANISOU 2278  CB  SER A 247     8336   6455   6578   -322  -1051   -684
ATOM   2279  OG  SER A 247       3.367 -16.570 -19.156  1.00 61.21           O  
ANISOU 2279  OG  SER A 247     8992   7130   7136   -284  -1016   -727
ATOM   2280  H   SER A 247       5.035 -15.302 -17.948  1.00 53.89           H  
ATOM   2281  HA  SER A 247       4.815 -13.601 -20.212  1.00 59.23           H  
ATOM   2282  HB3 SER A 247       4.628 -15.962 -20.698  1.00 56.24           H  
ATOM   2283  HB2 SER A 247       3.014 -15.370 -20.728  1.00 56.24           H  
ATOM   2284  HG  SER A 247       2.628 -16.129 -18.731  1.00 61.21           H  
ATOM   2285  N   GLY A 248       2.616 -12.623 -20.443  1.00 57.16           N  
ANISOU 2285  N   GLY A 248     8483   6738   6497   -230   -993   -527
ATOM   2286  CA  GLY A 248       1.471 -11.780 -20.532  1.00 54.53           C  
ANISOU 2286  CA  GLY A 248     8152   6507   6060   -189   -981   -463
ATOM   2287  C   GLY A 248       0.307 -12.514 -21.190  1.00 52.99           C  
ANISOU 2287  C   GLY A 248     7985   6327   5820   -137   -904   -402
ATOM   2288  O   GLY A 248       0.227 -13.761 -21.110  1.00 59.56           O  
ANISOU 2288  O   GLY A 248     8834   7082   6713   -138   -862   -396
ATOM   2289  H   GLY A 248       3.260 -12.735 -21.213  1.00 57.16           H  
ATOM   2290  HA3 GLY A 248       1.671 -10.860 -21.082  1.00 54.53           H  
ATOM   2291  HA2 GLY A 248       1.120 -11.297 -19.620  1.00 54.53           H  
ATOM   2292  N   ASP A 249      -0.452 -11.805 -21.986  1.00 50.10           N  
ANISOU 2292  N   ASP A 249     7621   6062   5352    -89   -883   -353
ATOM   2293  CA  ASP A 249      -1.502 -12.376 -22.820  1.00 52.09           C  
ANISOU 2293  CA  ASP A 249     7897   6335   5561    -33   -803   -291
ATOM   2294  C   ASP A 249      -2.836 -12.526 -22.077  1.00 56.45           C  
ANISOU 2294  C   ASP A 249     8442   6944   6062     -2   -775   -185
ATOM   2295  O   ASP A 249      -2.926 -12.461 -20.889  1.00 58.48           O  
ANISOU 2295  O   ASP A 249     8679   7262   6279    -10   -824   -173
ATOM   2296  CB  ASP A 249      -1.266 -13.543 -23.893  1.00 59.67           C  
ANISOU 2296  CB  ASP A 249     8866   7379   6426     16   -787   -348
ATOM   2297  CG  ASP A 249      -0.183 -13.275 -24.965  1.00 69.12           C  
ANISOU 2297  CG  ASP A 249    10076   8516   7672     -5   -793   -445
ATOM   2298  OD1 ASP A 249       0.429 -12.196 -25.122  1.00 67.00           O  
ANISOU 2298  OD1 ASP A 249     9817   8137   7502    -35   -773   -441
ATOM   2299  OD2 ASP A 249       0.030 -14.349 -25.611  1.00 56.48           O1-
ANISOU 2299  OD2 ASP A 249     8473   6981   6006     13   -817   -527
ATOM   2300  H   ASP A 249      -0.401 -10.799 -21.909  1.00 50.10           H  
ATOM   2301  HA  ASP A 249      -1.711 -11.497 -23.428  1.00 52.09           H  
ATOM   2302  HB3 ASP A 249      -2.204 -13.799 -24.386  1.00 59.67           H  
ATOM   2303  HB2 ASP A 249      -0.951 -14.396 -23.293  1.00 59.67           H  
ATOM   2304  N   ALA A 250      -3.865 -12.677 -22.929  1.00 50.28           N  
ANISOU 2304  N   ALA A 250     7677   6144   5285     33   -695   -108
ATOM   2305  CA  ALA A 250      -5.261 -12.762 -22.546  1.00 45.37           C  
ANISOU 2305  CA  ALA A 250     7048   5577   4613     70   -656     -3
ATOM   2306  C   ALA A 250      -5.851 -11.406 -22.180  1.00 45.18           C  
ANISOU 2306  C   ALA A 250     7042   5541   4582    123   -551     58
ATOM   2307  O   ALA A 250      -6.228 -11.224 -21.051  1.00 52.56           O  
ANISOU 2307  O   ALA A 250     7982   6393   5597    108   -503    104
ATOM   2308  CB  ALA A 250      -5.518 -13.859 -21.514  1.00 56.09           C  
ANISOU 2308  CB  ALA A 250     8393   6878   6041     24   -680     49
ATOM   2309  H   ALA A 250      -3.651 -12.670 -23.916  1.00 50.28           H  
ATOM   2310  HA  ALA A 250      -5.861 -12.942 -23.438  1.00 45.37           H  
ATOM   2311  HB1 ALA A 250      -4.943 -13.681 -20.606  1.00 56.09           H  
ATOM   2312  HB2 ALA A 250      -6.571 -13.875 -21.232  1.00 56.09           H  
ATOM   2313  HB3 ALA A 250      -5.294 -14.796 -22.025  1.00 56.09           H  
ATOM   2314  N   GLU A 251      -5.785 -10.396 -23.075  1.00 46.00           N  
ANISOU 2314  N   GLU A 251     7153   5732   4592    186   -515     55
ATOM   2315  CA  GLU A 251      -6.039  -8.949 -22.826  1.00 46.14           C  
ANISOU 2315  CA  GLU A 251     7185   5740   4605    243   -410    113
ATOM   2316  C   GLU A 251      -7.564  -8.643 -22.573  1.00 47.79           C  
ANISOU 2316  C   GLU A 251     7386   5994   4779    290   -341    232
ATOM   2317  O   GLU A 251      -7.910  -7.620 -21.991  1.00 53.09           O  
ANISOU 2317  O   GLU A 251     8063   6603   5507    305   -254    294
ATOM   2318  CB  GLU A 251      -5.556  -8.161 -23.972  1.00 46.98           C  
ANISOU 2318  CB  GLU A 251     7302   5917   4630    298   -392     63
ATOM   2319  CG  GLU A 251      -4.095  -8.314 -24.311  1.00 58.53           C  
ANISOU 2319  CG  GLU A 251     8780   7309   6150    258   -426    -42
ATOM   2320  CD  GLU A 251      -3.711  -7.919 -25.758  1.00 66.46           C  
ANISOU 2320  CD  GLU A 251     9800   8207   7246    253   -353    -25
ATOM   2321  OE1 GLU A 251      -2.487  -7.918 -25.924  1.00 69.34           O  
ANISOU 2321  OE1 GLU A 251    10171   8587   7587    312   -263     36
ATOM   2322  OE2 GLU A 251      -4.533  -7.625 -26.707  1.00 59.24           O1-
ANISOU 2322  OE2 GLU A 251     8887   7195   6428    192   -384    -69
ATOM   2323  H   GLU A 251      -5.515 -10.610 -24.024  1.00 46.00           H  
ATOM   2324  HA  GLU A 251      -5.377  -8.708 -21.994  1.00 46.14           H  
ATOM   2325  HB3 GLU A 251      -5.821  -7.130 -23.739  1.00 46.98           H  
ATOM   2326  HB2 GLU A 251      -6.183  -8.484 -24.804  1.00 46.98           H  
ATOM   2327  HG3 GLU A 251      -3.883  -9.372 -24.161  1.00 58.53           H  
ATOM   2328  HG2 GLU A 251      -3.508  -7.764 -23.575  1.00 58.53           H  
ATOM   2329  N   THR A 252      -8.418  -9.570 -22.966  1.00 46.96           N  
ANISOU 2329  N   THR A 252     7263   5993   4585    314   -374    264
ATOM   2330  CA  THR A 252      -9.855  -9.580 -22.868  1.00 46.56           C  
ANISOU 2330  CA  THR A 252     7203   5980   4508    358   -307    384
ATOM   2331  C   THR A 252     -10.409  -9.782 -21.445  1.00 48.34           C  
ANISOU 2331  C   THR A 252     7429   6090   4849    307   -282    432
ATOM   2332  O   THR A 252     -11.413  -9.211 -21.053  1.00 50.95           O  
ANISOU 2332  O   THR A 252     7761   6376   5220    334   -184    505
ATOM   2333  CB  THR A 252     -10.452 -10.611 -23.896  1.00 50.30           C  
ANISOU 2333  CB  THR A 252     7654   6576   4880    377   -363    407
ATOM   2334  OG1 THR A 252     -11.849 -10.837 -23.787  1.00 48.78           O  
ANISOU 2334  OG1 THR A 252     7457   6507   4571    433   -379    363
ATOM   2335  CG2 THR A 252      -9.817 -12.019 -23.697  1.00 56.85           C  
ANISOU 2335  CG2 THR A 252     8474   7437   5689    423   -287    539
ATOM   2336  H   THR A 252      -8.025 -10.401 -23.385  1.00 46.96           H  
ATOM   2337  HA  THR A 252     -10.297  -8.653 -23.233  1.00 46.56           H  
ATOM   2338  HB  THR A 252     -10.050 -10.254 -24.844  1.00 50.30           H  
ATOM   2339  HG1 THR A 252     -12.390 -10.074 -24.001  1.00 48.78           H  
ATOM   2340 HG21 THR A 252      -9.889 -12.460 -22.703  1.00 56.85           H  
ATOM   2341 HG22 THR A 252     -10.377 -12.753 -24.277  1.00 56.85           H  
ATOM   2342 HG23 THR A 252      -8.772 -12.046 -24.006  1.00 56.85           H  
ATOM   2343  N   LEU A 253      -9.588 -10.497 -20.717  1.00 46.11           N  
ANISOU 2343  N   LEU A 253     7140   5757   4623    234   -368    388
ATOM   2344  CA  LEU A 253      -9.724 -10.809 -19.265  1.00 49.30           C  
ANISOU 2344  CA  LEU A 253     7541   6061   5131    188   -354    426
ATOM   2345  C   LEU A 253      -9.788  -9.614 -18.412  1.00 47.48           C  
ANISOU 2345  C   LEU A 253     7321   5732   4989    181   -282    416
ATOM   2346  O   LEU A 253     -10.630  -9.555 -17.507  1.00 49.11           O  
ANISOU 2346  O   LEU A 253     7523   5894   5242    193   -201    484
ATOM   2347  CB  LEU A 253      -8.578 -11.703 -18.727  1.00 49.92           C  
ANISOU 2347  CB  LEU A 253     7610   6101   5256    115   -459    370
ATOM   2348  CG  LEU A 253      -8.784 -13.250 -18.853  1.00 50.00           C  
ANISOU 2348  CG  LEU A 253     7603   6181   5213    111   -515    409
ATOM   2349  CD1 LEU A 253      -9.854 -13.670 -17.780  1.00 46.46           C  
ANISOU 2349  CD1 LEU A 253     7144   5687   4822     41   -615    349
ATOM   2350  CD2 LEU A 253      -9.119 -13.793 -20.281  1.00 48.51           C  
ANISOU 2350  CD2 LEU A 253     7409   5989   5035    130   -451    520
ATOM   2351  H   LEU A 253      -8.739 -10.856 -21.131  1.00 46.11           H  
ATOM   2352  HA  LEU A 253     -10.733 -11.214 -19.188  1.00 49.30           H  
ATOM   2353  HB3 LEU A 253      -8.524 -11.545 -17.650  1.00 49.92           H  
ATOM   2354  HB2 LEU A 253      -7.641 -11.280 -19.092  1.00 49.92           H  
ATOM   2355  HG  LEU A 253      -7.888 -13.755 -18.494  1.00 50.00           H  
ATOM   2356 HD11 LEU A 253     -10.409 -14.553 -18.098  1.00 46.46           H  
ATOM   2357 HD12 LEU A 253      -9.383 -14.104 -16.898  1.00 46.46           H  
ATOM   2358 HD13 LEU A 253     -10.487 -12.841 -17.466  1.00 46.46           H  
ATOM   2359 HD21 LEU A 253      -8.829 -14.825 -20.480  1.00 48.51           H  
ATOM   2360 HD22 LEU A 253     -10.197 -13.798 -20.445  1.00 48.51           H  
ATOM   2361 HD23 LEU A 253      -8.613 -13.251 -21.079  1.00 48.51           H  
ATOM   2362  N   MET A 254      -9.082  -8.553 -18.837  1.00 47.15           N  
ANISOU 2362  N   MET A 254     7289   5649   4975    160   -309    330
ATOM   2363  CA  MET A 254      -9.063  -7.348 -18.102  1.00 48.11           C  
ANISOU 2363  CA  MET A 254     7417   5680   5181    150   -248    315
ATOM   2364  C   MET A 254     -10.378  -6.530 -18.287  1.00 44.23           C  
ANISOU 2364  C   MET A 254     6929   5195   4683    210   -129    384
ATOM   2365  O   MET A 254     -10.772  -5.930 -17.284  1.00 46.65           O  
ANISOU 2365  O   MET A 254     7229   5423   5073    198    -65    402
ATOM   2366  CB  MET A 254      -7.893  -6.473 -18.639  1.00 47.76           C  
ANISOU 2366  CB  MET A 254     7385   5619   5142    137   -287    219
ATOM   2367  CG  MET A 254      -6.476  -7.047 -18.701  1.00 46.96           C  
ANISOU 2367  CG  MET A 254     7278   5466   5098     69   -380    150
ATOM   2368  SD  MET A 254      -5.182  -5.791 -18.934  1.00 39.52           S  
ANISOU 2368  SD  MET A 254     6350   4493   4174     56   -410     42
ATOM   2369  CE  MET A 254      -5.801  -5.148 -20.514  1.00 42.68           C  
ANISOU 2369  CE  MET A 254     6752   4797   4669     53   -328     51
ATOM   2370  H   MET A 254      -8.451  -8.686 -19.615  1.00 47.15           H  
ATOM   2371  HA  MET A 254      -8.961  -7.585 -17.043  1.00 48.11           H  
ATOM   2372  HB3 MET A 254      -7.878  -5.579 -18.014  1.00 47.76           H  
ATOM   2373  HB2 MET A 254      -8.097  -6.047 -19.621  1.00 47.76           H  
ATOM   2374  HG3 MET A 254      -6.391  -7.707 -19.564  1.00 46.96           H  
ATOM   2375  HG2 MET A 254      -6.218  -7.661 -17.839  1.00 46.96           H  
ATOM   2376  HE1 MET A 254      -5.902  -5.925 -21.271  1.00 42.68           H  
ATOM   2377  HE2 MET A 254      -6.791  -4.695 -20.464  1.00 42.68           H  
ATOM   2378  HE3 MET A 254      -5.079  -4.431 -20.908  1.00 42.68           H  
ATOM   2379  N   ASP A 255     -10.980  -6.560 -19.502  1.00 44.01           N  
ANISOU 2379  N   ASP A 255     6904   5262   4556    276    -96    425
ATOM   2380  CA  ASP A 255     -12.355  -6.015 -19.873  1.00 48.61           C  
ANISOU 2380  CA  ASP A 255     7486   5855   5127    344     26    497
ATOM   2381  C   ASP A 255     -13.410  -6.525 -18.857  1.00 44.63           C  
ANISOU 2381  C   ASP A 255     6968   5338   4650    359     96    598
ATOM   2382  O   ASP A 255     -14.210  -5.723 -18.373  1.00 40.31           O  
ANISOU 2382  O   ASP A 255     6416   4742   4157    385    204    648
ATOM   2383  CB  ASP A 255     -12.847  -6.296 -21.327  1.00 48.25           C  
ANISOU 2383  CB  ASP A 255     7446   5930   4955    417     29    505
ATOM   2384  CG  ASP A 255     -12.205  -5.519 -22.443  1.00 54.08           C  
ANISOU 2384  CG  ASP A 255     8201   6677   5671    416    -13    409
ATOM   2385  OD1 ASP A 255     -12.220  -5.985 -23.632  1.00 64.81           O  
ANISOU 2385  OD1 ASP A 255     9566   7946   7111    357    -47    337
ATOM   2386  OD2 ASP A 255     -11.749  -4.366 -22.263  1.00 48.36           O1-
ANISOU 2386  OD2 ASP A 255     7480   6053   4842    477     -9    405
ATOM   2387  H   ASP A 255     -10.576  -7.150 -20.215  1.00 44.01           H  
ATOM   2388  HA  ASP A 255     -12.238  -4.933 -19.819  1.00 48.61           H  
ATOM   2389  HB3 ASP A 255     -13.918  -6.142 -21.453  1.00 48.25           H  
ATOM   2390  HB2 ASP A 255     -12.701  -7.356 -21.536  1.00 48.25           H  
ATOM   2391  N   ARG A 256     -13.309  -7.830 -18.552  1.00 49.75           N  
ANISOU 2391  N   ARG A 256     7607   6028   5266    340     38    627
ATOM   2392  CA  ARG A 256     -14.253  -8.447 -17.638  1.00 52.28           C  
ANISOU 2392  CA  ARG A 256     7915   6335   5615    347     96    720
ATOM   2393  C   ARG A 256     -14.235  -7.815 -16.263  1.00 56.11           C  
ANISOU 2393  C   ARG A 256     8393   6702   6223    284    105    699
ATOM   2394  O   ARG A 256     -15.345  -7.482 -15.821  1.00 62.50           O  
ANISOU 2394  O   ARG A 256     9192   7461   7095    294    197    757
ATOM   2395  CB  ARG A 256     -14.082 -10.032 -17.518  1.00 43.59           C  
ANISOU 2395  CB  ARG A 256     6807   5308   4448    335     13    742
ATOM   2396  CG  ARG A 256     -14.376 -10.803 -18.819  1.00 49.09           C  
ANISOU 2396  CG  ARG A 256     7501   6141   5011    403      4    772
ATOM   2397  CD  ARG A 256     -14.260 -12.320 -18.634  1.00 56.86           C  
ANISOU 2397  CD  ARG A 256     8471   7190   5942    387    -70    802
ATOM   2398  NE  ARG A 256     -15.184 -12.893 -17.599  1.00 59.14           N  
ANISOU 2398  NE  ARG A 256     8752   7623   6096    449    -92    818
ATOM   2399  CZ  ARG A 256     -15.121 -14.127 -17.077  1.00 61.23           C  
ANISOU 2399  CZ  ARG A 256     9000   7972   6291    444   -166    830
ATOM   2400  NH1 ARG A 256     -14.221 -15.056 -17.520  1.00 47.67           N  
ANISOU 2400  NH1 ARG A 256     7278   6205   4630    381   -223    834
ATOM   2401  NH2 ARG A 256     -15.944 -14.495 -16.090  1.00 62.00           N1+
ANISOU 2401  NH2 ARG A 256     9085   8210   6261    504   -183    837
ATOM   2402  H   ARG A 256     -12.518  -8.352 -18.901  1.00 49.75           H  
ATOM   2403  HA  ARG A 256     -15.203  -8.200 -18.112  1.00 52.28           H  
ATOM   2404  HB3 ARG A 256     -14.803 -10.552 -16.888  1.00 43.59           H  
ATOM   2405  HB2 ARG A 256     -13.111 -10.189 -17.049  1.00 43.59           H  
ATOM   2406  HG3 ARG A 256     -13.594 -10.414 -19.471  1.00 49.09           H  
ATOM   2407  HG2 ARG A 256     -15.321 -10.468 -19.246  1.00 49.09           H  
ATOM   2408  HD3 ARG A 256     -13.299 -12.828 -18.715  1.00 56.86           H  
ATOM   2409  HD2 ARG A 256     -14.738 -12.727 -19.525  1.00 56.86           H  
ATOM   2410  HE  ARG A 256     -15.913 -12.287 -17.252  1.00 59.14           H  
ATOM   2411 HH12 ARG A 256     -14.195 -15.983 -17.121  1.00 47.67           H  
ATOM   2412 HH11 ARG A 256     -13.610 -14.812 -18.286  1.00 47.67           H  
ATOM   2413 HH22 ARG A 256     -16.143 -15.407 -15.703  1.00 62.00           H  
ATOM   2414 HH21 ARG A 256     -16.596 -13.786 -15.788  1.00 62.00           H  
ATOM   2415  N   ILE A 257     -13.047  -7.657 -15.597  1.00 45.36           N  
ANISOU 2415  N   ILE A 257     7034   5299   4901    219      9    614
ATOM   2416  CA  ILE A 257     -12.859  -7.018 -14.344  1.00 50.17           C  
ANISOU 2416  CA  ILE A 257     7633   5808   5621    162      9    587
ATOM   2417  C   ILE A 257     -13.278  -5.528 -14.469  1.00 50.20           C  
ANISOU 2417  C   ILE A 257     7634   5745   5694    175    106    576
ATOM   2418  O   ILE A 257     -13.897  -4.977 -13.522  1.00 53.78           O  
ANISOU 2418  O   ILE A 257     8071   6133   6230    159    168    598
ATOM   2419  CB  ILE A 257     -11.406  -7.189 -13.730  1.00 48.70           C  
ANISOU 2419  CB  ILE A 257     7449   5597   5459    101   -106    501
ATOM   2420  CG1 ILE A 257     -11.100  -8.674 -13.411  1.00 46.59           C  
ANISOU 2420  CG1 ILE A 257     7176   5372   5153     78   -191    521
ATOM   2421  CG2 ILE A 257     -11.067  -6.271 -12.548  1.00 54.89           C  
ANISOU 2421  CG2 ILE A 257     8219   6283   6352     54    -96    461
ATOM   2422  CD1 ILE A 257      -9.740  -9.206 -13.985  1.00 50.12           C  
ANISOU 2422  CD1 ILE A 257     7625   5814   5604     32   -303    440
ATOM   2423  H   ILE A 257     -12.241  -7.892 -16.158  1.00 45.36           H  
ATOM   2424  HA  ILE A 257     -13.432  -7.581 -13.607  1.00 50.17           H  
ATOM   2425  HB  ILE A 257     -10.590  -6.831 -14.359  1.00 48.70           H  
ATOM   2426 HG13 ILE A 257     -11.950  -9.269 -13.747  1.00 46.59           H  
ATOM   2427 HG12 ILE A 257     -11.153  -8.838 -12.335  1.00 46.59           H  
ATOM   2428 HG21 ILE A 257     -11.234  -5.228 -12.819  1.00 54.89           H  
ATOM   2429 HG22 ILE A 257     -11.674  -6.413 -11.654  1.00 54.89           H  
ATOM   2430 HG23 ILE A 257     -10.019  -6.304 -12.251  1.00 54.89           H  
ATOM   2431 HD11 ILE A 257      -9.748  -9.736 -14.937  1.00 50.12           H  
ATOM   2432 HD12 ILE A 257      -9.092  -8.350 -14.176  1.00 50.12           H  
ATOM   2433 HD13 ILE A 257      -9.293  -9.883 -13.257  1.00 50.12           H  
ATOM   2434  N   LYS A 258     -12.834  -4.768 -15.551  1.00 48.37           N  
ANISOU 2434  N   LYS A 258     7416   5533   5430    207    123    541
ATOM   2435  CA  LYS A 258     -13.153  -3.418 -15.828  1.00 48.37           C  
ANISOU 2435  CA  LYS A 258     7412   5470   5496    220    212    526
ATOM   2436  C   LYS A 258     -14.652  -3.125 -15.781  1.00 54.51           C  
ANISOU 2436  C   LYS A 258     8182   6258   6270    283    341    616
ATOM   2437  O   LYS A 258     -15.144  -2.257 -15.128  1.00 58.12           O  
ANISOU 2437  O   LYS A 258     8631   6659   6792    299    433    616
ATOM   2438  CB  LYS A 258     -12.502  -3.037 -17.181  1.00  0.00           C  
ATOM   2439  CG  LYS A 258     -10.984  -2.719 -17.087  1.00  0.00           C  
ATOM   2440  CD  LYS A 258     -10.364  -2.465 -18.479  1.00  0.00           C  
ATOM   2441  CE  LYS A 258      -8.810  -2.391 -18.597  1.00  0.00           C  
ATOM   2442  NZ  LYS A 258      -8.175  -2.048 -19.878  1.00  0.00           N1+
ATOM   2443  H   LYS A 258     -12.223  -5.239 -16.203  1.00 48.37           H  
ATOM   2444  HA  LYS A 258     -12.774  -2.789 -15.023  1.00 48.37           H  
ATOM   2445  HB3 LYS A 258     -12.914  -2.150 -17.662  1.00  0.00           H  
ATOM   2446  HB2 LYS A 258     -12.671  -3.865 -17.870  1.00  0.00           H  
ATOM   2447  HG3 LYS A 258     -10.451  -3.578 -16.681  1.00  0.00           H  
ATOM   2448  HG2 LYS A 258     -10.865  -2.003 -16.275  1.00  0.00           H  
ATOM   2449  HD3 LYS A 258     -10.806  -1.506 -18.750  1.00  0.00           H  
ATOM   2450  HD2 LYS A 258     -10.766  -3.184 -19.193  1.00  0.00           H  
ATOM   2451  HE3 LYS A 258      -8.405  -3.387 -18.416  1.00  0.00           H  
ATOM   2452  HE2 LYS A 258      -8.451  -1.732 -17.807  1.00  0.00           H  
ATOM   2453  HZ1 LYS A 258      -8.465  -2.660 -20.627  1.00  0.00           H  
ATOM   2454  HZ2 LYS A 258      -8.149  -1.067 -20.116  1.00  0.00           H  
ATOM   2455  HZ3 LYS A 258      -7.194  -2.286 -19.830  1.00  0.00           H  
ATOM   2456  N   LYS A 259     -15.397  -4.040 -16.385  1.00 53.70           N  
ANISOU 2456  N   LYS A 259     8080   6226   6098    322    355    695
ATOM   2457  CA  LYS A 259     -16.906  -4.018 -16.369  1.00 53.80           C  
ANISOU 2457  CA  LYS A 259     8082   6250   6110    387    483    794
ATOM   2458  C   LYS A 259     -17.478  -3.941 -14.967  1.00 59.42           C  
ANISOU 2458  C   LYS A 259     8773   6886   6918    349    529    826
ATOM   2459  O   LYS A 259     -18.336  -3.072 -14.788  1.00 66.49           O  
ANISOU 2459  O   LYS A 259     9652   7711   7901    358    639    849
ATOM   2460  CB  LYS A 259     -17.490  -5.141 -17.307  1.00 57.98           C  
ANISOU 2460  CB  LYS A 259     8617   6899   6513    449    471    865
ATOM   2461  CG  LYS A 259     -18.920  -5.497 -17.181  1.00 69.88           C  
ANISOU 2461  CG  LYS A 259    10109   8425   8017    483    547    976
ATOM   2462  CD  LYS A 259     -19.488  -6.426 -18.233  1.00 71.69           C  
ANISOU 2462  CD  LYS A 259    10342   8789   8107    535    501   1026
ATOM   2463  CE  LYS A 259     -20.834  -7.121 -17.800  1.00 86.47           C  
ANISOU 2463  CE  LYS A 259    12215  10683   9958    475    380   1001
ATOM   2464  NZ  LYS A 259     -21.956  -6.201 -17.528  1.00 99.21           N1+
ANISOU 2464  NZ  LYS A 259    13814  12321  11561    499    430   1108
ATOM   2465  H   LYS A 259     -14.926  -4.703 -16.984  1.00 53.70           H  
ATOM   2466  HA  LYS A 259     -17.175  -3.109 -16.906  1.00 53.80           H  
ATOM   2467  HB3 LYS A 259     -16.864  -6.005 -17.081  1.00 57.98           H  
ATOM   2468  HB2 LYS A 259     -17.193  -4.985 -18.344  1.00 57.98           H  
ATOM   2469  HG3 LYS A 259     -19.384  -4.511 -17.168  1.00 69.88           H  
ATOM   2470  HG2 LYS A 259     -18.962  -5.906 -16.171  1.00 69.88           H  
ATOM   2471  HD3 LYS A 259     -18.737  -7.075 -18.683  1.00 71.69           H  
ATOM   2472  HD2 LYS A 259     -19.718  -5.772 -19.075  1.00 71.69           H  
ATOM   2473  HE3 LYS A 259     -20.559  -7.679 -16.905  1.00 86.47           H  
ATOM   2474  HE2 LYS A 259     -21.044  -7.825 -18.604  1.00 86.47           H  
ATOM   2475  HZ1 LYS A 259     -22.087  -5.698 -18.394  1.00 99.21           H  
ATOM   2476  HZ2 LYS A 259     -22.760  -6.764 -17.291  1.00 99.21           H  
ATOM   2477  HZ3 LYS A 259     -21.872  -5.515 -16.791  1.00 99.21           H  
ATOM   2478  N   GLN A 260     -16.973  -4.775 -14.057  1.00 60.89           N  
ANISOU 2478  N   GLN A 260     8957   7084   7094    305    446    826
ATOM   2479  CA  GLN A 260     -17.265  -4.814 -12.610  1.00 59.27           C  
ANISOU 2479  CA  GLN A 260     8732   6808   6981    263    478    846
ATOM   2480  C   GLN A 260     -16.706  -3.639 -11.851  1.00 54.15           C  
ANISOU 2480  C   GLN A 260     8067   6057   6451    217    508    773
ATOM   2481  O   GLN A 260     -17.343  -3.206 -10.860  1.00 55.49           O  
ANISOU 2481  O   GLN A 260     8213   6160   6709    215    610    798
ATOM   2482  CB  GLN A 260     -16.886  -6.145 -12.032  1.00 56.60           C  
ANISOU 2482  CB  GLN A 260     8396   6495   6615    216    361    836
ATOM   2483  CG  GLN A 260     -17.666  -7.305 -12.635  1.00 63.72           C  
ANISOU 2483  CG  GLN A 260     9312   7507   7391    249    293    872
ATOM   2484  CD  GLN A 260     -16.951  -8.646 -12.419  1.00 69.78           C  
ANISOU 2484  CD  GLN A 260    10071   8312   8129    268    315    968
ATOM   2485  OE1 GLN A 260     -15.847  -8.857 -12.837  1.00 59.49           O  
ANISOU 2485  OE1 GLN A 260     8755   6949   6898    232    333    986
ATOM   2486  NE2 GLN A 260     -17.549  -9.578 -11.713  1.00 71.32           N  
ANISOU 2486  NE2 GLN A 260    10272   8610   8216    325    314   1029
ATOM   2487  H   GLN A 260     -16.190  -5.388 -14.234  1.00 60.89           H  
ATOM   2488  HA  GLN A 260     -18.354  -4.801 -12.579  1.00 59.27           H  
ATOM   2489  HB3 GLN A 260     -17.115  -6.150 -10.966  1.00 56.60           H  
ATOM   2490  HB2 GLN A 260     -15.821  -6.362 -12.118  1.00 56.60           H  
ATOM   2491  HG3 GLN A 260     -17.715  -7.252 -13.722  1.00 63.72           H  
ATOM   2492  HG2 GLN A 260     -18.720  -7.359 -12.363  1.00 63.72           H  
ATOM   2493 HE22 GLN A 260     -16.962 -10.393 -11.605  1.00 71.32           H  
ATOM   2494 HE21 GLN A 260     -18.420  -9.645 -11.206  1.00 71.32           H  
ATOM   2495  N   LEU A 261     -15.590  -3.032 -12.225  1.00 57.43           N  
ANISOU 2495  N   LEU A 261     8490   6460   6871    179    424    681
ATOM   2496  CA  LEU A 261     -15.019  -1.886 -11.503  1.00 58.08           C  
ANISOU 2496  CA  LEU A 261     8554   6457   7058    138    446    607
ATOM   2497  C   LEU A 261     -15.856  -0.643 -11.918  1.00 54.69           C  
ANISOU 2497  C   LEU A 261     8113   5984   6684    176    579    625
ATOM   2498  O   LEU A 261     -16.014   0.281 -11.112  1.00 54.14           O  
ANISOU 2498  O   LEU A 261     8016   5837   6717    144    628    581
ATOM   2499  CB  LEU A 261     -13.590  -1.610 -11.889  1.00 57.36           C  
ANISOU 2499  CB  LEU A 261     8475   6371   6947    105    340    518
ATOM   2500  CG  LEU A 261     -12.577  -2.615 -11.455  1.00 55.82           C  
ANISOU 2500  CG  LEU A 261     8272   6161   6776     43    230    463
ATOM   2501  CD1 LEU A 261     -11.182  -2.471 -12.150  1.00 56.75           C  
ANISOU 2501  CD1 LEU A 261     8371   6264   6929     17    229    501
ATOM   2502  CD2 LEU A 261     -12.369  -2.524  -9.946  1.00 47.52           C  
ANISOU 2502  CD2 LEU A 261     7246   5172   5638     40    115    439
ATOM   2503  H   LEU A 261     -14.920  -3.428 -12.868  1.00 57.43           H  
ATOM   2504  HA  LEU A 261     -15.045  -2.176 -10.453  1.00 58.08           H  
ATOM   2505  HB3 LEU A 261     -13.316  -0.634 -11.490  1.00 57.36           H  
ATOM   2506  HB2 LEU A 261     -13.487  -1.519 -12.970  1.00 57.36           H  
ATOM   2507  HG  LEU A 261     -12.844  -3.666 -11.564  1.00 55.82           H  
ATOM   2508 HD11 LEU A 261     -10.322  -2.943 -11.675  1.00 56.75           H  
ATOM   2509 HD12 LEU A 261     -11.273  -2.948 -13.126  1.00 56.75           H  
ATOM   2510 HD13 LEU A 261     -10.977  -1.424 -12.373  1.00 56.75           H  
ATOM   2511 HD21 LEU A 261     -11.332  -2.225  -9.792  1.00 47.52           H  
ATOM   2512 HD22 LEU A 261     -12.973  -1.733  -9.504  1.00 47.52           H  
ATOM   2513 HD23 LEU A 261     -12.439  -3.490  -9.445  1.00 47.52           H  
ATOM   2514  N   ARG A 262     -16.463  -0.490 -13.116  1.00 61.77           N  
ANISOU 2514  N   ARG A 262     9024   6930   7514    246    640    687
ATOM   2515  CA  ARG A 262     -17.331   0.700 -13.438  1.00 59.94           C  
ANISOU 2515  CA  ARG A 262     8779   6655   7339    290    780    719
ATOM   2516  C   ARG A 262     -18.684   0.725 -12.619  1.00 54.74           C  
ANISOU 2516  C   ARG A 262     8096   5959   6745    307    897    798
ATOM   2517  O   ARG A 262     -19.190   1.814 -12.467  1.00 54.40           O  
ANISOU 2517  O   ARG A 262     8025   5833   6813    299   1001    789
ATOM   2518  CB  ARG A 262     -17.629   0.766 -14.925  1.00  0.00           C  
ATOM   2519  CG  ARG A 262     -16.425   0.690 -15.847  1.00  0.00           C  
ATOM   2520  CD  ARG A 262     -16.605   0.196 -17.263  1.00  0.00           C  
ATOM   2521  NE  ARG A 262     -17.425   1.013 -18.137  1.00  0.00           N  
ATOM   2522  CZ  ARG A 262     -17.058   1.857 -19.123  1.00  0.00           C  
ATOM   2523  NH1 ARG A 262     -15.868   1.999 -19.562  1.00  0.00           N  
ATOM   2524  NH2 ARG A 262     -17.933   2.596 -19.749  1.00  0.00           N1+
ATOM   2525  H   ARG A 262     -16.441  -1.231 -13.802  1.00 61.77           H  
ATOM   2526  HA  ARG A 262     -16.739   1.568 -13.146  1.00 59.94           H  
ATOM   2527  HB3 ARG A 262     -18.079   1.734 -15.144  1.00  0.00           H  
ATOM   2528  HB2 ARG A 262     -18.311  -0.072 -15.067  1.00  0.00           H  
ATOM   2529  HG3 ARG A 262     -15.556   0.140 -15.484  1.00  0.00           H  
ATOM   2530  HG2 ARG A 262     -15.985   1.660 -16.076  1.00  0.00           H  
ATOM   2531  HD3 ARG A 262     -17.154  -0.746 -17.250  1.00  0.00           H  
ATOM   2532  HD2 ARG A 262     -15.646  -0.042 -17.725  1.00  0.00           H  
ATOM   2533  HE  ARG A 262     -18.402   0.891 -17.912  1.00  0.00           H  
ATOM   2534 HH12 ARG A 262     -15.606   2.659 -20.280  1.00  0.00           H  
ATOM   2535 HH11 ARG A 262     -15.197   1.283 -19.327  1.00  0.00           H  
ATOM   2536 HH22 ARG A 262     -17.703   3.307 -20.429  1.00  0.00           H  
ATOM   2537 HH21 ARG A 262     -18.881   2.249 -19.728  1.00  0.00           H  
ATOM   2538  N   GLU A 263     -19.077  -0.392 -12.019  1.00 57.30           N  
ANISOU 2538  N   GLU A 263     8426   6338   7006    328    885    875
ATOM   2539  CA  GLU A 263     -20.125  -0.492 -10.998  1.00 57.28           C  
ANISOU 2539  CA  GLU A 263     8400   6294   7070    337    990    949
ATOM   2540  C   GLU A 263     -19.807   0.214  -9.630  1.00 59.51           C  
ANISOU 2540  C   GLU A 263     8654   6487   7470    259    983    882
ATOM   2541  O   GLU A 263     -20.776   0.473  -8.891  1.00 61.97           O  
ANISOU 2541  O   GLU A 263     8940   6743   7864    258   1085    923
ATOM   2542  CB  GLU A 263     -20.410  -1.930 -10.779  1.00 60.68           C  
ANISOU 2542  CB  GLU A 263     8844   6808   7405    367    958   1036
ATOM   2543  CG  GLU A 263     -21.076  -2.472 -12.100  1.00 62.48           C  
ANISOU 2543  CG  GLU A 263     9100   7152   7486    418    886   1059
ATOM   2544  CD  GLU A 263     -21.484  -3.963 -12.023  1.00 73.74           C  
ANISOU 2544  CD  GLU A 263    10531   8667   8820    463    883   1159
ATOM   2545  OE1 GLU A 263     -22.326  -4.428 -12.759  1.00 77.30           O  
ANISOU 2545  OE1 GLU A 263    10966   9107   9296    512   1007   1257
ATOM   2546  OE2 GLU A 263     -20.934  -4.636 -11.185  1.00 72.51           O1-
ANISOU 2546  OE2 GLU A 263    10392   8590   8568    451    759   1140
ATOM   2547  H   GLU A 263     -18.677  -1.289 -12.256  1.00 57.30           H  
ATOM   2548  HA  GLU A 263     -21.001   0.021 -11.395  1.00 57.28           H  
ATOM   2549  HB3 GLU A 263     -21.074  -2.117  -9.936  1.00 60.68           H  
ATOM   2550  HB2 GLU A 263     -19.592  -2.611 -10.547  1.00 60.68           H  
ATOM   2551  HG3 GLU A 263     -20.334  -2.385 -12.894  1.00 62.48           H  
ATOM   2552  HG2 GLU A 263     -21.990  -1.917 -12.309  1.00 62.48           H  
ATOM   2553  N   TRP A 264     -18.562   0.379  -9.291  1.00 60.95           N  
ANISOU 2553  N   TRP A 264     8839   6658   7662    197    867    781
ATOM   2554  CA  TRP A 264     -18.092   0.881  -7.901  1.00 54.42           C  
ANISOU 2554  CA  TRP A 264     7980   5758   6940    128    856    709
ATOM   2555  C   TRP A 264     -18.077   2.389  -7.993  1.00 58.85           C  
ANISOU 2555  C   TRP A 264     8514   6246   7600    111    921    636
ATOM   2556  O   TRP A 264     -18.757   3.048  -7.198  1.00 60.54           O  
ANISOU 2556  O   TRP A 264     8689   6388   7926     82    997    609
ATOM   2557  CB  TRP A 264     -16.694   0.381  -7.568  1.00 56.94           C  
ANISOU 2557  CB  TRP A 264     8309   6107   7217     75    700    645
ATOM   2558  CG  TRP A 264     -16.500  -1.132  -7.315  1.00 54.94           C  
ANISOU 2558  CG  TRP A 264     8074   5912   6888     77    630    703
ATOM   2559  CD1 TRP A 264     -17.101  -2.127  -7.989  1.00 52.41           C  
ANISOU 2559  CD1 TRP A 264     7763   5630   6520    123    685    806
ATOM   2560  CD2 TRP A 264     -15.455  -1.735  -6.498  1.00 51.30           C  
ANISOU 2560  CD2 TRP A 264     7620   5479   6392     33    497    667
ATOM   2561  NE1 TRP A 264     -16.596  -3.368  -7.554  1.00 55.83           N  
ANISOU 2561  NE1 TRP A 264     8209   6114   6890    108    590    831
ATOM   2562  CE2 TRP A 264     -15.523  -3.180  -6.660  1.00 51.70           C  
ANISOU 2562  CE2 TRP A 264     7684   5582   6376     52    475    747
ATOM   2563  CE3 TRP A 264     -14.367  -1.223  -5.702  1.00 56.25           C  
ANISOU 2563  CE3 TRP A 264     8239   6093   7039    -17    398    578
ATOM   2564  CZ2 TRP A 264     -14.557  -4.045  -6.091  1.00 53.05           C  
ANISOU 2564  CZ2 TRP A 264     7863   5787   6506     20    358    740
ATOM   2565  CZ3 TRP A 264     -13.350  -2.027  -5.138  1.00 60.41           C  
ANISOU 2565  CZ3 TRP A 264     8774   6654   7525    -44    285    575
ATOM   2566  CH2 TRP A 264     -13.496  -3.449  -5.290  1.00 58.22           C  
ANISOU 2566  CH2 TRP A 264     8511   6424   7187    -27    266    654
ATOM   2567  H   TRP A 264     -17.888   0.245 -10.032  1.00 60.95           H  
ATOM   2568  HA  TRP A 264     -18.881   0.590  -7.208  1.00 54.42           H  
ATOM   2569  HB3 TRP A 264     -16.397   0.930  -6.675  1.00 56.94           H  
ATOM   2570  HB2 TRP A 264     -15.978   0.689  -8.330  1.00 56.94           H  
ATOM   2571  HD1 TRP A 264     -17.839  -1.910  -8.747  1.00 52.41           H  
ATOM   2572  HE1 TRP A 264     -16.867  -4.240  -7.985  1.00 55.83           H  
ATOM   2573  HE3 TRP A 264     -14.243  -0.150  -5.694  1.00 56.25           H  
ATOM   2574  HZ2 TRP A 264     -14.490  -5.089  -6.357  1.00 53.05           H  
ATOM   2575  HZ3 TRP A 264     -12.472  -1.597  -4.678  1.00 60.41           H  
ATOM   2576  HH2 TRP A 264     -12.858  -4.116  -4.728  1.00 58.22           H  
ATOM   2577  N   ASP A 265     -17.225   2.908  -8.883  1.00 55.94           N  
ANISOU 2577  N   ASP A 265     8164   5897   7194    129    894    601
ATOM   2578  CA  ASP A 265     -17.045   4.312  -9.066  1.00 52.92           C  
ANISOU 2578  CA  ASP A 265     7758   5454   6897    113    940    528
ATOM   2579  C   ASP A 265     -17.096   4.391 -10.603  1.00 58.28           C  
ANISOU 2579  C   ASP A 265     8462   6159   7522    174    979    555
ATOM   2580  O   ASP A 265     -16.502   3.589 -11.303  1.00 61.07           O  
ANISOU 2580  O   ASP A 265     8852   6582   7771    192    889    554
ATOM   2581  CB  ASP A 265     -15.771   4.776  -8.391  1.00 52.22           C  
ANISOU 2581  CB  ASP A 265     7660   5358   6824     50    823    421
ATOM   2582  CG  ASP A 265     -15.383   6.230  -8.579  1.00 54.63           C  
ANISOU 2582  CG  ASP A 265     7934   5604   7220     29    870    343
ATOM   2583  OD1 ASP A 265     -16.192   7.026  -9.072  1.00 61.92           O  
ANISOU 2583  OD1 ASP A 265     8838   6479   8211     56    998    366
ATOM   2584  OD2 ASP A 265     -14.268   6.614  -8.107  1.00 55.63           O1-
ANISOU 2584  OD2 ASP A 265     8051   5731   7353    -12    783    261
ATOM   2585  H   ASP A 265     -16.801   2.311  -9.579  1.00 55.94           H  
ATOM   2586  HA  ASP A 265     -17.972   4.766  -8.717  1.00 52.92           H  
ATOM   2587  HB3 ASP A 265     -14.942   4.199  -8.801  1.00 52.22           H  
ATOM   2588  HB2 ASP A 265     -15.829   4.552  -7.326  1.00 52.22           H  
ATOM   2589  N   GLU A 266     -17.709   5.465 -11.017  1.00 62.24           N  
ANISOU 2589  N   GLU A 266     8942   6607   8099    206   1116    579
ATOM   2590  CA  GLU A 266     -17.856   5.919 -12.378  1.00 58.04           C  
ANISOU 2590  CA  GLU A 266     8427   6092   7533    269   1173    608
ATOM   2591  C   GLU A 266     -16.571   6.539 -13.044  1.00 61.25           C  
ANISOU 2591  C   GLU A 266     8879   6602   7792    328   1119    671
ATOM   2592  O   GLU A 266     -16.624   6.666 -14.282  1.00 70.66           O  
ANISOU 2592  O   GLU A 266    10084   7847   8917    335   1077    722
ATOM   2593  CB  GLU A 266     -19.034   6.947 -12.517  1.00 54.01           C  
ANISOU 2593  CB  GLU A 266     7913   5553   7054    237   1128    508
ATOM   2594  CG  GLU A 266     -20.370   6.438 -11.790  1.00 53.46           C  
ANISOU 2594  CG  GLU A 266     7879   5548   6886    214    971    455
ATOM   2595  CD  GLU A 266     -21.630   7.245 -12.122  1.00 51.64           C  
ANISOU 2595  CD  GLU A 266     7636   5281   6702    170    923    353
ATOM   2596  OE1 GLU A 266     -22.647   6.998 -11.456  1.00 50.93           O  
ANISOU 2596  OE1 GLU A 266     7506   5120   6725    145    995    312
ATOM   2597  OE2 GLU A 266     -21.612   8.193 -12.927  1.00 57.89           O1-
ANISOU 2597  OE2 GLU A 266     8457   6116   7422    162    817    312
ATOM   2598  H   GLU A 266     -18.165   5.980 -10.277  1.00 62.24           H  
ATOM   2599  HA  GLU A 266     -18.223   5.052 -12.926  1.00 58.04           H  
ATOM   2600  HB3 GLU A 266     -19.206   7.082 -13.584  1.00 54.01           H  
ATOM   2601  HB2 GLU A 266     -18.753   7.940 -12.167  1.00 54.01           H  
ATOM   2602  HG3 GLU A 266     -20.181   6.447 -10.717  1.00 53.46           H  
ATOM   2603  HG2 GLU A 266     -20.591   5.394 -12.013  1.00 53.46           H  
ATOM   2604  N   ASN A 267     -15.547   6.876 -12.205  1.00 39.20           N  
ATOM   2605  CA  ASN A 267     -14.169   7.097 -12.710  1.00 38.03           C  
ATOM   2606  C   ASN A 267     -13.425   5.981 -13.505  1.00 38.61           C  
ATOM   2607  O   ASN A 267     -12.653   6.271 -14.338  1.00 38.19           O  
ATOM   2608  CB  ASN A 267     -13.202   7.433 -11.509  1.00  0.00           C  
ATOM   2609  CG  ASN A 267     -13.502   8.789 -10.980  1.00  0.00           C  
ATOM   2610  OD1 ASN A 267     -13.411   9.865 -11.666  1.00  0.00           O  
ATOM   2611  ND2 ASN A 267     -13.969   8.870  -9.741  1.00  0.00           N  
ATOM   2612  H   ASN A 267     -15.804   6.808 -11.231  1.00 39.20           H  
ATOM   2613  HA  ASN A 267     -14.249   7.920 -13.420  1.00 38.03           H  
ATOM   2614  HB3 ASN A 267     -12.147   7.488 -11.780  1.00  0.00           H  
ATOM   2615  HB2 ASN A 267     -13.276   6.690 -10.716  1.00  0.00           H  
ATOM   2616 HD22 ASN A 267     -13.942   9.812  -9.379  1.00  0.00           H  
ATOM   2617 HD21 ASN A 267     -13.928   8.041  -9.165  1.00  0.00           H  
ATOM   2618  N   LEU A 268     -13.728   4.718 -13.086  1.00 39.83           N  
ATOM   2619  CA  LEU A 268     -13.234   3.481 -13.693  1.00 39.77           C  
ATOM   2620  C   LEU A 268     -13.662   3.248 -15.172  1.00 40.23           C  
ATOM   2621  O   LEU A 268     -13.147   2.412 -15.857  1.00 39.92           O  
ATOM   2622  CB  LEU A 268     -13.547   2.266 -12.780  1.00  0.00           C  
ATOM   2623  CG  LEU A 268     -12.632   2.094 -11.525  1.00  0.00           C  
ATOM   2624  CD1 LEU A 268     -11.199   1.541 -11.797  1.00  0.00           C  
ATOM   2625  CD2 LEU A 268     -12.678   3.275 -10.457  1.00  0.00           C  
ATOM   2626  H   LEU A 268     -14.376   4.651 -12.314  1.00 39.83           H  
ATOM   2627  HA  LEU A 268     -12.145   3.455 -13.696  1.00 39.77           H  
ATOM   2628  HB3 LEU A 268     -13.414   1.365 -13.379  1.00  0.00           H  
ATOM   2629  HB2 LEU A 268     -14.587   2.312 -12.455  1.00  0.00           H  
ATOM   2630  HG  LEU A 268     -13.156   1.329 -10.953  1.00  0.00           H  
ATOM   2631 HD11 LEU A 268     -11.170   0.491 -11.505  1.00  0.00           H  
ATOM   2632 HD12 LEU A 268     -10.967   1.673 -12.854  1.00  0.00           H  
ATOM   2633 HD13 LEU A 268     -10.437   2.120 -11.275  1.00  0.00           H  
ATOM   2634 HD21 LEU A 268     -12.883   2.803  -9.496  1.00  0.00           H  
ATOM   2635 HD22 LEU A 268     -11.729   3.741 -10.190  1.00  0.00           H  
ATOM   2636 HD23 LEU A 268     -13.459   4.021 -10.604  1.00  0.00           H  
ATOM   2637  N   LYS A 269     -14.537   4.144 -15.625  1.00 40.52           N  
ATOM   2638  CA  LYS A 269     -14.827   4.267 -17.024  1.00 40.12           C  
ATOM   2639  C   LYS A 269     -13.713   5.048 -17.771  1.00 40.07           C  
ATOM   2640  O   LYS A 269     -13.595   4.879 -18.985  1.00 39.51           O  
ATOM   2641  CB  LYS A 269     -16.177   5.061 -17.182  1.00  0.00           C  
ATOM   2642  CG  LYS A 269     -17.451   4.421 -16.519  1.00  0.00           C  
ATOM   2643  CD  LYS A 269     -18.714   5.210 -16.835  1.00  0.00           C  
ATOM   2644  CE  LYS A 269     -20.020   4.711 -16.177  1.00  0.00           C  
ATOM   2645  NZ  LYS A 269     -21.268   5.295 -16.670  1.00  0.00           N1+
ATOM   2646  H   LYS A 269     -14.840   4.841 -14.959  1.00 40.52           H  
ATOM   2647  HA  LYS A 269     -14.949   3.290 -17.491  1.00 40.12           H  
ATOM   2648  HB3 LYS A 269     -16.412   5.060 -18.246  1.00  0.00           H  
ATOM   2649  HB2 LYS A 269     -16.029   6.086 -16.842  1.00  0.00           H  
ATOM   2650  HG3 LYS A 269     -17.384   4.347 -15.433  1.00  0.00           H  
ATOM   2651  HG2 LYS A 269     -17.617   3.471 -17.027  1.00  0.00           H  
ATOM   2652  HD3 LYS A 269     -18.839   5.409 -17.899  1.00  0.00           H  
ATOM   2653  HD2 LYS A 269     -18.484   6.188 -16.412  1.00  0.00           H  
ATOM   2654  HE3 LYS A 269     -20.074   4.830 -15.094  1.00  0.00           H  
ATOM   2655  HE2 LYS A 269     -20.160   3.640 -16.322  1.00  0.00           H  
ATOM   2656  HZ1 LYS A 269     -22.029   4.836 -16.189  1.00  0.00           H  
ATOM   2657  HZ2 LYS A 269     -21.273   6.287 -16.481  1.00  0.00           H  
ATOM   2658  HZ3 LYS A 269     -21.368   5.182 -17.669  1.00  0.00           H  
ATOM   2659  N   ASP A 270     -12.920   5.946 -17.083  1.00 39.24           N  
ATOM   2660  CA  ASP A 270     -11.732   6.615 -17.709  1.00 39.28           C  
ATOM   2661  C   ASP A 270     -10.615   5.629 -18.020  1.00 39.02           C  
ATOM   2662  O   ASP A 270     -10.566   4.594 -17.360  1.00 37.21           O  
ATOM   2663  CB  ASP A 270     -11.245   7.766 -16.721  1.00  0.00           C  
ATOM   2664  CG  ASP A 270     -10.109   8.635 -17.077  1.00  0.00           C  
ATOM   2665  OD1 ASP A 270      -9.484   9.300 -16.177  1.00  0.00           O  
ATOM   2666  OD2 ASP A 270      -9.876   8.852 -18.331  1.00  0.00           O1-
ATOM   2667  H   ASP A 270     -13.099   6.098 -16.101  1.00 39.24           H  
ATOM   2668  HA  ASP A 270     -12.112   7.197 -18.549  1.00 39.28           H  
ATOM   2669  HB3 ASP A 270     -11.232   7.371 -15.705  1.00  0.00           H  
ATOM   2670  HB2 ASP A 270     -12.138   8.366 -16.549  1.00  0.00           H  
ATOM   2671  N   ASP A 271      -9.799   5.847 -19.071  1.00 70.96           N  
ANISOU 2671  N   ASP A 271    10303   8055   8604    240    386    148
ATOM   2672  CA  ASP A 271      -8.592   5.078 -19.452  1.00 65.15           C  
ANISOU 2672  CA  ASP A 271     9582   7318   7853    210    296     68
ATOM   2673  C   ASP A 271      -7.350   5.280 -18.514  1.00 59.99           C  
ANISOU 2673  C   ASP A 271     8902   6602   7288    142    251     20
ATOM   2674  O   ASP A 271      -6.213   5.070 -19.007  1.00 70.10           O  
ANISOU 2674  O   ASP A 271    10189   7875   8571    110    174    -40
ATOM   2675  CB  ASP A 271      -8.175   5.076 -20.971  1.00  0.00           C  
ATOM   2676  CG  ASP A 271      -9.127   4.474 -21.972  1.00  0.00           C  
ATOM   2677  OD1 ASP A 271     -10.136   3.824 -21.644  1.00  0.00           O  
ATOM   2678  OD2 ASP A 271      -8.842   4.599 -23.179  1.00  0.00           O1-
ATOM   2679  HA  ASP A 271      -8.920   4.063 -19.226  1.00 65.15           H  
ATOM   2680  HB3 ASP A 271      -7.258   4.520 -21.165  1.00  0.00           H  
ATOM   2681  HB2 ASP A 271      -7.907   6.080 -21.300  1.00  0.00           H  
ATOM   2682  H   ASP A 271      -9.733   6.698 -19.611  1.00 70.96           H  
ATOM   2683  N   SER A 272      -7.512   5.853 -17.281  1.00 59.92           N  
ANISOU 2683  N   SER A 272     8861   6550   7354    124    305     45
ATOM   2684  CA  SER A 272      -6.340   6.022 -16.391  1.00 56.49           C  
ANISOU 2684  CA  SER A 272     8396   6075   6992     64    259      6
ATOM   2685  C   SER A 272      -5.732   4.705 -15.975  1.00 58.93           C  
ANISOU 2685  C   SER A 272     8710   6417   7263     34    161      9
ATOM   2686  O   SER A 272      -4.618   4.774 -15.483  1.00 61.87           O  
ANISOU 2686  O   SER A 272     9058   6764   7684    -11    113    -20
ATOM   2687  CB  SER A 272      -6.606   6.985 -15.242  1.00 58.62           C  
ANISOU 2687  CB  SER A 272     8626   6298   7348     52    342     27
ATOM   2688  OG  SER A 272      -7.696   6.462 -14.485  1.00 62.27           O  
ANISOU 2688  OG  SER A 272     9089   6783   7786     68    372     96
ATOM   2689  H   SER A 272      -8.405   6.021 -16.840  1.00 59.92           H  
ATOM   2690  HA  SER A 272      -5.576   6.406 -17.066  1.00 56.49           H  
ATOM   2691  HB3 SER A 272      -6.910   7.980 -15.569  1.00 58.62           H  
ATOM   2692  HB2 SER A 272      -5.713   7.003 -14.618  1.00 58.62           H  
ATOM   2693  HG  SER A 272      -8.004   7.198 -13.952  1.00 62.27           H  
ATOM   2694  N   LEU A 273      -6.422   3.576 -16.150  1.00 58.15           N  
ANISOU 2694  N   LEU A 273     8639   6376   7078     59    131     44
ATOM   2695  CA  LEU A 273      -5.984   2.228 -15.777  1.00 47.37           C  
ANISOU 2695  CA  LEU A 273     7277   5044   5678     33     44     53
ATOM   2696  C   LEU A 273      -4.753   1.764 -16.642  1.00 48.07           C  
ANISOU 2696  C   LEU A 273     7391   5168   5707     30    -41      8
ATOM   2697  O   LEU A 273      -4.776   1.993 -17.834  1.00 49.55           O  
ANISOU 2697  O   LEU A 273     7603   5389   5836     68    -25      0
ATOM   2698  CB  LEU A 273      -7.175   1.275 -16.182  1.00 43.62           C  
ANISOU 2698  CB  LEU A 273     6805   4613   5154     61     75    130
ATOM   2699  CG  LEU A 273      -8.511   1.467 -15.490  1.00 48.57           C  
ANISOU 2699  CG  LEU A 273     7405   5213   5838     33     91    167
ATOM   2700  CD1 LEU A 273      -9.616   0.525 -15.948  1.00 50.15           C  
ANISOU 2700  CD1 LEU A 273     7573   5343   6138     11    152    139
ATOM   2701  CD2 LEU A 273      -8.368   1.501 -13.962  1.00 54.28           C  
ANISOU 2701  CD2 LEU A 273     8132   5973   6520     70    150    251
ATOM   2702  H   LEU A 273      -7.409   3.626 -16.356  1.00 58.15           H  
ATOM   2703  HA  LEU A 273      -5.749   2.245 -14.713  1.00 47.37           H  
ATOM   2704  HB3 LEU A 273      -6.887   0.248 -15.955  1.00 43.62           H  
ATOM   2705  HB2 LEU A 273      -7.141   1.278 -17.271  1.00 43.62           H  
ATOM   2706  HG  LEU A 273      -8.894   2.462 -15.716  1.00 48.57           H  
ATOM   2707 HD11 LEU A 273     -10.599   0.991 -16.017  1.00 50.15           H  
ATOM   2708 HD12 LEU A 273      -9.224  -0.089 -16.758  1.00 50.15           H  
ATOM   2709 HD13 LEU A 273      -9.823  -0.255 -15.215  1.00 50.15           H  
ATOM   2710 HD21 LEU A 273      -8.468   2.537 -13.635  1.00 54.28           H  
ATOM   2711 HD22 LEU A 273      -9.033   0.804 -13.453  1.00 54.28           H  
ATOM   2712 HD23 LEU A 273      -7.359   1.224 -13.657  1.00 54.28           H  
ATOM   2713  N   PRO A 274      -3.734   1.105 -16.098  1.00 41.55           N  
ANISOU 2713  N   PRO A 274     6557   4332   4897    -12   -127    -22
ATOM   2714  CA  PRO A 274      -2.593   0.550 -16.893  1.00 47.45           C  
ANISOU 2714  CA  PRO A 274     7324   5105   5601    -20   -204    -70
ATOM   2715  C   PRO A 274      -3.130  -0.536 -17.844  1.00 47.65           C  
ANISOU 2715  C   PRO A 274     7373   5204   5527     17   -212    -51
ATOM   2716  O   PRO A 274      -3.914  -1.400 -17.409  1.00 48.24           O  
ANISOU 2716  O   PRO A 274     7447   5319   5562     41   -183     10
ATOM   2717  CB  PRO A 274      -1.575  -0.010 -15.808  1.00 40.87           C  
ANISOU 2717  CB  PRO A 274     6472   4256   4800    -65   -282    -76
ATOM   2718  CG  PRO A 274      -2.393  -0.192 -14.524  1.00 38.51           C  
ANISOU 2718  CG  PRO A 274     6143   3907   4583    -86   -248    -66
ATOM   2719  CD  PRO A 274      -3.590   0.838 -14.634  1.00 42.38           C  
ANISOU 2719  CD  PRO A 274     6632   4398   5074    -55   -151    -24
ATOM   2720  HA  PRO A 274      -2.149   1.355 -17.479  1.00 47.45           H  
ATOM   2721  HB3 PRO A 274      -0.765   0.708 -15.679  1.00 40.87           H  
ATOM   2722  HB2 PRO A 274      -1.084  -0.959 -16.023  1.00 40.87           H  
ATOM   2723  HG3 PRO A 274      -1.823  -0.048 -13.606  1.00 38.51           H  
ATOM   2724  HG2 PRO A 274      -2.770  -1.214 -14.476  1.00 38.51           H  
ATOM   2725  HD2 PRO A 274      -4.494   0.468 -14.150  1.00 42.38           H  
ATOM   2726  HD3 PRO A 274      -3.239   1.703 -14.071  1.00 42.38           H  
ATOM   2727  N   SER A 275      -2.752  -0.484 -19.132  1.00 43.39           N  
ANISOU 2727  N   SER A 275     6853   4686   4949     23   -251   -108
ATOM   2728  CA  SER A 275      -3.180  -1.384 -20.207  1.00 46.31           C  
ANISOU 2728  CA  SER A 275     7242   5136   5219     61   -265   -110
ATOM   2729  C   SER A 275      -2.407  -2.697 -20.463  1.00 48.32           C  
ANISOU 2729  C   SER A 275     7495   5421   5442     31   -361   -153
ATOM   2730  O   SER A 275      -2.792  -3.601 -21.182  1.00 47.00           O  
ANISOU 2730  O   SER A 275     7337   5333   5189     58   -382   -158
ATOM   2731  CB  SER A 275      -3.220  -0.589 -21.533  1.00 48.99           C  
ANISOU 2731  CB  SER A 275     7602   5486   5527    100   -224   -147
ATOM   2732  OG  SER A 275      -1.955   0.099 -21.747  1.00 57.13           O  
ANISOU 2732  OG  SER A 275     8637   6469   6602     69   -264   -222
ATOM   2733  H   SER A 275      -1.972   0.128 -19.325  1.00 43.39           H  
ATOM   2734  HA  SER A 275      -4.234  -1.628 -20.076  1.00 46.31           H  
ATOM   2735  HB3 SER A 275      -4.035   0.098 -21.759  1.00 48.99           H  
ATOM   2736  HB2 SER A 275      -3.242  -1.307 -22.353  1.00 48.99           H  
ATOM   2737  HG  SER A 275      -1.518  -0.514 -22.342  1.00 57.13           H  
ATOM   2738  N   ASN A 276      -1.290  -2.846 -19.754  1.00 44.88           N  
ANISOU 2738  N   ASN A 276     7045   4934   5074    -20   -416   -177
ATOM   2739  CA  ASN A 276      -0.455  -4.002 -19.684  1.00 42.95           C  
ANISOU 2739  CA  ASN A 276     6796   4707   4817    -50   -499   -217
ATOM   2740  C   ASN A 276      -1.105  -5.149 -18.839  1.00 45.25           C  
ANISOU 2740  C   ASN A 276     7069   5010   5114    -69   -527   -161
ATOM   2741  O   ASN A 276      -1.334  -4.904 -17.615  1.00 43.39           O  
ANISOU 2741  O   ASN A 276     6821   4734   4930    -80   -500   -115
ATOM   2742  CB  ASN A 276       0.885  -3.547 -19.120  1.00 40.49           C  
ANISOU 2742  CB  ASN A 276     6477   4324   4584    -89   -534   -275
ATOM   2743  CG  ASN A 276       1.998  -4.614 -19.208  1.00 57.04           C  
ANISOU 2743  CG  ASN A 276     8589   6390   6694    -72   -494   -321
ATOM   2744  OD1 ASN A 276       1.783  -5.688 -18.607  1.00 60.60           O  
ANISOU 2744  OD1 ASN A 276     9031   6779   7216    -85   -471   -325
ATOM   2745  ND2 ASN A 276       3.041  -4.444 -19.986  1.00 66.53           N  
ANISOU 2745  ND2 ASN A 276     9811   7643   7824    -40   -484   -356
ATOM   2746  H   ASN A 276      -1.081  -2.136 -19.066  1.00 44.88           H  
ATOM   2747  HA  ASN A 276      -0.205  -4.317 -20.697  1.00 42.95           H  
ATOM   2748  HB3 ASN A 276       0.732  -3.252 -18.082  1.00 40.49           H  
ATOM   2749  HB2 ASN A 276       1.263  -2.602 -19.509  1.00 40.49           H  
ATOM   2750 HD22 ASN A 276       3.751  -5.151 -20.115  1.00 66.53           H  
ATOM   2751 HD21 ASN A 276       3.067  -3.526 -20.406  1.00 66.53           H  
ATOM   2752  N   PRO A 277      -1.220  -6.408 -19.403  1.00 43.83           N  
ANISOU 2752  N   PRO A 277     6886   4890   4877    -73   -581   -166
ATOM   2753  CA  PRO A 277      -1.837  -7.496 -18.612  1.00 42.29           C  
ANISOU 2753  CA  PRO A 277     6675   4711   4684    -88   -605   -103
ATOM   2754  C   PRO A 277      -1.107  -7.882 -17.291  1.00 44.75           C  
ANISOU 2754  C   PRO A 277     6967   4945   5090   -132   -632    -94
ATOM   2755  O   PRO A 277      -1.753  -8.342 -16.360  1.00 43.34           O  
ANISOU 2755  O   PRO A 277     6777   4752   4937   -135   -608    -31
ATOM   2756  CB  PRO A 277      -2.080  -8.587 -19.676  1.00 39.88           C  
ANISOU 2756  CB  PRO A 277     6364   4476   4313    -92   -672   -132
ATOM   2757  CG  PRO A 277      -1.080  -8.327 -20.840  1.00 46.53           C  
ANISOU 2757  CG  PRO A 277     7223   5366   5089    -59   -660   -194
ATOM   2758  CD  PRO A 277      -0.918  -6.777 -20.797  1.00 47.45           C  
ANISOU 2758  CD  PRO A 277     7351   5405   5272    -66   -626   -233
ATOM   2759  HA  PRO A 277      -2.843  -7.225 -18.290  1.00 42.29           H  
ATOM   2760  HB3 PRO A 277      -3.047  -8.338 -20.115  1.00 39.88           H  
ATOM   2761  HB2 PRO A 277      -2.117  -9.601 -19.279  1.00 39.88           H  
ATOM   2762  HG3 PRO A 277      -1.458  -8.628 -21.816  1.00 46.53           H  
ATOM   2763  HG2 PRO A 277      -0.199  -8.956 -20.709  1.00 46.53           H  
ATOM   2764  HD2 PRO A 277       0.120  -6.530 -21.022  1.00 47.45           H  
ATOM   2765  HD3 PRO A 277      -1.571  -6.281 -21.515  1.00 47.45           H  
ATOM   2766  N   ILE A 278       0.234  -7.859 -17.368  1.00 49.46           N  
ANISOU 2766  N   ILE A 278     7557   5494   5742   -164   -675   -155
ATOM   2767  CA  ILE A 278       1.168  -8.137 -16.231  1.00 43.53           C  
ANISOU 2767  CA  ILE A 278     6784   4679   5077   -198   -700   -142
ATOM   2768  C   ILE A 278       1.072  -7.015 -15.109  1.00 40.68           C  
ANISOU 2768  C   ILE A 278     6418   4276   4764   -190   -641   -113
ATOM   2769  O   ILE A 278       0.883  -7.349 -13.969  1.00 38.42           O  
ANISOU 2769  O   ILE A 278     6112   3971   4514   -201   -638    -65
ATOM   2770  CB  ILE A 278       2.681  -8.254 -16.682  1.00 42.80           C  
ANISOU 2770  CB  ILE A 278     6683   4542   5037   -225   -747   -209
ATOM   2771  CG1 ILE A 278       2.743  -9.348 -17.810  1.00 42.03           C  
ANISOU 2771  CG1 ILE A 278     6585   4484   4899   -238   -803   -251
ATOM   2772  CG2 ILE A 278       3.709  -8.560 -15.585  1.00 47.71           C  
ANISOU 2772  CG2 ILE A 278     7278   5106   5745   -251   -768   -184
ATOM   2773  CD1 ILE A 278       3.901  -9.441 -18.796  1.00 52.66           C  
ANISOU 2773  CD1 ILE A 278     7954   5874   6182   -215   -791   -314
ATOM   2774  H   ILE A 278       0.497  -7.441 -18.249  1.00 49.46           H  
ATOM   2775  HA  ILE A 278       0.922  -9.142 -15.889  1.00 43.53           H  
ATOM   2776  HB  ILE A 278       3.048  -7.315 -17.096  1.00 42.80           H  
ATOM   2777 HG13 ILE A 278       1.864  -9.243 -18.446  1.00 42.03           H  
ATOM   2778 HG12 ILE A 278       2.667 -10.334 -17.351  1.00 42.03           H  
ATOM   2779 HG21 ILE A 278       4.670  -8.499 -16.094  1.00 47.71           H  
ATOM   2780 HG22 ILE A 278       3.752  -7.883 -14.732  1.00 47.71           H  
ATOM   2781 HG23 ILE A 278       3.618  -9.615 -15.329  1.00 47.71           H  
ATOM   2782 HD11 ILE A 278       4.662  -8.676 -18.646  1.00 52.66           H  
ATOM   2783 HD12 ILE A 278       4.357 -10.385 -18.499  1.00 52.66           H  
ATOM   2784 HD13 ILE A 278       3.499  -9.330 -19.803  1.00 52.66           H  
ATOM   2785  N   ASP A 279       1.186  -5.718 -15.513  1.00 40.49           N  
ANISOU 2785  N   ASP A 279     6407   4236   4742   -172   -594   -147
ATOM   2786  CA  ASP A 279       1.028  -4.587 -14.490  1.00 41.26           C  
ANISOU 2786  CA  ASP A 279     6494   4293   4889   -166   -538   -131
ATOM   2787  C   ASP A 279      -0.340  -4.594 -13.789  1.00 43.43           C  
ANISOU 2787  C   ASP A 279     6766   4590   5145   -148   -485    -67
ATOM   2788  O   ASP A 279      -0.559  -4.382 -12.561  1.00 44.06           O  
ANISOU 2788  O   ASP A 279     6825   4638   5276   -156   -453    -46
ATOM   2789  CB  ASP A 279       1.411  -3.148 -14.956  1.00 42.95           C  
ANISOU 2789  CB  ASP A 279     6723   4489   5106   -148   -497   -179
ATOM   2790  CG  ASP A 279       2.736  -2.977 -15.683  1.00 49.13           C  
ANISOU 2790  CG  ASP A 279     7504   5237   5925   -166   -538   -240
ATOM   2791  OD1 ASP A 279       3.691  -3.691 -15.414  1.00 50.77           O  
ANISOU 2791  OD1 ASP A 279     7698   5433   6159   -192   -597   -245
ATOM   2792  OD2 ASP A 279       2.875  -1.940 -16.376  1.00 45.21           O1-
ANISOU 2792  OD2 ASP A 279     7020   4722   5437   -153   -508   -280
ATOM   2793  H   ASP A 279       1.438  -5.568 -16.480  1.00 40.49           H  
ATOM   2794  HA  ASP A 279       1.812  -4.786 -13.761  1.00 41.26           H  
ATOM   2795  HB3 ASP A 279       1.316  -2.549 -14.050  1.00 42.95           H  
ATOM   2796  HB2 ASP A 279       0.610  -2.835 -15.626  1.00 42.95           H  
ATOM   2797  N   PHE A 280      -1.381  -4.896 -14.644  1.00 43.26           N  
ANISOU 2797  N   PHE A 280     6762   4625   5050   -123   -471    -37
ATOM   2798  CA  PHE A 280      -2.723  -4.646 -14.217  1.00 43.17           C  
ANISOU 2798  CA  PHE A 280     6748   4634   5021   -101   -411     30
ATOM   2799  C   PHE A 280      -3.186  -5.726 -13.178  1.00 40.90           C  
ANISOU 2799  C   PHE A 280     6443   4351   4745   -122   -444     80
ATOM   2800  O   PHE A 280      -3.829  -5.378 -12.163  1.00 44.36           O  
ANISOU 2800  O   PHE A 280     6869   4778   5208   -119   -395    128
ATOM   2801  CB  PHE A 280      -3.705  -4.721 -15.464  1.00 38.42           C  
ANISOU 2801  CB  PHE A 280     6169   4097   4332    -56   -378     49
ATOM   2802  CG  PHE A 280      -5.210  -4.639 -15.259  1.00 38.75           C  
ANISOU 2802  CG  PHE A 280     6208   4160   4356    -25   -303    125
ATOM   2803  CD1 PHE A 280      -5.767  -3.417 -15.050  1.00 43.64           C  
ANISOU 2803  CD1 PHE A 280     6823   4742   5015     -5   -212    141
ATOM   2804  CD2 PHE A 280      -6.016  -5.817 -15.369  1.00 42.34           C  
ANISOU 2804  CD2 PHE A 280     6662   4670   4757    -14   -317    183
ATOM   2805  CE1 PHE A 280      -7.114  -3.359 -14.959  1.00 41.25           C  
ANISOU 2805  CE1 PHE A 280     6515   4451   4706     24   -134    212
ATOM   2806  CE2 PHE A 280      -7.408  -5.815 -15.243  1.00 44.95           C  
ANISOU 2806  CE2 PHE A 280     6988   5017   5074     18   -241    258
ATOM   2807  CZ  PHE A 280      -7.921  -4.537 -14.918  1.00 43.45           C  
ANISOU 2807  CZ  PHE A 280     6794   4784   4931     37   -147    273
ATOM   2808  H   PHE A 280      -1.099  -5.124 -15.587  1.00 43.26           H  
ATOM   2809  HA  PHE A 280      -2.873  -3.652 -13.797  1.00 43.17           H  
ATOM   2810  HB3 PHE A 280      -3.459  -5.538 -16.143  1.00 38.42           H  
ATOM   2811  HB2 PHE A 280      -3.453  -3.842 -16.058  1.00 38.42           H  
ATOM   2812  HD1 PHE A 280      -5.241  -2.474 -15.078  1.00 43.64           H  
ATOM   2813  HD2 PHE A 280      -5.483  -6.753 -15.448  1.00 42.34           H  
ATOM   2814  HE1 PHE A 280      -7.645  -2.436 -14.779  1.00 41.25           H  
ATOM   2815  HE2 PHE A 280      -8.053  -6.678 -15.320  1.00 44.95           H  
ATOM   2816  HZ  PHE A 280      -8.987  -4.370 -14.872  1.00 43.45           H  
ATOM   2817  N   SER A 281      -2.739  -7.018 -13.338  1.00 38.65           N  
ANISOU 2817  N   SER A 281     6155   4082   4448   -145   -523     68
ATOM   2818  CA  SER A 281      -3.068  -7.990 -12.291  1.00 39.65           C  
ANISOU 2818  CA  SER A 281     6265   4211   4589   -165   -557    118
ATOM   2819  C   SER A 281      -2.366  -7.762 -10.933  1.00 41.55           C  
ANISOU 2819  C   SER A 281     6480   4395   4912   -188   -554    120
ATOM   2820  O   SER A 281      -2.919  -8.292  -9.988  1.00 45.32           O  
ANISOU 2820  O   SER A 281     6943   4872   5406   -195   -548    170
ATOM   2821  CB  SER A 281      -2.929  -9.428 -12.789  1.00 42.91           C  
ANISOU 2821  CB  SER A 281     6675   4647   4980   -185   -642    100
ATOM   2822  OG  SER A 281      -1.585  -9.721 -13.192  1.00 42.40           O  
ANISOU 2822  OG  SER A 281     6603   4538   4969   -209   -683     39
ATOM   2823  H   SER A 281      -1.995  -7.167 -14.004  1.00 38.65           H  
ATOM   2824  HA  SER A 281      -4.140  -7.860 -12.140  1.00 39.65           H  
ATOM   2825  HB3 SER A 281      -3.543  -9.559 -13.680  1.00 42.91           H  
ATOM   2826  HB2 SER A 281      -3.286 -10.167 -12.071  1.00 42.91           H  
ATOM   2827  HG  SER A 281      -1.514  -9.360 -14.079  1.00 42.40           H  
ATOM   2828  N   TYR A 282      -1.286  -6.953 -10.851  1.00 40.69           N  
ANISOU 2828  N   TYR A 282     6364   4245   4852   -199   -559     67
ATOM   2829  CA  TYR A 282      -0.741  -6.458  -9.547  1.00 39.20           C  
ANISOU 2829  CA  TYR A 282     6145   4015   4734   -215   -556     65
ATOM   2830  C   TYR A 282      -1.634  -5.316  -8.943  1.00 41.86           C  
ANISOU 2830  C   TYR A 282     6472   4335   5097   -203   -478     69
ATOM   2831  O   TYR A 282      -1.931  -5.398  -7.722  1.00 45.68           O  
ANISOU 2831  O   TYR A 282     6926   4799   5631   -214   -469     73
ATOM   2832  CB  TYR A 282       0.735  -6.045  -9.727  1.00 35.43           C  
ANISOU 2832  CB  TYR A 282     5659   3506   4298   -227   -594     11
ATOM   2833  CG  TYR A 282       1.637  -7.263 -10.182  1.00 36.91           C  
ANISOU 2833  CG  TYR A 282     5845   3695   4483   -243   -667      8
ATOM   2834  CD1 TYR A 282       1.672  -8.545  -9.547  1.00 37.60           C  
ANISOU 2834  CD1 TYR A 282     5922   3800   4566   -254   -704     57
ATOM   2835  CD2 TYR A 282       2.420  -6.985 -11.318  1.00 42.04           C  
ANISOU 2835  CD2 TYR A 282     6502   4329   5141   -249   -696    -45
ATOM   2836  CE1 TYR A 282       2.573  -9.557 -10.006  1.00 40.05           C  
ANISOU 2836  CE1 TYR A 282     6226   4108   4882   -270   -768     54
ATOM   2837  CE2 TYR A 282       3.344  -7.978 -11.756  1.00 37.06           C  
ANISOU 2837  CE2 TYR A 282     5867   3695   4521   -266   -757    -52
ATOM   2838  CZ  TYR A 282       3.443  -9.203 -11.052  1.00 36.85           C  
ANISOU 2838  CZ  TYR A 282     5826   3683   4492   -277   -793     -2
ATOM   2839  OH  TYR A 282       4.315 -10.124 -11.517  1.00 43.63           O  
ANISOU 2839  OH  TYR A 282     6676   4534   5368   -296   -850    -10
ATOM   2840  H   TYR A 282      -0.706  -6.732 -11.648  1.00 40.69           H  
ATOM   2841  HA  TYR A 282      -0.751  -7.357  -8.930  1.00 39.20           H  
ATOM   2842  HB3 TYR A 282       1.073  -5.646  -8.771  1.00 35.43           H  
ATOM   2843  HB2 TYR A 282       0.795  -5.229 -10.446  1.00 35.43           H  
ATOM   2844  HD1 TYR A 282       1.141  -8.746  -8.628  1.00 37.60           H  
ATOM   2845  HD2 TYR A 282       2.286  -5.981 -11.691  1.00 42.04           H  
ATOM   2846  HE1 TYR A 282       2.489 -10.573  -9.649  1.00 40.05           H  
ATOM   2847  HE2 TYR A 282       4.002  -7.701 -12.566  1.00 37.06           H  
ATOM   2848  HH  TYR A 282       4.864  -9.768 -12.219  1.00 43.63           H  
ATOM   2849  N   TRP A 283      -1.974  -4.229  -9.691  1.00 42.27           N  
ANISOU 2849  N   TRP A 283     6545   4397   5118   -179   -419     65
ATOM   2850  CA  TRP A 283      -2.848  -3.050  -9.382  1.00 43.47           C  
ANISOU 2850  CA  TRP A 283     6685   4529   5303   -169   -336     72
ATOM   2851  C   TRP A 283      -4.222  -3.585  -8.861  1.00 41.91           C  
ANISOU 2851  C   TRP A 283     6478   4343   5101   -165   -300    134
ATOM   2852  O   TRP A 283      -4.728  -2.981  -7.911  1.00 44.94           O  
ANISOU 2852  O   TRP A 283     6834   4701   5539   -175   -261    137
ATOM   2853  CB  TRP A 283      -2.881  -2.170 -10.684  1.00 42.74           C  
ANISOU 2853  CB  TRP A 283     6615   4440   5183   -139   -277     56
ATOM   2854  CG  TRP A 283      -3.646  -0.890 -10.566  1.00 39.85           C  
ANISOU 2854  CG  TRP A 283     6232   4043   4866   -130   -189     53
ATOM   2855  CD1 TRP A 283      -3.084   0.276 -10.317  1.00 37.70           C  
ANISOU 2855  CD1 TRP A 283     5941   3734   4650   -138   -166      2
ATOM   2856  CD2 TRP A 283      -5.055  -0.655 -10.549  1.00 39.95           C  
ANISOU 2856  CD2 TRP A 283     6241   4055   4883   -112   -108    102
ATOM   2857  NE1 TRP A 283      -4.067   1.194 -10.115  1.00 42.54           N  
ANISOU 2857  NE1 TRP A 283     6537   4324   5304   -129    -76     11
ATOM   2858  CE2 TRP A 283      -5.302   0.720 -10.225  1.00 40.22           C  
ANISOU 2858  CE2 TRP A 283     6252   4048   4983   -112    -36     73
ATOM   2859  CE3 TRP A 283      -6.149  -1.489 -10.682  1.00 37.95           C  
ANISOU 2859  CE3 TRP A 283     5999   3834   4588    -93    -85    170
ATOM   2860  CZ2 TRP A 283      -6.542   1.266 -10.199  1.00 39.31           C  
ANISOU 2860  CZ2 TRP A 283     6124   3913   4900    -97     61    107
ATOM   2861  CZ3 TRP A 283      -7.466  -0.986 -10.650  1.00 41.44           C  
ANISOU 2861  CZ3 TRP A 283     6430   4259   5058    -74     14    209
ATOM   2862  CH2 TRP A 283      -7.640   0.410 -10.384  1.00 44.78           C  
ANISOU 2862  CH2 TRP A 283     6829   4632   5553    -78     87    177
ATOM   2863  H   TRP A 283      -1.412  -4.074 -10.516  1.00 42.27           H  
ATOM   2864  HA  TRP A 283      -2.452  -2.458  -8.556  1.00 43.47           H  
ATOM   2865  HB3 TRP A 283      -3.245  -2.789 -11.504  1.00 42.74           H  
ATOM   2866  HB2 TRP A 283      -1.864  -1.896 -10.964  1.00 42.74           H  
ATOM   2867  HD1 TRP A 283      -2.022   0.449 -10.216  1.00 37.70           H  
ATOM   2868  HE1 TRP A 283      -3.879   2.163  -9.898  1.00 42.54           H  
ATOM   2869  HE3 TRP A 283      -6.068  -2.525 -10.975  1.00 37.95           H  
ATOM   2870  HZ2 TRP A 283      -6.672   2.338 -10.156  1.00 39.31           H  
ATOM   2871  HZ3 TRP A 283      -8.321  -1.624 -10.819  1.00 41.44           H  
ATOM   2872  HH2 TRP A 283      -8.584   0.933 -10.343  1.00 44.78           H  
ATOM   2873  N   VAL A 284      -4.841  -4.528  -9.603  1.00 38.84           N  
ANISOU 2873  N   VAL A 284     6111   3996   4650   -150   -312    182
ATOM   2874  CA  VAL A 284      -6.112  -5.131  -9.166  1.00 43.21           C  
ANISOU 2874  CA  VAL A 284     6658   4563   5198   -146   -283    247
ATOM   2875  C   VAL A 284      -6.023  -5.935  -7.782  1.00 43.64           C  
ANISOU 2875  C   VAL A 284     6688   4604   5290   -177   -338    255
ATOM   2876  O   VAL A 284      -6.887  -5.724  -6.972  1.00 42.69           O  
ANISOU 2876  O   VAL A 284     6546   4466   5209   -184   -301    279
ATOM   2877  CB  VAL A 284      -6.612  -6.026 -10.401  1.00 43.13           C  
ANISOU 2877  CB  VAL A 284     6673   4611   5105   -120   -290    298
ATOM   2878  CG1 VAL A 284      -7.848  -6.898 -10.145  1.00 45.72           C  
ANISOU 2878  CG1 VAL A 284     6994   4951   5426   -108   -242    374
ATOM   2879  CG2 VAL A 284      -6.957  -5.284 -11.634  1.00 43.59           C  
ANISOU 2879  CG2 VAL A 284     6754   4692   5118    -83   -243    284
ATOM   2880  H   VAL A 284      -4.488  -4.718 -10.530  1.00 38.84           H  
ATOM   2881  HA  VAL A 284      -6.825  -4.339  -8.933  1.00 43.21           H  
ATOM   2882  HB  VAL A 284      -5.828  -6.775 -10.514  1.00 43.13           H  
ATOM   2883 HG11 VAL A 284      -8.665  -6.340  -9.689  1.00 45.72           H  
ATOM   2884 HG12 VAL A 284      -8.214  -7.458 -11.005  1.00 45.72           H  
ATOM   2885 HG13 VAL A 284      -7.518  -7.682  -9.463  1.00 45.72           H  
ATOM   2886 HG21 VAL A 284      -7.319  -5.974 -12.396  1.00 43.59           H  
ATOM   2887 HG22 VAL A 284      -7.793  -4.627 -11.394  1.00 43.59           H  
ATOM   2888 HG23 VAL A 284      -6.185  -4.682 -12.115  1.00 43.59           H  
ATOM   2889  N   ALA A 285      -4.934  -6.747  -7.565  1.00 41.01           N  
ANISOU 2889  N   ALA A 285     6355   4277   4950   -195   -424    233
ATOM   2890  CA  ALA A 285      -4.681  -7.340  -6.227  1.00 39.66           C  
ANISOU 2890  CA  ALA A 285     6159   4095   4816   -218   -477    242
ATOM   2891  C   ALA A 285      -4.437  -6.340  -5.079  1.00 38.29           C  
ANISOU 2891  C   ALA A 285     5951   3888   4708   -227   -443    216
ATOM   2892  O   ALA A 285      -4.870  -6.570  -3.968  1.00 44.06           O  
ANISOU 2892  O   ALA A 285     6659   4617   5465   -236   -443    242
ATOM   2893  CB  ALA A 285      -3.510  -8.360  -6.459  1.00 38.44           C  
ANISOU 2893  CB  ALA A 285     6005   3939   4661   -232   -560    212
ATOM   2894  H   ALA A 285      -4.225  -6.738  -8.284  1.00 41.01           H  
ATOM   2895  HA  ALA A 285      -5.651  -7.778  -5.992  1.00 39.66           H  
ATOM   2896  HB1 ALA A 285      -2.756  -8.493  -5.682  1.00 38.44           H  
ATOM   2897  HB2 ALA A 285      -3.827  -9.396  -6.579  1.00 38.44           H  
ATOM   2898  HB3 ALA A 285      -2.848  -7.977  -7.236  1.00 38.44           H  
ATOM   2899  N   ALA A 286      -3.901  -5.217  -5.418  1.00 37.97           N  
ANISOU 2899  N   ALA A 286     5905   3825   4695   -225   -414    161
ATOM   2900  CA  ALA A 286      -3.724  -4.039  -4.512  1.00 39.06           C  
ANISOU 2900  CA  ALA A 286     6005   3941   4895   -234   -392    123
ATOM   2901  C   ALA A 286      -5.047  -3.338  -4.171  1.00 36.19           C  
ANISOU 2901  C   ALA A 286     5626   3561   4562   -231   -303    122
ATOM   2902  O   ALA A 286      -5.156  -2.982  -2.997  1.00 40.86           O  
ANISOU 2902  O   ALA A 286     6178   4140   5206   -241   -283     89
ATOM   2903  CB  ALA A 286      -2.845  -2.935  -5.152  1.00 41.09           C  
ANISOU 2903  CB  ALA A 286     6258   4183   5172   -233   -406     63
ATOM   2904  H   ALA A 286      -3.234  -5.089  -6.165  1.00 37.97           H  
ATOM   2905  HA  ALA A 286      -3.233  -4.245  -3.561  1.00 39.06           H  
ATOM   2906  HB1 ALA A 286      -1.832  -3.306  -5.309  1.00 41.09           H  
ATOM   2907  HB2 ALA A 286      -3.282  -2.619  -6.100  1.00 41.09           H  
ATOM   2908  HB3 ALA A 286      -2.711  -2.020  -4.575  1.00 41.09           H  
ATOM   2909  N   ASN A 287      -5.920  -3.214  -5.163  1.00 35.35           N  
ANISOU 2909  N   ASN A 287     5546   3457   4427   -214   -246    155
ATOM   2910  CA  ASN A 287      -7.140  -2.460  -4.908  1.00 37.85           C  
ANISOU 2910  CA  ASN A 287     5849   3750   4783   -208   -149    155
ATOM   2911  C   ASN A 287      -8.317  -3.355  -4.409  1.00 40.82           C  
ANISOU 2911  C   ASN A 287     6231   4132   5145   -198   -102    223
ATOM   2912  O   ASN A 287      -9.190  -2.730  -3.749  1.00 34.48           O  
ANISOU 2912  O   ASN A 287     5414   3304   4384   -194    -14    228
ATOM   2913  CB  ASN A 287      -7.604  -1.669  -6.196  1.00 36.49           C  
ANISOU 2913  CB  ASN A 287     5695   3565   4603   -187    -97    131
ATOM   2914  CG  ASN A 287      -6.847  -0.330  -6.460  1.00 37.82           C  
ANISOU 2914  CG  ASN A 287     5850   3719   4800   -196   -121     62
ATOM   2915  OD1 ASN A 287      -7.177   0.663  -5.790  1.00 33.98           O  
ANISOU 2915  OD1 ASN A 287     5331   3207   4372   -205    -77     20
ATOM   2916  ND2 ASN A 287      -5.816  -0.381  -7.305  1.00 39.68           N  
ANISOU 2916  ND2 ASN A 287     6110   3971   4996   -193   -188     49
ATOM   2917  H   ASN A 287      -5.682  -3.441  -6.118  1.00 35.35           H  
ATOM   2918  HA  ASN A 287      -6.825  -1.738  -4.155  1.00 37.85           H  
ATOM   2919  HB3 ASN A 287      -8.631  -1.302  -6.203  1.00 36.49           H  
ATOM   2920  HB2 ASN A 287      -7.554  -2.332  -7.060  1.00 36.49           H  
ATOM   2921 HD22 ASN A 287      -5.310   0.472  -7.497  1.00 39.68           H  
ATOM   2922 HD21 ASN A 287      -5.682  -1.138  -7.961  1.00 39.68           H  
ATOM   2923  N   LEU A 288      -8.331  -4.669  -4.577  1.00 44.21           N  
ANISOU 2923  N   LEU A 288     6681   4594   5524   -196   -156    275
ATOM   2924  CA  LEU A 288      -9.173  -5.611  -3.951  1.00 41.69           C  
ANISOU 2924  CA  LEU A 288     6365   4284   5190   -186   -115    345
ATOM   2925  C   LEU A 288      -8.761  -5.817  -2.456  1.00 46.12           C  
ANISOU 2925  C   LEU A 288     6890   4825   5809   -210   -108    340
ATOM   2926  O   LEU A 288      -7.659  -6.350  -2.243  1.00 43.91           O  
ANISOU 2926  O   LEU A 288     6589   4548   5546   -230   -177    308
ATOM   2927  CB  LEU A 288      -8.965  -6.965  -4.726  1.00 47.33           C  
ANISOU 2927  CB  LEU A 288     7108   5045   5830   -177   -181    398
ATOM   2928  CG  LEU A 288      -9.809  -7.149  -6.011  1.00 43.74           C  
ANISOU 2928  CG  LEU A 288     6686   4627   5307   -142   -151    442
ATOM   2929  CD1 LEU A 288      -9.342  -8.395  -6.813  1.00 38.71           C  
ANISOU 2929  CD1 LEU A 288     6067   4041   4600   -140   -232    480
ATOM   2930  CD2 LEU A 288     -11.355  -7.082  -5.690  1.00 52.52           C  
ANISOU 2930  CD2 LEU A 288     7795   5730   6429   -116    -42    498
ATOM   2931  H   LEU A 288      -7.562  -5.024  -5.128  1.00 44.21           H  
ATOM   2932  HA  LEU A 288     -10.182  -5.241  -4.130  1.00 41.69           H  
ATOM   2933  HB3 LEU A 288      -9.235  -7.747  -4.017  1.00 47.33           H  
ATOM   2934  HB2 LEU A 288      -7.891  -7.064  -4.884  1.00 47.33           H  
ATOM   2935  HG  LEU A 288      -9.602  -6.269  -6.620  1.00 43.74           H  
ATOM   2936 HD11 LEU A 288      -9.089  -8.090  -7.828  1.00 38.71           H  
ATOM   2937 HD12 LEU A 288      -8.472  -8.802  -6.297  1.00 38.71           H  
ATOM   2938 HD13 LEU A 288     -10.148  -9.127  -6.863  1.00 38.71           H  
ATOM   2939 HD21 LEU A 288     -11.888  -7.893  -6.186  1.00 52.52           H  
ATOM   2940 HD22 LEU A 288     -11.717  -7.072  -4.662  1.00 52.52           H  
ATOM   2941 HD23 LEU A 288     -11.664  -6.078  -5.980  1.00 52.52           H  
ATOM   2942  N   PRO A 289      -9.565  -5.432  -1.496  1.00 42.52           N  
ANISOU 2942  N   PRO A 289     6422   4349   5385   -204    -21    373
ATOM   2943  CA  PRO A 289      -9.243  -5.541  -0.101  1.00 41.44           C  
ANISOU 2943  CA  PRO A 289     6250   4197   5300   -226    -14    366
ATOM   2944  C   PRO A 289      -9.398  -6.975   0.442  1.00 45.18           C  
ANISOU 2944  C   PRO A 289     6735   4702   5730   -228    -80    427
ATOM   2945  O   PRO A 289      -9.746  -7.138   1.647  1.00 52.74           O  
ANISOU 2945  O   PRO A 289     7704   5663   6670   -215    -37    495
ATOM   2946  CB  PRO A 289     -10.174  -4.547   0.643  1.00 47.91           C  
ANISOU 2946  CB  PRO A 289     7056   4978   6168   -217    111    386
ATOM   2947  CG  PRO A 289     -11.421  -4.553  -0.287  1.00 51.96           C  
ANISOU 2947  CG  PRO A 289     7611   5510   6623   -180    149    453
ATOM   2948  CD  PRO A 289     -10.934  -5.000  -1.666  1.00 46.79           C  
ANISOU 2948  CD  PRO A 289     6978   4880   5919   -174     79    418
ATOM   2949  HA  PRO A 289      -8.252  -5.098  -0.003  1.00 41.44           H  
ATOM   2950  HB3 PRO A 289      -9.852  -3.524   0.839  1.00 47.91           H  
ATOM   2951  HB2 PRO A 289     -10.508  -4.867   1.630  1.00 47.91           H  
ATOM   2952  HG3 PRO A 289     -11.810  -3.542  -0.406  1.00 51.96           H  
ATOM   2953  HG2 PRO A 289     -12.280  -5.160   0.000  1.00 51.96           H  
ATOM   2954  HD2 PRO A 289     -11.503  -5.792  -2.153  1.00 46.79           H  
ATOM   2955  HD3 PRO A 289     -10.994  -4.125  -2.313  1.00 46.79           H  
ATOM   2956  N   ILE A 290      -8.938  -7.995  -0.297  1.00 43.52           N  
ANISOU 2956  N   ILE A 290     6519   4512   5505   -241   -178    406
ATOM   2957  CA  ILE A 290      -8.798  -9.399   0.130  1.00 39.32           C  
ANISOU 2957  CA  ILE A 290     6000   4011   4930   -241   -248    465
ATOM   2958  C   ILE A 290      -7.659  -9.634   1.141  1.00 37.82           C  
ANISOU 2958  C   ILE A 290     5778   3825   4766   -258   -316    437
ATOM   2959  O   ILE A 290      -6.619  -8.953   0.995  1.00 40.45           O  
ANISOU 2959  O   ILE A 290     6082   4149   5137   -266   -324    371
ATOM   2960  CB  ILE A 290      -8.376 -10.295  -1.122  1.00 42.08           C  
ANISOU 2960  CB  ILE A 290     6385   4390   5212   -230   -307    489
ATOM   2961  CG1 ILE A 290      -7.251  -9.709  -1.981  1.00 43.66           C  
ANISOU 2961  CG1 ILE A 290     6582   4586   5419   -238   -362    422
ATOM   2962  CG2 ILE A 290      -9.645 -10.362  -2.003  1.00 52.37           C  
ANISOU 2962  CG2 ILE A 290     7717   5703   6477   -205   -240    524
ATOM   2963  CD1 ILE A 290      -6.687 -10.549  -3.115  1.00 43.24           C  
ANISOU 2963  CD1 ILE A 290     6562   4559   5309   -230   -415    429
ATOM   2964  H   ILE A 290      -8.381  -7.770  -1.110  1.00 43.52           H  
ATOM   2965  HA  ILE A 290      -9.727  -9.717   0.603  1.00 39.32           H  
ATOM   2966  HB  ILE A 290      -8.048 -11.295  -0.838  1.00 42.08           H  
ATOM   2967 HG13 ILE A 290      -6.346  -9.480  -1.419  1.00 43.66           H  
ATOM   2968 HG12 ILE A 290      -7.497  -8.719  -2.365  1.00 43.66           H  
ATOM   2969 HG21 ILE A 290      -9.800  -9.409  -2.510  1.00 52.37           H  
ATOM   2970 HG22 ILE A 290      -9.464 -11.133  -2.752  1.00 52.37           H  
ATOM   2971 HG23 ILE A 290     -10.507 -10.561  -1.366  1.00 52.37           H  
ATOM   2972 HD11 ILE A 290      -7.302 -10.346  -3.992  1.00 43.24           H  
ATOM   2973 HD12 ILE A 290      -5.634 -10.296  -3.242  1.00 43.24           H  
ATOM   2974 HD13 ILE A 290      -6.826 -11.615  -2.937  1.00 43.24           H  
ATOM   2975  N   ASP A 291      -7.913 -10.523   2.143  1.00 41.19           N  
ANISOU 2975  N   ASP A 291     6209   4272   5168   -258   -365    494
ATOM   2976  CA  ASP A 291      -7.034 -10.785   3.222  1.00 42.14           C  
ANISOU 2976  CA  ASP A 291     6301   4404   5307   -265   -430    485
ATOM   2977  C   ASP A 291      -5.614 -11.380   2.920  1.00 42.21           C  
ANISOU 2977  C   ASP A 291     6313   4425   5301   -264   -513    464
ATOM   2978  O   ASP A 291      -5.484 -12.033   1.896  1.00 43.48           O  
ANISOU 2978  O   ASP A 291     6504   4589   5428   -262   -535    471
ATOM   2979  CB  ASP A 291      -7.724 -11.580   4.296  1.00  0.00           C  
ATOM   2980  CG  ASP A 291      -7.150 -11.655   5.737  1.00  0.00           C  
ATOM   2981  OD1 ASP A 291      -6.620 -10.682   6.357  1.00  0.00           O  
ATOM   2982  OD2 ASP A 291      -7.423 -12.745   6.280  1.00  0.00           O1-
ATOM   2983  H   ASP A 291      -8.849 -10.902   2.171  1.00 41.19           H  
ATOM   2984  HA  ASP A 291      -6.893  -9.782   3.623  1.00 42.14           H  
ATOM   2985  HB3 ASP A 291      -7.665 -12.623   3.985  1.00  0.00           H  
ATOM   2986  HB2 ASP A 291      -8.796 -11.386   4.292  1.00  0.00           H  
ATOM   2987  N   ASP A 292      -4.630 -11.086   3.785  1.00 36.55           N  
ANISOU 2987  N   ASP A 292     3702   5519   4665    394    376    -49
ATOM   2988  CA  ASP A 292      -3.190 -11.426   3.842  1.00 39.33           C  
ANISOU 2988  CA  ASP A 292     4261   5807   4877    335    418    -69
ATOM   2989  C   ASP A 292      -2.638 -12.721   3.128  1.00 38.59           C  
ANISOU 2989  C   ASP A 292     4090   5637   4934    193    395   -144
ATOM   2990  O   ASP A 292      -1.776 -12.601   2.286  1.00 36.33           O  
ANISOU 2990  O   ASP A 292     3958   5301   4544    149    370   -158
ATOM   2991  CB  ASP A 292      -2.559 -11.368   5.200  1.00 46.46           C  
ANISOU 2991  CB  ASP A 292     5293   6687   5671    320    618    -74
ATOM   2992  CG  ASP A 292      -2.661 -10.078   6.030  1.00 46.81           C  
ANISOU 2992  CG  ASP A 292     5531   6786   5467    452    620      5
ATOM   2993  OD1 ASP A 292      -3.099  -9.086   5.476  1.00 46.81           O  
ANISOU 2993  OD1 ASP A 292     5574   6836   5374    552    464     63
ATOM   2994  OD2 ASP A 292      -2.324 -10.111   7.243  1.00 48.14           O1-
ANISOU 2994  OD2 ASP A 292     5809   6950   5532    458    775     11
ATOM   2995  H   ASP A 292      -4.911 -10.527   4.578  1.00 36.55           H  
ATOM   2996  HA  ASP A 292      -2.742 -10.609   3.276  1.00 39.33           H  
ATOM   2997  HB3 ASP A 292      -1.529 -11.724   5.182  1.00 46.46           H  
ATOM   2998  HB2 ASP A 292      -2.957 -12.167   5.826  1.00 46.46           H  
ATOM   2999  N   SER A 293      -3.143 -13.918   3.442  1.00 41.73           N  
ANISOU 2999  N   SER A 293     4255   6026   5574    121    402   -192
ATOM   3000  CA  SER A 293      -2.709 -15.103   2.746  1.00 37.95           C  
ANISOU 3000  CA  SER A 293     3689   5483   5247     -6    355   -257
ATOM   3001  C   SER A 293      -3.220 -15.291   1.258  1.00 38.65           C  
ANISOU 3001  C   SER A 293     3793   5588   5303     29    146   -235
ATOM   3002  O   SER A 293      -2.516 -15.840   0.418  1.00 38.49           O  
ANISOU 3002  O   SER A 293     3825   5510   5290    -57     99   -274
ATOM   3003  CB  SER A 293      -3.057 -16.257   3.759  1.00 38.28           C  
ANISOU 3003  CB  SER A 293     3469   5519   5556    -80    399   -306
ATOM   3004  OG  SER A 293      -4.524 -16.488   3.957  1.00 44.95           O  
ANISOU 3004  OG  SER A 293     4164   6442   6474     16    311   -263
ATOM   3005  H   SER A 293      -3.871 -14.031   4.132  1.00 41.73           H  
ATOM   3006  HA  SER A 293      -1.622 -15.033   2.689  1.00 37.95           H  
ATOM   3007  HB3 SER A 293      -2.531 -16.173   4.710  1.00 38.28           H  
ATOM   3008  HB2 SER A 293      -2.724 -17.229   3.394  1.00 38.28           H  
ATOM   3009  HG  SER A 293      -4.826 -15.878   4.634  1.00 44.95           H  
ATOM   3010  N   LEU A 294      -4.285 -14.627   0.985  1.00 39.28           N  
ANISOU 3010  N   LEU A 294     3827   5746   5350    153     19   -173
ATOM   3011  CA  LEU A 294      -4.905 -14.520  -0.443  1.00 38.24           C  
ANISOU 3011  CA  LEU A 294     3719   5636   5175    197   -182   -146
ATOM   3012  C   LEU A 294      -4.031 -13.539  -1.223  1.00 42.63           C  
ANISOU 3012  C   LEU A 294     4541   6190   5466    263   -221   -100
ATOM   3013  O   LEU A 294      -3.868 -13.790  -2.385  1.00 43.54           O  
ANISOU 3013  O   LEU A 294     4728   6282   5532    246   -345   -105
ATOM   3014  CB  LEU A 294      -6.367 -14.036  -0.459  1.00 37.69           C  
ANISOU 3014  CB  LEU A 294     3491   5651   5177    304   -305    -97
ATOM   3015  CG  LEU A 294      -7.410 -15.079  -0.072  1.00 37.15           C  
ANISOU 3015  CG  LEU A 294     3149   5586   5381    238   -338   -140
ATOM   3016  CD1 LEU A 294      -7.525 -15.301   1.507  1.00 36.41           C  
ANISOU 3016  CD1 LEU A 294     2922   5580   5331    359   -462    -83
ATOM   3017  CD2 LEU A 294      -8.688 -14.889  -0.829  1.00 41.18           C  
ANISOU 3017  CD2 LEU A 294     3607   6041   5997    127   -429   -195
ATOM   3018  H   LEU A 294      -4.804 -14.263   1.771  1.00 39.28           H  
ATOM   3019  HA  LEU A 294      -4.824 -15.453  -1.000  1.00 38.24           H  
ATOM   3020  HB3 LEU A 294      -6.537 -13.752  -1.497  1.00 37.69           H  
ATOM   3021  HB2 LEU A 294      -6.447 -13.081   0.061  1.00 37.69           H  
ATOM   3022  HG  LEU A 294      -7.057 -16.012  -0.512  1.00 37.15           H  
ATOM   3023 HD11 LEU A 294      -7.862 -16.311   1.742  1.00 36.41           H  
ATOM   3024 HD12 LEU A 294      -6.570 -15.301   2.031  1.00 36.41           H  
ATOM   3025 HD13 LEU A 294      -8.245 -14.625   1.967  1.00 36.41           H  
ATOM   3026 HD21 LEU A 294      -9.550 -15.337  -0.333  1.00 41.18           H  
ATOM   3027 HD22 LEU A 294      -8.841 -13.814  -0.917  1.00 41.18           H  
ATOM   3028 HD23 LEU A 294      -8.518 -15.235  -1.848  1.00 41.18           H  
ATOM   3029  N   ARG A 295      -3.431 -12.499  -0.605  1.00 36.50           N  
ANISOU 3029  N   ARG A 295     3915   5437   4518    339   -117    -57
ATOM   3030  CA  ARG A 295      -2.540 -11.591  -1.303  1.00 36.75           C  
ANISOU 3030  CA  ARG A 295     4210   5460   4295    393   -133    -16
ATOM   3031  C   ARG A 295      -1.196 -12.295  -1.731  1.00 37.52           C  
ANISOU 3031  C   ARG A 295     4418   5467   4371    270    -96    -75
ATOM   3032  O   ARG A 295      -0.713 -11.951  -2.813  1.00 39.00           O  
ANISOU 3032  O   ARG A 295     4757   5638   4423    286   -195    -58
ATOM   3033  CB  ARG A 295      -2.367 -10.352  -0.396  1.00 34.91           C  
ANISOU 3033  CB  ARG A 295     4110   5256   3900    469      7     29
ATOM   3034  CG  ARG A 295      -3.723  -9.677   0.080  1.00 40.18           C  
ANISOU 3034  CG  ARG A 295     4783   6017   4467    629    -70    114
ATOM   3035  CD  ARG A 295      -3.530  -8.322   0.866  1.00 43.88           C  
ANISOU 3035  CD  ARG A 295     5512   6504   4658    726    -94    181
ATOM   3036  NE  ARG A 295      -3.028  -7.133   0.120  1.00 40.28           N  
ANISOU 3036  NE  ARG A 295     5128   6102   4076    824      3    237
ATOM   3037  CZ  ARG A 295      -3.901  -6.413  -0.625  1.00 49.55           C  
ANISOU 3037  CZ  ARG A 295     6228   7356   5242    943    -60    298
ATOM   3038  NH1 ARG A 295      -5.147  -6.840  -0.890  1.00 54.63           N  
ANISOU 3038  NH1 ARG A 295     6713   8039   6004    981   -215    310
ATOM   3039  NH2 ARG A 295      -3.427  -5.296  -1.140  1.00 47.01           N1+
ANISOU 3039  NH2 ARG A 295     5993   7078   4790   1026     35    348
ATOM   3040  H   ARG A 295      -3.596 -12.475   0.391  1.00 36.50           H  
ATOM   3041  HA  ARG A 295      -3.077 -11.223  -2.177  1.00 36.75           H  
ATOM   3042  HB3 ARG A 295      -1.857  -9.602  -1.000  1.00 34.91           H  
ATOM   3043  HB2 ARG A 295      -1.648 -10.574   0.393  1.00 34.91           H  
ATOM   3044  HG3 ARG A 295      -4.274 -10.358   0.729  1.00 40.18           H  
ATOM   3045  HG2 ARG A 295      -4.385  -9.510  -0.770  1.00 40.18           H  
ATOM   3046  HD3 ARG A 295      -2.635  -8.566   1.438  1.00 43.88           H  
ATOM   3047  HD2 ARG A 295      -4.180  -8.174   1.728  1.00 43.88           H  
ATOM   3048  HE  ARG A 295      -2.095  -6.845   0.378  1.00 40.28           H  
ATOM   3049 HH12 ARG A 295      -5.551  -7.633  -0.414  1.00 54.63           H  
ATOM   3050 HH11 ARG A 295      -5.615  -6.495  -1.716  1.00 54.63           H  
ATOM   3051 HH22 ARG A 295      -4.066  -4.588  -1.471  1.00 47.01           H  
ATOM   3052 HH21 ARG A 295      -2.508  -4.966  -0.881  1.00 47.01           H  
ATOM   3053  N   ILE A 296      -0.731 -13.282  -0.937  1.00 39.55           N  
ANISOU 3053  N   ILE A 296     4599   5663   4764    144     45   -145
ATOM   3054  CA  ILE A 296       0.445 -14.055  -1.259  1.00 39.24           C  
ANISOU 3054  CA  ILE A 296     4661   5536   4714     21     93   -203
ATOM   3055  C   ILE A 296       0.218 -15.001  -2.420  1.00 44.39           C  
ANISOU 3055  C   ILE A 296     5226   6162   5478    -41    -69   -237
ATOM   3056  O   ILE A 296       1.088 -15.156  -3.296  1.00 50.02           O  
ANISOU 3056  O   ILE A 296     6089   6839   6079    -60   -141   -240
ATOM   3057  CB  ILE A 296       0.862 -14.871   0.036  1.00 38.08           C  
ANISOU 3057  CB  ILE A 296     4444   5333   4693    -95    287   -268
ATOM   3058  CG1 ILE A 296       1.380 -13.975   1.093  1.00 36.97           C  
ANISOU 3058  CG1 ILE A 296     4446   5205   4396    -42    452   -237
ATOM   3059  CG2 ILE A 296       1.970 -15.951  -0.205  1.00 39.46           C  
ANISOU 3059  CG2 ILE A 296     4667   5414   4913   -236    311   -337
ATOM   3060  CD1 ILE A 296       1.763 -14.597   2.440  1.00 39.60           C  
ANISOU 3060  CD1 ILE A 296     4728   5485   4834   -148    650   -296
ATOM   3061  H   ILE A 296      -1.140 -13.437  -0.026  1.00 39.55           H  
ATOM   3062  HA  ILE A 296       1.244 -13.421  -1.642  1.00 39.24           H  
ATOM   3063  HB  ILE A 296       0.082 -15.395   0.588  1.00 38.08           H  
ATOM   3064 HG13 ILE A 296       0.621 -13.212   1.265  1.00 36.97           H  
ATOM   3065 HG12 ILE A 296       2.158 -13.286   0.764  1.00 36.97           H  
ATOM   3066 HG21 ILE A 296       1.926 -16.443  -1.176  1.00 39.46           H  
ATOM   3067 HG22 ILE A 296       2.997 -15.633  -0.021  1.00 39.46           H  
ATOM   3068 HG23 ILE A 296       1.789 -16.734   0.532  1.00 39.46           H  
ATOM   3069 HD11 ILE A 296       2.469 -15.417   2.302  1.00 39.60           H  
ATOM   3070 HD12 ILE A 296       2.263 -13.929   3.141  1.00 39.60           H  
ATOM   3071 HD13 ILE A 296       0.916 -14.895   3.058  1.00 39.60           H  
ATOM   3072  N   GLN A 297      -0.908 -15.713  -2.395  1.00 42.59           N  
ANISOU 3072  N   GLN A 297     4753   5952   5476    -76   -124   -263
ATOM   3073  CA  GLN A 297      -1.259 -16.623  -3.488  1.00 40.41           C  
ANISOU 3073  CA  GLN A 297     4374   5661   5320   -131   -283   -293
ATOM   3074  C   GLN A 297      -1.250 -15.992  -4.923  1.00 40.04           C  
ANISOU 3074  C   GLN A 297     4474   5641   5098    -41   -452   -242
ATOM   3075  O   GLN A 297      -0.435 -16.331  -5.734  1.00 42.47           O  
ANISOU 3075  O   GLN A 297     4844   5903   5389   -102   -540   -270
ATOM   3076  CB  GLN A 297      -2.618 -17.310  -3.108  1.00 46.60           C  
ANISOU 3076  CB  GLN A 297     4885   6492   6330   -126   -343   -300
ATOM   3077  CG  GLN A 297      -2.992 -18.637  -3.684  1.00 52.34           C  
ANISOU 3077  CG  GLN A 297     5503   7225   7157   -146   -533   -312
ATOM   3078  CD  GLN A 297      -2.125 -19.875  -3.346  1.00 45.97           C  
ANISOU 3078  CD  GLN A 297     4417   6456   6595   -163   -573   -328
ATOM   3079  OE1 GLN A 297      -1.416 -19.956  -2.364  1.00 46.56           O  
ANISOU 3079  OE1 GLN A 297     4372   6535   6783   -184   -445   -343
ATOM   3080  NE2 GLN A 297      -2.317 -20.966  -4.058  1.00 50.72           N  
ANISOU 3080  NE2 GLN A 297     4912   7083   7276   -152   -751   -324
ATOM   3081  H   GLN A 297      -1.364 -15.643  -1.497  1.00 42.59           H  
ATOM   3082  HA  GLN A 297      -0.488 -17.392  -3.531  1.00 40.41           H  
ATOM   3083  HB3 GLN A 297      -3.437 -16.619  -3.306  1.00 46.60           H  
ATOM   3084  HB2 GLN A 297      -2.578 -17.469  -2.030  1.00 46.60           H  
ATOM   3085  HG3 GLN A 297      -2.955 -18.540  -4.769  1.00 52.34           H  
ATOM   3086  HG2 GLN A 297      -4.020 -18.906  -3.438  1.00 52.34           H  
ATOM   3087 HE22 GLN A 297      -1.865 -21.837  -3.818  1.00 50.72           H  
ATOM   3088 HE21 GLN A 297      -2.890 -20.939  -4.890  1.00 50.72           H  
ATOM   3089  N   LEU A 298      -1.992 -14.845  -5.064  1.00 40.25           N  
ANISOU 3089  N   LEU A 298     4559   5743   4991    105   -502   -165
ATOM   3090  CA  LEU A 298      -1.930 -13.869  -6.163  1.00 42.49           C  
ANISOU 3090  CA  LEU A 298     4995   6055   5094    201   -656   -109
ATOM   3091  C   LEU A 298      -0.517 -13.297  -6.552  1.00 42.96           C  
ANISOU 3091  C   LEU A 298     5321   6060   4941    182   -598   -108
ATOM   3092  O   LEU A 298      -0.404 -12.755  -7.646  1.00 43.23           O  
ANISOU 3092  O   LEU A 298     5484   6086   4855    210   -722    -89
ATOM   3093  CB  LEU A 298      -3.060 -12.817  -5.862  1.00 39.95           C  
ANISOU 3093  CB  LEU A 298     4675   5827   4679    363   -707    -25
ATOM   3094  CG  LEU A 298      -4.384 -13.125  -6.467  1.00 38.85           C  
ANISOU 3094  CG  LEU A 298     4281   5750   4732    401   -789    -16
ATOM   3095  CD1 LEU A 298      -5.395 -12.142  -6.028  1.00 40.84           C  
ANISOU 3095  CD1 LEU A 298     4548   6089   4881    557   -810     66
ATOM   3096  CD2 LEU A 298      -4.264 -13.366  -7.976  1.00 40.46           C  
ANISOU 3096  CD2 LEU A 298     4392   5956   5026    380   -980    -30
ATOM   3097  H   LEU A 298      -2.516 -14.678  -4.216  1.00 40.25           H  
ATOM   3098  HA  LEU A 298      -2.310 -14.384  -7.045  1.00 42.49           H  
ATOM   3099  HB3 LEU A 298      -2.762 -11.839  -6.239  1.00 39.95           H  
ATOM   3100  HB2 LEU A 298      -3.167 -12.626  -4.794  1.00 39.95           H  
ATOM   3101  HG  LEU A 298      -4.795 -14.038  -6.038  1.00 38.85           H  
ATOM   3102 HD11 LEU A 298      -4.978 -11.223  -5.616  1.00 40.84           H  
ATOM   3103 HD12 LEU A 298      -6.089 -11.948  -6.846  1.00 40.84           H  
ATOM   3104 HD13 LEU A 298      -6.019 -12.661  -5.301  1.00 40.84           H  
ATOM   3105 HD21 LEU A 298      -3.327 -12.989  -8.385  1.00 40.46           H  
ATOM   3106 HD22 LEU A 298      -4.210 -14.423  -8.237  1.00 40.46           H  
ATOM   3107 HD23 LEU A 298      -5.039 -12.837  -8.531  1.00 40.46           H  
ATOM   3108  N   LEU A 299       0.496 -13.505  -5.626  1.00 46.76           N  
ANISOU 3108  N   LEU A 299     5892   6503   5370    139   -411   -127
ATOM   3109  CA  LEU A 299       1.941 -13.136  -5.908  1.00 48.96           C  
ANISOU 3109  CA  LEU A 299     6424   6729   5449    120   -346   -126
ATOM   3110  C   LEU A 299       2.892 -14.327  -6.205  1.00 46.02           C  
ANISOU 3110  C   LEU A 299     6068   6264   5155    -33   -327   -204
ATOM   3111  O   LEU A 299       4.001 -14.183  -6.837  1.00 48.72           O  
ANISOU 3111  O   LEU A 299     6616   6558   5338    -51   -320   -205
ATOM   3112  CB  LEU A 299       2.457 -12.223  -4.879  1.00 45.86           C  
ANISOU 3112  CB  LEU A 299     6135   6337   4952    143   -152   -109
ATOM   3113  CG  LEU A 299       1.996 -10.811  -5.063  1.00 54.31           C  
ANISOU 3113  CG  LEU A 299     7487   7406   5744    217   -124    -56
ATOM   3114  CD1 LEU A 299       2.140 -10.044  -3.707  1.00 46.34           C  
ANISOU 3114  CD1 LEU A 299     6521   6489   4597    386   -198     36
ATOM   3115  CD2 LEU A 299       2.898 -10.098  -6.061  1.00 45.02           C  
ANISOU 3115  CD2 LEU A 299     6432   6180   4492    162     83    -79
ATOM   3116  H   LEU A 299       0.303 -13.984  -4.758  1.00 46.76           H  
ATOM   3117  HA  LEU A 299       2.018 -12.611  -6.860  1.00 48.96           H  
ATOM   3118  HB3 LEU A 299       3.539 -12.268  -4.755  1.00 45.86           H  
ATOM   3119  HB2 LEU A 299       2.155 -12.621  -3.910  1.00 45.86           H  
ATOM   3120  HG  LEU A 299       0.955 -10.740  -5.379  1.00 54.31           H  
ATOM   3121 HD11 LEU A 299       1.156  -9.633  -3.480  1.00 46.34           H  
ATOM   3122 HD12 LEU A 299       2.392 -10.717  -2.888  1.00 46.34           H  
ATOM   3123 HD13 LEU A 299       2.867  -9.233  -3.765  1.00 46.34           H  
ATOM   3124 HD21 LEU A 299       3.281 -10.835  -6.767  1.00 45.02           H  
ATOM   3125 HD22 LEU A 299       2.462  -9.222  -6.542  1.00 45.02           H  
ATOM   3126 HD23 LEU A 299       3.818  -9.781  -5.570  1.00 45.02           H  
ATOM   3127  N   LYS A 300       2.492 -15.494  -5.730  1.00 41.13           N  
ANISOU 3127  N   LYS A 300     5236   5616   4776   -142   -316   -269
ATOM   3128  CA  LYS A 300       3.168 -16.749  -6.023  1.00 46.19           C  
ANISOU 3128  CA  LYS A 300     5872   6170   5508   -290   -306   -344
ATOM   3129  C   LYS A 300       2.835 -17.271  -7.425  1.00 44.83           C  
ANISOU 3129  C   LYS A 300     5707   5991   5335   -298   -503   -348
ATOM   3130  O   LYS A 300       3.723 -17.707  -8.043  1.00 43.87           O  
ANISOU 3130  O   LYS A 300     5641   5796   5231   -406   -510   -401
ATOM   3131  CB  LYS A 300       2.673 -17.758  -4.968  1.00 46.13           C  
ANISOU 3131  CB  LYS A 300     5630   6137   5760   -402   -221   -409
ATOM   3132  CG  LYS A 300       3.350 -17.577  -3.605  1.00 46.19           C  
ANISOU 3132  CG  LYS A 300     5653   6125   5773   -432     -5   -425
ATOM   3133  CD  LYS A 300       2.998 -18.522  -2.453  1.00 43.58           C  
ANISOU 3133  CD  LYS A 300     5117   5751   5691   -564     86   -498
ATOM   3134  CE  LYS A 300       3.179 -20.046  -2.731  1.00 51.59           C  
ANISOU 3134  CE  LYS A 300     6197   6723   6682   -615    307   -523
ATOM   3135  NZ  LYS A 300       3.184 -20.898  -1.414  1.00 62.17           N1+
ANISOU 3135  NZ  LYS A 300     7358   8010   8254   -753    402   -597
ATOM   3136  H   LYS A 300       1.656 -15.421  -5.167  1.00 41.13           H  
ATOM   3137  HA  LYS A 300       4.255 -16.658  -6.018  1.00 46.19           H  
ATOM   3138  HB3 LYS A 300       2.899 -18.772  -5.300  1.00 46.13           H  
ATOM   3139  HB2 LYS A 300       1.587 -17.744  -4.880  1.00 46.13           H  
ATOM   3140  HG3 LYS A 300       3.368 -16.552  -3.237  1.00 46.19           H  
ATOM   3141  HG2 LYS A 300       4.336 -17.729  -4.043  1.00 46.19           H  
ATOM   3142  HD3 LYS A 300       1.921 -18.469  -2.294  1.00 43.58           H  
ATOM   3143  HD2 LYS A 300       3.394 -18.050  -1.554  1.00 43.58           H  
ATOM   3144  HE3 LYS A 300       4.137 -20.090  -3.248  1.00 51.59           H  
ATOM   3145  HE2 LYS A 300       2.339 -20.308  -3.373  1.00 51.59           H  
ATOM   3146  HZ1 LYS A 300       3.197 -21.893  -1.591  1.00 62.17           H  
ATOM   3147  HZ2 LYS A 300       3.931 -20.701  -0.763  1.00 62.17           H  
ATOM   3148  HZ3 LYS A 300       2.322 -20.579  -0.997  1.00 62.17           H  
ATOM   3149  N   ILE A 301       1.549 -17.163  -7.877  1.00 47.18           N  
ANISOU 3149  N   ILE A 301     5952   6364   5612   -185   -662   -293
ATOM   3150  CA  ILE A 301       1.065 -17.401  -9.186  1.00 46.46           C  
ANISOU 3150  CA  ILE A 301     5867   6274   5513   -180   -857   -291
ATOM   3151  C   ILE A 301       1.965 -16.625 -10.237  1.00 50.75           C  
ANISOU 3151  C   ILE A 301     6684   6800   5798   -122   -899   -252
ATOM   3152  O   ILE A 301       1.864 -15.388 -10.261  1.00 50.52           O  
ANISOU 3152  O   ILE A 301     6812   6799   5583    -25   -833   -196
ATOM   3153  CB  ILE A 301      -0.378 -16.999  -9.321  1.00 46.01           C  
ANISOU 3153  CB  ILE A 301     5641   6305   5536    -78  -1007   -246
ATOM   3154  CG1 ILE A 301      -1.401 -17.767  -8.375  1.00 42.76           C  
ANISOU 3154  CG1 ILE A 301     4955   5907   5383   -138   -961   -284
ATOM   3155  CG2 ILE A 301      -0.991 -17.127 -10.772  1.00 53.62           C  
ANISOU 3155  CG2 ILE A 301     6618   7275   6482    -65  -1213   -240
ATOM   3156  CD1 ILE A 301      -2.844 -17.087  -8.389  1.00 44.43           C  
ANISOU 3156  CD1 ILE A 301     4998   6210   5675    -31  -1079   -236
ATOM   3157  H   ILE A 301       0.905 -16.714  -7.241  1.00 47.18           H  
ATOM   3158  HA  ILE A 301       1.135 -18.464  -9.415  1.00 46.46           H  
ATOM   3159  HB  ILE A 301      -0.482 -15.942  -9.077  1.00 46.01           H  
ATOM   3160 HG13 ILE A 301      -1.053 -17.838  -7.344  1.00 42.76           H  
ATOM   3161 HG12 ILE A 301      -1.586 -18.762  -8.779  1.00 42.76           H  
ATOM   3162 HG21 ILE A 301      -2.052 -16.884 -10.717  1.00 53.62           H  
ATOM   3163 HG22 ILE A 301      -0.409 -16.467 -11.415  1.00 53.62           H  
ATOM   3164 HG23 ILE A 301      -0.861 -18.119 -11.204  1.00 53.62           H  
ATOM   3165 HD11 ILE A 301      -3.565 -17.478  -9.107  1.00 44.43           H  
ATOM   3166 HD12 ILE A 301      -3.370 -17.403  -7.489  1.00 44.43           H  
ATOM   3167 HD13 ILE A 301      -2.738 -16.010  -8.524  1.00 44.43           H  
ATOM   3168  N   ASP A 302       2.568 -17.390 -11.172  1.00 49.76           N  
ANISOU 3168  N   ASP A 302     6618   6630   5657   -179  -1012   -281
ATOM   3169  CA  ASP A 302       3.192 -16.920 -12.442  1.00 50.66           C  
ANISOU 3169  CA  ASP A 302     6990   6723   5534   -132  -1062   -248
ATOM   3170  C   ASP A 302       2.135 -16.802 -13.551  1.00 49.83           C  
ANISOU 3170  C   ASP A 302     6910   6676   5348    -22  -1269   -193
ATOM   3171  O   ASP A 302       1.163 -17.566 -13.581  1.00 52.23           O  
ANISOU 3171  O   ASP A 302     7418   6998   5429     78  -1304   -134
ATOM   3172  CB  ASP A 302       4.382 -17.783 -13.024  1.00 61.49           C  
ANISOU 3172  CB  ASP A 302     8453   7996   6914   -274  -1032   -318
ATOM   3173  CG  ASP A 302       5.565 -18.124 -12.176  1.00 66.58           C  
ANISOU 3173  CG  ASP A 302     9227   8581   7490   -336   -824   -343
ATOM   3174  OD1 ASP A 302       5.653 -17.838 -10.994  1.00 59.73           O  
ANISOU 3174  OD1 ASP A 302     8526   7737   6431   -243   -748   -287
ATOM   3175  OD2 ASP A 302       6.491 -18.690 -12.723  1.00 72.68           O1-
ANISOU 3175  OD2 ASP A 302     9931   9284   8399   -477   -735   -416
ATOM   3176  H   ASP A 302       2.556 -18.391 -11.039  1.00 49.76           H  
ATOM   3177  HA  ASP A 302       3.592 -15.926 -12.241  1.00 50.66           H  
ATOM   3178  HB3 ASP A 302       4.785 -17.427 -13.973  1.00 61.49           H  
ATOM   3179  HB2 ASP A 302       3.905 -18.761 -13.087  1.00 61.49           H  
ATOM   3180  N   SER A 303       2.390 -15.889 -14.495  1.00 51.97           N  
ANISOU 3180  N   SER A 303     6978   6977   5791    -34  -1406   -209
ATOM   3181  CA  SER A 303       1.616 -15.502 -15.674  1.00 56.06           C  
ANISOU 3181  CA  SER A 303     7497   7556   6249     73  -1606   -156
ATOM   3182  C   SER A 303       0.294 -14.849 -15.331  1.00 51.46           C  
ANISOU 3182  C   SER A 303     6831   7069   5653    216  -1625    -84
ATOM   3183  O   SER A 303      -0.215 -15.053 -14.222  1.00 53.34           O  
ANISOU 3183  O   SER A 303     6889   7332   6044    202  -1544    -96
ATOM   3184  CB  SER A 303       1.378 -16.771 -16.533  1.00 53.34           C  
ANISOU 3184  CB  SER A 303     6971   7200   6094     -7  -1749   -206
ATOM   3185  OG  SER A 303       0.974 -16.591 -17.840  1.00 54.46           O  
ANISOU 3185  OG  SER A 303     7102   7406   6185    101  -1941   -154
ATOM   3186  H   SER A 303       3.174 -15.270 -14.346  1.00 51.97           H  
ATOM   3187  HA  SER A 303       2.197 -14.777 -16.245  1.00 56.06           H  
ATOM   3188  HB3 SER A 303       0.813 -17.617 -16.142  1.00 53.34           H  
ATOM   3189  HB2 SER A 303       2.414 -17.080 -16.674  1.00 53.34           H  
ATOM   3190  HG  SER A 303       0.999 -17.480 -18.203  1.00 54.46           H  
ATOM   3191  N   ALA A 304      -0.144 -13.949 -16.268  1.00 47.59           N  
ANISOU 3191  N   ALA A 304     6475   6630   4976    354  -1731     -9
ATOM   3192  CA  ALA A 304      -1.246 -13.000 -16.149  1.00 44.31           C  
ANISOU 3192  CA  ALA A 304     5980   6308   4546    496  -1771     64
ATOM   3193  C   ALA A 304      -2.645 -13.661 -15.923  1.00 49.25           C  
ANISOU 3193  C   ALA A 304     6351   6982   5378    501  -1905     54
ATOM   3194  O   ALA A 304      -3.247 -13.354 -14.905  1.00 52.59           O  
ANISOU 3194  O   ALA A 304     6627   7470   5883    571  -1894     86
ATOM   3195  CB  ALA A 304      -1.228 -11.830 -17.247  1.00 45.10           C  
ANISOU 3195  CB  ALA A 304     6290   6451   4396    643  -1857    148
ATOM   3196  H   ALA A 304       0.407 -13.838 -17.107  1.00 47.59           H  
ATOM   3197  HA  ALA A 304      -0.869 -12.516 -15.248  1.00 44.31           H  
ATOM   3198  HB1 ALA A 304      -1.680 -10.896 -16.913  1.00 45.10           H  
ATOM   3199  HB2 ALA A 304      -0.236 -11.443 -17.480  1.00 45.10           H  
ATOM   3200  HB3 ALA A 304      -1.716 -12.127 -18.175  1.00 45.10           H  
ATOM   3201  N   ILE A 305      -2.997 -14.590 -16.836  1.00 50.61           N  
ANISOU 3201  N   ILE A 305     6471   7125   5635    429  -2033     12
ATOM   3202  CA  ILE A 305      -4.243 -15.348 -16.838  1.00 52.46           C  
ANISOU 3202  CA  ILE A 305     6465   7406   6060    433  -2168      3
ATOM   3203  C   ILE A 305      -4.559 -16.128 -15.574  1.00 54.37           C  
ANISOU 3203  C   ILE A 305     6475   7641   6542    342  -2059    -49
ATOM   3204  O   ILE A 305      -5.706 -16.049 -15.180  1.00 57.43           O  
ANISOU 3204  O   ILE A 305     6675   8094   7052    399  -2090    -25
ATOM   3205  CB  ILE A 305      -4.401 -16.290 -18.055  1.00  0.00           C  
ATOM   3206  CG1 ILE A 305      -5.887 -16.706 -18.299  1.00  0.00           C  
ATOM   3207  CG2 ILE A 305      -3.599 -17.552 -18.057  1.00  0.00           C  
ATOM   3208  CD1 ILE A 305      -6.210 -17.007 -19.746  1.00  0.00           C  
ATOM   3209  H   ILE A 305      -2.450 -14.651 -17.683  1.00 50.61           H  
ATOM   3210  HA  ILE A 305      -4.982 -14.560 -16.983  1.00 52.46           H  
ATOM   3211  HB  ILE A 305      -4.215 -15.658 -18.923  1.00  0.00           H  
ATOM   3212 HG13 ILE A 305      -6.573 -15.911 -18.008  1.00  0.00           H  
ATOM   3213 HG12 ILE A 305      -6.136 -17.510 -17.606  1.00  0.00           H  
ATOM   3214 HG21 ILE A 305      -4.016 -18.385 -17.492  1.00  0.00           H  
ATOM   3215 HG22 ILE A 305      -3.670 -17.740 -19.128  1.00  0.00           H  
ATOM   3216 HG23 ILE A 305      -2.538 -17.426 -17.841  1.00  0.00           H  
ATOM   3217 HD11 ILE A 305      -7.277 -17.020 -19.968  1.00  0.00           H  
ATOM   3218 HD12 ILE A 305      -5.652 -16.388 -20.448  1.00  0.00           H  
ATOM   3219 HD13 ILE A 305      -5.969 -18.051 -19.945  1.00  0.00           H  
ATOM   3220  N   GLN A 306      -3.524 -16.643 -14.863  1.00 52.70           N  
ANISOU 3220  N   GLN A 306     6271   7350   6402    200  -1929   -120
ATOM   3221  CA  GLN A 306      -3.750 -17.422 -13.645  1.00 54.23           C  
ANISOU 3221  CA  GLN A 306     6250   7533   6821    109  -1818   -170
ATOM   3222  C   GLN A 306      -3.900 -16.474 -12.393  1.00 52.44           C  
ANISOU 3222  C   GLN A 306     6005   7345   6573    179  -1674   -134
ATOM   3223  O   GLN A 306      -4.411 -16.886 -11.376  1.00 64.64           O  
ANISOU 3223  O   GLN A 306     7362   8896   8304    128  -1586   -164
ATOM   3224  CB  GLN A 306      -2.481 -18.330 -13.521  1.00 59.16           C  
ANISOU 3224  CB  GLN A 306     6901   8061   7518    -58  -1708   -253
ATOM   3225  CG  GLN A 306      -2.399 -19.304 -14.630  1.00 69.25           C  
ANISOU 3225  CG  GLN A 306     8286   9282   8743   -128  -1814   -287
ATOM   3226  CD  GLN A 306      -1.317 -20.442 -14.369  1.00 91.91           C  
ANISOU 3226  CD  GLN A 306    11238  12054  11628   -276  -1677   -358
ATOM   3227  OE1 GLN A 306      -1.562 -21.647 -14.493  1.00 97.81           O  
ANISOU 3227  OE1 GLN A 306    11926  12777  12461   -336  -1510   -387
ATOM   3228  NE2 GLN A 306      -0.112 -20.075 -13.979  1.00 86.92           N  
ANISOU 3228  NE2 GLN A 306    10746  11366  10914   -333  -1744   -384
ATOM   3229  H   GLN A 306      -2.599 -16.646 -15.269  1.00 52.70           H  
ATOM   3230  HA  GLN A 306      -4.645 -18.042 -13.685  1.00 54.23           H  
ATOM   3231  HB3 GLN A 306      -2.547 -18.865 -12.573  1.00 59.16           H  
ATOM   3232  HB2 GLN A 306      -1.535 -17.789 -13.500  1.00 59.16           H  
ATOM   3233  HG3 GLN A 306      -2.337 -18.798 -15.594  1.00 69.25           H  
ATOM   3234  HG2 GLN A 306      -3.333 -19.861 -14.710  1.00 69.25           H  
ATOM   3235 HE22 GLN A 306       0.484 -20.862 -13.769  1.00 86.92           H  
ATOM   3236 HE21 GLN A 306       0.219 -19.121 -13.951  1.00 86.92           H  
ATOM   3237  N   ARG A 307      -3.462 -15.171 -12.441  1.00 51.09           N  
ANISOU 3237  N   ARG A 307     6030   7200   6180    291  -1641    -70
ATOM   3238  CA  ARG A 307      -3.816 -14.142 -11.534  1.00 47.27           C  
ANISOU 3238  CA  ARG A 307     5546   6760   5656    368  -1512    -29
ATOM   3239  C   ARG A 307      -5.253 -13.678 -11.896  1.00 49.98           C  
ANISOU 3239  C   ARG A 307     5779   7200   6013    509  -1619     40
ATOM   3240  O   ARG A 307      -6.009 -13.370 -10.956  1.00 53.21           O  
ANISOU 3240  O   ARG A 307     6015   7647   6554    525  -1559     43
ATOM   3241  CB  ARG A 307      -2.796 -12.937 -11.467  1.00 46.23           C  
ANISOU 3241  CB  ARG A 307     5685   6605   5274    413  -1417      5
ATOM   3242  CG  ARG A 307      -1.440 -13.419 -10.908  1.00 42.77           C  
ANISOU 3242  CG  ARG A 307     5268   6194   4789    463  -1251     34
ATOM   3243  CD  ARG A 307      -0.468 -12.284 -10.623  1.00 45.10           C  
ANISOU 3243  CD  ARG A 307     5804   6431   4900    432  -1115     29
ATOM   3244  NE  ARG A 307       0.034 -11.613 -11.813  1.00 44.29           N  
ANISOU 3244  NE  ARG A 307     5910   6312   4607    470  -1221     57
ATOM   3245  CZ  ARG A 307       1.074 -11.901 -12.552  1.00 48.20           C  
ANISOU 3245  CZ  ARG A 307     6585   6732   4995    395  -1164     25
ATOM   3246  NH1 ARG A 307       1.797 -12.956 -12.245  1.00 51.49           N  
ANISOU 3246  NH1 ARG A 307     7003   7083   5479    276  -1001    -37
ATOM   3247  NH2 ARG A 307       1.375 -11.152 -13.575  1.00 46.25           N1+
ANISOU 3247  NH2 ARG A 307     6522   6476   4574    442  -1271     55
ATOM   3248  H   ARG A 307      -2.793 -14.985 -13.175  1.00 51.09           H  
ATOM   3249  HA  ARG A 307      -3.804 -14.534 -10.516  1.00 47.27           H  
ATOM   3250  HB3 ARG A 307      -3.214 -12.129 -10.866  1.00 46.23           H  
ATOM   3251  HB2 ARG A 307      -2.650 -12.575 -12.485  1.00 46.23           H  
ATOM   3252  HG3 ARG A 307      -0.946 -13.953 -11.720  1.00 42.77           H  
ATOM   3253  HG2 ARG A 307      -1.551 -13.990  -9.986  1.00 42.77           H  
ATOM   3254  HD3 ARG A 307       0.331 -12.592  -9.948  1.00 45.10           H  
ATOM   3255  HD2 ARG A 307      -0.948 -11.510 -10.024  1.00 45.10           H  
ATOM   3256  HE  ARG A 307      -0.618 -10.974 -12.245  1.00 44.29           H  
ATOM   3257 HH12 ARG A 307       2.695 -13.099 -12.684  1.00 51.49           H  
ATOM   3258 HH11 ARG A 307       1.407 -13.696 -11.678  1.00 51.49           H  
ATOM   3259 HH22 ARG A 307       2.124 -11.455 -14.181  1.00 46.25           H  
ATOM   3260 HH21 ARG A 307       0.977 -10.223 -13.586  1.00 46.25           H  
ATOM   3261  N   LEU A 308      -5.580 -13.472 -13.181  1.00 50.65           N  
ANISOU 3261  N   LEU A 308     5958   7323   5962    611  -1780     95
ATOM   3262  CA  LEU A 308      -6.806 -12.828 -13.686  1.00 48.29           C  
ANISOU 3262  CA  LEU A 308     5553   7116   5679    746  -1897    160
ATOM   3263  C   LEU A 308      -8.135 -13.544 -13.421  1.00 49.98           C  
ANISOU 3263  C   LEU A 308     5481   7354   6155    698  -1952    125
ATOM   3264  O   LEU A 308      -9.095 -12.881 -13.032  1.00 52.35           O  
ANISOU 3264  O   LEU A 308     5641   7723   6526    783  -1969    164
ATOM   3265  CB  LEU A 308      -6.662 -12.411 -15.171  1.00 49.33           C  
ANISOU 3265  CB  LEU A 308     5823   7275   5645    842  -2074    214
ATOM   3266  CG  LEU A 308      -5.687 -11.259 -15.506  1.00 40.69           C  
ANISOU 3266  CG  LEU A 308     5012   6169   4279    911  -2026    262
ATOM   3267  CD1 LEU A 308      -5.437 -11.168 -17.059  1.00 43.12           C  
ANISOU 3267  CD1 LEU A 308     5456   6481   4446    966  -2160    312
ATOM   3268  CD2 LEU A 308      -6.203  -9.854 -14.980  1.00 50.00           C  
ANISOU 3268  CD2 LEU A 308     6218   7408   5372   1025  -1931    327
ATOM   3269  H   LEU A 308      -4.895 -13.802 -13.846  1.00 50.65           H  
ATOM   3270  HA  LEU A 308      -6.737 -11.920 -13.087  1.00 48.29           H  
ATOM   3271  HB3 LEU A 308      -7.634 -12.322 -15.657  1.00 49.33           H  
ATOM   3272  HB2 LEU A 308      -6.294 -13.319 -15.649  1.00 49.33           H  
ATOM   3273  HG  LEU A 308      -4.741 -11.430 -14.992  1.00 40.69           H  
ATOM   3274 HD11 LEU A 308      -6.131 -11.789 -17.624  1.00 43.12           H  
ATOM   3275 HD12 LEU A 308      -5.468 -10.151 -17.451  1.00 43.12           H  
ATOM   3276 HD13 LEU A 308      -4.418 -11.478 -17.292  1.00 43.12           H  
ATOM   3277 HD21 LEU A 308      -6.665  -9.889 -13.994  1.00 50.00           H  
ATOM   3278 HD22 LEU A 308      -5.321  -9.232 -14.830  1.00 50.00           H  
ATOM   3279 HD23 LEU A 308      -6.924  -9.346 -15.620  1.00 50.00           H  
ATOM   3280  N   ARG A 309      -8.081 -14.850 -13.693  1.00 52.27           N  
ANISOU 3280  N   ARG A 309     5680   7588   6594    563  -1978     52
ATOM   3281  CA  ARG A 309      -9.213 -15.781 -13.456  1.00 48.84           C  
ANISOU 3281  CA  ARG A 309     4971   7171   6416    506  -2015     14
ATOM   3282  C   ARG A 309      -9.583 -15.746 -11.944  1.00 51.37           C  
ANISOU 3282  C   ARG A 309     5158   7494   6866    473  -1844     -6
ATOM   3283  O   ARG A 309     -10.757 -15.646 -11.624  1.00 50.41           O  
ANISOU 3283  O   ARG A 309     4865   7435   6854    536  -1861     22
ATOM   3284  CB  ARG A 309      -8.814 -17.260 -13.892  1.00 47.52           C  
ANISOU 3284  CB  ARG A 309     4752   6937   6368    360  -2063    -62
ATOM   3285  CG  ARG A 309      -8.732 -17.418 -15.474  1.00 49.25           C  
ANISOU 3285  CG  ARG A 309     4785   7194   6735    363  -2243    -67
ATOM   3286  CD  ARG A 309      -8.402 -18.805 -15.952  1.00 54.69           C  
ANISOU 3286  CD  ARG A 309     5421   7812   7546    207  -2275   -146
ATOM   3287  NE  ARG A 309      -9.477 -19.775 -15.849  1.00 63.80           N  
ANISOU 3287  NE  ARG A 309     6815   8901   8526    164  -2268   -163
ATOM   3288  CZ  ARG A 309      -9.497 -21.078 -16.320  1.00 63.90           C  
ANISOU 3288  CZ  ARG A 309     6944   8914   8421    198  -2421   -146
ATOM   3289  NH1 ARG A 309      -8.535 -21.439 -17.092  1.00 62.92           N  
ANISOU 3289  NH1 ARG A 309     6716   8851   8339    271  -2597   -114
ATOM   3290  NH2 ARG A 309     -10.449 -21.870 -16.049  1.00 57.25           N1+
ANISOU 3290  NH2 ARG A 309     6329   8010   7414    161  -2395   -160
ATOM   3291  H   ARG A 309      -7.181 -15.209 -13.980  1.00 52.27           H  
ATOM   3292  HA  ARG A 309     -10.050 -15.366 -14.019  1.00 48.84           H  
ATOM   3293  HB3 ARG A 309      -9.581 -17.962 -13.566  1.00 47.52           H  
ATOM   3294  HB2 ARG A 309      -7.857 -17.518 -13.439  1.00 47.52           H  
ATOM   3295  HG3 ARG A 309      -8.096 -16.644 -15.903  1.00 49.25           H  
ATOM   3296  HG2 ARG A 309      -9.620 -17.067 -16.002  1.00 49.25           H  
ATOM   3297  HD3 ARG A 309      -7.686 -19.296 -15.293  1.00 54.69           H  
ATOM   3298  HD2 ARG A 309      -7.810 -18.859 -16.865  1.00 54.69           H  
ATOM   3299  HE  ARG A 309     -10.066 -19.501 -15.075  1.00 63.80           H  
ATOM   3300 HH12 ARG A 309      -8.557 -22.357 -17.513  1.00 62.92           H  
ATOM   3301 HH11 ARG A 309      -7.781 -20.829 -17.374  1.00 62.92           H  
ATOM   3302 HH22 ARG A 309     -10.457 -22.844 -16.317  1.00 57.25           H  
ATOM   3303 HH21 ARG A 309     -11.195 -21.427 -15.532  1.00 57.25           H  
ATOM   3304  N   CYS A 310      -8.565 -15.871 -11.100  1.00 51.31           N  
ANISOU 3304  N   CYS A 310     5229   7417   6848    373  -1677    -53
ATOM   3305  CA  CYS A 310      -8.588 -15.614  -9.689  1.00 51.51           C  
ANISOU 3305  CA  CYS A 310     5143   7441   6988    338  -1506    -74
ATOM   3306  C   CYS A 310      -9.279 -14.256  -9.224  1.00 49.86           C  
ANISOU 3306  C   CYS A 310     4951   7306   6688    482  -1473      0
ATOM   3307  O   CYS A 310      -9.895 -14.279  -8.231  1.00 49.90           O  
ANISOU 3307  O   CYS A 310     4779   7349   6833    499  -1419      3
ATOM   3308  CB  CYS A 310      -7.180 -15.801  -8.969  1.00 49.34           C  
ANISOU 3308  CB  CYS A 310     4998   7083   6665    230  -1331   -124
ATOM   3309  SG  CYS A 310      -6.689 -17.517  -9.200  1.00 74.31           S  
ANISOU 3309  SG  CYS A 310     8078  10154  10001     36  -1322   -223
ATOM   3310  H   CYS A 310      -7.648 -16.059 -11.479  1.00 51.31           H  
ATOM   3311  HA  CYS A 310      -9.196 -16.420  -9.278  1.00 51.51           H  
ATOM   3312  HB3 CYS A 310      -7.240 -15.547  -7.911  1.00 49.34           H  
ATOM   3313  HB2 CYS A 310      -6.502 -15.034  -9.342  1.00 49.34           H  
ATOM   3314  HG  CYS A 310      -6.089 -17.278 -10.370  1.00 74.31           H  
ATOM   3315  N   GLU A 311      -8.894 -13.144  -9.886  1.00 48.42           N  
ANISOU 3315  N   GLU A 311     4982   7147   6269    589  -1506     62
ATOM   3316  CA  GLU A 311      -9.469 -11.796  -9.652  1.00 46.75           C  
ANISOU 3316  CA  GLU A 311     4801   7006   5956    727  -1474    134
ATOM   3317  C   GLU A 311     -10.950 -11.699 -10.126  1.00 49.84           C  
ANISOU 3317  C   GLU A 311     5004   7478   6455    820  -1606    175
ATOM   3318  O   GLU A 311     -11.646 -10.968  -9.458  1.00 52.83           O  
ANISOU 3318  O   GLU A 311     5308   7911   6853    900  -1555    214
ATOM   3319  CB  GLU A 311      -8.458 -10.811 -10.175  1.00 45.59           C  
ANISOU 3319  CB  GLU A 311     4923   6868   5533    823  -1498    194
ATOM   3320  CG  GLU A 311      -7.251 -10.624  -9.224  1.00 49.21           C  
ANISOU 3320  CG  GLU A 311     5578   7252   5866    745  -1353    162
ATOM   3321  CD  GLU A 311      -6.024  -9.925  -9.751  1.00 47.85           C  
ANISOU 3321  CD  GLU A 311     5671   7084   5424    833  -1393    220
ATOM   3322  OE1 GLU A 311      -5.873  -9.609 -10.895  1.00 48.37           O  
ANISOU 3322  OE1 GLU A 311     5766   7210   5402    953  -1540    284
ATOM   3323  OE2 GLU A 311      -5.091  -9.726  -8.800  1.00 41.62           O  
ANISOU 3323  OE2 GLU A 311     5061   6240   4512    785  -1278    202
ATOM   3324  H   GLU A 311      -8.271 -13.229 -10.676  1.00 48.42           H  
ATOM   3325  HA  GLU A 311      -9.546 -11.560  -8.591  1.00 46.75           H  
ATOM   3326  HB3 GLU A 311      -9.055  -9.904 -10.276  1.00 45.59           H  
ATOM   3327  HB2 GLU A 311      -8.140 -11.286 -11.103  1.00 45.59           H  
ATOM   3328  HG3 GLU A 311      -6.889 -11.592  -8.877  1.00 49.21           H  
ATOM   3329  HG2 GLU A 311      -7.530 -10.075  -8.325  1.00 49.21           H  
ATOM   3330  HE2 GLU A 311      -4.313  -9.286  -9.150  1.00 41.62           H  
ATOM   3331  N   LEU A 312     -11.340 -12.422 -11.152  1.00 51.03           N  
ANISOU 3331  N   LEU A 312     5075   7638   6676    813  -1776    168
ATOM   3332  CA  LEU A 312     -12.723 -12.407 -11.537  1.00 53.92           C  
ANISOU 3332  CA  LEU A 312     5255   8081   7153    899  -1905    206
ATOM   3333  C   LEU A 312     -13.672 -13.126 -10.600  1.00 56.29           C  
ANISOU 3333  C   LEU A 312     5292   8382   7712    825  -1840    160
ATOM   3334  O   LEU A 312     -14.778 -12.761 -10.432  1.00 59.57           O  
ANISOU 3334  O   LEU A 312     5621   8829   8184    858  -1784    228
ATOM   3335  CB  LEU A 312     -12.799 -13.068 -12.951  1.00 53.32           C  
ANISOU 3335  CB  LEU A 312     5208   7995   7057    882  -2052    231
ATOM   3336  CG  LEU A 312     -12.694 -11.998 -14.034  1.00 53.27           C  
ANISOU 3336  CG  LEU A 312     5181   8002   7059    870  -1997    355
ATOM   3337  CD1 LEU A 312     -12.303 -12.565 -15.336  1.00 53.67           C  
ANISOU 3337  CD1 LEU A 312     5399   8001   6994    904  -1901    473
ATOM   3338  CD2 LEU A 312     -14.055 -11.223 -14.208  1.00 49.73           C  
ANISOU 3338  CD2 LEU A 312     4770   7562   6565    841  -2096    361
ATOM   3339  H   LEU A 312     -10.691 -12.912 -11.751  1.00 51.03           H  
ATOM   3340  HA  LEU A 312     -13.051 -11.372 -11.637  1.00 53.92           H  
ATOM   3341  HB3 LEU A 312     -13.700 -13.681 -12.975  1.00 53.32           H  
ATOM   3342  HB2 LEU A 312     -12.034 -13.839 -13.042  1.00 53.32           H  
ATOM   3343  HG  LEU A 312     -11.879 -11.389 -13.644  1.00 53.27           H  
ATOM   3344 HD11 LEU A 312     -12.482 -13.639 -15.382  1.00 53.67           H  
ATOM   3345 HD12 LEU A 312     -12.835 -12.192 -16.211  1.00 53.67           H  
ATOM   3346 HD13 LEU A 312     -11.261 -12.300 -15.516  1.00 53.67           H  
ATOM   3347 HD21 LEU A 312     -13.886 -10.188 -14.507  1.00 49.73           H  
ATOM   3348 HD22 LEU A 312     -14.666 -11.726 -14.957  1.00 49.73           H  
ATOM   3349 HD23 LEU A 312     -14.628 -11.286 -13.283  1.00 49.73           H  
ATOM   3350  N   ASP A 313     -13.185 -14.172  -9.908  1.00 50.03           N  
ANISOU 3350  N   ASP A 313     4436   7519   7053    674  -1764     81
ATOM   3351  CA  ASP A 313     -13.735 -14.796  -8.755  1.00 53.38           C  
ANISOU 3351  CA  ASP A 313     4628   7938   7715    597  -1676     35
ATOM   3352  C   ASP A 313     -14.074 -13.869  -7.566  1.00 58.85           C  
ANISOU 3352  C   ASP A 313     5324   8649   8386    638  -1509     55
ATOM   3353  O   ASP A 313     -15.116 -13.868  -7.047  1.00 60.05           O  
ANISOU 3353  O   ASP A 313     5307   8854   8655    690  -1499     76
ATOM   3354  CB  ASP A 313     -12.940 -15.991  -8.119  1.00 54.89           C  
ANISOU 3354  CB  ASP A 313     4784   8044   8026    426  -1613    -51
ATOM   3355  CG  ASP A 313     -12.714 -17.225  -9.029  1.00 64.42           C  
ANISOU 3355  CG  ASP A 313     5718   9254   9506    345  -1606    -97
ATOM   3356  OD1 ASP A 313     -11.924 -18.114  -8.543  1.00 69.17           O  
ANISOU 3356  OD1 ASP A 313     6156   9922  10202    421  -1695    -62
ATOM   3357  OD2 ASP A 313     -13.455 -17.470 -10.000  1.00 70.50           O1-
ANISOU 3357  OD2 ASP A 313     6435   9957  10395    207  -1512   -166
ATOM   3358  H   ASP A 313     -12.346 -14.605 -10.269  1.00 50.03           H  
ATOM   3359  HA  ASP A 313     -14.732 -15.059  -9.109  1.00 53.38           H  
ATOM   3360  HB3 ASP A 313     -13.521 -16.320  -7.257  1.00 54.89           H  
ATOM   3361  HB2 ASP A 313     -12.018 -15.564  -7.725  1.00 54.89           H  
ATOM   3362  N   ILE A 314     -13.051 -13.140  -7.128  1.00 54.17           N  
ANISOU 3362  N   ILE A 314     4931   8014   7639    617  -1378     50
ATOM   3363  CA  ILE A 314     -13.118 -12.160  -6.069  1.00 56.07           C  
ANISOU 3363  CA  ILE A 314     5187   8263   7854    642  -1206     61
ATOM   3364  C   ILE A 314     -14.204 -11.040  -6.410  1.00 55.00           C  
ANISOU 3364  C   ILE A 314     4987   8217   7694    789  -1251    134
ATOM   3365  O   ILE A 314     -15.149 -10.790  -5.656  1.00 62.97           O  
ANISOU 3365  O   ILE A 314     5857   9251   8816    799  -1158    133
ATOM   3366  CB  ILE A 314     -11.686 -11.624  -5.763  1.00 52.75           C  
ANISOU 3366  CB  ILE A 314     5029   7799   7214    636  -1098     67
ATOM   3367  CG1 ILE A 314     -10.642 -12.662  -5.335  1.00 50.24           C  
ANISOU 3367  CG1 ILE A 314     4753   7388   6947    479  -1015    -12
ATOM   3368  CG2 ILE A 314     -11.785 -10.475  -4.691  1.00 50.12           C  
ANISOU 3368  CG2 ILE A 314     4741   7493   6810    696   -946     98
ATOM   3369  CD1 ILE A 314      -9.109 -12.254  -5.539  1.00 48.65           C  
ANISOU 3369  CD1 ILE A 314     4812   7139   6533    465   -916    -10
ATOM   3370  H   ILE A 314     -12.122 -13.335  -7.474  1.00 54.17           H  
ATOM   3371  HA  ILE A 314     -13.429 -12.782  -5.230  1.00 56.07           H  
ATOM   3372  HB  ILE A 314     -11.286 -11.137  -6.653  1.00 52.75           H  
ATOM   3373 HG13 ILE A 314     -10.771 -13.616  -5.846  1.00 50.24           H  
ATOM   3374 HG12 ILE A 314     -10.961 -12.792  -4.301  1.00 50.24           H  
ATOM   3375 HG21 ILE A 314     -10.872  -9.884  -4.620  1.00 50.12           H  
ATOM   3376 HG22 ILE A 314     -12.537  -9.755  -5.013  1.00 50.12           H  
ATOM   3377 HG23 ILE A 314     -12.066 -10.919  -3.736  1.00 50.12           H  
ATOM   3378 HD11 ILE A 314      -8.633 -12.689  -6.418  1.00 48.65           H  
ATOM   3379 HD12 ILE A 314      -9.061 -11.173  -5.667  1.00 48.65           H  
ATOM   3380 HD13 ILE A 314      -8.592 -12.546  -4.625  1.00 48.65           H  
ATOM   3381  N   MET A 315     -14.019 -10.469  -7.623  1.00 54.09           N  
ANISOU 3381  N   MET A 315     4976   8151   7426    908  -1393    200
ATOM   3382  CA  MET A 315     -14.906  -9.431  -8.212  1.00 59.23           C  
ANISOU 3382  CA  MET A 315     5664   8798   8041    995  -1391    285
ATOM   3383  C   MET A 315     -16.405  -9.647  -8.163  1.00 59.55           C  
ANISOU 3383  C   MET A 315     5578   8756   8292    921  -1410    329
ATOM   3384  O   MET A 315     -17.146  -8.681  -8.171  1.00 59.64           O  
ANISOU 3384  O   MET A 315     5636   8677   8347    924  -1354    372
ATOM   3385  CB  MET A 315     -14.509  -8.962  -9.579  1.00 63.29           C  
ANISOU 3385  CB  MET A 315     6447   9258   8344   1042  -1448    356
ATOM   3386  CG  MET A 315     -13.233  -8.049  -9.620  1.00 58.62           C  
ANISOU 3386  CG  MET A 315     5902   8651   7720   1013  -1592    367
ATOM   3387  SD  MET A 315     -13.365  -6.522  -8.619  1.00 46.21           S  
ANISOU 3387  SD  MET A 315     4647   7046   5864   1060  -1614    416
ATOM   3388  CE  MET A 315     -14.432  -5.419  -9.549  1.00 50.30           C  
ANISOU 3388  CE  MET A 315     5301   7455   6357   1053  -1506    488
ATOM   3389  H   MET A 315     -13.272 -10.791  -8.221  1.00 54.09           H  
ATOM   3390  HA  MET A 315     -14.855  -8.616  -7.490  1.00 59.23           H  
ATOM   3391  HB3 MET A 315     -15.318  -8.398 -10.044  1.00 63.29           H  
ATOM   3392  HB2 MET A 315     -14.436  -9.905 -10.120  1.00 63.29           H  
ATOM   3393  HG3 MET A 315     -13.174  -7.921 -10.701  1.00 58.62           H  
ATOM   3394  HG2 MET A 315     -12.414  -8.699  -9.313  1.00 58.62           H  
ATOM   3395  HE1 MET A 315     -14.283  -4.376  -9.268  1.00 50.30           H  
ATOM   3396  HE2 MET A 315     -14.260  -5.535 -10.620  1.00 50.30           H  
ATOM   3397  HE3 MET A 315     -15.483  -5.706  -9.523  1.00 50.30           H  
ATOM   3398  N   ASN A 316     -16.757 -10.924  -8.207  1.00 57.80           N  
ANISOU 3398  N   ASN A 316     5202   8588   8173    855  -1467    315
ATOM   3399  CA  ASN A 316     -18.179 -11.364  -8.078  1.00 61.66           C  
ANISOU 3399  CA  ASN A 316     5590   9116   8723    807  -1411    366
ATOM   3400  C   ASN A 316     -18.724 -11.467  -6.667  1.00 58.49           C  
ANISOU 3400  C   ASN A 316     5021   8764   8440    777  -1286    295
ATOM   3401  O   ASN A 316     -19.965 -11.558  -6.590  1.00 57.40           O  
ANISOU 3401  O   ASN A 316     4873   8658   8278    778  -1191    324
ATOM   3402  CB  ASN A 316     -18.281 -12.744  -8.821  1.00 57.93           C  
ANISOU 3402  CB  ASN A 316     5043   8712   8257    779  -1527    313
ATOM   3403  CG  ASN A 316     -19.466 -13.000  -9.725  1.00 60.60           C  
ANISOU 3403  CG  ASN A 316     5558   9021   8446    807  -1617    392
ATOM   3404  OD1 ASN A 316     -19.912 -12.022 -10.330  1.00 64.66           O  
ANISOU 3404  OD1 ASN A 316     6248   9434   8884    826  -1589    489
ATOM   3405  ND2 ASN A 316     -19.955 -14.277  -9.871  1.00 62.40           N  
ANISOU 3405  ND2 ASN A 316     5754   9273   8683    782  -1734    333
ATOM   3406  H   ASN A 316     -16.028 -11.619  -8.294  1.00 57.80           H  
ATOM   3407  HA  ASN A 316     -18.879 -10.646  -8.506  1.00 61.66           H  
ATOM   3408  HB3 ASN A 316     -18.157 -13.620  -8.183  1.00 57.93           H  
ATOM   3409  HB2 ASN A 316     -17.433 -12.792  -9.504  1.00 57.93           H  
ATOM   3410 HD22 ASN A 316     -20.768 -14.349 -10.466  1.00 62.40           H  
ATOM   3411 HD21 ASN A 316     -19.592 -14.971  -9.233  1.00 62.40           H  
ATOM   3412  N   LYS A 317     -17.875 -11.300  -5.635  1.00 56.36           N  
ANISOU 3412  N   LYS A 317     8091   5879   7443   1361  -1614   -207
ATOM   3413  CA  LYS A 317     -18.258 -11.229  -4.207  1.00 57.78           C  
ANISOU 3413  CA  LYS A 317     8198   6000   7757   1300  -1577   -227
ATOM   3414  C   LYS A 317     -17.515 -10.091  -3.546  1.00 62.15           C  
ANISOU 3414  C   LYS A 317     8749   6524   8342   1215  -1477   -188
ATOM   3415  O   LYS A 317     -16.946 -10.223  -2.460  1.00 72.10           O  
ANISOU 3415  O   LYS A 317     9947   7741   9708   1149  -1428   -205
ATOM   3416  CB  LYS A 317     -17.967 -12.594  -3.554  1.00 55.62           C  
ANISOU 3416  CB  LYS A 317     7798   5746   7589   1282  -1623   -334
ATOM   3417  CG  LYS A 317     -18.950 -13.697  -3.938  1.00 61.23           C  
ANISOU 3417  CG  LYS A 317     8504   6479   8283   1359  -1725   -386
ATOM   3418  CD  LYS A 317     -18.736 -14.884  -2.908  1.00 66.95           C  
ANISOU 3418  CD  LYS A 317     9143   7256   9038   1360  -1775   -481
ATOM   3419  CE  LYS A 317     -19.750 -16.049  -3.138  1.00 67.83           C  
ANISOU 3419  CE  LYS A 317     9130   7349   9295   1281  -1738   -545
ATOM   3420  NZ  LYS A 317     -19.473 -17.167  -2.243  1.00 73.78           N1+
ANISOU 3420  NZ  LYS A 317     9803   8152  10079   1278  -1777   -633
ATOM   3421  H   LYS A 317     -16.894 -11.136  -5.812  1.00 56.36           H  
ATOM   3422  HA  LYS A 317     -19.301 -10.977  -4.015  1.00 57.78           H  
ATOM   3423  HB3 LYS A 317     -18.051 -12.388  -2.487  1.00 55.62           H  
ATOM   3424  HB2 LYS A 317     -16.955 -12.931  -3.776  1.00 55.62           H  
ATOM   3425  HG3 LYS A 317     -18.903 -14.017  -4.979  1.00 61.23           H  
ATOM   3426  HG2 LYS A 317     -19.964 -13.411  -3.658  1.00 61.23           H  
ATOM   3427  HD3 LYS A 317     -18.727 -14.517  -1.882  1.00 66.95           H  
ATOM   3428  HD2 LYS A 317     -17.764 -15.305  -3.165  1.00 66.95           H  
ATOM   3429  HE3 LYS A 317     -19.648 -16.381  -4.171  1.00 67.83           H  
ATOM   3430  HE2 LYS A 317     -20.787 -15.746  -2.995  1.00 67.83           H  
ATOM   3431  HZ1 LYS A 317     -18.465 -17.230  -2.248  1.00 73.78           H  
ATOM   3432  HZ2 LYS A 317     -19.884 -17.109  -1.322  1.00 73.78           H  
ATOM   3433  HZ3 LYS A 317     -19.809 -18.006  -2.695  1.00 73.78           H  
ATOM   3434  N   CYS A 318     -17.613  -8.861  -4.065  1.00 62.89           N  
ANISOU 3434  N   CYS A 318     8909   6650   8335   1207  -1435   -136
ATOM   3435  CA  CYS A 318     -17.164  -7.639  -3.493  1.00 65.64           C  
ANISOU 3435  CA  CYS A 318     9241   7010   8688   1090  -1308   -102
ATOM   3436  C   CYS A 318     -18.309  -6.729  -3.149  1.00 73.41           C  
ANISOU 3436  C   CYS A 318    10250   7926   9716   1046  -1240    -52
ATOM   3437  O   CYS A 318     -17.954  -5.584  -2.825  1.00 68.50           O  
ANISOU 3437  O   CYS A 318     9683   7254   9090   1109  -1278    -21
ATOM   3438  CB  CYS A 318     -16.253  -6.966  -4.560  1.00 63.53           C  
ANISOU 3438  CB  CYS A 318     9042   6810   8286   1073  -1253    -48
ATOM   3439  SG  CYS A 318     -14.714  -7.773  -4.600  1.00 73.54           S  
ANISOU 3439  SG  CYS A 318    10231   8155   9554    999  -1213    -94
ATOM   3440  H   CYS A 318     -18.150  -8.762  -4.915  1.00 62.89           H  
ATOM   3441  HA  CYS A 318     -16.660  -7.823  -2.544  1.00 65.64           H  
ATOM   3442  HB3 CYS A 318     -16.039  -5.949  -4.231  1.00 63.53           H  
ATOM   3443  HB2 CYS A 318     -16.696  -6.856  -5.549  1.00 63.53           H  
ATOM   3444  HG  CYS A 318     -15.153  -9.003  -4.882  1.00 73.54           H  
ATOM   3445  N   THR A 319     -19.588  -7.163  -3.266  1.00100.65           N  
ANISOU 3445  N   THR A 319    13660  11374  13207    940  -1138    -44
ATOM   3446  CA  THR A 319     -20.793  -6.417  -2.962  1.00 83.62           C  
ANISOU 3446  CA  THR A 319    11518   9153  11102    891  -1067     -3
ATOM   3447  C   THR A 319     -20.690  -5.318  -1.834  1.00 81.16           C  
ANISOU 3447  C   THR A 319    11223   8864  10751    795   -946     43
ATOM   3448  O   THR A 319     -21.116  -4.186  -2.049  1.00 93.97           O  
ANISOU 3448  O   THR A 319    12826  10550  12330    753   -915     33
ATOM   3449  CB  THR A 319     -21.940  -7.416  -2.724  1.00 75.67           C  
ANISOU 3449  CB  THR A 319    10420   8092  10241    858  -1077    -66
ATOM   3450  OG1 THR A 319     -22.037  -8.079  -1.461  1.00 91.76           O  
ANISOU 3450  OG1 THR A 319    12382  10165  12319    776  -1025   -108
ATOM   3451  CG2 THR A 319     -22.297  -8.379  -3.887  1.00 80.53           C  
ANISOU 3451  CG2 THR A 319    11001   8683  10915    949  -1198   -127
ATOM   3452  H   THR A 319     -19.629  -8.135  -3.539  1.00100.65           H  
ATOM   3453  HA  THR A 319     -20.973  -5.778  -3.828  1.00 83.62           H  
ATOM   3454  HB  THR A 319     -22.766  -6.710  -2.633  1.00 75.67           H  
ATOM   3455  HG1 THR A 319     -21.190  -8.485  -1.262  1.00 91.76           H  
ATOM   3456 HG21 THR A 319     -21.493  -9.033  -4.226  1.00 80.53           H  
ATOM   3457 HG22 THR A 319     -23.116  -9.024  -3.570  1.00 80.53           H  
ATOM   3458 HG23 THR A 319     -22.563  -7.947  -4.852  1.00 80.53           H  
ATOM   3459  N   SER A 320     -20.337  -5.790  -0.622  1.00 63.78           N  
ANISOU 3459  N   SER A 320     9053   6609   8572    759   -878     92
ATOM   3460  CA  SER A 320     -20.265  -5.033   0.628  1.00 58.58           C  
ANISOU 3460  CA  SER A 320     8402   5962   7892    666   -763    128
ATOM   3461  C   SER A 320     -19.054  -5.553   1.430  1.00 53.06           C  
ANISOU 3461  C   SER A 320     7612   5292   7255    583   -729     70
ATOM   3462  O   SER A 320     -18.778  -6.745   1.440  1.00 53.61           O  
ANISOU 3462  O   SER A 320     7614   5356   7400    593   -784      6
ATOM   3463  CB  SER A 320     -21.558  -5.226   1.476  1.00 61.98           C  
ANISOU 3463  CB  SER A 320     8864   6321   8366    641   -701    173
ATOM   3464  OG  SER A 320     -21.693  -6.531   1.803  1.00 70.41           O  
ANISOU 3464  OG  SER A 320     9868   7333   9552    626   -722    127
ATOM   3465  H   SER A 320     -19.828  -6.662  -0.607  1.00 63.78           H  
ATOM   3466  HA  SER A 320     -20.091  -3.967   0.482  1.00 58.58           H  
ATOM   3467  HB3 SER A 320     -22.371  -4.833   0.865  1.00 61.98           H  
ATOM   3468  HB2 SER A 320     -21.554  -4.579   2.353  1.00 61.98           H  
ATOM   3469  HG  SER A 320     -22.041  -6.909   0.992  1.00 70.41           H  
ATOM   3470  N   LEU A 321     -18.355  -4.646   2.157  1.00 50.44           N  
ANISOU 3470  N   LEU A 321     7280   4989   6896    504   -639     90
ATOM   3471  CA  LEU A 321     -17.233  -5.002   3.088  1.00 45.79           C  
ANISOU 3471  CA  LEU A 321     6613   4428   6356    425   -602     41
ATOM   3472  C   LEU A 321     -17.753  -5.289   4.483  1.00 34.83           C  
ANISOU 3472  C   LEU A 321     5201   2991   5043    356   -534     40
ATOM   3473  O   LEU A 321     -18.652  -4.681   4.971  1.00 39.18           O  
ANISOU 3473  O   LEU A 321     5797   3512   5578    335   -474     88
ATOM   3474  CB  LEU A 321     -16.274  -3.832   3.225  1.00 45.51           C  
ANISOU 3474  CB  LEU A 321     6583   4463   6244    383   -557     53
ATOM   3475  CG  LEU A 321     -15.442  -3.371   1.974  1.00 48.32           C  
ANISOU 3475  CG  LEU A 321     6916   4883   6561    420   -620     18
[truncated: 4,991,812 more chars]
