# Supplementary material for: Design of a Cereblon construct for crystallographic and biophysical studies of protein degraders
Source: Nat Commun. 2024 Oct 15;15:8885. doi: 10.1038/s41467-024-52871-9 (PMC11480361; doi:10.1038/s41467-024-52871-9)
Supplement: Supplementary file 4 — Supplementary Data 1 [file 41467_2024_52871_MOESM4_ESM.zip › MD-sim_supp_data/CRBN-midi/CRBNmidi_MD_run4_Frame1.pdb]

TITLE     CRBN_midi_Zn_loopbuild-prepared - Frame 1
REMARK   4      COMPLIES WITH FORMAT V. 3.0, 1-DEC-2006
REMARK 888
REMARK 888 WRITTEN BY MAESTRO (A PRODUCT OF SCHRODINGER, LLC)
SEQRES   1 A  323  ACE ILE ASN PHE ASP THR SER LEU PRO THR SER HIS THR
SEQRES   2 A  323  TYR LEU GLY ALA ASP MET GLU GLU PHE HIS GLY ARG THR
SEQRES   3 A  323  LEU HIS ASP ASP ASP SER ILE GLN VAL ILE PRO VAL LEU
SEQRES   4 A  323  PRO GLN VAL MET MET ILE LEU VAL PRO GLY GLN THR LEU
SEQRES   5 A  323  PRO LEU GLN LEU PHE HIS PRO GLN GLU VAL SER MET VAL
SEQRES   6 A  323  ARG ASN LEU ILE GLN ASN ASP ARG THR PHE ALA VAL LEU
SEQRES   7 A  323  ALA TYR SER ASN VAL GLN GLU ARG GLU ALA GLU PHE GLY
SEQRES   8 A  323  THR THR ALA GLU ILE TYR ALA TYR ARG GLU GLU GLN ASP
SEQRES   9 A  323  PHE GLY ILE GLU ILE VAL LYS VAL LYS ALA ILE GLY ARG
SEQRES  10 A  323  GLN ARG PHE LYS VAL LEU GLU LEU ARG THR GLN SER ASP
SEQRES  11 A  323  GLY ILE GLN GLN ALA LYS VAL GLN ILE LEU PRO GLU GLY
SEQRES  12 A  323  SER GLY ASP ALA GLU THR LEU MET ASP ARG ILE LYS LYS
SEQRES  13 A  323  GLN LEU ARG GLU TRP ASP GLU ASN LEU LYS ASP ASP SER
SEQRES  14 A  323  LEU PRO SER ASN PRO ILE ASP PHE SER TYR TRP VAL ALA
SEQRES  15 A  323  ALA ASN LEU PRO ILE ASP ASP SER LEU ARG ILE GLN LEU
SEQRES  16 A  323  LEU LYS ILE ASP SER ALA ILE GLN ARG LEU ARG CYS GLU
SEQRES  17 A  323  LEU ASP ILE MET ASN LYS CYS THR SER LEU CYS CYS LYS
SEQRES  18 A  323  GLN CYS GLN GLU THR GLU ILE THR THR LYS ASN GLU ILE
SEQRES  19 A  323  PHE SER LEU SER ARG GLU GLY PRO MET ALA ALA TYR VAL
SEQRES  20 A  323  ASN PRO HIS GLY TYR VAL HIS GLU ILE LEU THR VAL TYR
SEQRES  21 A  323  LYS ALA CYS ASN LEU ASN LEU ILE GLY ARG PRO SER THR
SEQRES  22 A  323  GLU HIS SER TRP PHE PRO GLY TYR ALA TRP THR VAL ALA
SEQRES  23 A  323  GLN CYS LYS ILE CYS ALA SER HIS ILE GLY TRP LYS PHE
SEQRES  24 A  323  THR ALA THR LYS LYS ASP MET SER PRO GLN LYS PHE TRP
SEQRES  25 A  323  GLY LEU THR ARG SER ALA LEU ILE PRO THR NMA
HELIX    1   1 LEU A  111  SER A  114  1
HELIX    2   2 GLU A  164  ILE A  172  1
HELIX    3   3 GLU A  251  ARG A  262  1
HELIX    4   4 ASP A  279  ASN A  287  1
HELIX    5   5 ASP A  292  LYS A  300  1
HELIX    6   6 ALA A  304  ASN A  316  1
TURN     1   1 ACE A 104  SER A 110
TURN     2   2 HIS A 115  MET A 122
TURN     3   3 PHE A 125  SER A 135
TURN     4   4 PRO A 140  GLN A 153
TURN     5   5 PRO A 156  LEU A 157
TURN     6   6 PHE A 160  GLN A 163
TURN     7   7 GLN A 173  ARG A 176
TURN     8   8 TYR A 183  GLU A 192
TURN     9   9 PHE A 208  GLY A 209
TURN    10  10 ARG A 220  GLN A 221
TURN    11  11 GLN A 231  ILE A 235
TURN    12  12 LEU A 243  ALA A 250
TURN    13  13 GLU A 263  ILE A 278
TURN    14  14 LEU A 288  ASP A 291
TURN    15  15 ILE A 301  SER A 303
TURN    16  16 LYS A 317  SER A 320
TURN    17  17 LYS A 324  THR A 329
TURN    18  18 THR A 333  MET A 346
TURN    19  19 ASN A 351  TYR A 355
TURN    20  20 TYR A 363  ASN A 367
TURN    21  21 GLY A 372  GLY A 383
TURN    22  22 LYS A 392  SER A 396
TURN    23  23 THR A 405  GLN A 412
TURN    24  24 ARG A 419  ALA A 421
TURN    25  25 PRO A 424  NMA A 425A
TURN    26  26 CYS A 326  CYS A 326
TURN    27  27 CYS A 394  CYS A 394
SHEET    1   1 1 GLU A 123  GLU A 124  0
SHEET    1   2 1 ILE A 136  ILE A 139  0
SHEET    1   3 1 THR A 154  LEU A 155  0
SHEET    1   4 1 GLN A 158  LEU A 159  0
SHEET    1   5 1 THR A 177  ALA A 182  0
SHEET    1   6 1 PHE A 193  ASP A 207  0
SHEET    1   7 1 ILE A 210  GLY A 219  0
SHEET    1   8 1 ARG A 222  THR A 230  0
SHEET    1   9 1 GLN A 236  ILE A 242  0
SHEET    1  10 1 LEU A 321  CYS A 323  0
SHEET    1  11 1 GLU A 330  THR A 332  0
SHEET    1  12 1 ALA A 347  VAL A 350  0
SHEET    1  13 1 VAL A 356  VAL A 362  0
SHEET    1  14 1 LEU A 368  ILE A 371  0
SHEET    1  15 1 TYR A 384  CYS A 391  0
SHEET    1  16 1 HIS A 397  ALA A 404  0
SHEET    1  17 1 LYS A 413  THR A 418  0
SHEET    1  18 1 LEU A 422  ILE A 423  0
SHEET    1  19 1 CYS A 323  CYS A 323  0
SHEET    1  20 1 CYS A 391  CYS A 391  0
SHEET    1  21 1 HIS A 357  HIS A 357  0
CRYST1   84.271   80.152   78.877  90.00  90.00  90.00 P 1           1
ATOM      1  CH3 ACE A 104     -17.618  13.673 -10.488  1.00  0.00           C  
ATOM      2  C   ACE A 104     -16.232  13.982  -9.849  1.00  0.00           C  
ATOM      3  O   ACE A 104     -15.204  13.711 -10.446  1.00  0.00           O  
ATOM      4 1H   ACE A 104     -18.392  14.434 -10.394  1.00  0.00           H  
ATOM      5 2H   ACE A 104     -17.408  13.624 -11.556  1.00  0.00           H  
ATOM      6 3H   ACE A 104     -17.896  12.665 -10.180  1.00  0.00           H  
ATOM      7  N   ILE A 105     -16.254  14.609  -8.634  1.00 55.77           N  
ANISOU    7  N   ILE A 105     9514   5094   6582   -475   2578   -222
ATOM      8  CA  ILE A 105     -15.155  15.099  -7.847  1.00 63.50           C  
ANISOU    8  CA  ILE A 105    10376   6112   7641   -544   2597   -289
ATOM      9  C   ILE A 105     -14.461  16.357  -8.660  1.00 70.35           C  
ANISOU    9  C   ILE A 105    11237   6940   8553   -601   2696   -336
ATOM     10  O   ILE A 105     -14.692  16.602  -9.879  1.00 78.34           O  
ANISOU   10  O   ILE A 105    12338   7902   9525   -574   2734   -307
ATOM     11  CB  ILE A 105     -14.117  13.944  -7.423  1.00 62.96           C  
ANISOU   11  CB  ILE A 105    10233   6120   7568   -500   2484   -271
ATOM     12  CG1 ILE A 105     -12.988  13.598  -8.448  1.00 70.46           C  
ANISOU   12  CG1 ILE A 105    11189   7075   8509   -472   2470   -257
ATOM     13  CG2 ILE A 105     -14.800  12.698  -6.859  1.00 55.91           C  
ANISOU   13  CG2 ILE A 105     9379   5256   6609   -418   2380   -205
ATOM     14  CD1 ILE A 105     -11.557  13.408  -7.833  1.00 66.90           C  
ANISOU   14  CD1 ILE A 105    10651   6696   8071   -449   2378   -255
ATOM     15  H2  ILE A 105     -17.153  14.889  -8.269  1.00 55.77           H  
ATOM     16  HA  ILE A 105     -15.646  15.601  -7.013  1.00 63.50           H  
ATOM     17  HB  ILE A 105     -13.650  14.365  -6.533  1.00 62.96           H  
ATOM     18 HG13 ILE A 105     -12.946  14.421  -9.161  1.00 70.46           H  
ATOM     19 HG12 ILE A 105     -13.380  12.717  -8.956  1.00 70.46           H  
ATOM     20 HG21 ILE A 105     -14.023  11.955  -6.680  1.00 55.91           H  
ATOM     21 HG22 ILE A 105     -15.289  12.907  -5.908  1.00 55.91           H  
ATOM     22 HG23 ILE A 105     -15.523  12.300  -7.572  1.00 55.91           H  
ATOM     23 HD11 ILE A 105     -11.589  12.787  -6.938  1.00 66.90           H  
ATOM     24 HD12 ILE A 105     -10.968  12.901  -8.597  1.00 66.90           H  
ATOM     25 HD13 ILE A 105     -11.122  14.357  -7.518  1.00 66.90           H  
ATOM     26  N   ASN A 106     -13.600  17.112  -7.949  1.00 74.32           N  
ANISOU   26  N   ASN A 106    11636   7464   9139   -685   2744   -416
ATOM     27  CA  ASN A 106     -12.773  18.147  -8.501  1.00 73.09           C  
ANISOU   27  CA  ASN A 106    11456   7278   9036   -744   2836   -473
ATOM     28  C   ASN A 106     -11.358  18.299  -7.885  1.00 79.01           C  
ANISOU   28  C   ASN A 106    12109   8086   9824   -746   2788   -499
ATOM     29  O   ASN A 106     -10.727  19.323  -7.995  1.00 85.23           O  
ANISOU   29  O   ASN A 106    12825   8897  10660   -772   2819   -570
ATOM     30  CB  ASN A 106     -13.628  19.462  -8.608  1.00 70.47           C  
ANISOU   30  CB  ASN A 106    11074   6923   8778   -848   2939   -560
ATOM     31  CG  ASN A 106     -13.665  20.282  -7.297  1.00 76.03           C  
ANISOU   31  CG  ASN A 106    11630   7688   9571   -926   2943   -655
ATOM     32  OD1 ASN A 106     -13.026  19.972  -6.323  1.00 74.45           O  
ANISOU   32  OD1 ASN A 106    11332   7591   9366   -885   2824   -669
ATOM     33  ND2 ASN A 106     -14.478  21.332  -7.348  1.00 86.65           N  
ANISOU   33  ND2 ASN A 106    12918   9021  10984  -1001   3032   -745
ATOM     34  H   ASN A 106     -13.348  16.891  -6.996  1.00 74.32           H  
ATOM     35  HA  ASN A 106     -12.569  17.987  -9.560  1.00 73.09           H  
ATOM     36  HB3 ASN A 106     -14.614  19.222  -9.006  1.00 70.47           H  
ATOM     37  HB2 ASN A 106     -13.061  20.032  -9.344  1.00 70.47           H  
ATOM     38 HD22 ASN A 106     -14.670  21.795  -6.471  1.00 86.65           H  
ATOM     39 HD21 ASN A 106     -14.934  21.596  -8.209  1.00 86.65           H  
ATOM     40  N   PHE A 107     -10.930  17.274  -7.165  1.00 70.63           N  
ANISOU   40  N   PHE A 107    11010   7097   8730   -682   2664   -462
ATOM     41  CA  PHE A 107      -9.689  17.199  -6.409  1.00 66.66           C  
ANISOU   41  CA  PHE A 107    10362   6723   8243   -629   2544   -512
ATOM     42  C   PHE A 107      -8.613  16.615  -7.273  1.00 65.19           C  
ANISOU   42  C   PHE A 107    10240   6522   8006   -554   2506   -447
ATOM     43  O   PHE A 107      -8.885  15.652  -7.938  1.00 64.88           O  
ANISOU   43  O   PHE A 107    10343   6407   7901   -519   2518   -351
ATOM     44  CB  PHE A 107      -9.980  16.458  -5.134  1.00 59.00           C  
ANISOU   44  CB  PHE A 107     9300   5855   7263   -596   2424   -519
ATOM     45  CG  PHE A 107      -8.777  16.214  -4.225  1.00 55.56           C  
ANISOU   45  CG  PHE A 107     8705   5563   6841   -545   2303   -577
ATOM     46  CD1 PHE A 107      -8.345  17.224  -3.307  1.00 55.98           C  
ANISOU   46  CD1 PHE A 107     8624   5696   6949   -575   2307   -687
ATOM     47  CD2 PHE A 107      -7.914  15.104  -4.418  1.00 47.21           C  
ANISOU   47  CD2 PHE A 107     7635   4564   5737   -465   2186   -524
ATOM     48  CE1 PHE A 107      -7.266  16.988  -2.431  1.00 50.08           C  
ANISOU   48  CE1 PHE A 107     7739   5087   6204   -518   2196   -738
ATOM     49  CE2 PHE A 107      -6.720  14.987  -3.697  1.00 48.61           C  
ANISOU   49  CE2 PHE A 107     7673   4875   5922   -415   2080   -576
ATOM     50  CZ  PHE A 107      -6.510  15.867  -2.645  1.00 49.97           C  
ANISOU   50  CZ  PHE A 107     7718   5128   6142   -438   2084   -680
ATOM     51  H   PHE A 107     -11.422  16.399  -7.277  1.00 70.63           H  
ATOM     52  HA  PHE A 107      -9.411  18.251  -6.342  1.00 66.66           H  
ATOM     53  HB3 PHE A 107     -10.436  15.486  -5.324  1.00 59.00           H  
ATOM     54  HB2 PHE A 107     -10.763  16.946  -4.554  1.00 59.00           H  
ATOM     55  HD1 PHE A 107      -8.806  18.190  -3.165  1.00 55.98           H  
ATOM     56  HD2 PHE A 107      -8.055  14.391  -5.217  1.00 47.21           H  
ATOM     57  HE1 PHE A 107      -6.908  17.694  -1.696  1.00 50.08           H  
ATOM     58  HE2 PHE A 107      -6.054  14.165  -3.912  1.00 48.61           H  
ATOM     59  HZ  PHE A 107      -5.714  15.574  -1.978  1.00 49.97           H  
ATOM     60  N   ASP A 108      -7.464  17.285  -7.283  1.00 61.35           N  
ANISOU   60  N   ASP A 108     9647   6114   7548   -524   2455   -505
ATOM     61  CA  ASP A 108      -6.287  16.862  -8.054  1.00 54.75           C  
ANISOU   61  CA  ASP A 108     8857   5276   6671   -453   2414   -459
ATOM     62  C   ASP A 108      -5.699  15.691  -7.267  1.00 56.67           C  
ANISOU   62  C   ASP A 108     9082   5580   6869   -384   2289   -404
ATOM     63  O   ASP A 108      -4.909  15.929  -6.359  1.00 62.74           O  
ANISOU   63  O   ASP A 108     9719   6458   7662   -360   2197   -452
ATOM     64  CB  ASP A 108      -5.201  18.005  -8.313  1.00 57.29           C  
ANISOU   64  CB  ASP A 108     9069   5656   7041   -442   2405   -545
ATOM     65  CG  ASP A 108      -3.852  17.574  -8.997  1.00 64.54           C  
ANISOU   65  CG  ASP A 108    10046   6554   7924   -377   2387   -508
ATOM     66  OD1 ASP A 108      -3.869  16.544  -9.713  1.00 70.23           O  
ANISOU   66  OD1 ASP A 108    10881   7226   8576   -339   2370   -418
ATOM     67  OD2 ASP A 108      -2.902  18.331  -8.895  1.00 66.41           O1-
ANISOU   67  OD2 ASP A 108    10211   6824   8198   -360   2387   -576
ATOM     68  H   ASP A 108      -7.322  18.175  -6.827  1.00 61.35           H  
ATOM     69  HA  ASP A 108      -6.650  16.584  -9.043  1.00 54.75           H  
ATOM     70  HB3 ASP A 108      -5.007  18.560  -7.395  1.00 57.29           H  
ATOM     71  HB2 ASP A 108      -5.587  18.774  -8.982  1.00 57.29           H  
ATOM     72  N   THR A 109      -6.055  14.446  -7.675  1.00 59.08           N  
ANISOU   72  N   THR A 109     9519   5822   7105   -347   2282   -308
ATOM     73  CA  THR A 109      -5.804  13.194  -7.064  1.00 60.46           C  
ANISOU   73  CA  THR A 109     9685   6048   7238   -285   2168   -254
ATOM     74  C   THR A 109      -4.291  12.857  -7.178  1.00 56.24           C  
ANISOU   74  C   THR A 109     9105   5570   6692   -223   2092   -256
ATOM     75  O   THR A 109      -3.899  11.849  -6.546  1.00 59.50           O  
ANISOU   75  O   THR A 109     9543   6005   7061   -170   2011   -200
ATOM     76  CB  THR A 109      -6.656  12.073  -7.721  1.00 60.52           C  
ANISOU   76  CB  THR A 109     9857   5967   7171   -265   2190   -153
ATOM     77  OG1 THR A 109      -6.431  11.976  -9.134  1.00 69.67           O  
ANISOU   77  OG1 THR A 109    11118   7061   8294   -252   2252   -135
ATOM     78  CG2 THR A 109      -8.110  12.477  -7.533  1.00 58.58           C  
ANISOU   78  CG2 THR A 109     9620   5704   6935   -301   2219   -164
ATOM     79  H   THR A 109      -6.663  14.405  -8.480  1.00 59.08           H  
ATOM     80  HA  THR A 109      -5.958  13.256  -5.987  1.00 60.46           H  
ATOM     81  HB  THR A 109      -6.493  11.187  -7.107  1.00 60.52           H  
ATOM     82  HG1 THR A 109      -7.013  12.606  -9.565  1.00 69.67           H  
ATOM     83 HG21 THR A 109      -8.651  11.533  -7.584  1.00 58.58           H  
ATOM     84 HG22 THR A 109      -8.370  12.813  -6.529  1.00 58.58           H  
ATOM     85 HG23 THR A 109      -8.539  13.083  -8.331  1.00 58.58           H  
ATOM     86  N   SER A 110      -3.404  13.607  -7.894  1.00 58.06           N  
ANISOU   86  N   SER A 110     9269   5825   6967   -229   2118   -324
ATOM     87  CA  SER A 110      -1.991  13.452  -7.843  1.00 55.17           C  
ANISOU   87  CA  SER A 110     8859   5509   6595   -169   2053   -334
ATOM     88  C   SER A 110      -1.424  13.935  -6.477  1.00 57.88           C  
ANISOU   88  C   SER A 110     9036   5958   6996   -163   2002   -422
ATOM     89  O   SER A 110      -0.390  13.329  -6.035  1.00 66.52           O  
ANISOU   89  O   SER A 110    10081   7100   8094   -111   1947   -440
ATOM     90  CB  SER A 110      -1.318  14.048  -9.137  1.00 60.52           C  
ANISOU   90  CB  SER A 110     9611   6118   7267   -164   2128   -343
ATOM     91  OG  SER A 110      -1.470  13.041 -10.122  1.00 74.21           O  
ANISOU   91  OG  SER A 110    11502   7761   8934   -161   2177   -268
ATOM     92  H   SER A 110      -3.768  14.316  -8.515  1.00 58.06           H  
ATOM     93  HA  SER A 110      -1.865  12.369  -7.846  1.00 55.17           H  
ATOM     94  HB3 SER A 110      -0.264  14.172  -8.887  1.00 60.52           H  
ATOM     95  HB2 SER A 110      -1.756  14.939  -9.586  1.00 60.52           H  
ATOM     96  HG  SER A 110      -2.321  13.235 -10.522  1.00 74.21           H  
ATOM     97  N   LEU A 111      -2.065  14.871  -5.743  1.00 59.73           N  
ANISOU   97  N   LEU A 111     9187   6234   7273   -213   2018   -483
ATOM     98  CA  LEU A 111      -1.666  15.302  -4.375  1.00 54.04           C  
ANISOU   98  CA  LEU A 111     8302   5637   6595   -203   1962   -577
ATOM     99  C   LEU A 111      -1.262  14.233  -3.391  1.00 50.50           C  
ANISOU   99  C   LEU A 111     7766   5298   6123   -165   1846   -571
ATOM    100  O   LEU A 111      -0.088  14.232  -3.099  1.00 51.25           O  
ANISOU  100  O   LEU A 111     7747   5506   6220   -115   1767   -615
ATOM    101  CB  LEU A 111      -2.824  16.281  -3.889  1.00 50.96           C  
ANISOU  101  CB  LEU A 111     7852   5255   6257   -276   2035   -663
ATOM    102  CG  LEU A 111      -2.706  17.760  -4.347  1.00 53.12           C  
ANISOU  102  CG  LEU A 111     8110   5499   6576   -297   2113   -731
ATOM    103  CD1 LEU A 111      -3.914  18.642  -4.075  1.00 52.48           C  
ANISOU  103  CD1 LEU A 111     7921   5472   6547   -361   2150   -835
ATOM    104  CD2 LEU A 111      -1.447  18.461  -3.900  1.00 59.36           C  
ANISOU  104  CD2 LEU A 111     8842   6345   7368   -221   2054   -757
ATOM    105  H   LEU A 111      -2.838  15.384  -6.141  1.00 59.73           H  
ATOM    106  HA  LEU A 111      -0.809  15.962  -4.508  1.00 54.04           H  
ATOM    107  HB3 LEU A 111      -3.151  16.123  -2.861  1.00 50.96           H  
ATOM    108  HB2 LEU A 111      -3.809  16.047  -4.292  1.00 50.96           H  
ATOM    109  HG  LEU A 111      -2.615  17.734  -5.433  1.00 53.12           H  
ATOM    110 HD11 LEU A 111      -4.686  18.172  -3.466  1.00 52.48           H  
ATOM    111 HD12 LEU A 111      -3.675  19.443  -3.374  1.00 52.48           H  
ATOM    112 HD13 LEU A 111      -4.526  18.955  -4.921  1.00 52.48           H  
ATOM    113 HD21 LEU A 111      -1.547  19.211  -3.116  1.00 59.36           H  
ATOM    114 HD22 LEU A 111      -0.626  17.804  -3.610  1.00 59.36           H  
ATOM    115 HD23 LEU A 111      -0.976  19.023  -4.706  1.00 59.36           H  
ATOM    116  N   PRO A 112      -2.227  13.402  -2.938  1.00 50.07           N  
ANISOU  116  N   PRO A 112     7757   5226   6043   -183   1831   -522
ATOM    117  CA  PRO A 112      -1.882  12.462  -1.795  1.00 46.65           C  
ANISOU  117  CA  PRO A 112     7240   4902   5582   -138   1714   -515
ATOM    118  C   PRO A 112      -0.746  11.397  -2.123  1.00 42.44           C  
ANISOU  118  C   PRO A 112     6717   4388   5019    -68   1642   -468
ATOM    119  O   PRO A 112       0.064  11.031  -1.244  1.00 31.91           O  
ANISOU  119  O   PRO A 112     5274   3178   3674    -23   1547   -493
ATOM    120  CB  PRO A 112      -3.241  11.677  -1.433  1.00 46.30           C  
ANISOU  120  CB  PRO A 112     7281   4798   5514   -164   1726   -456
ATOM    121  CG  PRO A 112      -4.262  12.503  -2.180  1.00 47.85           C  
ANISOU  121  CG  PRO A 112     7552   4892   5737   -236   1848   -468
ATOM    122  CD  PRO A 112      -3.539  13.028  -3.484  1.00 55.25           C  
ANISOU  122  CD  PRO A 112     8533   5769   6691   -239   1917   -476
ATOM    123  HA  PRO A 112      -1.595  13.024  -0.906  1.00 46.65           H  
ATOM    124  HB3 PRO A 112      -3.576  11.572  -0.401  1.00 46.30           H  
ATOM    125  HB2 PRO A 112      -3.141  10.692  -1.888  1.00 46.30           H  
ATOM    126  HG3 PRO A 112      -4.540  13.422  -1.663  1.00 47.85           H  
ATOM    127  HG2 PRO A 112      -5.176  11.971  -2.445  1.00 47.85           H  
ATOM    128  HD2 PRO A 112      -3.484  12.249  -4.244  1.00 55.25           H  
ATOM    129  HD3 PRO A 112      -4.003  13.905  -3.936  1.00 55.25           H  
ATOM    130  N   THR A 113      -0.835  10.790  -3.312  1.00 53.35           N  
ANISOU  130  N   THR A 113     8227   5661   6384    -56   1688   -404
ATOM    131  CA  THR A 113       0.293   9.937  -3.847  1.00 49.39           C  
ANISOU  131  CA  THR A 113     7754   5161   5851      5   1629   -354
ATOM    132  C   THR A 113       1.709  10.591  -3.910  1.00 46.10           C  
ANISOU  132  C   THR A 113     7262   4795   5460     43   1615   -408
ATOM    133  O   THR A 113       2.652   9.894  -4.153  1.00 37.30           O  
ANISOU  133  O   THR A 113     6148   3700   4326     96   1558   -379
ATOM    134  CB  THR A 113      -0.026   9.322  -5.257  1.00 50.35           C  
ANISOU  134  CB  THR A 113     8046   5157   5927      7   1681   -269
ATOM    135  OG1 THR A 113      -1.438   9.235  -5.333  1.00 61.55           O  
ANISOU  135  OG1 THR A 113     9511   6514   7361     -5   1765   -294
ATOM    136  CG2 THR A 113       0.469   7.837  -5.323  1.00 51.36           C  
ANISOU  136  CG2 THR A 113     8262   5222   6032    -31   1720   -222
ATOM    137  H   THR A 113      -1.561  10.942  -3.998  1.00 53.35           H  
ATOM    138  HA  THR A 113       0.475   9.113  -3.157  1.00 49.39           H  
ATOM    139  HB  THR A 113       0.345   9.964  -6.056  1.00 50.35           H  
ATOM    140  HG1 THR A 113      -1.757   8.605  -4.682  1.00 61.55           H  
ATOM    141 HG21 THR A 113       0.249   7.519  -6.342  1.00 51.36           H  
ATOM    142 HG22 THR A 113       1.546   7.803  -5.158  1.00 51.36           H  
ATOM    143 HG23 THR A 113      -0.048   7.097  -4.712  1.00 51.36           H  
ATOM    144  N   SER A 114       1.757  11.915  -3.902  1.00 47.18           N  
ANISOU  144  N   SER A 114     7333   4952   5640     18   1665   -488
ATOM    145  CA  SER A 114       2.965  12.693  -3.992  1.00 45.04           C  
ANISOU  145  CA  SER A 114     6982   4735   5395     62   1650   -549
ATOM    146  C   SER A 114       3.640  12.808  -2.634  1.00 41.83           C  
ANISOU  146  C   SER A 114     6415   4491   4989    101   1563   -611
ATOM    147  O   SER A 114       4.843  13.046  -2.558  1.00 39.29           O  
ANISOU  147  O   SER A 114     6025   4229   4673    157   1532   -649
ATOM    148  CB  SER A 114       2.708  14.093  -4.548  1.00 49.10           C  
ANISOU  148  CB  SER A 114     7501   5200   5954     24   1744   -614
ATOM    149  OG  SER A 114       2.193  13.997  -5.879  1.00 57.41           O  
ANISOU  149  OG  SER A 114     8695   6121   6996     -3   1827   -564
ATOM    150  H   SER A 114       0.901  12.451  -3.898  1.00 47.18           H  
ATOM    151  HA  SER A 114       3.601  12.218  -4.738  1.00 45.04           H  
ATOM    152  HB3 SER A 114       3.582  14.744  -4.533  1.00 49.10           H  
ATOM    153  HB2 SER A 114       2.024  14.661  -3.918  1.00 49.10           H  
ATOM    154  HG  SER A 114       1.276  13.712  -5.897  1.00 57.41           H  
ATOM    155  N   HIS A 115       2.928  12.491  -1.527  1.00 36.38           N  
ANISOU  155  N   HIS A 115     5659   3880   4282     79   1525   -626
ATOM    156  CA  HIS A 115       3.259  12.352  -0.126  1.00 36.42           C  
ANISOU  156  CA  HIS A 115     5502   4072   4263    120   1440   -688
ATOM    157  C   HIS A 115       4.027  13.617   0.271  1.00 35.64           C  
ANISOU  157  C   HIS A 115     5304   4055   4181    146   1454   -777
ATOM    158  O   HIS A 115       5.216  13.554   0.581  1.00 35.33           O  
ANISOU  158  O   HIS A 115     5175   4133   4115    221   1396   -801
ATOM    159  CB  HIS A 115       4.112  11.061   0.143  1.00 35.22           C  
ANISOU  159  CB  HIS A 115     5323   3990   4070    185   1350   -641
ATOM    160  CG  HIS A 115       3.426   9.776  -0.335  1.00 33.60           C  
ANISOU  160  CG  HIS A 115     5199   3724   3844    165   1326   -563
ATOM    161  ND1 HIS A 115       2.315   9.293   0.282  1.00 34.70           N  
ANISOU  161  ND1 HIS A 115     5264   3966   3955    156   1272   -577
ATOM    162  CD2 HIS A 115       3.712   8.946  -1.401  1.00 38.49           C  
ANISOU  162  CD2 HIS A 115     5966   4198   4460    158   1350   -473
ATOM    163  CE1 HIS A 115       1.954   8.176  -0.453  1.00 36.37           C  
ANISOU  163  CE1 HIS A 115     5574   4090   4156    144   1262   -501
ATOM    164  NE2 HIS A 115       2.744   7.922  -1.418  1.00 35.73           N  
ANISOU  164  NE2 HIS A 115     5630   3860   4084    147   1308   -434
ATOM    165  H   HIS A 115       1.968  12.267  -1.746  1.00 36.38           H  
ATOM    166  HA  HIS A 115       2.359  12.290   0.486  1.00 36.42           H  
ATOM    167  HB3 HIS A 115       4.443  11.033   1.181  1.00 35.22           H  
ATOM    168  HB2 HIS A 115       5.049  11.146  -0.406  1.00 35.22           H  
ATOM    169  HD2 HIS A 115       4.532   8.931  -2.103  1.00 38.49           H  
ATOM    170  HE1 HIS A 115       1.067   7.582  -0.293  1.00 36.37           H  
ATOM    171  HE2 HIS A 115       2.662   7.110  -2.014  1.00 35.73           H  
ATOM    172  N   THR A 116       3.235  14.705   0.414  1.00 37.66           N  
ANISOU  172  N   THR A 116     5579   4251   4479     85   1537   -825
ATOM    173  CA  THR A 116       3.868  15.978   0.753  1.00 36.14           C  
ANISOU  173  CA  THR A 116     5303   4119   4308    103   1560   -914
ATOM    174  C   THR A 116       3.973  16.177   2.271  1.00 29.39           C  
ANISOU  174  C   THR A 116     4291   3467   3410    136   1498   -983
ATOM    175  O   THR A 116       4.733  17.082   2.676  1.00 40.49           O  
ANISOU  175  O   THR A 116     5616   4955   4814    176   1501  -1048
ATOM    176  CB  THR A 116       2.958  17.116   0.179  1.00 40.43           C  
ANISOU  176  CB  THR A 116     5913   4538   4911     18   1674   -947
ATOM    177  OG1 THR A 116       1.629  16.733   0.500  1.00 42.34           O  
ANISOU  177  OG1 THR A 116     6228   4703   5156    -59   1715   -906
ATOM    178  CG2 THR A 116       2.900  17.284  -1.311  1.00 43.34           C  
ANISOU  178  CG2 THR A 116     6386   4771   5310     29   1733   -917
ATOM    179  H   THR A 116       2.306  14.733   0.020  1.00 37.66           H  
ATOM    180  HA  THR A 116       4.800  16.115   0.205  1.00 36.14           H  
ATOM    181  HB  THR A 116       3.294  18.070   0.584  1.00 40.43           H  
ATOM    182  HG1 THR A 116       1.399  17.245   1.278  1.00 42.34           H  
ATOM    183 HG21 THR A 116       2.463  18.259  -1.522  1.00 43.34           H  
ATOM    184 HG22 THR A 116       3.914  17.387  -1.698  1.00 43.34           H  
ATOM    185 HG23 THR A 116       2.307  16.469  -1.727  1.00 43.34           H  
ATOM    186  N   TYR A 117       3.342  15.337   3.084  1.00 33.37           N  
ANISOU  186  N   TYR A 117     4750   4059   3870    128   1444   -965
ATOM    187  CA  TYR A 117       3.478  15.220   4.502  1.00 30.46           C  
ANISOU  187  CA  TYR A 117     4233   3904   3435    178   1378  -1007
ATOM    188  C   TYR A 117       4.915  14.947   4.912  1.00 34.31           C  
ANISOU  188  C   TYR A 117     4652   4529   3854    300   1306   -977
ATOM    189  O   TYR A 117       5.377  15.570   5.843  1.00 30.46           O  
ANISOU  189  O   TYR A 117     4060   4213   3300    362   1275   -984
ATOM    190  CB  TYR A 117       2.464  14.285   5.122  1.00 31.05           C  
ANISOU  190  CB  TYR A 117     4281   4042   3475    148   1336   -985
ATOM    191  CG  TYR A 117       2.512  12.858   4.559  1.00 23.74           C  
ANISOU  191  CG  TYR A 117     3411   3086   2525    174   1283   -904
ATOM    192  CD1 TYR A 117       1.827  12.532   3.406  1.00 25.85           C  
ANISOU  192  CD1 TYR A 117     3814   3164   2843    108   1330   -855
ATOM    193  CD2 TYR A 117       3.278  11.860   5.263  1.00 28.00           C  
ANISOU  193  CD2 TYR A 117     3870   3783   2984    265   1194   -865
ATOM    194  CE1 TYR A 117       1.823  11.200   2.938  1.00 31.61           C  
ANISOU  194  CE1 TYR A 117     4598   3859   3552    127   1285   -781
ATOM    195  CE2 TYR A 117       3.226  10.544   4.836  1.00 30.56           C  
ANISOU  195  CE2 TYR A 117     4233   4084   3294    276   1147   -803
ATOM    196  CZ  TYR A 117       2.517  10.170   3.667  1.00 32.04           C  
ANISOU  196  CZ  TYR A 117     4558   4074   3542    204   1191   -766
ATOM    197  OH  TYR A 117       2.372   8.879   3.356  1.00 33.33           O  
ANISOU  197  OH  TYR A 117     4771   4199   3692    213   1149   -700
ATOM    198  H   TYR A 117       2.741  14.725   2.550  1.00 33.37           H  
ATOM    199  HA  TYR A 117       3.252  16.221   4.868  1.00 30.46           H  
ATOM    200  HB3 TYR A 117       1.418  14.532   4.936  1.00 31.05           H  
ATOM    201  HB2 TYR A 117       2.578  14.347   6.204  1.00 31.05           H  
ATOM    202  HD1 TYR A 117       1.154  13.285   3.025  1.00 25.85           H  
ATOM    203  HD2 TYR A 117       3.792  12.180   6.157  1.00 28.00           H  
ATOM    204  HE1 TYR A 117       1.254  10.898   2.071  1.00 31.61           H  
ATOM    205  HE2 TYR A 117       3.745   9.747   5.348  1.00 30.56           H  
ATOM    206  HH  TYR A 117       2.166   8.751   2.427  1.00 33.33           H  
ATOM    207  N   LEU A 118       5.610  14.077   4.174  1.00 31.45           N  
ANISOU  207  N   LEU A 118     4358   4082   3508    329   1295   -930
ATOM    208  CA  LEU A 118       7.068  13.865   4.233  1.00 31.55           C  
ANISOU  208  CA  LEU A 118     4307   4213   3468    434   1237   -906
ATOM    209  C   LEU A 118       7.883  15.064   3.786  1.00 35.14           C  
ANISOU  209  C   LEU A 118     4748   4655   3949    484   1273   -951
ATOM    210  O   LEU A 118       9.094  15.069   4.046  1.00 47.02           O  
ANISOU  210  O   LEU A 118     6202   6242   5422    569   1237   -936
ATOM    211  CB  LEU A 118       7.500  12.558   3.555  1.00 27.87           C  
ANISOU  211  CB  LEU A 118     3924   3642   3023    422   1214   -837
ATOM    212  CG  LEU A 118       6.637  11.291   3.970  1.00 33.59           C  
ANISOU  212  CG  LEU A 118     4622   4445   3696    413   1150   -789
ATOM    213  CD1 LEU A 118       6.870  10.237   2.845  1.00 35.47           C  
ANISOU  213  CD1 LEU A 118     4984   4521   3972    388   1150   -712
ATOM    214  CD2 LEU A 118       7.038  10.702   5.271  1.00 42.59           C  
ANISOU  214  CD2 LEU A 118     5593   5868   4721    508   1073   -783
ATOM    215  H   LEU A 118       5.201  13.589   3.389  1.00 31.45           H  
ATOM    216  HA  LEU A 118       7.377  13.764   5.274  1.00 31.55           H  
ATOM    217  HB3 LEU A 118       8.531  12.345   3.837  1.00 27.87           H  
ATOM    218  HB2 LEU A 118       7.314  12.709   2.491  1.00 27.87           H  
ATOM    219  HG  LEU A 118       5.590  11.586   4.038  1.00 33.59           H  
ATOM    220 HD11 LEU A 118       6.006   9.999   2.226  1.00 35.47           H  
ATOM    221 HD12 LEU A 118       7.677  10.459   2.147  1.00 35.47           H  
ATOM    222 HD13 LEU A 118       7.110   9.289   3.327  1.00 35.47           H  
ATOM    223 HD21 LEU A 118       6.409   9.820   5.394  1.00 42.59           H  
ATOM    224 HD22 LEU A 118       8.105  10.524   5.401  1.00 42.59           H  
ATOM    225 HD23 LEU A 118       6.750  11.374   6.079  1.00 42.59           H  
ATOM    226  N   GLY A 119       7.225  16.037   3.130  1.00 45.41           N  
ANISOU  226  N   GLY A 119     6084   5860   5311    429   1346  -1010
ATOM    227  CA  GLY A 119       7.766  17.319   2.759  1.00 45.98           C  
ANISOU  227  CA  GLY A 119     6157   5893   5422    469   1386  -1057
ATOM    228  C   GLY A 119       7.614  17.303   1.248  1.00 39.05           C  
ANISOU  228  C   GLY A 119     5418   4785   4634    408   1453  -1043
ATOM    229  O   GLY A 119       7.641  16.315   0.527  1.00 39.54           O  
ANISOU  229  O   GLY A 119     5576   4741   4708    382   1448   -969
ATOM    230  H   GLY A 119       6.276  15.877   2.823  1.00 45.41           H  
ATOM    231  HA3 GLY A 119       8.815  17.468   3.015  1.00 45.98           H  
ATOM    232  HA2 GLY A 119       7.054  18.042   3.156  1.00 45.98           H  
ATOM    233  N   ALA A 120       7.403  18.548   0.733  1.00 43.88           N  
ANISOU  233  N   ALA A 120     6046   5325   5302    387   1522  -1106
ATOM    234  CA  ALA A 120       7.358  18.943  -0.660  1.00 54.62           C  
ANISOU  234  CA  ALA A 120     7535   6486   6733    327   1600  -1090
ATOM    235  C   ALA A 120       8.694  19.139  -1.405  1.00 55.35           C  
ANISOU  235  C   ALA A 120     7659   6516   6854    402   1596  -1088
ATOM    236  O   ALA A 120       8.766  19.031  -2.644  1.00 59.59           O  
ANISOU  236  O   ALA A 120     8289   6910   7444    370   1662  -1088
ATOM    237  CB  ALA A 120       6.514  20.239  -0.888  1.00 50.83           C  
ANISOU  237  CB  ALA A 120     7054   5957   6302    248   1688  -1163
ATOM    238  H   ALA A 120       7.253  19.251   1.443  1.00 43.88           H  
ATOM    239  HA  ALA A 120       6.805  18.157  -1.173  1.00 54.62           H  
ATOM    240  HB1 ALA A 120       6.335  20.368  -1.956  1.00 50.83           H  
ATOM    241  HB2 ALA A 120       5.471  20.173  -0.576  1.00 50.83           H  
ATOM    242  HB3 ALA A 120       7.024  21.120  -0.501  1.00 50.83           H  
ATOM    243  N   ASP A 121       9.800  19.339  -0.669  1.00 50.59           N  
ANISOU  243  N   ASP A 121     6980   6023   6217    505   1524  -1085
ATOM    244  CA  ASP A 121      11.161  19.184  -1.208  1.00 58.75           C  
ANISOU  244  CA  ASP A 121     8034   6998   7292    583   1517  -1094
ATOM    245  C   ASP A 121      11.707  17.805  -0.749  1.00 60.60           C  
ANISOU  245  C   ASP A 121     8271   7253   7502    637   1453  -1019
ATOM    246  O   ASP A 121      11.791  17.584   0.431  1.00 63.31           O  
ANISOU  246  O   ASP A 121     8504   7739   7811    721   1400  -1031
ATOM    247  CB  ASP A 121      12.143  20.351  -0.848  1.00  0.00           C  
ATOM    248  CG  ASP A 121      13.593  20.163  -1.395  1.00  0.00           C  
ATOM    249  OD1 ASP A 121      13.778  19.661  -2.525  1.00  0.00           O  
ATOM    250  OD2 ASP A 121      14.458  20.953  -0.923  1.00  0.00           O1-
ATOM    251  H   ASP A 121       9.638  19.673   0.270  1.00 50.59           H  
ATOM    252  HA  ASP A 121      11.071  19.249  -2.292  1.00 58.75           H  
ATOM    253  HB3 ASP A 121      12.195  20.468   0.235  1.00  0.00           H  
ATOM    254  HB2 ASP A 121      11.773  21.324  -1.169  1.00  0.00           H  
ATOM    255  N   MET A 122      12.205  16.987  -1.703  1.00 55.23           N  
ANISOU  255  N   MET A 122     7715   6436   6832    589   1464   -938
ATOM    256  CA  MET A 122      12.966  15.790  -1.295  1.00 54.53           C  
ANISOU  256  CA  MET A 122     7653   6339   6728    625   1413   -858
ATOM    257  C   MET A 122      13.968  15.626  -2.463  1.00 55.04           C  
ANISOU  257  C   MET A 122     7816   6245   6852    659   1428   -840
ATOM    258  O   MET A 122      13.800  16.104  -3.548  1.00 59.11           O  
ANISOU  258  O   MET A 122     8420   6639   7399    621   1481   -857
ATOM    259  CB  MET A 122      12.057  14.597  -1.186  1.00 46.11           C  
ANISOU  259  CB  MET A 122     6650   5257   5612    555   1399   -776
ATOM    260  CG  MET A 122      10.944  14.670  -0.086  1.00 41.86           C  
ANISOU  260  CG  MET A 122     5996   4895   5013    542   1355   -792
ATOM    261  SD  MET A 122       9.948  13.160   0.338  1.00 45.12           S  
ANISOU  261  SD  MET A 122     6429   5343   5370    524   1293   -695
ATOM    262  CE  MET A 122      11.169  11.865   0.697  1.00 38.43           C  
ANISOU  262  CE  MET A 122     5409   4742   4452    518   1241   -754
ATOM    263  H   MET A 122      12.425  17.300  -2.638  1.00 55.23           H  
ATOM    264  HA  MET A 122      13.473  15.961  -0.345  1.00 54.53           H  
ATOM    265  HB3 MET A 122      12.630  13.677  -1.076  1.00 46.11           H  
ATOM    266  HB2 MET A 122      11.531  14.500  -2.137  1.00 46.11           H  
ATOM    267  HG3 MET A 122      10.277  15.510  -0.280  1.00 41.86           H  
ATOM    268  HG2 MET A 122      11.458  14.834   0.861  1.00 41.86           H  
ATOM    269  HE1 MET A 122      10.676  11.002   1.145  1.00 38.43           H  
ATOM    270  HE2 MET A 122      11.813  11.537  -0.119  1.00 38.43           H  
ATOM    271  HE3 MET A 122      11.931  12.146   1.424  1.00 38.43           H  
ATOM    272  N   GLU A 123      15.172  15.041  -2.171  1.00 53.65           N  
ANISOU  272  N   GLU A 123     7616   6075   6692    734   1382   -808
ATOM    273  CA  GLU A 123      16.179  14.593  -3.153  1.00 50.75           C  
ANISOU  273  CA  GLU A 123     7349   5552   6383    765   1377   -781
ATOM    274  C   GLU A 123      15.627  13.472  -4.015  1.00 48.49           C  
ANISOU  274  C   GLU A 123     7193   5181   6049    691   1389   -706
ATOM    275  O   GLU A 123      15.407  12.370  -3.481  1.00 48.91           O  
ANISOU  275  O   GLU A 123     7251   5298   6035    637   1381   -650
ATOM    276  CB  GLU A 123      17.409  14.263  -2.255  1.00 53.38           C  
ANISOU  276  CB  GLU A 123     7634   5895   6752    854   1323   -743
ATOM    277  CG  GLU A 123      17.893  15.499  -1.438  1.00 56.57           C  
ANISOU  277  CG  GLU A 123     7908   6373   7213    951   1308   -800
ATOM    278  CD  GLU A 123      19.197  15.270  -0.588  1.00 63.29           C  
ANISOU  278  CD  GLU A 123     8723   7192   8131   1042   1261   -735
ATOM    279  OE1 GLU A 123      20.320  15.241  -1.186  1.00 55.59           O  
ANISOU  279  OE1 GLU A 123     7850   6067   7204   1042   1229   -681
ATOM    280  OE2 GLU A 123      19.087  15.358   0.629  1.00 76.09           O1-
ANISOU  280  OE2 GLU A 123    10205   8942   9765   1117   1255   -733
ATOM    281  H   GLU A 123      15.319  14.684  -1.237  1.00 53.65           H  
ATOM    282  HA  GLU A 123      16.413  15.442  -3.795  1.00 50.75           H  
ATOM    283  HB3 GLU A 123      18.306  14.064  -2.840  1.00 53.38           H  
ATOM    284  HB2 GLU A 123      17.269  13.447  -1.546  1.00 53.38           H  
ATOM    285  HG3 GLU A 123      17.126  15.755  -0.706  1.00 56.57           H  
ATOM    286  HG2 GLU A 123      18.079  16.354  -2.088  1.00 56.57           H  
ATOM    287  N   GLU A 124      15.120  13.828  -5.184  1.00 52.65           N  
ANISOU  287  N   GLU A 124     7819   5572   6615    698   1398   -712
ATOM    288  CA  GLU A 124      14.459  12.856  -6.123  1.00 51.22           C  
ANISOU  288  CA  GLU A 124     7758   5322   6383    650   1401   -647
ATOM    289  C   GLU A 124      15.521  12.189  -7.071  1.00 59.60           C  
ANISOU  289  C   GLU A 124     8856   6305   7485    708   1337   -626
ATOM    290  O   GLU A 124      16.442  12.876  -7.525  1.00 59.01           O  
ANISOU  290  O   GLU A 124     8732   6182   7508    785   1298   -670
ATOM    291  CB  GLU A 124      13.342  13.474  -6.966  1.00  0.00           C  
ATOM    292  CG  GLU A 124      12.200  14.119  -6.196  1.00  0.00           C  
ATOM    293  CD  GLU A 124      10.898  13.467  -5.811  1.00  0.00           C  
ATOM    294  OE1 GLU A 124      10.565  12.364  -6.226  1.00  0.00           O  
ATOM    295  OE2 GLU A 124      10.071  14.133  -5.147  1.00  0.00           O1-
ATOM    296  H   GLU A 124      15.168  14.812  -5.407  1.00 52.65           H  
ATOM    297  HA  GLU A 124      14.024  12.031  -5.559  1.00 51.22           H  
ATOM    298  HB3 GLU A 124      12.958  12.776  -7.710  1.00  0.00           H  
ATOM    299  HB2 GLU A 124      13.850  14.288  -7.482  1.00  0.00           H  
ATOM    300  HG3 GLU A 124      11.834  14.986  -6.747  1.00  0.00           H  
ATOM    301  HG2 GLU A 124      12.625  14.478  -5.259  1.00  0.00           H  
ATOM    302  N   PHE A 125      15.466  10.844  -7.260  1.00 64.33           N  
ANISOU  302  N   PHE A 125     9537   6885   8022    676   1317   -560
ATOM    303  CA  PHE A 125      16.423  10.047  -8.151  1.00 60.45           C  
ANISOU  303  CA  PHE A 125     9084   6308   7577    722   1247   -549
ATOM    304  C   PHE A 125      15.653   9.636  -9.417  1.00 68.16           C  
ANISOU  304  C   PHE A 125    10176   7229   8492    677   1256   -532
ATOM    305  O   PHE A 125      14.398   9.628  -9.323  1.00 65.84           O  
ANISOU  305  O   PHE A 125     9926   6996   8095    625   1268   -463
ATOM    306  CB  PHE A 125      16.769   8.722  -7.424  1.00 60.66           C  
ANISOU  306  CB  PHE A 125     9071   6399   7578    737   1198   -477
ATOM    307  CG  PHE A 125      17.630   8.901  -6.152  1.00 58.97           C  
ANISOU  307  CG  PHE A 125     8733   6277   7396    783   1196   -474
ATOM    308  CD1 PHE A 125      19.063   9.013  -6.240  1.00 53.53           C  
ANISOU  308  CD1 PHE A 125     7976   5529   6833    863   1173   -527
ATOM    309  CD2 PHE A 125      17.002   9.139  -4.908  1.00 52.33           C  
ANISOU  309  CD2 PHE A 125     7836   5581   6467    755   1205   -418
ATOM    310  CE1 PHE A 125      19.760   9.449  -5.113  1.00 52.50           C  
ANISOU  310  CE1 PHE A 125     7723   5501   6724    919   1175   -520
ATOM    311  CE2 PHE A 125      17.778   9.681  -3.853  1.00 48.77           C  
ANISOU  311  CE2 PHE A 125     7255   5242   6033    805   1202   -422
ATOM    312  CZ  PHE A 125      19.121   9.809  -3.973  1.00 49.55           C  
ANISOU  312  CZ  PHE A 125     7286   5300   6241    890   1195   -470
ATOM    313  H   PHE A 125      14.693  10.354  -6.832  1.00 64.33           H  
ATOM    314  HA  PHE A 125      17.394  10.541  -8.179  1.00 60.45           H  
ATOM    315  HB3 PHE A 125      17.498   8.241  -8.076  1.00 60.66           H  
ATOM    316  HB2 PHE A 125      15.996   7.966  -7.279  1.00 60.66           H  
ATOM    317  HD1 PHE A 125      19.662   8.842  -7.123  1.00 53.53           H  
ATOM    318  HD2 PHE A 125      15.925   9.098  -4.842  1.00 52.33           H  
ATOM    319  HE1 PHE A 125      20.814   9.686  -5.118  1.00 52.50           H  
ATOM    320  HE2 PHE A 125      17.263   9.934  -2.938  1.00 48.77           H  
ATOM    321  HZ  PHE A 125      19.697  10.232  -3.163  1.00 49.55           H  
ATOM    322  N   HIS A 126      16.365   9.407 -10.509  1.00 85.88           N  
ANISOU  322  N   HIS A 126    12470   9356  10803    701   1246   -598
ATOM    323  CA  HIS A 126      15.880   9.086 -11.925  1.00 93.03           C  
ANISOU  323  CA  HIS A 126    13484  10207  11658    673   1243   -591
ATOM    324  C   HIS A 126      16.115   7.607 -12.175  1.00 90.01           C  
ANISOU  324  C   HIS A 126    13109   9725  11365    720   1136   -603
ATOM    325  O   HIS A 126      16.944   7.066 -11.472  1.00 85.58           O  
ANISOU  325  O   HIS A 126    12491   9070  10955    777   1073   -649
ATOM    326  CB  HIS A 126      16.611  10.026 -12.883  1.00 94.91           C  
ANISOU  326  CB  HIS A 126    13767  10374  11921    669   1294   -659
ATOM    327  CG  HIS A 126      16.228  11.492 -12.930  1.00 95.97           C  
ANISOU  327  CG  HIS A 126    13859  10568  12038    638   1382   -672
ATOM    328  ND1 HIS A 126      16.756  12.359 -13.873  1.00 98.22           N  
ANISOU  328  ND1 HIS A 126    14185  10909  12227    568   1458   -622
ATOM    329  CD2 HIS A 126      15.322  12.178 -12.088  1.00 93.12           C  
ANISOU  329  CD2 HIS A 126    13416  10206  11759    668   1397   -736
ATOM    330  CE1 HIS A 126      15.999  13.526 -13.767  1.00 99.87           C  
ANISOU  330  CE1 HIS A 126    14335  11146  12465    550   1517   -658
ATOM    331  NE2 HIS A 126      15.219  13.429 -12.645  1.00 96.72           N  
ANISOU  331  NE2 HIS A 126    13862  10723  12165    611   1483   -729
ATOM    332  H   HIS A 126      17.365   9.466 -10.375  1.00 85.88           H  
ATOM    333  HA  HIS A 126      14.799   9.228 -11.929  1.00 93.03           H  
ATOM    334  HB3 HIS A 126      16.507   9.585 -13.875  1.00 94.91           H  
ATOM    335  HB2 HIS A 126      17.680   9.914 -12.702  1.00 94.91           H  
ATOM    336  HD2 HIS A 126      14.636  11.877 -11.310  1.00 93.12           H  
ATOM    337  HE1 HIS A 126      16.090  14.371 -14.433  1.00 99.87           H  
ATOM    338  HE2 HIS A 126      14.579  14.173 -12.408  1.00 96.72           H  
ATOM    339  N   GLY A 127      15.539   7.005 -13.273  1.00 81.97           N  
ANISOU  339  N   GLY A 127    12155   8713  10275    695   1104   -558
ATOM    340  CA  GLY A 127      15.995   5.657 -13.722  1.00 77.06           C  
ANISOU  340  CA  GLY A 127    11533   7989   9759    726    990   -563
ATOM    341  C   GLY A 127      15.376   4.637 -12.745  1.00 75.76           C  
ANISOU  341  C   GLY A 127    11433   7904   9449    681    990   -497
ATOM    342  O   GLY A 127      14.702   4.967 -11.808  1.00 69.82           O  
ANISOU  342  O   GLY A 127    10729   7248   8550    635   1069   -455
ATOM    343  H   GLY A 127      14.885   7.540 -13.827  1.00 81.97           H  
ATOM    344  HA3 GLY A 127      17.072   5.489 -13.722  1.00 77.06           H  
ATOM    345  HA2 GLY A 127      15.653   5.458 -14.738  1.00 77.06           H  
ATOM    346  N   ARG A 128      15.591   3.297 -13.042  1.00 60.47           N  
ANISOU  346  N   ARG A 128     9495   5914   7566    688    895   -476
ATOM    347  CA  ARG A 128      15.144   2.151 -12.304  1.00 61.08           C  
ANISOU  347  CA  ARG A 128     9645   6067   7497    646    895   -425
ATOM    348  C   ARG A 128      16.208   1.073 -12.303  1.00 61.51           C  
ANISOU  348  C   ARG A 128     9701   6062   7609    644    789   -405
ATOM    349  O   ARG A 128      16.876   0.845 -13.291  1.00 62.51           O  
ANISOU  349  O   ARG A 128     9886   6099   7767    638    730   -432
ATOM    350  CB  ARG A 128      14.034   1.491 -13.066  1.00 30.00           C  
ATOM    351  CG  ARG A 128      12.838   2.384 -13.286  1.00 30.00           C  
ATOM    352  CD  ARG A 128      11.662   1.713 -13.933  1.00 30.00           C  
ATOM    353  NE  ARG A 128      10.463   2.648 -14.115  1.00 30.00           N  
ATOM    354  CZ  ARG A 128       9.238   2.194 -14.207  1.00 30.00           C  
ATOM    355  NH1 ARG A 128       8.896   0.922 -14.208  1.00 30.00           N  
ATOM    356  NH2 ARG A 128       8.257   3.137 -14.334  1.00 30.00           N1+
ATOM    357  H   ARG A 128      16.250   3.090 -13.780  1.00 60.47           H  
ATOM    358  HA  ARG A 128      14.856   2.508 -11.315  1.00 61.08           H  
ATOM    359  HB3 ARG A 128      13.740   0.557 -12.588  1.00 30.00           H  
ATOM    360  HB2 ARG A 128      14.391   1.149 -14.037  1.00 30.00           H  
ATOM    361  HG3 ARG A 128      13.194   3.142 -13.984  1.00 30.00           H  
ATOM    362  HG2 ARG A 128      12.641   3.045 -12.443  1.00 30.00           H  
ATOM    363  HD3 ARG A 128      11.507   0.724 -13.501  1.00 30.00           H  
ATOM    364  HD2 ARG A 128      11.903   1.574 -14.986  1.00 30.00           H  
ATOM    365  HE  ARG A 128      10.653   3.640 -14.086  1.00 30.00           H  
ATOM    366 HH12 ARG A 128       7.934   0.624 -14.143  1.00 30.00           H  
ATOM    367 HH11 ARG A 128       9.458   0.103 -14.024  1.00 30.00           H  
ATOM    368 HH22 ARG A 128       7.317   2.927 -14.033  1.00 30.00           H  
ATOM    369 HH21 ARG A 128       8.507   4.115 -14.288  1.00 30.00           H  
ATOM    370  N   THR A 129      16.288   0.305 -11.196  1.00 58.60           N  
ANISOU  370  N   THR A 129     9264   5743   7257    645    762   -351
ATOM    371  CA  THR A 129      16.842  -1.073 -11.192  1.00 56.83           C  
ANISOU  371  CA  THR A 129     9028   5439   7127    635    650   -315
ATOM    372  C   THR A 129      15.796  -2.088 -11.681  1.00 51.35           C  
ANISOU  372  C   THR A 129     8418   4853   6241    594    672   -296
ATOM    373  O   THR A 129      14.603  -1.852 -11.493  1.00 48.61           O  
ANISOU  373  O   THR A 129     8084   4670   5716    573    752   -250
ATOM    374  CB  THR A 129      17.267  -1.466  -9.759  1.00 54.75           C  
ANISOU  374  CB  THR A 129     8662   5188   6951    646    608   -236
ATOM    375  OG1 THR A 129      18.588  -1.185  -9.353  1.00 58.88           O  
ANISOU  375  OG1 THR A 129     9112   5686   7575    692    637   -247
ATOM    376  CG2 THR A 129      17.331  -3.045  -9.380  1.00 58.55           C  
ANISOU  376  CG2 THR A 129     9098   5484   7665    625    446   -148
ATOM    377  H   THR A 129      15.813   0.550 -10.338  1.00 58.60           H  
ATOM    378  HA  THR A 129      17.740  -1.046 -11.809  1.00 56.83           H  
ATOM    379  HB  THR A 129      16.475  -1.057  -9.130  1.00 54.75           H  
ATOM    380  HG1 THR A 129      18.600  -0.254  -9.122  1.00 58.88           H  
ATOM    381 HG21 THR A 129      17.727  -3.134  -8.369  1.00 58.55           H  
ATOM    382 HG22 THR A 129      16.380  -3.573  -9.450  1.00 58.55           H  
ATOM    383 HG23 THR A 129      18.009  -3.504 -10.100  1.00 58.55           H  
ATOM    384  N   LEU A 130      16.301  -3.001 -12.516  1.00 53.56           N  
ANISOU  384  N   LEU A 130     8751   5027   6574    582    594   -320
ATOM    385  CA  LEU A 130      15.586  -4.128 -12.996  1.00 47.21           C  
ANISOU  385  CA  LEU A 130     8025   4307   5606    548    589   -298
ATOM    386  C   LEU A 130      16.584  -5.271 -12.958  1.00 45.46           C  
ANISOU  386  C   LEU A 130     7775   3950   5546    528    454   -282
ATOM    387  O   LEU A 130      17.581  -5.210 -13.637  1.00 43.44           O  
ANISOU  387  O   LEU A 130     7498   3507   5502    533    375   -303
ATOM    388  CB  LEU A 130      15.006  -3.940 -14.362  1.00 42.18           C  
ANISOU  388  CB  LEU A 130     7487   3668   4872    550    631   -334
ATOM    389  CG  LEU A 130      13.861  -4.883 -14.772  1.00 51.91           C  
ANISOU  389  CG  LEU A 130     8760   5044   5920    537    748   -280
ATOM    390  CD1 LEU A 130      12.505  -4.419 -14.418  1.00 54.88           C  
ANISOU  390  CD1 LEU A 130     9220   5370   6263    545    788   -313
ATOM    391  CD2 LEU A 130      14.032  -5.297 -16.275  1.00 54.15           C  
ANISOU  391  CD2 LEU A 130     9068   5445   6060    504    745   -195
ATOM    392  H   LEU A 130      17.286  -3.042 -12.737  1.00 53.56           H  
ATOM    393  HA  LEU A 130      14.787  -4.287 -12.272  1.00 47.21           H  
ATOM    394  HB3 LEU A 130      15.856  -4.034 -15.037  1.00 42.18           H  
ATOM    395  HB2 LEU A 130      14.684  -2.901 -14.429  1.00 42.18           H  
ATOM    396  HG  LEU A 130      14.049  -5.779 -14.181  1.00 51.91           H  
ATOM    397 HD11 LEU A 130      12.528  -3.738 -13.567  1.00 54.88           H  
ATOM    398 HD12 LEU A 130      11.851  -4.143 -15.245  1.00 54.88           H  
ATOM    399 HD13 LEU A 130      12.002  -5.292 -14.001  1.00 54.88           H  
ATOM    400 HD21 LEU A 130      13.544  -6.258 -16.436  1.00 54.15           H  
ATOM    401 HD22 LEU A 130      13.502  -4.549 -16.865  1.00 54.15           H  
ATOM    402 HD23 LEU A 130      15.057  -5.432 -16.620  1.00 54.15           H  
ATOM    403  N   HIS A 131      16.278  -6.381 -12.223  1.00 43.79           N  
ANISOU  403  N   HIS A 131     7556   3822   5262    494    422   -225
ATOM    404  CA  HIS A 131      17.122  -7.526 -12.003  1.00 46.35           C  
ANISOU  404  CA  HIS A 131     7843   4012   5754    451    287   -168
ATOM    405  C   HIS A 131      16.827  -8.655 -13.021  1.00 49.85           C  
ANISOU  405  C   HIS A 131     8385   4453   6103    429    254   -213
ATOM    406  O   HIS A 131      15.721  -8.664 -13.545  1.00 51.25           O  
ANISOU  406  O   HIS A 131     8653   4769   6051    443    332   -249
ATOM    407  CB  HIS A 131      16.722  -8.186 -10.639  1.00 44.53           C  
ANISOU  407  CB  HIS A 131     7547   3867   5507    415    259    -64
ATOM    408  CG  HIS A 131      16.673  -7.292  -9.429  1.00 44.53           C  
ANISOU  408  CG  HIS A 131     7445   3883   5592    442    289      1
ATOM    409  ND1 HIS A 131      15.632  -6.455  -9.105  1.00 46.46           N  
ANISOU  409  ND1 HIS A 131     7599   3948   6104    458    229     70
ATOM    410  CD2 HIS A 131      17.587  -7.193  -8.418  1.00 44.96           C  
ANISOU  410  CD2 HIS A 131     7468   4110   5504    459    372     20
ATOM    411  CE1 HIS A 131      15.968  -5.831  -7.962  1.00 44.20           C  
ANISOU  411  CE1 HIS A 131     7234   3728   5831    486    263    134
ATOM    412  NE2 HIS A 131      17.101  -6.268  -7.475  1.00 46.53           N  
ANISOU  412  NE2 HIS A 131     7561   4236   5881    488    355     99
ATOM    413  H   HIS A 131      15.416  -6.434 -11.698  1.00 43.79           H  
ATOM    414  HA  HIS A 131      18.202  -7.377 -11.980  1.00 46.35           H  
ATOM    415  HB3 HIS A 131      17.548  -8.876 -10.469  1.00 44.53           H  
ATOM    416  HB2 HIS A 131      15.892  -8.892 -10.642  1.00 44.53           H  
ATOM    417  HD2 HIS A 131      18.542  -7.682  -8.296  1.00 44.96           H  
ATOM    418  HE1 HIS A 131      15.360  -5.126  -7.414  1.00 44.20           H  
ATOM    419  HE2 HIS A 131      17.516  -6.047  -6.581  1.00 46.53           H  
ATOM    420  N   ASP A 132      17.816  -9.580 -13.225  1.00 45.95           N  
ANISOU  420  N   ASP A 132     7863   3783   5814    389    135   -174
ATOM    421  CA  ASP A 132      17.677 -10.758 -14.168  1.00 44.54           C  
ANISOU  421  CA  ASP A 132     7769   3587   5567    368     92   -218
ATOM    422  C   ASP A 132      16.666 -11.769 -13.601  1.00 39.10           C  
ANISOU  422  C   ASP A 132     7115   3052   4691    329     78   -185
ATOM    423  O   ASP A 132      16.824 -12.188 -12.385  1.00 39.49           O  
ANISOU  423  O   ASP A 132     7104   3180   4722    303     78   -112
ATOM    424  CB  ASP A 132      19.002 -11.404 -14.472  1.00 49.29           C  
ANISOU  424  CB  ASP A 132     8322   3949   6458    329    -17   -173
ATOM    425  CG  ASP A 132      19.877 -10.684 -15.528  1.00 53.12           C  
ANISOU  425  CG  ASP A 132     8789   4278   7117    370      0   -224
ATOM    426  OD1 ASP A 132      19.423  -9.813 -16.330  1.00 51.98           O  
ANISOU  426  OD1 ASP A 132     8561   3930   7259    344    -58   -140
ATOM    427  OD2 ASP A 132      21.091 -11.060 -15.572  1.00 54.68           O1-
ANISOU  427  OD2 ASP A 132     9054   4554   7169    423     81   -326
ATOM    428  H   ASP A 132      18.707  -9.436 -12.770  1.00 45.95           H  
ATOM    429  HA  ASP A 132      17.219 -10.341 -15.065  1.00 44.54           H  
ATOM    430  HB3 ASP A 132      18.859 -12.437 -14.788  1.00 49.29           H  
ATOM    431  HB2 ASP A 132      19.633 -11.546 -13.595  1.00 49.29           H  
ATOM    432  N   ASP A 133      15.820 -12.185 -14.524  1.00 46.40           N  
ANISOU  432  N   ASP A 133     8134   4019   5476    327     65   -232
ATOM    433  CA  ASP A 133      14.978 -13.375 -14.370  1.00 44.38           C  
ANISOU  433  CA  ASP A 133     7919   3910   5033    296     51   -204
ATOM    434  C   ASP A 133      15.820 -14.651 -14.123  1.00 41.85           C  
ANISOU  434  C   ASP A 133     7544   3482   4874    213    -80   -142
ATOM    435  O   ASP A 133      16.794 -14.899 -14.771  1.00 38.63           O  
ANISOU  435  O   ASP A 133     7099   2880   4700    182   -157   -114
ATOM    436  CB  ASP A 133      13.968 -13.661 -15.568  1.00 50.19           C  
ANISOU  436  CB  ASP A 133     8767   4723   5580    329     84   -238
ATOM    437  CG  ASP A 133      12.996 -12.574 -16.032  1.00 54.98           C  
ANISOU  437  CG  ASP A 133     9415   5388   6086    387    203   -242
ATOM    438  OD1 ASP A 133      13.108 -11.382 -15.693  1.00 55.05           O  
ANISOU  438  OD1 ASP A 133     9504   5394   6019    414    221   -255
ATOM    439  OD2 ASP A 133      12.156 -12.936 -16.853  1.00 53.66           O1-
ANISOU  439  OD2 ASP A 133     9197   5260   5931    402    275   -224
ATOM    440  H   ASP A 133      15.811 -11.763 -15.441  1.00 46.40           H  
ATOM    441  HA  ASP A 133      14.396 -13.082 -13.496  1.00 44.38           H  
ATOM    442  HB3 ASP A 133      13.300 -14.499 -15.369  1.00 50.19           H  
ATOM    443  HB2 ASP A 133      14.591 -13.913 -16.426  1.00 50.19           H  
ATOM    444  N   ASP A 134      15.461 -15.341 -13.004  1.00 48.07           N  
ANISOU  444  N   ASP A 134     8323   4400   5543    168    -97    -92
ATOM    445  CA  ASP A 134      16.093 -16.526 -12.543  1.00 48.06           C  
ANISOU  445  CA  ASP A 134     8239   4325   5695     63   -213     35
ATOM    446  C   ASP A 134      17.565 -16.322 -12.104  1.00 44.48           C  
ANISOU  446  C   ASP A 134     7669   3751   5480     22   -247    223
ATOM    447  O   ASP A 134      18.482 -17.080 -12.401  1.00 46.48           O  
ANISOU  447  O   ASP A 134     7915   3964   5780    -81   -349    429
ATOM    448  CB  ASP A 134      15.822 -17.698 -13.529  1.00  0.00           C  
ATOM    449  CG  ASP A 134      16.428 -19.005 -13.006  1.00  0.00           C  
ATOM    450  OD1 ASP A 134      16.132 -19.318 -11.809  1.00  0.00           O  
ATOM    451  OD2 ASP A 134      16.857 -19.830 -13.806  1.00  0.00           O1-
ATOM    452  H   ASP A 134      14.729 -14.994 -12.400  1.00 48.07           H  
ATOM    453  HA  ASP A 134      15.659 -16.805 -11.583  1.00 48.06           H  
ATOM    454  HB3 ASP A 134      16.238 -17.398 -14.491  1.00  0.00           H  
ATOM    455  HB2 ASP A 134      14.753 -17.737 -13.737  1.00  0.00           H  
ATOM    456  N   SER A 135      17.800 -15.176 -11.377  1.00 39.77           N  
ANISOU  456  N   SER A 135     7012   3109   4991     91   -176    191
ATOM    457  CA  SER A 135      19.105 -14.894 -10.738  1.00 39.04           C  
ANISOU  457  CA  SER A 135     6783   2918   5133     67   -196    397
ATOM    458  C   SER A 135      19.007 -15.273  -9.280  1.00 43.38           C  
ANISOU  458  C   SER A 135     7361   3608   5513     24   -211    561
ATOM    459  O   SER A 135      18.018 -14.918  -8.666  1.00 41.46           O  
ANISOU  459  O   SER A 135     7221   3534   4997     46   -150    448
ATOM    460  CB  SER A 135      19.568 -13.434 -11.037  1.00 36.92           C  
ANISOU  460  CB  SER A 135     6499   2572   4958    153   -130    307
ATOM    461  OG  SER A 135      18.796 -12.488 -10.367  1.00 44.30           O  
ANISOU  461  OG  SER A 135     7481   3681   5671    219    -27    181
ATOM    462  H   SER A 135      17.066 -14.567 -11.044  1.00 39.77           H  
ATOM    463  HA  SER A 135      19.837 -15.481 -11.292  1.00 39.04           H  
ATOM    464  HB3 SER A 135      19.273 -13.327 -12.081  1.00 36.92           H  
ATOM    465  HB2 SER A 135      20.637 -13.273 -10.903  1.00 36.92           H  
ATOM    466  HG  SER A 135      17.877 -12.524 -10.643  1.00 44.30           H  
ATOM    467  N   ILE A 136      20.125 -15.814  -8.744  1.00 41.53           N  
ANISOU  467  N   ILE A 136     7009   3340   5432    -37   -270    848
ATOM    468  CA  ILE A 136      20.294 -15.825  -7.276  1.00 37.65           C  
ANISOU  468  CA  ILE A 136     6442   3066   4798   -101   -292   1078
ATOM    469  C   ILE A 136      20.856 -14.395  -6.823  1.00 40.89           C  
ANISOU  469  C   ILE A 136     6741   3474   5323    -41   -238   1213
ATOM    470  O   ILE A 136      21.896 -13.975  -7.347  1.00 36.95           O  
ANISOU  470  O   ILE A 136     6175   2814   5049    -23   -241   1341
ATOM    471  CB  ILE A 136      21.249 -16.977  -6.726  1.00 38.30           C  
ANISOU  471  CB  ILE A 136     6444   3223   4885   -233   -405   1318
ATOM    472  CG1 ILE A 136      20.638 -18.377  -7.135  1.00 34.00           C  
ANISOU  472  CG1 ILE A 136     6019   2667   4234   -294   -470   1171
ATOM    473  CG2 ILE A 136      21.388 -16.905  -5.195  1.00 37.96           C  
ANISOU  473  CG2 ILE A 136     6246   3504   4673   -292   -409   1527
ATOM    474  CD1 ILE A 136      21.336 -19.044  -8.336  1.00 39.70           C  
ANISOU  474  CD1 ILE A 136     6667   3460   4959   -442   -602   1363
ATOM    475  H   ILE A 136      20.913 -16.038  -9.336  1.00 41.53           H  
ATOM    476  HA  ILE A 136      19.307 -15.847  -6.815  1.00 37.65           H  
ATOM    477  HB  ILE A 136      22.201 -16.756  -7.208  1.00 38.30           H  
ATOM    478 HG13 ILE A 136      19.582 -18.305  -7.396  1.00 34.00           H  
ATOM    479 HG12 ILE A 136      20.687 -19.065  -6.291  1.00 34.00           H  
ATOM    480 HG21 ILE A 136      21.949 -15.993  -4.992  1.00 37.96           H  
ATOM    481 HG22 ILE A 136      20.406 -16.961  -4.725  1.00 37.96           H  
ATOM    482 HG23 ILE A 136      22.032 -17.736  -4.905  1.00 37.96           H  
ATOM    483 HD11 ILE A 136      21.642 -18.401  -9.161  1.00 39.70           H  
ATOM    484 HD12 ILE A 136      22.306 -19.461  -8.067  1.00 39.70           H  
ATOM    485 HD13 ILE A 136      20.779 -19.854  -8.806  1.00 39.70           H  
ATOM    486  N   GLN A 137      20.167 -13.790  -5.818  1.00 40.62           N  
ANISOU  486  N   GLN A 137     6706   3624   5105     -3   -168   1173
ATOM    487  CA  GLN A 137      20.476 -12.485  -5.184  1.00 39.23           C  
ANISOU  487  CA  GLN A 137     6457   3445   5003     67   -115   1237
ATOM    488  C   GLN A 137      20.384 -12.657  -3.619  1.00 34.81           C  
ANISOU  488  C   GLN A 137     5747   3231   4248     27    -93   1454
ATOM    489  O   GLN A 137      19.598 -13.525  -3.116  1.00 38.69           O  
ANISOU  489  O   GLN A 137     6216   3990   4495    -20    -64   1408
ATOM    490  CB  GLN A 137      19.395 -11.438  -5.539  1.00 36.71           C  
ANISOU  490  CB  GLN A 137     6288   3039   4621    193     11    887
ATOM    491  CG  GLN A 137      19.155 -11.184  -7.039  1.00 38.78           C  
ANISOU  491  CG  GLN A 137     6624   3138   4973    224     15    631
ATOM    492  CD  GLN A 137      20.330 -10.437  -7.785  1.00 44.21           C  
ANISOU  492  CD  GLN A 137     7192   3612   5995    239    -37    671
ATOM    493  OE1 GLN A 137      20.848  -9.461  -7.372  1.00 44.87           O  
ANISOU  493  OE1 GLN A 137     7180   3641   6228    254    -56    839
ATOM    494  NE2 GLN A 137      20.486 -10.791  -9.058  1.00 47.00           N  
ANISOU  494  NE2 GLN A 137     7533   3859   6466    237    -51    530
ATOM    495  H   GLN A 137      19.440 -14.380  -5.439  1.00 40.62           H  
ATOM    496  HA  GLN A 137      21.490 -12.203  -5.467  1.00 39.23           H  
ATOM    497  HB3 GLN A 137      19.610 -10.529  -4.978  1.00 36.71           H  
ATOM    498  HB2 GLN A 137      18.409 -11.667  -5.135  1.00 36.71           H  
ATOM    499  HG3 GLN A 137      18.269 -10.570  -7.201  1.00 38.78           H  
ATOM    500  HG2 GLN A 137      19.172 -12.055  -7.695  1.00 38.78           H  
ATOM    501 HE22 GLN A 137      21.215 -10.371  -9.618  1.00 47.00           H  
ATOM    502 HE21 GLN A 137      20.020 -11.564  -9.511  1.00 47.00           H  
ATOM    503  N   VAL A 138      21.171 -11.794  -2.901  1.00 31.80           N  
ANISOU  503  N   VAL A 138     5237   2879   3965     69    -76   1666
ATOM    504  CA  VAL A 138      21.219 -11.573  -1.469  1.00 35.31           C  
ANISOU  504  CA  VAL A 138     5656   3631   4129     74    -21   1726
ATOM    505  C   VAL A 138      20.673 -10.065  -1.361  1.00 36.36           C  
ANISOU  505  C   VAL A 138     5736   3815   4265     75    -18   1649
ATOM    506  O   VAL A 138      21.139  -9.119  -2.019  1.00 36.36           O  
ANISOU  506  O   VAL A 138     5790   3569   4456    179     -1   1625
ATOM    507  CB  VAL A 138      22.664 -11.584  -0.880  1.00 33.03           C  
ANISOU  507  CB  VAL A 138     5205   3404   3941    -28   -178   1951
ATOM    508  CG1 VAL A 138      22.648 -11.761   0.649  1.00 35.96           C  
ANISOU  508  CG1 VAL A 138     5326   4145   4192    -60   -165   2031
ATOM    509  CG2 VAL A 138      23.622 -12.645  -1.478  1.00 36.76           C  
ANISOU  509  CG2 VAL A 138     5595   3929   4442   -156   -290   2046
ATOM    510  H   VAL A 138      21.817 -11.174  -3.369  1.00 31.80           H  
ATOM    511  HA  VAL A 138      20.685 -12.339  -0.907  1.00 35.31           H  
ATOM    512  HB  VAL A 138      23.172 -10.636  -1.061  1.00 33.03           H  
ATOM    513 HG11 VAL A 138      21.817 -11.269   1.156  1.00 35.96           H  
ATOM    514 HG12 VAL A 138      22.581 -12.778   1.036  1.00 35.96           H  
ATOM    515 HG13 VAL A 138      23.525 -11.358   1.155  1.00 35.96           H  
ATOM    516 HG21 VAL A 138      24.563 -12.608  -0.929  1.00 36.76           H  
ATOM    517 HG22 VAL A 138      23.234 -13.659  -1.377  1.00 36.76           H  
ATOM    518 HG23 VAL A 138      23.933 -12.437  -2.501  1.00 36.76           H  
ATOM    519  N   ILE A 139      19.676  -9.828  -0.496  1.00 40.69           N  
ANISOU  519  N   ILE A 139     6241   4666   4553    103    132   1493
ATOM    520  CA  ILE A 139      18.995  -8.590  -0.332  1.00 42.14           C  
ANISOU  520  CA  ILE A 139     6460   4906   4646    265    347   1291
ATOM    521  C   ILE A 139      18.548  -8.447   1.134  1.00 38.34           C  
ANISOU  521  C   ILE A 139     5710   4887   3972    186    379   1305
ATOM    522  O   ILE A 139      18.038  -9.441   1.726  1.00 37.02           O  
ANISOU  522  O   ILE A 139     5449   4914   3703     38    292   1308
ATOM    523  CB  ILE A 139      17.659  -8.475  -1.170  1.00 34.03           C  
ANISOU  523  CB  ILE A 139     5687   3718   3524    382    516    909
ATOM    524  CG1 ILE A 139      17.799  -8.947  -2.614  1.00 37.59           C  
ANISOU  524  CG1 ILE A 139     6300   3928   4053    329    409    848
ATOM    525  CG2 ILE A 139      16.993  -7.105  -1.236  1.00 45.34           C  
ANISOU  525  CG2 ILE A 139     7312   4876   5039    565    679    714
ATOM    526  CD1 ILE A 139      16.524  -8.992  -3.458  1.00 38.04           C  
ANISOU  526  CD1 ILE A 139     6613   3840   3999    434    557    471
ATOM    527  H   ILE A 139      19.208 -10.638  -0.115  1.00 40.69           H  
ATOM    528  HA  ILE A 139      19.713  -7.788  -0.507  1.00 42.14           H  
ATOM    529  HB  ILE A 139      16.930  -9.128  -0.690  1.00 34.03           H  
ATOM    530 HG13 ILE A 139      18.256  -9.932  -2.708  1.00 37.59           H  
ATOM    531 HG12 ILE A 139      18.542  -8.310  -3.094  1.00 37.59           H  
ATOM    532 HG21 ILE A 139      15.932  -7.209  -1.461  1.00 45.34           H  
ATOM    533 HG22 ILE A 139      17.076  -6.544  -0.305  1.00 45.34           H  
ATOM    534 HG23 ILE A 139      17.425  -6.549  -2.068  1.00 45.34           H  
ATOM    535 HD11 ILE A 139      16.198  -8.079  -3.956  1.00 38.04           H  
ATOM    536 HD12 ILE A 139      16.765  -9.608  -4.325  1.00 38.04           H  
ATOM    537 HD13 ILE A 139      15.737  -9.479  -2.883  1.00 38.04           H  
ATOM    538  N   PRO A 140      18.705  -7.252   1.757  1.00 39.18           N  
ANISOU  538  N   PRO A 140     5727   5095   4065    299    508   1256
ATOM    539  CA  PRO A 140      18.221  -6.996   3.121  1.00 38.06           C  
ANISOU  539  CA  PRO A 140     5334   5321   3805    223    529   1157
ATOM    540  C   PRO A 140      16.717  -6.789   3.191  1.00 36.31           C  
ANISOU  540  C   PRO A 140     5126   5165   3504    155    580    806
ATOM    541  O   PRO A 140      16.064  -6.200   2.336  1.00 40.27           O  
ANISOU  541  O   PRO A 140     5758   5512   4030    234    639    618
ATOM    542  CB  PRO A 140      18.995  -5.652   3.488  1.00 37.01           C  
ANISOU  542  CB  PRO A 140     5108   5239   3714    367    642   1177
ATOM    543  CG  PRO A 140      19.261  -4.907   2.209  1.00 44.31           C  
ANISOU  543  CG  PRO A 140     6211   5811   4814    489    633   1396
ATOM    544  CD  PRO A 140      19.424  -6.076   1.207  1.00 41.34           C  
ANISOU  544  CD  PRO A 140     6124   5102   4480    486    613   1283
ATOM    545  HA  PRO A 140      18.533  -7.828   3.753  1.00 38.06           H  
ATOM    546  HB3 PRO A 140      19.930  -5.858   4.009  1.00 37.01           H  
ATOM    547  HB2 PRO A 140      18.490  -5.073   4.261  1.00 37.01           H  
ATOM    548  HG3 PRO A 140      20.237  -4.472   2.423  1.00 44.31           H  
ATOM    549  HG2 PRO A 140      18.488  -4.230   1.844  1.00 44.31           H  
ATOM    550  HD2 PRO A 140      18.981  -5.855   0.236  1.00 41.34           H  
ATOM    551  HD3 PRO A 140      20.465  -6.299   0.976  1.00 41.34           H  
ATOM    552  N   VAL A 141      16.110  -7.297   4.269  1.00 36.10           N  
ANISOU  552  N   VAL A 141     4952   5304   3461     77    552    732
ATOM    553  CA  VAL A 141      14.626  -7.236   4.383  1.00 37.21           C  
ANISOU  553  CA  VAL A 141     5044   5501   3592    100    587    525
ATOM    554  C   VAL A 141      14.296  -5.963   5.305  1.00 40.55           C  
ANISOU  554  C   VAL A 141     5294   6057   4055    188    622    451
ATOM    555  O   VAL A 141      15.021  -5.661   6.225  1.00 41.05           O  
ANISOU  555  O   VAL A 141     5141   6334   4124    208    567    589
ATOM    556  CB  VAL A 141      14.040  -8.480   5.065  1.00 31.53           C  
ANISOU  556  CB  VAL A 141     4228   4904   2847     54    499    595
ATOM    557  CG1 VAL A 141      12.550  -8.346   5.255  1.00 36.22           C  
ANISOU  557  CG1 VAL A 141     4686   5614   3462     92    495    450
ATOM    558  CG2 VAL A 141      14.385  -9.747   4.245  1.00 32.18           C  
ANISOU  558  CG2 VAL A 141     4540   4801   2885    -26    466    602
ATOM    559  H   VAL A 141      16.669  -7.654   5.030  1.00 36.10           H  
ATOM    560  HA  VAL A 141      14.107  -7.137   3.429  1.00 37.21           H  
ATOM    561  HB  VAL A 141      14.491  -8.608   6.049  1.00 31.53           H  
ATOM    562 HG11 VAL A 141      12.029  -9.207   5.673  1.00 36.22           H  
ATOM    563 HG12 VAL A 141      12.276  -7.446   5.805  1.00 36.22           H  
ATOM    564 HG13 VAL A 141      12.119  -8.078   4.290  1.00 36.22           H  
ATOM    565 HG21 VAL A 141      14.002 -10.602   4.802  1.00 32.18           H  
ATOM    566 HG22 VAL A 141      13.993  -9.785   3.229  1.00 32.18           H  
ATOM    567 HG23 VAL A 141      15.449  -9.980   4.218  1.00 32.18           H  
ATOM    568  N   LEU A 142      13.280  -5.235   4.780  1.00 43.48           N  
ANISOU  568  N   LEU A 142     5734   6323   4464    223    677    254
ATOM    569  CA  LEU A 142      12.900  -3.943   5.394  1.00 45.49           C  
ANISOU  569  CA  LEU A 142     5874   6660   4751    281    690    195
ATOM    570  C   LEU A 142      12.306  -4.237   6.794  1.00 44.53           C  
ANISOU  570  C   LEU A 142     5517   6799   4604    279    580    259
ATOM    571  O   LEU A 142      11.365  -5.017   6.772  1.00 46.49           O  
ANISOU  571  O   LEU A 142     5750   7069   4844    240    531    231
ATOM    572  CB  LEU A 142      11.849  -3.297   4.385  1.00 46.08           C  
ANISOU  572  CB  LEU A 142     6063   6565   4882    283    741      7
ATOM    573  CG  LEU A 142      11.356  -1.906   4.754  1.00 45.43           C  
ANISOU  573  CG  LEU A 142     5950   6473   4839    330    788    -50
ATOM    574  CD1 LEU A 142      12.490  -0.914   4.829  1.00 45.02           C  
ANISOU  574  CD1 LEU A 142     5939   6357   4808    396    831      0
ATOM    575  CD2 LEU A 142      10.180  -1.495   3.889  1.00 43.34           C  
ANISOU  575  CD2 LEU A 142     5749   6090   4630    317    808   -196
ATOM    576  H   LEU A 142      12.835  -5.552   3.930  1.00 43.48           H  
ATOM    577  HA  LEU A 142      13.800  -3.332   5.464  1.00 45.49           H  
ATOM    578  HB3 LEU A 142      10.976  -3.948   4.347  1.00 46.08           H  
ATOM    579  HB2 LEU A 142      12.366  -3.394   3.431  1.00 46.08           H  
ATOM    580  HG  LEU A 142      10.814  -2.027   5.692  1.00 45.43           H  
ATOM    581 HD11 LEU A 142      12.701  -0.686   5.874  1.00 45.02           H  
ATOM    582 HD12 LEU A 142      13.391  -1.438   4.508  1.00 45.02           H  
ATOM    583 HD13 LEU A 142      12.316   0.070   4.392  1.00 45.02           H  
ATOM    584 HD21 LEU A 142       9.449  -1.074   4.579  1.00 43.34           H  
ATOM    585 HD22 LEU A 142      10.470  -0.625   3.299  1.00 43.34           H  
ATOM    586 HD23 LEU A 142       9.600  -2.260   3.374  1.00 43.34           H  
ATOM    587  N   PRO A 143      12.841  -3.678   7.876  1.00 49.70           N  
ANISOU  587  N   PRO A 143     5958   7678   5246    311    519    335
ATOM    588  CA  PRO A 143      12.381  -3.910   9.269  1.00 52.47           C  
ANISOU  588  CA  PRO A 143     6023   8350   5564    276    366    423
ATOM    589  C   PRO A 143      10.922  -3.379   9.415  1.00 55.23           C  
ANISOU  589  C   PRO A 143     6321   8749   5913    253    309    299
ATOM    590  O   PRO A 143       9.987  -4.199   9.539  1.00 65.01           O  
ANISOU  590  O   PRO A 143     7431  10129   7141    196    218    327
ATOM    591  CB  PRO A 143      13.375  -3.148  10.244  1.00 55.08           C  
ANISOU  591  CB  PRO A 143     6168   8889   5871    316    314    520
ATOM    592  CG  PRO A 143      14.073  -2.214   9.319  1.00 55.58           C  
ANISOU  592  CG  PRO A 143     6410   8741   5965    368    448    530
ATOM    593  CD  PRO A 143      14.043  -2.877   7.940  1.00 61.88           C  
ANISOU  593  CD  PRO A 143     7494   9215   6801    368    572    353
ATOM    594  HA  PRO A 143      12.562  -4.970   9.449  1.00 52.47           H  
ATOM    595  HB3 PRO A 143      14.126  -3.887  10.523  1.00 55.08           H  
ATOM    596  HB2 PRO A 143      13.005  -2.724  11.178  1.00 55.08           H  
ATOM    597  HG3 PRO A 143      15.072  -1.975   9.684  1.00 55.58           H  
ATOM    598  HG2 PRO A 143      13.438  -1.335   9.210  1.00 55.58           H  
ATOM    599  HD2 PRO A 143      13.843  -2.076   7.229  1.00 61.88           H  
ATOM    600  HD3 PRO A 143      14.969  -3.371   7.647  1.00 61.88           H  
ATOM    601  N   GLN A 144      10.604  -2.077   9.225  1.00 51.41           N  
ANISOU  601  N   GLN A 144     5920   8164   5448    284    357    172
ATOM    602  CA  GLN A 144       9.353  -1.458   9.500  1.00 52.60           C  
ANISOU  602  CA  GLN A 144     5972   8419   5596    252    282     86
ATOM    603  C   GLN A 144       8.532  -1.596   8.305  1.00 51.32           C  
ANISOU  603  C   GLN A 144     6013   8003   5485    237    365    -29
ATOM    604  O   GLN A 144       8.402  -0.641   7.557  1.00 47.29           O  
ANISOU  604  O   GLN A 144     5413   7579   4976    199    297    -73
ATOM    605  CB  GLN A 144       9.527  -0.002  10.018  1.00  0.00           C  
ATOM    606  CG  GLN A 144      10.423   0.156  11.218  1.00  0.00           C  
ATOM    607  CD  GLN A 144       9.915   1.155  12.298  1.00  0.00           C  
ATOM    608  OE1 GLN A 144       8.852   0.928  12.859  1.00  0.00           O  
ATOM    609  NE2 GLN A 144      10.667   2.231  12.535  1.00  0.00           N  
ATOM    610  H   GLN A 144      11.396  -1.453   9.161  1.00 51.41           H  
ATOM    611  HA  GLN A 144       8.799  -2.027  10.247  1.00 52.60           H  
ATOM    612  HB3 GLN A 144       8.503   0.256  10.288  1.00  0.00           H  
ATOM    613  HB2 GLN A 144       9.761   0.690   9.209  1.00  0.00           H  
ATOM    614  HG3 GLN A 144      11.451   0.351  10.913  1.00  0.00           H  
ATOM    615  HG2 GLN A 144      10.446  -0.789  11.762  1.00  0.00           H  
ATOM    616 HE22 GLN A 144      10.431   2.939  13.216  1.00  0.00           H  
ATOM    617 HE21 GLN A 144      11.594   2.255  12.135  1.00  0.00           H  
ATOM    618  N   VAL A 145       7.872  -2.750   8.107  1.00 50.32           N  
ANISOU  618  N   VAL A 145     6149   7575   5397    256    503    -73
ATOM    619  CA  VAL A 145       6.821  -3.051   7.108  1.00 41.08           C  
ANISOU  619  CA  VAL A 145     5174   6166   4270    234    583   -167
ATOM    620  C   VAL A 145       5.943  -4.130   7.740  1.00 43.23           C  
ANISOU  620  C   VAL A 145     5435   6460   4530    206    530   -146
ATOM    621  O   VAL A 145       6.545  -5.027   8.311  1.00 53.08           O  
ANISOU  621  O   VAL A 145     6719   7694   5756    197    527    -90
ATOM    622  CB  VAL A 145       7.512  -3.473   5.786  1.00 45.88           C  
ANISOU  622  CB  VAL A 145     6011   6503   4918    208    715   -232
ATOM    623  CG1 VAL A 145       8.065  -4.884   5.737  1.00 42.41           C  
ANISOU  623  CG1 VAL A 145     5659   5932   4522    134    736   -332
ATOM    624  CG2 VAL A 145       6.599  -3.284   4.573  1.00 50.16           C  
ANISOU  624  CG2 VAL A 145     6543   7034   5483    226    769   -269
ATOM    625  H   VAL A 145       7.974  -3.583   8.669  1.00 50.32           H  
ATOM    626  HA  VAL A 145       6.261  -2.168   6.798  1.00 41.08           H  
ATOM    627  HB  VAL A 145       8.366  -2.814   5.628  1.00 45.88           H  
ATOM    628 HG11 VAL A 145       8.867  -4.980   5.005  1.00 42.41           H  
ATOM    629 HG12 VAL A 145       8.534  -5.185   6.674  1.00 42.41           H  
ATOM    630 HG13 VAL A 145       7.280  -5.555   5.388  1.00 42.41           H  
ATOM    631 HG21 VAL A 145       6.219  -2.270   4.442  1.00 50.16           H  
ATOM    632 HG22 VAL A 145       7.193  -3.455   3.675  1.00 50.16           H  
ATOM    633 HG23 VAL A 145       5.796  -4.017   4.500  1.00 50.16           H  
ATOM    634  N   MET A 146       4.580  -3.891   7.747  1.00 39.66           N  
ANISOU  634  N   MET A 146     4937   6039   4092    186    494   -192
ATOM    635  CA  MET A 146       3.439  -4.732   8.095  1.00 42.23           C  
ANISOU  635  CA  MET A 146     5237   6396   4413    158    444   -184
ATOM    636  C   MET A 146       2.414  -4.593   7.016  1.00 42.53           C  
ANISOU  636  C   MET A 146     5505   6174   4482    156    537   -244
ATOM    637  O   MET A 146       1.279  -4.251   7.272  1.00 48.84           O  
ANISOU  637  O   MET A 146     6248   7020   5290    143    498   -267
ATOM    638  CB  MET A 146       2.942  -4.298   9.520  1.00 42.69           C  
ANISOU  638  CB  MET A 146     5003   6758   4458    116    303   -178
ATOM    639  CG  MET A 146       3.880  -4.540  10.653  1.00 50.27           C  
ANISOU  639  CG  MET A 146     5709   8014   5376     96    190    -98
ATOM    640  SD  MET A 146       4.099  -6.270  10.902  1.00 66.35           S  
ANISOU  640  SD  MET A 146     7698  10123   7388     65    159      9
ATOM    641  CE  MET A 146       5.607  -6.181  11.865  1.00 68.12           C  
ANISOU  641  CE  MET A 146     7712  10601   7570     66     83    130
ATOM    642  H   MET A 146       4.281  -3.008   7.357  1.00 39.66           H  
ATOM    643  HA  MET A 146       3.701  -5.784   8.206  1.00 42.23           H  
ATOM    644  HB3 MET A 146       1.999  -4.717   9.870  1.00 42.69           H  
ATOM    645  HB2 MET A 146       2.745  -3.227   9.456  1.00 42.69           H  
ATOM    646  HG3 MET A 146       3.538  -4.094  11.587  1.00 50.27           H  
ATOM    647  HG2 MET A 146       4.846  -4.074  10.459  1.00 50.27           H  
ATOM    648  HE1 MET A 146       5.501  -7.087  12.461  1.00 68.12           H  
ATOM    649  HE2 MET A 146       6.460  -6.365  11.212  1.00 68.12           H  
ATOM    650  HE3 MET A 146       5.649  -5.233  12.402  1.00 68.12           H  
ATOM    651  N   MET A 147       2.839  -4.958   5.785  1.00 38.87           N  
ANISOU  651  N   MET A 147     5257   5474   4038    120    649   -286
ATOM    652  CA  MET A 147       2.081  -4.934   4.535  1.00 36.62           C  
ANISOU  652  CA  MET A 147     4942   5166   3806     62    618   -379
ATOM    653  C   MET A 147       2.829  -5.950   3.641  1.00 43.68           C  
ANISOU  653  C   MET A 147     5903   6026   4668    151    585   -346
ATOM    654  O   MET A 147       4.022  -5.921   3.605  1.00 45.38           O  
ANISOU  654  O   MET A 147     6124   6264   4854    131    576   -308
ATOM    655  CB  MET A 147       1.877  -3.566   3.880  1.00 42.62           C  
ANISOU  655  CB  MET A 147     5720   5902   4573    177    637   -409
ATOM    656  CG  MET A 147       3.081  -2.660   3.778  1.00 36.13           C  
ANISOU  656  CG  MET A 147     5074   4857   3795    253    666   -341
ATOM    657  SD  MET A 147       2.794  -1.146   2.851  1.00 46.19           S  
ANISOU  657  SD  MET A 147     6464   5954   5132    282    736   -342
ATOM    658  CE  MET A 147       2.927  -1.815   1.176  1.00 42.66           C  
ANISOU  658  CE  MET A 147     6148   5340   4722    265    765   -324
ATOM    659  H   MET A 147       3.786  -5.308   5.813  1.00 38.87           H  
ATOM    660  HA  MET A 147       1.095  -5.285   4.839  1.00 36.62           H  
ATOM    661  HB3 MET A 147       1.061  -2.979   4.301  1.00 42.62           H  
ATOM    662  HB2 MET A 147       1.518  -3.708   2.861  1.00 42.62           H  
ATOM    663  HG3 MET A 147       3.853  -3.192   3.222  1.00 36.13           H  
ATOM    664  HG2 MET A 147       3.299  -2.509   4.835  1.00 36.13           H  
ATOM    665  HE1 MET A 147       3.999  -2.011   1.130  1.00 42.66           H  
ATOM    666  HE2 MET A 147       2.305  -2.671   0.916  1.00 42.66           H  
ATOM    667  HE3 MET A 147       2.753  -1.059   0.411  1.00 42.66           H  
ATOM    668  N   ILE A 148       2.044  -6.808   2.927  1.00 46.16           N  
ANISOU  668  N   ILE A 148     6355   6156   5028    215    586   -324
ATOM    669  CA  ILE A 148       2.356  -7.703   1.847  1.00 40.50           C  
ANISOU  669  CA  ILE A 148     5816   5233   4338    252    583   -264
ATOM    670  C   ILE A 148       2.390  -6.920   0.515  1.00 37.44           C  
ANISOU  670  C   ILE A 148     5645   4568   4011    292    639   -205
ATOM    671  O   ILE A 148       1.357  -6.807  -0.102  1.00 35.28           O  
ANISOU  671  O   ILE A 148     5470   4172   3761    294    674   -185
ATOM    672  CB  ILE A 148       1.564  -9.028   1.844  1.00 42.68           C  
ANISOU  672  CB  ILE A 148     6098   5514   4604    243    558   -272
ATOM    673  CG1 ILE A 148       2.113  -9.964   2.914  1.00 43.87           C  
ANISOU  673  CG1 ILE A 148     6030   5959   4679    164    512   -321
ATOM    674  CG2 ILE A 148       1.702  -9.760   0.510  1.00 41.64           C  
ANISOU  674  CG2 ILE A 148     6175   5149   4499    278    561   -207
ATOM    675  CD1 ILE A 148       0.959 -10.265   3.871  1.00 43.35           C  
ANISOU  675  CD1 ILE A 148     5938   5935   4597    141    489   -340
ATOM    676  H   ILE A 148       1.041  -6.726   3.022  1.00 46.16           H  
ATOM    677  HA  ILE A 148       3.370  -8.099   1.894  1.00 40.50           H  
ATOM    678  HB  ILE A 148       0.512  -8.846   2.062  1.00 42.68           H  
ATOM    679 HG13 ILE A 148       2.986  -9.592   3.451  1.00 43.87           H  
ATOM    680 HG12 ILE A 148       2.539 -10.861   2.465  1.00 43.87           H  
ATOM    681 HG21 ILE A 148       1.178 -10.712   0.597  1.00 41.64           H  
ATOM    682 HG22 ILE A 148       1.336  -9.232  -0.371  1.00 41.64           H  
ATOM    683 HG23 ILE A 148       2.753 -10.006   0.358  1.00 41.64           H  
ATOM    684 HD11 ILE A 148       1.246 -11.159   4.425  1.00 43.35           H  
ATOM    685 HD12 ILE A 148       0.565  -9.446   4.472  1.00 43.35           H  
ATOM    686 HD13 ILE A 148       0.112 -10.660   3.311  1.00 43.35           H  
ATOM    687  N   LEU A 149       3.566  -6.282   0.273  1.00 42.29           N  
ANISOU  687  N   LEU A 149     6330   5101   4636    313    655   -170
ATOM    688  CA  LEU A 149       3.719  -5.352  -0.846  1.00 39.34           C  
ANISOU  688  CA  LEU A 149     6137   4512   4297    330    714   -110
ATOM    689  C   LEU A 149       3.341  -5.985  -2.200  1.00 37.27           C  
ANISOU  689  C   LEU A 149     6071   4064   4026    339    722    -32
ATOM    690  O   LEU A 149       3.748  -7.077  -2.453  1.00 39.26           O  
ANISOU  690  O   LEU A 149     6347   4310   4260    346    677    -19
ATOM    691  CB  LEU A 149       5.054  -4.555  -0.861  1.00 40.39           C  
ANISOU  691  CB  LEU A 149     6268   4642   4435    349    729   -101
ATOM    692  CG  LEU A 149       5.161  -3.495  -1.908  1.00 40.09           C  
ANISOU  692  CG  LEU A 149     6358   4454   4420    354    799    -60
ATOM    693  CD1 LEU A 149       4.050  -2.377  -1.941  1.00 36.21           C  
ANISOU  693  CD1 LEU A 149     5796   4014   3949    332    838   -109
ATOM    694  CD2 LEU A 149       6.524  -2.931  -2.074  1.00 26.38           C  
ANISOU  694  CD2 LEU A 149     4621   2717   2686    381    807    -50
ATOM    695  H   LEU A 149       4.254  -6.433   0.997  1.00 42.29           H  
ATOM    696  HA  LEU A 149       2.892  -4.678  -0.619  1.00 39.34           H  
ATOM    697  HB3 LEU A 149       5.886  -5.228  -1.070  1.00 40.39           H  
ATOM    698  HB2 LEU A 149       5.313  -4.037   0.062  1.00 40.39           H  
ATOM    699  HG  LEU A 149       4.929  -4.036  -2.825  1.00 40.09           H  
ATOM    700 HD11 LEU A 149       3.959  -1.836  -2.883  1.00 36.21           H  
ATOM    701 HD12 LEU A 149       3.040  -2.685  -1.670  1.00 36.21           H  
ATOM    702 HD13 LEU A 149       4.436  -1.605  -1.275  1.00 36.21           H  
ATOM    703 HD21 LEU A 149       6.918  -2.827  -1.063  1.00 26.38           H  
ATOM    704 HD22 LEU A 149       7.107  -3.605  -2.702  1.00 26.38           H  
ATOM    705 HD23 LEU A 149       6.565  -1.936  -2.516  1.00 26.38           H  
ATOM    706  N   VAL A 150       2.548  -5.241  -3.049  1.00 40.39           N  
ANISOU  706  N   VAL A 150     6598   4329   4418    334    781     16
ATOM    707  CA  VAL A 150       2.226  -5.619  -4.384  1.00 40.03           C  
ANISOU  707  CA  VAL A 150     6733   4147   4331    342    797     92
ATOM    708  C   VAL A 150       3.193  -4.714  -5.264  1.00 40.24           C  
ANISOU  708  C   VAL A 150     6826   4123   4340    340    835    110
ATOM    709  O   VAL A 150       3.393  -3.518  -4.921  1.00 38.34           O  
ANISOU  709  O   VAL A 150     6592   3860   4114    330    900    109
ATOM    710  CB  VAL A 150       0.821  -5.172  -4.813  1.00 43.63           C  
ANISOU  710  CB  VAL A 150     7233   4566   4777    334    826    102
ATOM    711  CG1 VAL A 150       0.474  -5.340  -6.283  1.00 44.69           C  
ANISOU  711  CG1 VAL A 150     7432   4673   4876    343    804    114
ATOM    712  CG2 VAL A 150      -0.274  -5.858  -4.019  1.00 40.03           C  
ANISOU  712  CG2 VAL A 150     6644   4224   4342    333    774     43
ATOM    713  H   VAL A 150       2.451  -4.249  -2.884  1.00 40.39           H  
ATOM    714  HA  VAL A 150       2.308  -6.681  -4.619  1.00 40.03           H  
ATOM    715  HB  VAL A 150       0.772  -4.117  -4.545  1.00 43.63           H  
ATOM    716 HG11 VAL A 150      -0.580  -5.072  -6.346  1.00 44.69           H  
ATOM    717 HG12 VAL A 150       0.991  -4.583  -6.873  1.00 44.69           H  
ATOM    718 HG13 VAL A 150       0.733  -6.300  -6.731  1.00 44.69           H  
ATOM    719 HG21 VAL A 150      -0.236  -5.440  -3.013  1.00 40.03           H  
ATOM    720 HG22 VAL A 150      -1.272  -5.628  -4.393  1.00 40.03           H  
ATOM    721 HG23 VAL A 150      -0.075  -6.930  -4.017  1.00 40.03           H  
ATOM    722  N   PRO A 151       3.835  -5.321  -6.303  1.00 36.80           N  
ANISOU  722  N   PRO A 151     6439   3674   3870    349    801    117
ATOM    723  CA  PRO A 151       4.564  -4.599  -7.417  1.00 34.90           C  
ANISOU  723  CA  PRO A 151     6278   3386   3597    353    849    122
ATOM    724  C   PRO A 151       3.882  -3.364  -8.069  1.00 35.93           C  
ANISOU  724  C   PRO A 151     6462   3470   3721    341    925    124
ATOM    725  O   PRO A 151       2.653  -3.332  -8.316  1.00 35.76           O  
ANISOU  725  O   PRO A 151     6463   3438   3688    339    922    127
ATOM    726  CB  PRO A 151       4.663  -5.650  -8.511  1.00 33.55           C  
ANISOU  726  CB  PRO A 151     6178   3197   3371    367    802    123
ATOM    727  CG  PRO A 151       4.703  -6.962  -7.813  1.00 36.12           C  
ANISOU  727  CG  PRO A 151     6429   3575   3719    364    721    118
ATOM    728  CD  PRO A 151       3.814  -6.771  -6.608  1.00 36.57           C  
ANISOU  728  CD  PRO A 151     6412   3662   3820    357    727    115
ATOM    729  HA  PRO A 151       5.550  -4.362  -7.017  1.00 34.90           H  
ATOM    730  HB3 PRO A 151       5.523  -5.443  -9.149  1.00 33.55           H  
ATOM    731  HB2 PRO A 151       3.714  -5.764  -9.034  1.00 33.55           H  
ATOM    732  HG3 PRO A 151       5.726  -6.983  -7.437  1.00 36.12           H  
ATOM    733  HG2 PRO A 151       4.719  -7.873  -8.411  1.00 36.12           H  
ATOM    734  HD2 PRO A 151       2.838  -7.082  -6.980  1.00 36.57           H  
ATOM    735  HD3 PRO A 151       4.160  -7.417  -5.800  1.00 36.57           H  
ATOM    736  N   GLY A 152       4.656  -2.240  -8.106  1.00 35.80           N  
ANISOU  736  N   GLY A 152     6469   3421   3713    335    999    122
ATOM    737  CA  GLY A 152       4.359  -0.980  -8.819  1.00 37.38           C  
ANISOU  737  CA  GLY A 152     6716   3572   3914    316   1084    119
ATOM    738  C   GLY A 152       3.783   0.095  -7.929  1.00 30.62           C  
ANISOU  738  C   GLY A 152     5791   2728   3114    289   1127    109
ATOM    739  O   GLY A 152       3.859   1.318  -8.259  1.00 38.41           O  
ANISOU  739  O   GLY A 152     6802   3676   4115    267   1210     95
ATOM    740  H   GLY A 152       5.646  -2.365  -7.954  1.00 35.80           H  
ATOM    741  HA3 GLY A 152       3.766  -1.131  -9.721  1.00 37.38           H  
ATOM    742  HA2 GLY A 152       5.313  -0.526  -9.088  1.00 37.38           H  
ATOM    743  N   GLN A 153       3.197  -0.357  -6.823  1.00 29.97           N  
ANISOU  743  N   GLN A 153     5619   2704   3064    289   1074    101
ATOM    744  CA  GLN A 153       2.440   0.422  -5.828  1.00 32.17           C  
ANISOU  744  CA  GLN A 153     5765   3057   3402    268   1079     38
ATOM    745  C   GLN A 153       3.567   1.139  -5.016  1.00 33.76           C  
ANISOU  745  C   GLN A 153     5872   3316   3639    275   1088    -12
ATOM    746  O   GLN A 153       4.654   0.646  -4.774  1.00 33.63           O  
ANISOU  746  O   GLN A 153     5850   3312   3615    303   1059     -2
ATOM    747  CB  GLN A 153       1.679  -0.518  -4.853  1.00 33.84           C  
ANISOU  747  CB  GLN A 153     5866   3363   3627    275   1001      8
ATOM    748  CG  GLN A 153       0.883   0.236  -3.755  1.00 46.45           C  
ANISOU  748  CG  GLN A 153     7326   5064   5260    252   1001    -68
ATOM    749  CD  GLN A 153       0.245  -0.709  -2.698  1.00 45.84           C  
ANISOU  749  CD  GLN A 153     7132   5109   5178    259    926   -107
ATOM    750  OE1 GLN A 153      -0.536  -1.629  -3.015  1.00 38.87           O  
ANISOU  750  OE1 GLN A 153     6267   4226   4275    280    874    -80
ATOM    751  NE2 GLN A 153       0.708  -0.613  -1.454  1.00 49.88           N  
ANISOU  751  NE2 GLN A 153     7513   5738   5700    238    920   -179
ATOM    752  H   GLN A 153       3.441  -1.291  -6.525  1.00 29.97           H  
ATOM    753  HA  GLN A 153       1.883   1.236  -6.293  1.00 32.17           H  
ATOM    754  HB3 GLN A 153       2.444  -1.159  -4.416  1.00 33.84           H  
ATOM    755  HB2 GLN A 153       1.016  -1.163  -5.430  1.00 33.84           H  
ATOM    756  HG3 GLN A 153       0.353   1.100  -4.156  1.00 46.45           H  
ATOM    757  HG2 GLN A 153       1.798   0.619  -3.306  1.00 46.45           H  
ATOM    758 HE22 GLN A 153       0.391  -1.248  -0.735  1.00 49.88           H  
ATOM    759 HE21 GLN A 153       1.406   0.064  -1.181  1.00 49.88           H  
ATOM    760  N   THR A 154       3.302   2.325  -4.666  1.00 36.29           N  
ANISOU  760  N   THR A 154     5206   4231   4350    -72    -62   -271
ATOM    761  CA  THR A 154       4.125   3.144  -3.777  1.00 31.64           C  
ANISOU  761  CA  THR A 154     4604   3636   3782    -37    -36   -221
ATOM    762  C   THR A 154       4.176   2.544  -2.285  1.00 28.74           C  
ANISOU  762  C   THR A 154     4219   3314   3387      6    -61   -178
ATOM    763  O   THR A 154       3.222   2.011  -1.700  1.00 28.96           O  
ANISOU  763  O   THR A 154     4248   3388   3369     18   -116   -190
ATOM    764  CB  THR A 154       3.584   4.637  -3.758  1.00 35.95           C  
ANISOU  764  CB  THR A 154     5159   4177   4322    -39    -51   -233
ATOM    765  OG1 THR A 154       3.455   5.116  -5.125  1.00 38.44           O  
ANISOU  765  OG1 THR A 154     5494   4450   4663    -83    -20   -273
ATOM    766  CG2 THR A 154       4.385   5.608  -2.898  1.00 37.90           C  
ANISOU  766  CG2 THR A 154     5386   4419   4596      2    -33   -187
ATOM    767  H   THR A 154       2.433   2.727  -4.988  1.00 36.29           H  
ATOM    768  HA  THR A 154       5.075   3.115  -4.311  1.00 31.64           H  
ATOM    769  HB  THR A 154       2.544   4.628  -3.433  1.00 35.95           H  
ATOM    770  HG1 THR A 154       2.618   4.759  -5.431  1.00 38.44           H  
ATOM    771 HG21 THR A 154       4.065   6.624  -3.129  1.00 37.90           H  
ATOM    772 HG22 THR A 154       4.228   5.380  -1.843  1.00 37.90           H  
ATOM    773 HG23 THR A 154       5.463   5.550  -3.050  1.00 37.90           H  
ATOM    774  N   LEU A 155       5.251   2.986  -1.585  1.00 32.52           N  
ANISOU  774  N   LEU A 155     4687   3777   3893     30    -23   -129
ATOM    775  CA  LEU A 155       5.591   2.683  -0.251  1.00 31.90           C  
ANISOU  775  CA  LEU A 155     4599   3735   3786     68    -40    -85
ATOM    776  C   LEU A 155       6.376   3.829   0.327  1.00 32.72           C  
ANISOU  776  C   LEU A 155     4700   3831   3900    111    -47    -41
ATOM    777  O   LEU A 155       7.562   3.907   0.074  1.00 37.46           O  
ANISOU  777  O   LEU A 155     5302   4385   4545    119     -9    -15
ATOM    778  CB  LEU A 155       6.553   1.402  -0.247  1.00 28.22           C  
ANISOU  778  CB  LEU A 155     4130   3257   3335     58      5    -62
ATOM    779  CG  LEU A 155       7.239   0.962   1.016  1.00 26.83           C  
ANISOU  779  CG  LEU A 155     3950   3124   3121     86     -6    -24
ATOM    780  CD1 LEU A 155       6.093   0.780   2.043  1.00 33.79           C  
ANISOU  780  CD1 LEU A 155     4820   4067   3950     94    -63    -56
ATOM    781  CD2 LEU A 155       8.256  -0.270   0.868  1.00 32.51           C  
ANISOU  781  CD2 LEU A 155     4669   3830   3852     61     46    -10
ATOM    782  H   LEU A 155       5.986   3.486  -2.064  1.00 32.52           H  
ATOM    783  HA  LEU A 155       4.725   2.522   0.392  1.00 31.90           H  
ATOM    784  HB3 LEU A 155       7.218   1.550  -1.097  1.00 28.22           H  
ATOM    785  HB2 LEU A 155       5.988   0.532  -0.580  1.00 28.22           H  
ATOM    786  HG  LEU A 155       7.686   1.898   1.350  1.00 26.83           H  
ATOM    787 HD11 LEU A 155       5.072   0.708   1.668  1.00 33.79           H  
ATOM    788 HD12 LEU A 155       6.333   0.076   2.839  1.00 33.79           H  
ATOM    789 HD13 LEU A 155       6.178   1.734   2.563  1.00 33.79           H  
ATOM    790 HD21 LEU A 155       7.756  -1.111   0.388  1.00 32.51           H  
ATOM    791 HD22 LEU A 155       9.092  -0.005   0.221  1.00 32.51           H  
ATOM    792 HD23 LEU A 155       8.562  -0.615   1.856  1.00 32.51           H  
ATOM    793  N   PRO A 156       5.745   4.798   0.961  1.00 26.42           N  
ANISOU  793  N   PRO A 156     3899   3075   3064    141    -99    -34
ATOM    794  CA  PRO A 156       6.400   5.827   1.822  1.00 26.20           C  
ANISOU  794  CA  PRO A 156     3867   3042   3047    186   -112      8
ATOM    795  C   PRO A 156       6.889   5.339   3.204  1.00 31.86           C  
ANISOU  795  C   PRO A 156     4588   3777   3740    220   -117     60
ATOM    796  O   PRO A 156       6.248   4.494   3.765  1.00 30.33           O  
ANISOU  796  O   PRO A 156     4394   3626   3503    219   -135     57
ATOM    797  CB  PRO A 156       5.378   6.937   1.877  1.00 25.88           C  
ANISOU  797  CB  PRO A 156     3822   3038   2972    194   -168    -15
ATOM    798  CG  PRO A 156       4.044   6.151   1.976  1.00 28.09           C  
ANISOU  798  CG  PRO A 156     4111   3354   3208    164   -198    -57
ATOM    799  CD  PRO A 156       4.298   4.826   1.206  1.00 31.42           C  
ANISOU  799  CD  PRO A 156     4534   3761   3644    138   -155    -64
ATOM    800  HA  PRO A 156       7.283   6.206   1.308  1.00 26.20           H  
ATOM    801  HB3 PRO A 156       5.264   7.479   0.938  1.00 25.88           H  
ATOM    802  HB2 PRO A 156       5.590   7.572   2.737  1.00 25.88           H  
ATOM    803  HG3 PRO A 156       3.184   6.611   1.489  1.00 28.09           H  
ATOM    804  HG2 PRO A 156       3.751   5.855   2.983  1.00 28.09           H  
ATOM    805  HD2 PRO A 156       3.920   4.024   1.840  1.00 31.42           H  
ATOM    806  HD3 PRO A 156       3.692   4.754   0.302  1.00 31.42           H  
ATOM    807  N   LEU A 157       7.988   5.879   3.692  1.00 30.21           N  
ANISOU  807  N   LEU A 157     4384   3533   3562    251   -103    104
ATOM    808  CA  LEU A 157       8.545   5.507   4.985  1.00 30.59           C  
ANISOU  808  CA  LEU A 157     4449   3586   3588    276   -100    157
ATOM    809  C   LEU A 157       9.148   6.675   5.754  1.00 31.68           C  
ANISOU  809  C   LEU A 157     4593   3709   3736    329   -131    201
ATOM    810  O   LEU A 157       9.822   7.546   5.100  1.00 31.37           O  
ANISOU  810  O   LEU A 157     4544   3630   3744    344   -131    197
ATOM    811  CB  LEU A 157       9.628   4.516   4.718  1.00 30.94           C  
ANISOU  811  CB  LEU A 157     4509   3587   3660    248    -42    173
ATOM    812  CG  LEU A 157       9.093   3.088   4.583  1.00 35.24           C  
ANISOU  812  CG  LEU A 157     5047   4150   4193    197    -13    133
ATOM    813  CD1 LEU A 157      10.068   1.963   4.095  1.00 36.84           C  
ANISOU  813  CD1 LEU A 157     5264   4302   4431    167     45    149
ATOM    814  CD2 LEU A 157       8.284   2.434   5.754  1.00 33.71           C  
ANISOU  814  CD2 LEU A 157     4848   4022   3940    198    -36    129
ATOM    815  H   LEU A 157       8.451   6.641   3.216  1.00 30.21           H  
ATOM    816  HA  LEU A 157       7.781   5.101   5.648  1.00 30.59           H  
ATOM    817  HB3 LEU A 157      10.318   4.517   5.562  1.00 30.94           H  
ATOM    818  HB2 LEU A 157      10.173   4.777   3.811  1.00 30.94           H  
ATOM    819  HG  LEU A 157       8.413   3.123   3.732  1.00 35.24           H  
ATOM    820 HD11 LEU A 157      10.840   2.283   3.395  1.00 36.84           H  
ATOM    821 HD12 LEU A 157      10.584   1.541   4.957  1.00 36.84           H  
ATOM    822 HD13 LEU A 157       9.515   1.140   3.641  1.00 36.84           H  
ATOM    823 HD21 LEU A 157       8.713   2.757   6.702  1.00 33.71           H  
ATOM    824 HD22 LEU A 157       7.222   2.634   5.612  1.00 33.71           H  
ATOM    825 HD23 LEU A 157       8.286   1.344   5.765  1.00 33.71           H  
ATOM    826  N   GLN A 158       9.075   6.609   7.112  1.00 26.29           N  
ANISOU  826  N   GLN A 158     3926   3057   3007    358   -157    239
ATOM    827  CA  GLN A 158       9.706   7.515   8.026  1.00 23.90           C  
ANISOU  827  CA  GLN A 158     3634   2743   2703    413   -196    283
ATOM    828  C   GLN A 158      10.495   6.631   9.072  1.00 33.89           C  
ANISOU  828  C   GLN A 158     4938   4002   3937    422   -184    336
ATOM    829  O   GLN A 158       9.889   6.250  10.021  1.00 33.22           O  
ANISOU  829  O   GLN A 158     4859   3968   3795    416   -190    341
ATOM    830  CB  GLN A 158       8.631   8.529   8.497  1.00 30.39           C  
ANISOU  830  CB  GLN A 158     4440   3619   3486    441   -257    272
ATOM    831  CG  GLN A 158       8.909   9.578   9.622  1.00 35.72           C  
ANISOU  831  CG  GLN A 158     5107   4274   4190    488   -298    288
ATOM    832  CD  GLN A 158       7.766  10.585   9.738  1.00 32.15           C  
ANISOU  832  CD  GLN A 158     4633   3870   3712    499   -349    260
ATOM    833  OE1 GLN A 158       8.054  11.752   9.966  1.00 29.89           O  
ANISOU  833  OE1 GLN A 158     4338   3622   3398    466   -352    221
ATOM    834  NE2 GLN A 158       6.487  10.202   9.618  1.00 38.33           N  
ANISOU  834  NE2 GLN A 158     5409   4648   4506    546   -395    279
ATOM    835  H   GLN A 158       8.584   5.793   7.451  1.00 26.29           H  
ATOM    836  HA  GLN A 158      10.548   7.945   7.483  1.00 23.90           H  
ATOM    837  HB3 GLN A 158       7.762   7.918   8.740  1.00 30.39           H  
ATOM    838  HB2 GLN A 158       8.283   9.020   7.589  1.00 30.39           H  
ATOM    839  HG3 GLN A 158       9.829  10.096   9.352  1.00 35.72           H  
ATOM    840  HG2 GLN A 158       9.160   9.179  10.605  1.00 35.72           H  
ATOM    841 HE22 GLN A 158       5.829  10.967   9.579  1.00 38.33           H  
ATOM    842 HE21 GLN A 158       6.177   9.241   9.570  1.00 38.33           H  
ATOM    843  N   LEU A 159      11.769   6.325   8.828  1.00 32.38           N  
ANISOU  843  N   LEU A 159     4773   3747   3783    433   -166    373
ATOM    844  CA  LEU A 159      12.644   5.493   9.601  1.00 27.71           C  
ANISOU  844  CA  LEU A 159     4229   3136   3164    427   -144    424
ATOM    845  C   LEU A 159      13.487   6.349  10.555  1.00 29.10           C  
ANISOU  845  C   LEU A 159     4440   3283   3333    482   -190    477
ATOM    846  O   LEU A 159      13.950   7.388  10.271  1.00 31.05           O  
ANISOU  846  O   LEU A 159     4682   3482   3633    517   -216    480
ATOM    847  CB  LEU A 159      13.504   4.736   8.551  1.00 31.23           C  
ANISOU  847  CB  LEU A 159     4690   3522   3653    387    -87    425
ATOM    848  CG  LEU A 159      12.608   3.953   7.550  1.00 29.13           C  
ANISOU  848  CG  LEU A 159     4392   3281   3396    332    -44    370
ATOM    849  CD1 LEU A 159      13.402   3.517   6.345  1.00 35.39           C  
ANISOU  849  CD1 LEU A 159     5202   4012   4234    295      9    373
ATOM    850  CD2 LEU A 159      11.852   2.826   8.291  1.00 33.56           C  
ANISOU  850  CD2 LEU A 159     4948   3911   3893    307    -35    359
ATOM    851  H   LEU A 159      12.153   6.749   7.995  1.00 32.38           H  
ATOM    852  HA  LEU A 159      12.082   4.744  10.159  1.00 27.71           H  
ATOM    853  HB3 LEU A 159      14.104   4.031   9.126  1.00 31.23           H  
ATOM    854  HB2 LEU A 159      14.218   5.349   8.001  1.00 31.23           H  
ATOM    855  HG  LEU A 159      11.771   4.546   7.180  1.00 29.13           H  
ATOM    856 HD11 LEU A 159      13.122   3.891   5.360  1.00 35.39           H  
ATOM    857 HD12 LEU A 159      14.471   3.713   6.425  1.00 35.39           H  
ATOM    858 HD13 LEU A 159      13.424   2.433   6.227  1.00 35.39           H  
ATOM    859 HD21 LEU A 159      10.896   3.199   8.662  1.00 33.56           H  
ATOM    860 HD22 LEU A 159      11.662   1.885   7.775  1.00 33.56           H  
ATOM    861 HD23 LEU A 159      12.349   2.464   9.191  1.00 33.56           H  
ATOM    862  N   PHE A 160      13.814   5.772  11.744  1.00 33.53           N  
ANISOU  862  N   PHE A 160     5039   3871   3831    488   -199    516
ATOM    863  CA  PHE A 160      14.248   6.594  12.937  1.00 34.49           C  
ANISOU  863  CA  PHE A 160     5200   3973   3932    540   -250    567
ATOM    864  C   PHE A 160      15.465   6.104  13.702  1.00 35.88           C  
ANISOU  864  C   PHE A 160     5448   4109   4077    528   -230    624
ATOM    865  O   PHE A 160      16.040   6.810  14.534  1.00 37.33           O  
ANISOU  865  O   PHE A 160     5675   4240   4269    569   -270    668
ATOM    866  CB  PHE A 160      13.138   6.664  13.969  1.00 39.58           C  
ANISOU  866  CB  PHE A 160     5833   4690   4515    567   -294    565
ATOM    867  CG  PHE A 160      11.942   7.486  13.795  1.00 35.87           C  
ANISOU  867  CG  PHE A 160     5302   4267   4060    571   -317    509
ATOM    868  CD1 PHE A 160      11.975   8.869  14.186  1.00 35.14           C  
ANISOU  868  CD1 PHE A 160     5182   4245   3923    544   -308    472
ATOM    869  CD2 PHE A 160      10.861   7.061  13.019  1.00 39.50           C  
ANISOU  869  CD2 PHE A 160     5732   4698   4577    601   -349    492
ATOM    870  CE1 PHE A 160      10.921   9.702  13.817  1.00 39.02           C  
ANISOU  870  CE1 PHE A 160     5629   4773   4425    545   -336    423
ATOM    871  CE2 PHE A 160       9.853   7.942  12.663  1.00 40.40           C  
ANISOU  871  CE2 PHE A 160     5798   4853   4701    598   -367    443
ATOM    872  CZ  PHE A 160       9.878   9.244  13.040  1.00 36.22           C  
ANISOU  872  CZ  PHE A 160     5251   4388   4122    569   -363    411
ATOM    873  H   PHE A 160      13.588   4.808  11.944  1.00 33.53           H  
ATOM    874  HA  PHE A 160      14.475   7.633  12.701  1.00 34.49           H  
ATOM    875  HB3 PHE A 160      13.562   6.928  14.937  1.00 39.58           H  
ATOM    876  HB2 PHE A 160      12.924   5.649  14.302  1.00 39.58           H  
ATOM    877  HD1 PHE A 160      12.883   9.212  14.660  1.00 35.14           H  
ATOM    878  HD2 PHE A 160      10.780   6.049  12.652  1.00 39.50           H  
ATOM    879  HE1 PHE A 160      11.049  10.764  13.970  1.00 39.02           H  
ATOM    880  HE2 PHE A 160       9.021   7.618  12.055  1.00 40.40           H  
ATOM    881  HZ  PHE A 160       9.101   9.889  12.656  1.00 36.22           H  
ATOM    882  N   HIS A 161      15.795   4.811  13.636  1.00 37.82           N  
ANISOU  882  N   HIS A 161     5708   4376   4285    472   -172    624
ATOM    883  CA  HIS A 161      16.850   4.196  14.429  1.00 37.67           C  
ANISOU  883  CA  HIS A 161     5762   4327   4222    453   -151    680
ATOM    884  C   HIS A 161      18.132   4.127  13.508  1.00 37.09           C  
ANISOU  884  C   HIS A 161     5730   4163   4201    437   -130    705
ATOM    885  O   HIS A 161      17.905   3.784  12.291  1.00 43.60           O  
ANISOU  885  O   HIS A 161     6517   4963   5085    416   -102    670
ATOM    886  CB  HIS A 161      16.282   2.789  14.768  1.00 37.99           C  
ANISOU  886  CB  HIS A 161     5800   4431   4205    394    -92    664
ATOM    887  CG  HIS A 161      14.927   2.759  15.514  1.00 46.12           C  
ANISOU  887  CG  HIS A 161     6792   5549   5183    411   -117    635
ATOM    888  ND1 HIS A 161      13.753   2.708  14.851  1.00 53.20           N  
ANISOU  888  ND1 HIS A 161     7619   6504   6089    394   -107    571
ATOM    889  CD2 HIS A 161      14.661   2.753  16.871  1.00 52.24           C  
ANISOU  889  CD2 HIS A 161     7592   6360   5898    446   -157    661
ATOM    890  CE1 HIS A 161      12.765   2.665  15.792  1.00 54.01           C  
ANISOU  890  CE1 HIS A 161     7706   6676   6141    419   -142    558
ATOM    891  NE2 HIS A 161      13.266   2.712  17.005  1.00 49.49           N  
ANISOU  891  NE2 HIS A 161     7187   6091   5525    451   -171    612
ATOM    892  H   HIS A 161      15.339   4.270  12.916  1.00 37.82           H  
ATOM    893  HA  HIS A 161      16.966   4.719  15.379  1.00 37.67           H  
ATOM    894  HB3 HIS A 161      16.939   2.177  15.387  1.00 37.99           H  
ATOM    895  HB2 HIS A 161      16.173   2.166  13.881  1.00 37.99           H  
ATOM    896  HD1 HIS A 161      13.605   2.485  13.877  1.00 53.20           H  
ATOM    897  HD2 HIS A 161      15.369   2.741  17.686  1.00 52.24           H  
ATOM    898  HE1 HIS A 161      11.707   2.550  15.605  1.00 54.01           H  
ATOM    899  N   PRO A 162      19.339   4.401  14.069  1.00 42.51           N  
ANISOU  899  N   PRO A 162     6496   4793   4862    449   -148    766
ATOM    900  CA  PRO A 162      20.616   4.436  13.366  1.00 45.27           C  
ANISOU  900  CA  PRO A 162     6889   5045   5265    445   -146    792
ATOM    901  C   PRO A 162      20.760   3.242  12.397  1.00 42.91           C  
ANISOU  901  C   PRO A 162     6588   4735   4981    373    -70    775
ATOM    902  O   PRO A 162      21.277   3.493  11.320  1.00 39.60           O  
ANISOU  902  O   PRO A 162     6159   4256   4631    370    -61    761
ATOM    903  CB  PRO A 162      21.723   4.557  14.498  1.00 41.07           C  
ANISOU  903  CB  PRO A 162     6457   4465   4683    463   -182    863
ATOM    904  CG  PRO A 162      21.020   5.442  15.467  1.00 41.50           C  
ANISOU  904  CG  PRO A 162     6508   4592   4668    491   -214    871
ATOM    905  CD  PRO A 162      19.570   4.916  15.400  1.00 36.20           C  
ANISOU  905  CD  PRO A 162     5758   4016   3980    456   -166    814
ATOM    906  HA  PRO A 162      20.692   5.336  12.757  1.00 45.27           H  
ATOM    907  HB3 PRO A 162      22.602   5.024  14.054  1.00 41.07           H  
ATOM    908  HB2 PRO A 162      21.869   3.542  14.869  1.00 41.07           H  
ATOM    909  HG3 PRO A 162      21.048   6.481  15.139  1.00 41.50           H  
ATOM    910  HG2 PRO A 162      21.422   5.496  16.478  1.00 41.50           H  
ATOM    911  HD2 PRO A 162      19.404   4.072  16.069  1.00 36.20           H  
ATOM    912  HD3 PRO A 162      18.997   5.802  15.674  1.00 36.20           H  
ATOM    913  N   GLN A 163      20.378   2.032  12.736  1.00 41.11           N  
ANISOU  913  N   GLN A 163     6366   4562   4691    315    -14    774
ATOM    914  CA  GLN A 163      20.434   0.857  11.887  1.00 44.85           C  
ANISOU  914  CA  GLN A 163     6831   5032   5179    243     60    753
ATOM    915  C   GLN A 163      19.641   0.982  10.577  1.00 46.20           C  
ANISOU  915  C   GLN A 163     6920   5214   5419    242     73    688
ATOM    916  O   GLN A 163      20.178   0.567   9.579  1.00 41.70           O  
ANISOU  916  O   GLN A 163     6350   4589   4904    217     99    679
ATOM    917  CB  GLN A 163      19.861  -0.367  12.704  1.00 47.98           C  
ANISOU  917  CB  GLN A 163     7226   5504   5500    186    115    746
ATOM    918  CG  GLN A 163      18.501  -0.138  13.483  1.00 60.55           C  
ANISOU  918  CG  GLN A 163     8759   7192   7056    213     93    707
ATOM    919  CD  GLN A 163      18.209  -1.253  14.455  1.00 66.56           C  
ANISOU  919  CD  GLN A 163     9482   8031   7775    154    154    665
ATOM    920  OE1 GLN A 163      18.866  -1.334  15.499  1.00 54.96           O  
ANISOU  920  OE1 GLN A 163     7947   6634   6301    168    141    613
ATOM    921  NE2 GLN A 163      17.367  -2.197  14.087  1.00 68.10           N  
ANISOU  921  NE2 GLN A 163     9719   8213   7941     87    217    685
ATOM    922  H   GLN A 163      20.023   2.032  13.682  1.00 41.11           H  
ATOM    923  HA  GLN A 163      21.464   0.585  11.656  1.00 44.85           H  
ATOM    924  HB3 GLN A 163      20.586  -0.596  13.485  1.00 47.98           H  
ATOM    925  HB2 GLN A 163      19.668  -1.257  12.105  1.00 47.98           H  
ATOM    926  HG3 GLN A 163      17.628  -0.145  12.831  1.00 60.55           H  
ATOM    927  HG2 GLN A 163      18.403   0.765  14.086  1.00 60.55           H  
ATOM    928 HE22 GLN A 163      17.240  -3.008  14.675  1.00 68.10           H  
ATOM    929 HE21 GLN A 163      16.612  -2.006  13.444  1.00 68.10           H  
ATOM    930  N   GLU A 164      18.449   1.492  10.597  1.00 41.68           N  
ANISOU  930  N   GLU A 164     6282   4712   4843    267     51    643
ATOM    931  CA  GLU A 164      17.626   1.868   9.452  1.00 38.30           C  
ANISOU  931  CA  GLU A 164     5782   4300   4469    259     63    580
ATOM    932  C   GLU A 164      18.274   2.914   8.619  1.00 35.70           C  
ANISOU  932  C   GLU A 164     5443   3906   4214    301     29    574
ATOM    933  O   GLU A 164      18.314   2.803   7.389  1.00 37.37           O  
ANISOU  933  O   GLU A 164     5620   4097   4480    280     55    533
ATOM    934  CB  GLU A 164      16.174   2.301   9.787  1.00 44.21           C  
ANISOU  934  CB  GLU A 164     6475   5136   5186    275     40    537
ATOM    935  CG  GLU A 164      15.672   1.330  10.864  1.00 48.11           C  
ANISOU  935  CG  GLU A 164     6977   5700   5604    249     60    541
ATOM    936  CD  GLU A 164      14.423   1.785  11.749  1.00 56.12           C  
ANISOU  936  CD  GLU A 164     7941   6794   6587    275     22    500
ATOM    937  OE1 GLU A 164      14.250   3.008  11.878  1.00 48.09           O  
ANISOU  937  OE1 GLU A 164     6903   5776   5594    324    -31    491
ATOM    938  OE2 GLU A 164      13.698   0.937  12.249  1.00 55.71           O1-
ANISOU  938  OE2 GLU A 164     7870   6806   6491    246     45    474
ATOM    939  H   GLU A 164      18.253   1.963  11.469  1.00 41.68           H  
ATOM    940  HA  GLU A 164      17.619   1.040   8.743  1.00 38.30           H  
ATOM    941  HB3 GLU A 164      15.509   2.286   8.923  1.00 44.21           H  
ATOM    942  HB2 GLU A 164      16.096   3.316  10.178  1.00 44.21           H  
ATOM    943  HG3 GLU A 164      16.367   1.179  11.689  1.00 48.11           H  
ATOM    944  HG2 GLU A 164      15.393   0.350  10.475  1.00 48.11           H  
ATOM    945  N   VAL A 165      18.697   3.946   9.298  1.00 39.36           N  
ANISOU  945  N   VAL A 165     5934   4337   4683    359    -28    609
ATOM    946  CA  VAL A 165      19.334   5.084   8.671  1.00 41.48           C  
ANISOU  946  CA  VAL A 165     6187   4547   5028    402    -62    596
ATOM    947  C   VAL A 165      20.650   4.744   7.918  1.00 37.89           C  
ANISOU  947  C   VAL A 165     5771   4005   4620    382    -38    614
ATOM    948  O   VAL A 165      20.766   5.047   6.768  1.00 36.22           O  
ANISOU  948  O   VAL A 165     5530   3753   4480    393    -37    580
ATOM    949  CB  VAL A 165      19.448   6.282   9.696  1.00 33.15           C  
ANISOU  949  CB  VAL A 165     5149   3479   3967    473   -136    626
ATOM    950  CG1 VAL A 165      20.192   7.589   9.183  1.00 49.43           C  
ANISOU  950  CG1 VAL A 165     7199   5469   6113    517   -170    614
ATOM    951  CG2 VAL A 165      18.026   6.699  10.267  1.00 34.13           C  
ANISOU  951  CG2 VAL A 165     5226   3685   4057    495   -164    601
ATOM    952  H   VAL A 165      18.770   3.880  10.304  1.00 39.36           H  
ATOM    953  HA  VAL A 165      18.666   5.472   7.901  1.00 41.48           H  
ATOM    954  HB  VAL A 165      19.909   5.894  10.604  1.00 33.15           H  
ATOM    955 HG11 VAL A 165      21.266   7.403   9.168  1.00 49.43           H  
ATOM    956 HG12 VAL A 165      19.791   7.801   8.192  1.00 49.43           H  
ATOM    957 HG13 VAL A 165      19.985   8.439   9.833  1.00 49.43           H  
ATOM    958 HG21 VAL A 165      18.041   7.389  11.110  1.00 34.13           H  
ATOM    959 HG22 VAL A 165      17.446   7.173   9.476  1.00 34.13           H  
ATOM    960 HG23 VAL A 165      17.358   5.919  10.633  1.00 34.13           H  
ATOM    961  N   SER A 166      21.501   3.870   8.512  1.00 46.53           N  
ANISOU  961  N   SER A 166     6937   5069   5675    353    -19    666
ATOM    962  CA  SER A 166      22.693   3.260   7.879  1.00 48.88           C  
ANISOU  962  CA  SER A 166     7280   5279   6012    330      0    686
ATOM    963  C   SER A 166      22.382   2.330   6.649  1.00 46.68           C  
ANISOU  963  C   SER A 166     6966   5010   5761    269     68    644
ATOM    964  O   SER A 166      22.947   2.385   5.570  1.00 49.63           O  
ANISOU  964  O   SER A 166     7337   5322   6199    265     77    628
ATOM    965  CB  SER A 166      23.489   2.513   8.937  1.00 43.23           C  
ANISOU  965  CB  SER A 166     6660   4528   5239    308      1    755
ATOM    966  OG  SER A 166      23.844   3.471   9.995  1.00 54.79           O  
ANISOU  966  OG  SER A 166     8150   6016   6650    351    -50    789
ATOM    967  H   SER A 166      21.254   3.531   9.431  1.00 46.53           H  
ATOM    968  HA  SER A 166      23.367   4.012   7.469  1.00 48.88           H  
ATOM    969  HB3 SER A 166      24.367   2.027   8.513  1.00 43.23           H  
ATOM    970  HB2 SER A 166      22.894   1.719   9.389  1.00 43.23           H  
ATOM    971  HG  SER A 166      23.093   3.656  10.563  1.00 54.79           H  
ATOM    972  N   MET A 167      21.337   1.545   6.894  1.00 35.00           N  
ANISOU  972  N   MET A 167     5459   3607   4234    221    112    623
ATOM    973  CA  MET A 167      20.833   0.544   5.978  1.00 38.08           C  
ANISOU  973  CA  MET A 167     5810   4009   4650    165    170    577
ATOM    974  C   MET A 167      20.502   1.164   4.590  1.00 41.52           C  
ANISOU  974  C   MET A 167     6188   4433   5155    190    158    521
ATOM    975  O   MET A 167      21.058   0.883   3.548  1.00 46.68           O  
ANISOU  975  O   MET A 167     6839   5033   5864    171    183    504
ATOM    976  CB  MET A 167      19.579  -0.232   6.597  1.00 44.53           C  
ANISOU  976  CB  MET A 167     6593   4916   5409    125    204    550
ATOM    977  CG  MET A 167      18.854  -1.145   5.630  1.00 39.58           C  
ANISOU  977  CG  MET A 167     5911   4312   4814     82    246    487
ATOM    978  SD  MET A 167      17.234  -1.725   6.165  1.00 46.17           S  
ANISOU  978  SD  MET A 167     6693   5255   5593     52    264    440
ATOM    979  CE  MET A 167      16.688  -2.251   4.457  1.00 51.62           C  
ANISOU  979  CE  MET A 167     7347   5992   6274    122    194    422
ATOM    980  H   MET A 167      20.915   1.581   7.811  1.00 35.00           H  
ATOM    981  HA  MET A 167      21.691  -0.105   5.802  1.00 38.08           H  
ATOM    982  HB3 MET A 167      18.903   0.521   7.002  1.00 44.53           H  
ATOM    983  HB2 MET A 167      20.099  -0.910   7.273  1.00 44.53           H  
ATOM    984  HG3 MET A 167      19.451  -2.042   5.461  1.00 39.58           H  
ATOM    985  HG2 MET A 167      18.720  -0.661   4.663  1.00 39.58           H  
ATOM    986  HE1 MET A 167      16.257  -1.493   3.803  1.00 51.62           H  
ATOM    987  HE2 MET A 167      17.478  -2.912   4.101  1.00 51.62           H  
ATOM    988  HE3 MET A 167      15.841  -2.931   4.550  1.00 51.62           H  
ATOM    989  N   VAL A 168      19.617   2.151   4.674  1.00 38.60           N  
ANISOU  989  N   VAL A 168     5770   4115   4781    229    123    491
ATOM    990  CA  VAL A 168      19.358   3.138   3.647  1.00 42.23           C  
ANISOU  990  CA  VAL A 168     6175   4572   5298    243    118    435
ATOM    991  C   VAL A 168      20.684   3.739   3.086  1.00 40.52           C  
ANISOU  991  C   VAL A 168     5973   4270   5151    277    100    441
ATOM    992  O   VAL A 168      20.867   3.616   1.854  1.00 45.49           O  
ANISOU  992  O   VAL A 168     6571   4877   5838    270    116    396
ATOM    993  CB  VAL A 168      18.442   4.318   4.085  1.00 38.70           C  
ANISOU  993  CB  VAL A 168     5683   4190   4830    278     78    407
ATOM    994  CG1 VAL A 168      18.383   5.471   3.077  1.00 44.00           C  
ANISOU  994  CG1 VAL A 168     6303   4864   5551    276     84    344
ATOM    995  CG2 VAL A 168      16.994   3.802   4.463  1.00 36.85           C  
ANISOU  995  CG2 VAL A 168     5440   4035   4525    253     86    403
ATOM    996  H   VAL A 168      19.171   2.430   5.537  1.00 38.60           H  
ATOM    997  HA  VAL A 168      18.797   2.577   2.899  1.00 42.23           H  
ATOM    998  HB  VAL A 168      18.748   4.698   5.060  1.00 38.70           H  
ATOM    999 HG11 VAL A 168      17.667   6.239   3.370  1.00 44.00           H  
ATOM   1000 HG12 VAL A 168      19.292   6.053   2.928  1.00 44.00           H  
ATOM   1001 HG13 VAL A 168      18.109   5.046   2.111  1.00 44.00           H  
ATOM   1002 HG21 VAL A 168      16.523   3.309   3.612  1.00 36.85           H  
ATOM   1003 HG22 VAL A 168      17.103   3.015   5.210  1.00 36.85           H  
ATOM   1004 HG23 VAL A 168      16.450   4.626   4.923  1.00 36.85           H  
ATOM   1005  N   ARG A 169      21.580   4.390   3.898  1.00 39.84           N  
ANISOU 1005  N   ARG A 169     5938   4138   5062    313     62    495
ATOM   1006  CA  ARG A 169      22.800   5.050   3.464  1.00 42.18           C  
ANISOU 1006  CA  ARG A 169     6251   4347   5428    348     38    499
ATOM   1007  C   ARG A 169      23.851   4.075   2.839  1.00 42.56           C  
ANISOU 1007  C   ARG A 169     6330   4334   5507    303     81    502
ATOM   1008  O   ARG A 169      24.782   4.561   2.240  1.00 48.48           O  
ANISOU 1008  O   ARG A 169     7069   5025   6326    319     78    476
ATOM   1009  CB  ARG A 169      23.379   5.792   4.674  1.00 49.49           C  
ANISOU 1009  CB  ARG A 169     7230   5233   6340    400    -23    554
ATOM   1010  CG  ARG A 169      22.714   7.167   4.775  1.00 51.25           C  
ANISOU 1010  CG  ARG A 169     7412   5495   6564    460    -76    538
ATOM   1011  CD  ARG A 169      23.008   7.908   6.130  1.00 55.55           C  
ANISOU 1011  CD  ARG A 169     8014   6018   7073    504   -135    597
ATOM   1012  NE  ARG A 169      22.253   9.137   6.229  1.00 58.82           N  
ANISOU 1012  NE  ARG A 169     8386   6456   7506    566   -191    577
ATOM   1013  CZ  ARG A 169      22.185   9.931   7.281  1.00 58.20           C  
ANISOU 1013  CZ  ARG A 169     8342   6374   7398    613   -251    617
ATOM   1014  NH1 ARG A 169      22.813   9.689   8.441  1.00 57.97           N  
ANISOU 1014  NH1 ARG A 169     8394   6320   7312    604   -262    681
ATOM   1015  NH2 ARG A 169      21.413  11.009   7.215  1.00 59.54           N1+
ANISOU 1015  NH2 ARG A 169     8464   6564   7593    667   -301    592
ATOM   1016  H   ARG A 169      21.605   4.379   4.908  1.00 39.84           H  
ATOM   1017  HA  ARG A 169      22.584   5.754   2.660  1.00 42.18           H  
ATOM   1018  HB3 ARG A 169      24.417   6.104   4.557  1.00 49.49           H  
ATOM   1019  HB2 ARG A 169      23.376   5.301   5.647  1.00 49.49           H  
ATOM   1020  HG3 ARG A 169      21.638   7.119   4.610  1.00 51.25           H  
ATOM   1021  HG2 ARG A 169      23.092   7.827   3.993  1.00 51.25           H  
ATOM   1022  HD3 ARG A 169      24.073   8.095   6.271  1.00 55.55           H  
ATOM   1023  HD2 ARG A 169      22.751   7.232   6.945  1.00 55.55           H  
ATOM   1024  HE  ARG A 169      21.677   9.371   5.433  1.00 58.82           H  
ATOM   1025 HH12 ARG A 169      22.754  10.286   9.254  1.00 57.97           H  
ATOM   1026 HH11 ARG A 169      23.489   8.939   8.443  1.00 57.97           H  
ATOM   1027 HH22 ARG A 169      21.388  11.692   7.959  1.00 59.54           H  
ATOM   1028 HH21 ARG A 169      21.110  11.387   6.329  1.00 59.54           H  
ATOM   1029  N   ASN A 170      23.733   2.740   2.996  1.00 44.00           N  
ANISOU 1029  N   ASN A 170     6547   4529   5641    246    123    529
ATOM   1030  CA  ASN A 170      24.465   1.652   2.331  1.00 48.73           C  
ANISOU 1030  CA  ASN A 170     7172   5074   6271    198    166    528
ATOM   1031  C   ASN A 170      23.772   1.269   0.993  1.00 47.98           C  
ANISOU 1031  C   ASN A 170     7020   5013   6199    156    215    467
ATOM   1032  O   ASN A 170      24.403   1.210  -0.041  1.00 53.04           O  
ANISOU 1032  O   ASN A 170     7671   5605   6875    123    247    457
ATOM   1033  CB  ASN A 170      24.598   0.452   3.279  1.00 52.42           C  
ANISOU 1033  CB  ASN A 170     7708   5528   6681    150    191    586
ATOM   1034  CG  ASN A 170      25.653   0.759   4.332  1.00 70.21           C  
ANISOU 1034  CG  ASN A 170    10040   7684   8951    170    156    640
ATOM   1035  OD1 ASN A 170      26.479   1.625   4.349  1.00 70.95           O  
ANISOU 1035  OD1 ASN A 170    10149   7744   9064    234     94    655
ATOM   1036  ND2 ASN A 170      25.657  -0.224   5.262  1.00 77.58           N  
ANISOU 1036  ND2 ASN A 170    11027   8570   9879    114    193    667
ATOM   1037  H   ASN A 170      23.090   2.512   3.740  1.00 44.00           H  
ATOM   1038  HA  ASN A 170      25.490   1.938   2.093  1.00 48.73           H  
ATOM   1039  HB3 ASN A 170      24.983  -0.293   2.583  1.00 52.42           H  
ATOM   1040  HB2 ASN A 170      23.648   0.161   3.728  1.00 52.42           H  
ATOM   1041 HD22 ASN A 170      26.470  -0.510   5.789  1.00 77.58           H  
ATOM   1042 HD21 ASN A 170      24.836  -0.805   5.348  1.00 77.58           H  
ATOM   1043  N   LEU A 171      22.450   1.050   0.929  1.00 42.86           N  
ANISOU 1043  N   LEU A 171     6315   4442   5526    155    219    427
ATOM   1044  CA  LEU A 171      21.683   0.857  -0.257  1.00 42.29           C  
ANISOU 1044  CA  LEU A 171     6195   4397   5477    120    255    366
ATOM   1045  C   LEU A 171      21.678   2.031  -1.270  1.00 43.24           C  
ANISOU 1045  C   LEU A 171     6283   4484   5664    152    241    323
ATOM   1046  O   LEU A 171      21.721   1.734  -2.476  1.00 41.23           O  
ANISOU 1046  O   LEU A 171     6007   4215   5444    123    272    279
ATOM   1047  CB  LEU A 171      20.255   0.490   0.141  1.00 43.42           C  
ANISOU 1047  CB  LEU A 171     6299   4631   5567    109    254    339
ATOM   1048  CG  LEU A 171      19.996  -0.866   0.877  1.00 42.84           C  
ANISOU 1048  CG  LEU A 171     6235   4607   5436     61    285    351
ATOM   1049  CD1 LEU A 171      18.540  -1.034   1.386  1.00 39.78           C  
ANISOU 1049  CD1 LEU A 171     5804   4306   5006     64    269    315
ATOM   1050  CD2 LEU A 171      20.275  -2.053  -0.046  1.00 41.29           C  
ANISOU 1050  CD2 LEU A 171     6040   4384   5264      1    337    330
ATOM   1051  H   LEU A 171      21.951   1.105   1.805  1.00 42.86           H  
ATOM   1052  HA  LEU A 171      22.072   0.019  -0.836  1.00 42.29           H  
ATOM   1053  HB3 LEU A 171      19.557   0.431  -0.693  1.00 43.42           H  
ATOM   1054  HB2 LEU A 171      19.924   1.365   0.701  1.00 43.42           H  
ATOM   1055  HG  LEU A 171      20.684  -0.836   1.722  1.00 42.84           H  
ATOM   1056 HD11 LEU A 171      18.377  -0.438   2.284  1.00 39.78           H  
ATOM   1057 HD12 LEU A 171      17.814  -0.679   0.655  1.00 39.78           H  
ATOM   1058 HD13 LEU A 171      18.371  -2.019   1.821  1.00 39.78           H  
ATOM   1059 HD21 LEU A 171      19.601  -2.888   0.148  1.00 41.29           H  
ATOM   1060 HD22 LEU A 171      20.101  -1.848  -1.102  1.00 41.29           H  
ATOM   1061 HD23 LEU A 171      21.303  -2.362   0.139  1.00 41.29           H  
ATOM   1062  N   ILE A 172      21.628   3.270  -0.749  1.00 42.04           N  
ANISOU 1062  N   ILE A 172     6125   4319   5530    211    195    330
ATOM   1063  CA  ILE A 172      21.552   4.471  -1.611  1.00 46.16           C  
ANISOU 1063  CA  ILE A 172     6612   4809   6118    242    184    284
ATOM   1064  C   ILE A 172      22.849   4.691  -2.411  1.00 49.97           C  
ANISOU 1064  C   ILE A 172     7125   5200   6660    247    189    294
ATOM   1065  O   ILE A 172      22.916   5.310  -3.479  1.00 50.22           O  
ANISOU 1065  O   ILE A 172     7130   5202   6749    245    207    245
ATOM   1066  CB  ILE A 172      21.055   5.720  -0.822  1.00 41.38           C  
ANISOU 1066  CB  ILE A 172     5984   4222   5516    304    131    285
ATOM   1067  CG1 ILE A 172      20.123   6.746  -1.619  1.00 43.79           C  
ANISOU 1067  CG1 ILE A 172     6258   4617   5764    298    123    271
ATOM   1068  CG2 ILE A 172      22.151   6.472  -0.039  1.00 46.37           C  
ANISOU 1068  CG2 ILE A 172     6577   4819   6224    336    123    233
ATOM   1069  CD1 ILE A 172      19.313   7.788  -0.726  1.00 50.97           C  
ANISOU 1069  CD1 ILE A 172     7126   5567   6675    258    157    209
ATOM   1070  H   ILE A 172      21.407   3.482   0.213  1.00 42.04           H  
ATOM   1071  HA  ILE A 172      20.760   4.366  -2.352  1.00 46.16           H  
ATOM   1072  HB  ILE A 172      20.345   5.323  -0.096  1.00 41.38           H  
ATOM   1073 HG13 ILE A 172      19.450   6.325  -2.366  1.00 43.79           H  
ATOM   1074 HG12 ILE A 172      20.652   7.519  -2.177  1.00 43.79           H  
ATOM   1075 HG21 ILE A 172      21.783   7.249   0.632  1.00 46.37           H  
ATOM   1076 HG22 ILE A 172      22.827   5.854   0.552  1.00 46.37           H  
ATOM   1077 HG23 ILE A 172      22.872   6.996  -0.667  1.00 46.37           H  
ATOM   1078 HD11 ILE A 172      18.298   7.391  -0.701  1.00 50.97           H  
ATOM   1079 HD12 ILE A 172      19.706   7.817   0.290  1.00 50.97           H  
ATOM   1080 HD13 ILE A 172      19.296   8.757  -1.223  1.00 50.97           H  
ATOM   1081  N   GLN A 173      23.920   4.019  -1.906  1.00 45.32           N  
ANISOU 1081  N   GLN A 173     6598   4565   6058    250    175    354
ATOM   1082  CA  GLN A 173      25.267   3.942  -2.562  1.00 45.67           C  
ANISOU 1082  CA  GLN A 173     6684   4517   6152    251    174    370
ATOM   1083  C   GLN A 173      25.265   2.907  -3.690  1.00 46.72           C  
ANISOU 1083  C   GLN A 173     6820   4642   6291    188    230    352
ATOM   1084  O   GLN A 173      26.063   3.137  -4.626  1.00 50.54           O  
ANISOU 1084  O   GLN A 173     7308   5062   6831    186    240    331
ATOM   1085  CB  GLN A 173      26.385   3.593  -1.635  1.00 47.56           C  
ANISOU 1085  CB  GLN A 173     6998   4718   6355    256    146    444
ATOM   1086  CG  GLN A 173      26.879   4.746  -0.662  1.00 59.80           C  
ANISOU 1086  CG  GLN A 173     8597   6167   7959    296    102    467
ATOM   1087  CD  GLN A 173      27.822   4.240   0.440  1.00 62.62           C  
ANISOU 1087  CD  GLN A 173     9043   6486   8265    291     75    545
ATOM   1088  OE1 GLN A 173      28.829   3.656   0.017  1.00 60.60           O  
ANISOU 1088  OE1 GLN A 173     8808   6283   7935    253     98    580
ATOM   1089  NE2 GLN A 173      27.624   4.422   1.775  1.00 67.38           N  
ANISOU 1089  NE2 GLN A 173     9700   6994   8906    327     24    571
ATOM   1090  H   GLN A 173      23.711   3.452  -1.097  1.00 45.32           H  
ATOM   1091  HA  GLN A 173      25.360   4.902  -3.070  1.00 45.67           H  
ATOM   1092  HB3 GLN A 173      27.280   3.350  -2.207  1.00 47.56           H  
ATOM   1093  HB2 GLN A 173      26.042   2.704  -1.106  1.00 47.56           H  
ATOM   1094  HG3 GLN A 173      25.993   5.123  -0.150  1.00 59.80           H  
ATOM   1095  HG2 GLN A 173      27.255   5.567  -1.273  1.00 59.80           H  
ATOM   1096 HE22 GLN A 173      28.375   4.209   2.417  1.00 67.38           H  
ATOM   1097 HE21 GLN A 173      26.793   4.852   2.154  1.00 67.38           H  
ATOM   1098  N   ASN A 174      24.346   1.924  -3.603  1.00 47.04           N  
ANISOU 1098  N   ASN A 174     6855   4745   6274    137    266    356
ATOM   1099  CA  ASN A 174      24.134   0.789  -4.558  1.00 40.30           C  
ANISOU 1099  CA  ASN A 174     5998   3891   5423     74    319    334
ATOM   1100  C   ASN A 174      22.866   1.015  -5.361  1.00 39.10           C  
ANISOU 1100  C   ASN A 174     5785   3794   5277     56    343    267
ATOM   1101  O   ASN A 174      22.570   2.161  -5.729  1.00 39.20           O  
ANISOU 1101  O   ASN A 174     5764   3805   5327     88    328    226
ATOM   1102  CB  ASN A 174      24.101  -0.490  -3.757  1.00 44.83           C  
ANISOU 1102  CB  ASN A 174     6609   4492   5934     25    343    380
ATOM   1103  CG  ASN A 174      25.477  -0.665  -3.202  1.00 55.06           C  
ANISOU 1103  CG  ASN A 174     7980   5722   7218     28    326    449
ATOM   1104  OD1 ASN A 174      26.387  -1.186  -3.882  1.00 54.75           O  
ANISOU 1104  OD1 ASN A 174     7978   5701   7123    -10    344    491
ATOM   1105  ND2 ASN A 174      25.704  -0.380  -1.977  1.00 56.64           N  
ANISOU 1105  ND2 ASN A 174     8205   5845   7472     72    290    457
ATOM   1106  H   ASN A 174      23.676   2.106  -2.869  1.00 47.04           H  
ATOM   1107  HA  ASN A 174      24.995   0.883  -5.221  1.00 40.30           H  
ATOM   1108  HB3 ASN A 174      23.864  -1.343  -4.393  1.00 44.83           H  
ATOM   1109  HB2 ASN A 174      23.385  -0.410  -2.939  1.00 44.83           H  
ATOM   1110 HD22 ASN A 174      26.568  -0.678  -1.547  1.00 56.64           H  
ATOM   1111 HD21 ASN A 174      25.152   0.190  -1.352  1.00 56.64           H  
ATOM   1112  N   ASP A 175      22.099  -0.056  -5.661  1.00 47.29           N  
ANISOU 1112  N   ASP A 175     6811   4880   6277      3    377    253
ATOM   1113  CA  ASP A 175      20.870  -0.248  -6.530  1.00 47.37           C  
ANISOU 1113  CA  ASP A 175     6774   4932   6291    -21    395    187
ATOM   1114  C   ASP A 175      19.622   0.377  -5.975  1.00 45.01           C  
ANISOU 1114  C   ASP A 175     6437   4710   5956     -2    371    159
ATOM   1115  O   ASP A 175      18.689   0.505  -6.768  1.00 44.47           O  
ANISOU 1115  O   ASP A 175     6339   4668   5889    -23    381    105
ATOM   1116  CB  ASP A 175      20.670  -1.681  -6.833  1.00 47.26           C  
ANISOU 1116  CB  ASP A 175     6764   4933   6259    -86    436    177
ATOM   1117  CG  ASP A 175      20.556  -2.628  -5.692  1.00 63.74           C  
ANISOU 1117  CG  ASP A 175     8860   7076   8284   -106    440    210
ATOM   1118  OD1 ASP A 175      20.178  -2.299  -4.537  1.00 57.97           O  
ANISOU 1118  OD1 ASP A 175     8147   6358   7521    -72    413    254
ATOM   1119  OD2 ASP A 175      20.740  -3.803  -6.081  1.00 68.81           O1-
ANISOU 1119  OD2 ASP A 175     9489   7748   8908   -156    469    188
ATOM   1120  H   ASP A 175      22.274  -0.879  -5.103  1.00 47.29           H  
ATOM   1121  HA  ASP A 175      21.069   0.327  -7.435  1.00 47.37           H  
ATOM   1122  HB3 ASP A 175      21.477  -2.006  -7.491  1.00 47.26           H  
ATOM   1123  HB2 ASP A 175      19.684  -1.778  -7.287  1.00 47.26           H  
ATOM   1124  N   ARG A 176      19.649   0.803  -4.704  1.00 43.81           N  
ANISOU 1124  N   ARG A 176     6287   4588   5769     36    337    193
ATOM   1125  CA  ARG A 176      18.493   1.424  -3.992  1.00 43.07           C  
ANISOU 1125  CA  ARG A 176     6160   4562   5644     58    308    168
ATOM   1126  C   ARG A 176      17.414   0.384  -3.564  1.00 42.69           C  
ANISOU 1126  C   ARG A 176     6094   4579   5548     17    320    141
ATOM   1127  O   ARG A 176      16.414   0.882  -3.001  1.00 43.64           O  
ANISOU 1127  O   ARG A 176     6189   4752   5641     27    296    114
ATOM   1128  CB  ARG A 176      17.888   2.620  -4.748  1.00 41.73           C  
ANISOU 1128  CB  ARG A 176     5959   4377   5519     79    300    119
ATOM   1129  CG  ARG A 176      18.841   3.854  -5.083  1.00 45.19           C  
ANISOU 1129  CG  ARG A 176     6399   4768   6003    133    275    133
ATOM   1130  CD  ARG A 176      18.610   4.366  -6.562  1.00 50.80           C  
ANISOU 1130  CD  ARG A 176     7087   5442   6773    131    294     77
ATOM   1131  NE  ARG A 176      17.143   4.729  -6.925  1.00 53.52           N  
ANISOU 1131  NE  ARG A 176     7403   5833   7098     97    309     21
ATOM   1132  CZ  ARG A 176      16.753   5.186  -8.124  1.00 60.39           C  
ANISOU 1132  CZ  ARG A 176     8259   6681   8004     75    336    -34
ATOM   1133  NH1 ARG A 176      17.576   5.675  -9.027  1.00 57.44           N  
ANISOU 1133  NH1 ARG A 176     7890   6242   7693     88    352    -44
ATOM   1134  NH2 ARG A 176      15.475   5.165  -8.470  1.00 62.08           N1+
ANISOU 1134  NH2 ARG A 176     8460   6936   8191     41    344    -81
ATOM   1135  H   ARG A 176      20.515   0.687  -4.197  1.00 43.81           H  
ATOM   1136  HA  ARG A 176      18.994   1.819  -3.108  1.00 43.07           H  
ATOM   1137  HB3 ARG A 176      17.009   2.912  -4.174  1.00 41.73           H  
ATOM   1138  HB2 ARG A 176      17.493   2.291  -5.709  1.00 41.73           H  
ATOM   1139  HG3 ARG A 176      19.875   3.510  -5.064  1.00 45.19           H  
ATOM   1140  HG2 ARG A 176      18.888   4.641  -4.331  1.00 45.19           H  
ATOM   1141  HD3 ARG A 176      19.060   3.710  -7.307  1.00 50.80           H  
ATOM   1142  HD2 ARG A 176      19.155   5.293  -6.745  1.00 50.80           H  
ATOM   1143  HE  ARG A 176      16.518   4.573  -6.147  1.00 53.52           H  
ATOM   1144 HH12 ARG A 176      17.318   5.829  -9.991  1.00 57.44           H  
ATOM   1145 HH11 ARG A 176      18.565   5.835  -8.906  1.00 57.44           H  
ATOM   1146 HH22 ARG A 176      15.180   5.556  -9.353  1.00 62.08           H  
ATOM   1147 HH21 ARG A 176      14.791   4.555  -8.045  1.00 62.08           H  
ATOM   1148  N   THR A 177      17.645  -0.972  -3.726  1.00 41.58           N  
ANISOU 1148  N   THR A 177     5968   4433   5399    -28    353    148
ATOM   1149  CA  THR A 177      16.599  -2.020  -3.521  1.00 41.82           C  
ANISOU 1149  CA  THR A 177     5978   4521   5390    -66    362    118
ATOM   1150  C   THR A 177      16.726  -2.684  -2.084  1.00 38.98           C  
ANISOU 1150  C   THR A 177     5631   4199   4982    -79    369    155
ATOM   1151  O   THR A 177      17.756  -2.706  -1.477  1.00 39.43           O  
ANISOU 1151  O   THR A 177     5722   4220   5039    -85    388    203
ATOM   1152  CB  THR A 177      16.638  -3.112  -4.536  1.00 43.96           C  
ANISOU 1152  CB  THR A 177     6245   4762   5695   -117    400     77
ATOM   1153  OG1 THR A 177      16.601  -2.517  -5.810  1.00 46.69           O  
ANISOU 1153  OG1 THR A 177     6579   5082   6078   -112    395     33
ATOM   1154  CG2 THR A 177      15.593  -4.211  -4.473  1.00 40.86           C  
ANISOU 1154  CG2 THR A 177     5830   4427   5268   -155    404     42
ATOM   1155  H   THR A 177      18.516  -1.420  -3.973  1.00 41.58           H  
ATOM   1156  HA  THR A 177      15.661  -1.484  -3.668  1.00 41.82           H  
ATOM   1157  HB  THR A 177      17.570  -3.672  -4.459  1.00 43.96           H  
ATOM   1158  HG1 THR A 177      17.351  -1.918  -5.827  1.00 46.69           H  
ATOM   1159 HG21 THR A 177      15.662  -4.922  -5.296  1.00 40.86           H  
ATOM   1160 HG22 THR A 177      15.619  -4.855  -3.594  1.00 40.86           H  
ATOM   1161 HG23 THR A 177      14.584  -3.854  -4.682  1.00 40.86           H  
ATOM   1162  N   PHE A 178      15.598  -3.090  -1.552  1.00 35.04           N  
ANISOU 1162  N   PHE A 178     5106   3770   4436    -83    352    130
ATOM   1163  CA  PHE A 178      15.431  -3.854  -0.263  1.00 33.74           C  
ANISOU 1163  CA  PHE A 178     4945   3653   4221    -97    361    154
ATOM   1164  C   PHE A 178      14.184  -4.735  -0.432  1.00 26.92           C  
ANISOU 1164  C   PHE A 178     4044   2847   3338   -129    363     95
ATOM   1165  O   PHE A 178      13.278  -4.441  -1.250  1.00 27.85           O  
ANISOU 1165  O   PHE A 178     4141   2963   3479   -139    352     41
ATOM   1166  CB  PHE A 178      15.384  -2.863   0.876  1.00 30.29           C  
ANISOU 1166  CB  PHE A 178     4518   3249   3740    -48    323    194
ATOM   1167  CG  PHE A 178      14.313  -1.769   0.864  1.00 29.18           C  
ANISOU 1167  CG  PHE A 178     4349   3153   3586    -12    273    162
ATOM   1168  CD1 PHE A 178      14.669  -0.442   0.577  1.00 40.17           C  
ANISOU 1168  CD1 PHE A 178     5739   4512   5011     23    248    159
ATOM   1169  CD2 PHE A 178      12.929  -2.089   1.070  1.00 26.73           C  
ANISOU 1169  CD2 PHE A 178     4013   2916   3229    -13    250    132
ATOM   1170  CE1 PHE A 178      13.721   0.533   0.479  1.00 39.58           C  
ANISOU 1170  CE1 PHE A 178     5640   4477   4920     49    206    130
ATOM   1171  CE2 PHE A 178      11.969  -1.068   0.945  1.00 33.40           C  
ANISOU 1171  CE2 PHE A 178     4837   3796   4057     17    200    104
ATOM   1172  CZ  PHE A 178      12.378   0.201   0.689  1.00 35.39           C  
ANISOU 1172  CZ  PHE A 178     5091   4015   4340     46    180    105
ATOM   1173  H   PHE A 178      14.736  -2.806  -1.996  1.00 35.04           H  
ATOM   1174  HA  PHE A 178      16.277  -4.539  -0.189  1.00 33.74           H  
ATOM   1175  HB3 PHE A 178      16.374  -2.409   0.928  1.00 30.29           H  
ATOM   1176  HB2 PHE A 178      15.279  -3.397   1.820  1.00 30.29           H  
ATOM   1177  HD1 PHE A 178      15.698  -0.131   0.478  1.00 40.17           H  
ATOM   1178  HD2 PHE A 178      12.580  -3.100   1.226  1.00 26.73           H  
ATOM   1179  HE1 PHE A 178      13.776   1.594   0.287  1.00 39.58           H  
ATOM   1180  HE2 PHE A 178      10.916  -1.305   0.965  1.00 33.40           H  
ATOM   1181  HZ  PHE A 178      11.676   1.004   0.519  1.00 35.39           H  
ATOM   1182  N   ALA A 179      14.076  -5.785   0.372  1.00 29.58           N  
ANISOU 1182  N   ALA A 179     4374   3235   3631   -145    373    101
ATOM   1183  CA  ALA A 179      13.141  -6.873   0.230  1.00 30.33           C  
ANISOU 1183  CA  ALA A 179     4430   3381   3713   -179    378     42
ATOM   1184  C   ALA A 179      11.882  -6.551   1.046  1.00 33.06           C  
ANISOU 1184  C   ALA A 179     4753   3803   4004   -148    335     26
ATOM   1185  O   ALA A 179      12.066  -5.909   2.077  1.00 30.77           O  
ANISOU 1185  O   ALA A 179     4480   3537   3675   -123    328     72
ATOM   1186  CB  ALA A 179      13.732  -8.150   0.673  1.00 34.77           C  
ANISOU 1186  CB  ALA A 179     4994   3940   4276   -234    437     47
ATOM   1187  H   ALA A 179      14.726  -5.831   1.144  1.00 29.58           H  
ATOM   1188  HA  ALA A 179      12.704  -7.066  -0.750  1.00 30.33           H  
ATOM   1189  HB1 ALA A 179      14.290  -8.142   1.609  1.00 34.77           H  
ATOM   1190  HB2 ALA A 179      13.013  -8.967   0.730  1.00 34.77           H  
ATOM   1191  HB3 ALA A 179      14.481  -8.584   0.010  1.00 34.77           H  
ATOM   1192  N   VAL A 180      10.737  -7.048   0.679  1.00 30.99           N  
ANISOU 1192  N   VAL A 180     4457   3575   3741   -151    302    -39
ATOM   1193  CA  VAL A 180       9.584  -7.170   1.576  1.00 28.33           C  
ANISOU 1193  CA  VAL A 180     4097   3310   3359   -125    253    -68
ATOM   1194  C   VAL A 180       9.169  -8.621   1.382  1.00 29.39           C  
ANISOU 1194  C   VAL A 180     4192   3482   3493   -161    261   -134
ATOM   1195  O   VAL A 180       9.043  -9.007   0.244  1.00 29.98           O  
ANISOU 1195  O   VAL A 180     4253   3537   3602   -183    252   -187
ATOM   1196  CB  VAL A 180       8.404  -6.303   1.129  1.00 28.16           C  
ANISOU 1196  CB  VAL A 180     4076   3291   3334    -89    191    -89
ATOM   1197  CG1 VAL A 180       7.302  -6.125   2.179  1.00 35.54           C  
ANISOU 1197  CG1 VAL A 180     4995   4294   4215    -55    137   -101
ATOM   1198  CG2 VAL A 180       8.881  -4.823   0.795  1.00 34.39           C  
ANISOU 1198  CG2 VAL A 180     4895   4027   4143    -64    194    -39
ATOM   1199  H   VAL A 180      10.584  -7.251  -0.298  1.00 30.99           H  
ATOM   1200  HA  VAL A 180       9.829  -6.976   2.620  1.00 28.33           H  
ATOM   1201  HB  VAL A 180       7.885  -6.757   0.285  1.00 28.16           H  
ATOM   1202 HG11 VAL A 180       7.579  -5.700   3.143  1.00 35.54           H  
ATOM   1203 HG12 VAL A 180       6.509  -5.530   1.724  1.00 35.54           H  
ATOM   1204 HG13 VAL A 180       6.714  -7.006   2.435  1.00 35.54           H  
ATOM   1205 HG21 VAL A 180       9.695  -4.741   0.075  1.00 34.39           H  
ATOM   1206 HG22 VAL A 180       8.177  -4.100   0.382  1.00 34.39           H  
ATOM   1207 HG23 VAL A 180       9.340  -4.416   1.696  1.00 34.39           H  
ATOM   1208  N   LEU A 181       8.876  -9.356   2.481  1.00 30.54           N  
ANISOU 1208  N   LEU A 181     4320   3680   3604   -169    279   -133
ATOM   1209  CA  LEU A 181       8.505 -10.763   2.349  1.00 32.46           C  
ANISOU 1209  CA  LEU A 181     4520   3959   3855   -208    298   -197
ATOM   1210  C   LEU A 181       6.973 -10.856   2.238  1.00 31.98           C  
ANISOU 1210  C   LEU A 181     4423   3956   3773   -183    231   -266
ATOM   1211  O   LEU A 181       6.316 -10.002   2.798  1.00 34.64           O  
ANISOU 1211  O   LEU A 181     4769   4321   4073   -137    177   -253
ATOM   1212  CB  LEU A 181       8.958 -11.538   3.621  1.00 33.78           C  
ANISOU 1212  CB  LEU A 181     4684   4157   3994   -235    357   -169
ATOM   1213  CG  LEU A 181      10.268 -12.349   3.495  1.00 39.32           C  
ANISOU 1213  CG  LEU A 181     5413   4806   4721   -284    433   -126
ATOM   1214  CD1 LEU A 181      11.536 -11.596   2.993  1.00 36.44           C  
ANISOU 1214  CD1 LEU A 181     5094   4362   4388   -272    433    -73
ATOM   1215  CD2 LEU A 181      10.507 -13.111   4.795  1.00 42.08           C  
ANISOU 1215  CD2 LEU A 181     5781   5186   5020   -299    478    -77
ATOM   1216  H   LEU A 181       8.814  -8.994   3.422  1.00 30.54           H  
ATOM   1217  HA  LEU A 181       9.002 -11.216   1.491  1.00 32.46           H  
ATOM   1218  HB3 LEU A 181       8.153 -12.202   3.935  1.00 33.78           H  
ATOM   1219  HB2 LEU A 181       9.017 -10.972   4.551  1.00 33.78           H  
ATOM   1220  HG  LEU A 181      10.160 -13.124   2.736  1.00 39.32           H  
ATOM   1221 HD11 LEU A 181      11.335 -10.526   2.924  1.00 36.44           H  
ATOM   1222 HD12 LEU A 181      12.322 -11.602   3.748  1.00 36.44           H  
ATOM   1223 HD13 LEU A 181      11.915 -11.927   2.026  1.00 36.44           H  
ATOM   1224 HD21 LEU A 181      11.048 -12.402   5.421  1.00 42.08           H  
ATOM   1225 HD22 LEU A 181       9.593 -13.435   5.292  1.00 42.08           H  
ATOM   1226 HD23 LEU A 181      11.075 -13.999   4.519  1.00 42.08           H  
ATOM   1227  N   ALA A 182       6.430 -11.977   1.735  1.00 31.70           N  
ANISOU 1227  N   ALA A 182     4347   3932   3764   -213    229   -341
ATOM   1228  CA  ALA A 182       5.023 -12.335   1.607  1.00 37.14           C  
ANISOU 1228  CA  ALA A 182     4999   4673   4438   -194    162   -418
ATOM   1229  C   ALA A 182       4.636 -13.194   2.846  1.00 38.83           C  
ANISOU 1229  C   ALA A 182     5168   4955   4632   -208    191   -449
ATOM   1230  O   ALA A 182       4.373 -14.437   2.661  1.00 46.64           O  
ANISOU 1230  O   ALA A 182     6127   5943   5650   -255    247   -479
ATOM   1231  CB  ALA A 182       4.718 -13.082   0.235  1.00 41.91           C  
ANISOU 1231  CB  ALA A 182     5590   5244   5088   -214    130   -489
ATOM   1232  H   ALA A 182       7.067 -12.644   1.324  1.00 31.70           H  
ATOM   1233  HA  ALA A 182       4.433 -11.418   1.599  1.00 37.14           H  
ATOM   1234  HB1 ALA A 182       5.080 -14.104   0.131  1.00 41.91           H  
ATOM   1235  HB2 ALA A 182       3.640 -13.122   0.077  1.00 41.91           H  
ATOM   1236  HB3 ALA A 182       5.021 -12.590  -0.689  1.00 41.91           H  
ATOM   1237  N   TYR A 183       4.882 -12.582   4.046  1.00 42.02           N  
ANISOU 1237  N   TYR A 183     5565   5417   4985   -169    157   -444
ATOM   1238  CA  TYR A 183       4.723 -13.046   5.380  1.00 49.80           C  
ANISOU 1238  CA  TYR A 183     6509   6471   5943   -180    188   -472
ATOM   1239  C   TYR A 183       3.430 -13.886   5.600  1.00 48.59           C  
ANISOU 1239  C   TYR A 183     6298   6366   5798   -168    128   -576
ATOM   1240  O   TYR A 183       2.422 -13.220   5.711  1.00 50.76           O  
ANISOU 1240  O   TYR A 183     6578   6653   6056   -123     41   -601
ATOM   1241  CB  TYR A 183       4.751 -11.833   6.377  1.00 44.39           C  
ANISOU 1241  CB  TYR A 183     5850   5821   5196   -145    187   -408
ATOM   1242  CG  TYR A 183       6.065 -11.143   6.525  1.00 41.39           C  
ANISOU 1242  CG  TYR A 183     5517   5405   4806   -169    262   -317
ATOM   1243  CD1 TYR A 183       7.216 -11.867   7.042  1.00 41.75           C  
ANISOU 1243  CD1 TYR A 183     5616   5386   4860   -151    255   -246
ATOM   1244  CD2 TYR A 183       6.156  -9.742   6.300  1.00 49.61           C  
ANISOU 1244  CD2 TYR A 183     6548   6473   5827   -211    338   -307
ATOM   1245  CE1 TYR A 183       8.346 -11.093   7.445  1.00 47.64           C  
ANISOU 1245  CE1 TYR A 183     6409   6093   5599   -169    313   -166
ATOM   1246  CE2 TYR A 183       7.347  -9.081   6.479  1.00 55.36           C  
ANISOU 1246  CE2 TYR A 183     7330   7162   6542   -236    400   -222
ATOM   1247  CZ  TYR A 183       8.405  -9.712   7.156  1.00 53.72           C  
ANISOU 1247  CZ  TYR A 183     7178   6886   6346   -211    382   -152
ATOM   1248  OH  TYR A 183       9.506  -8.992   7.563  1.00 61.90           O  
ANISOU 1248  OH  TYR A 183     8270   7877   7371   -231    433    -71
ATOM   1249  H   TYR A 183       5.195 -11.622   4.028  1.00 42.02           H  
ATOM   1250  HA  TYR A 183       5.533 -13.768   5.487  1.00 49.80           H  
ATOM   1251  HB3 TYR A 183       4.413 -11.978   7.403  1.00 44.39           H  
ATOM   1252  HB2 TYR A 183       4.018 -11.085   6.076  1.00 44.39           H  
ATOM   1253  HD1 TYR A 183       7.173 -12.928   7.237  1.00 41.75           H  
ATOM   1254  HD2 TYR A 183       5.360  -9.252   5.758  1.00 49.61           H  
ATOM   1255  HE1 TYR A 183       9.186 -11.537   7.960  1.00 47.64           H  
ATOM   1256  HE2 TYR A 183       7.410  -8.014   6.323  1.00 55.36           H  
ATOM   1257  HH  TYR A 183       9.326  -8.081   7.806  1.00 61.90           H  
ATOM   1258  N   SER A 184       3.499 -15.219   5.696  1.00 48.60           N  
ANISOU 1258  N   SER A 184     6245   6392   5827   -210    171   -640
ATOM   1259  CA  SER A 184       2.390 -16.185   5.774  1.00 55.83           C  
ANISOU 1259  CA  SER A 184     7099   7362   6753   -197    115   -747
ATOM   1260  C   SER A 184       1.648 -16.039   7.122  1.00 60.99           C  
ANISOU 1260  C   SER A 184     7734   8090   7348   -156     89   -754
ATOM   1261  O   SER A 184       0.470 -16.331   7.176  1.00 66.65           O  
ANISOU 1261  O   SER A 184     8429   8839   8057   -114      1   -817
ATOM   1262  CB  SER A 184       3.053 -17.569   5.736  1.00 54.49           C  
ANISOU 1262  CB  SER A 184     6869   7204   6630   -253    176   -815
ATOM   1263  OG  SER A 184       3.655 -17.814   4.464  1.00 55.92           O  
ANISOU 1263  OG  SER A 184     7072   7313   6863   -292    207   -799
ATOM   1264  H   SER A 184       4.340 -15.632   5.320  1.00 48.60           H  
ATOM   1265  HA  SER A 184       1.817 -16.055   4.856  1.00 55.83           H  
ATOM   1266  HB3 SER A 184       2.346 -18.372   5.943  1.00 54.49           H  
ATOM   1267  HB2 SER A 184       3.805 -17.622   6.523  1.00 54.49           H  
ATOM   1268  HG  SER A 184       4.347 -18.465   4.600  1.00 55.92           H  
ATOM   1269  N   ASN A 185       2.345 -15.640   8.157  1.00 60.27           N  
ANISOU 1269  N   ASN A 185     7658   8025   7215   -169    159   -691
ATOM   1270  CA  ASN A 185       1.836 -15.507   9.523  1.00 60.62           C  
ANISOU 1270  CA  ASN A 185     7694   8140   7200   -131    139   -689
ATOM   1271  C   ASN A 185       1.778 -13.968   9.781  1.00 52.76           C  
ANISOU 1271  C   ASN A 185     6766   7121   6159    -86    105   -595
ATOM   1272  O   ASN A 185       1.832 -13.516  10.900  1.00 52.52           O  
ANISOU 1272  O   ASN A 185     6779   7081   6097    -96    162   -511
ATOM   1273  CB  ASN A 185       2.781 -16.226  10.488  1.00  0.00           C  
ATOM   1274  CG  ASN A 185       2.765 -17.737  10.194  1.00  0.00           C  
ATOM   1275  OD1 ASN A 185       1.715 -18.381  10.006  1.00  0.00           O  
ATOM   1276  ND2 ASN A 185       3.910 -18.441  10.369  1.00  0.00           N  
ATOM   1277  H   ASN A 185       3.268 -15.253   8.024  1.00 60.27           H  
ATOM   1278  HA  ASN A 185       0.832 -15.918   9.628  1.00 60.62           H  
ATOM   1279  HB3 ASN A 185       2.526 -16.142  11.545  1.00  0.00           H  
ATOM   1280  HB2 ASN A 185       3.791 -15.819  10.438  1.00  0.00           H  
ATOM   1281 HD22 ASN A 185       3.831 -19.448  10.393  1.00  0.00           H  
ATOM   1282 HD21 ASN A 185       4.851 -18.081  10.423  1.00  0.00           H  
ATOM   1283  N   VAL A 186       1.544 -13.183   8.719  1.00 45.49           N  
ATOM   1284  CA  VAL A 186       1.448 -11.778   8.430  1.00 46.48           C  
ATOM   1285  C   VAL A 186       2.359 -10.732   9.248  1.00 46.57           C  
ATOM   1286  O   VAL A 186       2.883  -9.743   8.721  1.00 47.48           O  
ATOM   1287  CB  VAL A 186      -0.059 -11.439   8.396  1.00  0.00           C  
ATOM   1288  CG1 VAL A 186      -0.742 -12.372   7.344  1.00  0.00           C  
ATOM   1289  CG2 VAL A 186      -0.688 -11.379   9.778  1.00  0.00           C  
ATOM   1290  H   VAL A 186       1.407 -13.673   7.847  1.00 45.49           H  
ATOM   1291  HA  VAL A 186       1.742 -11.748   7.380  1.00 46.48           H  
ATOM   1292  HB  VAL A 186      -0.196 -10.426   8.018  1.00  0.00           H  
ATOM   1293 HG11 VAL A 186      -1.744 -11.970   7.195  1.00  0.00           H  
ATOM   1294 HG12 VAL A 186      -0.303 -12.117   6.379  1.00  0.00           H  
ATOM   1295 HG13 VAL A 186      -0.717 -13.444   7.538  1.00  0.00           H  
ATOM   1296 HG21 VAL A 186      -0.020 -10.841  10.450  1.00  0.00           H  
ATOM   1297 HG22 VAL A 186      -1.606 -10.790   9.803  1.00  0.00           H  
ATOM   1298 HG23 VAL A 186      -0.803 -12.380  10.194  1.00  0.00           H  
ATOM   1299  N   GLN A 187       2.599 -11.019  10.529  1.00 46.56           N  
ATOM   1300  CA  GLN A 187       3.442 -10.328  11.452  1.00 46.60           C  
ATOM   1301  C   GLN A 187       4.745 -11.097  11.675  1.00 45.94           C  
ATOM   1302  O   GLN A 187       5.431 -10.832  12.639  1.00 45.45           O  
ATOM   1303  CB  GLN A 187       2.811  -9.932  12.811  1.00  0.00           C  
ATOM   1304  CG  GLN A 187       1.505  -9.140  12.703  1.00  0.00           C  
ATOM   1305  CD  GLN A 187       0.765  -9.039  14.032  1.00  0.00           C  
ATOM   1306  OE1 GLN A 187       0.253 -10.026  14.542  1.00  0.00           O  
ATOM   1307  NE2 GLN A 187       0.697  -7.801  14.497  1.00  0.00           N  
ATOM   1308  H   GLN A 187       2.160 -11.896  10.771  1.00 46.56           H  
ATOM   1309  HA  GLN A 187       3.717  -9.400  10.951  1.00 46.60           H  
ATOM   1310  HB3 GLN A 187       3.438  -9.366  13.500  1.00  0.00           H  
ATOM   1311  HB2 GLN A 187       2.598 -10.853  13.353  1.00  0.00           H  
ATOM   1312  HG3 GLN A 187       0.783  -9.577  12.013  1.00  0.00           H  
ATOM   1313  HG2 GLN A 187       1.786  -8.175  12.283  1.00  0.00           H  
ATOM   1314 HE22 GLN A 187       0.144  -7.648  15.328  1.00  0.00           H  
ATOM   1315 HE21 GLN A 187       1.215  -7.050  14.064  1.00  0.00           H  
ATOM   1316  N   GLU A 188       4.924 -12.215  10.909  1.00 45.12           N  
ATOM   1317  CA  GLU A 188       5.869 -13.300  11.289  1.00 45.15           C  
ATOM   1318  C   GLU A 188       6.434 -13.972  10.040  1.00 44.68           C  
ATOM   1319  O   GLU A 188       5.753 -14.032   9.038  1.00 44.85           O  
ATOM   1320  CB  GLU A 188       5.267 -14.158  12.419  1.00  0.00           C  
ATOM   1321  CG  GLU A 188       6.068 -15.381  12.972  1.00  0.00           C  
ATOM   1322  CD  GLU A 188       7.409 -15.269  13.633  1.00  0.00           C  
ATOM   1323  OE1 GLU A 188       8.110 -14.209  13.413  1.00  0.00           O  
ATOM   1324  OE2 GLU A 188       7.843 -16.231  14.221  1.00  0.00           O1-
ATOM   1325  H   GLU A 188       4.102 -12.427  10.361  1.00 45.12           H  
ATOM   1326  HA  GLU A 188       6.676 -12.788  11.813  1.00 45.15           H  
ATOM   1327  HB3 GLU A 188       4.236 -14.480  12.275  1.00  0.00           H  
ATOM   1328  HB2 GLU A 188       5.209 -13.426  13.224  1.00  0.00           H  
ATOM   1329  HG3 GLU A 188       6.200 -16.128  12.189  1.00  0.00           H  
ATOM   1330  HG2 GLU A 188       5.462 -15.924  13.697  1.00  0.00           H  
ATOM   1331  N   ARG A 189       7.742 -14.243  10.205  1.00 43.43           N  
ATOM   1332  CA  ARG A 189       8.808 -14.430   9.156  1.00 42.93           C  
ATOM   1333  C   ARG A 189       8.614 -15.425   8.058  1.00 42.14           C  
ATOM   1334  O   ARG A 189       9.269 -15.272   7.047  1.00 42.83           O  
ATOM   1335  CB  ARG A 189       9.974 -14.867  10.003  1.00  0.00           C  
ATOM   1336  CG  ARG A 189      10.771 -13.798  10.849  1.00  0.00           C  
ATOM   1337  CD  ARG A 189      11.823 -14.302  11.859  1.00  0.00           C  
ATOM   1338  NE  ARG A 189      11.105 -14.987  12.957  1.00  0.00           N  
ATOM   1339  CZ  ARG A 189      11.582 -15.590  14.015  1.00  0.00           C  
ATOM   1340  NH1 ARG A 189      12.888 -15.644  14.182  1.00  0.00           N  
ATOM   1341  NH2 ARG A 189      10.760 -16.115  14.877  1.00  0.00           N1+
ATOM   1342  H   ARG A 189       7.990 -14.553  11.133  1.00 43.43           H  
ATOM   1343  HA  ARG A 189       8.976 -13.470   8.669  1.00 42.93           H  
ATOM   1344  HB3 ARG A 189      10.699 -15.278   9.301  1.00  0.00           H  
ATOM   1345  HB2 ARG A 189       9.821 -15.823  10.504  1.00  0.00           H  
ATOM   1346  HG3 ARG A 189      10.054 -13.160  11.367  1.00  0.00           H  
ATOM   1347  HG2 ARG A 189      11.274 -13.207  10.084  1.00  0.00           H  
ATOM   1348  HD3 ARG A 189      12.481 -13.460  12.074  1.00  0.00           H  
ATOM   1349  HD2 ARG A 189      12.353 -15.102  11.341  1.00  0.00           H  
ATOM   1350  HE  ARG A 189      10.102 -14.953  12.847  1.00  0.00           H  
ATOM   1351 HH12 ARG A 189      13.362 -16.150  14.916  1.00  0.00           H  
ATOM   1352 HH11 ARG A 189      13.470 -15.179  13.501  1.00  0.00           H  
ATOM   1353 HH22 ARG A 189      11.094 -16.646  15.669  1.00  0.00           H  
ATOM   1354 HH21 ARG A 189       9.775 -16.050  14.666  1.00  0.00           H  
ATOM   1355  N   GLU A 190       7.863 -16.483   8.358  1.00 42.35           N  
ATOM   1356  CA  GLU A 190       7.464 -17.552   7.339  1.00 41.75           C  
ATOM   1357  C   GLU A 190       6.940 -16.864   6.071  1.00 41.87           C  
ATOM   1358  O   GLU A 190       5.936 -16.180   6.122  1.00 42.26           O  
ATOM   1359  CB  GLU A 190       6.340 -18.484   7.903  1.00  0.00           C  
ATOM   1360  CG  GLU A 190       6.924 -19.536   8.864  1.00  0.00           C  
ATOM   1361  CD  GLU A 190       7.287 -18.973  10.304  1.00  0.00           C  
ATOM   1362  OE1 GLU A 190       6.670 -17.998  10.774  1.00  0.00           O  
ATOM   1363  OE2 GLU A 190       8.361 -19.416  10.846  1.00  0.00           O1-
ATOM   1364  H   GLU A 190       7.579 -16.737   9.294  1.00 42.35           H  
ATOM   1365  HA  GLU A 190       8.240 -18.220   6.963  1.00 41.75           H  
ATOM   1366  HB3 GLU A 190       6.034 -19.102   7.059  1.00  0.00           H  
ATOM   1367  HB2 GLU A 190       5.429 -18.004   8.260  1.00  0.00           H  
ATOM   1368  HG3 GLU A 190       7.816 -20.034   8.485  1.00  0.00           H  
ATOM   1369  HG2 GLU A 190       6.255 -20.396   8.821  1.00  0.00           H  
ATOM   1370  N   ALA A 191       7.722 -16.953   4.962  1.00 50.45           N  
ANISOU 1370  N   ALA A 191     6551   6529   6088   -377    469   -460
ATOM   1371  CA  ALA A 191       7.382 -16.439   3.624  1.00 47.38           C  
ANISOU 1371  CA  ALA A 191     6219   6057   5727   -372    464   -398
ATOM   1372  C   ALA A 191       8.114 -17.206   2.529  1.00 47.58           C  
ANISOU 1372  C   ALA A 191     6239   6031   5810   -433    521   -412
ATOM   1373  O   ALA A 191       9.283 -17.535   2.655  1.00 52.72           O  
ANISOU 1373  O   ALA A 191     6921   6651   6458   -476    591   -356
ATOM   1374  CB  ALA A 191       7.746 -14.971   3.531  1.00 56.25           C  
ANISOU 1374  CB  ALA A 191     7408   7156   6807   -355    485   -294
ATOM   1375  H   ALA A 191       8.628 -17.399   4.962  1.00 50.45           H  
ATOM   1376  HA  ALA A 191       6.307 -16.601   3.556  1.00 47.38           H  
ATOM   1377  HB1 ALA A 191       8.755 -14.921   3.120  1.00 56.25           H  
ATOM   1378  HB2 ALA A 191       7.118 -14.557   2.742  1.00 56.25           H  
ATOM   1379  HB3 ALA A 191       7.791 -14.486   4.506  1.00 56.25           H  
ATOM   1380  N   GLU A 192       7.456 -17.548   1.499  1.00 44.13           N  
ANISOU 1380  N   GLU A 192     5765   5580   5422   -437    484   -487
ATOM   1381  CA  GLU A 192       8.045 -18.390   0.438  1.00 44.56           C  
ANISOU 1381  CA  GLU A 192     5812   5582   5537   -490    524   -509
ATOM   1382  C   GLU A 192       8.451 -17.474  -0.751  1.00 38.41           C  
ANISOU 1382  C   GLU A 192     5073   4726   4794   -472    486   -491
ATOM   1383  O   GLU A 192       9.332 -17.781  -1.555  1.00 39.58           O  
ANISOU 1383  O   GLU A 192     5232   4817   4988   -512    524   -486
ATOM   1384  CB  GLU A 192       7.088 -19.437   0.071  1.00 45.25           C  
ANISOU 1384  CB  GLU A 192     5823   5709   5660   -515    515   -619
ATOM   1385  CG  GLU A 192       7.526 -20.206  -1.186  1.00 55.29           C  
ANISOU 1385  CG  GLU A 192     7077   6934   6998   -571    555   -654
ATOM   1386  CD  GLU A 192       6.698 -21.505  -1.424  1.00 65.53           C  
ANISOU 1386  CD  GLU A 192     8292   8273   8332   -588    534   -771
ATOM   1387  OE1 GLU A 192       5.482 -21.464  -1.285  1.00 66.77           O  
ANISOU 1387  OE1 GLU A 192     8403   8505   8462   -568    513   -820
ATOM   1388  OE2 GLU A 192       7.301 -22.615  -1.440  1.00 66.34           O1-
ANISOU 1388  OE2 GLU A 192     8377   8335   8495   -619    535   -818
ATOM   1389  H   GLU A 192       6.478 -17.342   1.645  1.00 44.13           H  
ATOM   1390  HA  GLU A 192       8.964 -18.923   0.680  1.00 44.56           H  
ATOM   1391  HB3 GLU A 192       6.115 -18.966  -0.067  1.00 45.25           H  
ATOM   1392  HB2 GLU A 192       7.159 -20.149   0.894  1.00 45.25           H  
ATOM   1393  HG3 GLU A 192       8.589 -20.414  -1.064  1.00 55.29           H  
ATOM   1394  HG2 GLU A 192       7.499 -19.567  -2.068  1.00 55.29           H  
ATOM   1395  N   PHE A 193       7.636 -16.403  -0.816  1.00 37.41           N  
ANISOU 1395  N   PHE A 193     4970   4597   4646   -415    415   -481
ATOM   1396  CA  PHE A 193       7.613 -15.357  -1.802  1.00 37.63           C  
ANISOU 1396  CA  PHE A 193     5038   4558   4701   -398    381   -466
ATOM   1397  C   PHE A 193       7.803 -14.026  -1.127  1.00 30.42           C  
ANISOU 1397  C   PHE A 193     4170   3641   3747   -348    350   -399
ATOM   1398  O   PHE A 193       7.565 -13.957   0.078  1.00 32.42           O  
ANISOU 1398  O   PHE A 193     4419   3947   3952   -317    334   -381
ATOM   1399  CB  PHE A 193       6.332 -15.380  -2.559  1.00 39.63           C  
ANISOU 1399  CB  PHE A 193     5269   4808   4980   -389    311   -552
ATOM   1400  CG  PHE A 193       6.153 -16.543  -3.396  1.00 43.15           C  
ANISOU 1400  CG  PHE A 193     5671   5248   5476   -435    332   -623
ATOM   1401  CD1 PHE A 193       5.828 -17.801  -2.871  1.00 45.39           C  
ANISOU 1401  CD1 PHE A 193     5894   5595   5758   -452    343   -681
ATOM   1402  CD2 PHE A 193       6.404 -16.365  -4.781  1.00 48.16           C  
ANISOU 1402  CD2 PHE A 193     6323   5814   6160   -462    338   -637
ATOM   1403  CE1 PHE A 193       5.731 -18.893  -3.749  1.00 48.95           C  
ANISOU 1403  CE1 PHE A 193     6297   6040   6260   -495    361   -753
ATOM   1404  CE2 PHE A 193       6.172 -17.425  -5.653  1.00 46.86           C  
ANISOU 1404  CE2 PHE A 193     6117   5641   6045   -504    354   -705
ATOM   1405  CZ  PHE A 193       5.956 -18.691  -5.108  1.00 45.32           C  
ANISOU 1405  CZ  PHE A 193     5857   5509   5852   -520    364   -764
ATOM   1406  H   PHE A 193       6.895 -16.374  -0.130  1.00 37.41           H  
ATOM   1407  HA  PHE A 193       8.409 -15.471  -2.537  1.00 37.63           H  
ATOM   1408  HB3 PHE A 193       6.309 -14.461  -3.144  1.00 39.63           H  
ATOM   1409  HB2 PHE A 193       5.483 -15.219  -1.894  1.00 39.63           H  
ATOM   1410  HD1 PHE A 193       5.542 -17.899  -1.834  1.00 45.39           H  
ATOM   1411  HD2 PHE A 193       6.752 -15.414  -5.156  1.00 48.16           H  
ATOM   1412  HE1 PHE A 193       5.423 -19.888  -3.466  1.00 48.95           H  
ATOM   1413  HE2 PHE A 193       6.373 -17.378  -6.713  1.00 46.86           H  
ATOM   1414  HZ  PHE A 193       5.940 -19.562  -5.746  1.00 45.32           H  
ATOM   1415  N   GLY A 194       8.047 -13.008  -1.902  1.00 31.24           N  
ANISOU 1415  N   GLY A 194     4314   3681   3873   -338    341   -368
ATOM   1416  CA  GLY A 194       8.069 -11.625  -1.461  1.00 27.05           C  
ANISOU 1416  CA  GLY A 194     3821   3143   3314   -291    309   -316
ATOM   1417  C   GLY A 194       8.235 -10.714  -2.690  1.00 28.70           C  
ANISOU 1417  C   GLY A 194     4062   3288   3555   -286    291   -315
ATOM   1418  O   GLY A 194       8.158 -11.210  -3.825  1.00 26.69           O  
ANISOU 1418  O   GLY A 194     3803   2999   3340   -315    293   -361
ATOM   1419  H   GLY A 194       8.269 -13.066  -2.885  1.00 31.24           H  
ATOM   1420  HA3 GLY A 194       8.872 -11.307  -0.797  1.00 27.05           H  
ATOM   1421  HA2 GLY A 194       7.139 -11.342  -0.967  1.00 27.05           H  
ATOM   1422  N   THR A 195       8.527  -9.404  -2.470  1.00 28.66           N  
ANISOU 1422  N   THR A 195     4088   3268   3533   -249    275   -265
ATOM   1423  CA  THR A 195       8.565  -8.292  -3.379  1.00 33.70           C  
ANISOU 1423  CA  THR A 195     4756   3849   4199   -244    266   -260
ATOM   1424  C   THR A 195       9.758  -7.404  -3.025  1.00 30.66           C  
ANISOU 1424  C   THR A 195     4400   3431   3817   -221    294   -185
ATOM   1425  O   THR A 195      10.017  -7.029  -1.860  1.00 31.45           O  
ANISOU 1425  O   THR A 195     4503   3561   3884   -195    294   -139
ATOM   1426  CB  THR A 195       7.230  -7.419  -3.320  1.00 34.44           C  
ANISOU 1426  CB  THR A 195     4855   3961   4270   -219    197   -298
ATOM   1427  OG1 THR A 195       6.080  -8.203  -3.640  1.00 37.47           O  
ANISOU 1427  OG1 THR A 195     5218   4366   4654   -239    162   -372
ATOM   1428  CG2 THR A 195       7.304  -6.215  -4.259  1.00 30.10           C  
ANISOU 1428  CG2 THR A 195     4337   3354   3745   -219    197   -294
ATOM   1429  H   THR A 195       8.421  -9.012  -1.545  1.00 28.66           H  
ATOM   1430  HA  THR A 195       8.695  -8.696  -4.382  1.00 33.70           H  
ATOM   1431  HB  THR A 195       7.069  -7.032  -2.314  1.00 34.44           H  
ATOM   1432  HG1 THR A 195       5.313  -7.801  -3.227  1.00 37.47           H  
ATOM   1433 HG21 THR A 195       7.595  -6.530  -5.261  1.00 30.10           H  
ATOM   1434 HG22 THR A 195       6.352  -5.688  -4.313  1.00 30.10           H  
ATOM   1435 HG23 THR A 195       8.013  -5.458  -3.923  1.00 30.10           H  
ATOM   1436  N   THR A 196      10.572  -7.034  -3.989  1.00 34.24           N  
ANISOU 1436  N   THR A 196     4876   3820   4312   -229    314   -175
ATOM   1437  CA  THR A 196      11.735  -6.143  -3.867  1.00 32.98           C  
ANISOU 1437  CA  THR A 196     4744   3621   4166   -204    334   -114
ATOM   1438  C   THR A 196      11.152  -4.735  -4.204  1.00 31.41           C  
ANISOU 1438  C   THR A 196     4552   3426   3956   -164    292   -113
ATOM   1439  O   THR A 196      10.331  -4.542  -5.048  1.00 34.10           O  
ANISOU 1439  O   THR A 196     4888   3774   4293   -169    261   -162
ATOM   1440  CB  THR A 196      12.766  -6.485  -4.952  1.00 27.95           C  
ANISOU 1440  CB  THR A 196     4124   2910   3584   -231    378   -107
ATOM   1441  OG1 THR A 196      12.376  -6.369  -6.329  1.00 32.36           O  
ANISOU 1441  OG1 THR A 196     4687   3441   4169   -239    364   -154
ATOM   1442  CG2 THR A 196      13.267  -7.907  -4.821  1.00 32.34           C  
ANISOU 1442  CG2 THR A 196     4673   3462   4154   -279    419   -116
ATOM   1443  H   THR A 196      10.430  -7.375  -4.929  1.00 34.24           H  
ATOM   1444  HA  THR A 196      12.150  -6.207  -2.862  1.00 32.98           H  
ATOM   1445  HB  THR A 196      13.627  -5.878  -4.672  1.00 27.95           H  
ATOM   1446  HG1 THR A 196      11.784  -7.058  -6.639  1.00 32.36           H  
ATOM   1447 HG21 THR A 196      14.309  -7.728  -5.086  1.00 32.34           H  
ATOM   1448 HG22 THR A 196      13.264  -8.300  -3.804  1.00 32.34           H  
ATOM   1449 HG23 THR A 196      12.743  -8.578  -5.503  1.00 32.34           H  
ATOM   1450  N   ALA A 197      11.558  -3.764  -3.400  1.00 31.98           N  
ANISOU 1450  N   ALA A 197     4637   3490   4024   -127    291    -59
ATOM   1451  CA  ALA A 197      11.103  -2.375  -3.484  1.00 27.68           C  
ANISOU 1451  CA  ALA A 197     4094   2955   3469    -88    253    -55
ATOM   1452  C   ALA A 197      12.284  -1.514  -3.647  1.00 30.49           C  
ANISOU 1452  C   ALA A 197     4467   3253   3865    -65    273    -17
ATOM   1453  O   ALA A 197      13.324  -1.845  -3.149  1.00 30.82           O  
ANISOU 1453  O   ALA A 197     4524   3276   3910    -52    289     36
ATOM   1454  CB  ALA A 197      10.184  -2.083  -2.290  1.00 36.70           C  
ANISOU 1454  CB  ALA A 197     5227   4160   4556    -54    212    -35
ATOM   1455  H   ALA A 197      11.993  -4.024  -2.526  1.00 31.98           H  
ATOM   1456  HA  ALA A 197      10.422  -2.226  -4.322  1.00 27.68           H  
ATOM   1457  HB1 ALA A 197       9.560  -2.934  -2.014  1.00 36.70           H  
ATOM   1458  HB2 ALA A 197      10.660  -1.731  -1.375  1.00 36.70           H  
ATOM   1459  HB3 ALA A 197       9.528  -1.263  -2.583  1.00 36.70           H  
ATOM   1460  N   GLU A 198      12.131  -0.328  -4.269  1.00 33.26           N  
ANISOU 1460  N   GLU A 198     4817   3574   4245    -61    269    -45
ATOM   1461  CA  GLU A 198      13.257   0.589  -4.665  1.00 35.99           C  
ANISOU 1461  CA  GLU A 198     5172   3862   4640    -40    287    -24
ATOM   1462  C   GLU A 198      12.933   2.040  -4.290  1.00 36.11           C  
ANISOU 1462  C   GLU A 198     5176   3894   4649      4    253    -19
ATOM   1463  O   GLU A 198      11.732   2.436  -4.388  1.00 29.09           O  
ANISOU 1463  O   GLU A 198     4275   3032   3744     -2    233    -60
ATOM   1464  CB  GLU A 198      13.528   0.272  -6.105  1.00 41.82           C  
ANISOU 1464  CB  GLU A 198     5914   4552   5425    -72    318    -68
ATOM   1465  CG  GLU A 198      14.844   0.858  -6.524  1.00 46.54           C  
ANISOU 1465  CG  GLU A 198     6522   5082   6080    -55    342    -49
ATOM   1466  CD  GLU A 198      14.528   1.711  -7.724  1.00 50.51           C  
ANISOU 1466  CD  GLU A 198     7027   5539   6624    -86    372    -98
ATOM   1467  OE1 GLU A 198      13.864   2.709  -7.494  1.00 48.98           O  
ANISOU 1467  OE1 GLU A 198     6824   5355   6431    -90    365   -142
ATOM   1468  OE2 GLU A 198      14.793   1.322  -8.852  1.00 56.06           O1-
ANISOU 1468  OE2 GLU A 198     7745   6197   7359   -109    402    -91
ATOM   1469  H   GLU A 198      11.171  -0.036  -4.382  1.00 33.26           H  
ATOM   1470  HA  GLU A 198      14.082   0.155  -4.101  1.00 35.99           H  
ATOM   1471  HB3 GLU A 198      12.652   0.646  -6.635  1.00 41.82           H  
ATOM   1472  HB2 GLU A 198      13.555  -0.814  -6.188  1.00 41.82           H  
ATOM   1473  HG3 GLU A 198      15.621   0.112  -6.688  1.00 46.54           H  
ATOM   1474  HG2 GLU A 198      15.323   1.384  -5.698  1.00 46.54           H  
ATOM   1475  N   ILE A 199      13.889   2.742  -3.700  1.00 37.30           N  
ANISOU 1475  N   ILE A 199     5334   4026   4813     45    245     30
ATOM   1476  CA  ILE A 199      13.863   4.138  -3.269  1.00 34.53           C  
ANISOU 1476  CA  ILE A 199     4969   3687   4464     90    211     35
ATOM   1477  C   ILE A 199      13.911   5.043  -4.469  1.00 32.57           C  
ANISOU 1477  C   ILE A 199     4706   3403   4266     87    226    -10
ATOM   1478  O   ILE A 199      14.983   5.048  -5.124  1.00 42.19           O  
ANISOU 1478  O   ILE A 199     5932   4563   5535     81    257    -14
ATOM   1479  CB  ILE A 199      15.089   4.570  -2.263  1.00 32.86           C  
ANISOU 1479  CB  ILE A 199     4772   3453   4259    136    195     95
ATOM   1480  CG1 ILE A 199      14.958   3.747  -0.977  1.00 29.74           C  
ANISOU 1480  CG1 ILE A 199     4393   3100   3805    135    182    136
ATOM   1481  CG2 ILE A 199      15.197   6.102  -1.944  1.00 33.61           C  
ANISOU 1481  CG2 ILE A 199     4848   3554   4369    185    158     94
ATOM   1482  CD1 ILE A 199      16.227   3.927   0.002  1.00 31.73           C  
ANISOU 1482  CD1 ILE A 199     4677   3321   4059    167    173    200
ATOM   1483  H   ILE A 199      14.812   2.353  -3.564  1.00 37.30           H  
ATOM   1484  HA  ILE A 199      12.896   4.320  -2.799  1.00 34.53           H  
ATOM   1485  HB  ILE A 199      16.061   4.322  -2.691  1.00 32.86           H  
ATOM   1486 HG13 ILE A 199      14.895   2.690  -1.235  1.00 29.74           H  
ATOM   1487 HG12 ILE A 199      13.976   3.918  -0.537  1.00 29.74           H  
ATOM   1488 HG21 ILE A 199      16.140   6.415  -1.495  1.00 33.61           H  
ATOM   1489 HG22 ILE A 199      15.315   6.726  -2.830  1.00 33.61           H  
ATOM   1490 HG23 ILE A 199      14.351   6.409  -1.330  1.00 33.61           H  
ATOM   1491 HD11 ILE A 199      16.956   4.640  -0.384  1.00 31.73           H  
ATOM   1492 HD12 ILE A 199      15.869   4.243   0.982  1.00 31.73           H  
ATOM   1493 HD13 ILE A 199      16.812   3.011   0.094  1.00 31.73           H  
ATOM   1494  N   TYR A 200      12.892   5.825  -4.765  1.00 28.05           N  
ANISOU 1494  N   TYR A 200     4114   2865   3677     89    206    -45
ATOM   1495  CA  TYR A 200      12.807   6.865  -5.851  1.00 36.36           C  
ANISOU 1495  CA  TYR A 200     5151   3893   4773     86    222    -90
ATOM   1496  C   TYR A 200      13.159   8.204  -5.275  1.00 39.25           C  
ANISOU 1496  C   TYR A 200     5491   4272   5151    130    194    -88
ATOM   1497  O   TYR A 200      13.536   8.981  -6.103  1.00 44.00           O  
ANISOU 1497  O   TYR A 200     6072   4852   5795    130    211   -128
ATOM   1498  CB  TYR A 200      11.428   6.728  -6.575  1.00 40.17           C  
ANISOU 1498  CB  TYR A 200     5636   4397   5229     34    232   -148
ATOM   1499  CG  TYR A 200      10.140   7.265  -6.038  1.00 28.96           C  
ANISOU 1499  CG  TYR A 200     4215   3040   3749     28    190   -158
ATOM   1500  CD1 TYR A 200       9.780   8.654  -6.333  1.00 29.82           C  
ANISOU 1500  CD1 TYR A 200     4308   3170   3854     38    174   -180
ATOM   1501  CD2 TYR A 200       9.228   6.442  -5.309  1.00 32.50           C  
ANISOU 1501  CD2 TYR A 200     4678   3526   4145     12    167   -150
ATOM   1502  CE1 TYR A 200       8.582   9.218  -5.799  1.00 34.76           C  
ANISOU 1502  CE1 TYR A 200     4936   3849   4422     31    132   -188
ATOM   1503  CE2 TYR A 200       8.032   7.019  -4.859  1.00 38.36           C  
ANISOU 1503  CE2 TYR A 200     5421   4321   4832     10    122   -161
ATOM   1504  CZ  TYR A 200       7.753   8.426  -5.072  1.00 34.99           C  
ANISOU 1504  CZ  TYR A 200     4984   3912   4400     19    104   -178
ATOM   1505  OH  TYR A 200       6.599   8.899  -4.590  1.00 43.11           O  
ANISOU 1505  OH  TYR A 200     6018   4990   5372     14     56   -188
ATOM   1506  H   TYR A 200      12.091   5.922  -4.159  1.00 28.05           H  
ATOM   1507  HA  TYR A 200      13.580   6.565  -6.559  1.00 36.36           H  
ATOM   1508  HB3 TYR A 200      11.164   5.672  -6.635  1.00 40.17           H  
ATOM   1509  HB2 TYR A 200      11.512   7.143  -7.580  1.00 40.17           H  
ATOM   1510  HD1 TYR A 200      10.362   9.327  -6.946  1.00 29.82           H  
ATOM   1511  HD2 TYR A 200       9.472   5.401  -5.154  1.00 32.50           H  
ATOM   1512  HE1 TYR A 200       8.393  10.240  -6.093  1.00 34.76           H  
ATOM   1513  HE2 TYR A 200       7.316   6.486  -4.250  1.00 38.36           H  
ATOM   1514  HH  TYR A 200       6.443   9.738  -5.029  1.00 43.11           H  
ATOM   1515  N   ALA A 201      13.019   8.405  -3.930  1.00 43.66           N  
ANISOU 1515  N   ALA A 201     6049   4863   5677    167    153    -46
ATOM   1516  CA  ALA A 201      13.435   9.646  -3.313  1.00 40.94           C  
ANISOU 1516  CA  ALA A 201     5680   4528   5349    213    121    -41
ATOM   1517  C   ALA A 201      13.838   9.611  -1.811  1.00 38.58           C  
ANISOU 1517  C   ALA A 201     5394   4231   5033    261     84     24
ATOM   1518  O   ALA A 201      13.396   8.690  -1.094  1.00 31.62           O  
ANISOU 1518  O   ALA A 201     4536   3380   4100    252     73     56
ATOM   1519  CB  ALA A 201      12.420  10.768  -3.526  1.00 37.14           C  
ANISOU 1519  CB  ALA A 201     5182   4102   4826    197     98    -75
ATOM   1520  H   ALA A 201      12.686   7.692  -3.297  1.00 43.66           H  
ATOM   1521  HA  ALA A 201      14.408   9.890  -3.740  1.00 40.94           H  
ATOM   1522  HB1 ALA A 201      12.951  11.716  -3.443  1.00 37.14           H  
ATOM   1523  HB2 ALA A 201      11.902  10.695  -4.482  1.00 37.14           H  
ATOM   1524  HB3 ALA A 201      11.636  10.687  -2.773  1.00 37.14           H  
ATOM   1525  N   TYR A 202      14.583  10.619  -1.313  1.00 46.61           N  
ANISOU 1525  N   TYR A 202     6399   5217   6095    311     63     38
ATOM   1526  CA  TYR A 202      15.097  10.674   0.090  1.00 44.16           C  
ANISOU 1526  CA  TYR A 202     6111   4888   5778    358     29    100
ATOM   1527  C   TYR A 202      15.055  12.105   0.630  1.00 42.74           C  
ANISOU 1527  C   TYR A 202     5905   4714   5622    413    -18    100
ATOM   1528  O   TYR A 202      15.059  13.096  -0.116  1.00 51.33           O  
ANISOU 1528  O   TYR A 202     6953   5791   6758    420    -12     51
ATOM   1529  CB  TYR A 202      16.553  10.085   0.077  1.00 51.14           C  
ANISOU 1529  CB  TYR A 202     7022   5699   6709    365     50    123
ATOM   1530  CG  TYR A 202      17.588  10.271   1.171  1.00 51.80           C  
ANISOU 1530  CG  TYR A 202     7147   5758   6775    401     17    192
ATOM   1531  CD1 TYR A 202      17.728   9.289   2.190  1.00 62.17           C  
ANISOU 1531  CD1 TYR A 202     8498   7097   8027    376     25    234
ATOM   1532  CD2 TYR A 202      18.462  11.349   1.140  1.00 54.49           C  
ANISOU 1532  CD2 TYR A 202     7492   6049   7162    459    -21    211
ATOM   1533  CE1 TYR A 202      18.749   9.374   3.177  1.00 66.55           C  
ANISOU 1533  CE1 TYR A 202     9098   7630   8559    401      1    297
ATOM   1534  CE2 TYR A 202      19.574  11.331   1.955  1.00 54.97           C  
ANISOU 1534  CE2 TYR A 202     7602   6082   7201    488    -54    275
ATOM   1535  CZ  TYR A 202      19.668  10.374   2.979  1.00 65.44           C  
ANISOU 1535  CZ  TYR A 202     8971   7436   8459    456    -41    320
ATOM   1536  OH  TYR A 202      20.675  10.421   3.918  1.00 68.75           O  
ANISOU 1536  OH  TYR A 202     9446   7827   8849    479    -69    384
ATOM   1537  H   TYR A 202      14.655  11.384  -1.968  1.00 46.61           H  
ATOM   1538  HA  TYR A 202      14.438  10.085   0.727  1.00 44.16           H  
ATOM   1539  HB3 TYR A 202      16.987  10.493  -0.836  1.00 51.14           H  
ATOM   1540  HB2 TYR A 202      16.481   9.003  -0.040  1.00 51.14           H  
ATOM   1541  HD1 TYR A 202      16.996   8.521   1.989  1.00 62.17           H  
ATOM   1542  HD2 TYR A 202      18.281  12.208   0.511  1.00 54.49           H  
ATOM   1543  HE1 TYR A 202      18.861   8.623   3.945  1.00 66.55           H  
ATOM   1544  HE2 TYR A 202      20.372  12.060   1.944  1.00 54.97           H  
ATOM   1545  HH  TYR A 202      21.074  11.292   3.977  1.00 68.75           H  
ATOM   1546  N   ARG A 203      15.133  12.214   1.960  1.00 40.41           N  
ANISOU 1546  N   ARG A 203     5629   4434   5290    451    -63    151
ATOM   1547  CA  ARG A 203      15.207  13.455   2.738  1.00 44.75           C  
ANISOU 1547  CA  ARG A 203     6157   4986   5860    507   -115    156
ATOM   1548  C   ARG A 203      15.796  12.998   4.042  1.00 40.43           C  
ANISOU 1548  C   ARG A 203     5652   4433   5275    547   -159    225
ATOM   1549  O   ARG A 203      15.382  12.060   4.672  1.00 33.03           O  
ANISOU 1549  O   ARG A 203     4741   3540   4268    528   -162    255
ATOM   1550  CB  ARG A 203      13.825  14.131   2.886  1.00 46.36           C  
ANISOU 1550  CB  ARG A 203     6324   5255   6036    496   -130    120
ATOM   1551  CG  ARG A 203      13.344  14.775   4.228  1.00 54.21           C  
ANISOU 1551  CG  ARG A 203     7302   6265   7032    551   -191    136
ATOM   1552  CD  ARG A 203      12.159  15.680   4.119  1.00 52.41           C  
ANISOU 1552  CD  ARG A 203     7060   6111   6744    533   -213    123
ATOM   1553  NE  ARG A 203      12.247  16.949   3.342  1.00 55.16           N  
ANISOU 1553  NE  ARG A 203     7359   6474   7125    531   -218     69
ATOM   1554  CZ  ARG A 203      12.536  18.195   3.818  1.00 59.90           C  
ANISOU 1554  CZ  ARG A 203     7932   7081   7748    577   -265     69
ATOM   1555  NH1 ARG A 203      12.714  18.448   5.144  1.00 52.74           N  
ANISOU 1555  NH1 ARG A 203     7046   6163   6830    633   -317    122
ATOM   1556  NH2 ARG A 203      12.778  19.159   2.982  1.00 64.90           N1+
ANISOU 1556  NH2 ARG A 203     8517   7730   8412    564   -259     14
ATOM   1557  H   ARG A 203      14.937  11.388   2.507  1.00 40.41           H  
ATOM   1558  HA  ARG A 203      15.877  14.157   2.243  1.00 44.75           H  
ATOM   1559  HB3 ARG A 203      13.070  13.360   2.735  1.00 46.36           H  
ATOM   1560  HB2 ARG A 203      13.549  14.788   2.061  1.00 46.36           H  
ATOM   1561  HG3 ARG A 203      14.181  15.432   4.464  1.00 54.21           H  
ATOM   1562  HG2 ARG A 203      13.172  14.071   5.043  1.00 54.21           H  
ATOM   1563  HD3 ARG A 203      11.571  15.753   5.034  1.00 52.41           H  
ATOM   1564  HD2 ARG A 203      11.543  15.129   3.408  1.00 52.41           H  
ATOM   1565  HE  ARG A 203      12.240  16.853   2.336  1.00 55.16           H  
ATOM   1566 HH12 ARG A 203      13.116  19.284   5.543  1.00 52.74           H  
ATOM   1567 HH11 ARG A 203      12.419  17.773   5.835  1.00 52.74           H  
ATOM   1568 HH22 ARG A 203      12.774  20.129   3.263  1.00 64.90           H  
ATOM   1569 HH21 ARG A 203      12.907  18.931   2.007  1.00 64.90           H  
ATOM   1570  N   GLU A 204      16.776  13.786   4.482  1.00 47.51           N  
ANISOU 1570  N   GLU A 204     6557   5276   6218    602   -197    247
ATOM   1571  CA  GLU A 204      17.333  13.729   5.861  1.00 48.11           C  
ANISOU 1571  CA  GLU A 204     6681   5338   6260    643   -246    312
ATOM   1572  C   GLU A 204      16.582  14.800   6.645  1.00 46.49           C  
ANISOU 1572  C   GLU A 204     6449   5155   6059    696   -308    310
ATOM   1573  O   GLU A 204      16.421  15.938   6.121  1.00 47.62           O  
ANISOU 1573  O   GLU A 204     6544   5279   6269    724   -323    266
ATOM   1574  CB  GLU A 204      18.803  14.070   5.754  1.00 47.85           C  
ANISOU 1574  CB  GLU A 204     6692   5219   6271    667   -254    343
ATOM   1575  CG  GLU A 204      19.553  13.470   4.504  1.00 53.68           C  
ANISOU 1575  CG  GLU A 204     7459   5932   7005    612   -194    348
ATOM   1576  CD  GLU A 204      20.953  13.797   4.475  1.00 59.50           C  
ANISOU 1576  CD  GLU A 204     8272   6613   7723    619   -206    414
ATOM   1577  OE1 GLU A 204      21.324  14.976   4.566  1.00 58.94           O  
ANISOU 1577  OE1 GLU A 204     8239   6537   7617    656   -256    462
ATOM   1578  OE2 GLU A 204      21.745  12.849   4.439  1.00 64.18           O1-
ANISOU 1578  OE2 GLU A 204     8890   7163   8332    584   -165    417
ATOM   1579  H   GLU A 204      17.062  14.635   4.015  1.00 47.51           H  
ATOM   1580  HA  GLU A 204      17.155  12.753   6.312  1.00 48.11           H  
ATOM   1581  HB3 GLU A 204      19.346  13.670   6.610  1.00 47.85           H  
ATOM   1582  HB2 GLU A 204      18.803  15.147   5.582  1.00 47.85           H  
ATOM   1583  HG3 GLU A 204      19.165  13.772   3.531  1.00 53.68           H  
ATOM   1584  HG2 GLU A 204      19.344  12.401   4.447  1.00 53.68           H  
ATOM   1585  N   GLU A 205      16.049  14.558   7.830  1.00 47.60           N  
ANISOU 1585  N   GLU A 205     6617   5337   6131    709   -342    353
ATOM   1586  CA  GLU A 205      15.548  15.569   8.752  1.00 52.62           C  
ANISOU 1586  CA  GLU A 205     7235   5997   6761    760   -406    358
ATOM   1587  C   GLU A 205      16.119  15.301  10.198  1.00 46.62           C  
ANISOU 1587  C   GLU A 205     6537   5205   5971    805   -458    426
ATOM   1588  O   GLU A 205      16.246  14.128  10.629  1.00 39.42           O  
ANISOU 1588  O   GLU A 205     5684   4267   5026    787   -438    470
ATOM   1589  CB  GLU A 205      13.990  15.625   8.563  1.00 47.43           C  
ANISOU 1589  CB  GLU A 205     6554   5425   6042    735   -407    342
ATOM   1590  CG  GLU A 205      13.251  16.741   9.277  1.00 52.86           C  
ANISOU 1590  CG  GLU A 205     7179   6143   6762    707   -386    274
ATOM   1591  CD  GLU A 205      11.804  16.912   8.686  1.00 62.69           C  
ANISOU 1591  CD  GLU A 205     8406   7461   7951    702   -416    265
ATOM   1592  OE1 GLU A 205      10.870  17.288   9.416  1.00 60.60           O  
ANISOU 1592  OE1 GLU A 205     8168   7218   7641    737   -465    308
ATOM   1593  OE2 GLU A 205      11.671  16.844   7.466  1.00 67.26           O1-
ANISOU 1593  OE2 GLU A 205     8951   8075   8531    661   -393    215
ATOM   1594  H   GLU A 205      16.134  13.679   8.320  1.00 47.60           H  
ATOM   1595  HA  GLU A 205      15.933  16.563   8.525  1.00 52.62           H  
ATOM   1596  HB3 GLU A 205      13.475  14.699   8.822  1.00 47.43           H  
ATOM   1597  HB2 GLU A 205      13.865  15.646   7.480  1.00 47.43           H  
ATOM   1598  HG3 GLU A 205      13.849  17.614   9.015  1.00 52.86           H  
ATOM   1599  HG2 GLU A 205      13.390  16.708  10.358  1.00 52.86           H  
ATOM   1600  N   GLN A 206      16.453  16.371  10.913  1.00 51.65           N  
ANISOU 1600  N   GLN A 206     7163   5843   6617    862   -524    433
ATOM   1601  CA  GLN A 206      17.019  16.380  12.296  1.00 52.91           C  
ANISOU 1601  CA  GLN A 206     7385   5985   6735    905   -582    496
ATOM   1602  C   GLN A 206      15.945  16.950  13.203  1.00 49.95           C  
ANISOU 1602  C   GLN A 206     6988   5668   6324    935   -633    497
ATOM   1603  O   GLN A 206      15.408  18.073  12.953  1.00 47.44           O  
ANISOU 1603  O   GLN A 206     6609   5362   6055    957   -657    453
ATOM   1604  CB  GLN A 206      18.361  17.143  12.394  1.00 52.25           C  
ANISOU 1604  CB  GLN A 206     7328   5809   6716    960   -630    513
ATOM   1605  CG  GLN A 206      19.451  16.254  11.948  1.00 54.10           C  
ANISOU 1605  CG  GLN A 206     7616   5977   6961    935   -595    537
ATOM   1606  CD  GLN A 206      20.799  16.953  11.827  1.00 61.33           C  
ANISOU 1606  CD  GLN A 206     8602   6807   7894    988   -659    585
ATOM   1607  OE1 GLN A 206      21.241  17.644  12.745  1.00 67.91           O  
ANISOU 1607  OE1 GLN A 206     9450   7631   8722   1043   -732    605
ATOM   1608  NE2 GLN A 206      21.578  16.550  10.812  1.00 68.68           N  
ANISOU 1608  NE2 GLN A 206     9580   7670   8845    970   -637    602
ATOM   1609  H   GLN A 206      16.066  17.235  10.561  1.00 51.65           H  
ATOM   1610  HA  GLN A 206      17.058  15.324  12.563  1.00 52.91           H  
ATOM   1611  HB3 GLN A 206      18.654  17.336  13.426  1.00 52.25           H  
ATOM   1612  HB2 GLN A 206      18.373  18.094  11.862  1.00 52.25           H  
ATOM   1613  HG3 GLN A 206      19.201  15.786  10.996  1.00 54.10           H  
ATOM   1614  HG2 GLN A 206      19.478  15.424  12.653  1.00 54.10           H  
ATOM   1615 HE22 GLN A 206      22.561  16.778  10.866  1.00 68.68           H  
ATOM   1616 HE21 GLN A 206      21.313  15.904  10.083  1.00 68.68           H  
ATOM   1617  N   ASP A 207      15.767  16.297  14.384  1.00 53.63           N  
ANISOU 1617  N   ASP A 207     7503   6170   6704    933   -648    545
ATOM   1618  CA  ASP A 207      14.939  16.841  15.495  1.00 55.15           C  
ANISOU 1618  CA  ASP A 207     7682   6422   6849    957   -695    551
ATOM   1619  C   ASP A 207      15.684  16.694  16.807  1.00 55.99           C  
ANISOU 1619  C   ASP A 207     7863   6507   6905    999   -748    616
ATOM   1620  O   ASP A 207      15.968  15.529  17.156  1.00 56.01           O  
ANISOU 1620  O   ASP A 207     7923   6518   6840    970   -720    657
ATOM   1621  CB  ASP A 207      13.566  16.111  15.584  1.00 51.40           C  
ANISOU 1621  CB  ASP A 207     7189   6030   6310    904   -654    532
ATOM   1622  CG  ASP A 207      12.490  16.658  16.539  1.00 48.06           C  
ANISOU 1622  CG  ASP A 207     6722   5666   5871    919   -695    506
ATOM   1623  OD1 ASP A 207      12.575  17.825  17.035  1.00 52.02           O  
ANISOU 1623  OD1 ASP A 207     7217   6153   6395    974   -759    514
ATOM   1624  OD2 ASP A 207      11.450  16.001  16.630  1.00 40.75           O1-
ANISOU 1624  OD2 ASP A 207     5772   4801   4911    876   -668    475
ATOM   1625  H   ASP A 207      16.249  15.433  14.589  1.00 53.63           H  
ATOM   1626  HA  ASP A 207      14.663  17.893  15.422  1.00 55.15           H  
ATOM   1627  HB3 ASP A 207      13.764  15.039  15.615  1.00 51.40           H  
ATOM   1628  HB2 ASP A 207      13.212  16.172  14.554  1.00 51.40           H  
ATOM   1629  N   PHE A 208      16.237  17.782  17.258  1.00 56.95           N  
ANISOU 1629  N   PHE A 208     7984   6595   7059   1062   -822    625
ATOM   1630  CA  PHE A 208      17.312  17.932  18.214  1.00 65.64           C  
ANISOU 1630  CA  PHE A 208     9153   7677   8110   1098   -875    683
ATOM   1631  C   PHE A 208      18.525  17.007  18.127  1.00 66.22           C  
ANISOU 1631  C   PHE A 208     9311   7687   8162   1085   -854    732
ATOM   1632  O   PHE A 208      18.987  16.447  19.153  1.00 59.46           O  
ANISOU 1632  O   PHE A 208     8513   6848   7230   1063   -845    777
ATOM   1633  CB  PHE A 208      16.707  17.885  19.624  1.00 58.34           C  
ANISOU 1633  CB  PHE A 208     8218   6847   7102   1064   -861    689
ATOM   1634  CG  PHE A 208      15.765  19.008  20.114  1.00 54.79           C  
ANISOU 1634  CG  PHE A 208     7713   6442   6663   1069   -897    673
ATOM   1635  CD1 PHE A 208      16.147  19.844  21.236  1.00 47.24           C  
ANISOU 1635  CD1 PHE A 208     6742   5443   5763   1099   -938    673
ATOM   1636  CD2 PHE A 208      14.504  19.252  19.471  1.00 52.07           C  
ANISOU 1636  CD2 PHE A 208     7333   6182   6269   1040   -888    656
ATOM   1637  CE1 PHE A 208      15.342  20.877  21.626  1.00 43.86           C  
ANISOU 1637  CE1 PHE A 208     6268   5055   5341   1101   -966    659
ATOM   1638  CE2 PHE A 208      13.751  20.295  19.887  1.00 46.54           C  
ANISOU 1638  CE2 PHE A 208     6586   5520   5578   1038   -915    642
ATOM   1639  CZ  PHE A 208      14.077  21.004  21.091  1.00 42.91           C  
ANISOU 1639  CZ  PHE A 208     6114   5016   5172   1069   -953    645
ATOM   1640  H   PHE A 208      16.006  18.624  16.752  1.00 56.95           H  
ATOM   1641  HA  PHE A 208      17.731  18.919  18.017  1.00 65.64           H  
ATOM   1642  HB3 PHE A 208      17.574  17.986  20.276  1.00 58.34           H  
ATOM   1643  HB2 PHE A 208      16.243  16.915  19.804  1.00 58.34           H  
ATOM   1644  HD1 PHE A 208      17.083  19.720  21.760  1.00 47.24           H  
ATOM   1645  HD2 PHE A 208      14.227  18.679  18.598  1.00 52.07           H  
ATOM   1646  HE1 PHE A 208      15.584  21.499  22.475  1.00 43.86           H  
ATOM   1647  HE2 PHE A 208      12.766  20.439  19.468  1.00 46.54           H  
ATOM   1648  HZ  PHE A 208      13.275  21.656  21.405  1.00 42.91           H  
ATOM   1649  N   GLY A 209      18.868  16.761  16.849  1.00 52.12           N  
ANISOU 1649  N   GLY A 209     7519   5837   6449   1080   -834    714
ATOM   1650  CA  GLY A 209      20.021  15.994  16.421  1.00 55.84           C  
ANISOU 1650  CA  GLY A 209     8069   6243   6905   1059   -812    757
ATOM   1651  C   GLY A 209      19.638  14.558  16.100  1.00 63.49           C  
ANISOU 1651  C   GLY A 209     9058   7257   7810    983   -727    768
ATOM   1652  O   GLY A 209      20.503  13.777  15.636  1.00 57.48           O  
ANISOU 1652  O   GLY A 209     8378   6471   6989    960   -712    821
ATOM   1653  H   GLY A 209      18.255  17.106  16.124  1.00 52.12           H  
ATOM   1654  HA3 GLY A 209      20.766  15.912  17.212  1.00 55.84           H  
ATOM   1655  HA2 GLY A 209      20.451  16.478  15.544  1.00 55.84           H  
ATOM   1656  N   ILE A 210      18.403  14.066  16.388  1.00 62.53           N  
ANISOU 1656  N   ILE A 210     8864   7200   7693    941   -671    719
ATOM   1657  CA  ILE A 210      17.989  12.713  16.049  1.00 51.54           C  
ANISOU 1657  CA  ILE A 210     7477   5850   6254    869   -590    715
ATOM   1658  C   ILE A 210      17.685  12.751  14.569  1.00 46.46           C  
ANISOU 1658  C   ILE A 210     6776   5195   5682    836   -538    661
ATOM   1659  O   ILE A 210      16.792  13.451  14.152  1.00 48.28           O  
ANISOU 1659  O   ILE A 210     6936   5450   5960    848   -546    609
ATOM   1660  CB  ILE A 210      16.669  12.222  16.780  1.00 52.64           C  
ANISOU 1660  CB  ILE A 210     7591   6088   6321    849   -579    704
ATOM   1661  CG1 ILE A 210      16.765  12.334  18.309  1.00 55.59           C  
ANISOU 1661  CG1 ILE A 210     8024   6475   6623    884   -631    756
ATOM   1662  CG2 ILE A 210      16.124  10.875  16.339  1.00 45.51           C  
ANISOU 1662  CG2 ILE A 210     6686   5225   5381    777   -499    690
ATOM   1663  CD1 ILE A 210      15.565  12.052  19.191  1.00 53.47           C  
ANISOU 1663  CD1 ILE A 210     7730   6300   6287    875   -633    742
ATOM   1664  H   ILE A 210      17.682  14.693  16.715  1.00 62.53           H  
ATOM   1665  HA  ILE A 210      18.828  12.052  16.267  1.00 51.54           H  
ATOM   1666  HB  ILE A 210      15.866  12.888  16.465  1.00 52.64           H  
ATOM   1667 HG13 ILE A 210      17.067  13.342  18.592  1.00 55.59           H  
ATOM   1668 HG12 ILE A 210      17.543  11.656  18.661  1.00 55.59           H  
ATOM   1669 HG21 ILE A 210      15.169  10.665  16.821  1.00 45.51           H  
ATOM   1670 HG22 ILE A 210      15.875  10.798  15.280  1.00 45.51           H  
ATOM   1671 HG23 ILE A 210      16.773  10.020  16.524  1.00 45.51           H  
ATOM   1672 HD11 ILE A 210      14.594  12.382  18.822  1.00 53.47           H  
ATOM   1673 HD12 ILE A 210      15.489  11.008  19.495  1.00 53.47           H  
ATOM   1674 HD13 ILE A 210      15.748  12.378  20.215  1.00 53.47           H  
ATOM   1675  N   GLU A 211      18.547  11.994  13.812  1.00 47.44           N  
ANISOU 1675  N   GLU A 211     6932   5280   5812    792   -485    672
ATOM   1676  CA  GLU A 211      18.434  11.757  12.340  1.00 43.98           C  
ANISOU 1676  CA  GLU A 211     6446   4830   5436    756   -432    622
ATOM   1677  C   GLU A 211      17.128  10.933  12.037  1.00 40.54           C  
ANISOU 1677  C   GLU A 211     5969   4475   4959    701   -377    587
ATOM   1678  O   GLU A 211      16.984   9.838  12.493  1.00 43.36           O  
ANISOU 1678  O   GLU A 211     6358   4861   5254    658   -339    609
ATOM   1679  CB  GLU A 211      19.640  10.944  11.812  1.00 48.39           C  
ANISOU 1679  CB  GLU A 211     7058   5311   6016    733   -402    648
ATOM   1680  CG  GLU A 211      20.900  11.702  12.177  1.00 55.61           C  
ANISOU 1680  CG  GLU A 211     8006   6135   6990    790   -462    667
ATOM   1681  CD  GLU A 211      22.138  10.990  11.534  1.00 60.99           C  
ANISOU 1681  CD  GLU A 211     8773   6740   7660    770   -452    717
ATOM   1682  OE1 GLU A 211      22.735  11.675  10.651  1.00 61.01           O  
ANISOU 1682  OE1 GLU A 211     8805   6764   7613    707   -390    734
ATOM   1683  OE2 GLU A 211      22.519   9.870  11.899  1.00 62.10           O1-
ANISOU 1683  OE2 GLU A 211     8954   6798   7844    817   -509    737
ATOM   1684  H   GLU A 211      19.271  11.448  14.255  1.00 47.44           H  
ATOM   1685  HA  GLU A 211      18.302  12.705  11.819  1.00 43.98           H  
ATOM   1686  HB3 GLU A 211      19.596  10.606  10.777  1.00 48.39           H  
ATOM   1687  HB2 GLU A 211      19.546   9.983  12.317  1.00 48.39           H  
ATOM   1688  HG3 GLU A 211      21.093  11.731  13.249  1.00 55.61           H  
ATOM   1689  HG2 GLU A 211      20.737  12.747  11.914  1.00 55.61           H  
ATOM   1690  N   ILE A 212      16.190  11.523  11.279  1.00 40.11           N  
ANISOU 1690  N   ILE A 212     5845   4457   4937    700   -376    531
ATOM   1691  CA  ILE A 212      15.212  10.777  10.577  1.00 39.64           C  
ANISOU 1691  CA  ILE A 212     5748   4466   4849    649   -333    491
ATOM   1692  C   ILE A 212      15.553  10.704   9.050  1.00 42.09           C  
ANISOU 1692  C   ILE A 212     6026   4746   5219    612   -281    445
ATOM   1693  O   ILE A 212      16.056  11.631   8.418  1.00 44.46           O  
ANISOU 1693  O   ILE A 212     6299   5003   5589    636   -292    419
ATOM   1694  CB  ILE A 212      13.814  11.589  10.650  1.00 37.13           C  
ANISOU 1694  CB  ILE A 212     5385   4211   4512    669   -372    461
ATOM   1695  CG1 ILE A 212      13.430  11.866  12.083  1.00 44.44           C  
ANISOU 1695  CG1 ILE A 212     6340   5153   5391    719   -434    507
ATOM   1696  CG2 ILE A 212      12.648  10.814  10.031  1.00 39.52           C  
ANISOU 1696  CG2 ILE A 212     5664   4582   4770    618   -339    426
ATOM   1697  CD1 ILE A 212      12.941  13.278  12.417  1.00 51.25           C  
ANISOU 1697  CD1 ILE A 212     7166   6080   6226    737   -477    484
ATOM   1698  H   ILE A 212      16.439  12.475  11.053  1.00 40.11           H  
ATOM   1699  HA  ILE A 212      15.057   9.804  11.043  1.00 39.64           H  
ATOM   1700  HB  ILE A 212      13.948  12.587  10.232  1.00 37.13           H  
ATOM   1701 HG13 ILE A 212      14.300  11.662  12.707  1.00 44.44           H  
ATOM   1702 HG12 ILE A 212      12.631  11.209  12.425  1.00 44.44           H  
ATOM   1703 HG21 ILE A 212      11.783  11.477   9.996  1.00 39.52           H  
ATOM   1704 HG22 ILE A 212      12.891  10.398   9.053  1.00 39.52           H  
ATOM   1705 HG23 ILE A 212      12.392   9.943  10.634  1.00 39.52           H  
ATOM   1706 HD11 ILE A 212      13.740  14.019  12.391  1.00 51.25           H  
ATOM   1707 HD12 ILE A 212      12.234  13.582  11.645  1.00 51.25           H  
ATOM   1708 HD13 ILE A 212      12.404  13.314  13.365  1.00 51.25           H  
ATOM   1709  N   VAL A 213      15.252   9.560   8.466  1.00 37.65           N  
ANISOU 1709  N   VAL A 213     5468   4206   4632    555   -226    432
ATOM   1710  CA  VAL A 213      15.216   9.394   7.012  1.00 32.93           C  
ANISOU 1710  CA  VAL A 213     4842   3588   4082    514   -176    385
ATOM   1711  C   VAL A 213      13.756   9.315   6.549  1.00 27.49           C  
ANISOU 1711  C   VAL A 213     4114   2967   3363    478   -163    337
ATOM   1712  O   VAL A 213      13.061   8.442   6.999  1.00 34.07           O  
ANISOU 1712  O   VAL A 213     4955   3856   4133    464   -169    345
ATOM   1713  CB  VAL A 213      15.966   8.102   6.572  1.00 36.13           C  
ANISOU 1713  CB  VAL A 213     5284   3952   4490    473   -125    405
ATOM   1714  CG1 VAL A 213      15.755   7.618   5.209  1.00 37.68           C  
ANISOU 1714  CG1 VAL A 213     5452   4125   4740    435    -78    354
ATOM   1715  CG2 VAL A 213      17.483   8.244   6.837  1.00 46.65           C  
ANISOU 1715  CG2 VAL A 213     6668   5213   5842    506   -146    458
ATOM   1716  H   VAL A 213      14.851   8.784   8.973  1.00 37.65           H  
ATOM   1717  HA  VAL A 213      15.806  10.158   6.507  1.00 32.93           H  
ATOM   1718  HB  VAL A 213      15.486   7.362   7.212  1.00 36.13           H  
ATOM   1719 HG11 VAL A 213      16.266   6.671   5.035  1.00 37.68           H  
ATOM   1720 HG12 VAL A 213      14.701   7.458   4.980  1.00 37.68           H  
ATOM   1721 HG13 VAL A 213      16.170   8.403   4.577  1.00 37.68           H  
ATOM   1722 HG21 VAL A 213      17.971   7.315   6.542  1.00 46.65           H  
ATOM   1723 HG22 VAL A 213      17.891   9.126   6.344  1.00 46.65           H  
ATOM   1724 HG23 VAL A 213      17.725   8.429   7.884  1.00 46.65           H  
ATOM   1725  N   LYS A 214      13.315  10.255   5.753  1.00 34.28           N  
ANISOU 1725  N   LYS A 214     4935   3820   4268    463   -149    284
ATOM   1726  CA  LYS A 214      11.996  10.130   5.105  1.00 37.40           C  
ANISOU 1726  CA  LYS A 214     5302   4269   4639    425   -139    234
ATOM   1727  C   LYS A 214      12.453   9.684   3.660  1.00 33.16           C  
ANISOU 1727  C   LYS A 214     4756   3701   4144    378    -85    193
ATOM   1728  O   LYS A 214      13.318  10.373   3.034  1.00 35.38           O  
ANISOU 1728  O   LYS A 214     5021   3936   4486    386    -72    173
ATOM   1729  CB  LYS A 214      11.294  11.548   5.096  1.00 36.72           C  
ANISOU 1729  CB  LYS A 214     5183   4212   4557    449   -181    208
ATOM   1730  CG  LYS A 214      11.317  12.284   6.470  1.00 40.12           C  
ANISOU 1730  CG  LYS A 214     5623   4663   4956    503   -239    251
ATOM   1731  CD  LYS A 214      10.150  13.306   6.768  1.00 39.45           C  
ANISOU 1731  CD  LYS A 214     5506   4618   4865    518   -282    223
ATOM   1732  CE  LYS A 214      10.278  13.828   8.228  1.00 39.58           C  
ANISOU 1732  CE  LYS A 214     5536   4659   4845    570   -342    267
ATOM   1733  NZ  LYS A 214       9.360  14.922   8.553  1.00 52.93           N1+
ANISOU 1733  NZ  LYS A 214     7198   6393   6520    580   -386    241
ATOM   1734  H   LYS A 214      13.888  10.948   5.294  1.00 34.28           H  
ATOM   1735  HA  LYS A 214      11.378   9.328   5.508  1.00 37.40           H  
ATOM   1736  HB3 LYS A 214      10.299  11.187   4.836  1.00 36.72           H  
ATOM   1737  HB2 LYS A 214      11.671  12.065   4.213  1.00 36.72           H  
ATOM   1738  HG3 LYS A 214      12.273  12.789   6.611  1.00 40.12           H  
ATOM   1739  HG2 LYS A 214      11.487  11.547   7.255  1.00 40.12           H  
ATOM   1740  HD3 LYS A 214       9.106  13.066   6.572  1.00 39.45           H  
ATOM   1741  HD2 LYS A 214      10.360  14.107   6.058  1.00 39.45           H  
ATOM   1742  HE3 LYS A 214      11.301  14.205   8.233  1.00 39.58           H  
ATOM   1743  HE2 LYS A 214      10.298  12.975   8.906  1.00 39.58           H  
ATOM   1744  HZ1 LYS A 214       9.621  15.765   8.060  1.00 52.93           H  
ATOM   1745  HZ2 LYS A 214       8.411  14.663   8.323  1.00 52.93           H  
ATOM   1746  HZ3 LYS A 214       9.441  15.124   9.539  1.00 52.93           H  
ATOM   1747  N   VAL A 215      11.861   8.548   3.192  1.00 34.16           N  
ANISOU 1747  N   VAL A 215     4890   3851   4238    331    -57    177
ATOM   1748  CA  VAL A 215      12.055   8.155   1.832  1.00 31.34           C  
ANISOU 1748  CA  VAL A 215     4531   3461   3915    285     -6    142
ATOM   1749  C   VAL A 215      10.658   7.859   1.198  1.00 32.60           C  
ANISOU 1749  C   VAL A 215     4678   3664   4044    242     -5     91
ATOM   1750  O   VAL A 215       9.729   7.538   1.959  1.00 34.38           O  
ANISOU 1750  O   VAL A 215     4904   3944   4214    241    -36     90
ATOM   1751  CB  VAL A 215      12.833   6.819   1.771  1.00 27.31           C  
ANISOU 1751  CB  VAL A 215     4050   2920   3405    264     30    173
ATOM   1752  CG1 VAL A 215      14.283   7.216   2.141  1.00 33.08           C  
ANISOU 1752  CG1 VAL A 215     4810   3657   4103    298      7    235
ATOM   1753  CG2 VAL A 215      12.330   5.720   2.709  1.00 32.94           C  
ANISOU 1753  CG2 VAL A 215     4763   3666   4087    212     55    143
ATOM   1754  H   VAL A 215      10.962   8.269   3.557  1.00 34.16           H  
ATOM   1755  HA  VAL A 215      12.691   8.834   1.264  1.00 31.34           H  
ATOM   1756  HB  VAL A 215      12.888   6.412   0.762  1.00 27.31           H  
ATOM   1757 HG11 VAL A 215      14.863   6.310   2.320  1.00 33.08           H  
ATOM   1758 HG12 VAL A 215      14.711   7.859   1.373  1.00 33.08           H  
ATOM   1759 HG13 VAL A 215      14.316   7.847   3.029  1.00 33.08           H  
ATOM   1760 HG21 VAL A 215      11.486   5.265   2.190  1.00 32.94           H  
ATOM   1761 HG22 VAL A 215      13.092   4.970   2.918  1.00 32.94           H  
ATOM   1762 HG23 VAL A 215      12.041   6.095   3.691  1.00 32.94           H  
ATOM   1763  N   LYS A 216      10.615   7.953  -0.132  1.00 37.12           N  
ANISOU 1763  N   LYS A 216     5242   4209   4652    208     27     46
ATOM   1764  CA  LYS A 216       9.473   7.464  -0.914  1.00 35.84           C  
ANISOU 1764  CA  LYS A 216     5081   4072   4465    160     32     -4
ATOM   1765  C   LYS A 216      10.053   6.339  -1.796  1.00 31.88           C  
ANISOU 1765  C   LYS A 216     4591   3532   3989    121     81    -17
ATOM   1766  O   LYS A 216      11.034   6.598  -2.517  1.00 36.52           O  
ANISOU 1766  O   LYS A 216     5179   4067   4631    119    115    -20
ATOM   1767  CB  LYS A 216       8.862   8.552  -1.811  1.00 35.62           C  
ANISOU 1767  CB  LYS A 216     5038   4046   4449    147     26    -50
ATOM   1768  CG  LYS A 216       8.338   9.764  -0.924  1.00 39.65           C  
ANISOU 1768  CG  LYS A 216     5538   4602   4924    175    -26    -44
ATOM   1769  CD  LYS A 216       7.606  10.907  -1.595  1.00 38.05           C  
ANISOU 1769  CD  LYS A 216     5313   4387   4757    178    -21    -73
ATOM   1770  CE  LYS A 216       8.505  11.558  -2.693  1.00 41.70           C  
ANISOU 1770  CE  LYS A 216     5782   4837   5225    120     10   -132
ATOM   1771  NZ  LYS A 216       7.833  12.529  -3.591  1.00 52.28           N1+
ANISOU 1771  NZ  LYS A 216     7096   6157   6610    121     31   -163
ATOM   1772  H   LYS A 216      11.535   7.926  -0.549  1.00 37.12           H  
ATOM   1773  HA  LYS A 216       8.637   7.069  -0.337  1.00 35.84           H  
ATOM   1774  HB3 LYS A 216       8.072   8.036  -2.356  1.00 35.62           H  
ATOM   1775  HB2 LYS A 216       9.648   8.859  -2.501  1.00 35.62           H  
ATOM   1776  HG3 LYS A 216       9.241  10.197  -0.495  1.00 39.65           H  
ATOM   1777  HG2 LYS A 216       7.672   9.422  -0.131  1.00 39.65           H  
ATOM   1778  HD3 LYS A 216       7.360  11.644  -0.830  1.00 38.05           H  
ATOM   1779  HD2 LYS A 216       6.714  10.406  -1.971  1.00 38.05           H  
ATOM   1780  HE3 LYS A 216       8.999  10.843  -3.350  1.00 41.70           H  
ATOM   1781  HE2 LYS A 216       9.384  11.952  -2.183  1.00 41.70           H  
ATOM   1782  HZ1 LYS A 216       7.100  12.091  -4.130  1.00 52.28           H  
ATOM   1783  HZ2 LYS A 216       7.557  13.242  -2.931  1.00 52.28           H  
ATOM   1784  HZ3 LYS A 216       8.466  12.886  -4.293  1.00 52.28           H  
ATOM   1785  N   ALA A 217       9.363   5.177  -1.790  1.00 31.24           N  
ANISOU 1785  N   ALA A 217     4519   3478   3873     91     80    -29
ATOM   1786  CA  ALA A 217       9.800   3.911  -2.528  1.00 30.84           C  
ANISOU 1786  CA  ALA A 217     4478   3396   3843     53    122    -40
ATOM   1787  C   ALA A 217       8.562   3.340  -3.259  1.00 30.58           C  
ANISOU 1787  C   ALA A 217     4448   3380   3791      9    115    -98
ATOM   1788  O   ALA A 217       7.463   3.853  -3.033  1.00 28.62           O  
ANISOU 1788  O   ALA A 217     4198   3174   3501      8     72   -122
ATOM   1789  CB  ALA A 217      10.441   2.890  -1.550  1.00 29.47           C  
ANISOU 1789  CB  ALA A 217     4312   3235   3650     57    132      1
ATOM   1790  H   ALA A 217       8.416   5.152  -1.440  1.00 31.24           H  
ATOM   1791  HA  ALA A 217      10.442   4.237  -3.346  1.00 30.84           H  
ATOM   1792  HB1 ALA A 217       9.559   2.453  -1.082  1.00 29.47           H  
ATOM   1793  HB2 ALA A 217      11.013   2.054  -1.954  1.00 29.47           H  
ATOM   1794  HB3 ALA A 217      11.055   3.293  -0.744  1.00 29.47           H  
ATOM   1795  N   ILE A 218       8.814   2.351  -4.094  1.00 31.06           N  
ANISOU 1795  N   ILE A 218     4516   3402   3883    -28    153   -120
ATOM   1796  CA  ILE A 218       7.792   1.704  -4.918  1.00 36.81           C  
ANISOU 1796  CA  ILE A 218     5253   4132   4600    -71    147   -177
ATOM   1797  C   ILE A 218       8.111   0.192  -4.892  1.00 32.69           C  
ANISOU 1797  C   ILE A 218     4731   3607   4084    -97    168   -181
ATOM   1798  O   ILE A 218       9.309  -0.129  -4.828  1.00 33.95           O  
ANISOU 1798  O   ILE A 218     4890   3730   4278   -100    210   -152
ATOM   1799  CB  ILE A 218       7.961   2.345  -6.328  1.00 37.52           C  
ANISOU 1799  CB  ILE A 218     5354   4175   4727    -96    174   -212
ATOM   1800  CG1 ILE A 218       6.852   2.145  -7.269  1.00 34.12           C  
ANISOU 1800  CG1 ILE A 218     4943   3747   4275   -141    156   -271
ATOM   1801  CG2 ILE A 218       9.313   2.010  -7.009  1.00 42.52           C  
ANISOU 1801  CG2 ILE A 218     5990   4750   5417   -104    227   -197
ATOM   1802  CD1 ILE A 218       6.853   3.097  -8.524  1.00 32.86           C  
ANISOU 1802  CD1 ILE A 218     4794   3625   4067   -142    106   -296
ATOM   1803  H   ILE A 218       9.738   1.944  -4.077  1.00 31.06           H  
ATOM   1804  HA  ILE A 218       6.820   1.968  -4.501  1.00 36.81           H  
ATOM   1805  HB  ILE A 218       8.020   3.412  -6.113  1.00 37.52           H  
ATOM   1806 HG13 ILE A 218       5.999   2.461  -6.667  1.00 34.12           H  
ATOM   1807 HG12 ILE A 218       6.730   1.105  -7.571  1.00 34.12           H  
ATOM   1808 HG21 ILE A 218      10.172   2.164  -6.357  1.00 42.52           H  
ATOM   1809 HG22 ILE A 218       9.287   0.952  -7.273  1.00 42.52           H  
ATOM   1810 HG23 ILE A 218       9.525   2.614  -7.891  1.00 42.52           H  
ATOM   1811 HD11 ILE A 218       6.432   2.663  -9.431  1.00 32.86           H  
ATOM   1812 HD12 ILE A 218       6.093   3.859  -8.351  1.00 32.86           H  
ATOM   1813 HD13 ILE A 218       7.797   3.636  -8.598  1.00 32.86           H  
ATOM   1814  N   GLY A 219       7.146  -0.668  -5.184  1.00 37.59           N  
ANISOU 1814  N   GLY A 219     5349   4262   4671   -117    136   -219
ATOM   1815  CA  GLY A 219       7.518  -2.050  -5.468  1.00 27.27           C  
ANISOU 1815  CA  GLY A 219     4037   2948   3378   -148    155   -240
ATOM   1816  C   GLY A 219       7.996  -2.253  -6.899  1.00 29.97           C  
ANISOU 1816  C   GLY A 219     4394   3230   3765   -184    191   -269
ATOM   1817  O   GLY A 219       7.440  -1.648  -7.810  1.00 34.59           O  
ANISOU 1817  O   GLY A 219     4997   3794   4352   -198    179   -302
ATOM   1818  H   GLY A 219       6.181  -0.409  -5.333  1.00 37.59           H  
ATOM   1819  HA3 GLY A 219       6.795  -2.830  -5.231  1.00 27.27           H  
ATOM   1820  HA2 GLY A 219       8.300  -2.302  -4.752  1.00 27.27           H  
ATOM   1821  N   ARG A 220       8.936  -3.182  -7.133  1.00 25.59           N  
ANISOU 1821  N   ARG A 220     3833   2645   3244   -203    235   -255
ATOM   1822  CA  ARG A 220       9.480  -3.551  -8.435  1.00 32.39           C  
ANISOU 1822  CA  ARG A 220     4709   3445   4153   -234    271   -276
ATOM   1823  C   ARG A 220       9.083  -4.965  -8.729  1.00 34.90           C  
ANISOU 1823  C   ARG A 220     5020   3758   4483   -273    279   -313
ATOM   1824  O   ARG A 220       8.030  -5.220  -9.329  1.00 44.01           O  
ANISOU 1824  O   ARG A 220     6184   4903   5635   -297    254   -368
ATOM   1825  CB  ARG A 220      11.036  -3.279  -8.621  1.00 30.33           C  
ANISOU 1825  CB  ARG A 220     4453   3138   3932   -221    319   -225
ATOM   1826  CG  ARG A 220      11.273  -1.796  -8.624  1.00 29.41           C  
ANISOU 1826  CG  ARG A 220     4341   3014   3818   -183    313   -199
ATOM   1827  CD  ARG A 220      11.803  -1.257  -9.960  1.00 38.76           C  
ANISOU 1827  CD  ARG A 220     5537   4179   5012   -195    306   -246
ATOM   1828  NE  ARG A 220      12.063   0.171  -9.868  1.00 46.19           N  
ANISOU 1828  NE  ARG A 220     6477   5093   5981   -167    321   -227
ATOM   1829  CZ  ARG A 220      11.188   1.179  -9.959  1.00 44.07           C  
ANISOU 1829  CZ  ARG A 220     6211   4821   5711   -168    314   -260
ATOM   1830  NH1 ARG A 220       9.948   1.022 -10.482  1.00 42.18           N  
ANISOU 1830  NH1 ARG A 220     5986   4602   5438   -198    291   -308
ATOM   1831  NH2 ARG A 220      11.547   2.428  -9.658  1.00 51.00           N1+
ANISOU 1831  NH2 ARG A 220     7080   5675   6623   -141    331   -248
ATOM   1832  H   ARG A 220       9.284  -3.717  -6.350  1.00 25.59           H  
ATOM   1833  HA  ARG A 220       8.897  -2.977  -9.156  1.00 32.39           H  
ATOM   1834  HB3 ARG A 220      11.324  -3.740  -9.565  1.00 30.33           H  
ATOM   1835  HB2 ARG A 220      11.619  -3.706  -7.805  1.00 30.33           H  
ATOM   1836  HG3 ARG A 220      12.030  -1.735  -7.842  1.00 29.41           H  
ATOM   1837  HG2 ARG A 220      10.428  -1.228  -8.234  1.00 29.41           H  
ATOM   1838  HD3 ARG A 220      11.287  -1.567 -10.869  1.00 38.76           H  
ATOM   1839  HD2 ARG A 220      12.770  -1.726 -10.145  1.00 38.76           H  
ATOM   1840  HE  ARG A 220      13.010   0.480  -9.702  1.00 46.19           H  
ATOM   1841 HH12 ARG A 220       9.313   1.740 -10.802  1.00 42.18           H  
ATOM   1842 HH11 ARG A 220       9.636   0.061 -10.464  1.00 42.18           H  
ATOM   1843 HH22 ARG A 220      10.907   3.170  -9.903  1.00 51.00           H  
ATOM   1844 HH21 ARG A 220      12.448   2.607  -9.237  1.00 51.00           H  
ATOM   1845  N   GLN A 221       9.901  -5.881  -8.293  1.00 30.60           N  
ANISOU 1845  N   GLN A 221     4459   3216   3950   -282    311   -287
ATOM   1846  CA  GLN A 221       9.814  -7.296  -8.686  1.00 30.63           C  
ANISOU 1846  CA  GLN A 221     4452   3209   3978   -322    328   -322
ATOM   1847  C   GLN A 221       9.544  -8.304  -7.519  1.00 29.20           C  
ANISOU 1847  C   GLN A 221     4238   3087   3768   -324    321   -324
ATOM   1848  O   GLN A 221       9.806  -8.000  -6.371  1.00 35.09           O  
ANISOU 1848  O   GLN A 221     4979   3869   4486   -298    324   -278
ATOM   1849  CB  GLN A 221      11.077  -7.552  -9.510  1.00 28.81           C  
ANISOU 1849  CB  GLN A 221     4232   2917   3797   -345    386   -294
ATOM   1850  CG  GLN A 221      11.191  -6.886 -10.871  1.00 38.37           C  
ANISOU 1850  CG  GLN A 221     5471   4067   5042   -347    396   -305
ATOM   1851  CD  GLN A 221      12.594  -7.092 -11.479  1.00 40.92           C  
ANISOU 1851  CD  GLN A 221     5806   4327   5415   -366    447   -278
ATOM   1852  OE1 GLN A 221      13.319  -6.142 -11.579  1.00 41.28           O  
ANISOU 1852  OE1 GLN A 221     5861   4351   5471   -345    469   -224
ATOM   1853  NE2 GLN A 221      12.845  -8.302 -11.930  1.00 47.92           N  
ANISOU 1853  NE2 GLN A 221     6694   5180   6333   -405    461   -318
ATOM   1854  H   GLN A 221      10.749  -5.627  -7.806  1.00 30.60           H  
ATOM   1855  HA  GLN A 221       8.983  -7.388  -9.385  1.00 30.63           H  
ATOM   1856  HB3 GLN A 221      11.183  -8.623  -9.684  1.00 28.81           H  
ATOM   1857  HB2 GLN A 221      11.972  -7.293  -8.945  1.00 28.81           H  
ATOM   1858  HG3 GLN A 221      11.006  -5.812 -10.868  1.00 38.37           H  
ATOM   1859  HG2 GLN A 221      10.471  -7.259 -11.601  1.00 38.37           H  
ATOM   1860 HE22 GLN A 221      13.777  -8.616 -12.162  1.00 47.92           H  
ATOM   1861 HE21 GLN A 221      12.197  -9.077 -11.925  1.00 47.92           H  
ATOM   1862  N   ARG A 222       9.184  -9.498  -7.919  1.00 32.49           N  
ANISOU 1862  N   ARG A 222     4635   3514   4196   -355    311   -380
ATOM   1863  CA  ARG A 222       8.948 -10.699  -7.046  1.00 31.22           C  
ANISOU 1863  CA  ARG A 222     4437   3411   4016   -361    307   -398
ATOM   1864  C   ARG A 222      10.229 -11.492  -6.774  1.00 32.98           C  
ANISOU 1864  C   ARG A 222     4645   3618   4266   -396    373   -374
ATOM   1865  O   ARG A 222      11.290 -11.313  -7.392  1.00 33.21           O  
ANISOU 1865  O   ARG A 222     4692   3588   4338   -422    411   -363
ATOM   1866  CB  ARG A 222       7.776 -11.490  -7.501  1.00 42.38           C  
ANISOU 1866  CB  ARG A 222     5829   4845   5427   -372    253   -480
ATOM   1867  CG  ARG A 222       6.365 -10.975  -7.231  1.00 50.01           C  
ANISOU 1867  CG  ARG A 222     6828   5794   6380   -358    194   -512
ATOM   1868  CD  ARG A 222       5.328 -11.530  -8.322  1.00 44.18           C  
ANISOU 1868  CD  ARG A 222     6074   5084   5627   -360    125   -589
ATOM   1869  NE  ARG A 222       5.122 -12.984  -8.434  1.00 44.54           N  
ANISOU 1869  NE  ARG A 222     6080   5138   5707   -389    139   -636
ATOM   1870  CZ  ARG A 222       5.586 -13.890  -9.286  1.00 49.11           C  
ANISOU 1870  CZ  ARG A 222     6662   5666   6330   -424    149   -675
ATOM   1871  NH1 ARG A 222       6.404 -13.449 -10.199  1.00 45.63           N  
ANISOU 1871  NH1 ARG A 222     6267   5164   5906   -435    150   -672
ATOM   1872  NH2 ARG A 222       5.404 -15.184  -9.071  1.00 49.65           N1+
ANISOU 1872  NH2 ARG A 222     6686   5748   6430   -449    160   -721
ATOM   1873  H   ARG A 222       9.027  -9.674  -8.901  1.00 32.49           H  
ATOM   1874  HA  ARG A 222       8.756 -10.399  -6.016  1.00 31.22           H  
ATOM   1875  HB3 ARG A 222       7.794 -12.432  -6.952  1.00 42.38           H  
ATOM   1876  HB2 ARG A 222       8.016 -11.870  -8.494  1.00 42.38           H  
ATOM   1877  HG3 ARG A 222       6.416  -9.890  -7.319  1.00 50.01           H  
ATOM   1878  HG2 ARG A 222       5.922 -11.147  -6.250  1.00 50.01           H  
ATOM   1879  HD3 ARG A 222       5.627 -11.085  -9.271  1.00 44.18           H  
ATOM   1880  HD2 ARG A 222       4.393 -10.997  -8.151  1.00 44.18           H  
ATOM   1881  HE  ARG A 222       4.458 -13.234  -7.716  1.00 44.54           H  
ATOM   1882 HH12 ARG A 222       6.644 -13.975 -11.027  1.00 45.63           H  
ATOM   1883 HH11 ARG A 222       6.523 -12.446 -10.235  1.00 45.63           H  
ATOM   1884 HH22 ARG A 222       5.904 -15.794  -9.702  1.00 49.65           H  
ATOM   1885 HH21 ARG A 222       5.012 -15.487  -8.191  1.00 49.65           H  
ATOM   1886  N   PHE A 223      10.130 -12.309  -5.736  1.00 32.13           N  
ANISOU 1886  N   PHE A 223     4508   3566   4134   -400    387   -369
ATOM   1887  CA  PHE A 223      11.203 -13.224  -5.495  1.00 34.39           C  
ANISOU 1887  CA  PHE A 223     4785   3843   4440   -442    454   -346
ATOM   1888  C   PHE A 223      10.638 -14.491  -4.870  1.00 35.59           C  
ANISOU 1888  C   PHE A 223     4888   4063   4571   -459    460   -383
ATOM   1889  O   PHE A 223       9.577 -14.475  -4.242  1.00 35.17           O  
ANISOU 1889  O   PHE A 223     4811   4069   4483   -430    413   -415
ATOM   1890  CB  PHE A 223      12.339 -12.505  -4.640  1.00 35.35           C  
ANISOU 1890  CB  PHE A 223     4945   3939   4549   -432    494   -256
ATOM   1891  CG  PHE A 223      11.999 -12.081  -3.258  1.00 34.09           C  
ANISOU 1891  CG  PHE A 223     4789   3831   4333   -390    474   -217
ATOM   1892  CD1 PHE A 223      11.780 -12.930  -2.126  1.00 34.88           C  
ANISOU 1892  CD1 PHE A 223     4861   3994   4396   -401    489   -221
ATOM   1893  CD2 PHE A 223      11.792 -10.721  -3.042  1.00 33.05           C  
ANISOU 1893  CD2 PHE A 223     4686   3685   4185   -343    442   -177
ATOM   1894  CE1 PHE A 223      11.561 -12.385  -0.840  1.00 33.37           C  
ANISOU 1894  CE1 PHE A 223     4678   3849   4152   -363    469   -184
ATOM   1895  CE2 PHE A 223      11.493 -10.189  -1.782  1.00 33.15           C  
ANISOU 1895  CE2 PHE A 223     4703   3743   4149   -304    421   -141
ATOM   1896  CZ  PHE A 223      11.497 -11.026  -0.661  1.00 34.71           C  
ANISOU 1896  CZ  PHE A 223     4879   4000   4308   -313    433   -142
ATOM   1897  H   PHE A 223       9.336 -12.395  -5.117  1.00 32.13           H  
ATOM   1898  HA  PHE A 223      11.682 -13.536  -6.423  1.00 34.39           H  
ATOM   1899  HB3 PHE A 223      12.837 -11.736  -5.231  1.00 35.35           H  
ATOM   1900  HB2 PHE A 223      13.231 -13.122  -4.530  1.00 35.35           H  
ATOM   1901  HD1 PHE A 223      11.752 -13.999  -2.278  1.00 34.88           H  
ATOM   1902  HD2 PHE A 223      11.847 -10.046  -3.883  1.00 33.05           H  
ATOM   1903  HE1 PHE A 223      11.356 -13.008   0.019  1.00 33.37           H  
ATOM   1904  HE2 PHE A 223      11.405  -9.143  -1.527  1.00 33.15           H  
ATOM   1905  HZ  PHE A 223      11.357 -10.634   0.335  1.00 34.71           H  
ATOM   1906  N   LYS A 224      11.313 -15.655  -5.125  1.00 37.04           N  
ANISOU 1906  N   LYS A 224     5056   4239   4778   -510    521   -382
ATOM   1907  CA  LYS A 224      11.152 -16.902  -4.396  1.00 40.43           C  
ANISOU 1907  CA  LYS A 224     5437   4731   5194   -539    548   -418
ATOM   1908  C   LYS A 224      12.228 -16.848  -3.300  1.00 38.95           C  
ANISOU 1908  C   LYS A 224     5274   4546   4980   -563    615   -343
ATOM   1909  O   LYS A 224      13.394 -16.489  -3.561  1.00 34.12           O  
ANISOU 1909  O   LYS A 224     4694   3876   4394   -599    664   -302
ATOM   1910  CB  LYS A 224      11.369 -18.107  -5.332  1.00 41.13           C  
ANISOU 1910  CB  LYS A 224     5483   4808   5335   -588    563   -493
ATOM   1911  CG  LYS A 224      10.483 -19.329  -5.089  1.00 45.07           C  
ANISOU 1911  CG  LYS A 224     5934   5355   5834   -638    620   -520
ATOM   1912  CD  LYS A 224      10.716 -20.469  -6.124  1.00 53.94           C  
ANISOU 1912  CD  LYS A 224     7022   6450   7022   -691    642   -584
ATOM   1913  CE  LYS A 224      12.193 -21.107  -6.022  1.00 53.46           C  
ANISOU 1913  CE  LYS A 224     7012   6303   6999   -719    679   -533
ATOM   1914  NZ  LYS A 224      12.340 -22.206  -7.055  1.00 47.24           N1+
ANISOU 1914  NZ  LYS A 224     6193   5481   6276   -769    696   -594
ATOM   1915  H   LYS A 224      12.128 -15.595  -5.719  1.00 37.04           H  
ATOM   1916  HA  LYS A 224      10.149 -16.870  -3.969  1.00 40.43           H  
ATOM   1917  HB3 LYS A 224      12.430 -18.352  -5.382  1.00 41.13           H  
ATOM   1918  HB2 LYS A 224      11.063 -17.863  -6.349  1.00 41.13           H  
ATOM   1919  HG3 LYS A 224       9.437 -19.025  -5.059  1.00 45.07           H  
ATOM   1920  HG2 LYS A 224      10.606 -19.677  -4.063  1.00 45.07           H  
ATOM   1921  HD3 LYS A 224      10.421 -20.025  -7.075  1.00 53.94           H  
ATOM   1922  HD2 LYS A 224       9.989 -21.273  -6.005  1.00 53.94           H  
ATOM   1923  HE3 LYS A 224      12.335 -21.508  -5.018  1.00 53.46           H  
ATOM   1924  HE2 LYS A 224      13.036 -20.439  -6.195  1.00 53.46           H  
ATOM   1925  HZ1 LYS A 224      12.399 -21.927  -8.024  1.00 47.24           H  
ATOM   1926  HZ2 LYS A 224      13.250 -22.535  -6.767  1.00 47.24           H  
ATOM   1927  HZ3 LYS A 224      11.557 -22.839  -6.970  1.00 47.24           H  
ATOM   1928  N   VAL A 225      11.887 -17.078  -2.093  1.00 38.23           N  
ANISOU 1928  N   VAL A 225     5174   4519   4834   -546    616   -327
ATOM   1929  CA  VAL A 225      12.798 -17.140  -0.904  1.00 35.80           C  
ANISOU 1929  CA  VAL A 225     4901   4210   4490   -567    673   -252
ATOM   1930  C   VAL A 225      13.648 -18.445  -0.919  1.00 45.85           C  
ANISOU 1930  C   VAL A 225     6156   5480   5784   -644    748   -267
ATOM   1931  O   VAL A 225      13.153 -19.447  -1.342  1.00 44.01           O  
ANISOU 1931  O   VAL A 225     5861   5298   5562   -673    760   -342
ATOM   1932  CB  VAL A 225      12.034 -17.090   0.460  1.00 35.30           C  
ANISOU 1932  CB  VAL A 225     4831   4221   4362   -534    656   -239
ATOM   1933  CG1 VAL A 225      12.801 -17.440   1.705  1.00 37.12           C  
ANISOU 1933  CG1 VAL A 225     5105   4448   4550   -563    717   -164
ATOM   1934  CG2 VAL A 225      11.387 -15.746   0.596  1.00 44.13           C  
ANISOU 1934  CG2 VAL A 225     5970   5338   5460   -461    583   -219
ATOM   1935  H   VAL A 225      10.941 -17.358  -1.879  1.00 38.23           H  
ATOM   1936  HA  VAL A 225      13.561 -16.362  -0.913  1.00 35.80           H  
ATOM   1937  HB  VAL A 225      11.194 -17.784   0.431  1.00 35.30           H  
ATOM   1938 HG11 VAL A 225      13.147 -18.473   1.719  1.00 37.12           H  
ATOM   1939 HG12 VAL A 225      13.749 -16.903   1.695  1.00 37.12           H  
ATOM   1940 HG13 VAL A 225      12.376 -17.024   2.619  1.00 37.12           H  
ATOM   1941 HG21 VAL A 225      10.612 -15.493  -0.128  1.00 44.13           H  
ATOM   1942 HG22 VAL A 225      10.863 -15.535   1.528  1.00 44.13           H  
ATOM   1943 HG23 VAL A 225      12.138 -15.028   0.267  1.00 44.13           H  
ATOM   1944  N   LEU A 226      14.944 -18.360  -0.526  1.00 41.66           N  
ANISOU 1944  N   LEU A 226     5679   4888   5261   -677    797   -199
ATOM   1945  CA  LEU A 226      15.862 -19.405  -0.337  1.00 39.77           C  
ANISOU 1945  CA  LEU A 226     5437   4640   5032   -757    873   -199
ATOM   1946  C   LEU A 226      16.145 -19.676   1.167  1.00 40.06           C  
ANISOU 1946  C   LEU A 226     5507   4709   5006   -784    923   -142
ATOM   1947  O   LEU A 226      15.557 -20.528   1.766  1.00 33.52           O  
ANISOU 1947  O   LEU A 226     4649   3921   4165   -847    983   -170
ATOM   1948  CB  LEU A 226      17.148 -19.314  -1.198  1.00 36.59           C  
ANISOU 1948  CB  LEU A 226     5080   4143   4679   -785    895   -162
ATOM   1949  CG  LEU A 226      16.821 -19.205  -2.725  1.00 38.07           C  
ANISOU 1949  CG  LEU A 226     5234   4296   4933   -781    863   -226
ATOM   1950  CD1 LEU A 226      18.171 -19.037  -3.485  1.00 40.10           C  
ANISOU 1950  CD1 LEU A 226     5548   4458   5232   -794    877   -179
ATOM   1951  CD2 LEU A 226      16.042 -20.473  -3.186  1.00 43.09           C  
ANISOU 1951  CD2 LEU A 226     5800   4973   5600   -834    891   -312
ATOM   1952  H   LEU A 226      15.304 -17.495  -0.148  1.00 41.66           H  
ATOM   1953  HA  LEU A 226      15.335 -20.297  -0.674  1.00 39.77           H  
ATOM   1954  HB3 LEU A 226      17.774 -20.184  -0.998  1.00 36.59           H  
ATOM   1955  HB2 LEU A 226      17.728 -18.492  -0.780  1.00 36.59           H  
ATOM   1956  HG  LEU A 226      16.255 -18.290  -2.897  1.00 38.07           H  
ATOM   1957 HD11 LEU A 226      18.344 -19.784  -4.260  1.00 40.10           H  
ATOM   1958 HD12 LEU A 226      18.137 -18.099  -4.038  1.00 40.10           H  
ATOM   1959 HD13 LEU A 226      19.008 -19.006  -2.787  1.00 40.10           H  
ATOM   1960 HD21 LEU A 226      14.980 -20.227  -3.179  1.00 43.09           H  
ATOM   1961 HD22 LEU A 226      16.262 -20.666  -4.236  1.00 43.09           H  
ATOM   1962 HD23 LEU A 226      16.325 -21.295  -2.528  1.00 43.09           H  
ATOM   1963  N   GLU A 227      16.990 -18.811   1.829  1.00 38.92           N  
ANISOU 1963  N   GLU A 227     5422   4547   4817   -739    899    -66
ATOM   1964  CA  GLU A 227      17.367 -18.956   3.220  1.00 41.51           C  
ANISOU 1964  CA  GLU A 227     5799   4892   5080   -763    940     -2
ATOM   1965  C   GLU A 227      17.473 -17.535   3.797  1.00 37.08           C  
ANISOU 1965  C   GLU A 227     5281   4333   4475   -687    884     54
ATOM   1966  O   GLU A 227      18.068 -16.680   3.134  1.00 38.27           O  
ANISOU 1966  O   GLU A 227     5449   4438   4653   -631    830     72
ATOM   1967  CB  GLU A 227      18.788 -19.591   3.344  1.00 48.98           C  
ANISOU 1967  CB  GLU A 227     6813   5765   6032   -827    998     61
ATOM   1968  CG  GLU A 227      18.971 -21.064   2.798  1.00 53.77           C  
ANISOU 1968  CG  GLU A 227     7384   6388   6660   -918   1072     15
ATOM   1969  CD  GLU A 227      18.175 -22.162   3.576  1.00 56.73           C  
ANISOU 1969  CD  GLU A 227     7722   6852   6979   -957   1119    -17
ATOM   1970  OE1 GLU A 227      17.897 -22.000   4.783  1.00 53.81           O  
ANISOU 1970  OE1 GLU A 227     7372   6525   6548   -917   1098     12
ATOM   1971  OE2 GLU A 227      17.759 -23.168   2.970  1.00 50.60           O1-
ANISOU 1971  OE2 GLU A 227     6894   6108   6223  -1027   1176    -76
ATOM   1972  H   GLU A 227      17.164 -17.869   1.508  1.00 38.92           H  
ATOM   1973  HA  GLU A 227      16.709 -19.493   3.903  1.00 41.51           H  
ATOM   1974  HB3 GLU A 227      19.026 -19.731   4.399  1.00 48.98           H  
ATOM   1975  HB2 GLU A 227      19.572 -19.005   2.864  1.00 48.98           H  
ATOM   1976  HG3 GLU A 227      20.025 -21.342   2.779  1.00 53.77           H  
ATOM   1977  HG2 GLU A 227      18.849 -21.117   1.716  1.00 53.77           H  
ATOM   1978  N   LEU A 228      16.909 -17.364   4.975  1.00 39.39           N  
ANISOU 1978  N   LEU A 228     5586   4680   4700   -688    899     76
ATOM   1979  CA  LEU A 228      16.970 -16.085   5.725  1.00 42.26           C  
ANISOU 1979  CA  LEU A 228     5991   5049   5017   -621    848    130
ATOM   1980  C   LEU A 228      18.043 -16.216   6.873  1.00 38.41           C  
ANISOU 1980  C   LEU A 228     5588   4537   4470   -647    883    216
ATOM   1981  O   LEU A 228      18.165 -17.220   7.521  1.00 40.66           O  
ANISOU 1981  O   LEU A 228     5884   4838   4726   -720    951    218
ATOM   1982  CB  LEU A 228      15.707 -15.973   6.492  1.00 37.22           C  
ANISOU 1982  CB  LEU A 228     5291   4502   4349   -577    809     73
ATOM   1983  CG  LEU A 228      14.578 -15.548   5.528  1.00 44.80           C  
ANISOU 1983  CG  LEU A 228     6221   5471   5331   -499    726     44
ATOM   1984  CD1 LEU A 228      13.304 -15.659   6.235  1.00 50.09           C  
ANISOU 1984  CD1 LEU A 228     6879   6080   6072   -497    708     20
ATOM   1985  CD2 LEU A 228      14.836 -14.115   5.053  1.00 45.41           C  
ANISOU 1985  CD2 LEU A 228     6224   5639   5390   -486    706    -36
ATOM   1986  H   LEU A 228      16.766 -18.210   5.506  1.00 39.39           H  
ATOM   1987  HA  LEU A 228      17.199 -15.186   5.152  1.00 42.26           H  
ATOM   1988  HB3 LEU A 228      15.783 -15.197   7.253  1.00 37.22           H  
ATOM   1989  HB2 LEU A 228      15.444 -16.896   7.009  1.00 37.22           H  
ATOM   1990  HG  LEU A 228      14.611 -16.161   4.627  1.00 44.80           H  
ATOM   1991 HD11 LEU A 228      13.199 -14.778   6.869  1.00 50.09           H  
ATOM   1992 HD12 LEU A 228      12.466 -15.622   5.539  1.00 50.09           H  
ATOM   1993 HD13 LEU A 228      13.064 -16.608   6.714  1.00 50.09           H  
ATOM   1994 HD21 LEU A 228      15.766 -13.797   5.523  1.00 45.41           H  
ATOM   1995 HD22 LEU A 228      14.911 -14.199   3.969  1.00 45.41           H  
ATOM   1996 HD23 LEU A 228      14.072 -13.362   5.249  1.00 45.41           H  
ATOM   1997  N   ARG A 229      18.819 -15.072   6.982  1.00 38.82           N  
ANISOU 1997  N   ARG A 229     5701   4548   4502   -590    835    284
ATOM   1998  CA  ARG A 229      19.904 -14.858   7.897  1.00 42.91           C  
ANISOU 1998  CA  ARG A 229     6310   5033   4961   -606    852    368
ATOM   1999  C   ARG A 229      19.601 -13.483   8.565  1.00 43.55           C  
ANISOU 1999  C   ARG A 229     6419   5121   5007   -523    782    408
ATOM   2000  O   ARG A 229      19.708 -12.466   7.930  1.00 45.46           O  
ANISOU 2000  O   ARG A 229     6653   5329   5291   -458    721    410
ATOM   2001  CB  ARG A 229      21.164 -14.861   7.031  1.00 41.23           C  
ANISOU 2001  CB  ARG A 229     6170   4716   4781   -637    867    426
ATOM   2002  CG  ARG A 229      22.523 -14.780   7.815  1.00 44.12           C  
ANISOU 2002  CG  ARG A 229     6643   5034   5087   -648    871    516
ATOM   2003  CD  ARG A 229      23.702 -15.056   6.893  1.00 45.28           C  
ANISOU 2003  CD  ARG A 229     6862   5072   5270   -677    878    568
ATOM   2004  NE  ARG A 229      23.963 -14.012   5.865  1.00 45.83           N  
ANISOU 2004  NE  ARG A 229     6929   5080   5403   -603    811    575
ATOM   2005  CZ  ARG A 229      24.881 -14.017   4.977  1.00 45.13           C  
ANISOU 2005  CZ  ARG A 229     6891   4895   5360   -608    801    610
ATOM   2006  NH1 ARG A 229      25.765 -15.038   4.903  1.00 35.07           N  
ANISOU 2006  NH1 ARG A 229     5680   3570   4075   -684    850    645
ATOM   2007  NH2 ARG A 229      24.925 -13.016   4.069  1.00 50.35           N1+
ANISOU 2007  NH2 ARG A 229     7541   5510   6078   -537    742    607
ATOM   2008  H   ARG A 229      18.710 -14.466   6.181  1.00 38.82           H  
ATOM   2009  HA  ARG A 229      19.941 -15.665   8.628  1.00 42.91           H  
ATOM   2010  HB3 ARG A 229      21.173 -13.994   6.370  1.00 41.23           H  
ATOM   2011  HB2 ARG A 229      21.177 -15.785   6.453  1.00 41.23           H  
ATOM   2012  HG3 ARG A 229      22.486 -15.506   8.627  1.00 44.12           H  
ATOM   2013  HG2 ARG A 229      22.564 -13.764   8.208  1.00 44.12           H  
ATOM   2014  HD3 ARG A 229      23.439 -15.969   6.358  1.00 45.28           H  
ATOM   2015  HD2 ARG A 229      24.551 -15.344   7.513  1.00 45.28           H  
ATOM   2016  HE  ARG A 229      23.420 -13.170   5.986  1.00 45.83           H  
ATOM   2017 HH12 ARG A 229      26.449 -15.068   4.161  1.00 35.07           H  
ATOM   2018 HH11 ARG A 229      25.654 -15.781   5.579  1.00 35.07           H  
ATOM   2019 HH22 ARG A 229      25.712 -12.872   3.453  1.00 50.35           H  
ATOM   2020 HH21 ARG A 229      24.295 -12.240   4.216  1.00 50.35           H  
ATOM   2021  N   THR A 230      19.301 -13.444   9.858  1.00 34.76           N  
ANISOU 2021  N   THR A 230     5338   4052   3817   -527    793    436
ATOM   2022  CA  THR A 230      19.264 -12.272  10.692  1.00 42.06           C  
ANISOU 2022  CA  THR A 230     6310   4966   4703   -457    730    490
ATOM   2023  C   THR A 230      20.788 -11.894  10.952  1.00 50.12           C  
ANISOU 2023  C   THR A 230     7443   5900   5702   -473    733    580
ATOM   2024  O   THR A 230      21.588 -12.758  11.299  1.00 51.31           O  
ANISOU 2024  O   THR A 230     7641   6028   5826   -552    797    604
ATOM   2025  CB  THR A 230      18.531 -12.494  12.057  1.00 50.40           C  
ANISOU 2025  CB  THR A 230     7347   6114   5687   -445    730    472
ATOM   2026  OG1 THR A 230      17.452 -13.350  11.811  1.00 60.31           O  
ANISOU 2026  OG1 THR A 230     8504   7442   6968   -415    706    390
ATOM   2027  CG2 THR A 230      17.899 -11.202  12.540  1.00 53.84           C  
ANISOU 2027  CG2 THR A 230     7846   6530   6079   -378    667    537
ATOM   2028  H   THR A 230      19.277 -14.349  10.307  1.00 34.76           H  
ATOM   2029  HA  THR A 230      18.745 -11.457  10.187  1.00 42.06           H  
ATOM   2030  HB  THR A 230      19.202 -12.923  12.802  1.00 50.40           H  
ATOM   2031  HG1 THR A 230      17.733 -14.202  11.468  1.00 60.31           H  
ATOM   2032 HG21 THR A 230      16.938 -11.109  12.036  1.00 53.84           H  
ATOM   2033 HG22 THR A 230      17.704 -11.189  13.613  1.00 53.84           H  
ATOM   2034 HG23 THR A 230      18.594 -10.401  12.290  1.00 53.84           H  
ATOM   2035  N   GLN A 231      20.979 -10.597  10.875  1.00 54.20           N  
ANISOU 2035  N   GLN A 231     6896   6348   7351    702   -792    962
ATOM   2036  CA  GLN A 231      22.326  -9.991  11.153  1.00 57.36           C  
ANISOU 2036  CA  GLN A 231     7239   6768   7787    782   -743   1016
ATOM   2037  C   GLN A 231      22.462  -9.561  12.585  1.00 61.73           C  
ANISOU 2037  C   GLN A 231     7708   7477   8270    877   -740   1039
ATOM   2038  O   GLN A 231      21.457  -9.443  13.304  1.00 63.68           O  
ANISOU 2038  O   GLN A 231     7939   7812   8444    878   -777   1008
ATOM   2039  CB  GLN A 231      22.509  -8.769  10.253  1.00 57.68           C  
ANISOU 2039  CB  GLN A 231     7312   6750   7853    740   -714    948
ATOM   2040  CG  GLN A 231      21.897  -8.776   8.830  1.00 56.20           C  
ANISOU 2040  CG  GLN A 231     7197   6417   7741    662   -709    930
ATOM   2041  CD  GLN A 231      22.273  -7.661   7.896  1.00 68.88           C  
ANISOU 2041  CD  GLN A 231     8829   7972   9370    631   -677    868
ATOM   2042  OE1 GLN A 231      22.244  -7.795   6.702  1.00 73.32           O  
ANISOU 2042  OE1 GLN A 231     9396   8587   9875    613   -681    794
ATOM   2043  NE2 GLN A 231      22.648  -6.532   8.435  1.00 67.69           N  
ANISOU 2043  NE2 GLN A 231     8694   7717   9309    625   -641    897
ATOM   2044  H   GLN A 231      20.223  -9.957  10.681  1.00 54.20           H  
ATOM   2045  HA  GLN A 231      23.048 -10.807  11.141  1.00 57.36           H  
ATOM   2046  HB3 GLN A 231      23.586  -8.629  10.157  1.00 57.68           H  
ATOM   2047  HB2 GLN A 231      22.209  -7.823  10.704  1.00 57.68           H  
ATOM   2048  HG3 GLN A 231      20.830  -8.992   8.767  1.00 56.20           H  
ATOM   2049  HG2 GLN A 231      22.402  -9.640   8.397  1.00 56.20           H  
ATOM   2050 HE22 GLN A 231      22.771  -5.744   7.816  1.00 67.69           H  
ATOM   2051 HE21 GLN A 231      22.624  -6.393   9.435  1.00 67.69           H  
ATOM   2052  N   SER A 232      23.664  -9.019  12.977  1.00 63.62           N  
ANISOU 2052  N   SER A 232     7890   7751   8531    958   -693   1090
ATOM   2053  CA  SER A 232      23.851  -8.442  14.371  1.00 61.00           C  
ANISOU 2053  CA  SER A 232     7480   7577   8120   1043   -679   1089
ATOM   2054  C   SER A 232      23.015  -7.151  14.524  1.00 69.03           C  
ANISOU 2054  C   SER A 232     8477   8693   9060   1027   -716   1003
ATOM   2055  O   SER A 232      22.499  -6.804  15.632  1.00 71.45           O  
ANISOU 2055  O   SER A 232     8728   9129   9291   1074   -741    994
ATOM   2056  CB  SER A 232      25.345  -8.165  14.363  1.00 62.28           C  
ANISOU 2056  CB  SER A 232     7599   7750   8316   1108   -612   1131
ATOM   2057  OG  SER A 232      25.949  -7.501  15.493  1.00 74.99           O  
ANISOU 2057  OG  SER A 232     9131   9508   9852   1178   -599   1127
ATOM   2058  H   SER A 232      24.484  -9.027  12.387  1.00 63.62           H  
ATOM   2059  HA  SER A 232      23.520  -9.128  15.151  1.00 61.00           H  
ATOM   2060  HB3 SER A 232      25.588  -7.466  13.562  1.00 62.28           H  
ATOM   2061  HB2 SER A 232      25.741  -9.153  14.127  1.00 62.28           H  
ATOM   2062  HG  SER A 232      25.621  -8.007  16.241  1.00 74.99           H  
ATOM   2063  N   ASP A 233      22.784  -6.367  13.430  1.00 75.60           N  
ANISOU 2063  N   ASP A 233     9361   9463   9900    947   -713    911
ATOM   2064  CA  ASP A 233      22.020  -5.141  13.329  1.00 70.65           C  
ANISOU 2064  CA  ASP A 233     8728   8913   9203    908   -735    797
ATOM   2065  C   ASP A 233      20.536  -5.357  13.645  1.00 67.46           C  
ANISOU 2065  C   ASP A 233     8368   8498   8764    832   -781    733
ATOM   2066  O   ASP A 233      19.834  -4.375  13.840  1.00 77.17           O  
ANISOU 2066  O   ASP A 233     9593   9785   9944    796   -796    636
ATOM   2067  CB  ASP A 233      22.081  -4.385  11.918  1.00 70.90           C  
ANISOU 2067  CB  ASP A 233     8800   8878   9260    854   -709    728
ATOM   2068  CG  ASP A 233      23.205  -4.645  10.951  1.00 76.04           C  
ANISOU 2068  CG  ASP A 233     9540   9364   9987    778   -700    733
ATOM   2069  OD1 ASP A 233      23.860  -5.708  10.938  1.00 79.31           O  
ANISOU 2069  OD1 ASP A 233     9991   9716  10429    751   -722    772
ATOM   2070  OD2 ASP A 233      23.200  -3.924   9.894  1.00 62.37           O1-
ANISOU 2070  OD2 ASP A 233     7838   7571   8287    748   -672    696
ATOM   2071  H   ASP A 233      23.192  -6.605  12.538  1.00 75.60           H  
ATOM   2072  HA  ASP A 233      22.239  -4.387  14.085  1.00 70.65           H  
ATOM   2073  HB3 ASP A 233      22.188  -3.315  12.095  1.00 70.90           H  
ATOM   2074  HB2 ASP A 233      21.103  -4.432  11.439  1.00 70.90           H  
ATOM   2075  N   GLY A 234      20.057  -6.668  13.664  1.00 58.83           N  
ANISOU 2075  N   GLY A 234     7317   7336   7701    809   -801    786
ATOM   2076  CA  GLY A 234      18.726  -7.003  13.995  1.00 61.24           C  
ANISOU 2076  CA  GLY A 234     7668   7623   7978    738   -839    737
ATOM   2077  C   GLY A 234      17.803  -6.943  12.792  1.00 60.64           C  
ANISOU 2077  C   GLY A 234     7682   7428   7931    631   -842    671
ATOM   2078  O   GLY A 234      16.826  -7.718  12.652  1.00 57.85           O  
ANISOU 2078  O   GLY A 234     7378   7029   7573    574   -868    660
ATOM   2079  H   GLY A 234      20.656  -7.419  13.350  1.00 58.83           H  
ATOM   2080  HA3 GLY A 234      18.123  -6.560  14.787  1.00 61.24           H  
ATOM   2081  HA2 GLY A 234      18.826  -8.057  14.255  1.00 61.24           H  
ATOM   2082  N   ILE A 235      18.165  -6.149  11.751  1.00 59.04           N  
ANISOU 2082  N   ILE A 235     7502   7177   7755    606   -815    630
ATOM   2083  CA  ILE A 235      17.646  -6.266  10.312  1.00 55.43           C  
ANISOU 2083  CA  ILE A 235     7129   6607   7325    512   -815    575
ATOM   2084  C   ILE A 235      17.979  -7.654   9.803  1.00 49.78           C  
ANISOU 2084  C   ILE A 235     6461   5786   6668    490   -823    641
ATOM   2085  O   ILE A 235      18.934  -8.324  10.172  1.00 48.42           O  
ANISOU 2085  O   ILE A 235     6260   5594   6542    545   -806    722
ATOM   2086  CB  ILE A 235      18.346  -5.172   9.407  1.00 55.49           C  
ANISOU 2086  CB  ILE A 235     7145   6590   7350    501   -782    524
ATOM   2087  CG1 ILE A 235      17.710  -3.788   9.567  1.00 52.10           C  
ANISOU 2087  CG1 ILE A 235     6680   6253   6863    499   -780    439
ATOM   2088  CG2 ILE A 235      18.271  -5.434   7.861  1.00 53.21           C  
ANISOU 2088  CG2 ILE A 235     6941   6177   7099    420   -778    490
ATOM   2089  CD1 ILE A 235      18.680  -2.680   9.552  1.00 53.13           C  
ANISOU 2089  CD1 ILE A 235     6815   6368   7004    488   -747    385
ATOM   2090  H   ILE A 235      18.955  -5.533  11.881  1.00 59.04           H  
ATOM   2091  HA  ILE A 235      16.586  -6.027  10.227  1.00 55.43           H  
ATOM   2092  HB  ILE A 235      19.373  -5.108   9.767  1.00 55.49           H  
ATOM   2093 HG13 ILE A 235      17.292  -3.851  10.571  1.00 52.10           H  
ATOM   2094 HG12 ILE A 235      16.853  -3.615   8.915  1.00 52.10           H  
ATOM   2095 HG21 ILE A 235      18.856  -4.671   7.347  1.00 53.21           H  
ATOM   2096 HG22 ILE A 235      18.802  -6.329   7.537  1.00 53.21           H  
ATOM   2097 HG23 ILE A 235      17.235  -5.450   7.521  1.00 53.21           H  
ATOM   2098 HD11 ILE A 235      18.203  -1.736   9.816  1.00 53.13           H  
ATOM   2099 HD12 ILE A 235      19.641  -2.929  10.003  1.00 53.13           H  
ATOM   2100 HD13 ILE A 235      18.876  -2.641   8.481  1.00 53.13           H  
ATOM   2101  N   GLN A 236      17.068  -8.249   9.048  1.00 42.30           N  
ANISOU 2101  N   GLN A 236     5582   4771   5719    412   -844    606
ATOM   2102  CA  GLN A 236      17.115  -9.568   8.415  1.00 41.02           C  
ANISOU 2102  CA  GLN A 236     5464   4517   5605    382   -857    655
ATOM   2103  C   GLN A 236      17.702  -9.402   6.927  1.00 37.16           C  
ANISOU 2103  C   GLN A 236     5022   3927   5169    340   -837    628
ATOM   2104  O   GLN A 236      17.633  -8.287   6.377  1.00 35.74           O  
ANISOU 2104  O   GLN A 236     4864   3740   4976    310   -820    558
ATOM   2105  CB  GLN A 236      15.770 -10.262   8.668  1.00 38.96           C  
ANISOU 2105  CB  GLN A 236     5247   4246   5310    324   -891    635
ATOM   2106  CG  GLN A 236      15.690 -11.786   8.506  1.00 46.26           C  
ANISOU 2106  CG  GLN A 236     6182   5130   6264    326   -915    712
ATOM   2107  CD  GLN A 236      14.445 -12.470   9.006  1.00 48.92           C  
ANISOU 2107  CD  GLN A 236     6539   5494   6554    296   -946    708
ATOM   2108  OE1 GLN A 236      14.490 -13.556   9.495  1.00 42.41           O  
ANISOU 2108  OE1 GLN A 236     5719   4717   5678    273   -946    646
ATOM   2109  NE2 GLN A 236      13.304 -11.741   8.925  1.00 53.20           N  
ANISOU 2109  NE2 GLN A 236     7090   6005   7118    296   -968    775
ATOM   2110  H   GLN A 236      16.284  -7.726   8.686  1.00 42.30           H  
ATOM   2111  HA  GLN A 236      17.946 -10.122   8.852  1.00 41.02           H  
ATOM   2112  HB3 GLN A 236      14.933  -9.698   8.256  1.00 38.96           H  
ATOM   2113  HB2 GLN A 236      15.578 -10.011   9.712  1.00 38.96           H  
ATOM   2114  HG3 GLN A 236      16.590 -12.214   8.949  1.00 46.26           H  
ATOM   2115  HG2 GLN A 236      15.750 -12.076   7.457  1.00 46.26           H  
ATOM   2116 HE22 GLN A 236      12.562 -12.097   9.509  1.00 53.20           H  
ATOM   2117 HE21 GLN A 236      13.268 -10.812   8.530  1.00 53.20           H  
ATOM   2118  N   GLN A 237      18.246 -10.480   6.417  1.00 39.43           N  
ANISOU 2118  N   GLN A 237     5322   4139   5521    338   -836    684
ATOM   2119  CA  GLN A 237      18.941 -10.617   5.148  1.00 38.28           C  
ANISOU 2119  CA  GLN A 237     5220   3892   5432    294   -819    656
ATOM   2120  C   GLN A 237      18.551 -11.912   4.529  1.00 36.51           C  
ANISOU 2120  C   GLN A 237     5047   3601   5223    234   -851    657
ATOM   2121  O   GLN A 237      18.588 -12.994   5.141  1.00 39.07           O  
ANISOU 2121  O   GLN A 237     5358   3940   5546    246   -876    714
ATOM   2122  CB  GLN A 237      20.451 -10.492   5.411  1.00 45.39           C  
ANISOU 2122  CB  GLN A 237     6081   4755   6411    349   -779    714
ATOM   2123  CG  GLN A 237      21.220 -10.161   4.043  1.00 47.11           C  
ANISOU 2123  CG  GLN A 237     6329   4900   6671    319   -746    660
ATOM   2124  CD  GLN A 237      22.708 -10.364   4.252  1.00 53.68           C  
ANISOU 2124  CD  GLN A 237     7112   5774   7509    383   -701    671
ATOM   2125  OE1 GLN A 237      23.202 -10.964   5.243  1.00 54.32           O  
ANISOU 2125  OE1 GLN A 237     7131   5936   7572    456   -692    728
ATOM   2126  NE2 GLN A 237      23.518  -9.945   3.269  1.00 53.74           N  
ANISOU 2126  NE2 GLN A 237     7147   5732   7540    357   -673    616
ATOM   2127  H   GLN A 237      18.160 -11.324   6.966  1.00 39.43           H  
ATOM   2128  HA  GLN A 237      18.530  -9.893   4.445  1.00 38.28           H  
ATOM   2129  HB3 GLN A 237      20.792 -11.410   5.890  1.00 45.39           H  
ATOM   2130  HB2 GLN A 237      20.767  -9.667   6.049  1.00 45.39           H  
ATOM   2131  HG3 GLN A 237      20.923  -9.152   3.758  1.00 47.11           H  
ATOM   2132  HG2 GLN A 237      20.890 -10.871   3.284  1.00 47.11           H  
ATOM   2133 HE22 GLN A 237      24.523  -9.880   3.349  1.00 53.74           H  
ATOM   2134 HE21 GLN A 237      23.226  -9.385   2.480  1.00 53.74           H  
ATOM   2135  N   ALA A 238      18.056 -11.853   3.329  1.00 35.57           N  
ANISOU 2135  N   ALA A 238     4983   3416   5115    171   -851    593
ATOM   2136  CA  ALA A 238      17.620 -13.023   2.509  1.00 38.26           C  
ANISOU 2136  CA  ALA A 238     5373   3708   5456    110   -884    580
ATOM   2137  C   ALA A 238      18.722 -13.304   1.446  1.00 36.83           C  
ANISOU 2137  C   ALA A 238     5217   3435   5341     76   -871    551
ATOM   2138  O   ALA A 238      19.391 -12.315   1.045  1.00 38.54           O  
ANISOU 2138  O   ALA A 238     5453   3629   5560     60   -848    491
ATOM   2139  CB  ALA A 238      16.255 -12.625   1.957  1.00 35.73           C  
ANISOU 2139  CB  ALA A 238     5099   3420   5058     60   -903    516
ATOM   2140  H   ALA A 238      18.048 -10.998   2.792  1.00 35.57           H  
ATOM   2141  HA  ALA A 238      17.458 -13.874   3.169  1.00 38.26           H  
ATOM   2142  HB1 ALA A 238      15.632 -13.494   1.748  1.00 35.73           H  
ATOM   2143  HB2 ALA A 238      15.619 -12.023   2.606  1.00 35.73           H  
ATOM   2144  HB3 ALA A 238      16.338 -11.969   1.090  1.00 35.73           H  
ATOM   2145  N   LYS A 239      18.734 -14.584   1.137  1.00 31.02           N  
ANISOU 2145  N   LYS A 239     4479   2647   4660     64   -886    589
ATOM   2146  CA  LYS A 239      19.185 -15.108  -0.107  1.00 34.82           C  
ANISOU 2146  CA  LYS A 239     4982   3040   5207     23   -879    551
ATOM   2147  C   LYS A 239      17.829 -15.581  -0.733  1.00 29.52           C  
ANISOU 2147  C   LYS A 239     4366   2364   4486    -46   -919    496
ATOM   2148  O   LYS A 239      17.000 -16.233  -0.063  1.00 34.01           O  
ANISOU 2148  O   LYS A 239     4937   2946   5040    -59   -953    532
ATOM   2149  CB  LYS A 239      20.209 -16.152   0.073  1.00 41.91           C  
ANISOU 2149  CB  LYS A 239     5839   3881   6205     49   -866    620
ATOM   2150  CG  LYS A 239      21.005 -16.577  -1.209  1.00 44.62           C  
ANISOU 2150  CG  LYS A 239     6192   4129   6632     12   -846    573
ATOM   2151  CD  LYS A 239      21.932 -17.729  -0.805  1.00 38.69           C  
ANISOU 2151  CD  LYS A 239     5387   3329   5985     48   -812    642
ATOM   2152  CE  LYS A 239      22.778 -18.173  -2.084  1.00 42.90           C  
ANISOU 2152  CE  LYS A 239     5928   3800   6572    -11   -819    599
ATOM   2153  NZ  LYS A 239      23.594 -19.321  -1.723  1.00 44.62           N1+
ANISOU 2153  NZ  LYS A 239     6082   3999   6874     25   -766    658
ATOM   2154  H   LYS A 239      18.060 -15.226   1.527  1.00 31.02           H  
ATOM   2155  HA  LYS A 239      19.658 -14.308  -0.677  1.00 34.82           H  
ATOM   2156  HB3 LYS A 239      19.713 -17.005   0.536  1.00 41.91           H  
ATOM   2157  HB2 LYS A 239      20.958 -15.840   0.800  1.00 41.91           H  
ATOM   2158  HG3 LYS A 239      21.598 -15.716  -1.519  1.00 44.62           H  
ATOM   2159  HG2 LYS A 239      20.302 -16.946  -1.956  1.00 44.62           H  
ATOM   2160  HD3 LYS A 239      21.355 -18.602  -0.499  1.00 38.69           H  
ATOM   2161  HD2 LYS A 239      22.578 -17.549   0.054  1.00 38.69           H  
ATOM   2162  HE3 LYS A 239      23.356 -17.408  -2.602  1.00 42.90           H  
ATOM   2163  HE2 LYS A 239      22.181 -18.602  -2.889  1.00 42.90           H  
ATOM   2164  HZ1 LYS A 239      22.963 -20.014  -1.348  1.00 44.62           H  
ATOM   2165  HZ2 LYS A 239      24.040 -19.752  -2.520  1.00 44.62           H  
ATOM   2166  HZ3 LYS A 239      24.302 -19.170  -1.019  1.00 44.62           H  
ATOM   2167  N   VAL A 240      17.589 -15.044  -1.947  1.00 33.16           N  
ANISOU 2167  N   VAL A 240     4868   2812   4919    -85   -913    413
ATOM   2168  CA  VAL A 240      16.389 -15.129  -2.755  1.00 37.49           C  
ANISOU 2168  CA  VAL A 240     5467   3376   5400   -139   -945    360
ATOM   2169  C   VAL A 240      16.796 -15.405  -4.206  1.00 36.36           C  
ANISOU 2169  C   VAL A 240     5350   3173   5293   -184   -947    293
ATOM   2170  O   VAL A 240      17.863 -15.063  -4.712  1.00 40.57           O  
ANISOU 2170  O   VAL A 240     5876   3658   5880   -179   -915    259
ATOM   2171  CB  VAL A 240      15.493 -13.833  -2.644  1.00 34.63           C  
ANISOU 2171  CB  VAL A 240     5132   3071   4953   -141   -936    320
ATOM   2172  CG1 VAL A 240      15.205 -13.417  -1.158  1.00 39.87           C  
ANISOU 2172  CG1 VAL A 240     5769   3800   5581   -103   -937    375
ATOM   2173  CG2 VAL A 240      15.976 -12.637  -3.439  1.00 31.79           C  
ANISOU 2173  CG2 VAL A 240     4775   2690   4612   -131   -897    270
ATOM   2174  H   VAL A 240      18.325 -14.590  -2.469  1.00 33.16           H  
ATOM   2175  HA  VAL A 240      15.833 -16.005  -2.420  1.00 37.49           H  
ATOM   2176  HB  VAL A 240      14.472 -14.077  -2.936  1.00 34.63           H  
ATOM   2177 HG11 VAL A 240      14.771 -12.417  -1.165  1.00 39.87           H  
ATOM   2178 HG12 VAL A 240      14.602 -14.096  -0.556  1.00 39.87           H  
ATOM   2179 HG13 VAL A 240      16.165 -13.245  -0.669  1.00 39.87           H  
ATOM   2180 HG21 VAL A 240      15.336 -11.756  -3.487  1.00 31.79           H  
ATOM   2181 HG22 VAL A 240      16.955 -12.231  -3.182  1.00 31.79           H  
ATOM   2182 HG23 VAL A 240      16.070 -12.831  -4.508  1.00 31.79           H  
ATOM   2183  N   GLN A 241      15.819 -16.030  -4.936  1.00 34.83           N  
ANISOU 2183  N   GLN A 241     5183   2985   5066   -227   -984    271
ATOM   2184  CA  GLN A 241      15.765 -16.295  -6.364  1.00 38.35           C  
ANISOU 2184  CA  GLN A 241     5657   3397   5519   -273   -994    192
ATOM   2185  C   GLN A 241      14.686 -15.407  -7.082  1.00 33.12           C  
ANISOU 2185  C   GLN A 241     5042   2784   4757   -293   -997    134
ATOM   2186  O   GLN A 241      13.505 -15.522  -6.769  1.00 36.11           O  
ANISOU 2186  O   GLN A 241     5438   3219   5063   -294  -1015    159
ATOM   2187  CB  GLN A 241      15.436 -17.829  -6.556  1.00 43.25           C  
ANISOU 2187  CB  GLN A 241     6269   4001   6162   -305  -1034    202
ATOM   2188  CG  GLN A 241      15.584 -18.312  -8.044  1.00 44.48           C  
ANISOU 2188  CG  GLN A 241     6445   4132   6322   -353  -1049    111
ATOM   2189  CD  GLN A 241      15.345 -19.787  -8.090  1.00 46.75           C  
ANISOU 2189  CD  GLN A 241     6709   4393   6659   -382  -1083    120
ATOM   2190  OE1 GLN A 241      14.941 -20.385  -7.107  1.00 42.79           O  
ANISOU 2190  OE1 GLN A 241     6171   3865   6223   -362  -1082    193
ATOM   2191  NE2 GLN A 241      15.497 -20.422  -9.220  1.00 60.50           N  
ANISOU 2191  NE2 GLN A 241     8469   6147   8370   -425  -1111     45
ATOM   2192  H   GLN A 241      15.025 -16.404  -4.436  1.00 34.83           H  
ATOM   2193  HA  GLN A 241      16.697 -16.073  -6.885  1.00 38.35           H  
ATOM   2194  HB3 GLN A 241      14.430 -18.093  -6.231  1.00 43.25           H  
ATOM   2195  HB2 GLN A 241      16.114 -18.367  -5.893  1.00 43.25           H  
ATOM   2196  HG3 GLN A 241      16.498 -18.063  -8.581  1.00 44.48           H  
ATOM   2197  HG2 GLN A 241      14.870 -17.767  -8.662  1.00 44.48           H  
ATOM   2198 HE22 GLN A 241      15.209 -21.374  -9.394  1.00 60.50           H  
ATOM   2199 HE21 GLN A 241      15.783 -19.882 -10.024  1.00 60.50           H  
ATOM   2200  N   ILE A 242      15.031 -14.677  -8.191  1.00 33.89           N  
ANISOU 2200  N   ILE A 242     5160   2859   4857   -305   -975     60
ATOM   2201  CA  ILE A 242      14.058 -13.871  -8.914  1.00 37.44           C  
ANISOU 2201  CA  ILE A 242     5653   3353   5218   -316   -970      8
ATOM   2202  C   ILE A 242      13.130 -14.749  -9.750  1.00 39.55           C  
ANISOU 2202  C   ILE A 242     5947   3650   5430   -352  -1008    -23
ATOM   2203  O   ILE A 242      13.518 -15.858 -10.154  1.00 39.15           O  
ANISOU 2203  O   ILE A 242     5893   3569   5413   -380  -1026    -69
ATOM   2204  CB  ILE A 242      14.834 -12.759  -9.765  1.00 31.58           C  
ANISOU 2204  CB  ILE A 242     4924   2579   4497   -314   -934    -58
ATOM   2205  CG1 ILE A 242      15.632 -11.810  -8.828  1.00 37.44           C  
ANISOU 2205  CG1 ILE A 242     5636   3302   5289   -273   -895    -20
ATOM   2206  CG2 ILE A 242      14.080 -11.971 -10.839  1.00 42.81           C  
ANISOU 2206  CG2 ILE A 242     6391   4045   5830   -323   -926   -109
ATOM   2207  CD1 ILE A 242      14.940 -10.969  -7.740  1.00 28.62           C  
ANISOU 2207  CD1 ILE A 242     4517   2243   4115   -245   -885     21
ATOM   2208  H   ILE A 242      16.027 -14.610  -8.344  1.00 33.89           H  
ATOM   2209  HA  ILE A 242      13.349 -13.493  -8.178  1.00 37.44           H  
ATOM   2210  HB  ILE A 242      15.586 -13.332 -10.308  1.00 31.58           H  
ATOM   2211 HG13 ILE A 242      16.186 -11.120  -9.465  1.00 37.44           H  
ATOM   2212 HG12 ILE A 242      16.457 -12.385  -8.408  1.00 37.44           H  
ATOM   2213 HG21 ILE A 242      14.707 -11.383 -11.509  1.00 42.81           H  
ATOM   2214 HG22 ILE A 242      13.500 -12.615 -11.499  1.00 42.81           H  
ATOM   2215 HG23 ILE A 242      13.370 -11.304 -10.349  1.00 42.81           H  
ATOM   2216 HD11 ILE A 242      13.925 -11.286  -7.499  1.00 28.62           H  
ATOM   2217 HD12 ILE A 242      15.419 -11.190  -6.785  1.00 28.62           H  
ATOM   2218 HD13 ILE A 242      14.865  -9.890  -7.874  1.00 28.62           H  
ATOM   2219  N   LEU A 243      11.944 -14.250  -9.981  1.00 40.74           N  
ANISOU 2219  N   LEU A 243     6121   3863   5497   -350  -1016      0
ATOM   2220  CA  LEU A 243      10.918 -14.907 -10.734  1.00 40.23           C  
ANISOU 2220  CA  LEU A 243     6080   3840   5366   -376  -1046    -23
ATOM   2221  C   LEU A 243      10.488 -14.030 -11.936  1.00 43.76           C  
ANISOU 2221  C   LEU A 243     6561   4304   5760   -384  -1032   -102
ATOM   2222  O   LEU A 243      10.648 -12.803 -11.906  1.00 44.76           O  
ANISOU 2222  O   LEU A 243     6701   4424   5882   -368   -994   -124
ATOM   2223  CB  LEU A 243       9.795 -14.968  -9.656  1.00 38.65           C  
ANISOU 2223  CB  LEU A 243     5890   3697   5100   -366  -1052     40
ATOM   2224  CG  LEU A 243       9.996 -15.999  -8.615  1.00 41.55           C  
ANISOU 2224  CG  LEU A 243     6230   4064   5493   -365  -1082    114
ATOM   2225  CD1 LEU A 243       8.873 -15.913  -7.504  1.00 49.27           C  
ANISOU 2225  CD1 LEU A 243     7167   4986   6566   -350  -1078    145
ATOM   2226  CD2 LEU A 243      10.005 -17.311  -9.237  1.00 41.58           C  
ANISOU 2226  CD2 LEU A 243     6242   4116   5441   -347  -1070    174
ATOM   2227  H   LEU A 243      11.927 -13.267  -9.749  1.00 40.74           H  
ATOM   2228  HA  LEU A 243      11.188 -15.923 -11.020  1.00 40.23           H  
ATOM   2229  HB3 LEU A 243       8.867 -15.221 -10.169  1.00 38.65           H  
ATOM   2230  HB2 LEU A 243       9.637 -14.010  -9.161  1.00 38.65           H  
ATOM   2231  HG  LEU A 243      10.896 -15.848  -8.019  1.00 41.55           H  
ATOM   2232 HD11 LEU A 243       8.035 -16.570  -7.737  1.00 49.27           H  
ATOM   2233 HD12 LEU A 243       9.108 -16.165  -6.470  1.00 49.27           H  
ATOM   2234 HD13 LEU A 243       8.359 -14.954  -7.440  1.00 49.27           H  
ATOM   2235 HD21 LEU A 243       9.197 -17.517  -9.939  1.00 41.58           H  
ATOM   2236 HD22 LEU A 243      10.903 -17.790  -9.625  1.00 41.58           H  
ATOM   2237 HD23 LEU A 243       9.759 -17.948  -8.388  1.00 41.58           H  
ATOM   2238  N   PRO A 244       9.923 -14.634 -12.983  1.00 46.24           N  
ANISOU 2238  N   PRO A 244     6888   4647   6033   -408  -1060   -147
ATOM   2239  CA  PRO A 244       9.282 -13.930 -14.080  1.00 49.24           C  
ANISOU 2239  CA  PRO A 244     7298   5051   6359   -411  -1048   -226
ATOM   2240  C   PRO A 244       7.938 -13.388 -13.685  1.00 50.23           C  
ANISOU 2240  C   PRO A 244     7456   5250   6381   -393  -1033   -207
ATOM   2241  O   PRO A 244       7.235 -13.943 -12.854  1.00 52.99           O  
ANISOU 2241  O   PRO A 244     7805   5637   6692   -387  -1041   -143
ATOM   2242  CB  PRO A 244       9.052 -15.127 -15.098  1.00 52.28           C  
ANISOU 2242  CB  PRO A 244     7671   5439   6753   -443  -1090   -285
ATOM   2243  CG  PRO A 244       8.786 -16.399 -14.291  1.00 53.06           C  
ANISOU 2243  CG  PRO A 244     7750   5562   6849   -451  -1126   -217
ATOM   2244  CD  PRO A 244       9.682 -16.136 -13.028  1.00 52.99           C  
ANISOU 2244  CD  PRO A 244     7724   5514   6894   -431  -1107   -132
ATOM   2245  HA  PRO A 244       9.867 -13.184 -14.619  1.00 49.24           H  
ATOM   2246  HB3 PRO A 244      10.063 -15.207 -15.497  1.00 52.28           H  
ATOM   2247  HB2 PRO A 244       8.328 -14.924 -15.887  1.00 52.28           H  
ATOM   2248  HG3 PRO A 244       9.066 -17.372 -14.696  1.00 53.06           H  
ATOM   2249  HG2 PRO A 244       7.758 -16.512 -13.949  1.00 53.06           H  
ATOM   2250  HD2 PRO A 244       9.082 -16.545 -12.216  1.00 52.99           H  
ATOM   2251  HD3 PRO A 244      10.607 -16.696 -13.164  1.00 52.99           H  
ATOM   2252  N   GLU A 245       7.536 -12.256 -14.245  1.00 50.64           N  
ANISOU 2252  N   GLU A 245     7534   5321   6384   -384  -1008   -264
ATOM   2253  CA  GLU A 245       6.488 -11.424 -13.762  1.00 50.41           C  
ANISOU 2253  CA  GLU A 245     7535   5360   6260   -362   -986   -247
ATOM   2254  C   GLU A 245       5.183 -11.716 -14.534  1.00 53.14           C  
ANISOU 2254  C   GLU A 245     7892   5769   6531   -367  -1011   -294
ATOM   2255  O   GLU A 245       4.197 -11.073 -14.271  1.00 59.79           O  
ANISOU 2255  O   GLU A 245     8730   6664   7324   -367  -1035   -258
ATOM   2256  CB  GLU A 245       6.946  -9.998 -13.880  1.00 54.16           C  
ANISOU 2256  CB  GLU A 245     8030   5822   6725   -339   -932   -267
ATOM   2257  CG  GLU A 245       8.039  -9.608 -12.864  1.00 55.07           C  
ANISOU 2257  CG  GLU A 245     8131   5889   6905   -331   -904   -228
ATOM   2258  CD  GLU A 245       7.599  -9.611 -11.405  1.00 51.60           C  
ANISOU 2258  CD  GLU A 245     7677   5465   6463   -326   -906   -148
ATOM   2259  OE1 GLU A 245       6.528  -9.150 -11.084  1.00 51.51           O  
ANISOU 2259  OE1 GLU A 245     7679   5506   6388   -322   -909   -118
ATOM   2260  OE2 GLU A 245       8.505 -10.051 -10.601  1.00 52.11           O1-
ANISOU 2260  OE2 GLU A 245     7717   5495   6588   -323   -903   -114
ATOM   2261  H   GLU A 245       8.015 -11.962 -15.085  1.00 50.64           H  
ATOM   2262  HA  GLU A 245       6.234 -11.710 -12.741  1.00 50.41           H  
ATOM   2263  HB3 GLU A 245       6.129  -9.297 -13.708  1.00 54.16           H  
ATOM   2264  HB2 GLU A 245       7.348  -9.590 -14.807  1.00 54.16           H  
ATOM   2265  HG3 GLU A 245       8.237  -8.537 -12.916  1.00 55.07           H  
ATOM   2266  HG2 GLU A 245       8.961 -10.118 -13.144  1.00 55.07           H  
ATOM   2267  N   GLY A 246       5.231 -12.711 -15.459  1.00 60.69           N  
ANISOU 2267  N   GLY A 246     8860   6726   7474   -367  -1005   -375
ATOM   2268  CA  GLY A 246       4.262 -13.009 -16.513  1.00 57.27           C  
ANISOU 2268  CA  GLY A 246     8427   6354   6979   -374  -1038   -438
ATOM   2269  C   GLY A 246       4.344 -12.018 -17.737  1.00 53.87           C  
ANISOU 2269  C   GLY A 246     8025   5982   6461   -345  -1012   -487
ATOM   2270  O   GLY A 246       4.869 -10.905 -17.593  1.00 58.74           O  
ANISOU 2270  O   GLY A 246     8662   6574   7081   -325   -966   -492
ATOM   2271  H   GLY A 246       5.971 -13.374 -15.279  1.00 60.69           H  
ATOM   2272  HA3 GLY A 246       3.248 -12.937 -16.121  1.00 57.27           H  
ATOM   2273  HA2 GLY A 246       4.381 -14.037 -16.856  1.00 57.27           H  
ATOM   2274  N   SER A 247       3.698 -12.403 -18.857  1.00 53.89           N  
ANISOU 2274  N   SER A 247     8025   6067   6385   -341  -1042   -524
ATOM   2275  CA  SER A 247       3.591 -11.656 -20.056  1.00 59.23           C  
ANISOU 2275  CA  SER A 247     8724   6816   6964   -305  -1018   -565
ATOM   2276  C   SER A 247       2.363 -12.060 -20.885  1.00 59.61           C  
ANISOU 2276  C   SER A 247     8776   6968   6905   -273  -1017   -506
ATOM   2277  O   SER A 247       1.711 -13.100 -20.617  1.00 62.96           O  
ANISOU 2277  O   SER A 247     9186   7400   7336   -282  -1036   -437
ATOM   2278  CB  SER A 247       4.895 -11.776 -20.823  1.00 56.24           C  
ANISOU 2278  CB  SER A 247     8336   6455   6578   -322  -1051   -684
ATOM   2279  OG  SER A 247       5.120 -11.017 -22.036  1.00 61.21           O  
ANISOU 2279  OG  SER A 247     8992   7130   7136   -284  -1016   -727
ATOM   2280  H   SER A 247       3.275 -13.315 -18.760  1.00 53.89           H  
ATOM   2281  HA  SER A 247       3.399 -10.641 -19.710  1.00 59.23           H  
ATOM   2282  HB3 SER A 247       5.015 -12.792 -21.198  1.00 56.24           H  
ATOM   2283  HB2 SER A 247       5.707 -11.565 -20.127  1.00 56.24           H  
ATOM   2284  HG  SER A 247       5.525 -10.168 -21.846  1.00 61.21           H  
ATOM   2285  N   GLY A 248       2.050 -11.393 -21.990  1.00 57.16           N  
ANISOU 2285  N   GLY A 248     8483   6738   6497   -230   -993   -527
ATOM   2286  CA  GLY A 248       1.126 -11.850 -22.977  1.00 54.53           C  
ANISOU 2286  CA  GLY A 248     8152   6507   6060   -189   -981   -463
ATOM   2287  C   GLY A 248       0.023 -10.776 -22.897  1.00 52.99           C  
ANISOU 2287  C   GLY A 248     7985   6327   5820   -137   -904   -402
ATOM   2288  O   GLY A 248      -0.404 -10.548 -21.747  1.00 59.56           O  
ANISOU 2288  O   GLY A 248     8834   7082   6713   -138   -862   -396
ATOM   2289  H   GLY A 248       2.562 -10.568 -22.271  1.00 57.16           H  
ATOM   2290  HA3 GLY A 248       0.568 -12.726 -22.646  1.00 54.53           H  
ATOM   2291  HA2 GLY A 248       1.546 -12.085 -23.955  1.00 54.53           H  
ATOM   2292  N   ASP A 249      -0.443 -10.197 -24.022  1.00 50.10           N  
ANISOU 2292  N   ASP A 249     7621   6062   5352    -89   -883   -353
ATOM   2293  CA  ASP A 249      -1.620  -9.294 -24.086  1.00 52.09           C  
ANISOU 2293  CA  ASP A 249     7897   6335   5561    -33   -803   -291
ATOM   2294  C   ASP A 249      -2.790 -10.030 -23.536  1.00 56.45           C  
ANISOU 2294  C   ASP A 249     8442   6944   6062     -2   -775   -185
ATOM   2295  O   ASP A 249      -2.939 -11.252 -23.709  1.00 58.48           O  
ANISOU 2295  O   ASP A 249     8679   7262   6279    -10   -824   -173
ATOM   2296  CB  ASP A 249      -1.874  -8.528 -25.441  1.00 59.67           C  
ANISOU 2296  CB  ASP A 249     8866   7379   6426     16   -787   -348
ATOM   2297  CG  ASP A 249      -0.744  -7.861 -26.294  1.00 69.12           C  
ANISOU 2297  CG  ASP A 249    10076   8516   7672     -5   -793   -445
ATOM   2298  OD1 ASP A 249       0.394  -7.492 -25.844  1.00 67.00           O  
ANISOU 2298  OD1 ASP A 249     9817   8137   7502    -35   -773   -441
ATOM   2299  OD2 ASP A 249      -1.081  -7.468 -27.400  1.00 56.48           O1-
ANISOU 2299  OD2 ASP A 249     8473   6981   6006     13   -817   -527
ATOM   2300  H   ASP A 249      -0.300 -10.666 -24.905  1.00 50.10           H  
ATOM   2301  HA  ASP A 249      -1.369  -8.465 -23.425  1.00 52.09           H  
ATOM   2302  HB3 ASP A 249      -2.519  -7.710 -25.122  1.00 59.67           H  
ATOM   2303  HB2 ASP A 249      -2.559  -9.108 -26.059  1.00 59.67           H  
ATOM   2304  N   ALA A 250      -3.683  -9.246 -22.948  1.00 50.28           N  
ANISOU 2304  N   ALA A 250     7677   6144   5285     33   -695   -108
ATOM   2305  CA  ALA A 250      -4.888  -9.766 -22.250  1.00 45.37           C  
ANISOU 2305  CA  ALA A 250     7048   5577   4613     70   -656     -3
ATOM   2306  C   ALA A 250      -6.069  -8.796 -22.303  1.00 45.18           C  
ANISOU 2306  C   ALA A 250     7042   5541   4582    123   -551     58
ATOM   2307  O   ALA A 250      -6.775  -8.609 -21.290  1.00 52.56           O  
ANISOU 2307  O   ALA A 250     7982   6393   5597    108   -503    104
ATOM   2308  CB  ALA A 250      -4.380 -10.118 -20.844  1.00 56.09           C  
ANISOU 2308  CB  ALA A 250     8393   6878   6041     24   -680     49
ATOM   2309  H   ALA A 250      -3.706  -8.243 -23.064  1.00 50.28           H  
ATOM   2310  HA  ALA A 250      -5.217 -10.627 -22.833  1.00 45.37           H  
ATOM   2311  HB1 ALA A 250      -3.601 -10.867 -20.988  1.00 56.09           H  
ATOM   2312  HB2 ALA A 250      -3.910  -9.296 -20.305  1.00 56.09           H  
ATOM   2313  HB3 ALA A 250      -5.101 -10.707 -20.277  1.00 56.09           H  
ATOM   2314  N   GLU A 251      -6.435  -8.361 -23.526  1.00 46.00           N  
ANISOU 2314  N   GLU A 251     7153   5732   4592    186   -515     55
ATOM   2315  CA  GLU A 251      -7.376  -7.220 -23.875  1.00 46.14           C  
ANISOU 2315  CA  GLU A 251     7185   5740   4605    243   -410    113
ATOM   2316  C   GLU A 251      -8.747  -7.461 -23.302  1.00 47.79           C  
ANISOU 2316  C   GLU A 251     7386   5994   4779    290   -341    232
ATOM   2317  O   GLU A 251      -9.488  -6.621 -22.762  1.00 53.09           O  
ANISOU 2317  O   GLU A 251     8063   6603   5507    305   -254    294
ATOM   2318  CB  GLU A 251      -7.308  -6.869 -25.378  1.00 46.98           C  
ANISOU 2318  CB  GLU A 251     7302   5917   4630    298   -392     63
ATOM   2319  CG  GLU A 251      -5.994  -6.242 -25.833  1.00 58.53           C  
ANISOU 2319  CG  GLU A 251     8780   7309   6150    258   -426    -42
ATOM   2320  CD  GLU A 251      -5.719  -4.774 -25.455  1.00 66.46           C  
ANISOU 2320  CD  GLU A 251     9800   8207   7246    253   -353    -25
ATOM   2321  OE1 GLU A 251      -6.663  -3.984 -25.437  1.00 69.34           O  
ANISOU 2321  OE1 GLU A 251    10171   8587   7587    312   -263     36
ATOM   2322  OE2 GLU A 251      -4.577  -4.447 -25.055  1.00 59.24           O1-
ANISOU 2322  OE2 GLU A 251     8887   7195   6428    192   -384    -69
ATOM   2323  H   GLU A 251      -5.948  -8.739 -24.326  1.00 46.00           H  
ATOM   2324  HA  GLU A 251      -7.034  -6.386 -23.262  1.00 46.14           H  
ATOM   2325  HB3 GLU A 251      -8.153  -6.222 -25.611  1.00 46.98           H  
ATOM   2326  HB2 GLU A 251      -7.597  -7.748 -25.954  1.00 46.98           H  
ATOM   2327  HG3 GLU A 251      -5.850  -6.315 -26.911  1.00 58.53           H  
ATOM   2328  HG2 GLU A 251      -5.210  -6.916 -25.487  1.00 58.53           H  
ATOM   2329  N   THR A 252      -9.211  -8.715 -23.299  1.00 46.96           N  
ANISOU 2329  N   THR A 252     7263   5993   4585    314   -374    264
ATOM   2330  CA  THR A 252     -10.516  -9.109 -22.755  1.00 46.56           C  
ANISOU 2330  CA  THR A 252     7203   5980   4508    358   -307    384
ATOM   2331  C   THR A 252     -10.606  -9.346 -21.237  1.00 48.34           C  
ANISOU 2331  C   THR A 252     7429   6090   4849    307   -282    432
ATOM   2332  O   THR A 252     -11.639  -8.968 -20.692  1.00 50.95           O  
ANISOU 2332  O   THR A 252     7761   6376   5220    334   -184    505
ATOM   2333  CB  THR A 252     -10.990 -10.309 -23.564  1.00 50.30           C  
ANISOU 2333  CB  THR A 252     7654   6576   4880    377   -363    407
ATOM   2334  OG1 THR A 252     -10.824 -10.030 -24.976  1.00 48.78           O  
ANISOU 2334  OG1 THR A 252     7457   6507   4571    433   -379    363
ATOM   2335  CG2 THR A 252     -12.416 -10.735 -23.352  1.00 56.85           C  
ANISOU 2335  CG2 THR A 252     8474   7437   5689    423   -287    539
ATOM   2336  H   THR A 252      -8.709  -9.488 -23.714  1.00 46.96           H  
ATOM   2337  HA  THR A 252     -11.251  -8.365 -23.063  1.00 46.56           H  
ATOM   2338  HB  THR A 252     -10.377 -11.165 -23.285  1.00 50.30           H  
ATOM   2339  HG1 THR A 252      -9.884 -10.118 -25.154  1.00 48.78           H  
ATOM   2340 HG21 THR A 252     -12.711 -11.570 -23.986  1.00 56.85           H  
ATOM   2341 HG22 THR A 252     -12.739 -11.081 -22.370  1.00 56.85           H  
ATOM   2342 HG23 THR A 252     -13.026  -9.922 -23.746  1.00 56.85           H  
ATOM   2343  N   LEU A 253      -9.563  -9.895 -20.579  1.00 46.11           N  
ANISOU 2343  N   LEU A 253     7140   5757   4623    234   -368    388
ATOM   2344  CA  LEU A 253      -9.501  -9.984 -19.106  1.00 49.30           C  
ANISOU 2344  CA  LEU A 253     7541   6061   5131    188   -354    426
ATOM   2345  C   LEU A 253      -9.567  -8.563 -18.506  1.00 47.48           C  
ANISOU 2345  C   LEU A 253     7321   5732   4989    181   -282    416
ATOM   2346  O   LEU A 253     -10.400  -8.416 -17.544  1.00 49.11           O  
ANISOU 2346  O   LEU A 253     7523   5894   5242    193   -201    484
ATOM   2347  CB  LEU A 253      -8.214 -10.748 -18.648  1.00 49.92           C  
ANISOU 2347  CB  LEU A 253     7610   6101   5256    115   -459    370
ATOM   2348  CG  LEU A 253      -8.301 -12.323 -18.827  1.00 50.00           C  
ANISOU 2348  CG  LEU A 253     7603   6181   5213    111   -515    409
ATOM   2349  CD1 LEU A 253      -6.893 -12.999 -18.925  1.00 46.46           C  
ANISOU 2349  CD1 LEU A 253     7144   5687   4822     41   -615    349
ATOM   2350  CD2 LEU A 253      -9.291 -12.912 -17.710  1.00 48.51           C  
ANISOU 2350  CD2 LEU A 253     7409   5989   5035    130   -451    520
ATOM   2351  H   LEU A 253      -8.796 -10.300 -21.096  1.00 46.11           H  
ATOM   2352  HA  LEU A 253     -10.391 -10.557 -18.845  1.00 49.30           H  
ATOM   2353  HB3 LEU A 253      -7.937 -10.551 -17.613  1.00 49.92           H  
ATOM   2354  HB2 LEU A 253      -7.304 -10.371 -19.115  1.00 49.92           H  
ATOM   2355  HG  LEU A 253      -8.670 -12.583 -19.818  1.00 50.00           H  
ATOM   2356 HD11 LEU A 253      -6.142 -12.358 -19.387  1.00 46.46           H  
ATOM   2357 HD12 LEU A 253      -6.431 -13.452 -18.049  1.00 46.46           H  
ATOM   2358 HD13 LEU A 253      -6.986 -13.777 -19.683  1.00 46.46           H  
ATOM   2359 HD21 LEU A 253      -9.995 -13.594 -18.187  1.00 48.51           H  
ATOM   2360 HD22 LEU A 253      -8.602 -13.444 -17.055  1.00 48.51           H  
ATOM   2361 HD23 LEU A 253      -9.834 -12.254 -17.031  1.00 48.51           H  
ATOM   2362  N   MET A 254      -8.802  -7.633 -19.128  1.00 47.15           N  
ANISOU 2362  N   MET A 254     7289   5649   4975    160   -309    330
ATOM   2363  CA  MET A 254      -9.048  -6.176 -18.923  1.00 48.11           C  
ANISOU 2363  CA  MET A 254     7417   5680   5181    150   -248    315
ATOM   2364  C   MET A 254     -10.469  -5.569 -19.153  1.00 44.23           C  
ANISOU 2364  C   MET A 254     6929   5195   4683    210   -129    384
ATOM   2365  O   MET A 254     -10.773  -4.737 -18.300  1.00 46.65           O  
ANISOU 2365  O   MET A 254     7229   5423   5073    198    -65    402
ATOM   2366  CB  MET A 254      -7.942  -5.361 -19.652  1.00 47.76           C  
ANISOU 2366  CB  MET A 254     7385   5619   5142    137   -287    219
ATOM   2367  CG  MET A 254      -6.467  -5.712 -19.251  1.00 46.96           C  
ANISOU 2367  CG  MET A 254     7278   5466   5098     69   -380    150
ATOM   2368  SD  MET A 254      -5.223  -4.608 -20.071  1.00 39.52           S  
ANISOU 2368  SD  MET A 254     6350   4493   4174     56   -410     42
ATOM   2369  CE  MET A 254      -5.834  -2.973 -19.526  1.00 42.68           C  
ANISOU 2369  CE  MET A 254     6752   4797   4669     53   -328     51
ATOM   2370  H   MET A 254      -8.113  -7.863 -19.830  1.00 47.15           H  
ATOM   2371  HA  MET A 254      -8.901  -6.065 -17.849  1.00 48.11           H  
ATOM   2372  HB3 MET A 254      -8.003  -4.306 -19.386  1.00 47.76           H  
ATOM   2373  HB2 MET A 254      -8.174  -5.411 -20.716  1.00 47.76           H  
ATOM   2374  HG3 MET A 254      -6.216  -6.736 -19.527  1.00 46.96           H  
ATOM   2375  HG2 MET A 254      -6.164  -5.720 -18.204  1.00 46.96           H  
ATOM   2376  HE1 MET A 254      -6.212  -3.100 -18.512  1.00 42.68           H  
ATOM   2377  HE2 MET A 254      -5.134  -2.139 -19.478  1.00 42.68           H  
ATOM   2378  HE3 MET A 254      -6.731  -2.616 -20.034  1.00 42.68           H  
ATOM   2379  N   ASP A 255     -11.303  -6.153 -20.087  1.00 44.01           N  
ANISOU 2379  N   ASP A 255     6904   5262   4556    276    -96    425
ATOM   2380  CA  ASP A 255     -12.694  -5.779 -20.312  1.00 48.61           C  
ANISOU 2380  CA  ASP A 255     7486   5855   5127    344     26    497
ATOM   2381  C   ASP A 255     -13.631  -6.487 -19.215  1.00 44.63           C  
ANISOU 2381  C   ASP A 255     6968   5338   4650    359     96    598
ATOM   2382  O   ASP A 255     -14.471  -5.809 -18.570  1.00 40.31           O  
ANISOU 2382  O   ASP A 255     6416   4742   4157    385    204    648
ATOM   2383  CB  ASP A 255     -13.358  -6.058 -21.698  1.00 48.25           C  
ANISOU 2383  CB  ASP A 255     7446   5930   4955    417     29    505
ATOM   2384  CG  ASP A 255     -12.887  -5.271 -22.863  1.00 54.08           C  
ANISOU 2384  CG  ASP A 255     8201   6677   5671    416    -13    409
ATOM   2385  OD1 ASP A 255     -12.198  -4.226 -22.580  1.00 64.81           O  
ANISOU 2385  OD1 ASP A 255     9566   7946   7111    357    -47    337
ATOM   2386  OD2 ASP A 255     -13.388  -5.583 -23.959  1.00 48.36           O1-
ANISOU 2386  OD2 ASP A 255     7480   6053   4842    477     -9    405
ATOM   2387  H   ASP A 255     -11.027  -6.993 -20.575  1.00 44.01           H  
ATOM   2388  HA  ASP A 255     -12.896  -4.753 -20.005  1.00 48.61           H  
ATOM   2389  HB3 ASP A 255     -14.444  -5.989 -21.629  1.00 48.25           H  
ATOM   2390  HB2 ASP A 255     -13.175  -7.105 -21.942  1.00 48.25           H  
ATOM   2391  N   ARG A 256     -13.457  -7.814 -19.011  1.00 49.75           N  
ANISOU 2391  N   ARG A 256     7607   6028   5266    340     38    627
ATOM   2392  CA  ARG A 256     -14.131  -8.585 -18.020  1.00 52.28           C  
ANISOU 2392  CA  ARG A 256     7915   6335   5615    347     96    720
ATOM   2393  C   ARG A 256     -14.038  -7.974 -16.623  1.00 56.11           C  
ANISOU 2393  C   ARG A 256     8393   6702   6223    284    105    699
ATOM   2394  O   ARG A 256     -15.062  -7.811 -15.947  1.00 62.50           O  
ANISOU 2394  O   ARG A 256     9192   7461   7095    294    197    757
ATOM   2395  CB  ARG A 256     -13.674 -10.080 -18.106  1.00 43.59           C  
ANISOU 2395  CB  ARG A 256     6807   5308   4448    335     13    742
ATOM   2396  CG  ARG A 256     -14.145 -10.849 -19.360  1.00 49.09           C  
ANISOU 2396  CG  ARG A 256     7501   6141   5011    403      4    772
ATOM   2397  CD  ARG A 256     -13.410 -12.229 -19.423  1.00 56.86           C  
ANISOU 2397  CD  ARG A 256     8471   7190   5942    387    -70    802
ATOM   2398  NE  ARG A 256     -14.002 -12.988 -20.564  1.00 59.14           N  
ANISOU 2398  NE  ARG A 256     8752   7623   6096    449    -92    818
ATOM   2399  CZ  ARG A 256     -14.462 -14.249 -20.566  1.00 61.23           C  
ANISOU 2399  CZ  ARG A 256     9000   7972   6291    444   -166    830
ATOM   2400  NH1 ARG A 256     -14.287 -15.008 -19.536  1.00 47.67           N  
ANISOU 2400  NH1 ARG A 256     7278   6205   4630    381   -223    834
ATOM   2401  NH2 ARG A 256     -14.874 -14.754 -21.690  1.00 62.00           N1+
ANISOU 2401  NH2 ARG A 256     9085   8210   6261    504   -183    837
ATOM   2402  H   ARG A 256     -12.662  -8.248 -19.457  1.00 49.75           H  
ATOM   2403  HA  ARG A 256     -15.152  -8.715 -18.379  1.00 52.28           H  
ATOM   2404  HB3 ARG A 256     -14.043 -10.599 -17.221  1.00 43.59           H  
ATOM   2405  HB2 ARG A 256     -12.601 -10.253 -18.016  1.00 43.59           H  
ATOM   2406  HG3 ARG A 256     -13.768 -10.359 -20.259  1.00 49.09           H  
ATOM   2407  HG2 ARG A 256     -15.227 -10.976 -19.377  1.00 49.09           H  
ATOM   2408  HD3 ARG A 256     -13.494 -12.821 -18.512  1.00 56.86           H  
ATOM   2409  HD2 ARG A 256     -12.381 -12.128 -19.766  1.00 56.86           H  
ATOM   2410  HE  ARG A 256     -14.226 -12.485 -21.410  1.00 59.14           H  
ATOM   2411 HH12 ARG A 256     -14.615 -15.947 -19.712  1.00 47.67           H  
ATOM   2412 HH11 ARG A 256     -14.241 -14.742 -18.563  1.00 47.67           H  
ATOM   2413 HH22 ARG A 256     -15.352 -15.635 -21.811  1.00 62.00           H  
ATOM   2414 HH21 ARG A 256     -14.922 -14.139 -22.490  1.00 62.00           H  
ATOM   2415  N   ILE A 257     -12.843  -7.653 -16.196  1.00 45.36           N  
ANISOU 2415  N   ILE A 257     7034   5299   4901    219      9    614
ATOM   2416  CA  ILE A 257     -12.634  -7.209 -14.784  1.00 50.17           C  
ANISOU 2416  CA  ILE A 257     7633   5808   5621    162      9    587
ATOM   2417  C   ILE A 257     -13.160  -5.755 -14.644  1.00 50.20           C  
ANISOU 2417  C   ILE A 257     7634   5745   5694    175    106    576
ATOM   2418  O   ILE A 257     -13.801  -5.401 -13.652  1.00 53.78           O  
ANISOU 2418  O   ILE A 257     8071   6133   6230    159    168    598
ATOM   2419  CB  ILE A 257     -11.211  -7.396 -14.223  1.00 48.70           C  
ANISOU 2419  CB  ILE A 257     7449   5597   5459    101   -106    501
ATOM   2420  CG1 ILE A 257     -10.839  -8.854 -14.139  1.00 46.59           C  
ANISOU 2420  CG1 ILE A 257     7176   5372   5153     78   -191    521
ATOM   2421  CG2 ILE A 257     -10.815  -6.631 -12.994  1.00 54.89           C  
ANISOU 2421  CG2 ILE A 257     8219   6283   6352     54    -96    461
ATOM   2422  CD1 ILE A 257      -9.378  -9.199 -14.499  1.00 50.12           C  
ANISOU 2422  CD1 ILE A 257     7625   5814   5604     32   -303    440
ATOM   2423  H   ILE A 257     -11.965  -7.692 -16.694  1.00 45.36           H  
ATOM   2424  HA  ILE A 257     -13.236  -7.961 -14.275  1.00 50.17           H  
ATOM   2425  HB  ILE A 257     -10.537  -7.030 -14.997  1.00 48.70           H  
ATOM   2426 HG13 ILE A 257     -11.429  -9.523 -14.764  1.00 46.59           H  
ATOM   2427 HG12 ILE A 257     -10.972  -9.227 -13.123  1.00 46.59           H  
ATOM   2428 HG21 ILE A 257     -10.033  -7.095 -12.393  1.00 54.89           H  
ATOM   2429 HG22 ILE A 257     -10.409  -5.694 -13.376  1.00 54.89           H  
ATOM   2430 HG23 ILE A 257     -11.724  -6.459 -12.418  1.00 54.89           H  
ATOM   2431 HD11 ILE A 257      -8.880  -9.287 -13.533  1.00 50.12           H  
ATOM   2432 HD12 ILE A 257      -9.359 -10.131 -15.063  1.00 50.12           H  
ATOM   2433 HD13 ILE A 257      -8.965  -8.329 -15.010  1.00 50.12           H  
ATOM   2434  N   LYS A 258     -12.852  -4.851 -15.612  1.00 48.37           N  
ANISOU 2434  N   LYS A 258     7416   5533   5430    207    123    541
ATOM   2435  CA  LYS A 258     -13.130  -3.431 -15.584  1.00 48.37           C  
ANISOU 2435  CA  LYS A 258     7412   5470   5496    220    212    526
ATOM   2436  C   LYS A 258     -14.624  -3.149 -15.518  1.00 54.51           C  
ANISOU 2436  C   LYS A 258     8182   6258   6270    283    341    616
ATOM   2437  O   LYS A 258     -15.094  -2.088 -14.988  1.00 58.12           O  
ANISOU 2437  O   LYS A 258     8631   6659   6792    299    433    616
ATOM   2438  CB  LYS A 258     -12.313  -2.775 -16.784  1.00  0.00           C  
ATOM   2439  CG  LYS A 258     -12.324  -1.263 -16.918  1.00  0.00           C  
ATOM   2440  CD  LYS A 258     -11.698  -0.915 -18.315  1.00  0.00           C  
ATOM   2441  CE  LYS A 258     -10.196  -1.174 -18.245  1.00  0.00           C  
ATOM   2442  NZ  LYS A 258      -9.482  -0.897 -19.465  1.00  0.00           N1+
ATOM   2443  H   LYS A 258     -12.385  -5.155 -16.454  1.00 48.37           H  
ATOM   2444  HA  LYS A 258     -12.776  -2.961 -14.666  1.00 48.37           H  
ATOM   2445  HB3 LYS A 258     -12.728  -3.191 -17.702  1.00  0.00           H  
ATOM   2446  HB2 LYS A 258     -11.264  -3.025 -16.627  1.00  0.00           H  
ATOM   2447  HG3 LYS A 258     -11.780  -0.876 -16.057  1.00  0.00           H  
ATOM   2448  HG2 LYS A 258     -13.302  -0.783 -16.870  1.00  0.00           H  
ATOM   2449  HD3 LYS A 258     -11.869   0.131 -18.571  1.00  0.00           H  
ATOM   2450  HD2 LYS A 258     -12.116  -1.527 -19.115  1.00  0.00           H  
ATOM   2451  HE3 LYS A 258      -9.850  -2.186 -18.035  1.00  0.00           H  
ATOM   2452  HE2 LYS A 258      -9.740  -0.466 -17.553  1.00  0.00           H  
ATOM   2453  HZ1 LYS A 258      -8.512  -0.824 -19.193  1.00  0.00           H  
ATOM   2454  HZ2 LYS A 258      -9.655  -1.731 -20.008  1.00  0.00           H  
ATOM   2455  HZ3 LYS A 258      -9.715  -0.048 -19.961  1.00  0.00           H  
ATOM   2456  N   LYS A 259     -15.414  -4.026 -16.182  1.00 53.70           N  
ANISOU 2456  N   LYS A 259     8080   6226   6098    322    355    695
ATOM   2457  CA  LYS A 259     -16.905  -3.889 -16.213  1.00 53.80           C  
ANISOU 2457  CA  LYS A 259     8082   6250   6110    387    483    794
ATOM   2458  C   LYS A 259     -17.393  -4.158 -14.780  1.00 59.42           C  
ANISOU 2458  C   LYS A 259     8773   6886   6918    349    529    826
ATOM   2459  O   LYS A 259     -18.371  -3.510 -14.384  1.00 66.49           O  
ANISOU 2459  O   LYS A 259     9652   7711   7901    358    639    849
ATOM   2460  CB  LYS A 259     -17.417  -4.987 -17.276  1.00 57.98           C  
ANISOU 2460  CB  LYS A 259     8617   6899   6513    449    471    865
ATOM   2461  CG  LYS A 259     -18.933  -5.339 -17.308  1.00 69.88           C  
ANISOU 2461  CG  LYS A 259    10109   8425   8017    483    547    976
ATOM   2462  CD  LYS A 259     -19.857  -4.222 -17.910  1.00 71.69           C  
ANISOU 2462  CD  LYS A 259    10342   8789   8107    535    501   1026
ATOM   2463  CE  LYS A 259     -20.172  -2.865 -17.102  1.00 86.47           C  
ANISOU 2463  CE  LYS A 259    12215  10683   9958    475    380   1001
ATOM   2464  NZ  LYS A 259     -20.910  -3.136 -15.863  1.00 99.21           N1+
ANISOU 2464  NZ  LYS A 259    13814  12321  11561    499    430   1108
ATOM   2465  H   LYS A 259     -14.868  -4.711 -16.685  1.00 53.70           H  
ATOM   2466  HA  LYS A 259     -17.095  -2.904 -16.640  1.00 53.80           H  
ATOM   2467  HB3 LYS A 259     -17.036  -5.956 -16.955  1.00 57.98           H  
ATOM   2468  HB2 LYS A 259     -17.093  -4.685 -18.272  1.00 57.98           H  
ATOM   2469  HG3 LYS A 259     -19.268  -5.532 -16.289  1.00 69.88           H  
ATOM   2470  HG2 LYS A 259     -18.972  -6.294 -17.831  1.00 69.88           H  
ATOM   2471  HD3 LYS A 259     -20.794  -4.673 -18.237  1.00 71.69           H  
ATOM   2472  HD2 LYS A 259     -19.401  -3.894 -18.844  1.00 71.69           H  
ATOM   2473  HE3 LYS A 259     -20.811  -2.177 -17.655  1.00 86.47           H  
ATOM   2474  HE2 LYS A 259     -19.273  -2.266 -16.957  1.00 86.47           H  
ATOM   2475  HZ1 LYS A 259     -21.242  -2.273 -15.457  1.00 99.21           H  
ATOM   2476  HZ2 LYS A 259     -21.757  -3.663 -16.023  1.00 99.21           H  
ATOM   2477  HZ3 LYS A 259     -20.380  -3.639 -15.166  1.00 99.21           H  
ATOM   2478  N   GLN A 260     -16.763  -4.997 -14.004  1.00 60.89           N  
ANISOU 2478  N   GLN A 260     8957   7084   7094    305    446    826
ATOM   2479  CA  GLN A 260     -17.088  -5.089 -12.552  1.00 59.27           C  
ANISOU 2479  CA  GLN A 260     8732   6808   6981    263    478    846
ATOM   2480  C   GLN A 260     -16.732  -3.806 -11.747  1.00 54.15           C  
ANISOU 2480  C   GLN A 260     8067   6057   6451    217    508    773
ATOM   2481  O   GLN A 260     -17.504  -3.302 -10.927  1.00 55.49           O  
ANISOU 2481  O   GLN A 260     8213   6160   6709    215    610    798
ATOM   2482  CB  GLN A 260     -16.546  -6.395 -11.927  1.00 56.60           C  
ANISOU 2482  CB  GLN A 260     8396   6495   6615    216    361    836
ATOM   2483  CG  GLN A 260     -16.921  -7.704 -12.707  1.00 63.72           C  
ANISOU 2483  CG  GLN A 260     9312   7507   7391    249    293    872
ATOM   2484  CD  GLN A 260     -18.368  -8.060 -12.665  1.00 69.78           C  
ANISOU 2484  CD  GLN A 260    10071   8312   8129    268    315    968
ATOM   2485  OE1 GLN A 260     -18.930  -8.161 -11.622  1.00 59.49           O  
ANISOU 2485  OE1 GLN A 260     8755   6949   6898    232    333    986
ATOM   2486  NE2 GLN A 260     -19.039  -8.259 -13.784  1.00 71.32           N  
ANISOU 2486  NE2 GLN A 260    10272   8610   8216    325    314   1029
ATOM   2487  H   GLN A 260     -15.908  -5.454 -14.286  1.00 60.89           H  
ATOM   2488  HA  GLN A 260     -18.164  -5.264 -12.551  1.00 59.27           H  
ATOM   2489  HB3 GLN A 260     -16.830  -6.617 -10.898  1.00 56.60           H  
ATOM   2490  HB2 GLN A 260     -15.468  -6.456 -12.077  1.00 56.60           H  
ATOM   2491  HG3 GLN A 260     -16.332  -8.586 -12.455  1.00 63.72           H  
ATOM   2492  HG2 GLN A 260     -16.637  -7.500 -13.739  1.00 63.72           H  
ATOM   2493 HE22 GLN A 260     -20.018  -8.503 -13.737  1.00 71.32           H  
ATOM   2494 HE21 GLN A 260     -18.497  -8.183 -14.633  1.00 71.32           H  
ATOM   2495  N   LEU A 261     -15.493  -3.328 -11.946  1.00 57.43           N  
ANISOU 2495  N   LEU A 261     8490   6460   6871    179    424    681
ATOM   2496  CA  LEU A 261     -14.986  -2.119 -11.224  1.00 58.08           C  
ANISOU 2496  CA  LEU A 261     8554   6457   7058    138    446    607
ATOM   2497  C   LEU A 261     -15.838  -0.824 -11.474  1.00 54.69           C  
ANISOU 2497  C   LEU A 261     8113   5984   6684    176    579    625
ATOM   2498  O   LEU A 261     -16.114  -0.150 -10.502  1.00 54.14           O  
ANISOU 2498  O   LEU A 261     8016   5837   6717    144    628    581
ATOM   2499  CB  LEU A 261     -13.525  -1.870 -11.638  1.00 57.36           C  
ANISOU 2499  CB  LEU A 261     8475   6371   6947    105    340    518
ATOM   2500  CG  LEU A 261     -12.499  -3.000 -11.367  1.00 55.82           C  
ANISOU 2500  CG  LEU A 261     8272   6161   6776     43    230    463
ATOM   2501  CD1 LEU A 261     -11.210  -2.961 -12.267  1.00 56.75           C  
ANISOU 2501  CD1 LEU A 261     8371   6264   6929     17    229    501
ATOM   2502  CD2 LEU A 261     -12.129  -3.208  -9.851  1.00 47.52           C  
ANISOU 2502  CD2 LEU A 261     7246   5172   5638     40    115    439
ATOM   2503  H   LEU A 261     -14.792  -3.872 -12.428  1.00 57.43           H  
ATOM   2504  HA  LEU A 261     -15.064  -2.337 -10.159  1.00 58.08           H  
ATOM   2505  HB3 LEU A 261     -13.142  -0.946 -11.205  1.00 57.36           H  
ATOM   2506  HB2 LEU A 261     -13.465  -1.661 -12.706  1.00 57.36           H  
ATOM   2507  HG  LEU A 261     -13.008  -3.916 -11.666  1.00 55.82           H  
ATOM   2508 HD11 LEU A 261     -10.284  -3.213 -11.750  1.00 56.75           H  
ATOM   2509 HD12 LEU A 261     -11.279  -3.706 -13.060  1.00 56.75           H  
ATOM   2510 HD13 LEU A 261     -11.052  -2.003 -12.762  1.00 56.75           H  
ATOM   2511 HD21 LEU A 261     -11.200  -3.756  -9.694  1.00 47.52           H  
ATOM   2512 HD22 LEU A 261     -11.944  -2.216  -9.439  1.00 47.52           H  
ATOM   2513 HD23 LEU A 261     -12.892  -3.717  -9.263  1.00 47.52           H  
ATOM   2514  N   ARG A 262     -16.328  -0.640 -12.695  1.00 61.77           N  
ANISOU 2514  N   ARG A 262     9024   6930   7514    246    640    687
ATOM   2515  CA  ARG A 262     -17.409   0.283 -13.068  1.00 59.94           C  
ANISOU 2515  CA  ARG A 262     8779   6655   7339    290    780    719
ATOM   2516  C   ARG A 262     -18.810   0.174 -12.237  1.00 54.74           C  
ANISOU 2516  C   ARG A 262     8096   5959   6745    307    897    798
ATOM   2517  O   ARG A 262     -19.591   1.054 -12.387  1.00 54.40           O  
ANISOU 2517  O   ARG A 262     8025   5833   6813    299   1001    789
ATOM   2518  CB  ARG A 262     -17.807   0.224 -14.522  1.00  0.00           C  
ATOM   2519  CG  ARG A 262     -16.590   0.696 -15.367  1.00  0.00           C  
ATOM   2520  CD  ARG A 262     -16.654   0.341 -16.865  1.00  0.00           C  
ATOM   2521  NE  ARG A 262     -17.657   1.118 -17.575  1.00  0.00           N  
ATOM   2522  CZ  ARG A 262     -17.464   2.270 -18.255  1.00  0.00           C  
ATOM   2523  NH1 ARG A 262     -16.224   2.751 -18.358  1.00  0.00           N  
ATOM   2524  NH2 ARG A 262     -18.522   2.954 -18.690  1.00  0.00           N1+
ATOM   2525  H   ARG A 262     -15.972  -1.098 -13.522  1.00 61.77           H  
ATOM   2526  HA  ARG A 262     -17.118   1.325 -12.936  1.00 59.94           H  
ATOM   2527  HB3 ARG A 262     -18.640   0.916 -14.646  1.00  0.00           H  
ATOM   2528  HB2 ARG A 262     -18.167  -0.771 -14.785  1.00  0.00           H  
ATOM   2529  HG3 ARG A 262     -15.604   0.408 -15.000  1.00  0.00           H  
ATOM   2530  HG2 ARG A 262     -16.618   1.781 -15.266  1.00  0.00           H  
ATOM   2531  HD3 ARG A 262     -16.863  -0.709 -17.070  1.00  0.00           H  
ATOM   2532  HD2 ARG A 262     -15.663   0.527 -17.280  1.00  0.00           H  
ATOM   2533  HE  ARG A 262     -18.551   0.648 -17.605  1.00  0.00           H  
ATOM   2534 HH12 ARG A 262     -16.051   3.527 -18.981  1.00  0.00           H  
ATOM   2535 HH11 ARG A 262     -15.438   2.285 -17.928  1.00  0.00           H  
ATOM   2536 HH22 ARG A 262     -18.465   3.784 -19.263  1.00  0.00           H  
ATOM   2537 HH21 ARG A 262     -19.468   2.776 -18.384  1.00  0.00           H  
ATOM   2538  N   GLU A 263     -19.057  -0.915 -11.450  1.00 57.30           N  
ANISOU 2538  N   GLU A 263     8426   6338   7006    328    885    875
ATOM   2539  CA  GLU A 263     -20.125  -0.964 -10.500  1.00 57.28           C  
ANISOU 2539  CA  GLU A 263     8400   6294   7070    337    990    949
ATOM   2540  C   GLU A 263     -19.731  -0.300  -9.130  1.00 59.51           C  
ANISOU 2540  C   GLU A 263     8654   6487   7470    259    983    882
ATOM   2541  O   GLU A 263     -20.634  -0.109  -8.300  1.00 61.97           O  
ANISOU 2541  O   GLU A 263     8940   6743   7864    258   1085    923
ATOM   2542  CB  GLU A 263     -20.673  -2.351 -10.218  1.00 60.68           C  
ANISOU 2542  CB  GLU A 263     8844   6808   7405    367    958   1036
ATOM   2543  CG  GLU A 263     -21.193  -3.108 -11.471  1.00 62.48           C  
ANISOU 2543  CG  GLU A 263     9100   7152   7486    418    886   1059
ATOM   2544  CD  GLU A 263     -22.004  -4.342 -11.167  1.00 73.74           C  
ANISOU 2544  CD  GLU A 263    10531   8667   8820    463    883   1159
ATOM   2545  OE1 GLU A 263     -22.364  -5.121 -12.079  1.00 77.30           O  
ANISOU 2545  OE1 GLU A 263    10966   9107   9296    512   1007   1257
ATOM   2546  OE2 GLU A 263     -22.549  -4.460 -10.052  1.00 72.51           O1-
ANISOU 2546  OE2 GLU A 263    10392   8590   8568    451    759   1140
ATOM   2547  H   GLU A 263     -18.302  -1.579 -11.554  1.00 57.30           H  
ATOM   2548  HA  GLU A 263     -20.947  -0.422 -10.969  1.00 57.28           H  
ATOM   2549  HB3 GLU A 263     -21.548  -2.175  -9.591  1.00 60.68           H  
ATOM   2550  HB2 GLU A 263     -19.920  -2.830  -9.593  1.00 60.68           H  
ATOM   2551  HG3 GLU A 263     -20.360  -3.414 -12.104  1.00 62.48           H  
ATOM   2552  HG2 GLU A 263     -21.952  -2.515 -11.982  1.00 62.48           H  
ATOM   2553  N   TRP A 264     -18.480   0.137  -9.025  1.00 60.95           N  
ANISOU 2553  N   TRP A 264     8839   6658   7662    197    867    781
ATOM   2554  CA  TRP A 264     -17.930   0.833  -7.856  1.00 54.42           C  
ANISOU 2554  CA  TRP A 264     7980   5758   6940    128    856    709
ATOM   2555  C   TRP A 264     -17.723   2.296  -8.134  1.00 58.85           C  
ANISOU 2555  C   TRP A 264     8514   6246   7600    111    921    636
ATOM   2556  O   TRP A 264     -18.642   3.069  -7.813  1.00 60.54           O  
ANISOU 2556  O   TRP A 264     8689   6388   7926     82    997    609
ATOM   2557  CB  TRP A 264     -16.607   0.098  -7.335  1.00 56.94           C  
ANISOU 2557  CB  TRP A 264     8309   6107   7217     75    700    645
ATOM   2558  CG  TRP A 264     -16.437  -1.413  -7.338  1.00 54.94           C  
ANISOU 2558  CG  TRP A 264     8074   5912   6888     77    630    703
ATOM   2559  CD1 TRP A 264     -17.403  -2.390  -7.548  1.00 52.41           C  
ANISOU 2559  CD1 TRP A 264     7763   5630   6520    123    685    806
ATOM   2560  CD2 TRP A 264     -15.227  -2.180  -7.140  1.00 51.30           C  
ANISOU 2560  CD2 TRP A 264     7620   5479   6392     33    497    667
ATOM   2561  NE1 TRP A 264     -16.821  -3.669  -7.536  1.00 55.83           N  
ANISOU 2561  NE1 TRP A 264     8209   6114   6890    108    590    831
ATOM   2562  CE2 TRP A 264     -15.534  -3.602  -7.152  1.00 51.70           C  
ANISOU 2562  CE2 TRP A 264     7684   5582   6376     52    475    747
ATOM   2563  CE3 TRP A 264     -13.906  -1.863  -6.751  1.00 56.25           C  
ANISOU 2563  CE3 TRP A 264     8239   6093   7039    -17    398    578
ATOM   2564  CZ2 TRP A 264     -14.639  -4.610  -6.758  1.00 53.05           C  
ANISOU 2564  CZ2 TRP A 264     7863   5787   6506     20    358    740
ATOM   2565  CZ3 TRP A 264     -12.958  -2.812  -6.380  1.00 60.41           C  
ANISOU 2565  CZ3 TRP A 264     8774   6654   7525    -44    285    575
ATOM   2566  CH2 TRP A 264     -13.304  -4.201  -6.367  1.00 58.22           C  
ANISOU 2566  CH2 TRP A 264     8511   6424   7187    -27    266    654
ATOM   2567  H   TRP A 264     -17.834   0.002  -9.790  1.00 60.95           H  
ATOM   2568  HA  TRP A 264     -18.665   0.657  -7.071  1.00 54.42           H  
ATOM   2569  HB3 TRP A 264     -16.594   0.458  -6.306  1.00 56.94           H  
ATOM   2570  HB2 TRP A 264     -15.765   0.617  -7.793  1.00 56.94           H  
ATOM   2571  HD1 TRP A 264     -18.450  -2.232  -7.758  1.00 52.41           H  
ATOM   2572  HE1 TRP A 264     -17.434  -4.438  -7.766  1.00 55.83           H  
ATOM   2573  HE3 TRP A 264     -13.725  -0.802  -6.666  1.00 56.25           H  
ATOM   2574  HZ2 TRP A 264     -15.073  -5.593  -6.648  1.00 53.05           H  
ATOM   2575  HZ3 TRP A 264     -11.956  -2.554  -6.071  1.00 60.41           H  
ATOM   2576  HH2 TRP A 264     -12.563  -4.965  -6.187  1.00 58.22           H  
ATOM   2577  N   ASP A 265     -16.630   2.688  -8.811  1.00 55.94           N  
ANISOU 2577  N   ASP A 265     8164   5897   7194    129    894    601
ATOM   2578  CA  ASP A 265     -16.384   4.062  -9.173  1.00 52.92           C  
ANISOU 2578  CA  ASP A 265     7758   5454   6897    113    940    528
ATOM   2579  C   ASP A 265     -17.160   4.141 -10.510  1.00 58.28           C  
ANISOU 2579  C   ASP A 265     8462   6159   7522    174    979    555
ATOM   2580  O   ASP A 265     -17.138   3.188 -11.232  1.00 61.07           O  
ANISOU 2580  O   ASP A 265     8852   6582   7771    192    889    554
ATOM   2581  CB  ASP A 265     -14.901   4.335  -9.211  1.00 52.22           C  
ANISOU 2581  CB  ASP A 265     7660   5358   6824     50    823    421
ATOM   2582  CG  ASP A 265     -14.520   5.827  -9.291  1.00 54.63           C  
ANISOU 2582  CG  ASP A 265     7934   5604   7220     29    870    343
ATOM   2583  OD1 ASP A 265     -15.356   6.723  -9.460  1.00 61.92           O  
ANISOU 2583  OD1 ASP A 265     8838   6479   8211     56    998    366
ATOM   2584  OD2 ASP A 265     -13.331   6.036  -9.105  1.00 55.63           O1-
ANISOU 2584  OD2 ASP A 265     8051   5731   7353    -12    783    261
ATOM   2585  H   ASP A 265     -16.173   2.010  -9.404  1.00 55.94           H  
ATOM   2586  HA  ASP A 265     -16.862   4.750  -8.475  1.00 52.92           H  
ATOM   2587  HB3 ASP A 265     -14.253   3.789  -9.896  1.00 52.22           H  
ATOM   2588  HB2 ASP A 265     -14.613   4.006  -8.212  1.00 52.22           H  
ATOM   2589  N   GLU A 266     -17.821   5.302 -10.636  1.00 62.24           N  
ANISOU 2589  N   GLU A 266     8942   6607   8099    206   1116    579
ATOM   2590  CA  GLU A 266     -18.989   5.557 -11.511  1.00 58.04           C  
ANISOU 2590  CA  GLU A 266     8427   6092   7533    269   1173    608
ATOM   2591  C   GLU A 266     -18.915   5.098 -12.983  1.00 61.25           C  
ANISOU 2591  C   GLU A 266     8879   6602   7792    328   1119    671
ATOM   2592  O   GLU A 266     -19.858   4.560 -13.488  1.00 70.66           O  
ANISOU 2592  O   GLU A 266    10084   7847   8917    335   1077    722
ATOM   2593  CB  GLU A 266     -19.496   6.964 -11.270  1.00 54.01           C  
ANISOU 2593  CB  GLU A 266     7913   5553   7054    237   1128    508
ATOM   2594  CG  GLU A 266     -18.550   8.196 -11.313  1.00 53.46           C  
ANISOU 2594  CG  GLU A 266     7879   5548   6886    214    971    455
ATOM   2595  CD  GLU A 266     -19.212   9.538 -11.499  1.00 51.64           C  
ANISOU 2595  CD  GLU A 266     7636   5281   6702    170    923    353
ATOM   2596  OE1 GLU A 266     -19.224  10.312 -10.503  1.00 50.93           O  
ANISOU 2596  OE1 GLU A 266     7506   5120   6725    145    995    312
ATOM   2597  OE2 GLU A 266     -19.784   9.838 -12.610  1.00 57.89           O1-
ANISOU 2597  OE2 GLU A 266     8457   6116   7422    162    817    312
ATOM   2598  H   GLU A 266     -17.536   6.026  -9.992  1.00 62.24           H  
ATOM   2599  HA  GLU A 266     -19.803   4.973 -11.082  1.00 58.04           H  
ATOM   2600  HB3 GLU A 266     -19.999   6.987 -10.303  1.00 54.01           H  
ATOM   2601  HB2 GLU A 266     -20.353   7.151 -11.918  1.00 54.01           H  
ATOM   2602  HG3 GLU A 266     -17.855   8.248 -12.151  1.00 53.46           H  
ATOM   2603  HG2 GLU A 266     -17.881   8.281 -10.457  1.00 53.46           H  
ATOM   2604  N   ASN A 267     -17.733   5.284 -13.562  1.00 39.20           N  
ATOM   2605  CA  ASN A 267     -17.505   5.030 -14.997  1.00 38.03           C  
ATOM   2606  C   ASN A 267     -15.992   4.747 -15.245  1.00 38.61           C  
ATOM   2607  O   ASN A 267     -15.420   5.225 -16.243  1.00 38.19           O  
ATOM   2608  CB  ASN A 267     -18.035   6.180 -15.908  1.00  0.00           C  
ATOM   2609  CG  ASN A 267     -19.512   6.164 -16.367  1.00  0.00           C  
ATOM   2610  OD1 ASN A 267     -19.960   5.116 -16.781  1.00  0.00           O  
ATOM   2611  ND2 ASN A 267     -20.222   7.226 -16.128  1.00  0.00           N  
ATOM   2612  H   ASN A 267     -16.911   5.635 -13.090  1.00 39.20           H  
ATOM   2613  HA  ASN A 267     -18.211   4.231 -15.221  1.00 38.03           H  
ATOM   2614  HB3 ASN A 267     -17.566   6.172 -16.891  1.00  0.00           H  
ATOM   2615  HB2 ASN A 267     -17.688   7.136 -15.514  1.00  0.00           H  
ATOM   2616 HD22 ASN A 267     -21.191   7.219 -16.413  1.00  0.00           H  
ATOM   2617 HD21 ASN A 267     -19.873   8.091 -15.741  1.00  0.00           H  
ATOM   2618  N   LEU A 268     -15.431   4.112 -14.220  1.00 39.83           N  
ATOM   2619  CA  LEU A 268     -13.942   4.041 -13.987  1.00 39.77           C  
ATOM   2620  C   LEU A 268     -13.181   3.495 -15.311  1.00 40.23           C  
ATOM   2621  O   LEU A 268     -13.368   2.281 -15.556  1.00 39.92           O  
ATOM   2622  CB  LEU A 268     -13.784   3.153 -12.747  1.00  0.00           C  
ATOM   2623  CG  LEU A 268     -12.365   2.887 -12.138  1.00  0.00           C  
ATOM   2624  CD1 LEU A 268     -11.637   4.115 -11.650  1.00  0.00           C  
ATOM   2625  CD2 LEU A 268     -12.421   1.789 -11.074  1.00  0.00           C  
ATOM   2626  H   LEU A 268     -15.955   3.965 -13.370  1.00 39.83           H  
ATOM   2627  HA  LEU A 268     -13.514   5.043 -13.974  1.00 39.77           H  
ATOM   2628  HB3 LEU A 268     -14.068   2.137 -13.021  1.00  0.00           H  
ATOM   2629  HB2 LEU A 268     -14.561   3.438 -12.038  1.00  0.00           H  
ATOM   2630  HG  LEU A 268     -11.847   2.422 -12.977  1.00  0.00           H  
ATOM   2631 HD11 LEU A 268     -11.676   4.360 -10.589  1.00  0.00           H  
ATOM   2632 HD12 LEU A 268     -10.583   4.184 -11.917  1.00  0.00           H  
ATOM   2633 HD13 LEU A 268     -12.188   4.973 -12.036  1.00  0.00           H  
ATOM   2634 HD21 LEU A 268     -11.994   2.040 -10.103  1.00  0.00           H  
ATOM   2635 HD22 LEU A 268     -13.427   1.515 -10.756  1.00  0.00           H  
ATOM   2636 HD23 LEU A 268     -11.900   0.913 -11.460  1.00  0.00           H  
ATOM   2637  N   LYS A 269     -12.472   4.282 -16.043  1.00 40.52           N  
ATOM   2638  CA  LYS A 269     -11.755   3.921 -17.281  1.00 40.12           C  
ATOM   2639  C   LYS A 269     -10.556   4.847 -17.422  1.00 40.07           C  
ATOM   2640  O   LYS A 269      -9.433   4.310 -17.623  1.00 39.51           O  
ATOM   2641  CB  LYS A 269     -12.729   3.843 -18.577  1.00  0.00           C  
ATOM   2642  CG  LYS A 269     -12.103   3.448 -19.958  1.00  0.00           C  
ATOM   2643  CD  LYS A 269     -11.170   4.522 -20.594  1.00  0.00           C  
ATOM   2644  CE  LYS A 269     -10.314   3.891 -21.756  1.00  0.00           C  
ATOM   2645  NZ  LYS A 269      -9.262   4.790 -22.309  1.00  0.00           N1+
ATOM   2646  H   LYS A 269     -12.390   5.252 -15.774  1.00 40.52           H  
ATOM   2647  HA  LYS A 269     -11.410   2.892 -17.173  1.00 40.12           H  
ATOM   2648  HB3 LYS A 269     -13.183   4.830 -18.670  1.00  0.00           H  
ATOM   2649  HB2 LYS A 269     -13.604   3.207 -18.446  1.00  0.00           H  
ATOM   2650  HG3 LYS A 269     -12.929   3.340 -20.661  1.00  0.00           H  
ATOM   2651  HG2 LYS A 269     -11.644   2.459 -19.958  1.00  0.00           H  
ATOM   2652  HD3 LYS A 269     -10.693   5.185 -19.872  1.00  0.00           H  
ATOM   2653  HD2 LYS A 269     -11.867   5.231 -21.039  1.00  0.00           H  
ATOM   2654  HE3 LYS A 269     -10.967   3.689 -22.605  1.00  0.00           H  
ATOM   2655  HE2 LYS A 269      -9.871   2.974 -21.368  1.00  0.00           H  
ATOM   2656  HZ1 LYS A 269      -9.591   5.723 -22.512  1.00  0.00           H  
ATOM   2657  HZ2 LYS A 269      -8.404   4.896 -21.788  1.00  0.00           H  
ATOM   2658  HZ3 LYS A 269      -8.980   4.388 -23.191  1.00  0.00           H  
ATOM   2659  N   ASP A 270     -10.845   6.152 -17.358  1.00 39.24           N  
ATOM   2660  CA  ASP A 270      -9.901   7.246 -17.600  1.00 39.28           C  
ATOM   2661  C   ASP A 270      -8.504   6.894 -17.039  1.00 39.02           C  
ATOM   2662  O   ASP A 270      -8.336   6.440 -15.921  1.00 37.21           O  
ATOM   2663  CB  ASP A 270     -10.368   8.677 -17.104  1.00  0.00           C  
ATOM   2664  CG  ASP A 270     -11.802   8.894 -16.593  1.00  0.00           C  
ATOM   2665  OD1 ASP A 270     -12.756   8.290 -17.082  1.00  0.00           O  
ATOM   2666  OD2 ASP A 270     -12.012   9.873 -15.843  1.00  0.00           O1-
ATOM   2667  H   ASP A 270     -11.761   6.544 -17.193  1.00 39.24           H  
ATOM   2668  HA  ASP A 270      -9.749   7.173 -18.677  1.00 39.28           H  
ATOM   2669  HB3 ASP A 270     -10.419   9.371 -17.943  1.00  0.00           H  
ATOM   2670  HB2 ASP A 270      -9.523   8.995 -16.492  1.00  0.00           H  
ATOM   2671  N   ASP A 271      -7.491   7.054 -17.903  1.00 70.96           N  
ANISOU 2671  N   ASP A 271    10303   8055   8604    240    386    148
ATOM   2672  CA  ASP A 271      -6.200   6.412 -17.897  1.00 65.15           C  
ANISOU 2672  CA  ASP A 271     9582   7318   7853    210    296     68
ATOM   2673  C   ASP A 271      -5.255   6.867 -16.737  1.00 59.99           C  
ANISOU 2673  C   ASP A 271     8902   6602   7288    142    251     20
ATOM   2674  O   ASP A 271      -4.085   7.127 -17.017  1.00 70.10           O  
ANISOU 2674  O   ASP A 271    10189   7875   8571    110    174    -40
ATOM   2675  CB  ASP A 271      -5.388   6.383 -19.219  1.00  0.00           C  
ATOM   2676  CG  ASP A 271      -6.194   5.784 -20.435  1.00  0.00           C  
ATOM   2677  OD1 ASP A 271      -6.905   4.771 -20.247  1.00  0.00           O  
ATOM   2678  OD2 ASP A 271      -5.960   6.231 -21.612  1.00  0.00           O1-
ATOM   2679  HA  ASP A 271      -6.469   5.429 -17.511  1.00 65.15           H  
ATOM   2680  HB3 ASP A 271      -4.495   5.765 -19.131  1.00  0.00           H  
ATOM   2681  HB2 ASP A 271      -5.009   7.355 -19.534  1.00  0.00           H  
ATOM   2682  H   ASP A 271      -7.737   7.660 -18.672  1.00 70.96           H  
ATOM   2683  N   SER A 272      -5.798   7.104 -15.538  1.00 59.92           N  
ANISOU 2683  N   SER A 272     8861   6550   7354    124    305     45
ATOM   2684  CA  SER A 272      -5.022   6.750 -14.331  1.00 56.49           C  
ANISOU 2684  CA  SER A 272     8396   6075   6992     64    259      6
ATOM   2685  C   SER A 272      -4.665   5.283 -14.424  1.00 58.93           C  
ANISOU 2685  C   SER A 272     8710   6417   7263     34    161      9
ATOM   2686  O   SER A 272      -3.489   4.880 -14.277  1.00 61.87           O  
ANISOU 2686  O   SER A 272     9058   6764   7684    -11    113    -20
ATOM   2687  CB  SER A 272      -5.930   7.168 -13.148  1.00 58.62           C  
ANISOU 2687  CB  SER A 272     8626   6298   7348     52    342     27
ATOM   2688  OG  SER A 272      -7.145   6.466 -13.156  1.00 62.27           O  
ANISOU 2688  OG  SER A 272     9089   6783   7786     68    372     96
ATOM   2689  H   SER A 272      -6.771   6.839 -15.477  1.00 59.92           H  
ATOM   2690  HA  SER A 272      -4.119   7.348 -14.449  1.00 56.49           H  
ATOM   2691  HB3 SER A 272      -6.261   8.203 -13.239  1.00 58.62           H  
ATOM   2692  HB2 SER A 272      -5.312   7.245 -12.254  1.00 58.62           H  
ATOM   2693  HG  SER A 272      -7.808   6.862 -12.586  1.00 62.27           H  
ATOM   2694  N   LEU A 273      -5.688   4.476 -14.691  1.00 58.15           N  
ANISOU 2694  N   LEU A 273     8639   6376   7078     59    131     44
ATOM   2695  CA  LEU A 273      -5.556   2.988 -14.958  1.00 47.37           C  
ANISOU 2695  CA  LEU A 273     7277   5044   5678     33     44     53
ATOM   2696  C   LEU A 273      -4.513   2.657 -16.056  1.00 48.07           C  
ANISOU 2696  C   LEU A 273     7391   5168   5707     30    -41      8
ATOM   2697  O   LEU A 273      -4.815   3.109 -17.168  1.00 49.55           O  
ANISOU 2697  O   LEU A 273     7603   5389   5836     68    -25      0
ATOM   2698  CB  LEU A 273      -6.930   2.461 -15.406  1.00 43.62           C  
ANISOU 2698  CB  LEU A 273     6805   4613   5154     61     75    130
ATOM   2699  CG  LEU A 273      -8.073   2.277 -14.386  1.00 48.57           C  
ANISOU 2699  CG  LEU A 273     7405   5213   5838     33     91    167
ATOM   2700  CD1 LEU A 273      -8.584   3.625 -13.834  1.00 50.15           C  
ANISOU 2700  CD1 LEU A 273     7573   5343   6138     11    152    139
ATOM   2701  CD2 LEU A 273      -9.241   1.504 -15.152  1.00 54.28           C  
ANISOU 2701  CD2 LEU A 273     8132   5973   6520     70    150    251
ATOM   2702  H   LEU A 273      -6.587   4.900 -14.868  1.00 58.15           H  
ATOM   2703  HA  LEU A 273      -5.234   2.563 -14.007  1.00 47.37           H  
ATOM   2704  HB3 LEU A 273      -6.728   1.504 -15.887  1.00 43.62           H  
ATOM   2705  HB2 LEU A 273      -7.178   3.062 -16.280  1.00 43.62           H  
ATOM   2706  HG  LEU A 273      -7.699   1.543 -13.673  1.00 48.57           H  
ATOM   2707 HD11 LEU A 273      -8.325   3.752 -12.783  1.00 50.15           H  
ATOM   2708 HD12 LEU A 273      -8.204   4.546 -14.275  1.00 50.15           H  
ATOM   2709 HD13 LEU A 273      -9.631   3.847 -14.043  1.00 50.15           H  
ATOM   2710 HD21 LEU A 273      -9.623   2.043 -16.019  1.00 54.28           H  
ATOM   2711 HD22 LEU A 273      -9.040   0.454 -15.362  1.00 54.28           H  
ATOM   2712 HD23 LEU A 273     -10.051   1.338 -14.442  1.00 54.28           H  
ATOM   2713  N   PRO A 274      -3.390   1.958 -15.837  1.00 41.55           N  
ANISOU 2713  N   PRO A 274     6557   4332   4897    -12   -127    -22
ATOM   2714  CA  PRO A 274      -2.521   1.417 -16.845  1.00 47.45           C  
ANISOU 2714  CA  PRO A 274     7324   5105   5601    -20   -204    -70
ATOM   2715  C   PRO A 274      -3.249   0.593 -17.958  1.00 47.65           C  
ANISOU 2715  C   PRO A 274     7373   5204   5527     17   -212    -51
ATOM   2716  O   PRO A 274      -4.118  -0.174 -17.627  1.00 48.24           O  
ANISOU 2716  O   PRO A 274     7447   5319   5562     41   -183     10
ATOM   2717  CB  PRO A 274      -1.528   0.552 -16.119  1.00 40.87           C  
ANISOU 2717  CB  PRO A 274     6472   4256   4800    -65   -282    -76
ATOM   2718  CG  PRO A 274      -2.050   0.218 -14.837  1.00 38.51           C  
ANISOU 2718  CG  PRO A 274     6143   3907   4583    -86   -248    -66
ATOM   2719  CD  PRO A 274      -3.066   1.331 -14.532  1.00 42.38           C  
ANISOU 2719  CD  PRO A 274     6632   4398   5074    -55   -151    -24
ATOM   2720  HA  PRO A 274      -2.028   2.198 -17.424  1.00 47.45           H  
ATOM   2721  HB3 PRO A 274      -0.536   0.986 -15.993  1.00 40.87           H  
ATOM   2722  HB2 PRO A 274      -1.464  -0.420 -16.610  1.00 40.87           H  
ATOM   2723  HG3 PRO A 274      -1.333   0.039 -14.036  1.00 38.51           H  
ATOM   2724  HG2 PRO A 274      -2.578  -0.722 -15.001  1.00 38.51           H  
ATOM   2725  HD2 PRO A 274      -3.925   0.869 -14.046  1.00 42.38           H  
ATOM   2726  HD3 PRO A 274      -2.612   2.107 -13.916  1.00 42.38           H  
ATOM   2727  N   SER A 275      -2.823   0.826 -19.248  1.00 43.39           N  
ANISOU 2727  N   SER A 275     6853   4686   4949     23   -251   -108
ATOM   2728  CA  SER A 275      -3.280  -0.003 -20.384  1.00 46.31           C  
ANISOU 2728  CA  SER A 275     7242   5136   5219     61   -265   -110
ATOM   2729  C   SER A 275      -2.534  -1.371 -20.435  1.00 48.32           C  
ANISOU 2729  C   SER A 275     7495   5421   5442     31   -361   -153
ATOM   2730  O   SER A 275      -2.995  -2.274 -21.112  1.00 47.00           O  
ANISOU 2730  O   SER A 275     7337   5333   5189     58   -382   -158
ATOM   2731  CB  SER A 275      -3.034   0.881 -21.610  1.00 48.99           C  
ANISOU 2731  CB  SER A 275     7602   5486   5527    100   -224   -147
ATOM   2732  OG  SER A 275      -1.836   1.552 -21.640  1.00 57.13           O  
ANISOU 2732  OG  SER A 275     8637   6469   6602     69   -264   -222
ATOM   2733  H   SER A 275      -2.255   1.640 -19.435  1.00 43.39           H  
ATOM   2734  HA  SER A 275      -4.363  -0.118 -20.333  1.00 46.31           H  
ATOM   2735  HB3 SER A 275      -3.832   1.621 -21.680  1.00 48.99           H  
ATOM   2736  HB2 SER A 275      -2.919   0.343 -22.550  1.00 48.99           H  
ATOM   2737  HG  SER A 275      -1.201   0.922 -21.988  1.00 57.13           H  
ATOM   2738  N   ASN A 276      -1.334  -1.350 -19.869  1.00 44.88           N  
ANISOU 2738  N   ASN A 276     7045   4934   5074    -20   -416   -177
ATOM   2739  CA  ASN A 276      -0.409  -2.462 -19.761  1.00 42.95           C  
ANISOU 2739  CA  ASN A 276     6796   4707   4817    -50   -499   -217
ATOM   2740  C   ASN A 276      -1.008  -3.553 -18.887  1.00 45.25           C  
ANISOU 2740  C   ASN A 276     7069   5010   5114    -69   -527   -161
ATOM   2741  O   ASN A 276      -1.385  -3.277 -17.721  1.00 43.39           O  
ANISOU 2741  O   ASN A 276     6821   4734   4930    -80   -500   -115
ATOM   2742  CB  ASN A 276       0.874  -1.906 -19.062  1.00 40.49           C  
ANISOU 2742  CB  ASN A 276     6477   4324   4584    -89   -534   -275
ATOM   2743  CG  ASN A 276       1.875  -1.264 -20.070  1.00 57.04           C  
ANISOU 2743  CG  ASN A 276     8589   6390   6694    -72   -494   -321
ATOM   2744  OD1 ASN A 276       1.691  -1.112 -21.259  1.00 60.60           O  
ANISOU 2744  OD1 ASN A 276     9031   6779   7216    -85   -471   -325
ATOM   2745  ND2 ASN A 276       2.985  -0.826 -19.473  1.00 66.53           N  
ANISOU 2745  ND2 ASN A 276     9811   7643   7824    -40   -484   -356
ATOM   2746  H   ASN A 276      -0.917  -0.506 -19.503  1.00 44.88           H  
ATOM   2747  HA  ASN A 276      -0.196  -2.778 -20.783  1.00 42.95           H  
ATOM   2748  HB3 ASN A 276       1.321  -2.748 -18.533  1.00 40.49           H  
ATOM   2749  HB2 ASN A 276       0.653  -1.192 -18.268  1.00 40.49           H  
ATOM   2750 HD22 ASN A 276       3.810  -0.681 -20.038  1.00 66.53           H  
ATOM   2751 HD21 ASN A 276       2.997  -0.802 -18.464  1.00 66.53           H  
ATOM   2752  N   PRO A 277      -1.137  -4.859 -19.375  1.00 43.83           N  
ANISOU 2752  N   PRO A 277     6886   4890   4877    -73   -581   -166
ATOM   2753  CA  PRO A 277      -1.740  -5.948 -18.590  1.00 42.29           C  
ANISOU 2753  CA  PRO A 277     6675   4711   4684    -88   -605   -103
ATOM   2754  C   PRO A 277      -0.954  -6.395 -17.307  1.00 44.75           C  
ANISOU 2754  C   PRO A 277     6967   4945   5090   -132   -632    -94
ATOM   2755  O   PRO A 277      -1.580  -6.669 -16.281  1.00 43.34           O  
ANISOU 2755  O   PRO A 277     6777   4752   4937   -135   -608    -31
ATOM   2756  CB  PRO A 277      -1.996  -7.044 -19.642  1.00 39.88           C  
ANISOU 2756  CB  PRO A 277     6364   4476   4313    -92   -672   -132
ATOM   2757  CG  PRO A 277      -0.926  -6.768 -20.695  1.00 46.53           C  
ANISOU 2757  CG  PRO A 277     7223   5366   5089    -59   -660   -194
ATOM   2758  CD  PRO A 277      -0.779  -5.249 -20.701  1.00 47.45           C  
ANISOU 2758  CD  PRO A 277     7351   5405   5272    -66   -626   -233
ATOM   2759  HA  PRO A 277      -2.704  -5.559 -18.264  1.00 42.29           H  
ATOM   2760  HB3 PRO A 277      -2.898  -7.054 -20.254  1.00 39.88           H  
ATOM   2761  HB2 PRO A 277      -1.942  -8.029 -19.178  1.00 39.88           H  
ATOM   2762  HG3 PRO A 277      -1.251  -7.193 -21.645  1.00 46.53           H  
ATOM   2763  HG2 PRO A 277      -0.045  -7.328 -20.381  1.00 46.53           H  
ATOM   2764  HD2 PRO A 277       0.240  -4.987 -20.987  1.00 47.45           H  
ATOM   2765  HD3 PRO A 277      -1.298  -4.894 -21.591  1.00 47.45           H  
ATOM   2766  N   ILE A 278       0.372  -6.401 -17.405  1.00 49.46           N  
ANISOU 2766  N   ILE A 278     7557   5494   5742   -164   -675   -155
ATOM   2767  CA  ILE A 278       1.293  -6.791 -16.302  1.00 43.53           C  
ANISOU 2767  CA  ILE A 278     6784   4679   5077   -198   -700   -142
ATOM   2768  C   ILE A 278       1.063  -5.790 -15.105  1.00 40.68           C  
ANISOU 2768  C   ILE A 278     6418   4276   4764   -190   -641   -113
ATOM   2769  O   ILE A 278       0.699  -6.242 -14.033  1.00 38.42           O  
ANISOU 2769  O   ILE A 278     6112   3971   4514   -201   -638    -65
ATOM   2770  CB  ILE A 278       2.771  -6.920 -16.782  1.00 42.80           C  
ANISOU 2770  CB  ILE A 278     6683   4542   5037   -225   -747   -209
ATOM   2771  CG1 ILE A 278       3.016  -7.769 -18.108  1.00 42.03           C  
ANISOU 2771  CG1 ILE A 278     6585   4484   4899   -238   -803   -251
ATOM   2772  CG2 ILE A 278       3.655  -7.682 -15.705  1.00 47.71           C  
ANISOU 2772  CG2 ILE A 278     7278   5106   5745   -251   -768   -184
ATOM   2773  CD1 ILE A 278       4.435  -7.606 -18.683  1.00 52.66           C  
ANISOU 2773  CD1 ILE A 278     7954   5874   6182   -215   -791   -314
ATOM   2774  H   ILE A 278       0.860  -5.999 -18.192  1.00 49.46           H  
ATOM   2775  HA  ILE A 278       1.000  -7.749 -15.873  1.00 43.53           H  
ATOM   2776  HB  ILE A 278       3.066  -5.880 -16.922  1.00 42.80           H  
ATOM   2777 HG13 ILE A 278       2.307  -7.432 -18.865  1.00 42.03           H  
ATOM   2778 HG12 ILE A 278       2.874  -8.819 -17.853  1.00 42.03           H  
ATOM   2779 HG21 ILE A 278       4.714  -7.557 -15.930  1.00 47.71           H  
ATOM   2780 HG22 ILE A 278       3.565  -7.258 -14.705  1.00 47.71           H  
ATOM   2781 HG23 ILE A 278       3.525  -8.763 -15.643  1.00 47.71           H  
ATOM   2782 HD11 ILE A 278       5.122  -8.089 -17.988  1.00 52.66           H  
ATOM   2783 HD12 ILE A 278       4.446  -7.970 -19.710  1.00 52.66           H  
ATOM   2784 HD13 ILE A 278       4.572  -6.527 -18.752  1.00 52.66           H  
ATOM   2785  N   ASP A 279       1.068  -4.433 -15.458  1.00 40.49           N  
ANISOU 2785  N   ASP A 279     6407   4236   4742   -172   -594   -147
ATOM   2786  CA  ASP A 279       0.832  -3.311 -14.555  1.00 41.26           C  
ANISOU 2786  CA  ASP A 279     6494   4293   4889   -166   -538   -131
ATOM   2787  C   ASP A 279      -0.626  -3.342 -14.053  1.00 43.43           C  
ANISOU 2787  C   ASP A 279     6766   4590   5145   -148   -485    -67
ATOM   2788  O   ASP A 279      -0.848  -3.326 -12.854  1.00 44.06           O  
ANISOU 2788  O   ASP A 279     6825   4638   5276   -156   -453    -46
ATOM   2789  CB  ASP A 279       1.146  -1.879 -15.098  1.00 42.95           C  
ANISOU 2789  CB  ASP A 279     6723   4489   5106   -148   -497   -179
ATOM   2790  CG  ASP A 279       2.529  -1.769 -15.747  1.00 49.13           C  
ANISOU 2790  CG  ASP A 279     7504   5237   5925   -166   -538   -240
ATOM   2791  OD1 ASP A 279       3.375  -2.611 -15.576  1.00 50.77           O  
ANISOU 2791  OD1 ASP A 279     7698   5433   6159   -192   -597   -245
ATOM   2792  OD2 ASP A 279       2.813  -0.683 -16.404  1.00 45.21           O1-
ANISOU 2792  OD2 ASP A 279     7020   4722   5437   -153   -508   -280
ATOM   2793  H   ASP A 279       1.593  -4.163 -16.278  1.00 40.49           H  
ATOM   2794  HA  ASP A 279       1.422  -3.452 -13.649  1.00 41.26           H  
ATOM   2795  HB3 ASP A 279       0.981  -1.103 -14.351  1.00 42.95           H  
ATOM   2796  HB2 ASP A 279       0.417  -1.686 -15.885  1.00 42.95           H  
ATOM   2797  N   PHE A 280      -1.629  -3.372 -15.019  1.00 43.26           N  
ANISOU 2797  N   PHE A 280     6762   4625   5050   -123   -471    -37
ATOM   2798  CA  PHE A 280      -3.008  -3.531 -14.652  1.00 43.17           C  
ANISOU 2798  CA  PHE A 280     6748   4634   5021   -101   -411     30
ATOM   2799  C   PHE A 280      -3.266  -4.601 -13.598  1.00 40.90           C  
ANISOU 2799  C   PHE A 280     6443   4351   4745   -122   -444     80
ATOM   2800  O   PHE A 280      -4.036  -4.386 -12.670  1.00 44.36           O  
ANISOU 2800  O   PHE A 280     6869   4778   5208   -119   -395    128
ATOM   2801  CB  PHE A 280      -3.867  -3.574 -15.884  1.00 38.42           C  
ANISOU 2801  CB  PHE A 280     6169   4097   4332    -56   -378     49
ATOM   2802  CG  PHE A 280      -5.367  -3.738 -15.720  1.00 38.75           C  
ANISOU 2802  CG  PHE A 280     6208   4160   4356    -25   -303    125
ATOM   2803  CD1 PHE A 280      -6.192  -2.577 -15.555  1.00 43.64           C  
ANISOU 2803  CD1 PHE A 280     6823   4742   5015     -5   -212    141
ATOM   2804  CD2 PHE A 280      -5.920  -5.018 -15.628  1.00 42.34           C  
ANISOU 2804  CD2 PHE A 280     6662   4670   4757    -14   -317    183
ATOM   2805  CE1 PHE A 280      -7.555  -2.804 -15.402  1.00 41.25           C  
ANISOU 2805  CE1 PHE A 280     6515   4451   4706     24   -134    212
ATOM   2806  CE2 PHE A 280      -7.268  -5.182 -15.408  1.00 44.95           C  
ANISOU 2806  CE2 PHE A 280     6988   5017   5074     18   -241    258
ATOM   2807  CZ  PHE A 280      -8.063  -4.079 -15.229  1.00 43.45           C  
ANISOU 2807  CZ  PHE A 280     6794   4784   4931     37   -147    273
ATOM   2808  H   PHE A 280      -1.374  -3.313 -15.995  1.00 43.26           H  
ATOM   2809  HA  PHE A 280      -3.355  -2.623 -14.159  1.00 43.17           H  
ATOM   2810  HB3 PHE A 280      -3.504  -4.351 -16.557  1.00 38.42           H  
ATOM   2811  HB2 PHE A 280      -3.715  -2.632 -16.410  1.00 38.42           H  
ATOM   2812  HD1 PHE A 280      -5.672  -1.640 -15.689  1.00 43.64           H  
ATOM   2813  HD2 PHE A 280      -5.278  -5.883 -15.699  1.00 42.34           H  
ATOM   2814  HE1 PHE A 280      -8.197  -1.936 -15.388  1.00 41.25           H  
ATOM   2815  HE2 PHE A 280      -7.615  -6.182 -15.192  1.00 44.95           H  
ATOM   2816  HZ  PHE A 280      -9.119  -4.153 -15.014  1.00 43.45           H  
ATOM   2817  N   SER A 281      -2.695  -5.808 -13.774  1.00 38.65           N  
ANISOU 2817  N   SER A 281     6155   4082   4448   -145   -523     68
ATOM   2818  CA  SER A 281      -2.877  -6.945 -12.908  1.00 39.65           C  
ANISOU 2818  CA  SER A 281     6265   4211   4589   -165   -557    118
ATOM   2819  C   SER A 281      -2.535  -6.713 -11.429  1.00 41.55           C  
ANISOU 2819  C   SER A 281     6480   4395   4912   -188   -554    120
ATOM   2820  O   SER A 281      -3.292  -7.092 -10.574  1.00 45.32           O  
ANISOU 2820  O   SER A 281     6943   4872   5406   -195   -548    170
ATOM   2821  CB  SER A 281      -2.249  -8.263 -13.514  1.00 42.91           C  
ANISOU 2821  CB  SER A 281     6675   4647   4980   -185   -642    100
ATOM   2822  OG  SER A 281      -0.862  -8.410 -13.432  1.00 42.40           O  
ANISOU 2822  OG  SER A 281     6603   4538   4969   -209   -683     39
ATOM   2823  H   SER A 281      -1.990  -5.856 -14.495  1.00 38.65           H  
ATOM   2824  HA  SER A 281      -3.948  -7.149 -12.928  1.00 39.65           H  
ATOM   2825  HB3 SER A 281      -2.535  -8.443 -14.551  1.00 42.91           H  
ATOM   2826  HB2 SER A 281      -2.664  -9.097 -12.949  1.00 42.91           H  
ATOM   2827  HG  SER A 281      -0.433  -7.701 -13.915  1.00 42.40           H  
ATOM   2828  N   TYR A 282      -1.344  -6.204 -11.216  1.00 40.69           N  
ANISOU 2828  N   TYR A 282     6364   4245   4852   -199   -559     67
ATOM   2829  CA  TYR A 282      -0.896  -5.774  -9.921  1.00 39.20           C  
ANISOU 2829  CA  TYR A 282     6145   4015   4734   -215   -556     65
ATOM   2830  C   TYR A 282      -1.779  -4.681  -9.390  1.00 41.86           C  
ANISOU 2830  C   TYR A 282     6472   4335   5097   -203   -478     69
ATOM   2831  O   TYR A 282      -2.043  -4.681  -8.177  1.00 45.68           O  
ANISOU 2831  O   TYR A 282     6926   4799   5631   -214   -469     73
ATOM   2832  CB  TYR A 282       0.556  -5.412 -10.036  1.00 35.43           C  
ANISOU 2832  CB  TYR A 282     5659   3506   4298   -227   -594     11
ATOM   2833  CG  TYR A 282       1.438  -6.664 -10.287  1.00 36.91           C  
ANISOU 2833  CG  TYR A 282     5845   3695   4483   -243   -667      8
ATOM   2834  CD1 TYR A 282       1.361  -7.788  -9.376  1.00 37.60           C  
ANISOU 2834  CD1 TYR A 282     5922   3800   4566   -254   -704     57
ATOM   2835  CD2 TYR A 282       2.344  -6.743 -11.320  1.00 42.04           C  
ANISOU 2835  CD2 TYR A 282     6502   4329   5141   -249   -696    -45
ATOM   2836  CE1 TYR A 282       2.065  -8.975  -9.574  1.00 40.05           C  
ANISOU 2836  CE1 TYR A 282     6226   4108   4882   -270   -768     54
ATOM   2837  CE2 TYR A 282       3.208  -7.898 -11.436  1.00 37.06           C  
ANISOU 2837  CE2 TYR A 282     5867   3695   4521   -266   -757    -52
ATOM   2838  CZ  TYR A 282       2.956  -9.009 -10.632  1.00 36.85           C  
ANISOU 2838  CZ  TYR A 282     5826   3683   4492   -277   -793     -2
ATOM   2839  OH  TYR A 282       3.853 -10.105 -10.711  1.00 43.63           O  
ANISOU 2839  OH  TYR A 282     6676   4534   5368   -296   -850    -10
ATOM   2840  H   TYR A 282      -0.846  -5.986 -12.067  1.00 40.69           H  
ATOM   2841  HA  TYR A 282      -0.963  -6.653  -9.280  1.00 39.20           H  
ATOM   2842  HB3 TYR A 282       0.848  -5.101  -9.033  1.00 35.43           H  
ATOM   2843  HB2 TYR A 282       0.671  -4.627 -10.783  1.00 35.43           H  
ATOM   2844  HD1 TYR A 282       0.643  -7.825  -8.570  1.00 37.60           H  
ATOM   2845  HD2 TYR A 282       2.566  -5.861 -11.903  1.00 42.04           H  
ATOM   2846  HE1 TYR A 282       1.916  -9.914  -9.062  1.00 40.05           H  
ATOM   2847  HE2 TYR A 282       4.081  -7.949 -12.070  1.00 37.06           H  
ATOM   2848  HH  TYR A 282       4.735  -9.860 -11.000  1.00 43.63           H  
ATOM   2849  N   TRP A 283      -2.212  -3.766 -10.246  1.00 42.27           N  
ANISOU 2849  N   TRP A 283     6545   4397   5118   -179   -419     65
ATOM   2850  CA  TRP A 283      -3.004  -2.545  -9.958  1.00 43.47           C  
ANISOU 2850  CA  TRP A 283     6685   4529   5303   -169   -336     72
ATOM   2851  C   TRP A 283      -4.376  -2.877  -9.394  1.00 41.91           C  
ANISOU 2851  C   TRP A 283     6478   4343   5101   -165   -300    134
ATOM   2852  O   TRP A 283      -4.819  -2.303  -8.390  1.00 44.94           O  
ANISOU 2852  O   TRP A 283     6834   4701   5539   -175   -261    137
ATOM   2853  CB  TRP A 283      -2.943  -1.452 -11.045  1.00 42.74           C  
ANISOU 2853  CB  TRP A 283     6615   4440   5183   -139   -277     56
ATOM   2854  CG  TRP A 283      -3.806  -0.212 -10.923  1.00 39.85           C  
ANISOU 2854  CG  TRP A 283     6232   4043   4866   -130   -189     53
ATOM   2855  CD1 TRP A 283      -3.388   0.851 -10.274  1.00 37.70           C  
ANISOU 2855  CD1 TRP A 283     5941   3734   4650   -138   -166      2
ATOM   2856  CD2 TRP A 283      -5.249  -0.050 -11.055  1.00 39.95           C  
ANISOU 2856  CD2 TRP A 283     6241   4055   4883   -112   -108    102
ATOM   2857  NE1 TRP A 283      -4.467   1.714 -10.054  1.00 42.54           N  
ANISOU 2857  NE1 TRP A 283     6537   4324   5304   -129    -76     11
ATOM   2858  CE2 TRP A 283      -5.643   1.233 -10.594  1.00 40.22           C  
ANISOU 2858  CE2 TRP A 283     6252   4048   4983   -112    -36     73
ATOM   2859  CE3 TRP A 283      -6.252  -0.834 -11.628  1.00 37.95           C  
ANISOU 2859  CE3 TRP A 283     5999   3834   4588    -93    -85    170
ATOM   2860  CZ2 TRP A 283      -7.028   1.636 -10.609  1.00 39.31           C  
ANISOU 2860  CZ2 TRP A 283     6124   3913   4900    -97     61    107
ATOM   2861  CZ3 TRP A 283      -7.562  -0.376 -11.644  1.00 41.44           C  
ANISOU 2861  CZ3 TRP A 283     6430   4259   5058    -74     14    209
ATOM   2862  CH2 TRP A 283      -8.009   0.863 -11.180  1.00 44.78           C  
ANISOU 2862  CH2 TRP A 283     6829   4632   5553    -78     87    177
ATOM   2863  H   TRP A 283      -1.950  -3.747 -11.222  1.00 42.27           H  
ATOM   2864  HA  TRP A 283      -2.458  -2.086  -9.134  1.00 43.47           H  
ATOM   2865  HB3 TRP A 283      -3.218  -1.965 -11.966  1.00 42.74           H  
ATOM   2866  HB2 TRP A 283      -1.916  -1.091 -11.103  1.00 42.74           H  
ATOM   2867  HD1 TRP A 283      -2.371   0.954  -9.926  1.00 37.70           H  
ATOM   2868  HE1 TRP A 283      -4.450   2.529  -9.458  1.00 42.54           H  
ATOM   2869  HE3 TRP A 283      -6.103  -1.887 -11.818  1.00 37.95           H  
ATOM   2870  HZ2 TRP A 283      -7.232   2.581 -10.128  1.00 39.31           H  
ATOM   2871  HZ3 TRP A 283      -8.336  -1.032 -12.014  1.00 41.44           H  
ATOM   2872  HH2 TRP A 283      -9.059   1.118 -11.192  1.00 44.78           H  
ATOM   2873  N   VAL A 284      -5.038  -3.851 -10.082  1.00 38.84           N  
ANISOU 2873  N   VAL A 284     6111   3996   4650   -150   -312    182
ATOM   2874  CA  VAL A 284      -6.248  -4.576  -9.664  1.00 43.21           C  
ANISOU 2874  CA  VAL A 284     6658   4563   5198   -146   -283    247
ATOM   2875  C   VAL A 284      -6.038  -5.233  -8.203  1.00 43.64           C  
ANISOU 2875  C   VAL A 284     6688   4604   5290   -177   -338    255
ATOM   2876  O   VAL A 284      -6.781  -4.805  -7.425  1.00 42.69           O  
ANISOU 2876  O   VAL A 284     6546   4466   5209   -184   -301    279
ATOM   2877  CB  VAL A 284      -6.805  -5.556 -10.708  1.00 43.13           C  
ANISOU 2877  CB  VAL A 284     6673   4611   5105   -120   -290    298
ATOM   2878  CG1 VAL A 284      -7.962  -6.360 -10.223  1.00 45.72           C  
ANISOU 2878  CG1 VAL A 284     6994   4951   5426   -108   -242    374
ATOM   2879  CG2 VAL A 284      -7.250  -4.880 -11.996  1.00 43.59           C  
ANISOU 2879  CG2 VAL A 284     6754   4692   5118    -83   -243    284
ATOM   2880  H   VAL A 284      -4.713  -4.230 -10.960  1.00 38.84           H  
ATOM   2881  HA  VAL A 284      -7.098  -3.903  -9.543  1.00 43.21           H  
ATOM   2882  HB  VAL A 284      -5.920  -6.132 -10.982  1.00 43.13           H  
ATOM   2883 HG11 VAL A 284      -7.727  -7.147  -9.507  1.00 45.72           H  
ATOM   2884 HG12 VAL A 284      -8.779  -5.731  -9.869  1.00 45.72           H  
ATOM   2885 HG13 VAL A 284      -8.264  -6.968 -11.076  1.00 45.72           H  
ATOM   2886 HG21 VAL A 284      -7.721  -5.499 -12.760  1.00 43.59           H  
ATOM   2887 HG22 VAL A 284      -7.997  -4.120 -11.767  1.00 43.59           H  
ATOM   2888 HG23 VAL A 284      -6.460  -4.446 -12.608  1.00 43.59           H  
ATOM   2889  N   ALA A 285      -5.000  -6.059  -8.037  1.00 41.01           N  
ANISOU 2889  N   ALA A 285     6355   4277   4950   -195   -424    233
ATOM   2890  CA  ALA A 285      -4.482  -6.554  -6.701  1.00 39.66           C  
ANISOU 2890  CA  ALA A 285     6159   4095   4816   -218   -477    242
ATOM   2891  C   ALA A 285      -4.164  -5.521  -5.597  1.00 38.29           C  
ANISOU 2891  C   ALA A 285     5951   3888   4708   -227   -443    216
ATOM   2892  O   ALA A 285      -4.553  -5.744  -4.460  1.00 44.06           O  
ANISOU 2892  O   ALA A 285     6659   4617   5465   -236   -443    242
ATOM   2893  CB  ALA A 285      -3.330  -7.555  -6.883  1.00 38.44           C  
ANISOU 2893  CB  ALA A 285     6005   3939   4661   -232   -560    212
ATOM   2894  H   ALA A 285      -4.448  -6.265  -8.858  1.00 41.01           H  
ATOM   2895  HA  ALA A 285      -5.235  -7.250  -6.332  1.00 39.66           H  
ATOM   2896  HB1 ALA A 285      -2.613  -7.673  -6.070  1.00 38.44           H  
ATOM   2897  HB2 ALA A 285      -3.686  -8.534  -7.202  1.00 38.44           H  
ATOM   2898  HB3 ALA A 285      -2.741  -7.177  -7.719  1.00 38.44           H  
ATOM   2899  N   ALA A 286      -3.508  -4.402  -5.893  1.00 37.97           N  
ANISOU 2899  N   ALA A 286     5905   3825   4695   -225   -414    161
ATOM   2900  CA  ALA A 286      -3.301  -3.231  -5.048  1.00 39.06           C  
ANISOU 2900  CA  ALA A 286     6005   3941   4895   -234   -392    123
ATOM   2901  C   ALA A 286      -4.607  -2.743  -4.436  1.00 36.19           C  
ANISOU 2901  C   ALA A 286     5626   3561   4562   -231   -303    122
ATOM   2902  O   ALA A 286      -4.607  -2.620  -3.243  1.00 40.86           O  
ANISOU 2902  O   ALA A 286     6178   4140   5206   -241   -283     89
ATOM   2903  CB  ALA A 286      -2.491  -2.128  -5.813  1.00 41.09           C  
ANISOU 2903  CB  ALA A 286     6258   4183   5172   -233   -406     63
ATOM   2904  H   ALA A 286      -3.214  -4.240  -6.846  1.00 37.97           H  
ATOM   2905  HA  ALA A 286      -2.669  -3.646  -4.262  1.00 39.06           H  
ATOM   2906  HB1 ALA A 286      -1.506  -2.418  -6.179  1.00 41.09           H  
ATOM   2907  HB2 ALA A 286      -3.062  -1.840  -6.695  1.00 41.09           H  
ATOM   2908  HB3 ALA A 286      -2.443  -1.185  -5.266  1.00 41.09           H  
ATOM   2909  N   ASN A 287      -5.612  -2.578  -5.250  1.00 35.35           N  
ANISOU 2909  N   ASN A 287     5546   3457   4427   -214   -246    155
ATOM   2910  CA  ASN A 287      -6.798  -1.722  -5.078  1.00 37.85           C  
ANISOU 2910  CA  ASN A 287     5849   3750   4783   -208   -149    155
ATOM   2911  C   ASN A 287      -8.054  -2.550  -4.696  1.00 40.82           C  
ANISOU 2911  C   ASN A 287     6231   4132   5145   -198   -102    223
ATOM   2912  O   ASN A 287      -9.133  -2.110  -4.191  1.00 34.48           O  
ANISOU 2912  O   ASN A 287     5414   3304   4384   -194    -14    228
ATOM   2913  CB  ASN A 287      -7.017  -0.886  -6.354  1.00 36.49           C  
ANISOU 2913  CB  ASN A 287     5695   3565   4603   -187    -97    131
ATOM   2914  CG  ASN A 287      -5.994   0.286  -6.402  1.00 37.82           C  
ANISOU 2914  CG  ASN A 287     5850   3719   4800   -196   -121     62
ATOM   2915  OD1 ASN A 287      -6.143   1.250  -5.624  1.00 33.98           O  
ANISOU 2915  OD1 ASN A 287     5331   3207   4372   -205    -77     20
ATOM   2916  ND2 ASN A 287      -5.062   0.261  -7.296  1.00 39.68           N  
ANISOU 2916  ND2 ASN A 287     6110   3971   4996   -193   -188     49
ATOM   2917  H   ASN A 287      -5.398  -2.696  -6.229  1.00 35.35           H  
ATOM   2918  HA  ASN A 287      -6.497  -1.042  -4.281  1.00 37.85           H  
ATOM   2919  HB3 ASN A 287      -7.958  -0.342  -6.270  1.00 36.49           H  
ATOM   2920  HB2 ASN A 287      -6.973  -1.472  -7.272  1.00 36.49           H  
ATOM   2921 HD22 ASN A 287      -4.513   1.099  -7.427  1.00 39.68           H  
ATOM   2922 HD21 ASN A 287      -4.886  -0.492  -7.946  1.00 39.68           H  
ATOM   2923  N   LEU A 288      -7.949  -3.867  -4.923  1.00 44.21           N  
ANISOU 2923  N   LEU A 288     6681   4594   5524   -196   -156    275
ATOM   2924  CA  LEU A 288      -8.792  -4.921  -4.337  1.00 41.69           C  
ANISOU 2924  CA  LEU A 288     6365   4284   5190   -186   -115    345
ATOM   2925  C   LEU A 288      -8.799  -4.811  -2.828  1.00 46.12           C  
ANISOU 2925  C   LEU A 288     6890   4825   5809   -210   -108    340
ATOM   2926  O   LEU A 288      -7.796  -4.900  -2.092  1.00 43.91           O  
ANISOU 2926  O   LEU A 288     6589   4548   5546   -230   -177    308
ATOM   2927  CB  LEU A 288      -8.158  -6.333  -4.778  1.00 47.33           C  
ANISOU 2927  CB  LEU A 288     7108   5045   5830   -177   -181    398
ATOM   2928  CG  LEU A 288      -9.042  -7.059  -5.833  1.00 43.74           C  
ANISOU 2928  CG  LEU A 288     6686   4627   5307   -142   -151    442
ATOM   2929  CD1 LEU A 288      -8.346  -8.387  -6.210  1.00 38.71           C  
ANISOU 2929  CD1 LEU A 288     6067   4041   4600   -140   -232    480
ATOM   2930  CD2 LEU A 288     -10.497  -7.285  -5.351  1.00 52.52           C  
ANISOU 2930  CD2 LEU A 288     7795   5730   6429   -116    -42    498
ATOM   2931  H   LEU A 288      -7.141  -4.154  -5.457  1.00 44.21           H  
ATOM   2932  HA  LEU A 288      -9.765  -4.776  -4.806  1.00 41.69           H  
ATOM   2933  HB3 LEU A 288      -7.908  -6.898  -3.879  1.00 47.33           H  
ATOM   2934  HB2 LEU A 288      -7.158  -6.144  -5.167  1.00 47.33           H  
ATOM   2935  HG  LEU A 288      -8.998  -6.546  -6.795  1.00 43.74           H  
ATOM   2936 HD11 LEU A 288      -8.965  -9.238  -5.925  1.00 38.71           H  
ATOM   2937 HD12 LEU A 288      -8.267  -8.411  -7.296  1.00 38.71           H  
ATOM   2938 HD13 LEU A 288      -7.343  -8.565  -5.822  1.00 38.71           H  
ATOM   2939 HD21 LEU A 288     -10.796  -8.328  -5.248  1.00 52.52           H  
ATOM   2940 HD22 LEU A 288     -10.570  -6.887  -4.339  1.00 52.52           H  
ATOM   2941 HD23 LEU A 288     -11.205  -6.715  -5.953  1.00 52.52           H  
ATOM   2942  N   PRO A 289     -10.041  -4.658  -2.238  1.00 42.52           N  
ANISOU 2942  N   PRO A 289     6422   4349   5385   -204    -21    373
ATOM   2943  CA  PRO A 289     -10.143  -4.744  -0.751  1.00 41.44           C  
ANISOU 2943  CA  PRO A 289     6250   4197   5300   -226    -14    366
ATOM   2944  C   PRO A 289     -10.192  -6.256  -0.259  1.00 45.18           C  
ANISOU 2944  C   PRO A 289     6735   4702   5730   -228    -80    427
ATOM   2945  O   PRO A 289     -11.240  -6.977  -0.197  1.00 52.74           O  
ANISOU 2945  O   PRO A 289     7704   5663   6670   -215    -37    495
ATOM   2946  CB  PRO A 289     -11.440  -3.989  -0.524  1.00 47.91           C  
ANISOU 2946  CB  PRO A 289     7056   4978   6168   -217    111    386
ATOM   2947  CG  PRO A 289     -12.362  -4.274  -1.792  1.00 51.96           C  
ANISOU 2947  CG  PRO A 289     7611   5510   6623   -180    149    453
ATOM   2948  CD  PRO A 289     -11.311  -4.285  -2.869  1.00 46.79           C  
ANISOU 2948  CD  PRO A 289     6978   4880   5919   -174     79    418
ATOM   2949  HA  PRO A 289      -9.250  -4.310  -0.301  1.00 41.44           H  
ATOM   2950  HB3 PRO A 289     -11.270  -2.912  -0.553  1.00 47.91           H  
ATOM   2951  HB2 PRO A 289     -11.985  -4.316   0.362  1.00 47.91           H  
ATOM   2952  HG3 PRO A 289     -13.137  -3.512  -1.868  1.00 51.96           H  
ATOM   2953  HG2 PRO A 289     -12.715  -5.284  -1.581  1.00 51.96           H  
ATOM   2954  HD2 PRO A 289     -11.495  -4.991  -3.678  1.00 46.79           H  
ATOM   2955  HD3 PRO A 289     -11.337  -3.313  -3.362  1.00 46.79           H  
ATOM   2956  N   ILE A 290      -8.998  -6.849  -0.008  1.00 43.52           N  
ANISOU 2956  N   ILE A 290     6519   4512   5505   -241   -178    406
ATOM   2957  CA  ILE A 290      -8.666  -8.277   0.159  1.00 39.32           C  
ANISOU 2957  CA  ILE A 290     6000   4011   4930   -241   -248    465
ATOM   2958  C   ILE A 290      -7.839  -8.303   1.421  1.00 37.82           C  
ANISOU 2958  C   ILE A 290     5778   3825   4766   -258   -316    437
ATOM   2959  O   ILE A 290      -7.163  -7.361   1.832  1.00 40.45           O  
ANISOU 2959  O   ILE A 290     6082   4149   5137   -266   -324    371
ATOM   2960  CB  ILE A 290      -7.846  -8.770  -1.050  1.00 42.08           C  
ANISOU 2960  CB  ILE A 290     6385   4390   5212   -230   -307    489
ATOM   2961  CG1 ILE A 290      -6.468  -8.076  -1.389  1.00 43.66           C  
ANISOU 2961  CG1 ILE A 290     6582   4586   5419   -238   -362    422
ATOM   2962  CG2 ILE A 290      -8.707  -8.986  -2.297  1.00 52.37           C  
ANISOU 2962  CG2 ILE A 290     7717   5703   6477   -205   -240    524
ATOM   2963  CD1 ILE A 290      -5.680  -8.653  -2.641  1.00 43.24           C  
ANISOU 2963  CD1 ILE A 290     6562   4559   5309   -230   -415    429
ATOM   2964  H   ILE A 290      -8.149  -6.303  -0.050  1.00 43.52           H  
ATOM   2965  HA  ILE A 290      -9.496  -8.970   0.299  1.00 39.32           H  
ATOM   2966  HB  ILE A 290      -7.533  -9.802  -0.892  1.00 42.08           H  
ATOM   2967 HG13 ILE A 290      -5.700  -8.107  -0.616  1.00 43.66           H  
ATOM   2968 HG12 ILE A 290      -6.719  -7.023  -1.513  1.00 43.66           H  
ATOM   2969 HG21 ILE A 290      -8.055  -9.170  -3.151  1.00 52.37           H  
ATOM   2970 HG22 ILE A 290      -9.218  -9.896  -1.984  1.00 52.37           H  
ATOM   2971 HG23 ILE A 290      -9.449  -8.202  -2.447  1.00 52.37           H  
ATOM   2972 HD11 ILE A 290      -6.120  -8.291  -3.571  1.00 43.24           H  
ATOM   2973 HD12 ILE A 290      -4.668  -8.255  -2.722  1.00 43.24           H  
ATOM   2974 HD13 ILE A 290      -5.738  -9.741  -2.673  1.00 43.24           H  
ATOM   2975  N   ASP A 291      -7.899  -9.435   2.068  1.00 41.19           N  
ANISOU 2975  N   ASP A 291     6209   4272   5168   -258   -365    494
ATOM   2976  CA  ASP A 291      -7.214  -9.869   3.247  1.00 42.14           C  
ANISOU 2976  CA  ASP A 291     6301   4404   5307   -265   -430    485
ATOM   2977  C   ASP A 291      -5.760 -10.179   2.933  1.00 42.21           C  
ANISOU 2977  C   ASP A 291     6313   4425   5301   -264   -513    464
ATOM   2978  O   ASP A 291      -5.462 -10.486   1.758  1.00 43.48           O  
ANISOU 2978  O   ASP A 291     6504   4589   5428   -262   -535    471
ATOM   2979  CB  ASP A 291      -7.938 -11.117   3.712  1.00  0.00           C  
ATOM   2980  CG  ASP A 291      -7.331 -11.795   4.975  1.00  0.00           C  
ATOM   2981  OD1 ASP A 291      -6.922 -10.989   5.853  1.00  0.00           O  
ATOM   2982  OD2 ASP A 291      -7.320 -13.023   5.117  1.00  0.00           O1-
ATOM   2983  H   ASP A 291      -8.480 -10.165   1.680  1.00 41.19           H  
ATOM   2984  HA  ASP A 291      -7.382  -9.122   4.023  1.00 42.14           H  
ATOM   2985  HB3 ASP A 291      -8.172 -11.805   2.900  1.00  0.00           H  
ATOM   2986  HB2 ASP A 291      -8.913 -10.828   4.105  1.00  0.00           H  
ATOM   2987  N   ASP A 292      -4.873 -10.208   3.926  1.00 36.55           N  
ANISOU 2987  N   ASP A 292     3702   5519   4665    394    376    -49
ATOM   2988  CA  ASP A 292      -3.409 -10.517   3.861  1.00 39.33           C  
ANISOU 2988  CA  ASP A 292     4261   5807   4877    335    418    -69
ATOM   2989  C   ASP A 292      -3.107 -11.878   3.221  1.00 38.59           C  
ANISOU 2989  C   ASP A 292     4090   5637   4934    193    395   -144
ATOM   2990  O   ASP A 292      -2.256 -11.884   2.325  1.00 36.33           O  
ANISOU 2990  O   ASP A 292     3958   5301   4544    149    370   -158
ATOM   2991  CB  ASP A 292      -2.747 -10.182   5.230  1.00 46.46           C  
ANISOU 2991  CB  ASP A 292     5293   6687   5671    320    618    -74
ATOM   2992  CG  ASP A 292      -2.766  -8.662   5.522  1.00 46.81           C  
ANISOU 2992  CG  ASP A 292     5531   6786   5467    452    620      5
ATOM   2993  OD1 ASP A 292      -1.813  -8.021   5.063  1.00 46.81           O  
ANISOU 2993  OD1 ASP A 292     5574   6836   5374    552    464     63
ATOM   2994  OD2 ASP A 292      -3.775  -8.097   6.025  1.00 48.14           O1-
ANISOU 2994  OD2 ASP A 292     5809   6950   5532    458    775     11
ATOM   2995  H   ASP A 292      -5.219 -10.038   4.859  1.00 36.55           H  
ATOM   2996  HA  ASP A 292      -2.920  -9.824   3.177  1.00 39.33           H  
ATOM   2997  HB3 ASP A 292      -1.691 -10.454   5.243  1.00 46.46           H  
ATOM   2998  HB2 ASP A 292      -3.028 -10.720   6.135  1.00 46.46           H  
ATOM   2999  N   SER A 293      -3.924 -12.928   3.429  1.00 41.73           N  
ANISOU 2999  N   SER A 293     4255   6026   5574    121    402   -192
ATOM   3000  CA  SER A 293      -3.729 -14.213   2.791  1.00 37.95           C  
ANISOU 3000  CA  SER A 293     3689   5483   5247     -6    355   -257
ATOM   3001  C   SER A 293      -4.123 -14.413   1.340  1.00 38.65           C  
ANISOU 3001  C   SER A 293     3793   5588   5303     29    146   -235
ATOM   3002  O   SER A 293      -3.492 -15.179   0.611  1.00 38.49           O  
ANISOU 3002  O   SER A 293     3825   5510   5290    -57     99   -274
ATOM   3003  CB  SER A 293      -4.372 -15.294   3.660  1.00 38.28           C  
ANISOU 3003  CB  SER A 293     3469   5519   5556    -80    399   -306
ATOM   3004  OG  SER A 293      -5.804 -14.903   3.590  1.00 44.95           O  
ANISOU 3004  OG  SER A 293     4164   6442   6474     16    311   -263
ATOM   3005  H   SER A 293      -4.514 -12.898   4.248  1.00 41.73           H  
ATOM   3006  HA  SER A 293      -2.683 -14.472   2.953  1.00 37.95           H  
ATOM   3007  HB3 SER A 293      -4.053 -15.210   4.699  1.00 38.28           H  
ATOM   3008  HB2 SER A 293      -4.254 -16.316   3.302  1.00 38.28           H  
ATOM   3009  HG  SER A 293      -5.963 -14.186   4.208  1.00 44.95           H  
ATOM   3010  N   LEU A 294      -5.089 -13.545   0.948  1.00 39.28           N  
ANISOU 3010  N   LEU A 294     3827   5746   5350    153     19   -173
ATOM   3011  CA  LEU A 294      -5.491 -13.319  -0.445  1.00 38.24           C  
ANISOU 3011  CA  LEU A 294     3719   5636   5175    197   -182   -146
ATOM   3012  C   LEU A 294      -4.346 -12.534  -1.216  1.00 42.63           C  
ANISOU 3012  C   LEU A 294     4541   6190   5466    263   -221   -100
ATOM   3013  O   LEU A 294      -4.133 -12.899  -2.324  1.00 43.54           O  
ANISOU 3013  O   LEU A 294     4728   6282   5532    246   -345   -105
ATOM   3014  CB  LEU A 294      -6.826 -12.693  -0.634  1.00 37.69           C  
ANISOU 3014  CB  LEU A 294     3491   5651   5177    304   -305    -97
ATOM   3015  CG  LEU A 294      -8.033 -13.485  -0.165  1.00 37.15           C  
ANISOU 3015  CG  LEU A 294     3149   5586   5381    238   -338   -140
ATOM   3016  CD1 LEU A 294      -9.175 -12.593   0.305  1.00 36.41           C  
ANISOU 3016  CD1 LEU A 294     2922   5580   5331    359   -462    -83
ATOM   3017  CD2 LEU A 294      -8.518 -14.543  -1.125  1.00 41.18           C  
ANISOU 3017  CD2 LEU A 294     3607   6041   5997    127   -429   -195
ATOM   3018  H   LEU A 294      -5.288 -12.840   1.644  1.00 39.28           H  
ATOM   3019  HA  LEU A 294      -5.541 -14.310  -0.895  1.00 38.24           H  
ATOM   3020  HB3 LEU A 294      -6.937 -12.538  -1.707  1.00 37.69           H  
ATOM   3021  HB2 LEU A 294      -6.705 -11.719  -0.158  1.00 37.69           H  
ATOM   3022  HG  LEU A 294      -7.712 -14.064   0.701  1.00 37.15           H  
ATOM   3023 HD11 LEU A 294      -8.698 -11.737   0.782  1.00 36.41           H  
ATOM   3024 HD12 LEU A 294      -9.937 -12.244  -0.392  1.00 36.41           H  
ATOM   3025 HD13 LEU A 294      -9.760 -13.175   1.016  1.00 36.41           H  
ATOM   3026 HD21 LEU A 294      -7.903 -14.760  -1.998  1.00 41.18           H  
ATOM   3027 HD22 LEU A 294      -8.533 -15.493  -0.589  1.00 41.18           H  
ATOM   3028 HD23 LEU A 294      -9.555 -14.332  -1.382  1.00 41.18           H  
ATOM   3029  N   ARG A 295      -3.729 -11.558  -0.520  1.00 36.50           N  
ANISOU 3029  N   ARG A 295     3915   5437   4518    339   -117    -57
ATOM   3030  CA  ARG A 295      -2.695 -10.787  -1.142  1.00 36.75           C  
ANISOU 3030  CA  ARG A 295     4210   5460   4295    393   -133    -16
ATOM   3031  C   ARG A 295      -1.457 -11.562  -1.417  1.00 37.52           C  
ANISOU 3031  C   ARG A 295     4418   5467   4371    270    -96    -75
ATOM   3032  O   ARG A 295      -0.993 -11.376  -2.557  1.00 39.00           O  
ANISOU 3032  O   ARG A 295     4757   5638   4423    286   -195    -58
ATOM   3033  CB  ARG A 295      -2.410  -9.559  -0.196  1.00 34.91           C  
ANISOU 3033  CB  ARG A 295     4110   5256   3900    469      7     29
ATOM   3034  CG  ARG A 295      -1.788  -8.303  -0.909  1.00 40.18           C  
ANISOU 3034  CG  ARG A 295     4783   6017   4467    629    -70    114
ATOM   3035  CD  ARG A 295      -1.885  -7.101   0.100  1.00 43.88           C  
ANISOU 3035  CD  ARG A 295     5512   6504   4658    726    -94    181
ATOM   3036  NE  ARG A 295      -1.764  -5.842  -0.493  1.00 40.28           N  
ANISOU 3036  NE  ARG A 295     5128   6102   4076    824      3    237
ATOM   3037  CZ  ARG A 295      -2.554  -5.184  -1.357  1.00 49.55           C  
ANISOU 3037  CZ  ARG A 295     6228   7356   5242    943    -60    298
ATOM   3038  NH1 ARG A 295      -3.664  -5.713  -1.809  1.00 54.63           N  
ANISOU 3038  NH1 ARG A 295     6713   8039   6004    981   -215    310
ATOM   3039  NH2 ARG A 295      -2.160  -3.938  -1.693  1.00 47.01           N1+
ANISOU 3039  NH2 ARG A 295     5993   7078   4790   1026     35    348
ATOM   3040  H   ARG A 295      -4.005 -11.394   0.438  1.00 36.50           H  
ATOM   3041  HA  ARG A 295      -3.179 -10.368  -2.024  1.00 36.75           H  
ATOM   3042  HB3 ARG A 295      -1.846  -9.779   0.710  1.00 34.91           H  
ATOM   3043  HB2 ARG A 295      -3.315  -9.276   0.341  1.00 34.91           H  
ATOM   3044  HG3 ARG A 295      -2.279  -8.036  -1.845  1.00 40.18           H  
ATOM   3045  HG2 ARG A 295      -0.746  -8.452  -1.194  1.00 40.18           H  
ATOM   3046  HD3 ARG A 295      -0.960  -7.111   0.677  1.00 43.88           H  
ATOM   3047  HD2 ARG A 295      -2.698  -7.163   0.823  1.00 43.88           H  
ATOM   3048  HE  ARG A 295      -0.896  -5.381  -0.261  1.00 40.28           H  
ATOM   3049 HH12 ARG A 295      -4.329  -5.253  -2.413  1.00 54.63           H  
ATOM   3050 HH11 ARG A 295      -3.835  -6.650  -1.472  1.00 54.63           H  
ATOM   3051 HH22 ARG A 295      -2.747  -3.441  -2.348  1.00 47.01           H  
ATOM   3052 HH21 ARG A 295      -1.497  -3.368  -1.187  1.00 47.01           H  
ATOM   3053  N   ILE A 296      -1.124 -12.523  -0.547  1.00 39.55           N  
ANISOU 3053  N   ILE A 296     4599   5663   4764    144     45   -145
ATOM   3054  CA  ILE A 296      -0.137 -13.512  -0.622  1.00 39.24           C  
ANISOU 3054  CA  ILE A 296     4661   5536   4714     21     93   -203
ATOM   3055  C   ILE A 296      -0.388 -14.471  -1.800  1.00 44.39           C  
ANISOU 3055  C   ILE A 296     5226   6162   5478    -41    -69   -237
ATOM   3056  O   ILE A 296       0.491 -14.765  -2.594  1.00 50.02           O  
ANISOU 3056  O   ILE A 296     6089   6839   6079    -60   -141   -240
ATOM   3057  CB  ILE A 296       0.140 -14.304   0.706  1.00 38.08           C  
ANISOU 3057  CB  ILE A 296     4444   5333   4693    -95    287   -268
ATOM   3058  CG1 ILE A 296       0.642 -13.412   1.853  1.00 36.97           C  
ANISOU 3058  CG1 ILE A 296     4446   5205   4396    -42    452   -237
ATOM   3059  CG2 ILE A 296       1.126 -15.521   0.528  1.00 39.46           C  
ANISOU 3059  CG2 ILE A 296     4667   5414   4913   -236    311   -337
ATOM   3060  CD1 ILE A 296       0.561 -13.977   3.265  1.00 39.60           C  
ANISOU 3060  CD1 ILE A 296     4728   5485   4834   -148    650   -296
ATOM   3061  H   ILE A 296      -1.742 -12.723   0.227  1.00 39.55           H  
ATOM   3062  HA  ILE A 296       0.785 -12.941  -0.732  1.00 39.24           H  
ATOM   3063  HB  ILE A 296      -0.799 -14.727   1.062  1.00 38.08           H  
ATOM   3064 HG13 ILE A 296       0.126 -12.452   1.828  1.00 36.97           H  
ATOM   3065 HG12 ILE A 296       1.699 -13.209   1.678  1.00 36.97           H  
ATOM   3066 HG21 ILE A 296       1.178 -15.805   1.579  1.00 39.46           H  
ATOM   3067 HG22 ILE A 296       0.719 -16.298  -0.120  1.00 39.46           H  
ATOM   3068 HG23 ILE A 296       2.081 -15.187   0.122  1.00 39.46           H  
ATOM   3069 HD11 ILE A 296       0.304 -13.222   4.009  1.00 39.60           H  
ATOM   3070 HD12 ILE A 296      -0.168 -14.782   3.348  1.00 39.60           H  
ATOM   3071 HD13 ILE A 296       1.577 -14.289   3.510  1.00 39.60           H  
ATOM   3072  N   GLN A 297      -1.628 -14.908  -1.951  1.00 42.59           N  
ANISOU 3072  N   GLN A 297     4753   5952   5476    -76   -124   -263
ATOM   3073  CA  GLN A 297      -2.056 -15.906  -2.923  1.00 40.41           C  
ANISOU 3073  CA  GLN A 297     4374   5661   5320   -131   -283   -293
ATOM   3074  C   GLN A 297      -2.067 -15.495  -4.416  1.00 40.04           C  
ANISOU 3074  C   GLN A 297     4474   5641   5098    -41   -452   -242
ATOM   3075  O   GLN A 297      -1.686 -16.219  -5.341  1.00 42.47           O  
ANISOU 3075  O   GLN A 297     4844   5903   5389   -102   -540   -270
ATOM   3076  CB  GLN A 297      -3.453 -16.384  -2.409  1.00 46.60           C  
ANISOU 3076  CB  GLN A 297     4885   6492   6330   -126   -343   -300
ATOM   3077  CG  GLN A 297      -4.317 -17.220  -3.413  1.00 52.34           C  
ANISOU 3077  CG  GLN A 297     5503   7225   7157   -146   -533   -312
ATOM   3078  CD  GLN A 297      -5.709 -17.550  -2.911  1.00 45.97           C  
ANISOU 3078  CD  GLN A 297     4417   6456   6595   -163   -573   -328
ATOM   3079  OE1 GLN A 297      -5.926 -17.625  -1.670  1.00 46.56           O  
ANISOU 3079  OE1 GLN A 297     4372   6535   6783   -184   -445   -343
ATOM   3080  NE2 GLN A 297      -6.708 -17.956  -3.720  1.00 50.72           N  
ANISOU 3080  NE2 GLN A 297     4912   7083   7276   -152   -751   -324
ATOM   3081  H   GLN A 297      -2.310 -14.550  -1.298  1.00 42.59           H  
ATOM   3082  HA  GLN A 297      -1.401 -16.766  -2.788  1.00 40.41           H  
ATOM   3083  HB3 GLN A 297      -4.054 -15.484  -2.281  1.00 46.60           H  
ATOM   3084  HB2 GLN A 297      -3.488 -16.845  -1.421  1.00 46.60           H  
ATOM   3085  HG3 GLN A 297      -3.829 -18.165  -3.651  1.00 52.34           H  
ATOM   3086  HG2 GLN A 297      -4.469 -16.744  -4.381  1.00 52.34           H  
ATOM   3087 HE22 GLN A 297      -7.473 -18.528  -3.389  1.00 50.72           H  
ATOM   3088 HE21 GLN A 297      -6.455 -17.851  -4.692  1.00 50.72           H  
ATOM   3089  N   LEU A 298      -2.345 -14.204  -4.589  1.00 40.25           N  
ANISOU 3089  N   LEU A 298     4559   5743   4991    105   -502   -165
ATOM   3090  CA  LEU A 298      -2.088 -13.474  -5.854  1.00 42.49           C  
ANISOU 3090  CA  LEU A 298     4995   6055   5094    201   -656   -109
ATOM   3091  C   LEU A 298      -0.603 -13.179  -6.088  1.00 42.96           C  
ANISOU 3091  C   LEU A 298     5321   6060   4941    182   -598   -108
ATOM   3092  O   LEU A 298      -0.197 -13.051  -7.222  1.00 43.23           O  
ANISOU 3092  O   LEU A 298     5484   6086   4855    210   -722    -89
ATOM   3093  CB  LEU A 298      -2.881 -12.185  -5.801  1.00 39.95           C  
ANISOU 3093  CB  LEU A 298     4675   5827   4679    363   -707    -25
ATOM   3094  CG  LEU A 298      -4.393 -12.372  -5.738  1.00 38.85           C  
ANISOU 3094  CG  LEU A 298     4281   5750   4732    401   -789    -16
ATOM   3095  CD1 LEU A 298      -5.111 -10.986  -5.351  1.00 40.84           C  
ANISOU 3095  CD1 LEU A 298     4548   6089   4881    557   -810     66
ATOM   3096  CD2 LEU A 298      -5.025 -12.922  -6.998  1.00 40.46           C  
ANISOU 3096  CD2 LEU A 298     4392   5956   5026    380   -980    -30
ATOM   3097  H   LEU A 298      -2.460 -13.628  -3.767  1.00 40.25           H  
ATOM   3098  HA  LEU A 298      -2.416 -14.147  -6.647  1.00 42.49           H  
ATOM   3099  HB3 LEU A 298      -2.667 -11.696  -6.751  1.00 39.95           H  
ATOM   3100  HB2 LEU A 298      -2.467 -11.684  -4.926  1.00 39.95           H  
ATOM   3101  HG  LEU A 298      -4.631 -13.045  -4.914  1.00 38.85           H  
ATOM   3102 HD11 LEU A 298      -5.371 -11.230  -4.321  1.00 40.84           H  
ATOM   3103 HD12 LEU A 298      -4.460 -10.116  -5.432  1.00 40.84           H  
ATOM   3104 HD13 LEU A 298      -6.059 -10.709  -5.814  1.00 40.84           H  
ATOM   3105 HD21 LEU A 298      -4.435 -13.028  -7.908  1.00 40.46           H  
ATOM   3106 HD22 LEU A 298      -5.215 -13.979  -6.812  1.00 40.46           H  
ATOM   3107 HD23 LEU A 298      -5.969 -12.442  -7.256  1.00 40.46           H  
ATOM   3108  N   LEU A 299       0.230 -13.035  -5.015  1.00 46.76           N  
ANISOU 3108  N   LEU A 299     5892   6503   5370    139   -411   -127
ATOM   3109  CA  LEU A 299       1.626 -12.679  -5.144  1.00 48.96           C  
ANISOU 3109  CA  LEU A 299     6424   6729   5449    120   -346   -126
ATOM   3110  C   LEU A 299       2.454 -13.959  -5.508  1.00 46.02           C  
ANISOU 3110  C   LEU A 299     6068   6264   5155    -33   -327   -204
ATOM   3111  O   LEU A 299       3.526 -13.791  -6.062  1.00 48.72           O  
ANISOU 3111  O   LEU A 299     6616   6558   5338    -51   -320   -205
ATOM   3112  CB  LEU A 299       2.210 -12.009  -3.930  1.00 45.86           C  
ANISOU 3112  CB  LEU A 299     6135   6337   4952    143   -152   -109
ATOM   3113  CG  LEU A 299       3.425 -10.985  -4.002  1.00 54.31           C  
ANISOU 3113  CG  LEU A 299     7487   7406   5744    217   -124    -56
ATOM   3114  CD1 LEU A 299       3.093  -9.820  -4.935  1.00 46.34           C  
ANISOU 3114  CD1 LEU A 299     6521   6489   4597    386   -198     36
ATOM   3115  CD2 LEU A 299       3.802 -10.542  -2.588  1.00 45.02           C  
ANISOU 3115  CD2 LEU A 299     6432   6180   4492    162     83    -79
ATOM   3116  H   LEU A 299      -0.049 -13.050  -4.044  1.00 46.76           H  
ATOM   3117  HA  LEU A 299       1.730 -12.031  -6.015  1.00 48.96           H  
ATOM   3118  HB3 LEU A 299       2.356 -12.725  -3.120  1.00 45.86           H  
ATOM   3119  HB2 LEU A 299       1.367 -11.448  -3.528  1.00 45.86           H  
ATOM   3120  HG  LEU A 299       4.268 -11.534  -4.420  1.00 54.31           H  
ATOM   3121 HD11 LEU A 299       3.822  -9.796  -5.745  1.00 46.34           H  
ATOM   3122 HD12 LEU A 299       2.077  -9.931  -5.314  1.00 46.34           H  
ATOM   3123 HD13 LEU A 299       3.088  -8.903  -4.345  1.00 46.34           H  
ATOM   3124 HD21 LEU A 299       3.450 -11.363  -1.964  1.00 45.02           H  
ATOM   3125 HD22 LEU A 299       4.872 -10.415  -2.418  1.00 45.02           H  
ATOM   3126 HD23 LEU A 299       3.491  -9.541  -2.288  1.00 45.02           H  
ATOM   3127  N   LYS A 300       1.953 -15.199  -5.185  1.00 41.13           N  
ANISOU 3127  N   LYS A 300     5236   5616   4776   -142   -316   -269
ATOM   3128  CA  LYS A 300       2.628 -16.480  -5.689  1.00 46.19           C  
ANISOU 3128  CA  LYS A 300     5872   6170   5508   -290   -306   -344
ATOM   3129  C   LYS A 300       2.637 -16.777  -7.256  1.00 44.83           C  
ANISOU 3129  C   LYS A 300     5707   5991   5335   -298   -503   -348
ATOM   3130  O   LYS A 300       3.620 -17.321  -7.788  1.00 43.87           O  
ANISOU 3130  O   LYS A 300     5641   5796   5231   -406   -510   -401
ATOM   3131  CB  LYS A 300       1.985 -17.751  -5.098  1.00 46.13           C  
ANISOU 3131  CB  LYS A 300     5630   6137   5760   -402   -221   -409
ATOM   3132  CG  LYS A 300       2.255 -17.911  -3.589  1.00 46.19           C  
ANISOU 3132  CG  LYS A 300     5653   6125   5773   -432     -5   -425
ATOM   3133  CD  LYS A 300       2.173 -19.317  -2.929  1.00 43.58           C  
ANISOU 3133  CD  LYS A 300     5117   5751   5691   -564     86   -498
ATOM   3134  CE  LYS A 300       2.546 -19.245  -1.401  1.00 51.59           C  
ANISOU 3134  CE  LYS A 300     6197   6723   6682   -615    307   -523
ATOM   3135  NZ  LYS A 300       2.780 -20.511  -0.744  1.00 62.17           N1+
ANISOU 3135  NZ  LYS A 300     7358   8010   8254   -753    402   -597
ATOM   3136  H   LYS A 300       1.035 -15.277  -4.772  1.00 41.13           H  
ATOM   3137  HA  LYS A 300       3.694 -16.556  -5.475  1.00 46.19           H  
ATOM   3138  HB3 LYS A 300       2.486 -18.632  -5.500  1.00 46.13           H  
ATOM   3139  HB2 LYS A 300       0.944 -17.913  -5.375  1.00 46.13           H  
ATOM   3140  HG3 LYS A 300       1.654 -17.186  -3.041  1.00 46.19           H  
ATOM   3141  HG2 LYS A 300       3.249 -17.500  -3.411  1.00 46.19           H  
ATOM   3142  HD3 LYS A 300       2.895 -19.988  -3.395  1.00 43.58           H  
ATOM   3143  HD2 LYS A 300       1.148 -19.665  -3.061  1.00 43.58           H  
ATOM   3144  HE3 LYS A 300       1.797 -18.599  -0.943  1.00 51.59           H  
ATOM   3145  HE2 LYS A 300       3.467 -18.669  -1.310  1.00 51.59           H  
ATOM   3146  HZ1 LYS A 300       3.607 -20.953  -1.119  1.00 62.17           H  
ATOM   3147  HZ2 LYS A 300       2.786 -20.523   0.266  1.00 62.17           H  
ATOM   3148  HZ3 LYS A 300       1.988 -21.099  -0.964  1.00 62.17           H  
ATOM   3149  N   ILE A 301       1.588 -16.239  -7.875  1.00 47.18           N  
ANISOU 3149  N   ILE A 301     5952   6364   5612   -185   -662   -293
ATOM   3150  CA  ILE A 301       1.336 -16.408  -9.283  1.00 46.46           C  
ANISOU 3150  CA  ILE A 301     5867   6274   5513   -180   -857   -291
ATOM   3151  C   ILE A 301       2.338 -15.679 -10.182  1.00 50.75           C  
ANISOU 3151  C   ILE A 301     6684   6800   5798   -122   -899   -252
ATOM   3152  O   ILE A 301       2.400 -14.466 -10.100  1.00 50.52           O  
ANISOU 3152  O   ILE A 301     6812   6799   5583    -25   -833   -196
ATOM   3153  CB  ILE A 301      -0.168 -15.941  -9.712  1.00 46.01           C  
ANISOU 3153  CB  ILE A 301     5641   6305   5536    -78  -1007   -246
ATOM   3154  CG1 ILE A 301      -1.146 -16.626  -8.766  1.00 42.76           C  
ANISOU 3154  CG1 ILE A 301     4955   5907   5383   -138   -961   -284
ATOM   3155  CG2 ILE A 301      -0.392 -16.298 -11.194  1.00 53.62           C  
ANISOU 3155  CG2 ILE A 301     6618   7275   6482    -65  -1213   -240
ATOM   3156  CD1 ILE A 301      -2.497 -15.859  -8.887  1.00 44.43           C  
ANISOU 3156  CD1 ILE A 301     4998   6210   5675    -31  -1079   -236
ATOM   3157  H   ILE A 301       0.833 -15.853  -7.325  1.00 47.18           H  
ATOM   3158  HA  ILE A 301       1.288 -17.479  -9.483  1.00 46.46           H  
ATOM   3159  HB  ILE A 301      -0.131 -14.855  -9.621  1.00 46.01           H  
ATOM   3160 HG13 ILE A 301      -0.790 -16.555  -7.738  1.00 42.76           H  
ATOM   3161 HG12 ILE A 301      -1.177 -17.695  -8.977  1.00 42.76           H  
ATOM   3162 HG21 ILE A 301      -1.421 -16.238 -11.548  1.00 53.62           H  
ATOM   3163 HG22 ILE A 301       0.144 -15.855 -12.032  1.00 53.62           H  
ATOM   3164 HG23 ILE A 301      -0.179 -17.343 -11.422  1.00 53.62           H  
ATOM   3165 HD11 ILE A 301      -3.033 -16.379  -9.681  1.00 44.43           H  
ATOM   3166 HD12 ILE A 301      -3.149 -16.095  -8.047  1.00 44.43           H  
ATOM   3167 HD13 ILE A 301      -2.538 -14.806  -9.167  1.00 44.43           H  
ATOM   3168  N   ASP A 302       2.957 -16.506 -11.029  1.00 49.76           N  
ANISOU 3168  N   ASP A 302     6618   6630   5657   -179  -1012   -281
ATOM   3169  CA  ASP A 302       3.784 -16.106 -12.197  1.00 50.66           C  
ANISOU 3169  CA  ASP A 302     6990   6723   5534   -132  -1062   -248
ATOM   3170  C   ASP A 302       3.077 -15.266 -13.287  1.00 49.83           C  
ANISOU 3170  C   ASP A 302     6910   6676   5348    -22  -1269   -193
ATOM   3171  O   ASP A 302       3.411 -14.111 -13.453  1.00 52.23           O  
ANISOU 3171  O   ASP A 302     7418   6998   5429     78  -1304   -134
ATOM   3172  CB  ASP A 302       4.647 -17.269 -12.836  1.00 61.49           C  
ANISOU 3172  CB  ASP A 302     8453   7996   6914   -274  -1032   -318
ATOM   3173  CG  ASP A 302       5.729 -17.941 -11.963  1.00 66.58           C  
ANISOU 3173  CG  ASP A 302     9227   8581   7490   -336   -824   -343
ATOM   3174  OD1 ASP A 302       6.226 -17.388 -10.958  1.00 59.73           O  
ANISOU 3174  OD1 ASP A 302     8526   7737   6431   -243   -748   -287
ATOM   3175  OD2 ASP A 302       6.160 -18.992 -12.478  1.00 72.68           O1-
ANISOU 3175  OD2 ASP A 302     9931   9284   8399   -477   -735   -416
ATOM   3176  H   ASP A 302       2.749 -17.488 -10.916  1.00 49.76           H  
ATOM   3177  HA  ASP A 302       4.498 -15.371 -11.828  1.00 50.66           H  
ATOM   3178  HB3 ASP A 302       5.197 -16.938 -13.717  1.00 61.49           H  
ATOM   3179  HB2 ASP A 302       4.016 -18.076 -13.208  1.00 61.49           H  
ATOM   3180  N   SER A 303       2.152 -15.948 -14.017  1.00 51.97           N  
ANISOU 3180  N   SER A 303     6978   6977   5791    -34  -1406   -209
ATOM   3181  CA  SER A 303       1.405 -15.433 -15.215  1.00 56.06           C  
ANISOU 3181  CA  SER A 303     7497   7556   6249     73  -1606   -156
ATOM   3182  C   SER A 303       0.514 -14.252 -14.950  1.00 51.46           C  
ANISOU 3182  C   SER A 303     6831   7069   5653    216  -1625    -84
ATOM   3183  O   SER A 303      -0.205 -14.189 -13.982  1.00 53.34           O  
ANISOU 3183  O   SER A 303     6889   7332   6044    202  -1544    -96
ATOM   3184  CB  SER A 303       0.681 -16.654 -15.898  1.00 53.34           C  
ANISOU 3184  CB  SER A 303     6971   7200   6094     -7  -1749   -206
ATOM   3185  OG  SER A 303      -0.406 -16.379 -16.774  1.00 54.46           O  
ANISOU 3185  OG  SER A 303     7102   7406   6185    101  -1941   -154
ATOM   3186  H   SER A 303       1.752 -16.835 -13.748  1.00 51.97           H  
ATOM   3187  HA  SER A 303       2.220 -15.147 -15.879  1.00 56.06           H  
ATOM   3188  HB3 SER A 303       0.132 -17.209 -15.137  1.00 53.34           H  
ATOM   3189  HB2 SER A 303       1.435 -17.328 -16.306  1.00 53.34           H  
ATOM   3190  HG  SER A 303      -0.325 -16.993 -17.508  1.00 54.46           H  
ATOM   3191  N   ALA A 304       0.582 -13.228 -15.812  1.00 47.59           N  
ANISOU 3191  N   ALA A 304     6475   6630   4976    354  -1731     -9
ATOM   3192  CA  ALA A 304      -0.299 -12.053 -15.700  1.00 44.31           C  
ANISOU 3192  CA  ALA A 304     5980   6308   4546    496  -1771     64
ATOM   3193  C   ALA A 304      -1.753 -12.427 -16.064  1.00 49.25           C  
ANISOU 3193  C   ALA A 304     6351   6982   5378    501  -1905     54
ATOM   3194  O   ALA A 304      -2.666 -12.091 -15.321  1.00 52.59           O  
ANISOU 3194  O   ALA A 304     6627   7470   5883    571  -1894     86
ATOM   3195  CB  ALA A 304       0.236 -10.946 -16.742  1.00 45.10           C  
ANISOU 3195  CB  ALA A 304     6290   6451   4396    643  -1857    148
ATOM   3196  H   ALA A 304       0.987 -13.368 -16.727  1.00 47.59           H  
ATOM   3197  HA  ALA A 304      -0.515 -11.590 -14.738  1.00 44.31           H  
ATOM   3198  HB1 ALA A 304       0.170 -11.298 -17.771  1.00 45.10           H  
ATOM   3199  HB2 ALA A 304      -0.352 -10.029 -16.715  1.00 45.10           H  
ATOM   3200  HB3 ALA A 304       1.295 -10.779 -16.547  1.00 45.10           H  
ATOM   3201  N   ILE A 305      -1.916 -13.168 -17.145  1.00 50.61           N  
ANISOU 3201  N   ILE A 305     6471   7125   5635    429  -2033     12
ATOM   3202  CA  ILE A 305      -3.191 -13.756 -17.571  1.00 52.46           C  
ANISOU 3202  CA  ILE A 305     6465   7406   6060    433  -2168      3
ATOM   3203  C   ILE A 305      -3.849 -14.632 -16.449  1.00 54.37           C  
ANISOU 3203  C   ILE A 305     6475   7641   6542    342  -2059    -49
ATOM   3204  O   ILE A 305      -4.978 -14.404 -16.097  1.00 57.43           O  
ANISOU 3204  O   ILE A 305     6675   8094   7052    399  -2090    -25
ATOM   3205  CB  ILE A 305      -2.909 -14.691 -18.798  1.00  0.00           C  
ATOM   3206  CG1 ILE A 305      -2.649 -13.774 -20.059  1.00  0.00           C  
ATOM   3207  CG2 ILE A 305      -3.912 -15.868 -19.107  1.00  0.00           C  
ATOM   3208  CD1 ILE A 305      -1.683 -14.465 -21.119  1.00  0.00           C  
ATOM   3209  H   ILE A 305      -1.067 -13.351 -17.662  1.00 50.61           H  
ATOM   3210  HA  ILE A 305      -3.849 -12.950 -17.896  1.00 52.46           H  
ATOM   3211  HB  ILE A 305      -1.998 -15.234 -18.544  1.00  0.00           H  
ATOM   3212 HG13 ILE A 305      -2.241 -12.800 -19.786  1.00  0.00           H  
ATOM   3213 HG12 ILE A 305      -3.569 -13.504 -20.578  1.00  0.00           H  
ATOM   3214 HG21 ILE A 305      -4.995 -15.767 -19.033  1.00  0.00           H  
ATOM   3215 HG22 ILE A 305      -3.707 -16.313 -20.081  1.00  0.00           H  
ATOM   3216 HG23 ILE A 305      -3.563 -16.704 -18.501  1.00  0.00           H  
ATOM   3217 HD11 ILE A 305      -0.728 -14.628 -20.621  1.00  0.00           H  
ATOM   3218 HD12 ILE A 305      -2.071 -15.438 -21.420  1.00  0.00           H  
ATOM   3219 HD13 ILE A 305      -1.555 -13.833 -21.998  1.00  0.00           H  
ATOM   3220  N   GLN A 306      -3.143 -15.588 -15.769  1.00 52.70           N  
ANISOU 3220  N   GLN A 306     6271   7350   6402    200  -1929   -120
ATOM   3221  CA  GLN A 306      -3.841 -16.346 -14.703  1.00 54.23           C  
ANISOU 3221  CA  GLN A 306     6250   7533   6821    109  -1818   -170
ATOM   3222  C   GLN A 306      -4.100 -15.551 -13.393  1.00 52.44           C  
ANISOU 3222  C   GLN A 306     6005   7345   6573    179  -1674   -134
ATOM   3223  O   GLN A 306      -5.056 -15.747 -12.664  1.00 64.64           O  
ANISOU 3223  O   GLN A 306     7362   8896   8304    128  -1586   -164
ATOM   3224  CB  GLN A 306      -2.951 -17.560 -14.387  1.00 59.16           C  
ANISOU 3224  CB  GLN A 306     6901   8061   7518    -58  -1708   -253
ATOM   3225  CG  GLN A 306      -2.824 -18.538 -15.508  1.00 69.25           C  
ANISOU 3225  CG  GLN A 306     8286   9282   8743   -128  -1814   -287
ATOM   3226  CD  GLN A 306      -1.838 -19.598 -15.286  1.00 91.91           C  
ANISOU 3226  CD  GLN A 306    11238  12054  11628   -276  -1677   -358
ATOM   3227  OE1 GLN A 306      -1.125 -20.041 -16.212  1.00 97.81           O  
ANISOU 3227  OE1 GLN A 306    11926  12777  12461   -336  -1510   -387
ATOM   3228  NE2 GLN A 306      -1.659 -20.222 -14.079  1.00 86.92           N  
ANISOU 3228  NE2 GLN A 306    10746  11366  10914   -333  -1744   -384
ATOM   3229  H   GLN A 306      -2.174 -15.682 -16.037  1.00 52.70           H  
ATOM   3230  HA  GLN A 306      -4.790 -16.758 -15.047  1.00 54.23           H  
ATOM   3231  HB3 GLN A 306      -3.391 -18.086 -13.540  1.00 59.16           H  
ATOM   3232  HB2 GLN A 306      -1.927 -17.237 -14.200  1.00 59.16           H  
ATOM   3233  HG3 GLN A 306      -2.563 -18.171 -16.500  1.00 69.25           H  
ATOM   3234  HG2 GLN A 306      -3.738 -19.130 -15.554  1.00 69.25           H  
ATOM   3235 HE22 GLN A 306      -0.966 -20.932 -13.891  1.00 86.92           H  
ATOM   3236 HE21 GLN A 306      -2.305 -20.037 -13.325  1.00 86.92           H  
ATOM   3237  N   ARG A 307      -3.216 -14.581 -13.170  1.00 51.09           N  
ANISOU 3237  N   ARG A 307     6030   7200   6180    291  -1641    -70
ATOM   3238  CA  ARG A 307      -3.390 -13.654 -12.110  1.00 47.27           C  
ANISOU 3238  CA  ARG A 307     5546   6760   5656    368  -1512    -29
ATOM   3239  C   ARG A 307      -4.691 -12.756 -12.376  1.00 49.98           C  
ANISOU 3239  C   ARG A 307     5779   7200   6013    509  -1619     40
ATOM   3240  O   ARG A 307      -5.544 -12.678 -11.462  1.00 53.21           O  
ANISOU 3240  O   ARG A 307     6015   7647   6554    525  -1559     43
ATOM   3241  CB  ARG A 307      -1.970 -12.954 -11.862  1.00 46.23           C  
ANISOU 3241  CB  ARG A 307     5685   6605   5274    413  -1417      5
ATOM   3242  CG  ARG A 307      -2.076 -11.840 -10.856  1.00 42.77           C  
ANISOU 3242  CG  ARG A 307     5268   6194   4789    463  -1251     34
ATOM   3243  CD  ARG A 307      -0.673 -11.235 -10.435  1.00 45.10           C  
ANISOU 3243  CD  ARG A 307     5804   6431   4900    432  -1115     29
ATOM   3244  NE  ARG A 307       0.044 -10.544 -11.563  1.00 44.29           N  
ANISOU 3244  NE  ARG A 307     5910   6312   4607    470  -1221     57
ATOM   3245  CZ  ARG A 307       1.069 -11.066 -12.182  1.00 48.20           C  
ANISOU 3245  CZ  ARG A 307     6585   6732   4995    395  -1164     25
ATOM   3246  NH1 ARG A 307       1.536 -12.260 -11.848  1.00 51.49           N  
ANISOU 3246  NH1 ARG A 307     7003   7083   5479    276  -1001    -37
ATOM   3247  NH2 ARG A 307       1.527 -10.395 -13.254  1.00 46.25           N1+
ANISOU 3247  NH2 ARG A 307     6522   6476   4574    442  -1271     55
ATOM   3248  H   ARG A 307      -2.354 -14.485 -13.688  1.00 51.09           H  
ATOM   3249  HA  ARG A 307      -3.622 -14.299 -11.262  1.00 47.27           H  
ATOM   3250  HB3 ARG A 307      -1.478 -12.452 -12.696  1.00 46.23           H  
ATOM   3251  HB2 ARG A 307      -1.291 -13.724 -11.496  1.00 46.23           H  
ATOM   3252  HG3 ARG A 307      -2.511 -12.256  -9.947  1.00 42.77           H  
ATOM   3253  HG2 ARG A 307      -2.807 -11.081 -11.134  1.00 42.77           H  
ATOM   3254  HD3 ARG A 307      -0.153 -11.968  -9.818  1.00 45.10           H  
ATOM   3255  HD2 ARG A 307      -0.929 -10.349  -9.854  1.00 45.10           H  
ATOM   3256  HE  ARG A 307      -0.476  -9.722 -11.836  1.00 44.29           H  
ATOM   3257 HH12 ARG A 307       2.286 -12.610 -12.426  1.00 51.49           H  
ATOM   3258 HH11 ARG A 307       1.290 -12.821 -11.045  1.00 51.49           H  
ATOM   3259 HH22 ARG A 307       2.440 -10.565 -13.651  1.00 46.25           H  
ATOM   3260 HH21 ARG A 307       1.215  -9.453 -13.438  1.00 46.25           H  
ATOM   3261  N   LEU A 308      -4.874 -12.257 -13.597  1.00 50.65           N  
ANISOU 3261  N   LEU A 308     5958   7323   5962    611  -1780     95
ATOM   3262  CA  LEU A 308      -6.167 -11.613 -13.897  1.00 48.29           C  
ANISOU 3262  CA  LEU A 308     5553   7116   5679    746  -1897    160
ATOM   3263  C   LEU A 308      -7.419 -12.537 -13.796  1.00 49.98           C  
ANISOU 3263  C   LEU A 308     5481   7354   6155    698  -1952    125
ATOM   3264  O   LEU A 308      -8.429 -12.146 -13.258  1.00 52.35           O  
ANISOU 3264  O   LEU A 308     5641   7723   6526    783  -1969    164
ATOM   3265  CB  LEU A 308      -6.247 -11.119 -15.324  1.00 49.33           C  
ANISOU 3265  CB  LEU A 308     5823   7275   5645    842  -2074    214
ATOM   3266  CG  LEU A 308      -5.368  -9.898 -15.665  1.00 40.69           C  
ANISOU 3266  CG  LEU A 308     5012   6169   4279    911  -2026    262
ATOM   3267  CD1 LEU A 308      -5.244  -9.741 -17.191  1.00 43.12           C  
ANISOU 3267  CD1 LEU A 308     5456   6481   4446    966  -2160    312
ATOM   3268  CD2 LEU A 308      -5.862  -8.619 -15.012  1.00 50.00           C  
ANISOU 3268  CD2 LEU A 308     6218   7408   5372   1025  -1931    327
ATOM   3269  H   LEU A 308      -4.191 -12.379 -14.332  1.00 50.65           H  
ATOM   3270  HA  LEU A 308      -6.307 -10.715 -13.295  1.00 48.29           H  
ATOM   3271  HB3 LEU A 308      -7.310 -10.949 -15.490  1.00 49.33           H  
ATOM   3272  HB2 LEU A 308      -5.897 -11.979 -15.896  1.00 49.33           H  
ATOM   3273  HG  LEU A 308      -4.388 -10.068 -15.220  1.00 40.69           H  
ATOM   3274 HD11 LEU A 308      -5.399 -10.641 -17.787  1.00 43.12           H  
ATOM   3275 HD12 LEU A 308      -5.925  -8.969 -17.549  1.00 43.12           H  
ATOM   3276 HD13 LEU A 308      -4.234  -9.484 -17.511  1.00 43.12           H  
ATOM   3277 HD21 LEU A 308      -6.411  -7.994 -15.716  1.00 50.00           H  
ATOM   3278 HD22 LEU A 308      -6.510  -8.752 -14.146  1.00 50.00           H  
ATOM   3279 HD23 LEU A 308      -5.009  -8.027 -14.680  1.00 50.00           H  
ATOM   3280  N   ARG A 309      -7.338 -13.769 -14.120  1.00 52.27           N  
ANISOU 3280  N   ARG A 309     5680   7588   6594    563  -1978     52
ATOM   3281  CA  ARG A 309      -8.299 -14.857 -13.816  1.00 48.84           C  
ANISOU 3281  CA  ARG A 309     4971   7171   6416    506  -2015     14
ATOM   3282  C   ARG A 309      -8.630 -14.937 -12.290  1.00 51.37           C  
ANISOU 3282  C   ARG A 309     5158   7494   6866    473  -1844     -6
ATOM   3283  O   ARG A 309      -9.793 -14.643 -11.934  1.00 50.41           O  
ANISOU 3283  O   ARG A 309     4865   7435   6854    536  -1861     22
ATOM   3284  CB  ARG A 309      -7.888 -16.240 -14.388  1.00 47.52           C  
ANISOU 3284  CB  ARG A 309     4752   6937   6368    360  -2063    -62
ATOM   3285  CG  ARG A 309      -7.691 -16.207 -15.975  1.00 49.25           C  
ANISOU 3285  CG  ARG A 309     4785   7194   6735    363  -2243    -67
ATOM   3286  CD  ARG A 309      -8.305 -17.368 -16.693  1.00 54.69           C  
ANISOU 3286  CD  ARG A 309     5421   7812   7546    207  -2275   -146
ATOM   3287  NE  ARG A 309      -7.399 -18.587 -16.638  1.00 63.80           N  
ANISOU 3287  NE  ARG A 309     6815   8901   8526    164  -2268   -163
ATOM   3288  CZ  ARG A 309      -6.540 -19.025 -17.595  1.00 63.90           C  
ANISOU 3288  CZ  ARG A 309     6944   8914   8421    198  -2421   -146
ATOM   3289  NH1 ARG A 309      -6.477 -18.380 -18.781  1.00 62.92           N  
ANISOU 3289  NH1 ARG A 309     6716   8851   8339    271  -2597   -114
ATOM   3290  NH2 ARG A 309      -5.761 -20.088 -17.361  1.00 57.25           N1+
ANISOU 3290  NH2 ARG A 309     6329   8010   7414    161  -2395   -160
ATOM   3291  H   ARG A 309      -6.524 -13.939 -14.692  1.00 52.27           H  
ATOM   3292  HA  ARG A 309      -9.235 -14.520 -14.260  1.00 48.84           H  
ATOM   3293  HB3 ARG A 309      -8.517 -17.066 -14.057  1.00 47.52           H  
ATOM   3294  HB2 ARG A 309      -7.015 -16.616 -13.854  1.00 47.52           H  
ATOM   3295  HG3 ARG A 309      -6.635 -16.124 -16.233  1.00 49.25           H  
ATOM   3296  HG2 ARG A 309      -8.200 -15.358 -16.431  1.00 49.25           H  
ATOM   3297  HD3 ARG A 309      -8.766 -17.310 -17.679  1.00 54.69           H  
ATOM   3298  HD2 ARG A 309      -9.120 -17.658 -16.029  1.00 54.69           H  
ATOM   3299  HE  ARG A 309      -7.541 -19.218 -15.863  1.00 63.80           H  
ATOM   3300 HH12 ARG A 309      -5.960 -18.645 -19.608  1.00 62.92           H  
ATOM   3301 HH11 ARG A 309      -7.124 -17.643 -19.021  1.00 62.92           H  
ATOM   3302 HH22 ARG A 309      -4.881 -20.298 -17.810  1.00 57.25           H  
ATOM   3303 HH21 ARG A 309      -5.889 -20.670 -16.545  1.00 57.25           H  
ATOM   3304  N   CYS A 310      -7.567 -15.286 -11.506  1.00 51.31           N  
ANISOU 3304  N   CYS A 310     5229   7417   6848    373  -1677    -53
ATOM   3305  CA  CYS A 310      -7.765 -15.529 -10.063  1.00 51.51           C  
ANISOU 3305  CA  CYS A 310     5143   7441   6988    338  -1506    -74
ATOM   3306  C   CYS A 310      -8.246 -14.202  -9.361  1.00 49.86           C  
ANISOU 3306  C   CYS A 310     4951   7306   6688    482  -1473      0
ATOM   3307  O   CYS A 310      -8.869 -14.344  -8.316  1.00 49.90           O  
ANISOU 3307  O   CYS A 310     4779   7349   6833    499  -1419      3
ATOM   3308  CB  CYS A 310      -6.430 -15.998  -9.510  1.00 49.34           C  
ANISOU 3308  CB  CYS A 310     4998   7083   6665    230  -1331   -124
ATOM   3309  SG  CYS A 310      -5.848 -17.554 -10.264  1.00 74.31           S  
ANISOU 3309  SG  CYS A 310     8078  10154  10001     36  -1322   -223
ATOM   3310  H   CYS A 310      -6.719 -15.529 -11.997  1.00 51.31           H  
ATOM   3311  HA  CYS A 310      -8.444 -16.340  -9.800  1.00 51.51           H  
ATOM   3312  HB3 CYS A 310      -6.633 -16.252  -8.469  1.00 49.34           H  
ATOM   3313  HB2 CYS A 310      -5.675 -15.243  -9.730  1.00 49.34           H  
ATOM   3314  HG  CYS A 310      -5.547 -16.975 -11.430  1.00 74.31           H  
ATOM   3315  N   GLU A 311      -8.053 -12.963  -9.917  1.00 48.42           N  
ANISOU 3315  N   GLU A 311     4982   7147   6269    589  -1506     62
ATOM   3316  CA  GLU A 311      -8.510 -11.731  -9.265  1.00 46.75           C  
ANISOU 3316  CA  GLU A 311     4801   7006   5956    727  -1474    134
ATOM   3317  C   GLU A 311     -10.032 -11.645  -9.527  1.00 49.84           C  
ANISOU 3317  C   GLU A 311     5004   7478   6455    820  -1606    175
ATOM   3318  O   GLU A 311     -10.754 -11.377  -8.601  1.00 52.83           O  
ANISOU 3318  O   GLU A 311     5308   7911   6853    900  -1555    214
ATOM   3319  CB  GLU A 311      -7.756 -10.453  -9.780  1.00 45.59           C  
ANISOU 3319  CB  GLU A 311     4923   6868   5533    823  -1498    194
ATOM   3320  CG  GLU A 311      -6.304 -10.286  -9.203  1.00 49.21           C  
ANISOU 3320  CG  GLU A 311     5578   7252   5866    745  -1353    162
ATOM   3321  CD  GLU A 311      -5.475  -9.429 -10.126  1.00 47.85           C  
ANISOU 3321  CD  GLU A 311     5671   7084   5424    833  -1393    220
ATOM   3322  OE1 GLU A 311      -5.909  -8.714 -11.023  1.00 48.37           O  
ANISOU 3322  OE1 GLU A 311     5766   7210   5402    953  -1540    284
ATOM   3323  OE2 GLU A 311      -4.169  -9.364  -9.698  1.00 41.62           O  
ANISOU 3323  OE2 GLU A 311     5061   6240   4512    785  -1278    202
ATOM   3324  H   GLU A 311      -7.449 -12.771 -10.704  1.00 48.42           H  
ATOM   3325  HA  GLU A 311      -8.394 -11.812  -8.184  1.00 46.75           H  
ATOM   3326  HB3 GLU A 311      -8.252  -9.540  -9.450  1.00 45.59           H  
ATOM   3327  HB2 GLU A 311      -7.701 -10.465 -10.869  1.00 45.59           H  
ATOM   3328  HG3 GLU A 311      -5.892 -11.290  -9.103  1.00 49.21           H  
ATOM   3329  HG2 GLU A 311      -6.223  -9.869  -8.200  1.00 49.21           H  
ATOM   3330  HE2 GLU A 311      -3.746  -8.617 -10.128  1.00 41.62           H  
ATOM   3331  N   LEU A 312     -10.451 -11.861 -10.796  1.00 51.03           N  
ANISOU 3331  N   LEU A 312     5075   7638   6676    813  -1776    168
ATOM   3332  CA  LEU A 312     -11.889 -11.948 -10.989  1.00 53.92           C  
ANISOU 3332  CA  LEU A 312     5255   8081   7153    899  -1905    206
ATOM   3333  C   LEU A 312     -12.641 -13.008 -10.201  1.00 56.29           C  
ANISOU 3333  C   LEU A 312     5292   8382   7712    825  -1840    160
ATOM   3334  O   LEU A 312     -13.816 -12.830  -9.819  1.00 59.57           O  
ANISOU 3334  O   LEU A 312     5621   8829   8184    858  -1784    228
ATOM   3335  CB  LEU A 312     -12.184 -12.211 -12.515  1.00 53.32           C  
ANISOU 3335  CB  LEU A 312     5208   7995   7057    882  -2052    231
ATOM   3336  CG  LEU A 312     -13.625 -11.921 -13.100  1.00 53.27           C  
ANISOU 3336  CG  LEU A 312     5181   8002   7059    870  -1997    355
ATOM   3337  CD1 LEU A 312     -13.992 -10.465 -12.756  1.00 53.67           C  
ANISOU 3337  CD1 LEU A 312     5399   8001   6994    904  -1901    473
ATOM   3338  CD2 LEU A 312     -13.582 -12.217 -14.552  1.00 49.73           C  
ANISOU 3338  CD2 LEU A 312     4770   7562   6565    841  -2096    361
ATOM   3339  H   LEU A 312      -9.815 -12.200 -11.504  1.00 51.03           H  
ATOM   3340  HA  LEU A 312     -12.302 -10.954 -10.818  1.00 53.92           H  
ATOM   3341  HB3 LEU A 312     -12.013 -13.262 -12.748  1.00 53.32           H  
ATOM   3342  HB2 LEU A 312     -11.543 -11.534 -13.079  1.00 53.32           H  
ATOM   3343  HG  LEU A 312     -14.374 -12.558 -12.630  1.00 53.27           H  
ATOM   3344 HD11 LEU A 312     -14.405 -10.303 -11.760  1.00 53.67           H  
ATOM   3345 HD12 LEU A 312     -13.167  -9.752 -12.763  1.00 53.67           H  
ATOM   3346 HD13 LEU A 312     -14.731 -10.073 -13.454  1.00 53.67           H  
ATOM   3347 HD21 LEU A 312     -14.108 -11.487 -15.168  1.00 49.73           H  
ATOM   3348 HD22 LEU A 312     -12.567 -12.292 -14.942  1.00 49.73           H  
ATOM   3349 HD23 LEU A 312     -14.089 -13.174 -14.672  1.00 49.73           H  
ATOM   3350  N   ASP A 313     -11.942 -14.167  -9.930  1.00 50.03           N  
ANISOU 3350  N   ASP A 313     4436   7519   7053    674  -1764     81
ATOM   3351  CA  ASP A 313     -12.416 -15.129  -8.941  1.00 53.38           C  
ANISOU 3351  CA  ASP A 313     4628   7938   7715    597  -1676     35
ATOM   3352  C   ASP A 313     -12.605 -14.485  -7.559  1.00 58.85           C  
ANISOU 3352  C   ASP A 313     5324   8649   8386    638  -1509     55
ATOM   3353  O   ASP A 313     -13.719 -14.328  -7.089  1.00 60.05           O  
ANISOU 3353  O   ASP A 313     5307   8854   8655    690  -1499     76
ATOM   3354  CB  ASP A 313     -11.537 -16.459  -8.904  1.00 54.89           C  
ANISOU 3354  CB  ASP A 313     4784   8044   8026    426  -1613    -51
ATOM   3355  CG  ASP A 313     -12.043 -17.474  -7.888  1.00 64.42           C  
ANISOU 3355  CG  ASP A 313     5718   9254   9506    345  -1606    -97
ATOM   3356  OD1 ASP A 313     -13.199 -17.696  -7.729  1.00 69.17           O  
ANISOU 3356  OD1 ASP A 313     6156   9922  10202    421  -1695    -62
ATOM   3357  OD2 ASP A 313     -11.174 -18.167  -7.394  1.00 70.50           O1-
ANISOU 3357  OD2 ASP A 313     6435   9957  10395    207  -1512   -166
ATOM   3358  H   ASP A 313     -11.003 -14.272 -10.285  1.00 50.03           H  
ATOM   3359  HA  ASP A 313     -13.411 -15.449  -9.250  1.00 53.38           H  
ATOM   3360  HB3 ASP A 313     -10.489 -16.207  -8.744  1.00 54.89           H  
ATOM   3361  HB2 ASP A 313     -11.597 -17.000  -9.849  1.00 54.89           H  
ATOM   3362  N   ILE A 314     -11.469 -13.992  -7.069  1.00 54.17           N  
ANISOU 3362  N   ILE A 314     4931   8014   7639    617  -1378     50
ATOM   3363  CA  ILE A 314     -11.324 -13.242  -5.756  1.00 56.07           C  
ANISOU 3363  CA  ILE A 314     5187   8263   7854    642  -1206     61
ATOM   3364  C   ILE A 314     -12.225 -11.981  -5.485  1.00 55.00           C  
ANISOU 3364  C   ILE A 314     4987   8217   7694    789  -1251    134
ATOM   3365  O   ILE A 314     -12.847 -11.899  -4.399  1.00 62.97           O  
ANISOU 3365  O   ILE A 314     5857   9251   8816    799  -1158    133
ATOM   3366  CB  ILE A 314      -9.790 -12.971  -5.396  1.00 52.75           C  
ANISOU 3366  CB  ILE A 314     5029   7799   7214    636  -1098     67
ATOM   3367  CG1 ILE A 314      -9.076 -14.281  -4.909  1.00 50.24           C  
ANISOU 3367  CG1 ILE A 314     4753   7388   6947    479  -1015    -12
ATOM   3368  CG2 ILE A 314      -9.594 -11.808  -4.422  1.00 50.12           C  
ANISOU 3368  CG2 ILE A 314     4741   7493   6810    696   -946     98
ATOM   3369  CD1 ILE A 314      -7.514 -14.332  -5.123  1.00 48.65           C  
ANISOU 3369  CD1 ILE A 314     4812   7139   6533    465   -916    -10
ATOM   3370  H   ILE A 314     -10.659 -13.928  -7.669  1.00 54.17           H  
ATOM   3371  HA  ILE A 314     -11.532 -13.971  -4.973  1.00 56.07           H  
ATOM   3372  HB  ILE A 314      -9.312 -12.611  -6.307  1.00 52.75           H  
ATOM   3373 HG13 ILE A 314      -9.544 -15.136  -5.396  1.00 50.24           H  
ATOM   3374 HG12 ILE A 314      -9.344 -14.571  -3.893  1.00 50.24           H  
ATOM   3375 HG21 ILE A 314      -8.543 -11.676  -4.165  1.00 50.12           H  
ATOM   3376 HG22 ILE A 314     -10.028 -10.890  -4.819  1.00 50.12           H  
ATOM   3377 HG23 ILE A 314     -10.055 -12.121  -3.486  1.00 50.12           H  
ATOM   3378 HD11 ILE A 314      -7.045 -15.053  -4.452  1.00 48.65           H  
ATOM   3379 HD12 ILE A 314      -7.396 -14.653  -6.158  1.00 48.65           H  
ATOM   3380 HD13 ILE A 314      -7.203 -13.329  -4.827  1.00 48.65           H  
ATOM   3381  N   MET A 315     -12.382 -11.125  -6.458  1.00 54.09           N  
ANISOU 3381  N   MET A 315     4976   8151   7426    908  -1393    200
ATOM   3382  CA  MET A 315     -13.125  -9.821  -6.412  1.00 59.23           C  
ANISOU 3382  CA  MET A 315     5664   8798   8041    995  -1391    285
ATOM   3383  C   MET A 315     -14.607  -9.979  -6.097  1.00 59.55           C  
ANISOU 3383  C   MET A 315     5578   8756   8292    921  -1410    329
ATOM   3384  O   MET A 315     -15.175  -9.091  -5.424  1.00 59.64           O  
ANISOU 3384  O   MET A 315     5636   8677   8347    924  -1354    372
ATOM   3385  CB  MET A 315     -12.809  -8.906  -7.610  1.00 63.29           C  
ANISOU 3385  CB  MET A 315     6447   9258   8344   1042  -1448    356
ATOM   3386  CG  MET A 315     -13.625  -9.001  -8.868  1.00 58.62           C  
ANISOU 3386  CG  MET A 315     5902   8651   7720   1013  -1592    367
ATOM   3387  SD  MET A 315     -12.977  -8.109 -10.218  1.00 46.21           S  
ANISOU 3387  SD  MET A 315     4647   7046   5864   1060  -1614    416
ATOM   3388  CE  MET A 315     -13.263  -6.384  -9.720  1.00 50.30           C  
ANISOU 3388  CE  MET A 315     5301   7455   6357   1053  -1506    488
ATOM   3389  H   MET A 315     -11.765 -11.280  -7.242  1.00 54.09           H  
ATOM   3390  HA  MET A 315     -12.794  -9.314  -5.506  1.00 59.23           H  
ATOM   3391  HB3 MET A 315     -11.819  -9.196  -7.963  1.00 63.29           H  
ATOM   3392  HB2 MET A 315     -12.677  -7.862  -7.327  1.00 63.29           H  
ATOM   3393  HG3 MET A 315     -14.657  -8.753  -8.619  1.00 58.62           H  
ATOM   3394  HG2 MET A 315     -13.661 -10.050  -9.164  1.00 58.62           H  
ATOM   3395  HE1 MET A 315     -12.667  -5.772 -10.397  1.00 50.30           H  
ATOM   3396  HE2 MET A 315     -14.302  -6.073  -9.822  1.00 50.30           H  
ATOM   3397  HE3 MET A 315     -12.789  -6.240  -8.748  1.00 50.30           H  
ATOM   3398  N   ASN A 316     -15.245 -11.053  -6.634  1.00 57.80           N  
ANISOU 3398  N   ASN A 316     5202   8588   8173    855  -1467    315
ATOM   3399  CA  ASN A 316     -16.565 -11.500  -6.282  1.00 61.66           C  
ANISOU 3399  CA  ASN A 316     5590   9116   8723    807  -1411    366
ATOM   3400  C   ASN A 316     -16.679 -12.185  -4.914  1.00 58.49           C  
ANISOU 3400  C   ASN A 316     5021   8764   8440    777  -1286    295
ATOM   3401  O   ASN A 316     -17.750 -12.068  -4.349  1.00 57.40           O  
ANISOU 3401  O   ASN A 316     4873   8658   8278    778  -1191    324
ATOM   3402  CB  ASN A 316     -17.155 -12.468  -7.355  1.00 57.93           C  
ANISOU 3402  CB  ASN A 316     5043   8712   8257    779  -1527    313
ATOM   3403  CG  ASN A 316     -17.604 -11.705  -8.687  1.00 60.60           C  
ANISOU 3403  CG  ASN A 316     5558   9021   8446    807  -1617    392
ATOM   3404  OD1 ASN A 316     -16.825 -10.961  -9.342  1.00 64.66           O  
ANISOU 3404  OD1 ASN A 316     6248   9434   8884    826  -1589    489
ATOM   3405  ND2 ASN A 316     -18.916 -11.744  -8.929  1.00 62.40           N  
ANISOU 3405  ND2 ASN A 316     5754   9273   8683    782  -1734    333
ATOM   3406  H   ASN A 316     -14.708 -11.716  -7.173  1.00 57.80           H  
ATOM   3407  HA  ASN A 316     -17.233 -10.638  -6.293  1.00 61.66           H  
ATOM   3408  HB3 ASN A 316     -17.998 -13.052  -6.987  1.00 57.93           H  
ATOM   3409  HB2 ASN A 316     -16.377 -13.204  -7.559  1.00 57.93           H  
ATOM   3410 HD22 ASN A 316     -19.291 -11.205  -9.696  1.00 62.40           H  
ATOM   3411 HD21 ASN A 316     -19.496 -12.323  -8.340  1.00 62.40           H  
ATOM   3412  N   LYS A 317     -15.594 -12.808  -4.345  1.00 56.36           N  
ANISOU 3412  N   LYS A 317     8091   5879   7443   1361  -1614   -207
ATOM   3413  CA  LYS A 317     -15.629 -13.437  -3.042  1.00 57.78           C  
ANISOU 3413  CA  LYS A 317     8198   6000   7757   1300  -1577   -227
ATOM   3414  C   LYS A 317     -15.289 -12.371  -1.992  1.00 62.15           C  
ANISOU 3414  C   LYS A 317     8749   6524   8342   1215  -1477   -188
ATOM   3415  O   LYS A 317     -15.681 -12.506  -0.860  1.00 72.10           O  
ANISOU 3415  O   LYS A 317     9947   7741   9708   1149  -1428   -205
ATOM   3416  CB  LYS A 317     -14.653 -14.649  -3.065  1.00 55.62           C  
ANISOU 3416  CB  LYS A 317     7798   5746   7589   1282  -1623   -334
ATOM   3417  CG  LYS A 317     -15.049 -15.737  -4.101  1.00 61.23           C  
ANISOU 3417  CG  LYS A 317     8504   6479   8283   1359  -1725   -386
ATOM   3418  CD  LYS A 317     -13.995 -16.866  -4.140  1.00 66.95           C  
ANISOU 3418  CD  LYS A 317     9143   7256   9038   1360  -1775   -481
ATOM   3419  CE  LYS A 317     -14.529 -18.219  -4.744  1.00 67.83           C  
ANISOU 3419  CE  LYS A 317     9130   7349   9295   1281  -1738   -545
ATOM   3420  NZ  LYS A 317     -13.462 -19.164  -4.800  1.00 73.78           N1+
ANISOU 3420  NZ  LYS A 317     9803   8152  10079   1278  -1777   -633
ATOM   3421  H   LYS A 317     -14.701 -12.626  -4.780  1.00 56.36           H  
ATOM   3422  HA  LYS A 317     -16.520 -13.972  -2.713  1.00 57.78           H  
ATOM   3423  HB3 LYS A 317     -14.609 -15.015  -2.039  1.00 55.62           H  
ATOM   3424  HB2 LYS A 317     -13.673 -14.264  -3.348  1.00 55.62           H  
ATOM   3425  HG3 LYS A 317     -15.210 -15.413  -5.129  1.00 61.23           H  
ATOM   3426  HG2 LYS A 317     -16.064 -16.084  -3.907  1.00 61.23           H  
ATOM   3427  HD3 LYS A 317     -13.581 -17.128  -3.167  1.00 66.95           H  
ATOM   3428  HD2 LYS A 317     -13.199 -16.472  -4.772  1.00 66.95           H  
ATOM   3429  HE3 LYS A 317     -14.971 -17.998  -5.716  1.00 67.83           H  
ATOM   3430  HE2 LYS A 317     -15.256 -18.771  -4.147  1.00 67.83           H  
ATOM   3431  HZ1 LYS A 317     -12.980 -19.329  -3.928  1.00 73.78           H  
ATOM   3432  HZ2 LYS A 317     -13.747 -20.105  -5.029  1.00 73.78           H  
ATOM   3433  HZ3 LYS A 317     -12.834 -18.773  -5.488  1.00 73.78           H  
ATOM   3434  N   CYS A 318     -14.754 -11.177  -2.376  1.00 62.89           N  
ANISOU 3434  N   CYS A 318     8909   6650   8335   1207  -1435   -136
ATOM   3435  CA  CYS A 318     -14.740  -9.910  -1.605  1.00 65.64           C  
ANISOU 3435  CA  CYS A 318     9241   7010   8688   1090  -1308   -102
ATOM   3436  C   CYS A 318     -15.990  -9.065  -1.681  1.00 73.41           C  
ANISOU 3436  C   CYS A 318    10250   7926   9716   1046  -1240    -52
ATOM   3437  O   CYS A 318     -15.960  -7.935  -2.104  1.00 68.50           O  
ANISOU 3437  O   CYS A 318     9683   7254   9090   1109  -1278    -21
ATOM   3438  CB  CYS A 318     -13.491  -9.128  -1.906  1.00 63.53           C  
ANISOU 3438  CB  CYS A 318     9042   6810   8286   1073  -1253    -48
ATOM   3439  SG  CYS A 318     -12.048 -10.062  -1.278  1.00 73.54           S  
ANISOU 3439  SG  CYS A 318    10231   8155   9554    999  -1213    -94
ATOM   3440  H   CYS A 318     -14.218 -11.196  -3.232  1.00 62.89           H  
ATOM   3441  HA  CYS A 318     -14.810 -10.130  -0.540  1.00 65.64           H  
ATOM   3442  HB3 CYS A 318     -13.467  -8.098  -1.549  1.00 63.53           H  
ATOM   3443  HB2 CYS A 318     -13.279  -8.999  -2.968  1.00 63.53           H  
ATOM   3444  HG  CYS A 318     -11.720  -9.114  -0.395  1.00 73.54           H  
ATOM   3445  N   THR A 319     -17.092  -9.730  -1.218  1.00100.65           N  
ANISOU 3445  N   THR A 319    13660  11374  13207    940  -1138    -44
ATOM   3446  CA  THR A 319     -18.476  -9.180  -1.296  1.00 83.62           C  
ANISOU 3446  CA  THR A 319    11518   9153  11102    891  -1067     -3
ATOM   3447  C   THR A 319     -18.698  -7.852  -0.583  1.00 81.16           C  
ANISOU 3447  C   THR A 319    11223   8864  10751    795   -946     43
ATOM   3448  O   THR A 319     -19.395  -6.993  -1.066  1.00 93.97           O  
ANISOU 3448  O   THR A 319    12826  10550  12330    753   -915     33
ATOM   3449  CB  THR A 319     -19.422 -10.250  -0.772  1.00 75.67           C  
ANISOU 3449  CB  THR A 319    10420   8092  10241    858  -1077    -66
ATOM   3450  OG1 THR A 319     -19.015 -10.915   0.374  1.00 91.76           O  
ANISOU 3450  OG1 THR A 319    12382  10165  12319    776  -1025   -108
ATOM   3451  CG2 THR A 319     -19.615 -11.352  -1.841  1.00 80.53           C  
ANISOU 3451  CG2 THR A 319    11001   8683  10915    949  -1198   -127
ATOM   3452  H   THR A 319     -17.113 -10.726  -1.052  1.00100.65           H  
ATOM   3453  HA  THR A 319     -18.700  -8.899  -2.325  1.00 83.62           H  
ATOM   3454  HB  THR A 319     -20.387  -9.806  -0.532  1.00 75.67           H  
ATOM   3455  HG1 THR A 319     -18.925 -10.379   1.165  1.00 91.76           H  
ATOM   3456 HG21 THR A 319     -20.330 -12.120  -1.547  1.00 80.53           H  
ATOM   3457 HG22 THR A 319     -19.836 -10.849  -2.782  1.00 80.53           H  
ATOM   3458 HG23 THR A 319     -18.713 -11.955  -1.951  1.00 80.53           H  
ATOM   3459  N   SER A 320     -18.010  -7.693   0.584  1.00 63.78           N  
ANISOU 3459  N   SER A 320     9053   6609   8572    759   -878     92
ATOM   3460  CA  SER A 320     -18.044  -6.503   1.458  1.00 58.58           C  
ANISOU 3460  CA  SER A 320     8402   5962   7892    666   -763    128
ATOM   3461  C   SER A 320     -16.971  -6.560   2.539  1.00 53.06           C  
ANISOU 3461  C   SER A 320     7612   5292   7255    583   -729     70
ATOM   3462  O   SER A 320     -16.379  -7.669   2.565  1.00 53.61           O  
ANISOU 3462  O   SER A 320     7614   5356   7400    593   -784      6
ATOM   3463  CB  SER A 320     -19.480  -6.204   1.924  1.00 61.98           C  
ANISOU 3463  CB  SER A 320     8864   6321   8366    641   -701    173
ATOM   3464  OG  SER A 320     -19.949  -7.294   2.612  1.00 70.41           O  
ANISOU 3464  OG  SER A 320     9868   7333   9552    626   -722    127
ATOM   3465  H   SER A 320     -17.563  -8.422   1.122  1.00 63.78           H  
ATOM   3466  HA  SER A 320     -17.849  -5.588   0.899  1.00 58.58           H  
ATOM   3467  HB3 SER A 320     -20.131  -5.873   1.115  1.00 61.98           H  
ATOM   3468  HB2 SER A 320     -19.544  -5.418   2.677  1.00 61.98           H  
ATOM   3469  HG  SER A 320     -20.878  -7.070   2.704  1.00 70.41           H  
ATOM   3470  N   LEU A 321     -16.771  -5.522   3.312  1.00 50.44           N  
ANISOU 3470  N   LEU A 321     7280   4989   6896    504   -639     90
ATOM   3471  CA  LEU A 321     -15.688  -5.478   4.339  1.00 45.79           C  
ANISOU 3471  CA  LEU A 321     6613   4428   6356    425   -602     41
ATOM   3472  C   LEU A 321     -16.224  -5.508   5.758  1.00 34.83           C  
ANISOU 3472  C   LEU A 321     5201   2991   5043    356   -534     40
ATOM   3473  O   LEU A 321     -17.116  -4.728   6.168  1.00 39.18           O  
ANISOU 3473  O   LEU A 321     5797   3512   5578    335   -474     88
ATOM   3474  CB  LEU A 321     -14.809  -4.200   4.142  1.00 45.51           C  
ANISOU 3474  CB  LEU A 321     6583   4463   6244    383   -557     53
ATOM   3475  CG  LEU A 321     -13.972  -4.150   2.753  1.00 48.32           C  
ANISOU 3475  CG  LEU A 321     6916   4883   6561    420   -620     18
[truncated: 4,991,812 more chars]
