# Supplementary material for: Design of a Cereblon construct for crystallographic and biophysical studies of protein degraders
Source: Nat Commun. 2024 Oct 15;15:8885. doi: 10.1038/s41467-024-52871-9 (PMC11480361; doi:10.1038/s41467-024-52871-9)
Supplement: Supplementary file 4 — Supplementary Data 1 [file 41467_2024_52871_MOESM4_ESM.zip › MD-sim_supp_data/CRBN-midi/CRBNmidi_MD_run4_Frame10000.pdb]

TITLE     CRBN_midi_Zn_loopbuild-prepared - Frame 10000
REMARK   4      COMPLIES WITH FORMAT V. 3.0, 1-DEC-2006
REMARK 888
REMARK 888 WRITTEN BY MAESTRO (A PRODUCT OF SCHRODINGER, LLC)
SEQRES   1 A  323  ACE ILE ASN PHE ASP THR SER LEU PRO THR SER HIS THR
SEQRES   2 A  323  TYR LEU GLY ALA ASP MET GLU GLU PHE HIS GLY ARG THR
SEQRES   3 A  323  LEU HIS ASP ASP ASP SER ILE GLN VAL ILE PRO VAL LEU
SEQRES   4 A  323  PRO GLN VAL MET MET ILE LEU VAL PRO GLY GLN THR LEU
SEQRES   5 A  323  PRO LEU GLN LEU PHE HIS PRO GLN GLU VAL SER MET VAL
SEQRES   6 A  323  ARG ASN LEU ILE GLN ASN ASP ARG THR PHE ALA VAL LEU
SEQRES   7 A  323  ALA TYR SER ASN VAL GLN GLU ARG GLU ALA GLU PHE GLY
SEQRES   8 A  323  THR THR ALA GLU ILE TYR ALA TYR ARG GLU GLU GLN ASP
SEQRES   9 A  323  PHE GLY ILE GLU ILE VAL LYS VAL LYS ALA ILE GLY ARG
SEQRES  10 A  323  GLN ARG PHE LYS VAL LEU GLU LEU ARG THR GLN SER ASP
SEQRES  11 A  323  GLY ILE GLN GLN ALA LYS VAL GLN ILE LEU PRO GLU GLY
SEQRES  12 A  323  SER GLY ASP ALA GLU THR LEU MET ASP ARG ILE LYS LYS
SEQRES  13 A  323  GLN LEU ARG GLU TRP ASP GLU ASN LEU LYS ASP ASP SER
SEQRES  14 A  323  LEU PRO SER ASN PRO ILE ASP PHE SER TYR TRP VAL ALA
SEQRES  15 A  323  ALA ASN LEU PRO ILE ASP ASP SER LEU ARG ILE GLN LEU
SEQRES  16 A  323  LEU LYS ILE ASP SER ALA ILE GLN ARG LEU ARG CYS GLU
SEQRES  17 A  323  LEU ASP ILE MET ASN LYS CYS THR SER LEU CYS CYS LYS
SEQRES  18 A  323  GLN CYS GLN GLU THR GLU ILE THR THR LYS ASN GLU ILE
SEQRES  19 A  323  PHE SER LEU SER ARG GLU GLY PRO MET ALA ALA TYR VAL
SEQRES  20 A  323  ASN PRO HIS GLY TYR VAL HIS GLU ILE LEU THR VAL TYR
SEQRES  21 A  323  LYS ALA CYS ASN LEU ASN LEU ILE GLY ARG PRO SER THR
SEQRES  22 A  323  GLU HIS SER TRP PHE PRO GLY TYR ALA TRP THR VAL ALA
SEQRES  23 A  323  GLN CYS LYS ILE CYS ALA SER HIS ILE GLY TRP LYS PHE
SEQRES  24 A  323  THR ALA THR LYS LYS ASP MET SER PRO GLN LYS PHE TRP
SEQRES  25 A  323  GLY LEU THR ARG SER ALA LEU ILE PRO THR NMA
HELIX    1   1 LEU A  111  SER A  114  1
HELIX    2   2 GLU A  164  ILE A  172  1
HELIX    3   3 GLU A  251  ARG A  262  1
HELIX    4   4 ASP A  279  ASN A  287  1
HELIX    5   5 ASP A  292  LYS A  300  1
HELIX    6   6 ALA A  304  ASN A  316  1
TURN     1   1 ACE A 104  SER A 110
TURN     2   2 HIS A 115  MET A 122
TURN     3   3 PHE A 125  SER A 135
TURN     4   4 PRO A 140  GLN A 153
TURN     5   5 PRO A 156  LEU A 157
TURN     6   6 PHE A 160  GLN A 163
TURN     7   7 GLN A 173  ARG A 176
TURN     8   8 TYR A 183  GLU A 192
TURN     9   9 PHE A 208  GLY A 209
TURN    10  10 ARG A 220  GLN A 221
TURN    11  11 GLN A 231  ILE A 235
TURN    12  12 LEU A 243  ALA A 250
TURN    13  13 GLU A 263  ILE A 278
TURN    14  14 LEU A 288  ASP A 291
TURN    15  15 ILE A 301  SER A 303
TURN    16  16 LYS A 317  SER A 320
TURN    17  17 LYS A 324  THR A 329
TURN    18  18 THR A 333  MET A 346
TURN    19  19 ASN A 351  TYR A 355
TURN    20  20 TYR A 363  ASN A 367
TURN    21  21 GLY A 372  GLY A 383
TURN    22  22 LYS A 392  SER A 396
TURN    23  23 THR A 405  GLN A 412
TURN    24  24 ARG A 419  ALA A 421
TURN    25  25 PRO A 424  NMA A 425A
TURN    26  26 CYS A 326  CYS A 326
TURN    27  27 CYS A 394  CYS A 394
SHEET    1   1 1 GLU A 123  GLU A 124  0
SHEET    1   2 1 ILE A 136  ILE A 139  0
SHEET    1   3 1 THR A 154  LEU A 155  0
SHEET    1   4 1 GLN A 158  LEU A 159  0
SHEET    1   5 1 THR A 177  ALA A 182  0
SHEET    1   6 1 PHE A 193  ASP A 207  0
SHEET    1   7 1 ILE A 210  GLY A 219  0
SHEET    1   8 1 ARG A 222  THR A 230  0
SHEET    1   9 1 GLN A 236  ILE A 242  0
SHEET    1  10 1 LEU A 321  CYS A 323  0
SHEET    1  11 1 GLU A 330  THR A 332  0
SHEET    1  12 1 ALA A 347  VAL A 350  0
SHEET    1  13 1 VAL A 356  VAL A 362  0
SHEET    1  14 1 LEU A 368  ILE A 371  0
SHEET    1  15 1 TYR A 384  CYS A 391  0
SHEET    1  16 1 HIS A 397  ALA A 404  0
SHEET    1  17 1 LYS A 413  THR A 418  0
SHEET    1  18 1 LEU A 422  ILE A 423  0
SHEET    1  19 1 CYS A 323  CYS A 323  0
SHEET    1  20 1 CYS A 391  CYS A 391  0
SHEET    1  21 1 HIS A 357  HIS A 357  0
CRYST1   84.134   80.022   78.749  90.00  90.00  90.00 P 1           1
ATOM      1  CH3 ACE A 104     -16.506  16.239  -7.465  1.00  0.00           C  
ATOM      2  C   ACE A 104     -15.535  16.501  -6.383  1.00  0.00           C  
ATOM      3  O   ACE A 104     -15.829  17.122  -5.310  1.00  0.00           O  
ATOM      4 1H   ACE A 104     -17.369  16.900  -7.542  1.00  0.00           H  
ATOM      5 2H   ACE A 104     -16.020  16.306  -8.438  1.00  0.00           H  
ATOM      6 3H   ACE A 104     -16.807  15.194  -7.542  1.00  0.00           H  
ATOM      7  N   ILE A 105     -14.249  16.147  -6.599  1.00 55.77           N  
ANISOU    7  N   ILE A 105     9514   5094   6582   -475   2578   -222
ATOM      8  CA  ILE A 105     -13.138  16.492  -5.797  1.00 63.50           C  
ANISOU    8  CA  ILE A 105    10376   6112   7641   -544   2597   -289
ATOM      9  C   ILE A 105     -12.651  17.887  -6.362  1.00 70.35           C  
ANISOU    9  C   ILE A 105    11237   6940   8553   -601   2696   -336
ATOM     10  O   ILE A 105     -12.152  18.075  -7.475  1.00 78.34           O  
ANISOU   10  O   ILE A 105    12338   7902   9525   -574   2734   -307
ATOM     11  CB  ILE A 105     -12.067  15.450  -5.874  1.00 62.96           C  
ANISOU   11  CB  ILE A 105    10233   6120   7568   -500   2484   -271
ATOM     12  CG1 ILE A 105     -12.654  14.077  -5.420  1.00 70.46           C  
ANISOU   12  CG1 ILE A 105    11189   7075   8509   -472   2470   -257
ATOM     13  CG2 ILE A 105     -10.763  15.765  -5.289  1.00 55.91           C  
ANISOU   13  CG2 ILE A 105     9379   5256   6609   -418   2380   -205
ATOM     14  CD1 ILE A 105     -11.983  12.795  -6.058  1.00 66.90           C  
ANISOU   14  CD1 ILE A 105    10651   6696   8071   -449   2378   -255
ATOM     15  H2  ILE A 105     -14.041  15.716  -7.488  1.00 55.77           H  
ATOM     16  HA  ILE A 105     -13.471  16.459  -4.759  1.00 63.50           H  
ATOM     17  HB  ILE A 105     -11.814  15.359  -6.931  1.00 62.96           H  
ATOM     18 HG13 ILE A 105     -13.736  14.045  -5.549  1.00 70.46           H  
ATOM     19 HG12 ILE A 105     -12.480  14.072  -4.344  1.00 70.46           H  
ATOM     20 HG21 ILE A 105     -10.004  14.987  -5.381  1.00 55.91           H  
ATOM     21 HG22 ILE A 105     -10.224  16.573  -5.784  1.00 55.91           H  
ATOM     22 HG23 ILE A 105     -10.826  16.208  -4.295  1.00 55.91           H  
ATOM     23 HD11 ILE A 105     -12.652  11.957  -5.861  1.00 66.90           H  
ATOM     24 HD12 ILE A 105     -11.925  12.997  -7.128  1.00 66.90           H  
ATOM     25 HD13 ILE A 105     -11.001  12.596  -5.629  1.00 66.90           H  
ATOM     26  N   ASN A 106     -12.896  18.852  -5.463  1.00 74.32           N  
ANISOU   26  N   ASN A 106    11636   7464   9139   -685   2744   -416
ATOM     27  CA  ASN A 106     -12.347  20.213  -5.606  1.00 73.09           C  
ANISOU   27  CA  ASN A 106    11456   7278   9036   -744   2836   -473
ATOM     28  C   ASN A 106     -11.147  20.261  -4.624  1.00 79.01           C  
ANISOU   28  C   ASN A 106    12109   8086   9824   -746   2788   -499
ATOM     29  O   ASN A 106     -11.237  20.756  -3.522  1.00 85.23           O  
ANISOU   29  O   ASN A 106    12825   8897  10660   -772   2819   -570
ATOM     30  CB  ASN A 106     -13.406  21.254  -5.362  1.00 70.47           C  
ANISOU   30  CB  ASN A 106    11074   6923   8778   -848   2939   -560
ATOM     31  CG  ASN A 106     -14.626  21.141  -6.350  1.00 76.03           C  
ANISOU   31  CG  ASN A 106    11630   7688   9571   -926   2943   -655
ATOM     32  OD1 ASN A 106     -14.498  20.577  -7.435  1.00 74.45           O  
ANISOU   32  OD1 ASN A 106    11332   7591   9366   -885   2824   -669
ATOM     33  ND2 ASN A 106     -15.756  21.688  -5.935  1.00 86.65           N  
ANISOU   33  ND2 ASN A 106    12918   9021  10984  -1001   3032   -745
ATOM     34  H   ASN A 106     -13.168  18.615  -4.519  1.00 74.32           H  
ATOM     35  HA  ASN A 106     -11.919  20.485  -6.570  1.00 73.09           H  
ATOM     36  HB3 ASN A 106     -12.950  22.211  -5.615  1.00 70.47           H  
ATOM     37  HB2 ASN A 106     -13.751  21.283  -4.329  1.00 70.47           H  
ATOM     38 HD22 ASN A 106     -16.647  21.659  -6.410  1.00 86.65           H  
ATOM     39 HD21 ASN A 106     -15.757  22.167  -5.046  1.00 86.65           H  
ATOM     40  N   PHE A 107     -10.104  19.616  -5.121  1.00 70.63           N  
ANISOU   40  N   PHE A 107    11010   7097   8730   -682   2664   -462
ATOM     41  CA  PHE A 107      -8.847  19.355  -4.426  1.00 66.66           C  
ANISOU   41  CA  PHE A 107    10362   6723   8243   -629   2544   -512
ATOM     42  C   PHE A 107      -7.875  18.751  -5.482  1.00 65.19           C  
ANISOU   42  C   PHE A 107    10240   6522   8006   -554   2506   -447
ATOM     43  O   PHE A 107      -8.293  17.926  -6.295  1.00 64.88           O  
ANISOU   43  O   PHE A 107    10343   6407   7901   -519   2518   -351
ATOM     44  CB  PHE A 107      -9.110  18.558  -3.148  1.00 59.00           C  
ANISOU   44  CB  PHE A 107     9300   5855   7263   -596   2424   -519
ATOM     45  CG  PHE A 107      -7.971  17.840  -2.553  1.00 55.56           C  
ANISOU   45  CG  PHE A 107     8705   5563   6841   -545   2303   -577
ATOM     46  CD1 PHE A 107      -7.598  16.567  -3.050  1.00 55.98           C  
ANISOU   46  CD1 PHE A 107     8624   5696   6949   -575   2307   -687
ATOM     47  CD2 PHE A 107      -7.255  18.435  -1.495  1.00 47.21           C  
ANISOU   47  CD2 PHE A 107     7635   4564   5737   -465   2186   -524
ATOM     48  CE1 PHE A 107      -6.584  15.819  -2.476  1.00 50.08           C  
ANISOU   48  CE1 PHE A 107     7739   5087   6204   -518   2196   -738
ATOM     49  CE2 PHE A 107      -6.201  17.671  -0.946  1.00 48.61           C  
ANISOU   49  CE2 PHE A 107     7673   4875   5922   -415   2080   -576
ATOM     50  CZ  PHE A 107      -5.936  16.404  -1.391  1.00 49.97           C  
ANISOU   50  CZ  PHE A 107     7718   5128   6142   -438   2084   -680
ATOM     51  H   PHE A 107     -10.180  19.263  -6.064  1.00 70.63           H  
ATOM     52  HA  PHE A 107      -8.569  20.350  -4.077  1.00 66.66           H  
ATOM     53  HB3 PHE A 107      -9.908  17.860  -3.402  1.00 59.00           H  
ATOM     54  HB2 PHE A 107      -9.665  19.164  -2.432  1.00 59.00           H  
ATOM     55  HD1 PHE A 107      -8.255  16.161  -3.805  1.00 55.98           H  
ATOM     56  HD2 PHE A 107      -7.513  19.364  -1.010  1.00 47.21           H  
ATOM     57  HE1 PHE A 107      -6.483  14.812  -2.851  1.00 50.08           H  
ATOM     58  HE2 PHE A 107      -5.573  18.109  -0.185  1.00 48.61           H  
ATOM     59  HZ  PHE A 107      -5.130  15.758  -1.073  1.00 49.97           H  
ATOM     60  N   ASP A 108      -6.646  19.236  -5.466  1.00 61.35           N  
ANISOU   60  N   ASP A 108     9647   6114   7548   -524   2455   -505
ATOM     61  CA  ASP A 108      -5.555  18.703  -6.335  1.00 54.75           C  
ANISOU   61  CA  ASP A 108     8857   5276   6671   -453   2414   -459
ATOM     62  C   ASP A 108      -5.230  17.293  -5.865  1.00 56.67           C  
ANISOU   62  C   ASP A 108     9082   5580   6869   -384   2289   -404
ATOM     63  O   ASP A 108      -4.694  17.137  -4.758  1.00 62.74           O  
ANISOU   63  O   ASP A 108     9719   6458   7662   -360   2197   -452
ATOM     64  CB  ASP A 108      -4.337  19.573  -6.533  1.00 57.29           C  
ANISOU   64  CB  ASP A 108     9069   5656   7041   -442   2405   -545
ATOM     65  CG  ASP A 108      -4.630  20.898  -7.158  1.00 64.54           C  
ANISOU   65  CG  ASP A 108    10046   6554   7924   -377   2387   -508
ATOM     66  OD1 ASP A 108      -3.833  21.846  -6.972  1.00 70.23           O  
ANISOU   66  OD1 ASP A 108    10881   7226   8576   -339   2370   -418
ATOM     67  OD2 ASP A 108      -5.503  21.110  -8.034  1.00 66.41           O1-
ANISOU   67  OD2 ASP A 108    10211   6824   8198   -360   2387   -576
ATOM     68  H   ASP A 108      -6.424  19.961  -4.799  1.00 61.35           H  
ATOM     69  HA  ASP A 108      -5.869  18.593  -7.372  1.00 54.75           H  
ATOM     70  HB3 ASP A 108      -3.745  18.995  -7.243  1.00 57.29           H  
ATOM     71  HB2 ASP A 108      -3.657  19.699  -5.691  1.00 57.29           H  
ATOM     72  N   THR A 109      -5.467  16.308  -6.696  1.00 59.08           N  
ANISOU   72  N   THR A 109     9519   5822   7105   -347   2282   -308
ATOM     73  CA  THR A 109      -5.234  14.886  -6.449  1.00 60.46           C  
ANISOU   73  CA  THR A 109     9685   6048   7238   -285   2168   -254
ATOM     74  C   THR A 109      -3.745  14.507  -6.554  1.00 56.24           C  
ANISOU   74  C   THR A 109     9105   5570   6692   -223   2092   -256
ATOM     75  O   THR A 109      -3.330  13.434  -6.048  1.00 59.50           O  
ANISOU   75  O   THR A 109     9543   6005   7061   -170   2011   -200
ATOM     76  CB  THR A 109      -6.057  14.164  -7.539  1.00 60.52           C  
ANISOU   76  CB  THR A 109     9857   5967   7171   -265   2190   -153
ATOM     77  OG1 THR A 109      -5.503  14.059  -8.850  1.00 69.67           O  
ANISOU   77  OG1 THR A 109    11118   7061   8294   -252   2252   -135
ATOM     78  CG2 THR A 109      -7.523  14.462  -7.613  1.00 58.58           C  
ANISOU   78  CG2 THR A 109     9620   5704   6935   -301   2219   -164
ATOM     79  H   THR A 109      -5.585  16.566  -7.665  1.00 59.08           H  
ATOM     80  HA  THR A 109      -5.513  14.733  -5.407  1.00 60.46           H  
ATOM     81  HB  THR A 109      -5.964  13.141  -7.172  1.00 60.52           H  
ATOM     82  HG1 THR A 109      -5.682  14.874  -9.325  1.00 69.67           H  
ATOM     83 HG21 THR A 109      -8.022  13.727  -8.245  1.00 58.58           H  
ATOM     84 HG22 THR A 109      -8.035  14.548  -6.655  1.00 58.58           H  
ATOM     85 HG23 THR A 109      -7.693  15.441  -8.062  1.00 58.58           H  
ATOM     86  N   SER A 110      -2.958  15.457  -7.134  1.00 58.06           N  
ANISOU   86  N   SER A 110     9269   5825   6967   -229   2118   -324
ATOM     87  CA  SER A 110      -1.511  15.286  -7.482  1.00 55.17           C  
ANISOU   87  CA  SER A 110     8859   5509   6595   -169   2053   -334
ATOM     88  C   SER A 110      -0.595  15.324  -6.221  1.00 57.88           C  
ANISOU   88  C   SER A 110     9036   5958   6996   -163   2002   -422
ATOM     89  O   SER A 110       0.535  14.781  -6.153  1.00 66.52           O  
ANISOU   89  O   SER A 110    10081   7100   8094   -111   1947   -440
ATOM     90  CB  SER A 110      -1.258  16.375  -8.495  1.00 60.52           C  
ANISOU   90  CB  SER A 110     9611   6118   7267   -164   2128   -343
ATOM     91  OG  SER A 110      -1.054  17.677  -8.016  1.00 74.21           O  
ANISOU   91  OG  SER A 110    11502   7761   8934   -161   2177   -268
ATOM     92  H   SER A 110      -3.335  16.349  -7.421  1.00 58.06           H  
ATOM     93  HA  SER A 110      -1.496  14.308  -7.962  1.00 55.17           H  
ATOM     94  HB3 SER A 110      -2.049  16.371  -9.244  1.00 60.52           H  
ATOM     95  HB2 SER A 110      -0.351  16.064  -9.013  1.00 60.52           H  
ATOM     96  HG  SER A 110      -0.785  18.178  -8.789  1.00 74.21           H  
ATOM     97  N   LEU A 111      -1.099  15.911  -5.142  1.00 59.73           N  
ANISOU   97  N   LEU A 111     9187   6234   7273   -213   2018   -483
ATOM     98  CA  LEU A 111      -0.401  16.196  -3.874  1.00 54.04           C  
ANISOU   98  CA  LEU A 111     8302   5637   6595   -203   1962   -577
ATOM     99  C   LEU A 111      -0.270  14.883  -3.062  1.00 50.50           C  
ANISOU   99  C   LEU A 111     7766   5298   6123   -165   1846   -571
ATOM    100  O   LEU A 111       0.864  14.588  -2.645  1.00 51.25           O  
ANISOU  100  O   LEU A 111     7747   5506   6220   -115   1767   -615
ATOM    101  CB  LEU A 111      -1.184  17.330  -3.133  1.00 50.96           C  
ANISOU  101  CB  LEU A 111     7852   5255   6257   -276   2035   -663
ATOM    102  CG  LEU A 111      -1.027  18.687  -3.842  1.00 53.12           C  
ANISOU  102  CG  LEU A 111     8110   5499   6576   -297   2113   -731
ATOM    103  CD1 LEU A 111      -1.770  19.751  -3.036  1.00 52.48           C  
ANISOU  103  CD1 LEU A 111     7921   5472   6547   -361   2150   -835
ATOM    104  CD2 LEU A 111       0.409  19.165  -3.963  1.00 59.36           C  
ANISOU  104  CD2 LEU A 111     8842   6345   7368   -221   2054   -757
ATOM    105  H   LEU A 111      -1.936  16.435  -5.352  1.00 59.73           H  
ATOM    106  HA  LEU A 111       0.587  16.621  -4.051  1.00 54.04           H  
ATOM    107  HB3 LEU A 111      -0.835  17.379  -2.101  1.00 50.96           H  
ATOM    108  HB2 LEU A 111      -2.265  17.215  -3.209  1.00 50.96           H  
ATOM    109  HG  LEU A 111      -1.462  18.527  -4.829  1.00 53.12           H  
ATOM    110 HD11 LEU A 111      -2.704  20.005  -3.538  1.00 52.48           H  
ATOM    111 HD12 LEU A 111      -1.884  19.341  -2.033  1.00 52.48           H  
ATOM    112 HD13 LEU A 111      -1.239  20.700  -2.964  1.00 52.48           H  
ATOM    113 HD21 LEU A 111       0.768  19.135  -4.992  1.00 59.36           H  
ATOM    114 HD22 LEU A 111       0.632  20.156  -3.567  1.00 59.36           H  
ATOM    115 HD23 LEU A 111       0.995  18.554  -3.277  1.00 59.36           H  
ATOM    116  N   PRO A 112      -1.377  14.155  -2.775  1.00 50.07           N  
ANISOU  116  N   PRO A 112     7757   5226   6043   -183   1831   -522
ATOM    117  CA  PRO A 112      -1.232  12.833  -2.241  1.00 46.65           C  
ANISOU  117  CA  PRO A 112     7240   4902   5582   -138   1714   -515
ATOM    118  C   PRO A 112      -0.677  11.795  -3.205  1.00 42.44           C  
ANISOU  118  C   PRO A 112     6717   4388   5019    -68   1642   -468
ATOM    119  O   PRO A 112      -0.250  10.759  -2.677  1.00 31.91           O  
ANISOU  119  O   PRO A 112     5274   3178   3674    -23   1547   -493
ATOM    120  CB  PRO A 112      -2.627  12.405  -1.763  1.00 46.30           C  
ANISOU  120  CB  PRO A 112     7281   4798   5514   -164   1726   -456
ATOM    121  CG  PRO A 112      -3.555  13.362  -2.480  1.00 47.85           C  
ANISOU  121  CG  PRO A 112     7552   4892   5737   -236   1848   -468
ATOM    122  CD  PRO A 112      -2.779  14.603  -2.625  1.00 55.25           C  
ANISOU  122  CD  PRO A 112     8533   5769   6691   -239   1917   -476
ATOM    123  HA  PRO A 112      -0.502  12.894  -1.434  1.00 46.65           H  
ATOM    124  HB3 PRO A 112      -2.775  12.468  -0.685  1.00 46.30           H  
ATOM    125  HB2 PRO A 112      -2.857  11.353  -1.933  1.00 46.30           H  
ATOM    126  HG3 PRO A 112      -4.522  13.450  -1.985  1.00 47.85           H  
ATOM    127  HG2 PRO A 112      -3.775  13.116  -3.519  1.00 47.85           H  
ATOM    128  HD2 PRO A 112      -3.204  15.121  -3.485  1.00 55.25           H  
ATOM    129  HD3 PRO A 112      -3.003  15.314  -1.830  1.00 55.25           H  
ATOM    130  N   THR A 113      -0.839  11.992  -4.492  1.00 53.35           N  
ANISOU  130  N   THR A 113     8227   5661   6384    -56   1688   -404
ATOM    131  CA  THR A 113      -0.276  11.137  -5.523  1.00 49.39           C  
ANISOU  131  CA  THR A 113     7754   5161   5851      5   1629   -354
ATOM    132  C   THR A 113       1.245  11.043  -5.365  1.00 46.10           C  
ANISOU  132  C   THR A 113     7262   4795   5460     43   1615   -408
ATOM    133  O   THR A 113       1.776   9.892  -5.383  1.00 37.30           O  
ANISOU  133  O   THR A 113     6148   3700   4326     96   1558   -379
ATOM    134  CB  THR A 113      -0.641  11.560  -6.983  1.00 50.35           C  
ANISOU  134  CB  THR A 113     8046   5157   5927      7   1681   -269
ATOM    135  OG1 THR A 113      -2.018  11.381  -6.982  1.00 61.55           O  
ANISOU  135  OG1 THR A 113     9511   6514   7361     -5   1765   -294
ATOM    136  CG2 THR A 113       0.009  10.741  -8.118  1.00 51.36           C  
ANISOU  136  CG2 THR A 113     8262   5222   6032    -31   1720   -222
ATOM    137  H   THR A 113      -1.371  12.800  -4.782  1.00 53.35           H  
ATOM    138  HA  THR A 113      -0.722  10.147  -5.429  1.00 49.39           H  
ATOM    139  HB  THR A 113      -0.355  12.574  -7.262  1.00 50.35           H  
ATOM    140  HG1 THR A 113      -2.368  12.078  -6.422  1.00 61.55           H  
ATOM    141 HG21 THR A 113       1.080  10.920  -8.216  1.00 51.36           H  
ATOM    142 HG22 THR A 113      -0.253   9.689  -8.002  1.00 51.36           H  
ATOM    143 HG23 THR A 113      -0.390  10.964  -9.107  1.00 51.36           H  
ATOM    144  N   SER A 114       1.883  12.260  -5.324  1.00 47.18           N  
ANISOU  144  N   SER A 114     7333   4952   5640     18   1665   -488
ATOM    145  CA  SER A 114       3.309  12.444  -5.231  1.00 45.04           C  
ANISOU  145  CA  SER A 114     6982   4735   5395     62   1650   -549
ATOM    146  C   SER A 114       3.937  12.228  -3.850  1.00 41.83           C  
ANISOU  146  C   SER A 114     6415   4491   4989    101   1563   -611
ATOM    147  O   SER A 114       5.136  12.079  -3.820  1.00 39.29           O  
ANISOU  147  O   SER A 114     6025   4229   4673    157   1532   -649
ATOM    148  CB  SER A 114       3.587  13.837  -5.808  1.00 49.10           C  
ANISOU  148  CB  SER A 114     7501   5200   5954     24   1744   -614
ATOM    149  OG  SER A 114       2.896  14.867  -5.088  1.00 57.41           O  
ANISOU  149  OG  SER A 114     8695   6121   6996     -3   1827   -564
ATOM    150  H   SER A 114       1.329  13.102  -5.387  1.00 47.18           H  
ATOM    151  HA  SER A 114       3.663  11.574  -5.783  1.00 45.04           H  
ATOM    152  HB3 SER A 114       3.317  13.898  -6.863  1.00 49.10           H  
ATOM    153  HB2 SER A 114       4.652  14.068  -5.778  1.00 49.10           H  
ATOM    154  HG  SER A 114       2.024  14.944  -5.482  1.00 57.41           H  
ATOM    155  N   HIS A 115       3.107  12.168  -2.799  1.00 36.38           N  
ANISOU  155  N   HIS A 115     5659   3880   4282     79   1525   -626
ATOM    156  CA  HIS A 115       3.478  12.017  -1.335  1.00 36.42           C  
ANISOU  156  CA  HIS A 115     5502   4072   4263    120   1440   -688
ATOM    157  C   HIS A 115       4.044  13.402  -0.899  1.00 35.64           C  
ANISOU  157  C   HIS A 115     5304   4055   4181    146   1454   -777
ATOM    158  O   HIS A 115       5.147  13.410  -0.427  1.00 35.33           O  
ANISOU  158  O   HIS A 115     5175   4133   4115    221   1396   -801
ATOM    159  CB  HIS A 115       4.330  10.794  -0.915  1.00 35.22           C  
ANISOU  159  CB  HIS A 115     5323   3990   4070    185   1350   -641
ATOM    160  CG  HIS A 115       3.646   9.489  -1.230  1.00 33.60           C  
ANISOU  160  CG  HIS A 115     5199   3724   3844    165   1326   -563
ATOM    161  ND1 HIS A 115       2.976   8.814  -0.224  1.00 34.70           N  
ANISOU  161  ND1 HIS A 115     5264   3966   3955    156   1272   -577
ATOM    162  CD2 HIS A 115       3.563   8.796  -2.381  1.00 38.49           C  
ANISOU  162  CD2 HIS A 115     5966   4198   4460    158   1350   -473
ATOM    163  CE1 HIS A 115       2.569   7.680  -0.834  1.00 36.37           C  
ANISOU  163  CE1 HIS A 115     5574   4090   4156    144   1262   -501
ATOM    164  NE2 HIS A 115       2.824   7.675  -2.145  1.00 35.73           N  
ANISOU  164  NE2 HIS A 115     5630   3860   4084    147   1308   -434
ATOM    165  H   HIS A 115       2.133  12.330  -3.012  1.00 36.38           H  
ATOM    166  HA  HIS A 115       2.506  11.982  -0.843  1.00 36.42           H  
ATOM    167  HB3 HIS A 115       4.732  10.796   0.099  1.00 35.22           H  
ATOM    168  HB2 HIS A 115       5.284  10.802  -1.442  1.00 35.22           H  
ATOM    169  HD2 HIS A 115       3.920   9.120  -3.348  1.00 38.49           H  
ATOM    170  HE1 HIS A 115       2.008   6.835  -0.462  1.00 36.37           H  
ATOM    171  HE2 HIS A 115       2.370   7.153  -2.882  1.00 35.73           H  
ATOM    172  N   THR A 116       3.383  14.518  -1.143  1.00 37.66           N  
ANISOU  172  N   THR A 116     5579   4251   4479     85   1537   -825
ATOM    173  CA  THR A 116       3.864  15.870  -0.770  1.00 36.14           C  
ANISOU  173  CA  THR A 116     5303   4119   4308    103   1560   -914
ATOM    174  C   THR A 116       3.988  15.962   0.773  1.00 29.39           C  
ANISOU  174  C   THR A 116     4291   3467   3410    136   1498   -983
ATOM    175  O   THR A 116       4.815  16.790   1.237  1.00 40.49           O  
ANISOU  175  O   THR A 116     5616   4955   4814    176   1501  -1048
ATOM    176  CB  THR A 116       2.867  16.893  -1.308  1.00 40.43           C  
ANISOU  176  CB  THR A 116     5913   4538   4911     18   1674   -947
ATOM    177  OG1 THR A 116       3.083  17.063  -2.750  1.00 42.34           O  
ANISOU  177  OG1 THR A 116     6228   4703   5156    -59   1715   -906
ATOM    178  CG2 THR A 116       2.938  18.338  -0.743  1.00 43.34           C  
ANISOU  178  CG2 THR A 116     6386   4771   5310     29   1733   -917
ATOM    179  H   THR A 116       2.407  14.439  -1.388  1.00 37.66           H  
ATOM    180  HA  THR A 116       4.746  16.053  -1.383  1.00 36.14           H  
ATOM    181  HB  THR A 116       1.884  16.485  -1.073  1.00 40.43           H  
ATOM    182  HG1 THR A 116       2.937  16.179  -3.094  1.00 42.34           H  
ATOM    183 HG21 THR A 116       3.929  18.736  -0.964  1.00 43.34           H  
ATOM    184 HG22 THR A 116       2.150  18.975  -1.143  1.00 43.34           H  
ATOM    185 HG23 THR A 116       2.884  18.346   0.345  1.00 43.34           H  
ATOM    186  N   TYR A 117       3.268  15.144   1.584  1.00 33.37           N  
ANISOU  186  N   TYR A 117     4750   4059   3870    128   1444   -965
ATOM    187  CA  TYR A 117       3.367  15.092   3.057  1.00 30.46           C  
ANISOU  187  CA  TYR A 117     4233   3904   3435    178   1378  -1007
ATOM    188  C   TYR A 117       4.770  14.540   3.563  1.00 34.31           C  
ANISOU  188  C   TYR A 117     4652   4529   3854    300   1306   -977
ATOM    189  O   TYR A 117       5.066  14.595   4.741  1.00 30.46           O  
ANISOU  189  O   TYR A 117     4060   4213   3300    362   1275   -984
ATOM    190  CB  TYR A 117       2.129  14.272   3.683  1.00 31.05           C  
ANISOU  190  CB  TYR A 117     4281   4042   3475    148   1336   -985
ATOM    191  CG  TYR A 117       2.135  12.769   3.471  1.00 23.74           C  
ANISOU  191  CG  TYR A 117     3411   3086   2525    174   1283   -904
ATOM    192  CD1 TYR A 117       1.757  12.208   2.270  1.00 25.85           C  
ANISOU  192  CD1 TYR A 117     3814   3164   2843    108   1330   -855
ATOM    193  CD2 TYR A 117       2.652  11.957   4.499  1.00 28.00           C  
ANISOU  193  CD2 TYR A 117     3870   3783   2984    265   1194   -865
ATOM    194  CE1 TYR A 117       1.974  10.860   2.037  1.00 31.61           C  
ANISOU  194  CE1 TYR A 117     4598   3859   3552    127   1285   -781
ATOM    195  CE2 TYR A 117       2.954  10.647   4.287  1.00 30.56           C  
ANISOU  195  CE2 TYR A 117     4233   4084   3294    276   1147   -803
ATOM    196  CZ  TYR A 117       2.627  10.097   3.048  1.00 32.04           C  
ANISOU  196  CZ  TYR A 117     4558   4074   3542    204   1191   -766
ATOM    197  OH  TYR A 117       2.753   8.742   2.805  1.00 33.33           O  
ANISOU  197  OH  TYR A 117     4771   4199   3692    213   1149   -700
ATOM    198  H   TYR A 117       2.405  14.847   1.151  1.00 33.37           H  
ATOM    199  HA  TYR A 117       3.298  16.104   3.457  1.00 30.46           H  
ATOM    200  HB3 TYR A 117       1.142  14.670   3.448  1.00 31.05           H  
ATOM    201  HB2 TYR A 117       2.041  14.410   4.761  1.00 31.05           H  
ATOM    202  HD1 TYR A 117       1.219  12.767   1.519  1.00 25.85           H  
ATOM    203  HD2 TYR A 117       2.716  12.444   5.461  1.00 28.00           H  
ATOM    204  HE1 TYR A 117       1.618  10.435   1.109  1.00 31.61           H  
ATOM    205  HE2 TYR A 117       3.438  10.002   5.006  1.00 30.56           H  
ATOM    206  HH  TYR A 117       2.773   8.674   1.847  1.00 33.33           H  
ATOM    207  N   LEU A 118       5.592  13.899   2.708  1.00 31.45           N  
ANISOU  207  N   LEU A 118     4358   4082   3508    329   1295   -930
ATOM    208  CA  LEU A 118       6.987  13.567   2.879  1.00 31.55           C  
ANISOU  208  CA  LEU A 118     4307   4213   3468    434   1237   -906
ATOM    209  C   LEU A 118       8.042  14.680   2.621  1.00 35.14           C  
ANISOU  209  C   LEU A 118     4748   4655   3949    484   1273   -951
ATOM    210  O   LEU A 118       9.204  14.478   2.794  1.00 47.02           O  
ANISOU  210  O   LEU A 118     6202   6242   5422    569   1237   -936
ATOM    211  CB  LEU A 118       7.348  12.239   2.222  1.00 27.87           C  
ANISOU  211  CB  LEU A 118     3924   3642   3023    422   1214   -837
ATOM    212  CG  LEU A 118       6.783  11.008   2.859  1.00 33.59           C  
ANISOU  212  CG  LEU A 118     4622   4445   3696    413   1150   -789
ATOM    213  CD1 LEU A 118       7.078   9.768   2.004  1.00 35.47           C  
ANISOU  213  CD1 LEU A 118     4984   4521   3972    388   1150   -712
ATOM    214  CD2 LEU A 118       7.149  10.701   4.285  1.00 42.59           C  
ANISOU  214  CD2 LEU A 118     5593   5868   4721    508   1073   -783
ATOM    215  H   LEU A 118       5.180  13.707   1.806  1.00 31.45           H  
ATOM    216  HA  LEU A 118       7.106  13.455   3.956  1.00 31.55           H  
ATOM    217  HB3 LEU A 118       8.422  12.056   2.185  1.00 27.87           H  
ATOM    218  HB2 LEU A 118       7.037  12.196   1.178  1.00 27.87           H  
ATOM    219  HG  LEU A 118       5.710  11.187   2.920  1.00 33.59           H  
ATOM    220 HD11 LEU A 118       6.607   8.944   2.541  1.00 35.47           H  
ATOM    221 HD12 LEU A 118       6.557   9.903   1.057  1.00 35.47           H  
ATOM    222 HD13 LEU A 118       8.119   9.620   1.716  1.00 35.47           H  
ATOM    223 HD21 LEU A 118       7.470  11.616   4.784  1.00 42.59           H  
ATOM    224 HD22 LEU A 118       6.371  10.252   4.902  1.00 42.59           H  
ATOM    225 HD23 LEU A 118       7.915   9.928   4.337  1.00 42.59           H  
ATOM    226  N   GLY A 119       7.496  15.706   2.017  1.00 45.41           N  
ANISOU  226  N   GLY A 119     6084   5860   5311    429   1346  -1010
ATOM    227  CA  GLY A 119       8.299  16.793   1.517  1.00 45.98           C  
ANISOU  227  CA  GLY A 119     6157   5893   5422    469   1386  -1057
ATOM    228  C   GLY A 119       7.972  16.884   0.005  1.00 39.05           C  
ANISOU  228  C   GLY A 119     5418   4785   4634    408   1453  -1043
ATOM    229  O   GLY A 119       7.811  15.893  -0.721  1.00 39.54           O  
ANISOU  229  O   GLY A 119     5576   4741   4708    382   1448   -969
ATOM    230  H   GLY A 119       6.523  15.744   1.747  1.00 45.41           H  
ATOM    231  HA3 GLY A 119       9.378  16.734   1.657  1.00 45.98           H  
ATOM    232  HA2 GLY A 119       7.983  17.703   2.027  1.00 45.98           H  
ATOM    233  N   ALA A 120       7.738  18.091  -0.440  1.00 43.88           N  
ANISOU  233  N   ALA A 120     6046   5325   5302    387   1522  -1106
ATOM    234  CA  ALA A 120       7.549  18.441  -1.860  1.00 54.62           C  
ANISOU  234  CA  ALA A 120     7535   6486   6733    327   1600  -1090
ATOM    235  C   ALA A 120       8.788  18.494  -2.767  1.00 55.35           C  
ANISOU  235  C   ALA A 120     7659   6516   6854    402   1596  -1088
ATOM    236  O   ALA A 120       9.805  18.939  -2.338  1.00 59.59           O  
ANISOU  236  O   ALA A 120     8289   6910   7444    370   1662  -1088
ATOM    237  CB  ALA A 120       6.834  19.834  -2.052  1.00 50.83           C  
ANISOU  237  CB  ALA A 120     7054   5957   6302    248   1688  -1163
ATOM    238  H   ALA A 120       7.890  18.915   0.124  1.00 43.88           H  
ATOM    239  HA  ALA A 120       6.900  17.611  -2.142  1.00 54.62           H  
ATOM    240  HB1 ALA A 120       7.563  20.617  -1.844  1.00 50.83           H  
ATOM    241  HB2 ALA A 120       6.440  19.944  -3.062  1.00 50.83           H  
ATOM    242  HB3 ALA A 120       6.005  19.990  -1.361  1.00 50.83           H  
ATOM    243  N   ASP A 121       8.603  18.000  -3.977  1.00 50.59           N  
ANISOU  243  N   ASP A 121     6980   6023   6217    505   1524  -1085
ATOM    244  CA  ASP A 121       9.579  17.838  -5.034  1.00 58.75           C  
ANISOU  244  CA  ASP A 121     8034   6998   7292    583   1517  -1094
ATOM    245  C   ASP A 121      10.859  17.097  -4.671  1.00 60.60           C  
ANISOU  245  C   ASP A 121     8271   7253   7502    637   1453  -1019
ATOM    246  O   ASP A 121      11.929  17.621  -4.764  1.00 63.31           O  
ANISOU  246  O   ASP A 121     8504   7739   7811    721   1400  -1031
ATOM    247  CB  ASP A 121       9.891  19.180  -5.761  1.00  0.00           C  
ATOM    248  CG  ASP A 121       8.872  19.805  -6.706  1.00  0.00           C  
ATOM    249  OD1 ASP A 121       9.109  20.953  -7.137  1.00  0.00           O  
ATOM    250  OD2 ASP A 121       7.861  19.200  -7.038  1.00  0.00           O1-
ATOM    251  H   ASP A 121       7.729  17.607  -4.296  1.00 50.59           H  
ATOM    252  HA  ASP A 121       9.205  17.253  -5.874  1.00 58.75           H  
ATOM    253  HB3 ASP A 121      10.803  19.120  -6.355  1.00  0.00           H  
ATOM    254  HB2 ASP A 121      10.085  19.914  -4.979  1.00  0.00           H  
ATOM    255  N   MET A 122      10.696  15.845  -4.212  1.00 55.23           N  
ANISOU  255  N   MET A 122     7715   6436   6832    589   1464   -938
ATOM    256  CA  MET A 122      11.789  15.029  -3.697  1.00 54.53           C  
ANISOU  256  CA  MET A 122     7653   6339   6728    625   1413   -858
ATOM    257  C   MET A 122      12.588  14.589  -4.968  1.00 55.04           C  
ANISOU  257  C   MET A 122     7816   6245   6852    659   1428   -840
ATOM    258  O   MET A 122      12.019  13.942  -5.850  1.00 59.11           O  
ANISOU  258  O   MET A 122     8420   6639   7399    621   1481   -857
ATOM    259  CB  MET A 122      11.285  13.773  -2.976  1.00 46.11           C  
ANISOU  259  CB  MET A 122     6650   5257   5612    555   1399   -776
ATOM    260  CG  MET A 122      12.482  13.137  -2.128  1.00 41.86           C  
ANISOU  260  CG  MET A 122     5996   4895   5013    542   1355   -792
ATOM    261  SD  MET A 122      11.867  11.728  -1.079  1.00 45.12           S  
ANISOU  261  SD  MET A 122     6429   5343   5370    524   1293   -695
ATOM    262  CE  MET A 122      10.809  12.493   0.198  1.00 38.43           C  
ANISOU  262  CE  MET A 122     5409   4742   4452    518   1241   -754
ATOM    263  H   MET A 122       9.784  15.413  -4.232  1.00 55.23           H  
ATOM    264  HA  MET A 122      12.354  15.627  -2.981  1.00 54.53           H  
ATOM    265  HB3 MET A 122      10.851  12.978  -3.582  1.00 46.11           H  
ATOM    266  HB2 MET A 122      10.456  13.936  -2.287  1.00 46.11           H  
ATOM    267  HG3 MET A 122      12.831  13.875  -1.406  1.00 41.86           H  
ATOM    268  HG2 MET A 122      13.307  12.828  -2.771  1.00 41.86           H  
ATOM    269  HE1 MET A 122       9.899  12.881  -0.261  1.00 38.43           H  
ATOM    270  HE2 MET A 122      10.513  11.856   1.031  1.00 38.43           H  
ATOM    271  HE3 MET A 122      11.220  13.418   0.601  1.00 38.43           H  
ATOM    272  N   GLU A 123      13.924  14.874  -4.978  1.00 53.65           N  
ANISOU  272  N   GLU A 123     7616   6075   6692    734   1382   -808
ATOM    273  CA  GLU A 123      14.829  14.388  -6.020  1.00 50.75           C  
ANISOU  273  CA  GLU A 123     7349   5552   6383    765   1377   -781
ATOM    274  C   GLU A 123      14.918  12.857  -6.141  1.00 48.49           C  
ANISOU  274  C   GLU A 123     7193   5181   6049    691   1389   -706
ATOM    275  O   GLU A 123      15.061  12.174  -5.135  1.00 48.91           O  
ANISOU  275  O   GLU A 123     7251   5298   6035    637   1381   -650
ATOM    276  CB  GLU A 123      16.266  15.038  -5.982  1.00 53.38           C  
ANISOU  276  CB  GLU A 123     7634   5895   6752    854   1323   -743
ATOM    277  CG  GLU A 123      16.275  16.565  -5.830  1.00 56.57           C  
ANISOU  277  CG  GLU A 123     7908   6373   7213    951   1308   -800
ATOM    278  CD  GLU A 123      17.664  17.109  -5.668  1.00 63.29           C  
ANISOU  278  CD  GLU A 123     8723   7192   8131   1042   1261   -735
ATOM    279  OE1 GLU A 123      17.811  18.073  -4.854  1.00 55.59           O  
ANISOU  279  OE1 GLU A 123     7850   6067   7204   1042   1229   -681
ATOM    280  OE2 GLU A 123      18.632  16.657  -6.320  1.00 76.09           O1-
ANISOU  280  OE2 GLU A 123    10205   8942   9765   1117   1255   -733
ATOM    281  H   GLU A 123      14.337  15.184  -4.110  1.00 53.65           H  
ATOM    282  HA  GLU A 123      14.256  14.823  -6.839  1.00 50.75           H  
ATOM    283  HB3 GLU A 123      16.802  14.752  -6.887  1.00 53.38           H  
ATOM    284  HB2 GLU A 123      16.889  14.524  -5.250  1.00 53.38           H  
ATOM    285  HG3 GLU A 123      15.628  16.800  -4.985  1.00 56.57           H  
ATOM    286  HG2 GLU A 123      15.796  17.090  -6.657  1.00 56.57           H  
ATOM    287  N   GLU A 124      14.758  12.299  -7.331  1.00 52.65           N  
ANISOU  287  N   GLU A 124     7819   5572   6615    698   1398   -712
ATOM    288  CA  GLU A 124      14.777  10.888  -7.579  1.00 51.22           C  
ANISOU  288  CA  GLU A 124     7758   5322   6383    650   1401   -647
ATOM    289  C   GLU A 124      16.209  10.520  -8.081  1.00 59.60           C  
ANISOU  289  C   GLU A 124     8856   6305   7485    708   1337   -626
ATOM    290  O   GLU A 124      17.004  11.421  -8.315  1.00 59.01           O  
ANISOU  290  O   GLU A 124     8732   6182   7508    785   1298   -670
ATOM    291  CB  GLU A 124      13.685  10.563  -8.670  1.00  0.00           C  
ATOM    292  CG  GLU A 124      12.306  11.023  -8.279  1.00  0.00           C  
ATOM    293  CD  GLU A 124      11.209  10.813  -9.268  1.00  0.00           C  
ATOM    294  OE1 GLU A 124      10.020  11.129  -8.980  1.00  0.00           O  
ATOM    295  OE2 GLU A 124      11.532  10.376 -10.407  1.00  0.00           O1-
ATOM    296  H   GLU A 124      14.680  12.908  -8.133  1.00 52.65           H  
ATOM    297  HA  GLU A 124      14.531  10.421  -6.625  1.00 51.22           H  
ATOM    298  HB3 GLU A 124      13.586   9.481  -8.753  1.00  0.00           H  
ATOM    299  HB2 GLU A 124      14.080  10.906  -9.627  1.00  0.00           H  
ATOM    300  HG3 GLU A 124      12.342  12.092  -8.070  1.00  0.00           H  
ATOM    301  HG2 GLU A 124      11.883  10.587  -7.375  1.00  0.00           H  
ATOM    302  N   PHE A 125      16.468   9.252  -8.184  1.00 64.33           N  
ANISOU  302  N   PHE A 125     9537   6885   8022    676   1317   -560
ATOM    303  CA  PHE A 125      17.548   8.682  -9.020  1.00 60.45           C  
ANISOU  303  CA  PHE A 125     9084   6308   7577    722   1247   -549
ATOM    304  C   PHE A 125      16.891   8.323 -10.374  1.00 68.16           C  
ANISOU  304  C   PHE A 125    10176   7229   8492    677   1256   -532
ATOM    305  O   PHE A 125      15.654   8.053 -10.428  1.00 65.84           O  
ANISOU  305  O   PHE A 125     9926   6996   8095    625   1268   -463
ATOM    306  CB  PHE A 125      18.195   7.498  -8.229  1.00 60.66           C  
ANISOU  306  CB  PHE A 125     9071   6399   7578    737   1198   -477
ATOM    307  CG  PHE A 125      18.727   7.787  -6.818  1.00 58.97           C  
ANISOU  307  CG  PHE A 125     8733   6277   7396    783   1196   -474
ATOM    308  CD1 PHE A 125      18.094   7.282  -5.680  1.00 53.53           C  
ANISOU  308  CD1 PHE A 125     7976   5529   6833    863   1173   -527
ATOM    309  CD2 PHE A 125      19.865   8.586  -6.621  1.00 52.33           C  
ANISOU  309  CD2 PHE A 125     7836   5581   6467    755   1205   -418
ATOM    310  CE1 PHE A 125      18.630   7.544  -4.401  1.00 52.50           C  
ANISOU  310  CE1 PHE A 125     7723   5501   6724    919   1175   -520
ATOM    311  CE2 PHE A 125      20.364   8.890  -5.364  1.00 48.77           C  
ANISOU  311  CE2 PHE A 125     7255   5242   6033    805   1202   -422
ATOM    312  CZ  PHE A 125      19.695   8.429  -4.246  1.00 49.55           C  
ANISOU  312  CZ  PHE A 125     7286   5300   6241    890   1195   -470
ATOM    313  H   PHE A 125      15.849   8.542  -7.820  1.00 64.33           H  
ATOM    314  HA  PHE A 125      18.313   9.417  -9.270  1.00 60.45           H  
ATOM    315  HB3 PHE A 125      18.882   6.936  -8.862  1.00 60.66           H  
ATOM    316  HB2 PHE A 125      17.497   6.661  -8.192  1.00 60.66           H  
ATOM    317  HD1 PHE A 125      17.215   6.655  -5.698  1.00 53.53           H  
ATOM    318  HD2 PHE A 125      20.336   9.035  -7.483  1.00 52.33           H  
ATOM    319  HE1 PHE A 125      18.246   7.076  -3.507  1.00 52.50           H  
ATOM    320  HE2 PHE A 125      21.148   9.623  -5.243  1.00 48.77           H  
ATOM    321  HZ  PHE A 125      20.063   8.780  -3.293  1.00 49.55           H  
ATOM    322  N   HIS A 126      17.698   8.211 -11.508  1.00 85.88           N  
ANISOU  322  N   HIS A 126    12470   9356  10803    701   1246   -598
ATOM    323  CA  HIS A 126      17.245   7.928 -12.830  1.00 93.03           C  
ANISOU  323  CA  HIS A 126    13484  10207  11658    673   1243   -591
ATOM    324  C   HIS A 126      17.277   6.393 -12.974  1.00 90.01           C  
ANISOU  324  C   HIS A 126    13109   9725  11365    720   1136   -603
ATOM    325  O   HIS A 126      18.078   5.708 -12.378  1.00 85.58           O  
ANISOU  325  O   HIS A 126    12491   9070  10955    777   1073   -649
ATOM    326  CB  HIS A 126      18.227   8.637 -13.951  1.00 94.91           C  
ANISOU  326  CB  HIS A 126    13767  10374  11921    669   1294   -659
ATOM    327  CG  HIS A 126      17.891  10.049 -14.451  1.00 95.97           C  
ANISOU  327  CG  HIS A 126    13859  10568  12038    638   1382   -672
ATOM    328  ND1 HIS A 126      17.085  10.311 -15.579  1.00 98.22           N  
ANISOU  328  ND1 HIS A 126    14185  10909  12227    568   1458   -622
ATOM    329  CD2 HIS A 126      18.481  11.321 -14.162  1.00 93.12           C  
ANISOU  329  CD2 HIS A 126    13416  10206  11759    668   1397   -736
ATOM    330  CE1 HIS A 126      17.115  11.611 -15.798  1.00 99.87           C  
ANISOU  330  CE1 HIS A 126    14335  11146  12465    550   1517   -658
ATOM    331  NE2 HIS A 126      17.951  12.260 -14.950  1.00 96.72           N  
ANISOU  331  NE2 HIS A 126    13862  10723  12165    611   1483   -729
ATOM    332  H   HIS A 126      18.682   8.374 -11.352  1.00 85.88           H  
ATOM    333  HA  HIS A 126      16.211   8.240 -12.981  1.00 93.03           H  
ATOM    334  HB3 HIS A 126      18.447   7.959 -14.775  1.00 94.91           H  
ATOM    335  HB2 HIS A 126      19.167   8.687 -13.402  1.00 94.91           H  
ATOM    336  HD2 HIS A 126      19.265  11.426 -13.427  1.00 93.12           H  
ATOM    337  HE1 HIS A 126      16.540  12.123 -16.555  1.00 99.87           H  
ATOM    338  HE2 HIS A 126      18.265  13.183 -15.215  1.00 96.72           H  
ATOM    339  N   GLY A 127      16.541   5.928 -14.004  1.00 81.97           N  
ANISOU  339  N   GLY A 127    12155   8713  10275    695   1104   -558
ATOM    340  CA  GLY A 127      16.551   4.523 -14.398  1.00 77.06           C  
ANISOU  340  CA  GLY A 127    11533   7989   9759    726    990   -563
ATOM    341  C   GLY A 127      15.720   3.588 -13.477  1.00 75.76           C  
ANISOU  341  C   GLY A 127    11433   7904   9449    681    990   -497
ATOM    342  O   GLY A 127      15.093   4.115 -12.543  1.00 69.82           O  
ANISOU  342  O   GLY A 127    10729   7248   8550    635   1069   -455
ATOM    343  H   GLY A 127      15.912   6.537 -14.507  1.00 81.97           H  
ATOM    344  HA3 GLY A 127      17.562   4.126 -14.490  1.00 77.06           H  
ATOM    345  HA2 GLY A 127      16.218   4.453 -15.433  1.00 77.06           H  
ATOM    346  N   ARG A 128      15.745   2.288 -13.796  1.00 60.47           N  
ANISOU  346  N   ARG A 128     9495   5914   7566    688    895   -476
ATOM    347  CA  ARG A 128      15.202   1.295 -12.933  1.00 61.08           C  
ANISOU  347  CA  ARG A 128     9645   6067   7497    646    895   -425
ATOM    348  C   ARG A 128      16.275   0.216 -12.698  1.00 61.51           C  
ANISOU  348  C   ARG A 128     9701   6062   7609    644    789   -405
ATOM    349  O   ARG A 128      17.012  -0.119 -13.625  1.00 62.51           O  
ANISOU  349  O   ARG A 128     9886   6099   7767    638    730   -432
ATOM    350  CB  ARG A 128      13.902   0.680 -13.493  1.00 30.00           C  
ATOM    351  CG  ARG A 128      12.793   1.676 -13.929  1.00 30.00           C  
ATOM    352  CD  ARG A 128      11.460   0.880 -14.067  1.00 30.00           C  
ATOM    353  NE  ARG A 128      11.501  -0.161 -15.025  1.00 30.00           N  
ATOM    354  CZ  ARG A 128      10.569  -1.075 -15.340  1.00 30.00           C  
ATOM    355  NH1 ARG A 128       9.369  -1.072 -14.807  1.00 30.00           N  
ATOM    356  NH2 ARG A 128      10.907  -2.040 -16.286  1.00 30.00           N1+
ATOM    357  H   ARG A 128      16.096   1.995 -14.697  1.00 60.47           H  
ATOM    358  HA  ARG A 128      14.867   1.532 -11.923  1.00 61.08           H  
ATOM    359  HB3 ARG A 128      13.432   0.003 -12.779  1.00 30.00           H  
ATOM    360  HB2 ARG A 128      14.075   0.071 -14.381  1.00 30.00           H  
ATOM    361  HG3 ARG A 128      13.064   2.207 -14.842  1.00 30.00           H  
ATOM    362  HG2 ARG A 128      12.737   2.391 -13.109  1.00 30.00           H  
ATOM    363  HD3 ARG A 128      10.647   1.567 -14.299  1.00 30.00           H  
ATOM    364  HD2 ARG A 128      11.239   0.393 -13.117  1.00 30.00           H  
ATOM    365  HE  ARG A 128      12.315  -0.067 -15.615  1.00 30.00           H  
ATOM    366 HH12 ARG A 128       8.780  -1.886 -14.909  1.00 30.00           H  
ATOM    367 HH11 ARG A 128       8.974  -0.275 -14.329  1.00 30.00           H  
ATOM    368 HH22 ARG A 128      10.267  -2.696 -16.712  1.00 30.00           H  
ATOM    369 HH21 ARG A 128      11.833  -2.094 -16.685  1.00 30.00           H  
ATOM    370  N   THR A 129      16.413  -0.381 -11.490  1.00 58.60           N  
ANISOU  370  N   THR A 129     9264   5743   7257    645    762   -351
ATOM    371  CA  THR A 129      17.265  -1.479 -11.155  1.00 56.83           C  
ANISOU  371  CA  THR A 129     9028   5439   7127    635    650   -315
ATOM    372  C   THR A 129      16.468  -2.804 -11.195  1.00 51.35           C  
ANISOU  372  C   THR A 129     8418   4853   6241    594    672   -296
ATOM    373  O   THR A 129      15.644  -3.091 -10.328  1.00 48.61           O  
ANISOU  373  O   THR A 129     8084   4670   5716    573    752   -250
ATOM    374  CB  THR A 129      17.924  -1.284  -9.749  1.00 54.75           C  
ANISOU  374  CB  THR A 129     8662   5188   6951    646    608   -236
ATOM    375  OG1 THR A 129      18.556   0.018  -9.727  1.00 58.88           O  
ANISOU  375  OG1 THR A 129     9112   5686   7575    692    637   -247
ATOM    376  CG2 THR A 129      19.028  -2.224  -9.340  1.00 58.55           C  
ANISOU  376  CG2 THR A 129     9098   5484   7665    625    446   -148
ATOM    377  H   THR A 129      15.736  -0.126 -10.785  1.00 58.60           H  
ATOM    378  HA  THR A 129      18.076  -1.562 -11.878  1.00 56.83           H  
ATOM    379  HB  THR A 129      17.159  -1.271  -8.972  1.00 54.75           H  
ATOM    380  HG1 THR A 129      17.873   0.673  -9.564  1.00 58.88           H  
ATOM    381 HG21 THR A 129      19.290  -2.141  -8.285  1.00 58.55           H  
ATOM    382 HG22 THR A 129      18.652  -3.246  -9.390  1.00 58.55           H  
ATOM    383 HG23 THR A 129      19.891  -2.197 -10.006  1.00 58.55           H  
ATOM    384  N   LEU A 130      16.854  -3.619 -12.181  1.00 53.56           N  
ANISOU  384  N   LEU A 130     8751   5027   6574    582    594   -320
ATOM    385  CA  LEU A 130      16.354  -5.015 -12.223  1.00 47.21           C  
ANISOU  385  CA  LEU A 130     8025   4307   5606    548    589   -298
ATOM    386  C   LEU A 130      17.514  -5.969 -12.212  1.00 45.46           C  
ANISOU  386  C   LEU A 130     7775   3950   5546    528    454   -282
ATOM    387  O   LEU A 130      18.529  -5.663 -12.820  1.00 43.44           O  
ANISOU  387  O   LEU A 130     7498   3507   5502    533    375   -303
ATOM    388  CB  LEU A 130      15.484  -5.135 -13.591  1.00 42.18           C  
ANISOU  388  CB  LEU A 130     7487   3668   4872    550    631   -334
ATOM    389  CG  LEU A 130      14.249  -4.233 -13.861  1.00 51.91           C  
ANISOU  389  CG  LEU A 130     8760   5044   5920    537    748   -280
ATOM    390  CD1 LEU A 130      13.067  -4.386 -12.900  1.00 54.88           C  
ANISOU  390  CD1 LEU A 130     9220   5370   6263    545    788   -313
ATOM    391  CD2 LEU A 130      14.661  -2.731 -14.001  1.00 54.15           C  
ANISOU  391  CD2 LEU A 130     9068   5445   6060    504    745   -195
ATOM    392  H   LEU A 130      17.298  -3.276 -13.021  1.00 53.56           H  
ATOM    393  HA  LEU A 130      15.757  -5.214 -11.333  1.00 47.21           H  
ATOM    394  HB3 LEU A 130      15.117  -6.158 -13.507  1.00 42.18           H  
ATOM    395  HB2 LEU A 130      16.041  -5.182 -14.527  1.00 42.18           H  
ATOM    396  HG  LEU A 130      13.787  -4.516 -14.807  1.00 51.91           H  
ATOM    397 HD11 LEU A 130      12.730  -5.419 -12.982  1.00 54.88           H  
ATOM    398 HD12 LEU A 130      13.276  -4.265 -11.837  1.00 54.88           H  
ATOM    399 HD13 LEU A 130      12.267  -3.752 -13.283  1.00 54.88           H  
ATOM    400 HD21 LEU A 130      14.152  -2.311 -14.869  1.00 54.15           H  
ATOM    401 HD22 LEU A 130      14.236  -2.130 -13.197  1.00 54.15           H  
ATOM    402 HD23 LEU A 130      15.717  -2.535 -14.185  1.00 54.15           H  
ATOM    403  N   HIS A 131      17.336  -7.149 -11.615  1.00 43.79           N  
ANISOU  403  N   HIS A 131     7556   3822   5262    494    422   -225
ATOM    404  CA  HIS A 131      18.301  -8.178 -11.572  1.00 46.35           C  
ANISOU  404  CA  HIS A 131     7843   4012   5754    451    287   -168
ATOM    405  C   HIS A 131      17.904  -9.287 -12.589  1.00 49.85           C  
ANISOU  405  C   HIS A 131     8385   4453   6103    429    254   -213
ATOM    406  O   HIS A 131      16.754  -9.215 -13.150  1.00 51.25           O  
ANISOU  406  O   HIS A 131     8653   4769   6051    443    332   -249
ATOM    407  CB  HIS A 131      18.297  -8.676 -10.049  1.00 44.53           C  
ANISOU  407  CB  HIS A 131     7547   3867   5507    415    259    -64
ATOM    408  CG  HIS A 131      18.613  -7.614  -9.010  1.00 44.53           C  
ANISOU  408  CG  HIS A 131     7445   3883   5592    442    289      1
ATOM    409  ND1 HIS A 131      19.843  -6.930  -8.926  1.00 46.46           N  
ANISOU  409  ND1 HIS A 131     7599   3948   6104    458    229     70
ATOM    410  CD2 HIS A 131      17.895  -7.244  -7.912  1.00 44.96           C  
ANISOU  410  CD2 HIS A 131     7468   4110   5504    459    372     20
ATOM    411  CE1 HIS A 131      19.705  -6.088  -7.890  1.00 44.20           C  
ANISOU  411  CE1 HIS A 131     7234   3728   5831    486    263    134
ATOM    412  NE2 HIS A 131      18.611  -6.308  -7.206  1.00 46.53           N  
ANISOU  412  NE2 HIS A 131     7561   4236   5881    488    355     99
ATOM    413  H   HIS A 131      16.444  -7.428 -11.233  1.00 43.79           H  
ATOM    414  HA  HIS A 131      19.270  -7.760 -11.844  1.00 46.35           H  
ATOM    415  HB3 HIS A 131      19.107  -9.401  -9.971  1.00 44.53           H  
ATOM    416  HB2 HIS A 131      17.409  -9.270  -9.831  1.00 44.53           H  
ATOM    417  HD2 HIS A 131      16.957  -7.646  -7.558  1.00 44.96           H  
ATOM    418  HE1 HIS A 131      20.402  -5.280  -7.723  1.00 44.20           H  
ATOM    419  HE2 HIS A 131      18.294  -5.873  -6.351  1.00 46.53           H  
ATOM    420  N   ASP A 132      18.707 -10.397 -12.715  1.00 45.95           N  
ANISOU  420  N   ASP A 132     7863   3783   5814    389    135   -174
ATOM    421  CA  ASP A 132      18.426 -11.517 -13.594  1.00 44.54           C  
ANISOU  421  CA  ASP A 132     7769   3587   5567    368     92   -218
ATOM    422  C   ASP A 132      17.482 -12.595 -13.047  1.00 39.10           C  
ANISOU  422  C   ASP A 132     7115   3052   4691    329     78   -185
ATOM    423  O   ASP A 132      17.314 -12.748 -11.822  1.00 39.49           O  
ANISOU  423  O   ASP A 132     7104   3180   4722    303     78   -112
ATOM    424  CB  ASP A 132      19.764 -12.298 -13.993  1.00 49.29           C  
ANISOU  424  CB  ASP A 132     8322   3949   6458    329    -17   -173
ATOM    425  CG  ASP A 132      20.951 -11.471 -14.422  1.00 53.12           C  
ANISOU  425  CG  ASP A 132     8789   4278   7117    370      0   -224
ATOM    426  OD1 ASP A 132      20.797 -10.423 -15.124  1.00 51.98           O  
ANISOU  426  OD1 ASP A 132     8561   3930   7259    344    -58   -140
ATOM    427  OD2 ASP A 132      22.024 -12.049 -14.328  1.00 54.68           O1-
ANISOU  427  OD2 ASP A 132     9054   4554   7169    423     81   -326
ATOM    428  H   ASP A 132      19.548 -10.398 -12.155  1.00 45.95           H  
ATOM    429  HA  ASP A 132      17.958 -11.164 -14.513  1.00 44.54           H  
ATOM    430  HB3 ASP A 132      19.540 -13.070 -14.730  1.00 49.29           H  
ATOM    431  HB2 ASP A 132      19.988 -12.859 -13.086  1.00 49.29           H  
ATOM    432  N   ASP A 133      16.928 -13.359 -13.953  1.00 46.40           N  
ANISOU  432  N   ASP A 133     8134   4019   5476    327     65   -232
ATOM    433  CA  ASP A 133      16.006 -14.479 -13.618  1.00 44.38           C  
ANISOU  433  CA  ASP A 133     7919   3910   5033    296     51   -204
ATOM    434  C   ASP A 133      16.701 -15.753 -13.055  1.00 41.85           C  
ANISOU  434  C   ASP A 133     7544   3482   4874    213    -80   -142
ATOM    435  O   ASP A 133      17.693 -16.161 -13.676  1.00 38.63           O  
ANISOU  435  O   ASP A 133     7099   2880   4700    182   -157   -114
ATOM    436  CB  ASP A 133      15.016 -14.960 -14.657  1.00 50.19           C  
ANISOU  436  CB  ASP A 133     8767   4723   5580    329     84   -238
ATOM    437  CG  ASP A 133      14.167 -13.916 -15.332  1.00 54.98           C  
ANISOU  437  CG  ASP A 133     9415   5388   6086    387    203   -242
ATOM    438  OD1 ASP A 133      13.664 -13.007 -14.623  1.00 55.05           O  
ANISOU  438  OD1 ASP A 133     9504   5394   6019    414    221   -255
ATOM    439  OD2 ASP A 133      13.738 -14.214 -16.438  1.00 53.66           O1-
ANISOU  439  OD2 ASP A 133     9197   5260   5931    402    275   -224
ATOM    440  H   ASP A 133      17.159 -13.197 -14.923  1.00 46.40           H  
ATOM    441  HA  ASP A 133      15.450 -14.063 -12.778  1.00 44.38           H  
ATOM    442  HB3 ASP A 133      14.373 -15.693 -14.169  1.00 50.19           H  
ATOM    443  HB2 ASP A 133      15.565 -15.578 -15.367  1.00 50.19           H  
ATOM    444  N   ASP A 134      16.168 -16.337 -11.937  1.00 48.07           N  
ANISOU  444  N   ASP A 134     8323   4400   5543    168    -97    -92
ATOM    445  CA  ASP A 134      16.720 -17.432 -11.111  1.00 48.06           C  
ANISOU  445  CA  ASP A 134     8239   4325   5695     63   -213     35
ATOM    446  C   ASP A 134      18.024 -17.086 -10.351  1.00 44.48           C  
ANISOU  446  C   ASP A 134     7669   3751   5480     22   -247    223
ATOM    447  O   ASP A 134      18.769 -17.944  -9.911  1.00 46.48           O  
ANISOU  447  O   ASP A 134     7915   3964   5780    -81   -349    429
ATOM    448  CB  ASP A 134      16.981 -18.786 -11.873  1.00  0.00           C  
ATOM    449  CG  ASP A 134      15.751 -19.232 -12.736  1.00  0.00           C  
ATOM    450  OD1 ASP A 134      14.551 -19.142 -12.370  1.00  0.00           O  
ATOM    451  OD2 ASP A 134      16.006 -19.706 -13.867  1.00  0.00           O1-
ATOM    452  H   ASP A 134      15.326 -15.940 -11.544  1.00 48.07           H  
ATOM    453  HA  ASP A 134      15.930 -17.534 -10.367  1.00 48.06           H  
ATOM    454  HB3 ASP A 134      17.176 -19.536 -11.107  1.00  0.00           H  
ATOM    455  HB2 ASP A 134      17.853 -18.736 -12.525  1.00  0.00           H  
ATOM    456  N   SER A 135      18.390 -15.790 -10.331  1.00 39.77           N  
ANISOU  456  N   SER A 135     7012   3109   4991     91   -176    191
ATOM    457  CA  SER A 135      19.678 -15.404  -9.699  1.00 39.04           C  
ANISOU  457  CA  SER A 135     6783   2918   5133     67   -196    397
ATOM    458  C   SER A 135      19.529 -15.427  -8.156  1.00 43.38           C  
ANISOU  458  C   SER A 135     7361   3608   5513     24   -211    561
ATOM    459  O   SER A 135      18.425 -15.157  -7.641  1.00 41.46           O  
ANISOU  459  O   SER A 135     7221   3534   4997     46   -150    448
ATOM    460  CB  SER A 135      20.172 -14.100 -10.233  1.00 36.92           C  
ANISOU  460  CB  SER A 135     6499   2572   4958    153   -130    307
ATOM    461  OG  SER A 135      19.213 -13.066  -9.976  1.00 44.30           O  
ANISOU  461  OG  SER A 135     7481   3681   5671    219    -27    181
ATOM    462  H   SER A 135      17.718 -15.122 -10.678  1.00 39.77           H  
ATOM    463  HA  SER A 135      20.481 -16.095  -9.956  1.00 39.04           H  
ATOM    464  HB3 SER A 135      20.265 -14.310 -11.299  1.00 36.92           H  
ATOM    465  HB2 SER A 135      21.167 -13.923  -9.825  1.00 36.92           H  
ATOM    466  HG  SER A 135      18.439 -13.258 -10.511  1.00 44.30           H  
ATOM    467  N   ILE A 136      20.588 -15.743  -7.416  1.00 41.53           N  
ANISOU  467  N   ILE A 136     7009   3340   5432    -37   -270    848
ATOM    468  CA  ILE A 136      20.658 -15.715  -5.932  1.00 37.65           C  
ANISOU  468  CA  ILE A 136     6442   3066   4798   -101   -292   1078
ATOM    469  C   ILE A 136      21.602 -14.569  -5.400  1.00 40.89           C  
ANISOU  469  C   ILE A 136     6741   3474   5323    -41   -238   1213
ATOM    470  O   ILE A 136      22.763 -14.512  -5.836  1.00 36.95           O  
ANISOU  470  O   ILE A 136     6175   2814   5049    -23   -241   1341
ATOM    471  CB  ILE A 136      21.089 -17.125  -5.365  1.00 38.30           C  
ANISOU  471  CB  ILE A 136     6444   3223   4885   -233   -405   1318
ATOM    472  CG1 ILE A 136      19.999 -18.214  -5.878  1.00 34.00           C  
ANISOU  472  CG1 ILE A 136     6019   2667   4234   -294   -470   1171
ATOM    473  CG2 ILE A 136      21.087 -17.099  -3.835  1.00 37.96           C  
ANISOU  473  CG2 ILE A 136     6246   3504   4673   -292   -409   1527
ATOM    474  CD1 ILE A 136      20.485 -19.651  -5.799  1.00 39.70           C  
ANISOU  474  CD1 ILE A 136     6667   3460   4959   -442   -602   1363
ATOM    475  H   ILE A 136      21.507 -15.759  -7.836  1.00 41.53           H  
ATOM    476  HA  ILE A 136      19.617 -15.595  -5.633  1.00 37.65           H  
ATOM    477  HB  ILE A 136      22.102 -17.345  -5.701  1.00 38.30           H  
ATOM    478 HG13 ILE A 136      19.846 -18.130  -6.954  1.00 34.00           H  
ATOM    479 HG12 ILE A 136      19.093 -18.013  -5.306  1.00 34.00           H  
ATOM    480 HG21 ILE A 136      21.801 -16.334  -3.530  1.00 37.96           H  
ATOM    481 HG22 ILE A 136      20.131 -16.786  -3.415  1.00 37.96           H  
ATOM    482 HG23 ILE A 136      21.433 -18.040  -3.409  1.00 37.96           H  
ATOM    483 HD11 ILE A 136      19.592 -20.271  -5.725  1.00 39.70           H  
ATOM    484 HD12 ILE A 136      20.938 -19.953  -6.743  1.00 39.70           H  
ATOM    485 HD13 ILE A 136      21.174 -19.826  -4.973  1.00 39.70           H  
ATOM    486  N   GLN A 137      21.135 -13.788  -4.428  1.00 40.62           N  
ANISOU  486  N   GLN A 137     6706   3624   5105     -3   -168   1173
ATOM    487  CA  GLN A 137      21.879 -12.796  -3.690  1.00 39.23           C  
ANISOU  487  CA  GLN A 137     6457   3445   5003     67   -115   1237
ATOM    488  C   GLN A 137      21.296 -12.788  -2.240  1.00 34.81           C  
ANISOU  488  C   GLN A 137     5747   3231   4248     27    -93   1454
ATOM    489  O   GLN A 137      20.252 -13.346  -1.999  1.00 38.69           O  
ANISOU  489  O   GLN A 137     6216   3990   4495    -20    -64   1408
ATOM    490  CB  GLN A 137      21.773 -11.379  -4.385  1.00 36.71           C  
ANISOU  490  CB  GLN A 137     6288   3039   4621    193     11    887
ATOM    491  CG  GLN A 137      20.413 -10.729  -4.529  1.00 38.78           C  
ANISOU  491  CG  GLN A 137     6624   3138   4973    224     15    631
ATOM    492  CD  GLN A 137      20.439  -9.464  -5.311  1.00 44.21           C  
ANISOU  492  CD  GLN A 137     7192   3612   5995    239    -37    671
ATOM    493  OE1 GLN A 137      20.609  -8.355  -4.827  1.00 44.87           O  
ANISOU  493  OE1 GLN A 137     7180   3641   6228    254    -56    839
ATOM    494  NE2 GLN A 137      20.163  -9.610  -6.583  1.00 47.00           N  
ANISOU  494  NE2 GLN A 137     7533   3859   6466    237    -51    530
ATOM    495  H   GLN A 137      20.302 -13.971  -3.887  1.00 40.62           H  
ATOM    496  HA  GLN A 137      22.916 -13.126  -3.627  1.00 39.23           H  
ATOM    497  HB3 GLN A 137      22.228 -11.449  -5.372  1.00 36.71           H  
ATOM    498  HB2 GLN A 137      22.374 -10.627  -3.872  1.00 36.71           H  
ATOM    499  HG3 GLN A 137      20.035 -10.591  -3.515  1.00 38.78           H  
ATOM    500  HG2 GLN A 137      19.690 -11.401  -4.992  1.00 38.78           H  
ATOM    501 HE22 GLN A 137      19.983  -8.799  -7.157  1.00 47.00           H  
ATOM    502 HE21 GLN A 137      20.119 -10.532  -6.993  1.00 47.00           H  
ATOM    503  N   VAL A 138      22.100 -12.149  -1.390  1.00 31.80           N  
ANISOU  503  N   VAL A 138     5237   2879   3965     69    -76   1666
ATOM    504  CA  VAL A 138      21.723 -11.774  -0.091  1.00 35.31           C  
ANISOU  504  CA  VAL A 138     5656   3631   4129     74    -21   1726
ATOM    505  C   VAL A 138      21.291 -10.300  -0.123  1.00 36.36           C  
ANISOU  505  C   VAL A 138     5736   3815   4265     75    -18   1649
ATOM    506  O   VAL A 138      21.960  -9.501  -0.821  1.00 36.36           O  
ANISOU  506  O   VAL A 138     5790   3569   4456    179     -1   1625
ATOM    507  CB  VAL A 138      23.015 -11.886   0.851  1.00 33.03           C  
ANISOU  507  CB  VAL A 138     5205   3404   3941    -28   -178   1951
ATOM    508  CG1 VAL A 138      23.326 -13.230   1.475  1.00 35.96           C  
ANISOU  508  CG1 VAL A 138     5326   4145   4192    -60   -165   2031
ATOM    509  CG2 VAL A 138      24.292 -11.282   0.338  1.00 36.76           C  
ANISOU  509  CG2 VAL A 138     5595   3929   4442   -156   -290   2046
ATOM    510  H   VAL A 138      22.877 -11.647  -1.796  1.00 31.80           H  
ATOM    511  HA  VAL A 138      20.982 -12.425   0.374  1.00 35.31           H  
ATOM    512  HB  VAL A 138      22.795 -11.231   1.694  1.00 33.03           H  
ATOM    513 HG11 VAL A 138      24.312 -13.127   1.928  1.00 35.96           H  
ATOM    514 HG12 VAL A 138      22.612 -13.438   2.271  1.00 35.96           H  
ATOM    515 HG13 VAL A 138      23.345 -14.147   0.886  1.00 35.96           H  
ATOM    516 HG21 VAL A 138      24.106 -10.286  -0.062  1.00 36.76           H  
ATOM    517 HG22 VAL A 138      25.053 -11.155   1.108  1.00 36.76           H  
ATOM    518 HG23 VAL A 138      24.642 -11.866  -0.514  1.00 36.76           H  
ATOM    519  N   ILE A 139      20.212  -9.901   0.497  1.00 40.69           N  
ANISOU  519  N   ILE A 139     6241   4666   4553    103    132   1493
ATOM    520  CA  ILE A 139      19.502  -8.639   0.265  1.00 42.14           C  
ANISOU  520  CA  ILE A 139     6460   4906   4646    265    347   1291
ATOM    521  C   ILE A 139      18.856  -8.252   1.613  1.00 38.34           C  
ANISOU  521  C   ILE A 139     5710   4887   3972    186    379   1305
ATOM    522  O   ILE A 139      18.048  -8.988   2.134  1.00 37.02           O  
ANISOU  522  O   ILE A 139     5449   4914   3703     38    292   1308
ATOM    523  CB  ILE A 139      18.424  -8.923  -0.860  1.00 34.03           C  
ANISOU  523  CB  ILE A 139     5687   3718   3524    382    516    909
ATOM    524  CG1 ILE A 139      17.750  -7.629  -1.345  1.00 37.59           C  
ANISOU  524  CG1 ILE A 139     6300   3928   4053    329    409    848
ATOM    525  CG2 ILE A 139      17.543 -10.198  -0.630  1.00 45.34           C  
ANISOU  525  CG2 ILE A 139     7312   4876   5039    565    679    714
ATOM    526  CD1 ILE A 139      17.209  -7.779  -2.793  1.00 38.04           C  
ANISOU  526  CD1 ILE A 139     6613   3840   3999    434    557    471
ATOM    527  H   ILE A 139      19.846 -10.503   1.220  1.00 40.69           H  
ATOM    528  HA  ILE A 139      20.183  -7.825   0.018  1.00 42.14           H  
ATOM    529  HB  ILE A 139      19.047  -9.199  -1.710  1.00 34.03           H  
ATOM    530 HG13 ILE A 139      18.508  -6.846  -1.361  1.00 37.59           H  
ATOM    531 HG12 ILE A 139      16.995  -7.327  -0.619  1.00 37.59           H  
ATOM    532 HG21 ILE A 139      16.801 -10.156  -1.427  1.00 45.34           H  
ATOM    533 HG22 ILE A 139      18.108 -11.125  -0.532  1.00 45.34           H  
ATOM    534 HG23 ILE A 139      17.051 -10.137   0.341  1.00 45.34           H  
ATOM    535 HD11 ILE A 139      17.935  -7.487  -3.552  1.00 38.04           H  
ATOM    536 HD12 ILE A 139      16.854  -8.787  -3.007  1.00 38.04           H  
ATOM    537 HD13 ILE A 139      16.376  -7.080  -2.872  1.00 38.04           H  
ATOM    538  N   PRO A 140      19.157  -7.008   2.146  1.00 39.18           N  
ANISOU  538  N   PRO A 140     5727   5095   4065    299    508   1256
ATOM    539  CA  PRO A 140      18.697  -6.674   3.514  1.00 38.06           C  
ANISOU  539  CA  PRO A 140     5334   5321   3805    223    529   1157
ATOM    540  C   PRO A 140      17.131  -6.319   3.519  1.00 36.31           C  
ANISOU  540  C   PRO A 140     5126   5165   3504    155    580    806
ATOM    541  O   PRO A 140      16.571  -6.228   2.407  1.00 40.27           O  
ANISOU  541  O   PRO A 140     5758   5512   4030    234    639    618
ATOM    542  CB  PRO A 140      19.576  -5.457   3.845  1.00 37.01           C  
ANISOU  542  CB  PRO A 140     5108   5239   3714    367    642   1177
ATOM    543  CG  PRO A 140      19.845  -4.859   2.529  1.00 44.31           C  
ANISOU  543  CG  PRO A 140     6211   5811   4814    489    633   1396
ATOM    544  CD  PRO A 140      20.051  -5.980   1.638  1.00 41.34           C  
ANISOU  544  CD  PRO A 140     6124   5102   4480    486    613   1283
ATOM    545  HA  PRO A 140      18.779  -7.504   4.215  1.00 38.06           H  
ATOM    546  HB3 PRO A 140      20.548  -5.786   4.210  1.00 37.01           H  
ATOM    547  HB2 PRO A 140      19.188  -4.687   4.513  1.00 37.01           H  
ATOM    548  HG3 PRO A 140      20.656  -4.144   2.394  1.00 44.31           H  
ATOM    549  HG2 PRO A 140      18.989  -4.257   2.225  1.00 44.31           H  
ATOM    550  HD2 PRO A 140      19.813  -5.892   0.578  1.00 41.34           H  
ATOM    551  HD3 PRO A 140      21.022  -6.470   1.716  1.00 41.34           H  
ATOM    552  N   VAL A 141      16.569  -6.288   4.734  1.00 36.10           N  
ANISOU  552  N   VAL A 141     4952   5304   3461     77    552    732
ATOM    553  CA  VAL A 141      15.108  -6.118   4.922  1.00 37.21           C  
ANISOU  553  CA  VAL A 141     5044   5501   3592    100    587    525
ATOM    554  C   VAL A 141      14.863  -4.863   5.808  1.00 40.55           C  
ANISOU  554  C   VAL A 141     5294   6057   4055    188    622    451
ATOM    555  O   VAL A 141      15.484  -4.732   6.849  1.00 41.05           O  
ANISOU  555  O   VAL A 141     5141   6334   4124    208    567    589
ATOM    556  CB  VAL A 141      14.482  -7.357   5.640  1.00 31.53           C  
ANISOU  556  CB  VAL A 141     4228   4904   2847     54    499    595
ATOM    557  CG1 VAL A 141      12.978  -7.255   5.631  1.00 36.22           C  
ANISOU  557  CG1 VAL A 141     4686   5614   3462     92    495    450
ATOM    558  CG2 VAL A 141      14.947  -8.712   5.075  1.00 32.18           C  
ANISOU  558  CG2 VAL A 141     4540   4801   2885    -26    466    602
ATOM    559  H   VAL A 141      17.131  -6.449   5.557  1.00 36.10           H  
ATOM    560  HA  VAL A 141      14.556  -6.037   3.986  1.00 37.21           H  
ATOM    561  HB  VAL A 141      14.882  -7.395   6.654  1.00 31.53           H  
ATOM    562 HG11 VAL A 141      12.436  -8.197   5.718  1.00 36.22           H  
ATOM    563 HG12 VAL A 141      12.730  -6.737   6.558  1.00 36.22           H  
ATOM    564 HG13 VAL A 141      12.622  -6.650   4.797  1.00 36.22           H  
ATOM    565 HG21 VAL A 141      16.011  -8.950   5.107  1.00 32.18           H  
ATOM    566 HG22 VAL A 141      14.477  -9.545   5.599  1.00 32.18           H  
ATOM    567 HG23 VAL A 141      14.656  -8.938   4.049  1.00 32.18           H  
ATOM    568  N   LEU A 142      13.977  -3.960   5.437  1.00 43.48           N  
ANISOU  568  N   LEU A 142     5734   6323   4464    223    677    254
ATOM    569  CA  LEU A 142      13.577  -2.762   6.147  1.00 45.49           C  
ANISOU  569  CA  LEU A 142     5874   6660   4751    281    690    195
ATOM    570  C   LEU A 142      12.178  -3.001   6.746  1.00 44.53           C  
ANISOU  570  C   LEU A 142     5517   6799   4604    279    580    259
ATOM    571  O   LEU A 142      11.214  -3.341   6.034  1.00 46.49           O  
ANISOU  571  O   LEU A 142     5750   7069   4844    240    531    231
ATOM    572  CB  LEU A 142      13.587  -1.515   5.221  1.00 46.08           C  
ANISOU  572  CB  LEU A 142     6063   6565   4882    283    741      7
ATOM    573  CG  LEU A 142      14.995  -1.101   4.614  1.00 45.43           C  
ANISOU  573  CG  LEU A 142     5950   6473   4839    330    788    -50
ATOM    574  CD1 LEU A 142      14.810   0.022   3.591  1.00 45.02           C  
ANISOU  574  CD1 LEU A 142     5939   6357   4808    396    831      0
ATOM    575  CD2 LEU A 142      16.038  -0.700   5.713  1.00 43.34           C  
ANISOU  575  CD2 LEU A 142     5749   6090   4630    317    808   -196
ATOM    576  H   LEU A 142      13.439  -4.123   4.598  1.00 43.48           H  
ATOM    577  HA  LEU A 142      14.284  -2.549   6.948  1.00 45.49           H  
ATOM    578  HB3 LEU A 142      13.255  -0.593   5.698  1.00 46.08           H  
ATOM    579  HB2 LEU A 142      12.859  -1.693   4.430  1.00 46.08           H  
ATOM    580  HG  LEU A 142      15.532  -1.901   4.104  1.00 45.43           H  
ATOM    581 HD11 LEU A 142      15.238  -0.175   2.608  1.00 45.02           H  
ATOM    582 HD12 LEU A 142      13.773   0.326   3.446  1.00 45.02           H  
ATOM    583 HD13 LEU A 142      15.340   0.877   4.010  1.00 45.02           H  
ATOM    584 HD21 LEU A 142      16.710  -1.519   5.971  1.00 43.34           H  
ATOM    585 HD22 LEU A 142      16.656   0.158   5.448  1.00 43.34           H  
ATOM    586 HD23 LEU A 142      15.582  -0.430   6.666  1.00 43.34           H  
ATOM    587  N   PRO A 143      12.004  -2.747   8.104  1.00 49.70           N  
ANISOU  587  N   PRO A 143     5958   7678   5246    311    519    335
ATOM    588  CA  PRO A 143      10.758  -3.217   8.896  1.00 52.47           C  
ANISOU  588  CA  PRO A 143     6023   8350   5564    276    366    423
ATOM    589  C   PRO A 143       9.596  -2.190   8.876  1.00 55.23           C  
ANISOU  589  C   PRO A 143     6321   8749   5913    253    309    299
ATOM    590  O   PRO A 143       8.607  -2.375   9.678  1.00 65.01           O  
ANISOU  590  O   PRO A 143     7431  10129   7141    196    218    327
ATOM    591  CB  PRO A 143      11.308  -3.451  10.344  1.00 55.08           C  
ANISOU  591  CB  PRO A 143     6168   8889   5871    316    314    520
ATOM    592  CG  PRO A 143      12.441  -2.365  10.521  1.00 55.58           C  
ANISOU  592  CG  PRO A 143     6410   8741   5965    368    448    530
ATOM    593  CD  PRO A 143      13.061  -2.345   9.088  1.00 61.88           C  
ANISOU  593  CD  PRO A 143     7494   9215   6801    368    572    353
ATOM    594  HA  PRO A 143      10.375  -4.164   8.516  1.00 52.47           H  
ATOM    595  HB3 PRO A 143      11.749  -4.448  10.359  1.00 55.08           H  
ATOM    596  HB2 PRO A 143      10.474  -3.478  11.045  1.00 55.08           H  
ATOM    597  HG3 PRO A 143      13.208  -2.525  11.279  1.00 55.58           H  
ATOM    598  HG2 PRO A 143      11.954  -1.409  10.711  1.00 55.58           H  
ATOM    599  HD2 PRO A 143      13.493  -1.361   8.906  1.00 61.88           H  
ATOM    600  HD3 PRO A 143      13.954  -2.971   9.072  1.00 61.88           H  
ATOM    601  N   GLN A 144       9.703  -1.090   8.108  1.00 51.41           N  
ANISOU  601  N   GLN A 144     5920   8164   5448    284    357    172
ATOM    602  CA  GLN A 144       8.680  -0.086   8.033  1.00 52.60           C  
ANISOU  602  CA  GLN A 144     5972   8419   5596    252    282     86
ATOM    603  C   GLN A 144       7.395  -0.566   7.404  1.00 51.32           C  
ANISOU  603  C   GLN A 144     6013   8003   5485    237    365    -29
ATOM    604  O   GLN A 144       6.321   0.010   7.665  1.00 47.29           O  
ANISOU  604  O   GLN A 144     5413   7579   4976    199    297    -73
ATOM    605  CB  GLN A 144       9.306   1.138   7.271  1.00  0.00           C  
ATOM    606  CG  GLN A 144      10.346   1.985   8.117  1.00  0.00           C  
ATOM    607  CD  GLN A 144      11.624   1.266   8.471  1.00  0.00           C  
ATOM    608  OE1 GLN A 144      12.055   0.307   7.804  1.00  0.00           O  
ATOM    609  NE2 GLN A 144      12.165   1.637   9.650  1.00  0.00           N  
ATOM    610  H   GLN A 144      10.560  -0.781   7.670  1.00 51.41           H  
ATOM    611  HA  GLN A 144       8.538   0.248   9.060  1.00 52.60           H  
ATOM    612  HB3 GLN A 144       8.458   1.771   7.010  1.00  0.00           H  
ATOM    613  HB2 GLN A 144       9.812   0.752   6.385  1.00  0.00           H  
ATOM    614  HG3 GLN A 144       9.859   2.201   9.067  1.00  0.00           H  
ATOM    615  HG2 GLN A 144      10.603   2.914   7.607  1.00  0.00           H  
ATOM    616 HE22 GLN A 144      12.929   1.087  10.017  1.00  0.00           H  
ATOM    617 HE21 GLN A 144      11.857   2.392  10.246  1.00  0.00           H  
ATOM    618  N   VAL A 145       7.609  -1.494   6.483  1.00 50.32           N  
ANISOU  618  N   VAL A 145     6149   7575   5397    256    503    -73
ATOM    619  CA  VAL A 145       6.629  -2.174   5.651  1.00 41.08           C  
ANISOU  619  CA  VAL A 145     5174   6166   4270    234    583   -167
ATOM    620  C   VAL A 145       6.525  -3.589   6.189  1.00 43.23           C  
ANISOU  620  C   VAL A 145     5435   6460   4530    206    530   -146
ATOM    621  O   VAL A 145       7.307  -4.479   5.826  1.00 53.08           O  
ANISOU  621  O   VAL A 145     6719   7694   5756    197    527    -90
ATOM    622  CB  VAL A 145       6.937  -2.168   4.157  1.00 45.88           C  
ANISOU  622  CB  VAL A 145     6011   6503   4918    208    715   -232
ATOM    623  CG1 VAL A 145       6.482  -0.880   3.518  1.00 42.41           C  
ANISOU  623  CG1 VAL A 145     5659   5932   4522    134    736   -332
ATOM    624  CG2 VAL A 145       8.411  -2.313   3.940  1.00 50.16           C  
ANISOU  624  CG2 VAL A 145     6543   7034   5483    226    769   -269
ATOM    625  H   VAL A 145       8.567  -1.742   6.283  1.00 50.32           H  
ATOM    626  HA  VAL A 145       5.685  -1.630   5.696  1.00 41.08           H  
ATOM    627  HB  VAL A 145       6.400  -2.965   3.643  1.00 45.88           H  
ATOM    628 HG11 VAL A 145       6.817  -0.804   2.483  1.00 42.41           H  
ATOM    629 HG12 VAL A 145       5.396  -0.802   3.562  1.00 42.41           H  
ATOM    630 HG13 VAL A 145       6.930   0.049   3.872  1.00 42.41           H  
ATOM    631 HG21 VAL A 145       8.990  -1.393   3.868  1.00 50.16           H  
ATOM    632 HG22 VAL A 145       8.932  -2.974   4.632  1.00 50.16           H  
ATOM    633 HG23 VAL A 145       8.468  -2.680   2.915  1.00 50.16           H  
ATOM    634  N   MET A 146       5.422  -3.820   6.923  1.00 39.66           N  
ANISOU  634  N   MET A 146     4937   6039   4092    186    494   -192
ATOM    635  CA  MET A 146       4.956  -5.111   7.384  1.00 42.23           C  
ANISOU  635  CA  MET A 146     5237   6396   4413    158    444   -184
ATOM    636  C   MET A 146       3.711  -5.520   6.494  1.00 42.53           C  
ANISOU  636  C   MET A 146     5505   6174   4482    156    537   -244
ATOM    637  O   MET A 146       2.574  -5.394   6.966  1.00 48.84           O  
ANISOU  637  O   MET A 146     6248   7020   5290    143    498   -267
ATOM    638  CB  MET A 146       4.636  -4.993   8.906  1.00 42.69           C  
ANISOU  638  CB  MET A 146     5003   6758   4458    116    303   -178
ATOM    639  CG  MET A 146       5.835  -4.857   9.820  1.00 50.27           C  
ANISOU  639  CG  MET A 146     5709   8014   5376     96    190    -98
ATOM    640  SD  MET A 146       6.804  -6.285   9.998  1.00 66.35           S  
ANISOU  640  SD  MET A 146     7698  10123   7388     65    159      9
ATOM    641  CE  MET A 146       8.513  -5.699   9.863  1.00 68.12           C  
ANISOU  641  CE  MET A 146     7712  10601   7570     66     83    130
ATOM    642  H   MET A 146       4.661  -3.157   6.896  1.00 39.66           H  
ATOM    643  HA  MET A 146       5.762  -5.812   7.169  1.00 42.23           H  
ATOM    644  HB3 MET A 146       4.126  -5.906   9.212  1.00 42.69           H  
ATOM    645  HB2 MET A 146       3.964  -4.159   9.110  1.00 42.69           H  
ATOM    646  HG3 MET A 146       5.595  -4.553  10.839  1.00 50.27           H  
ATOM    647  HG2 MET A 146       6.558  -4.152   9.410  1.00 50.27           H  
ATOM    648  HE1 MET A 146       8.828  -5.164  10.760  1.00 68.12           H  
ATOM    649  HE2 MET A 146       9.203  -6.542   9.826  1.00 68.12           H  
ATOM    650  HE3 MET A 146       8.458  -5.134   8.933  1.00 68.12           H  
ATOM    651  N   MET A 147       3.924  -5.708   5.170  1.00 38.87           N  
ANISOU  651  N   MET A 147     5257   5474   4038    120    649   -286
ATOM    652  CA  MET A 147       2.928  -5.890   4.114  1.00 36.62           C  
ANISOU  652  CA  MET A 147     4942   5166   3806     62    618   -379
ATOM    653  C   MET A 147       3.381  -6.806   3.021  1.00 43.68           C  
ANISOU  653  C   MET A 147     5903   6026   4668    151    585   -346
ATOM    654  O   MET A 147       4.550  -7.072   2.958  1.00 45.38           O  
ANISOU  654  O   MET A 147     6124   6264   4854    131    576   -308
ATOM    655  CB  MET A 147       2.571  -4.450   3.678  1.00 42.62           C  
ANISOU  655  CB  MET A 147     5720   5902   4573    177    637   -409
ATOM    656  CG  MET A 147       3.518  -3.699   2.751  1.00 36.13           C  
ANISOU  656  CG  MET A 147     5074   4857   3795    253    666   -341
ATOM    657  SD  MET A 147       2.830  -2.076   2.322  1.00 46.19           S  
ANISOU  657  SD  MET A 147     6464   5954   5132    282    736   -342
ATOM    658  CE  MET A 147       2.508  -2.312   0.628  1.00 42.66           C  
ANISOU  658  CE  MET A 147     6148   5340   4722    265    765   -324
ATOM    659  H   MET A 147       4.866  -5.687   4.807  1.00 38.87           H  
ATOM    660  HA  MET A 147       2.050  -6.379   4.536  1.00 36.62           H  
ATOM    661  HB3 MET A 147       2.381  -3.945   4.625  1.00 42.62           H  
ATOM    662  HB2 MET A 147       1.595  -4.559   3.206  1.00 42.62           H  
ATOM    663  HG3 MET A 147       3.686  -4.330   1.878  1.00 36.13           H  
ATOM    664  HG2 MET A 147       4.527  -3.606   3.151  1.00 36.13           H  
ATOM    665  HE1 MET A 147       2.209  -3.359   0.564  1.00 42.66           H  
ATOM    666  HE2 MET A 147       1.723  -1.590   0.405  1.00 42.66           H  
ATOM    667  HE3 MET A 147       3.445  -2.247   0.076  1.00 42.66           H  
ATOM    668  N   ILE A 148       2.467  -7.228   2.206  1.00 46.16           N  
ANISOU  668  N   ILE A 148     6355   6156   5028    215    586   -324
ATOM    669  CA  ILE A 148       2.606  -7.915   0.956  1.00 40.50           C  
ANISOU  669  CA  ILE A 148     5816   5233   4338    252    583   -264
ATOM    670  C   ILE A 148       2.684  -6.809  -0.131  1.00 37.44           C  
ANISOU  670  C   ILE A 148     5645   4568   4011    292    639   -205
ATOM    671  O   ILE A 148       1.660  -6.151  -0.505  1.00 35.28           O  
ANISOU  671  O   ILE A 148     5470   4172   3761    294    674   -185
ATOM    672  CB  ILE A 148       1.449  -8.949   0.734  1.00 42.68           C  
ANISOU  672  CB  ILE A 148     6098   5514   4604    243    558   -272
ATOM    673  CG1 ILE A 148       1.463  -9.998   1.872  1.00 43.87           C  
ANISOU  673  CG1 ILE A 148     6030   5959   4679    164    512   -321
ATOM    674  CG2 ILE A 148       1.560  -9.695  -0.640  1.00 41.64           C  
ANISOU  674  CG2 ILE A 148     6175   5149   4499    278    561   -207
ATOM    675  CD1 ILE A 148       0.368  -9.888   2.898  1.00 43.35           C  
ANISOU  675  CD1 ILE A 148     5938   5935   4597    141    489   -340
ATOM    676  H   ILE A 148       1.521  -6.905   2.352  1.00 46.16           H  
ATOM    677  HA  ILE A 148       3.603  -8.355   0.937  1.00 40.50           H  
ATOM    678  HB  ILE A 148       0.500  -8.413   0.751  1.00 42.68           H  
ATOM    679 HG13 ILE A 148       2.393  -9.868   2.426  1.00 43.87           H  
ATOM    680 HG12 ILE A 148       1.329 -10.998   1.460  1.00 43.87           H  
ATOM    681 HG21 ILE A 148       1.080  -9.076  -1.397  1.00 41.64           H  
ATOM    682 HG22 ILE A 148       2.632  -9.752  -0.832  1.00 41.64           H  
ATOM    683 HG23 ILE A 148       1.178 -10.715  -0.683  1.00 41.64           H  
ATOM    684 HD11 ILE A 148       0.825 -10.278   3.807  1.00 43.35           H  
ATOM    685 HD12 ILE A 148       0.214  -8.833   3.127  1.00 43.35           H  
ATOM    686 HD13 ILE A 148      -0.552 -10.403   2.621  1.00 43.35           H  
ATOM    687  N   LEU A 149       3.930  -6.375  -0.459  1.00 42.29           N  
ANISOU  687  N   LEU A 149     6330   5101   4636    313    655   -170
ATOM    688  CA  LEU A 149       4.237  -5.526  -1.549  1.00 39.34           C  
ANISOU  688  CA  LEU A 149     6137   4512   4297    330    714   -110
ATOM    689  C   LEU A 149       3.887  -6.170  -2.903  1.00 37.27           C  
ANISOU  689  C   LEU A 149     6071   4064   4026    339    722    -32
ATOM    690  O   LEU A 149       4.113  -7.417  -3.083  1.00 39.26           O  
ANISOU  690  O   LEU A 149     6347   4310   4260    346    677    -19
ATOM    691  CB  LEU A 149       5.732  -5.264  -1.528  1.00 40.39           C  
ANISOU  691  CB  LEU A 149     6268   4642   4435    349    729   -101
ATOM    692  CG  LEU A 149       6.436  -4.340  -2.584  1.00 40.09           C  
ANISOU  692  CG  LEU A 149     6358   4454   4420    354    799    -60
ATOM    693  CD1 LEU A 149       5.821  -2.925  -2.734  1.00 36.21           C  
ANISOU  693  CD1 LEU A 149     5796   4014   3949    332    838   -109
ATOM    694  CD2 LEU A 149       7.972  -4.316  -2.408  1.00 26.38           C  
ANISOU  694  CD2 LEU A 149     4621   2717   2686    381    807    -50
ATOM    695  H   LEU A 149       4.666  -6.790   0.095  1.00 42.29           H  
ATOM    696  HA  LEU A 149       3.785  -4.549  -1.375  1.00 39.34           H  
ATOM    697  HB3 LEU A 149       6.240  -6.223  -1.632  1.00 40.39           H  
ATOM    698  HB2 LEU A 149       5.866  -4.991  -0.481  1.00 40.39           H  
ATOM    699  HG  LEU A 149       6.350  -4.828  -3.555  1.00 40.09           H  
ATOM    700 HD11 LEU A 149       4.891  -2.849  -2.172  1.00 36.21           H  
ATOM    701 HD12 LEU A 149       6.406  -2.165  -2.217  1.00 36.21           H  
ATOM    702 HD13 LEU A 149       5.822  -2.718  -3.804  1.00 36.21           H  
ATOM    703 HD21 LEU A 149       8.317  -3.288  -2.298  1.00 26.38           H  
ATOM    704 HD22 LEU A 149       8.297  -4.792  -1.483  1.00 26.38           H  
ATOM    705 HD23 LEU A 149       8.419  -4.769  -3.293  1.00 26.38           H  
ATOM    706  N   VAL A 150       3.438  -5.289  -3.780  1.00 40.39           N  
ANISOU  706  N   VAL A 150     6598   4329   4418    334    781     16
ATOM    707  CA  VAL A 150       3.220  -5.586  -5.208  1.00 40.03           C  
ANISOU  707  CA  VAL A 150     6733   4147   4331    342    797     92
ATOM    708  C   VAL A 150       4.253  -4.830  -6.005  1.00 40.24           C  
ANISOU  708  C   VAL A 150     6826   4123   4340    340    835    110
ATOM    709  O   VAL A 150       4.545  -3.699  -5.760  1.00 38.34           O  
ANISOU  709  O   VAL A 150     6592   3860   4114    330    900    109
ATOM    710  CB  VAL A 150       1.841  -5.021  -5.566  1.00 43.63           C  
ANISOU  710  CB  VAL A 150     7233   4566   4777    334    826    102
ATOM    711  CG1 VAL A 150       1.395  -5.443  -7.016  1.00 44.69           C  
ANISOU  711  CG1 VAL A 150     7432   4673   4876    343    804    114
ATOM    712  CG2 VAL A 150       0.749  -5.578  -4.650  1.00 40.03           C  
ANISOU  712  CG2 VAL A 150     6644   4224   4342    333    774     43
ATOM    713  H   VAL A 150       3.465  -4.325  -3.481  1.00 40.39           H  
ATOM    714  HA  VAL A 150       3.299  -6.660  -5.381  1.00 40.03           H  
ATOM    715  HB  VAL A 150       1.807  -3.937  -5.461  1.00 43.63           H  
ATOM    716 HG11 VAL A 150       2.153  -4.932  -7.610  1.00 44.69           H  
ATOM    717 HG12 VAL A 150       1.165  -6.483  -7.248  1.00 44.69           H  
ATOM    718 HG13 VAL A 150       0.526  -4.842  -7.283  1.00 44.69           H  
ATOM    719 HG21 VAL A 150       0.799  -6.662  -4.547  1.00 40.03           H  
ATOM    720 HG22 VAL A 150       0.750  -5.122  -3.660  1.00 40.03           H  
ATOM    721 HG23 VAL A 150      -0.222  -5.445  -5.127  1.00 40.03           H  
ATOM    722  N   PRO A 151       4.778  -5.466  -7.130  1.00 36.80           N  
ANISOU  722  N   PRO A 151     6439   3674   3870    349    801    117
ATOM    723  CA  PRO A 151       5.398  -4.643  -8.185  1.00 34.90           C  
ANISOU  723  CA  PRO A 151     6278   3386   3597    353    849    122
ATOM    724  C   PRO A 151       4.692  -3.351  -8.631  1.00 35.93           C  
ANISOU  724  C   PRO A 151     6462   3470   3721    341    925    124
ATOM    725  O   PRO A 151       3.460  -3.289  -8.776  1.00 35.76           O  
ANISOU  725  O   PRO A 151     6463   3438   3688    339    922    127
ATOM    726  CB  PRO A 151       5.489  -5.672  -9.325  1.00 33.55           C  
ANISOU  726  CB  PRO A 151     6178   3197   3371    367    802    123
ATOM    727  CG  PRO A 151       5.542  -7.080  -8.642  1.00 36.12           C  
ANISOU  727  CG  PRO A 151     6429   3575   3719    364    721    118
ATOM    728  CD  PRO A 151       4.672  -6.920  -7.409  1.00 36.57           C  
ANISOU  728  CD  PRO A 151     6412   3662   3820    357    727    115
ATOM    729  HA  PRO A 151       6.429  -4.481  -7.871  1.00 34.90           H  
ATOM    730  HB3 PRO A 151       6.433  -5.494  -9.840  1.00 33.55           H  
ATOM    731  HB2 PRO A 151       4.702  -5.560 -10.071  1.00 33.55           H  
ATOM    732  HG3 PRO A 151       6.541  -7.196  -8.224  1.00 36.12           H  
ATOM    733  HG2 PRO A 151       5.353  -7.956  -9.261  1.00 36.12           H  
ATOM    734  HD2 PRO A 151       3.675  -7.208  -7.740  1.00 36.57           H  
ATOM    735  HD3 PRO A 151       5.000  -7.515  -6.557  1.00 36.57           H  
ATOM    736  N   GLY A 152       5.437  -2.245  -8.842  1.00 35.80           N  
ANISOU  736  N   GLY A 152     6469   3421   3713    335    999    122
ATOM    737  CA  GLY A 152       4.997  -0.941  -9.301  1.00 37.38           C  
ANISOU  737  CA  GLY A 152     6716   3572   3914    316   1084    119
ATOM    738  C   GLY A 152       3.978  -0.261  -8.288  1.00 30.62           C  
ANISOU  738  C   GLY A 152     5791   2728   3114    289   1127    109
ATOM    739  O   GLY A 152       3.346   0.786  -8.601  1.00 38.41           O  
ANISOU  739  O   GLY A 152     6802   3676   4115    267   1210     95
ATOM    740  H   GLY A 152       6.428  -2.200  -8.653  1.00 35.80           H  
ATOM    741  HA3 GLY A 152       4.462  -1.068 -10.243  1.00 37.38           H  
ATOM    742  HA2 GLY A 152       5.807  -0.257  -9.553  1.00 37.38           H  
ATOM    743  N   GLN A 153       4.012  -0.746  -7.038  1.00 29.97           N  
ANISOU  743  N   GLN A 153     5619   2704   3064    289   1074    101
ATOM    744  CA  GLN A 153       3.445  -0.130  -5.843  1.00 32.17           C  
ANISOU  744  CA  GLN A 153     5765   3057   3402    268   1079     38
ATOM    745  C   GLN A 153       4.513   0.748  -5.172  1.00 33.76           C  
ANISOU  745  C   GLN A 153     5872   3316   3639    275   1088    -12
ATOM    746  O   GLN A 153       5.552   0.168  -4.765  1.00 33.63           O  
ANISOU  746  O   GLN A 153     5850   3312   3615    303   1059     -2
ATOM    747  CB  GLN A 153       2.892  -1.216  -4.953  1.00 33.84           C  
ANISOU  747  CB  GLN A 153     5866   3363   3627    275   1001      8
ATOM    748  CG  GLN A 153       2.186  -0.786  -3.650  1.00 46.45           C  
ANISOU  748  CG  GLN A 153     7326   5064   5260    252   1001    -68
ATOM    749  CD  GLN A 153       1.560  -1.935  -2.826  1.00 45.84           C  
ANISOU  749  CD  GLN A 153     7132   5109   5178    259    926   -107
ATOM    750  OE1 GLN A 153       2.142  -3.035  -2.689  1.00 38.87           O  
ANISOU  750  OE1 GLN A 153     6267   4226   4275    280    874    -80
ATOM    751  NE2 GLN A 153       0.319  -1.843  -2.367  1.00 49.88           N  
ANISOU  751  NE2 GLN A 153     7513   5738   5700    238    920   -179
ATOM    752  H   GLN A 153       4.299  -1.699  -6.867  1.00 29.97           H  
ATOM    753  HA  GLN A 153       2.603   0.514  -6.096  1.00 32.17           H  
ATOM    754  HB3 GLN A 153       3.698  -1.834  -4.558  1.00 33.84           H  
ATOM    755  HB2 GLN A 153       2.070  -1.803  -5.363  1.00 33.84           H  
ATOM    756  HG3 GLN A 153       1.458  -0.043  -3.975  1.00 46.45           H  
ATOM    757  HG2 GLN A 153       2.940  -0.364  -2.985  1.00 46.45           H  
ATOM    758 HE22 GLN A 153      -0.073  -2.573  -1.790  1.00 49.88           H  
ATOM    759 HE21 GLN A 153      -0.182  -0.967  -2.312  1.00 49.88           H  
ATOM    760  N   THR A 154       4.283   2.036  -5.058  1.00 36.29           N  
ANISOU  760  N   THR A 154     5206   4231   4350    -72    -62   -271
ATOM    761  CA  THR A 154       5.077   2.925  -4.253  1.00 31.64           C  
ANISOU  761  CA  THR A 154     4604   3636   3782    -37    -36   -221
ATOM    762  C   THR A 154       4.962   2.610  -2.702  1.00 28.74           C  
ANISOU  762  C   THR A 154     4219   3314   3387      6    -61   -178
ATOM    763  O   THR A 154       3.872   2.359  -2.157  1.00 28.96           O  
ANISOU  763  O   THR A 154     4248   3388   3369     18   -116   -190
ATOM    764  CB  THR A 154       4.431   4.378  -4.443  1.00 35.95           C  
ANISOU  764  CB  THR A 154     5159   4177   4322    -39    -51   -233
ATOM    765  OG1 THR A 154       4.244   4.748  -5.812  1.00 38.44           O  
ANISOU  765  OG1 THR A 154     5494   4450   4663    -83    -20   -273
ATOM    766  CG2 THR A 154       5.204   5.547  -3.811  1.00 37.90           C  
ANISOU  766  CG2 THR A 154     5386   4419   4596      2    -33   -187
ATOM    767  H   THR A 154       3.557   2.492  -5.592  1.00 36.29           H  
ATOM    768  HA  THR A 154       6.075   3.031  -4.679  1.00 31.64           H  
ATOM    769  HB  THR A 154       3.441   4.397  -3.986  1.00 35.95           H  
ATOM    770  HG1 THR A 154       3.322   5.011  -5.847  1.00 38.44           H  
ATOM    771 HG21 THR A 154       6.218   5.736  -4.164  1.00 37.90           H  
ATOM    772 HG22 THR A 154       4.662   6.493  -3.822  1.00 37.90           H  
ATOM    773 HG23 THR A 154       5.206   5.436  -2.727  1.00 37.90           H  
ATOM    774  N   LEU A 155       6.052   2.878  -1.975  1.00 32.52           N  
ANISOU  774  N   LEU A 155     4687   3777   3893     30    -23   -129
ATOM    775  CA  LEU A 155       6.230   2.679  -0.529  1.00 31.90           C  
ANISOU  775  CA  LEU A 155     4599   3735   3786     68    -40    -85
ATOM    776  C   LEU A 155       6.793   4.005   0.011  1.00 32.72           C  
ANISOU  776  C   LEU A 155     4700   3831   3900    111    -47    -41
ATOM    777  O   LEU A 155       8.026   4.276  -0.135  1.00 37.46           O  
ANISOU  777  O   LEU A 155     5302   4385   4545    119     -9    -15
ATOM    778  CB  LEU A 155       7.330   1.546  -0.336  1.00 28.22           C  
ANISOU  778  CB  LEU A 155     4130   3257   3335     58      5    -62
ATOM    779  CG  LEU A 155       6.974   0.082  -0.787  1.00 26.83           C  
ANISOU  779  CG  LEU A 155     3950   3124   3121     86     -6    -24
ATOM    780  CD1 LEU A 155       8.102  -0.951  -0.462  1.00 33.79           C  
ANISOU  780  CD1 LEU A 155     4820   4067   3950     94    -63    -56
ATOM    781  CD2 LEU A 155       5.522  -0.347  -0.220  1.00 32.51           C  
ANISOU  781  CD2 LEU A 155     4669   3830   3852     61     46    -10
ATOM    782  H   LEU A 155       6.927   3.053  -2.450  1.00 32.52           H  
ATOM    783  HA  LEU A 155       5.267   2.374  -0.121  1.00 31.90           H  
ATOM    784  HB3 LEU A 155       7.528   1.583   0.735  1.00 28.22           H  
ATOM    785  HB2 LEU A 155       8.251   1.882  -0.814  1.00 28.22           H  
ATOM    786  HG  LEU A 155       6.943   0.036  -1.876  1.00 26.83           H  
ATOM    787 HD11 LEU A 155       8.927  -0.432   0.026  1.00 33.79           H  
ATOM    788 HD12 LEU A 155       7.746  -1.732   0.210  1.00 33.79           H  
ATOM    789 HD13 LEU A 155       8.423  -1.433  -1.386  1.00 33.79           H  
ATOM    790 HD21 LEU A 155       5.186   0.262   0.620  1.00 32.51           H  
ATOM    791 HD22 LEU A 155       4.893  -0.291  -1.109  1.00 32.51           H  
ATOM    792 HD23 LEU A 155       5.566  -1.334   0.241  1.00 32.51           H  
ATOM    793  N   PRO A 156       5.920   4.775   0.693  1.00 26.42           N  
ANISOU  793  N   PRO A 156     3899   3075   3064    141    -99    -34
ATOM    794  CA  PRO A 156       6.337   5.904   1.541  1.00 26.20           C  
ANISOU  794  CA  PRO A 156     3867   3042   3047    186   -112      8
ATOM    795  C   PRO A 156       6.985   5.353   2.841  1.00 31.86           C  
ANISOU  795  C   PRO A 156     4588   3777   3740    220   -117     60
ATOM    796  O   PRO A 156       6.360   4.446   3.416  1.00 30.33           O  
ANISOU  796  O   PRO A 156     4394   3626   3503    219   -135     57
ATOM    797  CB  PRO A 156       5.020   6.667   1.800  1.00 25.88           C  
ANISOU  797  CB  PRO A 156     3822   3038   2972    194   -168    -15
ATOM    798  CG  PRO A 156       3.911   5.595   1.712  1.00 28.09           C  
ANISOU  798  CG  PRO A 156     4111   3354   3208    164   -198    -57
ATOM    799  CD  PRO A 156       4.439   4.564   0.699  1.00 31.42           C  
ANISOU  799  CD  PRO A 156     4534   3761   3644    138   -155    -64
ATOM    800  HA  PRO A 156       7.036   6.577   1.043  1.00 26.20           H  
ATOM    801  HB3 PRO A 156       5.022   7.337   0.940  1.00 25.88           H  
ATOM    802  HB2 PRO A 156       5.099   7.369   2.630  1.00 25.88           H  
ATOM    803  HG3 PRO A 156       2.992   6.028   1.317  1.00 28.09           H  
ATOM    804  HG2 PRO A 156       3.745   5.013   2.619  1.00 28.09           H  
ATOM    805  HD2 PRO A 156       4.189   3.536   0.960  1.00 31.42           H  
ATOM    806  HD3 PRO A 156       4.068   4.816  -0.295  1.00 31.42           H  
ATOM    807  N   LEU A 157       8.158   5.812   3.204  1.00 30.21           N  
ANISOU  807  N   LEU A 157     4384   3533   3562    251   -103    104
ATOM    808  CA  LEU A 157       8.873   5.329   4.430  1.00 30.59           C  
ANISOU  808  CA  LEU A 157     4449   3586   3588    276   -100    157
ATOM    809  C   LEU A 157       9.443   6.589   5.056  1.00 31.68           C  
ANISOU  809  C   LEU A 157     4593   3709   3736    329   -131    201
ATOM    810  O   LEU A 157       9.840   7.476   4.314  1.00 31.37           O  
ANISOU  810  O   LEU A 157     4544   3630   3744    344   -131    197
ATOM    811  CB  LEU A 157      10.068   4.394   4.125  1.00 30.94           C  
ANISOU  811  CB  LEU A 157     4509   3587   3660    248    -42    173
ATOM    812  CG  LEU A 157       9.772   3.153   3.212  1.00 35.24           C  
ANISOU  812  CG  LEU A 157     5047   4150   4193    197    -13    133
ATOM    813  CD1 LEU A 157      11.172   2.505   2.888  1.00 36.84           C  
ANISOU  813  CD1 LEU A 157     5264   4302   4431    167     45    149
ATOM    814  CD2 LEU A 157       8.699   2.217   3.764  1.00 33.71           C  
ANISOU  814  CD2 LEU A 157     4848   4022   3940    198    -36    129
ATOM    815  H   LEU A 157       8.621   6.572   2.726  1.00 30.21           H  
ATOM    816  HA  LEU A 157       8.190   4.851   5.133  1.00 30.59           H  
ATOM    817  HB3 LEU A 157      10.571   3.984   5.000  1.00 30.94           H  
ATOM    818  HB2 LEU A 157      10.857   4.961   3.632  1.00 30.94           H  
ATOM    819  HG  LEU A 157       9.293   3.485   2.291  1.00 35.24           H  
ATOM    820 HD11 LEU A 157      11.389   2.687   1.835  1.00 36.84           H  
ATOM    821 HD12 LEU A 157      12.007   2.944   3.433  1.00 36.84           H  
ATOM    822 HD13 LEU A 157      11.263   1.430   3.040  1.00 36.84           H  
ATOM    823 HD21 LEU A 157       7.790   2.185   3.163  1.00 33.71           H  
ATOM    824 HD22 LEU A 157       9.085   1.226   4.002  1.00 33.71           H  
ATOM    825 HD23 LEU A 157       8.349   2.580   4.731  1.00 33.71           H  
ATOM    826  N   GLN A 158       9.598   6.556   6.403  1.00 26.29           N  
ANISOU  826  N   GLN A 158     3926   3057   3007    358   -157    239
ATOM    827  CA  GLN A 158      10.513   7.518   7.081  1.00 23.90           C  
ANISOU  827  CA  GLN A 158     3634   2743   2703    413   -196    283
ATOM    828  C   GLN A 158      11.340   6.567   8.015  1.00 33.89           C  
ANISOU  828  C   GLN A 158     4938   4002   3937    422   -184    336
ATOM    829  O   GLN A 158      10.799   5.542   8.464  1.00 33.22           O  
ANISOU  829  O   GLN A 158     4859   3968   3795    416   -190    341
ATOM    830  CB  GLN A 158       9.788   8.625   7.856  1.00 30.39           C  
ANISOU  830  CB  GLN A 158     4440   3619   3486    441   -257    272
ATOM    831  CG  GLN A 158       8.803   9.392   6.983  1.00 35.72           C  
ANISOU  831  CG  GLN A 158     5107   4274   4190    488   -298    288
ATOM    832  CD  GLN A 158       7.963  10.370   7.768  1.00 32.15           C  
ANISOU  832  CD  GLN A 158     4633   3870   3712    499   -349    260
ATOM    833  OE1 GLN A 158       8.383  11.527   7.944  1.00 29.89           O  
ANISOU  833  OE1 GLN A 158     4338   3622   3398    466   -352    221
ATOM    834  NE2 GLN A 158       6.885   9.950   8.405  1.00 38.33           N  
ANISOU  834  NE2 GLN A 158     5409   4648   4506    546   -395    279
ATOM    835  H   GLN A 158       9.455   5.739   6.979  1.00 26.29           H  
ATOM    836  HA  GLN A 158      11.172   7.946   6.325  1.00 23.90           H  
ATOM    837  HB3 GLN A 158      10.563   9.271   8.270  1.00 30.39           H  
ATOM    838  HB2 GLN A 158       9.158   8.293   8.681  1.00 30.39           H  
ATOM    839  HG3 GLN A 158       8.158   8.644   6.522  1.00 35.72           H  
ATOM    840  HG2 GLN A 158       9.271   9.887   6.132  1.00 35.72           H  
ATOM    841 HE22 GLN A 158       6.407  10.757   8.778  1.00 38.33           H  
ATOM    842 HE21 GLN A 158       6.629   8.997   8.621  1.00 38.33           H  
ATOM    843  N   LEU A 159      12.610   6.919   8.326  1.00 32.38           N  
ANISOU  843  N   LEU A 159     4773   3747   3783    433   -166    373
ATOM    844  CA  LEU A 159      13.434   6.119   9.202  1.00 27.71           C  
ANISOU  844  CA  LEU A 159     4229   3136   3164    427   -144    424
ATOM    845  C   LEU A 159      14.123   7.093  10.160  1.00 29.10           C  
ANISOU  845  C   LEU A 159     4440   3283   3333    482   -190    477
ATOM    846  O   LEU A 159      14.428   8.193   9.728  1.00 31.05           O  
ANISOU  846  O   LEU A 159     4682   3482   3633    517   -216    480
ATOM    847  CB  LEU A 159      14.537   5.475   8.206  1.00 31.23           C  
ANISOU  847  CB  LEU A 159     4690   3522   3653    387    -87    425
ATOM    848  CG  LEU A 159      13.931   4.489   7.230  1.00 29.13           C  
ANISOU  848  CG  LEU A 159     4392   3281   3396    332    -44    370
ATOM    849  CD1 LEU A 159      13.645   5.068   5.861  1.00 35.39           C  
ANISOU  849  CD1 LEU A 159     5202   4012   4234    295      9    373
ATOM    850  CD2 LEU A 159      14.729   3.195   7.066  1.00 33.56           C  
ANISOU  850  CD2 LEU A 159     4948   3911   3893    307    -35    359
ATOM    851  H   LEU A 159      13.032   7.750   7.936  1.00 32.38           H  
ATOM    852  HA  LEU A 159      12.908   5.308   9.706  1.00 27.71           H  
ATOM    853  HB3 LEU A 159      15.159   4.885   8.878  1.00 31.23           H  
ATOM    854  HB2 LEU A 159      15.317   6.144   7.844  1.00 31.23           H  
ATOM    855  HG  LEU A 159      13.004   4.132   7.679  1.00 29.13           H  
ATOM    856 HD11 LEU A 159      12.566   5.036   5.708  1.00 35.39           H  
ATOM    857 HD12 LEU A 159      13.922   6.118   5.950  1.00 35.39           H  
ATOM    858 HD13 LEU A 159      14.063   4.732   4.912  1.00 35.39           H  
ATOM    859 HD21 LEU A 159      14.616   2.842   6.041  1.00 33.56           H  
ATOM    860 HD22 LEU A 159      15.778   3.356   7.314  1.00 33.56           H  
ATOM    861 HD23 LEU A 159      14.368   2.435   7.758  1.00 33.56           H  
ATOM    862  N   PHE A 160      14.466   6.681  11.366  1.00 33.53           N  
ANISOU  862  N   PHE A 160     5039   3871   3831    488   -199    516
ATOM    863  CA  PHE A 160      15.327   7.444  12.338  1.00 34.49           C  
ANISOU  863  CA  PHE A 160     5200   3973   3932    540   -250    567
ATOM    864  C   PHE A 160      16.195   6.565  13.264  1.00 35.88           C  
ANISOU  864  C   PHE A 160     5448   4109   4077    528   -230    624
ATOM    865  O   PHE A 160      17.063   7.065  13.978  1.00 37.33           O  
ANISOU  865  O   PHE A 160     5675   4240   4269    569   -270    668
ATOM    866  CB  PHE A 160      14.428   8.377  13.132  1.00 39.58           C  
ANISOU  866  CB  PHE A 160     5833   4690   4515    567   -294    565
ATOM    867  CG  PHE A 160      13.488   7.767  14.169  1.00 35.87           C  
ANISOU  867  CG  PHE A 160     5302   4267   4060    571   -317    509
ATOM    868  CD1 PHE A 160      13.870   7.725  15.524  1.00 35.14           C  
ANISOU  868  CD1 PHE A 160     5182   4245   3923    544   -308    472
ATOM    869  CD2 PHE A 160      12.222   7.244  13.778  1.00 39.50           C  
ANISOU  869  CD2 PHE A 160     5732   4698   4577    601   -349    492
ATOM    870  CE1 PHE A 160      12.996   7.162  16.469  1.00 39.02           C  
ANISOU  870  CE1 PHE A 160     5629   4773   4425    545   -336    423
ATOM    871  CE2 PHE A 160      11.320   6.727  14.726  1.00 40.40           C  
ANISOU  871  CE2 PHE A 160     5798   4853   4701    598   -367    443
ATOM    872  CZ  PHE A 160      11.708   6.716  16.091  1.00 36.22           C  
ANISOU  872  CZ  PHE A 160     5251   4388   4122    569   -363    411
ATOM    873  H   PHE A 160      14.256   5.735  11.651  1.00 33.53           H  
ATOM    874  HA  PHE A 160      16.080   8.112  11.918  1.00 34.49           H  
ATOM    875  HB3 PHE A 160      13.794   8.917  12.428  1.00 39.58           H  
ATOM    876  HB2 PHE A 160      15.073   9.086  13.652  1.00 39.58           H  
ATOM    877  HD1 PHE A 160      14.895   7.932  15.795  1.00 35.14           H  
ATOM    878  HD2 PHE A 160      11.993   7.323  12.725  1.00 39.50           H  
ATOM    879  HE1 PHE A 160      13.438   7.141  17.454  1.00 39.02           H  
ATOM    880  HE2 PHE A 160      10.428   6.207  14.409  1.00 40.40           H  
ATOM    881  HZ  PHE A 160      11.130   6.185  16.833  1.00 36.22           H  
ATOM    882  N   HIS A 161      16.068   5.211  13.261  1.00 37.82           N  
ANISOU  882  N   HIS A 161     5708   4376   4285    472   -172    624
ATOM    883  CA  HIS A 161      16.938   4.386  13.991  1.00 37.67           C  
ANISOU  883  CA  HIS A 161     5762   4327   4222    453   -151    680
ATOM    884  C   HIS A 161      18.402   4.356  13.454  1.00 37.09           C  
ANISOU  884  C   HIS A 161     5730   4163   4201    437   -130    705
ATOM    885  O   HIS A 161      18.579   4.281  12.226  1.00 43.60           O  
ANISOU  885  O   HIS A 161     6517   4963   5085    416   -102    670
ATOM    886  CB  HIS A 161      16.323   2.981  13.876  1.00 37.99           C  
ANISOU  886  CB  HIS A 161     5800   4431   4205    394    -92    664
ATOM    887  CG  HIS A 161      14.934   2.779  14.484  1.00 46.12           C  
ANISOU  887  CG  HIS A 161     6792   5549   5183    411   -117    635
ATOM    888  ND1 HIS A 161      14.513   1.511  14.785  1.00 53.20           N  
ANISOU  888  ND1 HIS A 161     7619   6504   6089    394   -107    571
ATOM    889  CD2 HIS A 161      14.004   3.705  14.890  1.00 52.24           C  
ANISOU  889  CD2 HIS A 161     7592   6360   5898    446   -157    661
ATOM    890  CE1 HIS A 161      13.352   1.712  15.371  1.00 54.01           C  
ANISOU  890  CE1 HIS A 161     7706   6676   6141    419   -142    558
ATOM    891  NE2 HIS A 161      13.036   2.997  15.573  1.00 49.49           N  
ANISOU  891  NE2 HIS A 161     7187   6091   5525    451   -171    612
ATOM    892  H   HIS A 161      15.543   4.772  12.518  1.00 37.82           H  
ATOM    893  HA  HIS A 161      16.913   4.724  15.028  1.00 37.67           H  
ATOM    894  HB3 HIS A 161      17.055   2.190  14.037  1.00 37.99           H  
ATOM    895  HB2 HIS A 161      16.130   2.706  12.840  1.00 37.99           H  
ATOM    896  HD1 HIS A 161      14.776   0.658  14.313  1.00 53.20           H  
ATOM    897  HD2 HIS A 161      14.036   4.781  14.804  1.00 52.24           H  
ATOM    898  HE1 HIS A 161      12.694   0.969  15.796  1.00 54.01           H  
ATOM    899  N   PRO A 162      19.388   4.516  14.342  1.00 42.51           N  
ANISOU  899  N   PRO A 162     6496   4793   4862    449   -148    766
ATOM    900  CA  PRO A 162      20.753   4.769  13.788  1.00 45.27           C  
ANISOU  900  CA  PRO A 162     6889   5045   5265    445   -146    792
ATOM    901  C   PRO A 162      21.363   3.790  12.752  1.00 42.91           C  
ANISOU  901  C   PRO A 162     6588   4735   4981    373    -70    775
ATOM    902  O   PRO A 162      21.974   4.165  11.734  1.00 39.60           O  
ANISOU  902  O   PRO A 162     6159   4256   4631    370    -61    761
ATOM    903  CB  PRO A 162      21.670   4.837  14.986  1.00 41.07           C  
ANISOU  903  CB  PRO A 162     6457   4465   4683    463   -182    863
ATOM    904  CG  PRO A 162      20.790   5.107  16.191  1.00 41.50           C  
ANISOU  904  CG  PRO A 162     6508   4592   4668    491   -214    871
ATOM    905  CD  PRO A 162      19.419   4.485  15.835  1.00 36.20           C  
ANISOU  905  CD  PRO A 162     5758   4016   3980    456   -166    814
ATOM    906  HA  PRO A 162      20.831   5.780  13.387  1.00 45.27           H  
ATOM    907  HB3 PRO A 162      22.476   5.530  14.742  1.00 41.07           H  
ATOM    908  HB2 PRO A 162      22.195   3.900  15.165  1.00 41.07           H  
ATOM    909  HG3 PRO A 162      20.704   6.192  16.247  1.00 41.50           H  
ATOM    910  HG2 PRO A 162      21.231   4.869  17.159  1.00 41.50           H  
ATOM    911  HD2 PRO A 162      19.381   3.458  16.199  1.00 36.20           H  
ATOM    912  HD3 PRO A 162      18.605   5.127  16.171  1.00 36.20           H  
ATOM    913  N   GLN A 163      21.208   2.483  13.020  1.00 41.11           N  
ANISOU  913  N   GLN A 163     6366   4562   4691    315    -14    774
ATOM    914  CA  GLN A 163      21.565   1.408  12.077  1.00 44.85           C  
ANISOU  914  CA  GLN A 163     6831   5032   5179    243     60    753
ATOM    915  C   GLN A 163      20.842   1.350  10.684  1.00 46.20           C  
ANISOU  915  C   GLN A 163     6920   5214   5419    242     73    688
ATOM    916  O   GLN A 163      21.455   0.998   9.605  1.00 41.70           O  
ANISOU  916  O   GLN A 163     6350   4589   4904    217     99    679
ATOM    917  CB  GLN A 163      21.505   0.081  12.750  1.00 47.98           C  
ANISOU  917  CB  GLN A 163     7226   5504   5500    186    115    746
ATOM    918  CG  GLN A 163      20.110  -0.459  13.234  1.00 60.55           C  
ANISOU  918  CG  GLN A 163     8759   7192   7056    213     93    707
ATOM    919  CD  GLN A 163      19.617   0.159  14.611  1.00 66.56           C  
ANISOU  919  CD  GLN A 163     9482   8031   7775    154    154    665
ATOM    920  OE1 GLN A 163      20.156   1.097  15.129  1.00 54.96           O  
ANISOU  920  OE1 GLN A 163     7947   6634   6301    168    141    613
ATOM    921  NE2 GLN A 163      18.615  -0.461  15.137  1.00 68.10           N  
ANISOU  921  NE2 GLN A 163     9719   8213   7941     87    217    685
ATOM    922  H   GLN A 163      20.926   2.320  13.976  1.00 41.11           H  
ATOM    923  HA  GLN A 163      22.596   1.669  11.838  1.00 44.85           H  
ATOM    924  HB3 GLN A 163      22.374   0.129  13.406  1.00 47.98           H  
ATOM    925  HB2 GLN A 163      21.884  -0.741  12.142  1.00 47.98           H  
ATOM    926  HG3 GLN A 163      20.119  -1.548  13.188  1.00 60.55           H  
ATOM    927  HG2 GLN A 163      19.363  -0.301  12.456  1.00 60.55           H  
ATOM    928 HE22 GLN A 163      18.082  -0.090  15.910  1.00 68.10           H  
ATOM    929 HE21 GLN A 163      18.155  -1.212  14.641  1.00 68.10           H  
ATOM    930  N   GLU A 164      19.490   1.589  10.704  1.00 41.68           N  
ANISOU  930  N   GLU A 164     6282   4712   4843    267     51    643
ATOM    931  CA  GLU A 164      18.667   1.495   9.449  1.00 38.30           C  
ANISOU  931  CA  GLU A 164     5782   4300   4469    259     63    580
ATOM    932  C   GLU A 164      18.987   2.807   8.666  1.00 35.70           C  
ANISOU  932  C   GLU A 164     5443   3906   4214    301     29    574
ATOM    933  O   GLU A 164      19.258   2.756   7.481  1.00 37.37           O  
ANISOU  933  O   GLU A 164     5620   4097   4480    280     55    533
ATOM    934  CB  GLU A 164      17.183   1.456   9.818  1.00 44.21           C  
ANISOU  934  CB  GLU A 164     6475   5136   5186    275     40    537
ATOM    935  CG  GLU A 164      16.846   0.362  10.956  1.00 48.11           C  
ANISOU  935  CG  GLU A 164     6977   5700   5604    249     60    541
ATOM    936  CD  GLU A 164      15.396   0.266  11.488  1.00 56.12           C  
ANISOU  936  CD  GLU A 164     7941   6794   6587    275     22    500
ATOM    937  OE1 GLU A 164      15.112  -0.551  12.358  1.00 48.09           O  
ANISOU  937  OE1 GLU A 164     6903   5776   5594    324    -31    491
ATOM    938  OE2 GLU A 164      14.654   1.137  11.041  1.00 55.71           O1-
ANISOU  938  OE2 GLU A 164     7870   6806   6491    246     45    474
ATOM    939  H   GLU A 164      19.062   1.841  11.583  1.00 41.68           H  
ATOM    940  HA  GLU A 164      18.930   0.614   8.863  1.00 38.30           H  
ATOM    941  HB3 GLU A 164      16.590   1.162   8.952  1.00 44.21           H  
ATOM    942  HB2 GLU A 164      16.895   2.436  10.199  1.00 44.21           H  
ATOM    943  HG3 GLU A 164      17.299   0.613  11.916  1.00 48.11           H  
ATOM    944  HG2 GLU A 164      17.422  -0.540  10.750  1.00 48.11           H  
ATOM    945  N   VAL A 165      19.289   3.917   9.326  1.00 39.36           N  
ANISOU  945  N   VAL A 165     5934   4337   4683    359    -28    609
ATOM    946  CA  VAL A 165      19.791   5.143   8.643  1.00 41.48           C  
ANISOU  946  CA  VAL A 165     6187   4547   5028    402    -62    596
ATOM    947  C   VAL A 165      21.129   4.931   8.000  1.00 37.89           C  
ANISOU  947  C   VAL A 165     5771   4005   4620    382    -38    614
ATOM    948  O   VAL A 165      21.409   5.437   6.922  1.00 36.22           O  
ANISOU  948  O   VAL A 165     5530   3753   4480    393    -37    580
ATOM    949  CB  VAL A 165      19.692   6.340   9.597  1.00 33.15           C  
ANISOU  949  CB  VAL A 165     5149   3479   3967    473   -136    626
ATOM    950  CG1 VAL A 165      20.512   7.590   9.217  1.00 49.43           C  
ANISOU  950  CG1 VAL A 165     7199   5469   6113    517   -170    614
ATOM    951  CG2 VAL A 165      18.224   6.760   9.713  1.00 34.13           C  
ANISOU  951  CG2 VAL A 165     5226   3685   4057    495   -164    601
ATOM    952  H   VAL A 165      19.145   4.043  10.318  1.00 39.36           H  
ATOM    953  HA  VAL A 165      19.141   5.333   7.789  1.00 41.48           H  
ATOM    954  HB  VAL A 165      20.001   6.100  10.614  1.00 33.15           H  
ATOM    955 HG11 VAL A 165      20.113   8.403   9.824  1.00 49.43           H  
ATOM    956 HG12 VAL A 165      21.591   7.602   9.367  1.00 49.43           H  
ATOM    957 HG13 VAL A 165      20.330   7.895   8.187  1.00 49.43           H  
ATOM    958 HG21 VAL A 165      18.084   7.634  10.348  1.00 34.13           H  
ATOM    959 HG22 VAL A 165      17.799   7.003   8.739  1.00 34.13           H  
ATOM    960 HG23 VAL A 165      17.612   5.951  10.113  1.00 34.13           H  
ATOM    961  N   SER A 166      21.961   4.114   8.640  1.00 46.53           N  
ANISOU  961  N   SER A 166     6937   5069   5675    353    -19    666
ATOM    962  CA  SER A 166      23.277   3.727   8.024  1.00 48.88           C  
ANISOU  962  CA  SER A 166     7280   5279   6012    330      0    686
ATOM    963  C   SER A 166      23.112   2.803   6.793  1.00 46.68           C  
ANISOU  963  C   SER A 166     6966   5010   5761    269     68    644
ATOM    964  O   SER A 166      24.049   2.670   5.990  1.00 49.63           O  
ANISOU  964  O   SER A 166     7337   5322   6199    265     77    628
ATOM    965  CB  SER A 166      24.156   3.100   9.141  1.00 43.23           C  
ANISOU  965  CB  SER A 166     6660   4528   5239    308      1    755
ATOM    966  OG  SER A 166      24.379   4.033  10.159  1.00 54.79           O  
ANISOU  966  OG  SER A 166     8150   6016   6650    351    -50    789
ATOM    967  H   SER A 166      21.598   3.670   9.471  1.00 46.53           H  
ATOM    968  HA  SER A 166      23.911   4.569   7.744  1.00 48.88           H  
ATOM    969  HB3 SER A 166      25.067   2.931   8.568  1.00 43.23           H  
ATOM    970  HB2 SER A 166      23.755   2.163   9.529  1.00 43.23           H  
ATOM    971  HG  SER A 166      23.714   3.884  10.835  1.00 54.79           H  
ATOM    972  N   MET A 167      22.023   2.023   6.719  1.00 35.00           N  
ANISOU  972  N   MET A 167     5459   3607   4234    221    112    623
ATOM    973  CA  MET A 167      21.768   1.039   5.671  1.00 38.08           C  
ANISOU  973  CA  MET A 167     5810   4009   4650    165    170    577
ATOM    974  C   MET A 167      21.383   1.823   4.351  1.00 41.52           C  
ANISOU  974  C   MET A 167     6188   4433   5155    190    158    521
ATOM    975  O   MET A 167      22.064   1.818   3.335  1.00 46.68           O  
ANISOU  975  O   MET A 167     6839   5033   5864    171    183    504
ATOM    976  CB  MET A 167      20.815  -0.109   6.126  1.00 44.53           C  
ANISOU  976  CB  MET A 167     6593   4916   5409    125    204    550
ATOM    977  CG  MET A 167      20.330  -1.008   4.946  1.00 39.58           C  
ANISOU  977  CG  MET A 167     5911   4312   4814     82    246    487
ATOM    978  SD  MET A 167      21.562  -1.706   3.697  1.00 46.17           S  
ANISOU  978  SD  MET A 167     6693   5255   5593     52    264    440
ATOM    979  CE  MET A 167      22.457  -2.839   4.696  1.00 51.62           C  
ANISOU  979  CE  MET A 167     7347   5992   6274    122    194    422
ATOM    980  H   MET A 167      21.385   2.075   7.501  1.00 35.00           H  
ATOM    981  HA  MET A 167      22.660   0.524   5.316  1.00 38.08           H  
ATOM    982  HB3 MET A 167      20.077   0.317   6.805  1.00 44.53           H  
ATOM    983  HB2 MET A 167      21.416  -0.836   6.672  1.00 44.53           H  
ATOM    984  HG3 MET A 167      19.704  -0.358   4.335  1.00 39.58           H  
ATOM    985  HG2 MET A 167      19.653  -1.766   5.338  1.00 39.58           H  
ATOM    986  HE1 MET A 167      22.951  -2.373   5.549  1.00 51.62           H  
ATOM    987  HE2 MET A 167      21.671  -3.472   5.109  1.00 51.62           H  
ATOM    988  HE3 MET A 167      23.259  -3.448   4.278  1.00 51.62           H  
ATOM    989  N   VAL A 168      20.303   2.631   4.516  1.00 38.60           N  
ANISOU  989  N   VAL A 168     5770   4115   4781    229    123    491
ATOM    990  CA  VAL A 168      19.782   3.432   3.432  1.00 42.23           C  
ANISOU  990  CA  VAL A 168     6175   4572   5298    243    118    435
ATOM    991  C   VAL A 168      20.701   4.542   2.985  1.00 40.52           C  
ANISOU  991  C   VAL A 168     5973   4270   5151    277    100    441
ATOM    992  O   VAL A 168      20.875   4.683   1.777  1.00 45.49           O  
ANISOU  992  O   VAL A 168     6571   4877   5838    270    116    396
ATOM    993  CB  VAL A 168      18.352   4.015   3.844  1.00 38.70           C  
ANISOU  993  CB  VAL A 168     5683   4190   4830    278     78    407
ATOM    994  CG1 VAL A 168      17.286   2.984   4.217  1.00 44.00           C  
ANISOU  994  CG1 VAL A 168     6303   4864   5551    276     84    344
ATOM    995  CG2 VAL A 168      18.292   5.048   4.985  1.00 36.85           C  
ANISOU  995  CG2 VAL A 168     5440   4035   4525    253     86    403
ATOM    996  H   VAL A 168      19.852   2.664   5.419  1.00 38.60           H  
ATOM    997  HA  VAL A 168      19.634   2.736   2.607  1.00 42.23           H  
ATOM    998  HB  VAL A 168      18.053   4.594   2.970  1.00 38.70           H  
ATOM    999 HG11 VAL A 168      17.532   2.421   5.117  1.00 44.00           H  
ATOM   1000 HG12 VAL A 168      16.295   3.367   4.462  1.00 44.00           H  
ATOM   1001 HG13 VAL A 168      17.102   2.314   3.376  1.00 44.00           H  
ATOM   1002 HG21 VAL A 168      18.878   5.944   4.778  1.00 36.85           H  
ATOM   1003 HG22 VAL A 168      17.364   5.377   5.454  1.00 36.85           H  
ATOM   1004 HG23 VAL A 168      18.885   4.533   5.740  1.00 36.85           H  
ATOM   1005  N   ARG A 169      21.446   5.210   3.815  1.00 39.84           N  
ANISOU 1005  N   ARG A 169     5938   4138   5062    313     62    495
ATOM   1006  CA  ARG A 169      22.407   6.212   3.381  1.00 42.18           C  
ANISOU 1006  CA  ARG A 169     6251   4347   5428    348     38    499
ATOM   1007  C   ARG A 169      23.539   5.587   2.445  1.00 42.56           C  
ANISOU 1007  C   ARG A 169     6330   4334   5507    303     81    502
ATOM   1008  O   ARG A 169      23.797   6.194   1.415  1.00 48.48           O  
ANISOU 1008  O   ARG A 169     7069   5025   6326    319     78    476
ATOM   1009  CB  ARG A 169      23.265   6.756   4.587  1.00 49.49           C  
ANISOU 1009  CB  ARG A 169     7230   5233   6340    400    -23    554
ATOM   1010  CG  ARG A 169      22.682   7.947   5.329  1.00 51.25           C  
ANISOU 1010  CG  ARG A 169     7412   5495   6564    460    -76    538
ATOM   1011  CD  ARG A 169      23.529   8.459   6.539  1.00 55.55           C  
ANISOU 1011  CD  ARG A 169     8014   6018   7073    504   -135    597
ATOM   1012  NE  ARG A 169      23.078   9.831   6.950  1.00 58.82           N  
ANISOU 1012  NE  ARG A 169     8386   6456   7506    566   -191    577
ATOM   1013  CZ  ARG A 169      23.494  10.585   8.047  1.00 58.20           C  
ANISOU 1013  CZ  ARG A 169     8342   6374   7398    613   -251    617
ATOM   1014  NH1 ARG A 169      24.388  10.091   8.883  1.00 57.97           N  
ANISOU 1014  NH1 ARG A 169     8394   6320   7312    604   -262    681
ATOM   1015  NH2 ARG A 169      23.016  11.843   8.235  1.00 59.54           N1+
ANISOU 1015  NH2 ARG A 169     8464   6564   7593    667   -301    592
ATOM   1016  H   ARG A 169      21.492   4.865   4.763  1.00 39.84           H  
ATOM   1017  HA  ARG A 169      21.960   7.001   2.777  1.00 42.18           H  
ATOM   1018  HB3 ARG A 169      24.316   6.905   4.338  1.00 49.49           H  
ATOM   1019  HB2 ARG A 169      23.164   5.999   5.365  1.00 49.49           H  
ATOM   1020  HG3 ARG A 169      21.638   7.771   5.591  1.00 51.25           H  
ATOM   1021  HG2 ARG A 169      22.671   8.782   4.629  1.00 51.25           H  
ATOM   1022  HD3 ARG A 169      24.573   8.372   6.241  1.00 55.55           H  
ATOM   1023  HD2 ARG A 169      23.380   7.717   7.323  1.00 55.55           H  
ATOM   1024  HE  ARG A 169      22.509  10.295   6.257  1.00 58.82           H  
ATOM   1025 HH12 ARG A 169      24.871  10.516   9.662  1.00 57.97           H  
ATOM   1026 HH11 ARG A 169      24.735   9.193   8.576  1.00 57.97           H  
ATOM   1027 HH22 ARG A 169      23.330  12.377   9.034  1.00 59.54           H  
ATOM   1028 HH21 ARG A 169      22.335  12.239   7.604  1.00 59.54           H  
ATOM   1029  N   ASN A 170      24.078   4.384   2.781  1.00 44.00           N  
ANISOU 1029  N   ASN A 170     6547   4529   5641    246    123    529
ATOM   1030  CA  ASN A 170      25.098   3.700   1.949  1.00 48.73           C  
ANISOU 1030  CA  ASN A 170     7172   5074   6271    198    166    528
ATOM   1031  C   ASN A 170      24.521   3.018   0.674  1.00 47.98           C  
ANISOU 1031  C   ASN A 170     7020   5013   6199    156    215    467
ATOM   1032  O   ASN A 170      25.012   3.120  -0.420  1.00 53.04           O  
ANISOU 1032  O   ASN A 170     7671   5605   6875    123    247    457
ATOM   1033  CB  ASN A 170      25.969   2.727   2.720  1.00 52.42           C  
ANISOU 1033  CB  ASN A 170     7708   5528   6681    150    191    586
ATOM   1034  CG  ASN A 170      27.122   3.410   3.432  1.00 70.21           C  
ANISOU 1034  CG  ASN A 170    10040   7684   8951    170    156    640
ATOM   1035  OD1 ASN A 170      27.175   4.639   3.624  1.00 70.95           O  
ANISOU 1035  OD1 ASN A 170    10149   7744   9064    234     94    655
ATOM   1036  ND2 ASN A 170      28.098   2.616   3.952  1.00 77.58           N  
ANISOU 1036  ND2 ASN A 170    11027   8570   9879    114    193    667
ATOM   1037  H   ASN A 170      23.689   3.812   3.517  1.00 44.00           H  
ATOM   1038  HA  ASN A 170      25.802   4.466   1.625  1.00 48.73           H  
ATOM   1039  HB3 ASN A 170      26.394   1.951   2.083  1.00 52.42           H  
ATOM   1040  HB2 ASN A 170      25.278   2.204   3.381  1.00 52.42           H  
ATOM   1041 HD22 ASN A 170      28.878   2.988   4.475  1.00 77.58           H  
ATOM   1042 HD21 ASN A 170      27.999   1.613   3.889  1.00 77.58           H  
ATOM   1043  N   LEU A 171      23.390   2.330   0.816  1.00 42.86           N  
ANISOU 1043  N   LEU A 171     6315   4442   5526    155    219    427
ATOM   1044  CA  LEU A 171      22.654   1.564  -0.203  1.00 42.29           C  
ANISOU 1044  CA  LEU A 171     6195   4397   5477    120    255    366
ATOM   1045  C   LEU A 171      22.102   2.479  -1.287  1.00 43.24           C  
ANISOU 1045  C   LEU A 171     6283   4484   5664    152    241    323
ATOM   1046  O   LEU A 171      22.116   2.086  -2.458  1.00 41.23           O  
ANISOU 1046  O   LEU A 171     6007   4215   5444    123    272    279
ATOM   1047  CB  LEU A 171      21.505   0.819   0.553  1.00 43.42           C  
ANISOU 1047  CB  LEU A 171     6299   4631   5567    109    254    339
ATOM   1048  CG  LEU A 171      20.515  -0.143  -0.222  1.00 42.84           C  
ANISOU 1048  CG  LEU A 171     6235   4607   5436     61    285    351
ATOM   1049  CD1 LEU A 171      21.085  -1.447  -0.873  1.00 39.78           C  
ANISOU 1049  CD1 LEU A 171     5804   4306   5006     64    269    315
ATOM   1050  CD2 LEU A 171      19.375  -0.600   0.777  1.00 41.29           C  
ANISOU 1050  CD2 LEU A 171     6040   4384   5264      1    337    330
ATOM   1051  H   LEU A 171      22.931   2.312   1.716  1.00 42.86           H  
ATOM   1052  HA  LEU A 171      23.380   0.891  -0.659  1.00 42.29           H  
ATOM   1053  HB3 LEU A 171      20.896   1.499   1.149  1.00 43.42           H  
ATOM   1054  HB2 LEU A 171      22.069   0.189   1.241  1.00 43.42           H  
ATOM   1055  HG  LEU A 171      19.984   0.294  -1.067  1.00 42.84           H  
ATOM   1056 HD11 LEU A 171      22.156  -1.427  -0.670  1.00 39.78           H  
ATOM   1057 HD12 LEU A 171      20.894  -2.387  -0.357  1.00 39.78           H  
ATOM   1058 HD13 LEU A 171      20.992  -1.622  -1.945  1.00 39.78           H  
ATOM   1059 HD21 LEU A 171      18.430  -0.637   0.234  1.00 41.29           H  
ATOM   1060 HD22 LEU A 171      19.486  -1.572   1.257  1.00 41.29           H  
ATOM   1061 HD23 LEU A 171      19.142   0.187   1.495  1.00 41.29           H  
ATOM   1062  N   ILE A 172      21.793   3.728  -1.027  1.00 42.04           N  
ANISOU 1062  N   ILE A 172     6125   4319   5530    211    195    330
ATOM   1063  CA  ILE A 172      21.488   4.645  -2.134  1.00 46.16           C  
ANISOU 1063  CA  ILE A 172     6612   4809   6118    242    184    284
ATOM   1064  C   ILE A 172      22.632   4.933  -3.126  1.00 49.97           C  
ANISOU 1064  C   ILE A 172     7125   5200   6660    247    189    294
ATOM   1065  O   ILE A 172      22.426   5.594  -4.145  1.00 50.22           O  
ANISOU 1065  O   ILE A 172     7130   5202   6749    245    207    245
ATOM   1066  CB  ILE A 172      20.800   5.960  -1.672  1.00 41.38           C  
ANISOU 1066  CB  ILE A 172     5984   4222   5516    304    131    285
ATOM   1067  CG1 ILE A 172      21.699   6.850  -0.774  1.00 43.79           C  
ANISOU 1067  CG1 ILE A 172     6258   4617   5764    298    123    271
ATOM   1068  CG2 ILE A 172      19.435   5.659  -1.074  1.00 46.37           C  
ANISOU 1068  CG2 ILE A 172     6577   4819   6224    336    123    233
ATOM   1069  CD1 ILE A 172      21.581   8.370  -0.940  1.00 50.97           C  
ANISOU 1069  CD1 ILE A 172     7126   5567   6675    258    157    209
ATOM   1070  H   ILE A 172      21.891   4.194  -0.137  1.00 42.04           H  
ATOM   1071  HA  ILE A 172      20.645   4.164  -2.631  1.00 46.16           H  
ATOM   1072  HB  ILE A 172      20.443   6.515  -2.540  1.00 41.38           H  
ATOM   1073 HG13 ILE A 172      22.761   6.828  -1.017  1.00 43.79           H  
ATOM   1074 HG12 ILE A 172      21.563   6.505   0.251  1.00 43.79           H  
ATOM   1075 HG21 ILE A 172      19.347   4.951  -0.251  1.00 46.37           H  
ATOM   1076 HG22 ILE A 172      19.098   6.601  -0.642  1.00 46.37           H  
ATOM   1077 HG23 ILE A 172      18.687   5.462  -1.843  1.00 46.37           H  
ATOM   1078 HD11 ILE A 172      21.715   8.827   0.041  1.00 50.97           H  
ATOM   1079 HD12 ILE A 172      22.249   8.725  -1.725  1.00 50.97           H  
ATOM   1080 HD13 ILE A 172      20.563   8.699  -1.147  1.00 50.97           H  
ATOM   1081  N   GLN A 173      23.905   4.648  -2.694  1.00 45.32           N  
ANISOU 1081  N   GLN A 173     6598   4565   6058    250    175    354
ATOM   1082  CA  GLN A 173      25.090   4.933  -3.476  1.00 45.67           C  
ANISOU 1082  CA  GLN A 173     6684   4517   6152    251    174    370
ATOM   1083  C   GLN A 173      25.528   3.787  -4.324  1.00 46.72           C  
ANISOU 1083  C   GLN A 173     6820   4642   6291    188    230    352
ATOM   1084  O   GLN A 173      26.218   3.935  -5.332  1.00 50.54           O  
ANISOU 1084  O   GLN A 173     7308   5062   6831    186    240    331
ATOM   1085  CB  GLN A 173      26.236   5.374  -2.600  1.00 47.56           C  
ANISOU 1085  CB  GLN A 173     6998   4718   6355    256    146    444
ATOM   1086  CG  GLN A 173      25.911   6.298  -1.473  1.00 59.80           C  
ANISOU 1086  CG  GLN A 173     8597   6167   7959    296    102    467
ATOM   1087  CD  GLN A 173      26.891   6.388  -0.344  1.00 62.62           C  
ANISOU 1087  CD  GLN A 173     9043   6486   8265    291     75    545
ATOM   1088  OE1 GLN A 173      28.070   6.091  -0.413  1.00 60.60           O  
ANISOU 1088  OE1 GLN A 173     8808   6283   7935    253     98    580
ATOM   1089  NE2 GLN A 173      26.464   7.099   0.672  1.00 67.38           N  
ANISOU 1089  NE2 GLN A 173     9700   6994   8906    327     24    571
ATOM   1090  H   GLN A 173      23.999   4.216  -1.786  1.00 45.32           H  
ATOM   1091  HA  GLN A 173      24.764   5.823  -4.013  1.00 45.67           H  
ATOM   1092  HB3 GLN A 173      27.067   5.695  -3.228  1.00 47.56           H  
ATOM   1093  HB2 GLN A 173      26.589   4.457  -2.127  1.00 47.56           H  
ATOM   1094  HG3 GLN A 173      25.013   5.934  -0.973  1.00 59.80           H  
ATOM   1095  HG2 GLN A 173      25.774   7.311  -1.852  1.00 59.80           H  
ATOM   1096 HE22 GLN A 173      26.938   7.086   1.563  1.00 67.38           H  
ATOM   1097 HE21 GLN A 173      25.500   7.367   0.811  1.00 67.38           H  
ATOM   1098  N   ASN A 174      25.041   2.590  -4.000  1.00 47.04           N  
ANISOU 1098  N   ASN A 174     6855   4745   6274    137    266    356
ATOM   1099  CA  ASN A 174      25.472   1.307  -4.476  1.00 40.30           C  
ANISOU 1099  CA  ASN A 174     5998   3891   5423     74    319    334
ATOM   1100  C   ASN A 174      24.266   0.667  -5.227  1.00 39.10           C  
ANISOU 1100  C   ASN A 174     5785   3794   5277     56    343    267
ATOM   1101  O   ASN A 174      23.645   1.245  -6.152  1.00 39.20           O  
ANISOU 1101  O   ASN A 174     5764   3805   5327     88    328    226
ATOM   1102  CB  ASN A 174      26.051   0.289  -3.296  1.00 44.83           C  
ANISOU 1102  CB  ASN A 174     6609   4492   5934     25    343    380
ATOM   1103  CG  ASN A 174      27.240   0.926  -2.535  1.00 55.06           C  
ANISOU 1103  CG  ASN A 174     7980   5722   7218     28    326    449
ATOM   1104  OD1 ASN A 174      27.996   1.702  -3.088  1.00 54.75           O  
ANISOU 1104  OD1 ASN A 174     7978   5701   7123    -10    344    491
ATOM   1105  ND2 ASN A 174      27.398   0.651  -1.226  1.00 56.64           N  
ANISOU 1105  ND2 ASN A 174     8205   5845   7472     72    290    457
ATOM   1106  H   ASN A 174      24.372   2.563  -3.244  1.00 47.04           H  
ATOM   1107  HA  ASN A 174      26.171   1.493  -5.292  1.00 40.30           H  
ATOM   1108  HB3 ASN A 174      26.325  -0.636  -3.803  1.00 44.83           H  
ATOM   1109  HB2 ASN A 174      25.323  -0.027  -2.549  1.00 44.83           H  
ATOM   1110 HD22 ASN A 174      28.101   1.100  -0.657  1.00 56.64           H  
ATOM   1111 HD21 ASN A 174      26.736   0.027  -0.787  1.00 56.64           H  
ATOM   1112  N   ASP A 175      23.874  -0.526  -4.698  1.00 47.29           N  
ANISOU 1112  N   ASP A 175     6811   4880   6277      3    377    253
ATOM   1113  CA  ASP A 175      22.783  -1.333  -5.233  1.00 47.37           C  
ANISOU 1113  CA  ASP A 175     6774   4932   6291    -21    395    187
ATOM   1114  C   ASP A 175      21.388  -0.700  -5.250  1.00 45.01           C  
ANISOU 1114  C   ASP A 175     6437   4710   5956     -2    371    159
ATOM   1115  O   ASP A 175      20.590  -1.080  -6.096  1.00 44.47           O  
ANISOU 1115  O   ASP A 175     6339   4668   5889    -23    381    105
ATOM   1116  CB  ASP A 175      22.701  -2.758  -4.634  1.00 47.26           C  
ANISOU 1116  CB  ASP A 175     6764   4933   6259    -86    436    177
ATOM   1117  CG  ASP A 175      23.917  -3.556  -4.192  1.00 63.74           C  
ANISOU 1117  CG  ASP A 175     8860   7076   8284   -106    440    210
ATOM   1118  OD1 ASP A 175      23.753  -4.710  -3.845  1.00 57.97           O  
ANISOU 1118  OD1 ASP A 175     8147   6358   7521    -72    413    254
ATOM   1119  OD2 ASP A 175      25.009  -3.042  -4.174  1.00 68.81           O1-
ANISOU 1119  OD2 ASP A 175     9489   7748   8908   -156    469    188
ATOM   1120  H   ASP A 175      24.415  -1.133  -4.099  1.00 47.29           H  
ATOM   1121  HA  ASP A 175      23.022  -1.539  -6.276  1.00 47.37           H  
ATOM   1122  HB3 ASP A 175      22.315  -3.370  -5.449  1.00 47.26           H  
ATOM   1123  HB2 ASP A 175      21.911  -2.790  -3.884  1.00 47.26           H  
ATOM   1124  N   ARG A 176      20.986   0.217  -4.339  1.00 43.81           N  
ANISOU 1124  N   ARG A 176     6287   4588   5769     36    337    193
ATOM   1125  CA  ARG A 176      19.595   0.803  -4.126  1.00 43.07           C  
ANISOU 1125  CA  ARG A 176     6160   4562   5644     58    308    168
ATOM   1126  C   ARG A 176      18.483  -0.077  -3.635  1.00 42.69           C  
ANISOU 1126  C   ARG A 176     6094   4579   5548     17    320    141
ATOM   1127  O   ARG A 176      17.600   0.458  -2.978  1.00 43.64           O  
ANISOU 1127  O   ARG A 176     6189   4752   5641     27    296    114
ATOM   1128  CB  ARG A 176      19.235   1.609  -5.439  1.00 41.73           C  
ANISOU 1128  CB  ARG A 176     5959   4377   5519     79    300    119
ATOM   1129  CG  ARG A 176      20.037   2.831  -5.804  1.00 45.19           C  
ANISOU 1129  CG  ARG A 176     6399   4768   6003    133    275    133
ATOM   1130  CD  ARG A 176      19.186   3.954  -6.396  1.00 50.80           C  
ANISOU 1130  CD  ARG A 176     7087   5442   6773    131    294     77
ATOM   1131  NE  ARG A 176      18.743   3.636  -7.747  1.00 53.52           N  
ANISOU 1131  NE  ARG A 176     7403   5833   7098     97    309     21
ATOM   1132  CZ  ARG A 176      19.213   3.967  -8.974  1.00 60.39           C  
ANISOU 1132  CZ  ARG A 176     8259   6681   8004     75    336    -34
ATOM   1133  NH1 ARG A 176      20.309   4.674  -9.186  1.00 57.44           N  
ANISOU 1133  NH1 ARG A 176     7890   6242   7693     88    352    -44
ATOM   1134  NH2 ARG A 176      18.468   3.622  -9.999  1.00 62.08           N1+
ANISOU 1134  NH2 ARG A 176     8460   6936   8191     41    344    -81
ATOM   1135  H   ARG A 176      21.666   0.425  -3.622  1.00 43.81           H  
ATOM   1136  HA  ARG A 176      19.709   1.542  -3.332  1.00 43.07           H  
ATOM   1137  HB3 ARG A 176      18.210   1.930  -5.254  1.00 41.73           H  
ATOM   1138  HB2 ARG A 176      19.091   1.095  -6.389  1.00 41.73           H  
ATOM   1139  HG3 ARG A 176      20.705   2.385  -6.540  1.00 45.19           H  
ATOM   1140  HG2 ARG A 176      20.750   3.123  -5.033  1.00 45.19           H  
ATOM   1141  HD3 ARG A 176      19.558   4.972  -6.514  1.00 50.80           H  
ATOM   1142  HD2 ARG A 176      18.201   4.032  -5.935  1.00 50.80           H  
ATOM   1143  HE  ARG A 176      18.046   2.905  -7.767  1.00 53.52           H  
ATOM   1144 HH12 ARG A 176      20.930   4.957  -8.441  1.00 57.44           H  
ATOM   1145 HH11 ARG A 176      20.734   4.784 -10.095  1.00 57.44           H  
ATOM   1146 HH22 ARG A 176      18.797   3.888 -10.916  1.00 62.08           H  
ATOM   1147 HH21 ARG A 176      17.626   3.078  -9.873  1.00 62.08           H  
ATOM   1148  N   THR A 177      18.591  -1.387  -3.869  1.00 41.58           N  
ANISOU 1148  N   THR A 177     5968   4433   5399    -28    353    148
ATOM   1149  CA  THR A 177      17.438  -2.259  -3.839  1.00 41.82           C  
ANISOU 1149  CA  THR A 177     5978   4521   5390    -66    362    118
ATOM   1150  C   THR A 177      17.453  -3.100  -2.492  1.00 38.98           C  
ANISOU 1150  C   THR A 177     5631   4199   4982    -79    369    155
ATOM   1151  O   THR A 177      18.542  -3.369  -1.939  1.00 39.43           O  
ANISOU 1151  O   THR A 177     5722   4220   5039    -85    388    203
ATOM   1152  CB  THR A 177      17.553  -3.245  -5.117  1.00 43.96           C  
ANISOU 1152  CB  THR A 177     6245   4762   5695   -117    400     77
ATOM   1153  OG1 THR A 177      18.976  -3.571  -5.472  1.00 46.69           O  
ANISOU 1153  OG1 THR A 177     6579   5082   6078   -112    395     33
ATOM   1154  CG2 THR A 177      17.061  -2.534  -6.425  1.00 40.86           C  
ANISOU 1154  CG2 THR A 177     5830   4427   5268   -155    404     42
ATOM   1155  H   THR A 177      19.350  -1.759  -4.422  1.00 41.58           H  
ATOM   1156  HA  THR A 177      16.514  -1.681  -3.831  1.00 41.82           H  
ATOM   1157  HB  THR A 177      17.001  -4.154  -4.880  1.00 43.96           H  
ATOM   1158  HG1 THR A 177      19.434  -4.137  -4.846  1.00 46.69           H  
ATOM   1159 HG21 THR A 177      17.799  -1.775  -6.687  1.00 40.86           H  
ATOM   1160 HG22 THR A 177      17.164  -3.272  -7.221  1.00 40.86           H  
ATOM   1161 HG23 THR A 177      16.070  -2.088  -6.352  1.00 40.86           H  
ATOM   1162  N   PHE A 178      16.291  -3.516  -2.033  1.00 35.04           N  
ANISOU 1162  N   PHE A 178     5106   3770   4436    -83    352    130
ATOM   1163  CA  PHE A 178      16.154  -4.247  -0.733  1.00 33.74           C  
ANISOU 1163  CA  PHE A 178     4945   3653   4221    -97    361    154
ATOM   1164  C   PHE A 178      14.907  -5.061  -0.806  1.00 26.92           C  
ANISOU 1164  C   PHE A 178     4044   2847   3338   -129    363     95
ATOM   1165  O   PHE A 178      14.047  -4.899  -1.773  1.00 27.85           O  
ANISOU 1165  O   PHE A 178     4141   2963   3479   -139    352     41
ATOM   1166  CB  PHE A 178      16.151  -3.255   0.538  1.00 30.29           C  
ANISOU 1166  CB  PHE A 178     4518   3249   3740    -48    323    194
ATOM   1167  CG  PHE A 178      15.011  -2.322   0.728  1.00 29.18           C  
ANISOU 1167  CG  PHE A 178     4349   3153   3586    -12    273    162
ATOM   1168  CD1 PHE A 178      14.929  -1.194  -0.084  1.00 40.17           C  
ANISOU 1168  CD1 PHE A 178     5739   4512   5011     23    248    159
ATOM   1169  CD2 PHE A 178      13.971  -2.634   1.646  1.00 26.73           C  
ANISOU 1169  CD2 PHE A 178     4013   2916   3229    -13    250    132
ATOM   1170  CE1 PHE A 178      13.892  -0.308   0.066  1.00 39.58           C  
ANISOU 1170  CE1 PHE A 178     5640   4477   4920     49    206    130
ATOM   1171  CE2 PHE A 178      12.855  -1.743   1.691  1.00 33.40           C  
ANISOU 1171  CE2 PHE A 178     4837   3796   4057     17    200    104
ATOM   1172  CZ  PHE A 178      12.840  -0.566   0.937  1.00 35.39           C  
ANISOU 1172  CZ  PHE A 178     5091   4015   4340     46    180    105
ATOM   1173  H   PHE A 178      15.394  -3.379  -2.477  1.00 35.04           H  
ATOM   1174  HA  PHE A 178      16.972  -4.968  -0.736  1.00 33.74           H  
ATOM   1175  HB3 PHE A 178      16.991  -2.580   0.375  1.00 30.29           H  
ATOM   1176  HB2 PHE A 178      16.290  -3.717   1.515  1.00 30.29           H  
ATOM   1177  HD1 PHE A 178      15.722  -0.978  -0.785  1.00 40.17           H  
ATOM   1178  HD2 PHE A 178      14.110  -3.583   2.143  1.00 26.73           H  
ATOM   1179  HE1 PHE A 178      13.831   0.520  -0.625  1.00 39.58           H  
ATOM   1180  HE2 PHE A 178      12.056  -1.888   2.403  1.00 33.40           H  
ATOM   1181  HZ  PHE A 178      11.959   0.049   0.824  1.00 35.39           H  
ATOM   1182  N   ALA A 179      14.786  -5.944   0.187  1.00 29.58           N  
ANISOU 1182  N   ALA A 179     4374   3235   3631   -145    373    101
ATOM   1183  CA  ALA A 179      13.755  -6.968   0.302  1.00 30.33           C  
ANISOU 1183  CA  ALA A 179     4430   3381   3713   -179    378     42
ATOM   1184  C   ALA A 179      12.585  -6.461   1.218  1.00 33.06           C  
ANISOU 1184  C   ALA A 179     4753   3803   4004   -148    335     26
ATOM   1185  O   ALA A 179      12.787  -5.964   2.347  1.00 30.77           O  
ANISOU 1185  O   ALA A 179     4480   3537   3675   -123    328     72
ATOM   1186  CB  ALA A 179      14.419  -8.243   0.970  1.00 34.77           C  
ANISOU 1186  CB  ALA A 179     4994   3940   4276   -234    437     47
ATOM   1187  H   ALA A 179      15.365  -5.914   1.014  1.00 29.58           H  
ATOM   1188  HA  ALA A 179      13.249  -7.140  -0.648  1.00 30.33           H  
ATOM   1189  HB1 ALA A 179      13.761  -9.111   1.010  1.00 34.77           H  
ATOM   1190  HB2 ALA A 179      15.334  -8.540   0.457  1.00 34.77           H  
ATOM   1191  HB3 ALA A 179      14.684  -8.050   2.010  1.00 34.77           H  
ATOM   1192  N   VAL A 180      11.319  -6.683   0.853  1.00 30.99           N  
ANISOU 1192  N   VAL A 180     4457   3575   3741   -151    302    -39
ATOM   1193  CA  VAL A 180      10.142  -6.771   1.693  1.00 28.33           C  
ANISOU 1193  CA  VAL A 180     4097   3310   3359   -125    253    -68
ATOM   1194  C   VAL A 180       9.556  -8.231   1.594  1.00 29.39           C  
ANISOU 1194  C   VAL A 180     4192   3482   3493   -161    261   -134
ATOM   1195  O   VAL A 180       9.167  -8.610   0.515  1.00 29.98           O  
ANISOU 1195  O   VAL A 180     4253   3537   3602   -183    252   -187
ATOM   1196  CB  VAL A 180       9.056  -5.753   1.260  1.00 28.16           C  
ANISOU 1196  CB  VAL A 180     4076   3291   3334    -89    191    -89
ATOM   1197  CG1 VAL A 180       7.862  -5.662   2.303  1.00 35.54           C  
ANISOU 1197  CG1 VAL A 180     4995   4294   4215    -55    137   -101
ATOM   1198  CG2 VAL A 180       9.688  -4.279   1.052  1.00 34.39           C  
ANISOU 1198  CG2 VAL A 180     4895   4027   4143    -64    194    -39
ATOM   1199  H   VAL A 180      11.156  -6.931  -0.113  1.00 30.99           H  
ATOM   1200  HA  VAL A 180      10.521  -6.581   2.698  1.00 28.33           H  
ATOM   1201  HB  VAL A 180       8.621  -6.082   0.316  1.00 28.16           H  
ATOM   1202 HG11 VAL A 180       8.264  -5.441   3.292  1.00 35.54           H  
ATOM   1203 HG12 VAL A 180       7.172  -4.888   1.965  1.00 35.54           H  
ATOM   1204 HG13 VAL A 180       7.400  -6.647   2.365  1.00 35.54           H  
ATOM   1205 HG21 VAL A 180      10.178  -4.121   0.091  1.00 34.39           H  
ATOM   1206 HG22 VAL A 180       8.854  -3.577   1.070  1.00 34.39           H  
ATOM   1207 HG23 VAL A 180      10.381  -3.964   1.832  1.00 34.39           H  
ATOM   1208  N   LEU A 181       9.744  -8.885   2.737  1.00 30.54           N  
ANISOU 1208  N   LEU A 181     4320   3680   3604   -169    279   -133
ATOM   1209  CA  LEU A 181       9.018 -10.192   3.034  1.00 32.46           C  
ANISOU 1209  CA  LEU A 181     4520   3959   3855   -208    298   -197
ATOM   1210  C   LEU A 181       7.482 -10.060   2.956  1.00 31.98           C  
ANISOU 1210  C   LEU A 181     4423   3956   3773   -183    231   -266
ATOM   1211  O   LEU A 181       7.031  -9.051   3.499  1.00 34.64           O  
ANISOU 1211  O   LEU A 181     4769   4321   4073   -137    177   -253
ATOM   1212  CB  LEU A 181       9.468 -10.651   4.454  1.00 33.78           C  
ANISOU 1212  CB  LEU A 181     4684   4157   3994   -235    357   -169
ATOM   1213  CG  LEU A 181      11.008 -11.047   4.478  1.00 39.32           C  
ANISOU 1213  CG  LEU A 181     5413   4806   4721   -284    433   -126
ATOM   1214  CD1 LEU A 181      11.496 -11.445   5.907  1.00 36.44           C  
ANISOU 1214  CD1 LEU A 181     5094   4362   4388   -272    433    -73
ATOM   1215  CD2 LEU A 181      11.295 -12.228   3.541  1.00 42.08           C  
ANISOU 1215  CD2 LEU A 181     5781   5186   5020   -299    478    -77
ATOM   1216  H   LEU A 181      10.189  -8.418   3.514  1.00 30.54           H  
ATOM   1217  HA  LEU A 181       9.328 -10.880   2.247  1.00 32.46           H  
ATOM   1218  HB3 LEU A 181       8.769 -11.374   4.874  1.00 33.78           H  
ATOM   1219  HB2 LEU A 181       9.337  -9.833   5.163  1.00 33.78           H  
ATOM   1220  HG  LEU A 181      11.609 -10.224   4.091  1.00 39.32           H  
ATOM   1221 HD11 LEU A 181      10.881 -11.033   6.706  1.00 36.44           H  
ATOM   1222 HD12 LEU A 181      11.590 -12.510   6.122  1.00 36.44           H  
ATOM   1223 HD13 LEU A 181      12.491 -11.066   6.140  1.00 36.44           H  
ATOM   1224 HD21 LEU A 181      12.060 -12.828   4.034  1.00 42.08           H  
ATOM   1225 HD22 LEU A 181      10.442 -12.898   3.433  1.00 42.08           H  
ATOM   1226 HD23 LEU A 181      11.676 -11.946   2.560  1.00 42.08           H  
ATOM   1227  N   ALA A 182       6.798 -11.082   2.471  1.00 31.70           N  
ANISOU 1227  N   ALA A 182     4347   3932   3764   -213    229   -341
ATOM   1228  CA  ALA A 182       5.329 -11.132   2.390  1.00 37.14           C  
ANISOU 1228  CA  ALA A 182     4999   4673   4438   -194    162   -418
ATOM   1229  C   ALA A 182       4.900 -11.836   3.643  1.00 38.83           C  
ANISOU 1229  C   ALA A 182     5168   4955   4632   -208    191   -449
ATOM   1230  O   ALA A 182       4.653 -13.033   3.665  1.00 46.64           O  
ANISOU 1230  O   ALA A 182     6127   5943   5650   -255    247   -479
ATOM   1231  CB  ALA A 182       4.815 -11.701   1.116  1.00 41.91           C  
ANISOU 1231  CB  ALA A 182     5590   5244   5088   -214    130   -489
ATOM   1232  H   ALA A 182       7.251 -11.957   2.250  1.00 31.70           H  
ATOM   1233  HA  ALA A 182       4.915 -10.128   2.474  1.00 37.14           H  
ATOM   1234  HB1 ALA A 182       4.917 -12.784   1.050  1.00 41.91           H  
ATOM   1235  HB2 ALA A 182       3.736 -11.552   1.151  1.00 41.91           H  
ATOM   1236  HB3 ALA A 182       5.054 -11.129   0.220  1.00 41.91           H  
ATOM   1237  N   TYR A 183       4.992 -11.187   4.788  1.00 42.02           N  
ANISOU 1237  N   TYR A 183     5565   5417   4985   -169    157   -444
ATOM   1238  CA  TYR A 183       4.729 -11.668   6.136  1.00 49.80           C  
ANISOU 1238  CA  TYR A 183     6509   6471   5943   -180    188   -472
ATOM   1239  C   TYR A 183       3.258 -12.208   6.284  1.00 48.59           C  
ANISOU 1239  C   TYR A 183     6298   6366   5798   -168    128   -576
ATOM   1240  O   TYR A 183       2.379 -11.397   6.322  1.00 50.76           O  
ANISOU 1240  O   TYR A 183     6578   6653   6056   -123     41   -601
ATOM   1241  CB  TYR A 183       4.986 -10.568   7.174  1.00 44.39           C  
ANISOU 1241  CB  TYR A 183     5850   5821   5196   -145    187   -408
ATOM   1242  CG  TYR A 183       6.270  -9.762   7.249  1.00 41.39           C  
ANISOU 1242  CG  TYR A 183     5517   5405   4806   -169    262   -317
ATOM   1243  CD1 TYR A 183       7.381 -10.099   7.995  1.00 41.75           C  
ANISOU 1243  CD1 TYR A 183     5616   5386   4860   -151    255   -246
ATOM   1244  CD2 TYR A 183       6.331  -8.499   6.501  1.00 49.61           C  
ANISOU 1244  CD2 TYR A 183     6548   6473   5827   -211    338   -307
ATOM   1245  CE1 TYR A 183       8.587  -9.408   7.897  1.00 47.64           C  
ANISOU 1245  CE1 TYR A 183     6409   6093   5599   -169    313   -166
ATOM   1246  CE2 TYR A 183       7.529  -7.797   6.511  1.00 55.36           C  
ANISOU 1246  CE2 TYR A 183     7330   7162   6542   -236    400   -222
ATOM   1247  CZ  TYR A 183       8.703  -8.240   7.100  1.00 53.72           C  
ANISOU 1247  CZ  TYR A 183     7178   6886   6346   -211    382   -152
ATOM   1248  OH  TYR A 183       9.893  -7.628   7.032  1.00 61.90           O  
ANISOU 1248  OH  TYR A 183     8270   7877   7371   -231    433    -71
ATOM   1249  H   TYR A 183       5.267 -10.216   4.828  1.00 42.02           H  
ATOM   1250  HA  TYR A 183       5.428 -12.487   6.304  1.00 49.80           H  
ATOM   1251  HB3 TYR A 183       4.821 -10.871   8.207  1.00 44.39           H  
ATOM   1252  HB2 TYR A 183       4.273  -9.745   7.118  1.00 44.39           H  
ATOM   1253  HD1 TYR A 183       7.289 -10.939   8.669  1.00 41.75           H  
ATOM   1254  HD2 TYR A 183       5.590  -7.910   5.981  1.00 49.61           H  
ATOM   1255  HE1 TYR A 183       9.376  -9.587   8.612  1.00 47.64           H  
ATOM   1256  HE2 TYR A 183       7.505  -6.880   5.941  1.00 55.36           H  
ATOM   1257  HH  TYR A 183       9.979  -7.023   6.291  1.00 61.90           H  
ATOM   1258  N   SER A 184       3.041 -13.535   6.212  1.00 48.60           N  
ANISOU 1258  N   SER A 184     6245   6392   5827   -210    171   -640
ATOM   1259  CA  SER A 184       1.734 -14.239   6.104  1.00 55.83           C  
ANISOU 1259  CA  SER A 184     7099   7362   6753   -197    115   -747
ATOM   1260  C   SER A 184       0.949 -13.969   7.392  1.00 60.99           C  
ANISOU 1260  C   SER A 184     7734   8090   7348   -156     89   -754
ATOM   1261  O   SER A 184      -0.263 -13.718   7.416  1.00 66.65           O  
ANISOU 1261  O   SER A 184     8429   8839   8057   -114      1   -817
ATOM   1262  CB  SER A 184       2.003 -15.731   5.820  1.00 54.49           C  
ANISOU 1262  CB  SER A 184     6869   7204   6630   -253    176   -815
ATOM   1263  OG  SER A 184       3.059 -16.153   6.690  1.00 55.92           O  
ANISOU 1263  OG  SER A 184     7072   7313   6863   -292    207   -799
ATOM   1264  H   SER A 184       3.775 -14.227   6.158  1.00 48.60           H  
ATOM   1265  HA  SER A 184       1.277 -13.712   5.267  1.00 55.83           H  
ATOM   1266  HB3 SER A 184       2.351 -16.037   4.834  1.00 54.49           H  
ATOM   1267  HB2 SER A 184       1.151 -16.377   6.028  1.00 54.49           H  
ATOM   1268  HG  SER A 184       2.781 -16.491   7.544  1.00 55.92           H  
ATOM   1269  N   ASN A 185       1.669 -13.890   8.548  1.00 60.27           N  
ANISOU 1269  N   ASN A 185     7658   8025   7215   -169    159   -691
ATOM   1270  CA  ASN A 185       1.312 -13.170   9.788  1.00 60.62           C  
ANISOU 1270  CA  ASN A 185     7694   8140   7200   -131    139   -689
ATOM   1271  C   ASN A 185       2.266 -11.903   9.920  1.00 52.76           C  
ANISOU 1271  C   ASN A 185     6766   7121   6159    -86    105   -595
ATOM   1272  O   ASN A 185       3.485 -12.079  10.073  1.00 52.52           O  
ANISOU 1272  O   ASN A 185     6779   7081   6097    -96    162   -511
ATOM   1273  CB  ASN A 185       1.620 -14.097  11.040  1.00  0.00           C  
ATOM   1274  CG  ASN A 185       0.567 -15.180  11.135  1.00  0.00           C  
ATOM   1275  OD1 ASN A 185      -0.586 -14.928  11.431  1.00  0.00           O  
ATOM   1276  ND2 ASN A 185       0.970 -16.437  10.980  1.00  0.00           N  
ATOM   1277  H   ASN A 185       2.606 -14.265   8.592  1.00 60.27           H  
ATOM   1278  HA  ASN A 185       0.324 -12.711   9.814  1.00 60.62           H  
ATOM   1279  HB3 ASN A 185       1.424 -13.527  11.948  1.00  0.00           H  
ATOM   1280  HB2 ASN A 185       2.580 -14.611  11.065  1.00  0.00           H  
ATOM   1281 HD22 ASN A 185       0.239 -17.130  10.901  1.00  0.00           H  
ATOM   1282 HD21 ASN A 185       1.895 -16.586  10.601  1.00  0.00           H  
ATOM   1283  N   VAL A 186       1.784 -10.676   9.743  1.00 45.49           N  
ATOM   1284  CA  VAL A 186       2.489  -9.415   9.985  1.00 46.48           C  
ATOM   1285  C   VAL A 186       3.041  -9.236  11.381  1.00 46.57           C  
ATOM   1286  O   VAL A 186       3.774  -8.287  11.503  1.00 47.48           O  
ATOM   1287  CB  VAL A 186       1.533  -8.269   9.565  1.00  0.00           C  
ATOM   1288  CG1 VAL A 186       1.206  -8.247   8.026  1.00  0.00           C  
ATOM   1289  CG2 VAL A 186       0.266  -8.138  10.504  1.00  0.00           C  
ATOM   1290  H   VAL A 186       0.775 -10.697   9.774  1.00 45.49           H  
ATOM   1291  HA  VAL A 186       3.325  -9.471   9.288  1.00 46.48           H  
ATOM   1292  HB  VAL A 186       2.066  -7.330   9.711  1.00  0.00           H  
ATOM   1293 HG11 VAL A 186       0.770  -7.316   7.663  1.00  0.00           H  
ATOM   1294 HG12 VAL A 186       2.152  -8.326   7.491  1.00  0.00           H  
ATOM   1295 HG13 VAL A 186       0.656  -9.160   7.796  1.00  0.00           H  
ATOM   1296 HG21 VAL A 186       0.599  -8.255  11.535  1.00  0.00           H  
ATOM   1297 HG22 VAL A 186      -0.152  -7.144  10.348  1.00  0.00           H  
ATOM   1298 HG23 VAL A 186      -0.424  -8.978  10.419  1.00  0.00           H  
ATOM   1299  N   GLN A 187       2.561  -9.971  12.422  1.00 46.56           N  
ATOM   1300  CA  GLN A 187       3.187 -10.144  13.780  1.00 46.60           C  
ATOM   1301  C   GLN A 187       4.480 -11.043  13.799  1.00 45.94           C  
ATOM   1302  O   GLN A 187       5.215 -11.070  14.798  1.00 45.45           O  
ATOM   1303  CB  GLN A 187       2.139 -10.608  14.819  1.00  0.00           C  
ATOM   1304  CG  GLN A 187       0.723  -9.947  14.827  1.00  0.00           C  
ATOM   1305  CD  GLN A 187       0.755  -8.392  14.785  1.00  0.00           C  
ATOM   1306  OE1 GLN A 187       1.568  -7.761  15.495  1.00  0.00           O  
ATOM   1307  NE2 GLN A 187      -0.103  -7.691  14.089  1.00  0.00           N  
ATOM   1308  H   GLN A 187       1.724 -10.535  12.377  1.00 46.56           H  
ATOM   1309  HA  GLN A 187       3.544  -9.136  13.990  1.00 46.60           H  
ATOM   1310  HB3 GLN A 187       2.569 -10.539  15.817  1.00  0.00           H  
ATOM   1311  HB2 GLN A 187       1.988 -11.687  14.776  1.00  0.00           H  
ATOM   1312  HG3 GLN A 187       0.197 -10.245  15.734  1.00  0.00           H  
ATOM   1313  HG2 GLN A 187       0.235 -10.456  13.995  1.00  0.00           H  
ATOM   1314 HE22 GLN A 187      -0.040  -6.721  13.814  1.00  0.00           H  
ATOM   1315 HE21 GLN A 187      -0.746  -8.261  13.558  1.00  0.00           H  
ATOM   1316  N   GLU A 188       4.766 -11.772  12.735  1.00 45.12           N  
ATOM   1317  CA  GLU A 188       5.803 -12.801  12.650  1.00 45.15           C  
ATOM   1318  C   GLU A 188       6.856 -12.517  11.607  1.00 44.68           C  
ATOM   1319  O   GLU A 188       6.523 -12.548  10.439  1.00 44.85           O  
ATOM   1320  CB  GLU A 188       5.147 -14.157  12.677  1.00  0.00           C  
ATOM   1321  CG  GLU A 188       3.969 -14.475  13.629  1.00  0.00           C  
ATOM   1322  CD  GLU A 188       3.575 -15.989  13.633  1.00  0.00           C  
ATOM   1323  OE1 GLU A 188       2.479 -16.336  14.064  1.00  0.00           O  
ATOM   1324  OE2 GLU A 188       4.336 -16.917  13.235  1.00  0.00           O1-
ATOM   1325  H   GLU A 188       4.327 -11.492  11.869  1.00 45.12           H  
ATOM   1326  HA  GLU A 188       6.391 -12.821  13.567  1.00 45.15           H  
ATOM   1327  HB3 GLU A 188       6.014 -14.780  12.896  1.00  0.00           H  
ATOM   1328  HB2 GLU A 188       4.805 -14.451  11.685  1.00  0.00           H  
ATOM   1329  HG3 GLU A 188       3.060 -13.934  13.366  1.00  0.00           H  
ATOM   1330  HG2 GLU A 188       4.357 -14.308  14.634  1.00  0.00           H  
ATOM   1331  N   ARG A 189       8.088 -12.135  11.919  1.00 43.43           N  
ATOM   1332  CA  ARG A 189       9.137 -11.723  11.033  1.00 42.93           C  
ATOM   1333  C   ARG A 189       9.817 -12.814  10.210  1.00 42.14           C  
ATOM   1334  O   ARG A 189      11.062 -12.877  10.089  1.00 42.83           O  
ATOM   1335  CB  ARG A 189      10.096 -10.810  11.744  1.00  0.00           C  
ATOM   1336  CG  ARG A 189       9.550  -9.462  12.258  1.00  0.00           C  
ATOM   1337  CD  ARG A 189      10.622  -8.637  12.974  1.00  0.00           C  
ATOM   1338  NE  ARG A 189      11.696  -8.160  12.084  1.00  0.00           N  
ATOM   1339  CZ  ARG A 189      12.658  -7.233  12.436  1.00  0.00           C  
ATOM   1340  NH1 ARG A 189      12.697  -6.736  13.700  1.00  0.00           N  
ATOM   1341  NH2 ARG A 189      13.540  -6.825  11.515  1.00  0.00           N1+
ATOM   1342  H   ARG A 189       8.312 -12.077  12.902  1.00 43.43           H  
ATOM   1343  HA  ARG A 189       8.744 -11.047  10.273  1.00 42.93           H  
ATOM   1344  HB3 ARG A 189      10.780 -10.455  10.973  1.00  0.00           H  
ATOM   1345  HB2 ARG A 189      10.730 -11.393  12.411  1.00  0.00           H  
ATOM   1346  HG3 ARG A 189       8.737  -9.516  12.982  1.00  0.00           H  
ATOM   1347  HG2 ARG A 189       9.208  -8.943  11.362  1.00  0.00           H  
ATOM   1348  HD3 ARG A 189      11.183  -9.237  13.691  1.00  0.00           H  
ATOM   1349  HD2 ARG A 189      10.134  -7.947  13.662  1.00  0.00           H  
ATOM   1350  HE  ARG A 189      11.614  -8.499  11.136  1.00  0.00           H  
ATOM   1351 HH12 ARG A 189      13.438  -6.117  13.998  1.00  0.00           H  
ATOM   1352 HH11 ARG A 189      12.216  -7.137  14.492  1.00  0.00           H  
ATOM   1353 HH22 ARG A 189      14.191  -6.094  11.764  1.00  0.00           H  
ATOM   1354 HH21 ARG A 189      13.430  -7.144  10.563  1.00  0.00           H  
ATOM   1355  N   GLU A 190       9.019 -13.700   9.638  1.00 42.35           N  
ATOM   1356  CA  GLU A 190       9.360 -14.918   8.917  1.00 41.75           C  
ATOM   1357  C   GLU A 190       8.529 -15.192   7.669  1.00 41.87           C  
ATOM   1358  O   GLU A 190       7.331 -14.946   7.856  1.00 42.26           O  
ATOM   1359  CB  GLU A 190       9.447 -16.134   9.805  1.00  0.00           C  
ATOM   1360  CG  GLU A 190      10.147 -16.025  11.163  1.00  0.00           C  
ATOM   1361  CD  GLU A 190      10.177 -17.347  11.943  1.00  0.00           C  
ATOM   1362  OE1 GLU A 190       9.945 -18.441  11.365  1.00  0.00           O  
ATOM   1363  OE2 GLU A 190      10.341 -17.302  13.215  1.00  0.00           O1-
ATOM   1364  H   GLU A 190       8.031 -13.497   9.682  1.00 42.35           H  
ATOM   1365  HA  GLU A 190      10.380 -14.744   8.573  1.00 41.75           H  
ATOM   1366  HB3 GLU A 190      10.043 -16.906   9.318  1.00  0.00           H  
ATOM   1367  HB2 GLU A 190       8.466 -16.609   9.835  1.00  0.00           H  
ATOM   1368  HG3 GLU A 190       9.720 -15.338  11.894  1.00  0.00           H  
ATOM   1369  HG2 GLU A 190      11.118 -15.551  11.020  1.00  0.00           H  
ATOM   1370  N   ALA A 191       9.093 -15.598   6.500  1.00 50.45           N  
ANISOU 1370  N   ALA A 191     6551   6529   6088   -377    469   -460
ATOM   1371  CA  ALA A 191       8.336 -15.741   5.214  1.00 47.38           C  
ANISOU 1371  CA  ALA A 191     6219   6057   5727   -372    464   -398
ATOM   1372  C   ALA A 191       9.014 -16.695   4.231  1.00 47.58           C  
ANISOU 1372  C   ALA A 191     6239   6031   5810   -433    521   -412
ATOM   1373  O   ALA A 191      10.143 -17.114   4.398  1.00 52.72           O  
ANISOU 1373  O   ALA A 191     6921   6651   6458   -476    591   -356
ATOM   1374  CB  ALA A 191       8.106 -14.308   4.707  1.00 56.25           C  
ANISOU 1374  CB  ALA A 191     7408   7156   6807   -355    485   -294
ATOM   1375  H   ALA A 191      10.044 -15.936   6.456  1.00 50.45           H  
ATOM   1376  HA  ALA A 191       7.374 -16.236   5.340  1.00 47.38           H  
ATOM   1377  HB1 ALA A 191       8.953 -13.664   4.941  1.00 56.25           H  
ATOM   1378  HB2 ALA A 191       7.965 -14.115   3.643  1.00 56.25           H  
ATOM   1379  HB3 ALA A 191       7.317 -13.777   5.240  1.00 56.25           H  
ATOM   1380  N   GLU A 192       8.286 -16.885   3.112  1.00 44.13           N  
ANISOU 1380  N   GLU A 192     5765   5580   5422   -437    484   -487
ATOM   1381  CA  GLU A 192       8.734 -17.800   2.012  1.00 44.56           C  
ANISOU 1381  CA  GLU A 192     5812   5582   5537   -490    524   -509
ATOM   1382  C   GLU A 192       8.563 -17.061   0.684  1.00 38.41           C  
ANISOU 1382  C   GLU A 192     5073   4726   4794   -472    486   -491
ATOM   1383  O   GLU A 192       9.211 -17.420  -0.315  1.00 39.58           O  
ANISOU 1383  O   GLU A 192     5232   4817   4988   -512    524   -486
ATOM   1384  CB  GLU A 192       7.793 -19.067   2.040  1.00 45.25           C  
ANISOU 1384  CB  GLU A 192     5823   5709   5660   -515    515   -619
ATOM   1385  CG  GLU A 192       7.777 -19.896   3.236  1.00 55.29           C  
ANISOU 1385  CG  GLU A 192     7077   6934   6998   -571    555   -654
ATOM   1386  CD  GLU A 192       6.872 -21.097   3.230  1.00 65.53           C  
ANISOU 1386  CD  GLU A 192     8292   8273   8332   -588    534   -771
ATOM   1387  OE1 GLU A 192       6.659 -21.661   4.324  1.00 66.77           O  
ANISOU 1387  OE1 GLU A 192     8403   8505   8462   -568    513   -820
ATOM   1388  OE2 GLU A 192       6.483 -21.520   2.155  1.00 66.34           O1-
ANISOU 1388  OE2 GLU A 192     8377   8335   8495   -619    535   -818
ATOM   1389  H   GLU A 192       7.366 -16.468   3.108  1.00 44.13           H  
ATOM   1390  HA  GLU A 192       9.778 -18.102   2.091  1.00 44.56           H  
ATOM   1391  HB3 GLU A 192       8.040 -19.675   1.170  1.00 45.25           H  
ATOM   1392  HB2 GLU A 192       6.777 -18.705   1.886  1.00 45.25           H  
ATOM   1393  HG3 GLU A 192       7.675 -19.286   4.134  1.00 55.29           H  
ATOM   1394  HG2 GLU A 192       8.760 -20.358   3.329  1.00 55.29           H  
ATOM   1395  N   PHE A 193       7.768 -15.977   0.703  1.00 37.41           N  
ANISOU 1395  N   PHE A 193     4970   4597   4646   -415    415   -481
ATOM   1396  CA  PHE A 193       7.513 -15.077  -0.435  1.00 37.63           C  
ANISOU 1396  CA  PHE A 193     5038   4558   4701   -398    381   -466
ATOM   1397  C   PHE A 193       7.948 -13.593  -0.154  1.00 30.42           C  
ANISOU 1397  C   PHE A 193     4170   3641   3747   -348    350   -399
ATOM   1398  O   PHE A 193       7.895 -13.056   0.958  1.00 32.42           O  
ANISOU 1398  O   PHE A 193     4419   3947   3952   -317    334   -381
ATOM   1399  CB  PHE A 193       5.974 -15.122  -0.778  1.00 39.63           C  
ANISOU 1399  CB  PHE A 193     5269   4808   4980   -389    311   -552
ATOM   1400  CG  PHE A 193       5.401 -14.343  -2.013  1.00 43.15           C  
ANISOU 1400  CG  PHE A 193     5671   5248   5476   -435    332   -623
ATOM   1401  CD1 PHE A 193       6.039 -14.479  -3.292  1.00 45.39           C  
ANISOU 1401  CD1 PHE A 193     5894   5595   5758   -452    343   -681
ATOM   1402  CD2 PHE A 193       4.270 -13.508  -1.950  1.00 48.16           C  
ANISOU 1402  CD2 PHE A 193     6323   5814   6160   -462    338   -637
ATOM   1403  CE1 PHE A 193       5.781 -13.536  -4.245  1.00 48.95           C  
ANISOU 1403  CE1 PHE A 193     6297   6040   6260   -495    361   -753
ATOM   1404  CE2 PHE A 193       3.956 -12.661  -2.926  1.00 46.86           C  
ANISOU 1404  CE2 PHE A 193     6117   5641   6045   -504    354   -705
ATOM   1405  CZ  PHE A 193       4.751 -12.620  -4.066  1.00 45.32           C  
ANISOU 1405  CZ  PHE A 193     5857   5509   5852   -520    364   -764
ATOM   1406  H   PHE A 193       7.344 -15.722   1.583  1.00 37.41           H  
ATOM   1407  HA  PHE A 193       8.093 -15.430  -1.289  1.00 37.63           H  
ATOM   1408  HB3 PHE A 193       5.367 -14.861   0.088  1.00 39.63           H  
ATOM   1409  HB2 PHE A 193       5.742 -16.172  -0.962  1.00 39.63           H  
ATOM   1410  HD1 PHE A 193       6.903 -15.125  -3.238  1.00 45.39           H  
ATOM   1411  HD2 PHE A 193       3.812 -13.445  -0.974  1.00 48.16           H  
ATOM   1412  HE1 PHE A 193       6.326 -13.572  -5.177  1.00 48.95           H  
ATOM   1413  HE2 PHE A 193       3.099 -12.006  -2.875  1.00 46.86           H  
ATOM   1414  HZ  PHE A 193       4.473 -12.000  -4.906  1.00 45.32           H  
ATOM   1415  N   GLY A 194       8.218 -12.807  -1.245  1.00 31.24           N  
ANISOU 1415  N   GLY A 194     4314   3681   3873   -338    341   -368
ATOM   1416  CA  GLY A 194       8.271 -11.324  -1.142  1.00 27.05           C  
ANISOU 1416  CA  GLY A 194     3821   3143   3314   -291    309   -316
ATOM   1417  C   GLY A 194       8.548 -10.860  -2.555  1.00 28.70           C  
ANISOU 1417  C   GLY A 194     4062   3288   3555   -286    291   -315
ATOM   1418  O   GLY A 194       8.691 -11.569  -3.543  1.00 26.69           O  
ANISOU 1418  O   GLY A 194     3803   2999   3340   -315    293   -361
ATOM   1419  H   GLY A 194       8.399 -13.150  -2.178  1.00 31.24           H  
ATOM   1420  HA3 GLY A 194       9.084 -10.953  -0.518  1.00 27.05           H  
ATOM   1421  HA2 GLY A 194       7.309 -10.921  -0.826  1.00 27.05           H  
ATOM   1422  N   THR A 195       8.548  -9.570  -2.665  1.00 28.66           N  
ANISOU 1422  N   THR A 195     4088   3268   3533   -249    275   -265
ATOM   1423  CA  THR A 195       8.944  -8.774  -3.830  1.00 33.70           C  
ANISOU 1423  CA  THR A 195     4756   3849   4199   -244    266   -260
ATOM   1424  C   THR A 195       9.978  -7.708  -3.388  1.00 30.66           C  
ANISOU 1424  C   THR A 195     4400   3431   3817   -221    294   -185
ATOM   1425  O   THR A 195      10.011  -7.186  -2.236  1.00 31.45           O  
ANISOU 1425  O   THR A 195     4503   3561   3884   -195    294   -139
ATOM   1426  CB  THR A 195       7.654  -8.073  -4.361  1.00 34.44           C  
ANISOU 1426  CB  THR A 195     4855   3961   4270   -219    197   -298
ATOM   1427  OG1 THR A 195       6.595  -9.009  -4.660  1.00 37.47           O  
ANISOU 1427  OG1 THR A 195     5218   4366   4654   -239    162   -372
ATOM   1428  CG2 THR A 195       7.906  -7.287  -5.646  1.00 30.10           C  
ANISOU 1428  CG2 THR A 195     4337   3354   3745   -219    197   -294
ATOM   1429  H   THR A 195       8.382  -9.042  -1.821  1.00 28.66           H  
ATOM   1430  HA  THR A 195       9.330  -9.404  -4.631  1.00 33.70           H  
ATOM   1431  HB  THR A 195       7.408  -7.285  -3.649  1.00 34.44           H  
ATOM   1432  HG1 THR A 195       6.218  -9.180  -3.794  1.00 37.47           H  
ATOM   1433 HG21 THR A 195       7.827  -7.971  -6.491  1.00 30.10           H  
ATOM   1434 HG22 THR A 195       7.099  -6.554  -5.672  1.00 30.10           H  
ATOM   1435 HG23 THR A 195       8.828  -6.705  -5.663  1.00 30.10           H  
ATOM   1436  N   THR A 196      10.959  -7.564  -4.243  1.00 34.24           N  
ANISOU 1436  N   THR A 196     4876   3820   4312   -229    314   -175
ATOM   1437  CA  THR A 196      12.065  -6.623  -4.093  1.00 32.98           C  
ANISOU 1437  CA  THR A 196     4744   3621   4166   -204    334   -114
ATOM   1438  C   THR A 196      11.562  -5.187  -4.262  1.00 31.41           C  
ANISOU 1438  C   THR A 196     4552   3426   3956   -164    292   -113
ATOM   1439  O   THR A 196      10.632  -4.914  -5.046  1.00 34.10           O  
ANISOU 1439  O   THR A 196     4888   3774   4293   -169    261   -162
ATOM   1440  CB  THR A 196      13.210  -6.836  -5.063  1.00 27.95           C  
ANISOU 1440  CB  THR A 196     4124   2910   3584   -231    378   -107
ATOM   1441  OG1 THR A 196      12.909  -6.463  -6.338  1.00 32.36           O  
ANISOU 1441  OG1 THR A 196     4687   3441   4169   -239    364   -154
ATOM   1442  CG2 THR A 196      13.815  -8.297  -5.097  1.00 32.34           C  
ANISOU 1442  CG2 THR A 196     4673   3462   4154   -279    419   -116
ATOM   1443  H   THR A 196      10.910  -7.879  -5.202  1.00 34.24           H  
ATOM   1444  HA  THR A 196      12.458  -6.801  -3.092  1.00 32.98           H  
ATOM   1445  HB  THR A 196      14.005  -6.169  -4.729  1.00 27.95           H  
ATOM   1446  HG1 THR A 196      13.701  -6.531  -6.875  1.00 32.36           H  
ATOM   1447 HG21 THR A 196      14.745  -8.295  -5.664  1.00 32.34           H  
ATOM   1448 HG22 THR A 196      14.184  -8.621  -4.124  1.00 32.34           H  
ATOM   1449 HG23 THR A 196      13.126  -9.060  -5.461  1.00 32.34           H  
ATOM   1450  N   ALA A 197      12.164  -4.263  -3.573  1.00 31.98           N  
ANISOU 1450  N   ALA A 197     4637   3490   4024   -127    291    -59
ATOM   1451  CA  ALA A 197      11.936  -2.853  -3.642  1.00 27.68           C  
ANISOU 1451  CA  ALA A 197     4094   2955   3469    -88    253    -55
ATOM   1452  C   ALA A 197      13.203  -2.161  -4.194  1.00 30.49           C  
ANISOU 1452  C   ALA A 197     4467   3253   3865    -65    273    -17
ATOM   1453  O   ALA A 197      14.258  -2.733  -3.935  1.00 30.82           O  
ANISOU 1453  O   ALA A 197     4524   3276   3910    -52    289     36
ATOM   1454  CB  ALA A 197      11.798  -2.374  -2.221  1.00 36.70           C  
ANISOU 1454  CB  ALA A 197     5227   4160   4556    -54    212    -35
ATOM   1455  H   ALA A 197      12.891  -4.426  -2.892  1.00 31.98           H  
ATOM   1456  HA  ALA A 197      11.081  -2.474  -4.203  1.00 27.68           H  
ATOM   1457  HB1 ALA A 197      11.980  -1.329  -1.969  1.00 36.70           H  
ATOM   1458  HB2 ALA A 197      10.774  -2.540  -1.886  1.00 36.70           H  
ATOM   1459  HB3 ALA A 197      12.346  -2.784  -1.373  1.00 36.70           H  
ATOM   1460  N   GLU A 198      13.092  -0.955  -4.795  1.00 33.26           N  
ANISOU 1460  N   GLU A 198     4817   3574   4245    -61    269    -45
ATOM   1461  CA  GLU A 198      14.210  -0.051  -4.962  1.00 35.99           C  
ANISOU 1461  CA  GLU A 198     5172   3862   4640    -40    287    -24
ATOM   1462  C   GLU A 198      13.907   1.230  -4.199  1.00 36.11           C  
ANISOU 1462  C   GLU A 198     5176   3894   4649      4    253    -19
ATOM   1463  O   GLU A 198      12.755   1.747  -4.325  1.00 29.09           O  
ANISOU 1463  O   GLU A 198     4275   3032   3744     -2    233    -60
ATOM   1464  CB  GLU A 198      14.374   0.059  -6.483  1.00 41.82           C  
ANISOU 1464  CB  GLU A 198     5914   4552   5425    -72    318    -68
ATOM   1465  CG  GLU A 198      15.568   0.896  -7.017  1.00 46.54           C  
ANISOU 1465  CG  GLU A 198     6522   5082   6080    -55    342    -49
ATOM   1466  CD  GLU A 198      15.474   1.151  -8.529  1.00 50.51           C  
ANISOU 1466  CD  GLU A 198     7027   5539   6624    -86    372    -98
ATOM   1467  OE1 GLU A 198      14.606   0.631  -9.274  1.00 48.98           O  
ANISOU 1467  OE1 GLU A 198     6824   5355   6431    -90    365   -142
ATOM   1468  OE2 GLU A 198      16.427   1.831  -9.023  1.00 56.06           O1-
ANISOU 1468  OE2 GLU A 198     7745   6197   7359   -109    402    -91
ATOM   1469  H   GLU A 198      12.208  -0.509  -4.994  1.00 33.26           H  
ATOM   1470  HA  GLU A 198      15.096  -0.532  -4.548  1.00 35.99           H  
ATOM   1471  HB3 GLU A 198      13.504   0.609  -6.843  1.00 41.82           H  
ATOM   1472  HB2 GLU A 198      14.375  -0.923  -6.956  1.00 41.82           H  
ATOM   1473  HG3 GLU A 198      16.470   0.290  -6.935  1.00 46.54           H  
ATOM   1474  HG2 GLU A 198      15.615   1.807  -6.420  1.00 46.54           H  
ATOM   1475  N   ILE A 199      14.821   1.850  -3.507  1.00 37.30           N  
ANISOU 1475  N   ILE A 199     5334   4026   4813     45    245     30
ATOM   1476  CA  ILE A 199      14.692   3.271  -3.125  1.00 34.53           C  
ANISOU 1476  CA  ILE A 199     4969   3687   4464     90    211     35
ATOM   1477  C   ILE A 199      14.854   4.198  -4.375  1.00 32.57           C  
ANISOU 1477  C   ILE A 199     4706   3403   4266     87    226    -10
ATOM   1478  O   ILE A 199      15.860   4.064  -5.081  1.00 42.19           O  
ANISOU 1478  O   ILE A 199     5932   4563   5535     81    257    -14
ATOM   1479  CB  ILE A 199      15.868   3.697  -2.149  1.00 32.86           C  
ANISOU 1479  CB  ILE A 199     4772   3453   4259    136    195     95
ATOM   1480  CG1 ILE A 199      15.787   2.805  -0.854  1.00 29.74           C  
ANISOU 1480  CG1 ILE A 199     4393   3100   3805    135    182    136
ATOM   1481  CG2 ILE A 199      15.864   5.152  -1.772  1.00 33.61           C  
ANISOU 1481  CG2 ILE A 199     4848   3554   4369    185    158     94
ATOM   1482  CD1 ILE A 199      16.965   2.928   0.138  1.00 31.73           C  
ANISOU 1482  CD1 ILE A 199     4677   3321   4059    167    173    200
ATOM   1483  H   ILE A 199      15.760   1.479  -3.486  1.00 37.30           H  
ATOM   1484  HA  ILE A 199      13.740   3.388  -2.607  1.00 34.53           H  
ATOM   1485  HB  ILE A 199      16.795   3.548  -2.702  1.00 32.86           H  
ATOM   1486 HG13 ILE A 199      15.850   1.772  -1.199  1.00 29.74           H  
ATOM   1487 HG12 ILE A 199      14.893   3.081  -0.296  1.00 29.74           H  
ATOM   1488 HG21 ILE A 199      16.456   5.387  -0.888  1.00 33.61           H  
ATOM   1489 HG22 ILE A 199      16.336   5.759  -2.545  1.00 33.61           H  
ATOM   1490 HG23 ILE A 199      14.853   5.558  -1.737  1.00 33.61           H  
ATOM   1491 HD11 ILE A 199      17.184   3.914   0.548  1.00 31.73           H  
ATOM   1492 HD12 ILE A 199      16.858   2.244   0.980  1.00 31.73           H  
ATOM   1493 HD13 ILE A 199      17.873   2.469  -0.253  1.00 31.73           H  
ATOM   1494  N   TYR A 200      13.826   5.002  -4.721  1.00 28.05           N  
ANISOU 1494  N   TYR A 200     4114   2865   3677     89    206    -45
ATOM   1495  CA  TYR A 200      13.910   5.795  -5.946  1.00 36.36           C  
ANISOU 1495  CA  TYR A 200     5151   3893   4773     86    222    -90
ATOM   1496  C   TYR A 200      14.140   7.253  -5.567  1.00 39.25           C  
ANISOU 1496  C   TYR A 200     5491   4272   5151    130    194    -88
ATOM   1497  O   TYR A 200      14.725   8.011  -6.380  1.00 44.00           O  
ANISOU 1497  O   TYR A 200     6072   4852   5795    130    211   -128
ATOM   1498  CB  TYR A 200      12.738   5.536  -6.904  1.00 40.17           C  
ANISOU 1498  CB  TYR A 200     5636   4397   5229     34    232   -148
ATOM   1499  CG  TYR A 200      11.466   6.219  -6.507  1.00 28.96           C  
ANISOU 1499  CG  TYR A 200     4215   3040   3749     28    190   -158
ATOM   1500  CD1 TYR A 200      10.592   5.400  -5.806  1.00 29.82           C  
ANISOU 1500  CD1 TYR A 200     4308   3170   3854     38    174   -180
ATOM   1501  CD2 TYR A 200      11.059   7.564  -6.855  1.00 32.50           C  
ANISOU 1501  CD2 TYR A 200     4678   3526   4145     12    167   -150
ATOM   1502  CE1 TYR A 200       9.314   5.802  -5.540  1.00 34.76           C  
ANISOU 1502  CE1 TYR A 200     4936   3849   4422     31    132   -188
ATOM   1503  CE2 TYR A 200       9.770   7.985  -6.523  1.00 38.36           C  
ANISOU 1503  CE2 TYR A 200     5421   4321   4832     10    122   -161
ATOM   1504  CZ  TYR A 200       8.894   7.075  -5.910  1.00 34.99           C  
ANISOU 1504  CZ  TYR A 200     4984   3912   4400     19    104   -178
ATOM   1505  OH  TYR A 200       7.667   7.531  -5.630  1.00 43.11           O  
ANISOU 1505  OH  TYR A 200     6018   4990   5372     14     56   -188
ATOM   1506  H   TYR A 200      13.080   5.127  -4.052  1.00 28.05           H  
ATOM   1507  HA  TYR A 200      14.776   5.529  -6.552  1.00 36.36           H  
ATOM   1508  HB3 TYR A 200      12.693   4.450  -6.980  1.00 40.17           H  
ATOM   1509  HB2 TYR A 200      13.052   5.915  -7.876  1.00 40.17           H  
ATOM   1510  HD1 TYR A 200      10.907   4.453  -5.393  1.00 29.82           H  
ATOM   1511  HD2 TYR A 200      11.722   8.008  -7.583  1.00 32.50           H  
ATOM   1512  HE1 TYR A 200       8.600   5.044  -5.255  1.00 34.76           H  
ATOM   1513  HE2 TYR A 200       9.595   9.027  -6.750  1.00 38.36           H  
ATOM   1514  HH  TYR A 200       7.437   8.236  -6.239  1.00 43.11           H  
ATOM   1515  N   ALA A 201      13.593   7.692  -4.437  1.00 43.66           N  
ANISOU 1515  N   ALA A 201     6049   4863   5677    167    153    -46
ATOM   1516  CA  ALA A 201      13.949   8.960  -3.870  1.00 40.94           C  
ANISOU 1516  CA  ALA A 201     5680   4528   5349    213    121    -41
ATOM   1517  C   ALA A 201      14.351   8.806  -2.340  1.00 38.58           C  
ANISOU 1517  C   ALA A 201     5394   4231   5033    261     84     24
ATOM   1518  O   ALA A 201      13.986   7.866  -1.639  1.00 31.62           O  
ANISOU 1518  O   ALA A 201     4536   3380   4100    252     73     56
ATOM   1519  CB  ALA A 201      12.735   9.909  -4.103  1.00 37.14           C  
ANISOU 1519  CB  ALA A 201     5182   4102   4826    197     98    -75
ATOM   1520  H   ALA A 201      13.263   7.052  -3.729  1.00 43.66           H  
ATOM   1521  HA  ALA A 201      14.734   9.423  -4.469  1.00 40.94           H  
ATOM   1522  HB1 ALA A 201      13.019  10.961  -4.086  1.00 37.14           H  
ATOM   1523  HB2 ALA A 201      12.100   9.727  -4.970  1.00 37.14           H  
ATOM   1524  HB3 ALA A 201      12.100   9.801  -3.224  1.00 37.14           H  
ATOM   1525  N   TYR A 202      15.098   9.779  -1.980  1.00 46.61           N  
ANISOU 1525  N   TYR A 202     6399   5217   6095    311     63     38
ATOM   1526  CA  TYR A 202      15.581  10.038  -0.577  1.00 44.16           C  
ANISOU 1526  CA  TYR A 202     6111   4888   5778    358     29    100
ATOM   1527  C   TYR A 202      15.639  11.500  -0.220  1.00 42.74           C  
ANISOU 1527  C   TYR A 202     5905   4714   5622    413    -18    100
ATOM   1528  O   TYR A 202      16.114  12.283  -1.044  1.00 51.33           O  
ANISOU 1528  O   TYR A 202     6953   5791   6758    420    -12     51
ATOM   1529  CB  TYR A 202      16.904   9.279  -0.491  1.00 51.14           C  
ANISOU 1529  CB  TYR A 202     7022   5699   6709    365     50    123
ATOM   1530  CG  TYR A 202      17.814   9.371   0.780  1.00 51.80           C  
ANISOU 1530  CG  TYR A 202     7147   5758   6775    401     17    192
ATOM   1531  CD1 TYR A 202      17.580   8.361   1.793  1.00 62.17           C  
ANISOU 1531  CD1 TYR A 202     8498   7097   8027    376     25    234
ATOM   1532  CD2 TYR A 202      18.823  10.353   1.060  1.00 54.49           C  
ANISOU 1532  CD2 TYR A 202     7492   6049   7162    459    -21    211
ATOM   1533  CE1 TYR A 202      18.336   8.444   3.003  1.00 66.55           C  
ANISOU 1533  CE1 TYR A 202     9098   7630   8559    401      1    297
ATOM   1534  CE2 TYR A 202      19.638  10.258   2.198  1.00 54.97           C  
ANISOU 1534  CE2 TYR A 202     7602   6082   7201    488    -54    275
ATOM   1535  CZ  TYR A 202      19.331   9.379   3.233  1.00 65.44           C  
ANISOU 1535  CZ  TYR A 202     8971   7436   8459    456    -41    320
ATOM   1536  OH  TYR A 202      20.031   9.501   4.449  1.00 68.75           O  
ANISOU 1536  OH  TYR A 202     9446   7827   8849    479    -69    384
ATOM   1537  H   TYR A 202      15.315  10.552  -2.592  1.00 46.61           H  
ATOM   1538  HA  TYR A 202      14.940   9.521   0.137  1.00 44.16           H  
ATOM   1539  HB3 TYR A 202      17.529   9.562  -1.338  1.00 51.14           H  
ATOM   1540  HB2 TYR A 202      16.740   8.233  -0.746  1.00 51.14           H  
ATOM   1541  HD1 TYR A 202      16.906   7.532   1.633  1.00 62.17           H  
ATOM   1542  HD2 TYR A 202      19.151  11.011   0.269  1.00 54.49           H  
ATOM   1543  HE1 TYR A 202      18.121   7.725   3.779  1.00 66.55           H  
ATOM   1544  HE2 TYR A 202      20.475  10.917   2.375  1.00 54.97           H  
ATOM   1545  HH  TYR A 202      20.386  10.354   4.711  1.00 68.75           H  
ATOM   1546  N   ARG A 203      15.259  11.907   1.054  1.00 40.41           N  
ANISOU 1546  N   ARG A 203     5629   4434   5290    451    -63    151
ATOM   1547  CA  ARG A 203      15.568  13.171   1.681  1.00 44.75           C  
ANISOU 1547  CA  ARG A 203     6157   4986   5860    507   -115    156
ATOM   1548  C   ARG A 203      15.936  13.067   3.184  1.00 40.43           C  
ANISOU 1548  C   ARG A 203     5652   4433   5275    547   -159    225
ATOM   1549  O   ARG A 203      15.238  12.329   3.907  1.00 33.03           O  
ANISOU 1549  O   ARG A 203     4741   3540   4268    528   -162    255
ATOM   1550  CB  ARG A 203      14.402  14.163   1.370  1.00 46.36           C  
ANISOU 1550  CB  ARG A 203     6324   5255   6036    496   -130    120
ATOM   1551  CG  ARG A 203      14.557  15.581   2.100  1.00 54.21           C  
ANISOU 1551  CG  ARG A 203     7302   6265   7032    551   -191    136
ATOM   1552  CD  ARG A 203      13.640  16.706   1.607  1.00 52.41           C  
ANISOU 1552  CD  ARG A 203     7060   6111   6744    533   -213    123
ATOM   1553  NE  ARG A 203      13.960  17.038   0.181  1.00 55.16           N  
ANISOU 1553  NE  ARG A 203     7359   6474   7125    531   -218     69
ATOM   1554  CZ  ARG A 203      13.136  17.732  -0.669  1.00 59.90           C  
ANISOU 1554  CZ  ARG A 203     7932   7081   7748    577   -265     69
ATOM   1555  NH1 ARG A 203      11.966  18.192  -0.312  1.00 52.74           N  
ANISOU 1555  NH1 ARG A 203     7046   6163   6830    633   -317    122
ATOM   1556  NH2 ARG A 203      13.696  18.147  -1.794  1.00 64.90           N1+
ANISOU 1556  NH2 ARG A 203     8517   7730   8412    564   -259     14
ATOM   1557  H   ARG A 203      14.963  11.129   1.626  1.00 40.41           H  
ATOM   1558  HA  ARG A 203      16.397  13.600   1.118  1.00 44.75           H  
ATOM   1559  HB3 ARG A 203      13.451  13.717   1.661  1.00 46.36           H  
ATOM   1560  HB2 ARG A 203      14.211  14.255   0.301  1.00 46.36           H  
ATOM   1561  HG3 ARG A 203      15.614  15.765   1.907  1.00 54.21           H  
ATOM   1562  HG2 ARG A 203      14.489  15.587   3.188  1.00 54.21           H  
ATOM   1563  HD3 ARG A 203      13.615  17.655   2.143  1.00 52.41           H  
ATOM   1564  HD2 ARG A 203      12.647  16.274   1.732  1.00 52.41           H  
ATOM   1565  HE  ARG A 203      14.898  16.763  -0.076  1.00 55.16           H  
ATOM   1566 HH12 ARG A 203      11.472  18.801  -0.949  1.00 52.74           H  
ATOM   1567 HH11 ARG A 203      11.587  17.897   0.577  1.00 52.74           H  
ATOM   1568 HH22 ARG A 203      13.124  18.717  -2.401  1.00 64.90           H  
ATOM   1569 HH21 ARG A 203      14.646  18.006  -2.105  1.00 64.90           H  
ATOM   1570  N   GLU A 204      16.840  13.932   3.681  1.00 47.51           N  
ANISOU 1570  N   GLU A 204     6557   5276   6218    602   -197    247
ATOM   1571  CA  GLU A 204      17.033  14.195   5.077  1.00 48.11           C  
ANISOU 1571  CA  GLU A 204     6681   5338   6260    643   -246    312
ATOM   1572  C   GLU A 204      16.334  15.467   5.436  1.00 46.49           C  
ANISOU 1572  C   GLU A 204     6449   5155   6059    696   -308    310
ATOM   1573  O   GLU A 204      16.698  16.448   4.797  1.00 47.62           O  
ANISOU 1573  O   GLU A 204     6544   5279   6269    724   -323    266
ATOM   1574  CB  GLU A 204      18.559  14.246   5.273  1.00 47.85           C  
ANISOU 1574  CB  GLU A 204     6692   5219   6271    667   -254    343
ATOM   1575  CG  GLU A 204      19.352  12.948   4.951  1.00 53.68           C  
ANISOU 1575  CG  GLU A 204     7459   5932   7005    612   -194    348
ATOM   1576  CD  GLU A 204      20.795  12.791   5.505  1.00 59.50           C  
ANISOU 1576  CD  GLU A 204     8272   6613   7723    619   -206    414
ATOM   1577  OE1 GLU A 204      21.180  13.579   6.378  1.00 58.94           O  
ANISOU 1577  OE1 GLU A 204     8239   6537   7617    656   -256    462
ATOM   1578  OE2 GLU A 204      21.508  11.843   5.012  1.00 64.18           O1-
ANISOU 1578  OE2 GLU A 204     8890   7163   8332    584   -165    417
ATOM   1579  H   GLU A 204      17.307  14.524   3.009  1.00 47.51           H  
ATOM   1580  HA  GLU A 204      16.615  13.461   5.767  1.00 48.11           H  
ATOM   1581  HB3 GLU A 204      18.724  14.670   6.264  1.00 47.85           H  
ATOM   1582  HB2 GLU A 204      18.935  15.058   4.650  1.00 47.85           H  
ATOM   1583  HG3 GLU A 204      19.413  13.028   3.866  1.00 53.68           H  
ATOM   1584  HG2 GLU A 204      18.872  11.980   5.099  1.00 53.68           H  
ATOM   1585  N   GLU A 205      15.375  15.475   6.405  1.00 47.60           N  
ANISOU 1585  N   GLU A 205     6617   5337   6131    709   -342    353
ATOM   1586  CA  GLU A 205      14.993  16.715   7.111  1.00 52.62           C  
ANISOU 1586  CA  GLU A 205     7235   5997   6761    760   -406    358
ATOM   1587  C   GLU A 205      15.362  16.689   8.612  1.00 46.62           C  
ANISOU 1587  C   GLU A 205     6537   5205   5971    805   -458    426
ATOM   1588  O   GLU A 205      15.987  15.709   9.080  1.00 39.42           O  
ANISOU 1588  O   GLU A 205     5684   4267   5026    787   -438    470
ATOM   1589  CB  GLU A 205      13.465  17.005   6.982  1.00 47.43           C  
ANISOU 1589  CB  GLU A 205     6554   5425   6042    735   -407    342
ATOM   1590  CG  GLU A 205      12.941  17.036   5.627  1.00 52.86           C  
ANISOU 1590  CG  GLU A 205     7179   6143   6762    707   -386    274
ATOM   1591  CD  GLU A 205      11.656  17.816   5.391  1.00 62.69           C  
ANISOU 1591  CD  GLU A 205     8406   7461   7951    702   -416    265
ATOM   1592  OE1 GLU A 205      11.747  19.032   5.677  1.00 60.60           O  
ANISOU 1592  OE1 GLU A 205     8168   7218   7641    737   -465    308
ATOM   1593  OE2 GLU A 205      10.626  17.253   4.962  1.00 67.26           O1-
ANISOU 1593  OE2 GLU A 205     8951   8075   8531    661   -393    215
ATOM   1594  H   GLU A 205      15.275  14.647   6.974  1.00 47.60           H  
ATOM   1595  HA  GLU A 205      15.426  17.624   6.694  1.00 52.62           H  
ATOM   1596  HB3 GLU A 205      13.386  18.006   7.408  1.00 47.43           H  
ATOM   1597  HB2 GLU A 205      12.964  16.279   7.623  1.00 47.43           H  
ATOM   1598  HG3 GLU A 205      12.941  16.084   5.096  1.00 52.86           H  
ATOM   1599  HG2 GLU A 205      13.672  17.663   5.116  1.00 52.86           H  
ATOM   1600  N   GLN A 206      14.943  17.722   9.353  1.00 51.65           N  
ANISOU 1600  N   GLN A 206     7163   5843   6617    862   -524    433
ATOM   1601  CA  GLN A 206      15.102  17.812  10.793  1.00 52.91           C  
ANISOU 1601  CA  GLN A 206     7385   5985   6735    905   -582    496
ATOM   1602  C   GLN A 206      13.911  18.620  11.384  1.00 49.95           C  
ANISOU 1602  C   GLN A 206     6988   5668   6324    935   -633    497
ATOM   1603  O   GLN A 206      14.134  19.633  12.090  1.00 47.44           O  
ANISOU 1603  O   GLN A 206     6609   5362   6055    957   -657    453
ATOM   1604  CB  GLN A 206      16.531  18.208  11.212  1.00 52.25           C  
ANISOU 1604  CB  GLN A 206     7328   5809   6716    960   -630    513
ATOM   1605  CG  GLN A 206      16.924  19.492  10.514  1.00 54.10           C  
ANISOU 1605  CG  GLN A 206     7616   5977   6961    935   -595    537
ATOM   1606  CD  GLN A 206      18.065  20.266  11.088  1.00 61.33           C  
ANISOU 1606  CD  GLN A 206     8602   6807   7894    988   -659    585
ATOM   1607  OE1 GLN A 206      18.088  20.384  12.297  1.00 67.91           O  
ANISOU 1607  OE1 GLN A 206     9450   7631   8722   1043   -732    605
ATOM   1608  NE2 GLN A 206      18.964  20.842  10.288  1.00 68.68           N  
ANISOU 1608  NE2 GLN A 206     9580   7670   8845    970   -637    602
ATOM   1609  H   GLN A 206      14.444  18.504   8.954  1.00 51.65           H  
ATOM   1610  HA  GLN A 206      14.878  16.822  11.190  1.00 52.91           H  
ATOM   1611  HB3 GLN A 206      17.173  17.399  10.863  1.00 52.25           H  
ATOM   1612  HB2 GLN A 206      16.579  18.240  12.300  1.00 52.25           H  
ATOM   1613  HG3 GLN A 206      16.108  20.206  10.404  1.00 54.10           H  
ATOM   1614  HG2 GLN A 206      17.161  19.349   9.460  1.00 54.10           H  
ATOM   1615 HE22 GLN A 206      19.523  21.558  10.728  1.00 68.68           H  
ATOM   1616 HE21 GLN A 206      18.934  20.818   9.278  1.00 68.68           H  
ATOM   1617  N   ASP A 207      12.680  18.088  11.178  1.00 53.63           N  
ANISOU 1617  N   ASP A 207     7503   6170   6704    933   -648    545
ATOM   1618  CA  ASP A 207      11.394  18.606  11.804  1.00 55.15           C  
ANISOU 1618  CA  ASP A 207     7682   6422   6849    957   -695    551
ATOM   1619  C   ASP A 207      11.588  18.881  13.333  1.00 55.99           C  
ANISOU 1619  C   ASP A 207     7863   6507   6905    999   -748    616
ATOM   1620  O   ASP A 207      12.160  18.037  13.923  1.00 56.01           O  
ANISOU 1620  O   ASP A 207     7923   6518   6840    970   -720    657
ATOM   1621  CB  ASP A 207      10.173  17.657  11.552  1.00 51.40           C  
ANISOU 1621  CB  ASP A 207     7189   6030   6310    904   -654    532
ATOM   1622  CG  ASP A 207       9.858  17.295  10.099  1.00 48.06           C  
ANISOU 1622  CG  ASP A 207     6722   5666   5871    919   -695    506
ATOM   1623  OD1 ASP A 207      10.606  17.622   9.170  1.00 52.02           O  
ANISOU 1623  OD1 ASP A 207     7217   6153   6395    974   -759    514
ATOM   1624  OD2 ASP A 207       8.805  16.673   9.874  1.00 40.75           O1-
ANISOU 1624  OD2 ASP A 207     5772   4801   4911    876   -668    475
ATOM   1625  H   ASP A 207      12.583  17.282  10.577  1.00 53.63           H  
ATOM   1626  HA  ASP A 207      11.304  19.557  11.279  1.00 55.15           H  
ATOM   1627  HB3 ASP A 207       9.332  18.146  12.045  1.00 51.40           H  
ATOM   1628  HB2 ASP A 207      10.280  16.721  12.100  1.00 51.40           H  
ATOM   1629  N   PHE A 208      11.227  20.028  13.788  1.00 56.95           N  
ANISOU 1629  N   PHE A 208     7984   6595   7059   1062   -822    625
ATOM   1630  CA  PHE A 208      11.399  20.468  15.182  1.00 65.64           C  
ANISOU 1630  CA  PHE A 208     9153   7677   8110   1098   -875    683
ATOM   1631  C   PHE A 208      12.905  20.591  15.548  1.00 66.22           C  
ANISOU 1631  C   PHE A 208     9311   7687   8162   1085   -854    732
ATOM   1632  O   PHE A 208      13.228  20.896  16.670  1.00 59.46           O  
ANISOU 1632  O   PHE A 208     8513   6848   7230   1063   -845    777
ATOM   1633  CB  PHE A 208      10.610  19.718  16.278  1.00 58.34           C  
ANISOU 1633  CB  PHE A 208     8218   6847   7102   1064   -861    689
ATOM   1634  CG  PHE A 208       9.065  19.740  16.146  1.00 54.79           C  
ANISOU 1634  CG  PHE A 208     7713   6442   6663   1069   -897    673
ATOM   1635  CD1 PHE A 208       8.314  20.812  16.691  1.00 47.24           C  
ANISOU 1635  CD1 PHE A 208     6742   5443   5763   1099   -938    673
ATOM   1636  CD2 PHE A 208       8.344  18.862  15.230  1.00 52.07           C  
ANISOU 1636  CD2 PHE A 208     7333   6182   6269   1040   -888    656
ATOM   1637  CE1 PHE A 208       6.972  20.908  16.429  1.00 43.86           C  
ANISOU 1637  CE1 PHE A 208     6268   5055   5341   1101   -966    659
ATOM   1638  CE2 PHE A 208       6.983  19.016  14.949  1.00 46.54           C  
ANISOU 1638  CE2 PHE A 208     6586   5520   5578   1038   -915    642
ATOM   1639  CZ  PHE A 208       6.280  19.968  15.643  1.00 42.91           C  
ANISOU 1639  CZ  PHE A 208     6114   5016   5172   1069   -953    645
ATOM   1640  H   PHE A 208      10.749  20.620  13.123  1.00 56.95           H  
ATOM   1641  HA  PHE A 208      11.030  21.481  15.339  1.00 65.64           H  
ATOM   1642  HB3 PHE A 208      10.753  20.162  17.263  1.00 58.34           H  
ATOM   1643  HB2 PHE A 208      10.914  18.673  16.215  1.00 58.34           H  
ATOM   1644  HD1 PHE A 208       8.825  21.525  17.323  1.00 47.24           H  
ATOM   1645  HD2 PHE A 208       8.831  18.009  14.780  1.00 52.07           H  
ATOM   1646  HE1 PHE A 208       6.348  21.696  16.826  1.00 43.86           H  
ATOM   1647  HE2 PHE A 208       6.466  18.405  14.225  1.00 46.54           H  
ATOM   1648  HZ  PHE A 208       5.264  20.176  15.341  1.00 42.91           H  
ATOM   1649  N   GLY A 209      13.845  20.435  14.556  1.00 52.12           N  
ANISOU 1649  N   GLY A 209     7519   5837   6449   1080   -834    714
ATOM   1650  CA  GLY A 209      15.267  20.535  14.824  1.00 55.84           C  
ANISOU 1650  CA  GLY A 209     8069   6243   6905   1059   -812    757
ATOM   1651  C   GLY A 209      15.853  19.255  15.298  1.00 63.49           C  
ANISOU 1651  C   GLY A 209     9058   7257   7810    983   -727    768
ATOM   1652  O   GLY A 209      16.968  19.295  15.857  1.00 57.48           O  
ANISOU 1652  O   GLY A 209     8378   6471   6989    960   -712    821
ATOM   1653  H   GLY A 209      13.633  20.255  13.585  1.00 52.12           H  
ATOM   1654  HA3 GLY A 209      15.670  21.385  15.376  1.00 55.84           H  
ATOM   1655  HA2 GLY A 209      15.609  20.620  13.792  1.00 55.84           H  
ATOM   1656  N   ILE A 210      15.195  18.106  14.967  1.00 62.53           N  
ANISOU 1656  N   ILE A 210     8864   7200   7693    941   -671    719
ATOM   1657  CA  ILE A 210      15.623  16.766  15.283  1.00 51.54           C  
ANISOU 1657  CA  ILE A 210     7477   5850   6254    869   -590    715
ATOM   1658  C   ILE A 210      15.566  16.014  13.917  1.00 46.46           C  
ANISOU 1658  C   ILE A 210     6776   5195   5682    836   -538    661
ATOM   1659  O   ILE A 210      14.492  15.951  13.302  1.00 48.28           O  
ANISOU 1659  O   ILE A 210     6936   5450   5960    848   -546    609
ATOM   1660  CB  ILE A 210      14.612  16.112  16.306  1.00 52.64           C  
ANISOU 1660  CB  ILE A 210     7591   6088   6321    849   -579    704
ATOM   1661  CG1 ILE A 210      14.729  16.752  17.690  1.00 55.59           C  
ANISOU 1661  CG1 ILE A 210     8024   6475   6623    884   -631    756
ATOM   1662  CG2 ILE A 210      14.617  14.597  16.353  1.00 45.51           C  
ANISOU 1662  CG2 ILE A 210     6686   5225   5381    777   -499    690
ATOM   1663  CD1 ILE A 210      15.991  16.381  18.462  1.00 53.47           C  
ANISOU 1663  CD1 ILE A 210     7730   6300   6287    875   -633    742
ATOM   1664  H   ILE A 210      14.332  18.197  14.451  1.00 62.53           H  
ATOM   1665  HA  ILE A 210      16.618  16.797  15.725  1.00 51.54           H  
ATOM   1666  HB  ILE A 210      13.654  16.481  15.941  1.00 52.64           H  
ATOM   1667 HG13 ILE A 210      13.870  16.474  18.301  1.00 55.59           H  
ATOM   1668 HG12 ILE A 210      14.592  17.819  17.518  1.00 55.59           H  
ATOM   1669 HG21 ILE A 210      15.661  14.286  16.357  1.00 45.51           H  
ATOM   1670 HG22 ILE A 210      14.022  14.307  17.219  1.00 45.51           H  
ATOM   1671 HG23 ILE A 210      14.149  14.203  15.451  1.00 45.51           H  
ATOM   1672 HD11 ILE A 210      16.129  15.300  18.485  1.00 53.47           H  
ATOM   1673 HD12 ILE A 210      16.966  16.670  18.070  1.00 53.47           H  
ATOM   1674 HD13 ILE A 210      16.032  16.574  19.534  1.00 53.47           H  
ATOM   1675  N   GLU A 211      16.718  15.443  13.607  1.00 47.44           N  
ANISOU 1675  N   GLU A 211     6932   5280   5812    792   -485    672
ATOM   1676  CA  GLU A 211      16.873  14.547  12.451  1.00 43.98           C  
ANISOU 1676  CA  GLU A 211     6446   4830   5436    756   -432    622
ATOM   1677  C   GLU A 211      15.736  13.477  12.222  1.00 40.54           C  
ANISOU 1677  C   GLU A 211     5969   4475   4959    701   -377    587
ATOM   1678  O   GLU A 211      15.471  12.663  13.068  1.00 43.36           O  
ANISOU 1678  O   GLU A 211     6358   4861   5254    658   -339    609
ATOM   1679  CB  GLU A 211      18.198  13.788  12.553  1.00 48.39           C  
ANISOU 1679  CB  GLU A 211     7058   5311   6016    733   -402    648
ATOM   1680  CG  GLU A 211      19.430  14.661  12.706  1.00 55.61           C  
ANISOU 1680  CG  GLU A 211     8006   6135   6990    790   -462    667
ATOM   1681  CD  GLU A 211      20.703  13.893  13.089  1.00 60.99           C  
ANISOU 1681  CD  GLU A 211     8773   6740   7660    770   -452    717
ATOM   1682  OE1 GLU A 211      20.701  12.686  12.887  1.00 61.01           O  
ANISOU 1682  OE1 GLU A 211     8805   6764   7613    707   -390    734
ATOM   1683  OE2 GLU A 211      21.788  14.406  13.507  1.00 62.10           O1-
ANISOU 1683  OE2 GLU A 211     8954   6798   7844    817   -509    737
ATOM   1684  H   GLU A 211      17.429  15.501  14.321  1.00 47.44           H  
ATOM   1685  HA  GLU A 211      16.878  15.182  11.565  1.00 43.98           H  
ATOM   1686  HB3 GLU A 211      18.329  13.059  11.753  1.00 48.39           H  
ATOM   1687  HB2 GLU A 211      18.219  13.141  13.430  1.00 48.39           H  
ATOM   1688  HG3 GLU A 211      19.317  15.309  13.576  1.00 55.61           H  
ATOM   1689  HG2 GLU A 211      19.589  15.252  11.804  1.00 55.61           H  
ATOM   1690  N   ILE A 212      15.329  13.433  10.939  1.00 40.11           N  
ANISOU 1690  N   ILE A 212     5845   4457   4937    700   -376    531
ATOM   1691  CA  ILE A 212      14.394  12.407  10.420  1.00 39.64           C  
ANISOU 1691  CA  ILE A 212     5748   4466   4849    649   -333    491
ATOM   1692  C   ILE A 212      14.767  12.204   8.911  1.00 42.09           C  
ANISOU 1692  C   ILE A 212     6026   4746   5219    612   -281    445
ATOM   1693  O   ILE A 212      14.853  13.166   8.118  1.00 44.46           O  
ANISOU 1693  O   ILE A 212     6299   5003   5589    636   -292    419
ATOM   1694  CB  ILE A 212      12.919  12.855  10.569  1.00 37.13           C  
ANISOU 1694  CB  ILE A 212     5385   4211   4512    669   -372    461
ATOM   1695  CG1 ILE A 212      11.884  11.872   9.934  1.00 44.44           C  
ANISOU 1695  CG1 ILE A 212     6340   5153   5391    719   -434    507
ATOM   1696  CG2 ILE A 212      12.596  14.271   9.962  1.00 39.52           C  
ANISOU 1696  CG2 ILE A 212     5664   4582   4770    618   -339    426
ATOM   1697  CD1 ILE A 212      11.876  10.547  10.663  1.00 51.25           C  
ANISOU 1697  CD1 ILE A 212     7166   6080   6226    737   -477    484
ATOM   1698  H   ILE A 212      15.621  14.098  10.236  1.00 40.11           H  
ATOM   1699  HA  ILE A 212      14.515  11.485  10.989  1.00 39.64           H  
ATOM   1700  HB  ILE A 212      12.659  12.993  11.618  1.00 37.13           H  
ATOM   1701 HG13 ILE A 212      12.053  11.676   8.875  1.00 44.44           H  
ATOM   1702 HG12 ILE A 212      10.901  12.334  10.027  1.00 44.44           H  
ATOM   1703 HG21 ILE A 212      11.567  14.432  10.285  1.00 39.52           H  
ATOM   1704 HG22 ILE A 212      13.262  14.950  10.495  1.00 39.52           H  
ATOM   1705 HG23 ILE A 212      12.901  14.393   8.923  1.00 39.52           H  
ATOM   1706 HD11 ILE A 212      12.212  10.445  11.695  1.00 51.25           H  
ATOM   1707 HD12 ILE A 212      10.829  10.250  10.726  1.00 51.25           H  
ATOM   1708 HD13 ILE A 212      12.372   9.763  10.092  1.00 51.25           H  
ATOM   1709  N   VAL A 213      14.839  10.921   8.496  1.00 37.65           N  
ANISOU 1709  N   VAL A 213     5468   4206   4632    555   -226    432
ATOM   1710  CA  VAL A 213      15.068  10.536   7.117  1.00 32.93           C  
ANISOU 1710  CA  VAL A 213     4842   3588   4082    514   -176    385
ATOM   1711  C   VAL A 213      13.763  10.145   6.463  1.00 27.49           C  
ANISOU 1711  C   VAL A 213     4114   2967   3363    478   -163    337
ATOM   1712  O   VAL A 213      12.854   9.608   7.132  1.00 34.07           O  
ANISOU 1712  O   VAL A 213     4955   3856   4133    464   -169    345
ATOM   1713  CB  VAL A 213      16.182   9.383   7.054  1.00 36.13           C  
ANISOU 1713  CB  VAL A 213     5284   3952   4490    473   -125    405
ATOM   1714  CG1 VAL A 213      16.061   8.557   5.747  1.00 37.68           C  
ANISOU 1714  CG1 VAL A 213     5452   4125   4740    435    -78    354
ATOM   1715  CG2 VAL A 213      17.661   9.917   7.112  1.00 46.65           C  
ANISOU 1715  CG2 VAL A 213     6668   5213   5842    506   -146    458
ATOM   1716  H   VAL A 213      14.623  10.222   9.193  1.00 37.65           H  
ATOM   1717  HA  VAL A 213      15.476  11.329   6.490  1.00 32.93           H  
ATOM   1718  HB  VAL A 213      16.015   8.811   7.967  1.00 36.13           H  
ATOM   1719 HG11 VAL A 213      15.097   8.106   5.514  1.00 37.68           H  
ATOM   1720 HG12 VAL A 213      16.335   9.191   4.904  1.00 37.68           H  
ATOM   1721 HG13 VAL A 213      16.790   7.762   5.903  1.00 37.68           H  
ATOM   1722 HG21 VAL A 213      18.032  10.385   6.201  1.00 46.65           H  
ATOM   1723 HG22 VAL A 213      17.771  10.652   7.909  1.00 46.65           H  
ATOM   1724 HG23 VAL A 213      18.289   9.055   7.336  1.00 46.65           H  
ATOM   1725  N   LYS A 214      13.469  10.445   5.198  1.00 34.28           N  
ANISOU 1725  N   LYS A 214     4935   3820   4268    463   -149    284
ATOM   1726  CA  LYS A 214      12.198  10.252   4.543  1.00 37.40           C  
ANISOU 1726  CA  LYS A 214     5302   4269   4639    425   -139    234
ATOM   1727  C   LYS A 214      12.497   9.723   3.162  1.00 33.16           C  
ANISOU 1727  C   LYS A 214     4756   3701   4144    378    -85    193
ATOM   1728  O   LYS A 214      13.394  10.244   2.487  1.00 35.38           O  
ANISOU 1728  O   LYS A 214     5021   3936   4486    386    -72    173
ATOM   1729  CB  LYS A 214      11.365  11.542   4.470  1.00 36.72           C  
ANISOU 1729  CB  LYS A 214     5183   4212   4557    449   -181    208
ATOM   1730  CG  LYS A 214      11.264  12.378   5.786  1.00 40.12           C  
ANISOU 1730  CG  LYS A 214     5623   4663   4956    503   -239    251
ATOM   1731  CD  LYS A 214      10.289  13.574   5.757  1.00 39.45           C  
ANISOU 1731  CD  LYS A 214     5506   4618   4865    518   -282    223
ATOM   1732  CE  LYS A 214      10.437  14.492   6.902  1.00 39.58           C  
ANISOU 1732  CE  LYS A 214     5536   4659   4845    570   -342    267
ATOM   1733  NZ  LYS A 214       9.397  15.457   7.017  1.00 52.93           N1+
ANISOU 1733  NZ  LYS A 214     7198   6393   6520    580   -386    241
ATOM   1734  H   LYS A 214      14.175  10.836   4.590  1.00 34.28           H  
ATOM   1735  HA  LYS A 214      11.623   9.478   5.051  1.00 37.40           H  
ATOM   1736  HB3 LYS A 214      10.395  11.279   4.049  1.00 36.72           H  
ATOM   1737  HB2 LYS A 214      11.967  12.183   3.825  1.00 36.72           H  
ATOM   1738  HG3 LYS A 214      12.291  12.683   5.987  1.00 40.12           H  
ATOM   1739  HG2 LYS A 214      10.934  11.715   6.586  1.00 40.12           H  
ATOM   1740  HD3 LYS A 214       9.266  13.207   5.681  1.00 39.45           H  
ATOM   1741  HD2 LYS A 214      10.446  14.147   4.843  1.00 39.45           H  
ATOM   1742  HE3 LYS A 214      11.442  14.900   6.794  1.00 39.58           H  
ATOM   1743  HE2 LYS A 214      10.517  13.889   7.806  1.00 39.58           H  
ATOM   1744  HZ1 LYS A 214       8.486  15.040   7.145  1.00 52.93           H  
ATOM   1745  HZ2 LYS A 214       9.751  15.907   7.849  1.00 52.93           H  
ATOM   1746  HZ3 LYS A 214       9.405  16.004   6.168  1.00 52.93           H  
ATOM   1747  N   VAL A 215      11.859   8.641   2.762  1.00 34.16           N  
ANISOU 1747  N   VAL A 215     4890   3851   4238    331    -57    177
ATOM   1748  CA  VAL A 215      12.124   7.899   1.538  1.00 31.34           C  
ANISOU 1748  CA  VAL A 215     4531   3461   3915    285     -6    142
ATOM   1749  C   VAL A 215      10.871   7.554   0.732  1.00 32.60           C  
ANISOU 1749  C   VAL A 215     4678   3664   4044    242     -5     91
ATOM   1750  O   VAL A 215       9.793   7.346   1.359  1.00 34.38           O  
ANISOU 1750  O   VAL A 215     4904   3944   4214    241    -36     90
ATOM   1751  CB  VAL A 215      12.887   6.604   1.997  1.00 27.31           C  
ANISOU 1751  CB  VAL A 215     4050   2920   3405    264     30    173
ATOM   1752  CG1 VAL A 215      12.696   5.291   1.270  1.00 33.08           C  
ANISOU 1752  CG1 VAL A 215     4810   3657   4103    298      7    235
ATOM   1753  CG2 VAL A 215      14.388   6.853   2.090  1.00 32.94           C  
ANISOU 1753  CG2 VAL A 215     4763   3666   4087    212     55    143
ATOM   1754  H   VAL A 215      11.159   8.180   3.325  1.00 34.16           H  
ATOM   1755  HA  VAL A 215      12.854   8.438   0.934  1.00 31.34           H  
ATOM   1756  HB  VAL A 215      12.589   6.386   3.023  1.00 27.31           H  
ATOM   1757 HG11 VAL A 215      13.037   5.428   0.244  1.00 33.08           H  
ATOM   1758 HG12 VAL A 215      13.214   4.482   1.785  1.00 33.08           H  
ATOM   1759 HG13 VAL A 215      11.637   5.038   1.232  1.00 33.08           H  
ATOM   1760 HG21 VAL A 215      14.614   7.670   2.775  1.00 32.94           H  
ATOM   1761 HG22 VAL A 215      14.924   5.986   2.478  1.00 32.94           H  
ATOM   1762 HG23 VAL A 215      14.777   7.146   1.115  1.00 32.94           H  
ATOM   1763  N   LYS A 216      11.046   7.470  -0.583  1.00 37.12           N  
ANISOU 1763  N   LYS A 216     5242   4209   4652    208     27     46
ATOM   1764  CA  LYS A 216      10.073   6.807  -1.384  1.00 35.84           C  
ANISOU 1764  CA  LYS A 216     5081   4072   4465    160     32     -4
ATOM   1765  C   LYS A 216      10.854   5.646  -2.165  1.00 31.88           C  
ANISOU 1765  C   LYS A 216     4591   3532   3989    121     81    -17
ATOM   1766  O   LYS A 216      11.806   5.921  -2.943  1.00 36.52           O  
ANISOU 1766  O   LYS A 216     5179   4067   4631    119    115    -20
ATOM   1767  CB  LYS A 216       9.454   7.888  -2.347  1.00 35.62           C  
ANISOU 1767  CB  LYS A 216     5038   4046   4449    147     26    -50
ATOM   1768  CG  LYS A 216       8.737   8.998  -1.552  1.00 39.65           C  
ANISOU 1768  CG  LYS A 216     5538   4602   4924    175    -26    -44
ATOM   1769  CD  LYS A 216       7.956   9.965  -2.434  1.00 38.05           C  
ANISOU 1769  CD  LYS A 216     5313   4387   4757    178    -21    -73
ATOM   1770  CE  LYS A 216       8.720  10.597  -3.627  1.00 41.70           C  
ANISOU 1770  CE  LYS A 216     5782   4837   5225    120     10   -132
ATOM   1771  NZ  LYS A 216       8.012  11.746  -4.188  1.00 52.28           N1+
ANISOU 1771  NZ  LYS A 216     7096   6157   6610    121     31   -163
ATOM   1772  H   LYS A 216      11.969   7.609  -0.970  1.00 37.12           H  
ATOM   1773  HA  LYS A 216       9.244   6.417  -0.793  1.00 35.84           H  
ATOM   1774  HB3 LYS A 216       8.638   7.496  -2.954  1.00 35.62           H  
ATOM   1775  HB2 LYS A 216      10.193   8.257  -3.059  1.00 35.62           H  
ATOM   1776  HG3 LYS A 216       9.312   9.612  -0.859  1.00 39.65           H  
ATOM   1777  HG2 LYS A 216       7.976   8.625  -0.866  1.00 39.65           H  
ATOM   1778  HD3 LYS A 216       7.576  10.746  -1.775  1.00 38.05           H  
ATOM   1779  HD2 LYS A 216       7.049   9.489  -2.808  1.00 38.05           H  
ATOM   1780  HE3 LYS A 216       8.663   9.835  -4.405  1.00 41.70           H  
ATOM   1781  HE2 LYS A 216       9.725  10.881  -3.315  1.00 41.70           H  
ATOM   1782  HZ1 LYS A 216       8.394  12.104  -5.053  1.00 52.28           H  
ATOM   1783  HZ2 LYS A 216       7.009  11.684  -4.291  1.00 52.28           H  
ATOM   1784  HZ3 LYS A 216       7.972  12.497  -3.515  1.00 52.28           H  
ATOM   1785  N   ALA A 217      10.483   4.495  -1.670  1.00 31.24           N  
ANISOU 1785  N   ALA A 217     4519   3478   3873     91     80    -29
ATOM   1786  CA  ALA A 217      10.739   3.248  -2.449  1.00 30.84           C  
ANISOU 1786  CA  ALA A 217     4478   3396   3843     53    122    -40
ATOM   1787  C   ALA A 217       9.493   2.815  -3.221  1.00 30.58           C  
ANISOU 1787  C   ALA A 217     4448   3380   3791      9    115    -98
ATOM   1788  O   ALA A 217       8.454   3.462  -3.059  1.00 28.62           O  
ANISOU 1788  O   ALA A 217     4198   3174   3501      8     72   -122
ATOM   1789  CB  ALA A 217      11.293   2.099  -1.525  1.00 29.47           C  
ANISOU 1789  CB  ALA A 217     4312   3235   3650     57    132      1
ATOM   1790  H   ALA A 217       9.786   4.466  -0.941  1.00 31.24           H  
ATOM   1791  HA  ALA A 217      11.496   3.583  -3.158  1.00 30.84           H  
ATOM   1792  HB1 ALA A 217      11.771   1.267  -2.042  1.00 29.47           H  
ATOM   1793  HB2 ALA A 217      11.977   2.475  -0.764  1.00 29.47           H  
ATOM   1794  HB3 ALA A 217      10.538   1.562  -0.952  1.00 29.47           H  
ATOM   1795  N   ILE A 218       9.580   1.713  -3.957  1.00 31.06           N  
ANISOU 1795  N   ILE A 218     4516   3402   3883    -28    153   -120
ATOM   1796  CA  ILE A 218       8.594   1.196  -4.972  1.00 36.81           C  
ANISOU 1796  CA  ILE A 218     5253   4132   4600    -71    147   -177
ATOM   1797  C   ILE A 218       9.014  -0.274  -5.107  1.00 32.69           C  
ANISOU 1797  C   ILE A 218     4731   3607   4084    -97    168   -181
ATOM   1798  O   ILE A 218      10.193  -0.567  -5.104  1.00 33.95           O  
ANISOU 1798  O   ILE A 218     4890   3730   4278   -100    210   -152
ATOM   1799  CB  ILE A 218       8.758   1.865  -6.327  1.00 37.52           C  
ANISOU 1799  CB  ILE A 218     5354   4175   4727    -96    174   -212
ATOM   1800  CG1 ILE A 218       7.657   1.495  -7.334  1.00 34.12           C  
ANISOU 1800  CG1 ILE A 218     4943   3747   4275   -141    156   -271
ATOM   1801  CG2 ILE A 218      10.148   1.841  -7.003  1.00 42.52           C  
ANISOU 1801  CG2 ILE A 218     5990   4750   5417   -104    227   -197
ATOM   1802  CD1 ILE A 218       7.295   2.530  -8.379  1.00 32.86           C  
ANISOU 1802  CD1 ILE A 218     4794   3625   4067   -142    106   -296
ATOM   1803  H   ILE A 218      10.428   1.174  -4.056  1.00 31.06           H  
ATOM   1804  HA  ILE A 218       7.591   1.293  -4.556  1.00 36.81           H  
ATOM   1805  HB  ILE A 218       8.561   2.917  -6.122  1.00 37.52           H  
ATOM   1806 HG13 ILE A 218       6.671   1.393  -6.881  1.00 34.12           H  
ATOM   1807 HG12 ILE A 218       7.854   0.550  -7.840  1.00 34.12           H  
ATOM   1808 HG21 ILE A 218      10.930   2.128  -6.300  1.00 42.52           H  
ATOM   1809 HG22 ILE A 218      10.454   0.877  -7.409  1.00 42.52           H  
ATOM   1810 HG23 ILE A 218      10.316   2.676  -7.683  1.00 42.52           H  
ATOM   1811 HD11 ILE A 218       8.192   3.048  -8.717  1.00 32.86           H  
ATOM   1812 HD12 ILE A 218       6.759   2.029  -9.185  1.00 32.86           H  
ATOM   1813 HD13 ILE A 218       6.603   3.293  -8.025  1.00 32.86           H  
ATOM   1814  N   GLY A 219       8.047  -1.256  -5.180  1.00 37.59           N  
ANISOU 1814  N   GLY A 219     5349   4262   4671   -117    136   -219
ATOM   1815  CA  GLY A 219       8.263  -2.748  -5.333  1.00 27.27           C  
ANISOU 1815  CA  GLY A 219     4037   2948   3378   -148    155   -240
ATOM   1816  C   GLY A 219       8.614  -2.940  -6.791  1.00 29.97           C  
ANISOU 1816  C   GLY A 219     4394   3230   3765   -184    191   -269
ATOM   1817  O   GLY A 219       8.134  -2.216  -7.704  1.00 34.59           O  
ANISOU 1817  O   GLY A 219     4997   3794   4352   -198    179   -302
ATOM   1818  H   GLY A 219       7.080  -0.967  -5.146  1.00 37.59           H  
ATOM   1819  HA3 GLY A 219       7.393  -3.379  -5.153  1.00 27.27           H  
ATOM   1820  HA2 GLY A 219       9.056  -3.078  -4.661  1.00 27.27           H  
ATOM   1821  N   ARG A 220       9.446  -3.987  -7.165  1.00 25.59           N  
ANISOU 1821  N   ARG A 220     3833   2645   3244   -203    235   -255
ATOM   1822  CA  ARG A 220       9.965  -4.206  -8.524  1.00 32.39           C  
ANISOU 1822  CA  ARG A 220     4709   3445   4153   -234    271   -276
ATOM   1823  C   ARG A 220       9.718  -5.697  -8.783  1.00 34.90           C  
ANISOU 1823  C   ARG A 220     5020   3758   4483   -273    279   -313
ATOM   1824  O   ARG A 220       8.890  -5.991  -9.636  1.00 44.01           O  
ANISOU 1824  O   ARG A 220     6184   4903   5635   -297    254   -368
ATOM   1825  CB  ARG A 220      11.463  -3.845  -8.586  1.00 30.33           C  
ANISOU 1825  CB  ARG A 220     4453   3138   3932   -221    319   -225
ATOM   1826  CG  ARG A 220      11.851  -2.390  -8.598  1.00 29.41           C  
ANISOU 1826  CG  ARG A 220     4341   3014   3818   -183    313   -199
ATOM   1827  CD  ARG A 220      10.997  -1.521  -9.530  1.00 38.76           C  
ANISOU 1827  CD  ARG A 220     5537   4179   5012   -195    306   -246
ATOM   1828  NE  ARG A 220      11.729  -0.200  -9.700  1.00 46.19           N  
ANISOU 1828  NE  ARG A 220     6477   5093   5981   -167    321   -227
ATOM   1829  CZ  ARG A 220      11.301   0.931 -10.207  1.00 44.07           C  
ANISOU 1829  CZ  ARG A 220     6211   4821   5711   -168    314   -260
ATOM   1830  NH1 ARG A 220      10.049   1.052 -10.655  1.00 42.18           N  
ANISOU 1830  NH1 ARG A 220     5986   4602   5438   -198    291   -308
ATOM   1831  NH2 ARG A 220      12.103   1.968 -10.264  1.00 51.00           N1+
ANISOU 1831  NH2 ARG A 220     7080   5675   6623   -141    331   -248
ATOM   1832  H   ARG A 220       9.988  -4.423  -6.432  1.00 25.59           H  
ATOM   1833  HA  ARG A 220       9.416  -3.627  -9.267  1.00 32.39           H  
ATOM   1834  HB3 ARG A 220      11.989  -4.131  -9.497  1.00 30.33           H  
ATOM   1835  HB2 ARG A 220      11.975  -4.421  -7.815  1.00 30.33           H  
ATOM   1836  HG3 ARG A 220      12.934  -2.437  -8.711  1.00 29.41           H  
ATOM   1837  HG2 ARG A 220      11.738  -2.019  -7.579  1.00 29.41           H  
ATOM   1838  HD3 ARG A 220      10.106  -1.217  -8.980  1.00 38.76           H  
ATOM   1839  HD2 ARG A 220      10.734  -1.982 -10.482  1.00 38.76           H  
ATOM   1840  HE  ARG A 220      12.722  -0.140  -9.527  1.00 46.19           H  
ATOM   1841 HH12 ARG A 220       9.641   1.931 -10.940  1.00 42.18           H  
ATOM   1842 HH11 ARG A 220       9.403   0.277 -10.677  1.00 42.18           H  
ATOM   1843 HH22 ARG A 220      11.731   2.872 -10.517  1.00 51.00           H  
ATOM   1844 HH21 ARG A 220      13.087   1.927 -10.039  1.00 51.00           H  
ATOM   1845  N   GLN A 221      10.512  -6.676  -8.267  1.00 30.60           N  
ANISOU 1845  N   GLN A 221     4459   3216   3950   -282    311   -287
ATOM   1846  CA  GLN A 221      10.526  -8.037  -8.808  1.00 30.63           C  
ANISOU 1846  CA  GLN A 221     4452   3209   3978   -322    328   -322
ATOM   1847  C   GLN A 221      10.246  -9.097  -7.749  1.00 29.20           C  
ANISOU 1847  C   GLN A 221     4238   3087   3768   -324    321   -324
ATOM   1848  O   GLN A 221      10.770  -8.971  -6.648  1.00 35.09           O  
ANISOU 1848  O   GLN A 221     4979   3869   4486   -298    324   -278
ATOM   1849  CB  GLN A 221      11.901  -8.301  -9.461  1.00 28.81           C  
ANISOU 1849  CB  GLN A 221     4232   2917   3797   -345    386   -294
ATOM   1850  CG  GLN A 221      12.219  -7.627 -10.728  1.00 38.37           C  
ANISOU 1850  CG  GLN A 221     5471   4067   5042   -347    396   -305
ATOM   1851  CD  GLN A 221      13.683  -7.881 -11.147  1.00 40.92           C  
ANISOU 1851  CD  GLN A 221     5806   4327   5415   -366    447   -278
ATOM   1852  OE1 GLN A 221      14.583  -7.318 -10.624  1.00 41.28           O  
ANISOU 1852  OE1 GLN A 221     5861   4351   5471   -345    469   -224
ATOM   1853  NE2 GLN A 221      13.949  -8.609 -12.209  1.00 47.92           N  
ANISOU 1853  NE2 GLN A 221     6694   5180   6333   -405    461   -318
ATOM   1854  H   GLN A 221      11.216  -6.446  -7.580  1.00 30.60           H  
ATOM   1855  HA  GLN A 221       9.774  -8.145  -9.589  1.00 30.63           H  
ATOM   1856  HB3 GLN A 221      12.107  -9.368  -9.381  1.00 28.81           H  
ATOM   1857  HB2 GLN A 221      12.700  -7.879  -8.852  1.00 28.81           H  
ATOM   1858  HG3 GLN A 221      12.044  -6.558 -10.609  1.00 38.37           H  
ATOM   1859  HG2 GLN A 221      11.569  -8.104 -11.461  1.00 38.37           H  
ATOM   1860 HE22 GLN A 221      14.947  -8.748 -12.273  1.00 47.92           H  
ATOM   1861 HE21 GLN A 221      13.252  -9.241 -12.576  1.00 47.92           H  
ATOM   1862  N   ARG A 222       9.480 -10.190  -8.078  1.00 32.49           N  
ANISOU 1862  N   ARG A 222     4635   3514   4196   -355    311   -380
ATOM   1863  CA  ARG A 222       9.133 -11.285  -7.104  1.00 31.22           C  
ANISOU 1863  CA  ARG A 222     4437   3411   4016   -361    307   -398
ATOM   1864  C   ARG A 222      10.319 -12.152  -6.769  1.00 32.98           C  
ANISOU 1864  C   ARG A 222     4645   3618   4266   -396    373   -374
ATOM   1865  O   ARG A 222      11.063 -12.435  -7.741  1.00 33.21           O  
ANISOU 1865  O   ARG A 222     4692   3588   4338   -422    411   -363
ATOM   1866  CB  ARG A 222       8.029 -12.105  -7.703  1.00 42.38           C  
ANISOU 1866  CB  ARG A 222     5829   4845   5427   -372    253   -480
ATOM   1867  CG  ARG A 222       6.633 -11.497  -7.650  1.00 50.01           C  
ANISOU 1867  CG  ARG A 222     6828   5794   6380   -358    194   -512
ATOM   1868  CD  ARG A 222       5.689 -11.825  -8.814  1.00 44.18           C  
ANISOU 1868  CD  ARG A 222     6074   5084   5627   -360    125   -589
ATOM   1869  NE  ARG A 222       5.481 -13.262  -8.840  1.00 44.54           N  
ANISOU 1869  NE  ARG A 222     6080   5138   5707   -389    139   -636
ATOM   1870  CZ  ARG A 222       6.097 -14.163  -9.637  1.00 49.11           C  
ANISOU 1870  CZ  ARG A 222     6662   5666   6330   -424    149   -675
ATOM   1871  NH1 ARG A 222       7.028 -13.929 -10.563  1.00 45.63           N  
ANISOU 1871  NH1 ARG A 222     6267   5164   5906   -435    150   -672
ATOM   1872  NH2 ARG A 222       5.655 -15.385  -9.593  1.00 49.65           N1+
ANISOU 1872  NH2 ARG A 222     6686   5748   6430   -449    160   -721
ATOM   1873  H   ARG A 222       9.339 -10.306  -9.072  1.00 32.49           H  
ATOM   1874  HA  ARG A 222       8.767 -10.810  -6.194  1.00 31.22           H  
ATOM   1875  HB3 ARG A 222       7.931 -13.021  -7.120  1.00 42.38           H  
ATOM   1876  HB2 ARG A 222       8.271 -12.459  -8.706  1.00 42.38           H  
ATOM   1877  HG3 ARG A 222       6.701 -10.419  -7.502  1.00 50.01           H  
ATOM   1878  HG2 ARG A 222       6.216 -11.839  -6.702  1.00 50.01           H  
ATOM   1879  HD3 ARG A 222       6.112 -11.588  -9.791  1.00 44.18           H  
ATOM   1880  HD2 ARG A 222       4.732 -11.330  -8.648  1.00 44.18           H  
ATOM   1881  HE  ARG A 222       4.731 -13.694  -8.320  1.00 44.54           H  
ATOM   1882 HH12 ARG A 222       7.511 -14.550 -11.197  1.00 45.63           H  
ATOM   1883 HH11 ARG A 222       7.206 -12.964 -10.800  1.00 45.63           H  
ATOM   1884 HH22 ARG A 222       5.902 -16.109 -10.252  1.00 49.65           H  
ATOM   1885 HH21 ARG A 222       4.904 -15.714  -9.004  1.00 49.65           H  
ATOM   1886  N   PHE A 223      10.464 -12.585  -5.529  1.00 32.13           N  
ANISOU 1886  N   PHE A 223     4508   3566   4134   -400    387   -369
ATOM   1887  CA  PHE A 223      11.502 -13.580  -5.118  1.00 34.39           C  
ANISOU 1887  CA  PHE A 223     4785   3843   4440   -442    454   -346
ATOM   1888  C   PHE A 223      10.784 -14.638  -4.109  1.00 35.59           C  
ANISOU 1888  C   PHE A 223     4888   4063   4571   -459    460   -383
ATOM   1889  O   PHE A 223       9.825 -14.332  -3.427  1.00 35.17           O  
ANISOU 1889  O   PHE A 223     4811   4069   4483   -430    413   -415
ATOM   1890  CB  PHE A 223      12.744 -12.884  -4.395  1.00 35.35           C  
ANISOU 1890  CB  PHE A 223     4945   3939   4549   -432    494   -256
ATOM   1891  CG  PHE A 223      12.506 -12.184  -3.006  1.00 34.09           C  
ANISOU 1891  CG  PHE A 223     4789   3831   4333   -390    474   -217
ATOM   1892  CD1 PHE A 223      12.362 -12.945  -1.807  1.00 34.88           C  
ANISOU 1892  CD1 PHE A 223     4861   3994   4396   -401    489   -221
ATOM   1893  CD2 PHE A 223      12.113 -10.788  -2.936  1.00 33.05           C  
ANISOU 1893  CD2 PHE A 223     4686   3685   4185   -343    442   -177
ATOM   1894  CE1 PHE A 223      12.138 -12.346  -0.569  1.00 33.37           C  
ANISOU 1894  CE1 PHE A 223     4678   3849   4152   -363    469   -184
ATOM   1895  CE2 PHE A 223      11.918 -10.152  -1.679  1.00 33.15           C  
ANISOU 1895  CE2 PHE A 223     4703   3743   4149   -304    421   -141
ATOM   1896  CZ  PHE A 223      11.943 -11.014  -0.529  1.00 34.71           C  
ANISOU 1896  CZ  PHE A 223     4879   4000   4308   -313    433   -142
ATOM   1897  H   PHE A 223       9.758 -12.388  -4.833  1.00 32.13           H  
ATOM   1898  HA  PHE A 223      11.880 -14.132  -5.979  1.00 34.39           H  
ATOM   1899  HB3 PHE A 223      13.209 -12.176  -5.081  1.00 35.35           H  
ATOM   1900  HB2 PHE A 223      13.571 -13.563  -4.186  1.00 35.35           H  
ATOM   1901  HD1 PHE A 223      12.472 -14.017  -1.876  1.00 34.88           H  
ATOM   1902  HD2 PHE A 223      12.060 -10.272  -3.883  1.00 33.05           H  
ATOM   1903  HE1 PHE A 223      12.175 -12.981   0.304  1.00 33.37           H  
ATOM   1904  HE2 PHE A 223      11.700  -9.098  -1.584  1.00 33.15           H  
ATOM   1905  HZ  PHE A 223      11.793 -10.549   0.434  1.00 34.71           H  
ATOM   1906  N   LYS A 224      11.403 -15.822  -4.024  1.00 37.04           N  
ANISOU 1906  N   LYS A 224     5056   4239   4778   -510    521   -382
ATOM   1907  CA  LYS A 224      11.219 -16.819  -3.036  1.00 40.43           C  
ANISOU 1907  CA  LYS A 224     5437   4731   5194   -539    548   -418
ATOM   1908  C   LYS A 224      12.371 -16.706  -2.050  1.00 38.95           C  
ANISOU 1908  C   LYS A 224     5274   4546   4980   -563    615   -343
ATOM   1909  O   LYS A 224      13.538 -16.354  -2.361  1.00 34.12           O  
ANISOU 1909  O   LYS A 224     4694   3876   4394   -599    664   -302
ATOM   1910  CB  LYS A 224      11.213 -18.226  -3.745  1.00 41.13           C  
ANISOU 1910  CB  LYS A 224     5483   4808   5335   -588    563   -493
ATOM   1911  CG  LYS A 224      12.370 -18.615  -4.568  1.00 45.07           C  
ANISOU 1911  CG  LYS A 224     5934   5355   5834   -638    620   -520
ATOM   1912  CD  LYS A 224      12.133 -19.947  -5.242  1.00 53.94           C  
ANISOU 1912  CD  LYS A 224     7022   6450   7022   -691    642   -584
ATOM   1913  CE  LYS A 224      13.170 -20.214  -6.336  1.00 53.46           C  
ANISOU 1913  CE  LYS A 224     7012   6303   6999   -719    679   -533
ATOM   1914  NZ  LYS A 224      12.916 -21.548  -6.930  1.00 47.24           N1+
ANISOU 1914  NZ  LYS A 224     6193   5481   6276   -769    696   -594
ATOM   1915  H   LYS A 224      12.181 -16.037  -4.632  1.00 37.04           H  
ATOM   1916  HA  LYS A 224      10.345 -16.589  -2.428  1.00 40.43           H  
ATOM   1917  HB3 LYS A 224      10.364 -18.184  -4.427  1.00 41.13           H  
ATOM   1918  HB2 LYS A 224      11.070 -19.054  -3.051  1.00 41.13           H  
ATOM   1919  HG3 LYS A 224      13.203 -18.692  -3.869  1.00 45.07           H  
ATOM   1920  HG2 LYS A 224      12.491 -17.742  -5.209  1.00 45.07           H  
ATOM   1921  HD3 LYS A 224      11.141 -20.025  -5.685  1.00 53.94           H  
ATOM   1922  HD2 LYS A 224      12.351 -20.725  -4.509  1.00 53.94           H  
ATOM   1923  HE3 LYS A 224      14.119 -20.312  -5.808  1.00 53.46           H  
ATOM   1924  HE2 LYS A 224      13.213 -19.433  -7.095  1.00 53.46           H  
ATOM   1925  HZ1 LYS A 224      12.918 -22.317  -6.276  1.00 47.24           H  
ATOM   1926  HZ2 LYS A 224      12.006 -21.451  -7.358  1.00 47.24           H  
ATOM   1927  HZ3 LYS A 224      13.683 -21.771  -7.548  1.00 47.24           H  
ATOM   1928  N   VAL A 225      12.049 -16.900  -0.753  1.00 38.23           N  
ANISOU 1928  N   VAL A 225     5174   4519   4834   -546    616   -327
ATOM   1929  CA  VAL A 225      13.060 -16.908   0.378  1.00 35.80           C  
ANISOU 1929  CA  VAL A 225     4901   4210   4490   -567    673   -252
ATOM   1930  C   VAL A 225      13.771 -18.336   0.413  1.00 45.85           C  
ANISOU 1930  C   VAL A 225     6156   5480   5784   -644    748   -267
ATOM   1931  O   VAL A 225      13.009 -19.332   0.286  1.00 44.01           O  
ANISOU 1931  O   VAL A 225     5861   5298   5562   -673    760   -342
ATOM   1932  CB  VAL A 225      12.470 -16.655   1.753  1.00 35.30           C  
ANISOU 1932  CB  VAL A 225     4831   4221   4362   -534    656   -239
ATOM   1933  CG1 VAL A 225      13.484 -16.312   2.837  1.00 37.12           C  
ANISOU 1933  CG1 VAL A 225     5105   4448   4550   -563    717   -164
ATOM   1934  CG2 VAL A 225      11.492 -15.459   1.708  1.00 44.13           C  
ANISOU 1934  CG2 VAL A 225     5970   5338   5460   -461    583   -219
ATOM   1935  H   VAL A 225      11.094 -17.095  -0.485  1.00 38.23           H  
ATOM   1936  HA  VAL A 225      13.891 -16.220   0.221  1.00 35.80           H  
ATOM   1937  HB  VAL A 225      11.930 -17.518   2.143  1.00 35.30           H  
ATOM   1938 HG11 VAL A 225      13.045 -16.049   3.799  1.00 37.12           H  
ATOM   1939 HG12 VAL A 225      14.232 -17.100   2.931  1.00 37.12           H  
ATOM   1940 HG13 VAL A 225      14.166 -15.501   2.578  1.00 37.12           H  
ATOM   1941 HG21 VAL A 225      11.978 -14.485   1.643  1.00 44.13           H  
ATOM   1942 HG22 VAL A 225      10.811 -15.680   0.887  1.00 44.13           H  
ATOM   1943 HG23 VAL A 225      10.886 -15.345   2.606  1.00 44.13           H  
ATOM   1944  N   LEU A 226      15.087 -18.357   0.463  1.00 41.66           N  
ANISOU 1944  N   LEU A 226     5679   4888   5261   -677    797   -199
ATOM   1945  CA  LEU A 226      15.882 -19.592   0.637  1.00 39.77           C  
ANISOU 1945  CA  LEU A 226     5437   4640   5032   -757    873   -199
ATOM   1946  C   LEU A 226      16.246 -19.873   2.076  1.00 40.06           C  
ANISOU 1946  C   LEU A 226     5507   4709   5006   -784    923   -142
ATOM   1947  O   LEU A 226      16.438 -20.983   2.531  1.00 33.52           O  
ANISOU 1947  O   LEU A 226     4649   3921   4165   -847    983   -170
ATOM   1948  CB  LEU A 226      17.110 -19.569  -0.283  1.00 36.59           C  
ANISOU 1948  CB  LEU A 226     5080   4143   4679   -785    895   -162
ATOM   1949  CG  LEU A 226      16.798 -19.305  -1.776  1.00 38.07           C  
ANISOU 1949  CG  LEU A 226     5234   4296   4933   -781    863   -226
ATOM   1950  CD1 LEU A 226      18.076 -19.382  -2.681  1.00 40.10           C  
ANISOU 1950  CD1 LEU A 226     5548   4458   5232   -794    877   -179
ATOM   1951  CD2 LEU A 226      15.764 -20.187  -2.449  1.00 43.09           C  
ANISOU 1951  CD2 LEU A 226     5800   4973   5600   -834    891   -312
ATOM   1952  H   LEU A 226      15.514 -17.455   0.617  1.00 41.66           H  
ATOM   1953  HA  LEU A 226      15.253 -20.462   0.446  1.00 39.77           H  
ATOM   1954  HB3 LEU A 226      17.677 -20.497  -0.204  1.00 36.59           H  
ATOM   1955  HB2 LEU A 226      17.644 -18.633  -0.121  1.00 36.59           H  
ATOM   1956  HG  LEU A 226      16.336 -18.319  -1.802  1.00 38.07           H  
ATOM   1957 HD11 LEU A 226      18.046 -20.138  -3.465  1.00 40.10           H  
ATOM   1958 HD12 LEU A 226      18.159 -18.465  -3.264  1.00 40.10           H  
ATOM   1959 HD13 LEU A 226      18.955 -19.536  -2.055  1.00 40.10           H  
ATOM   1960 HD21 LEU A 226      14.747 -19.950  -2.137  1.00 43.09           H  
ATOM   1961 HD22 LEU A 226      15.928 -20.297  -3.521  1.00 43.09           H  
ATOM   1962 HD23 LEU A 226      15.901 -21.233  -2.176  1.00 43.09           H  
ATOM   1963  N   GLU A 227      16.515 -18.771   2.768  1.00 38.92           N  
ANISOU 1963  N   GLU A 227     5422   4547   4817   -739    899    -66
ATOM   1964  CA  GLU A 227      17.031 -18.647   4.098  1.00 41.51           C  
ANISOU 1964  CA  GLU A 227     5799   4892   5080   -763    940     -2
ATOM   1965  C   GLU A 227      16.869 -17.199   4.592  1.00 37.08           C  
ANISOU 1965  C   GLU A 227     5281   4333   4475   -687    884     54
ATOM   1966  O   GLU A 227      16.995 -16.268   3.789  1.00 38.27           O  
ANISOU 1966  O   GLU A 227     5449   4438   4653   -631    830     72
ATOM   1967  CB  GLU A 227      18.443 -19.228   4.201  1.00 48.98           C  
ANISOU 1967  CB  GLU A 227     6813   5765   6032   -827    998     61
ATOM   1968  CG  GLU A 227      19.318 -18.804   5.454  1.00 53.77           C  
ANISOU 1968  CG  GLU A 227     7384   6388   6660   -918   1072     15
ATOM   1969  CD  GLU A 227      20.696 -19.439   5.494  1.00 56.73           C  
ANISOU 1969  CD  GLU A 227     7722   6852   6979   -957   1119    -17
ATOM   1970  OE1 GLU A 227      21.113 -20.023   4.467  1.00 53.81           O  
ANISOU 1970  OE1 GLU A 227     7372   6525   6548   -917   1098     12
ATOM   1971  OE2 GLU A 227      21.418 -19.433   6.576  1.00 50.60           O1-
ANISOU 1971  OE2 GLU A 227     6894   6108   6223  -1027   1176    -76
ATOM   1972  H   GLU A 227      16.531 -17.858   2.336  1.00 38.92           H  
ATOM   1973  HA  GLU A 227      16.416 -19.260   4.756  1.00 41.51           H  
ATOM   1974  HB3 GLU A 227      19.006 -18.894   3.330  1.00 48.98           H  
ATOM   1975  HB2 GLU A 227      18.499 -20.317   4.199  1.00 48.98           H  
ATOM   1976  HG3 GLU A 227      18.880 -19.099   6.408  1.00 53.77           H  
ATOM   1977  HG2 GLU A 227      19.379 -17.724   5.589  1.00 53.77           H  
ATOM   1978  N   LEU A 228      16.754 -16.999   5.889  1.00 39.39           N  
ANISOU 1978  N   LEU A 228     5586   4680   4700   -688    899     76
ATOM   1979  CA  LEU A 228      16.856 -15.752   6.639  1.00 42.26           C  
ANISOU 1979  CA  LEU A 228     5991   5049   5017   -621    848    130
ATOM   1980  C   LEU A 228      18.055 -15.822   7.528  1.00 38.41           C  
ANISOU 1980  C   LEU A 228     5588   4537   4470   -647    883    216
ATOM   1981  O   LEU A 228      18.435 -16.867   8.071  1.00 40.66           O  
ANISOU 1981  O   LEU A 228     5884   4838   4726   -720    951    218
ATOM   1982  CB  LEU A 228      15.563 -15.487   7.467  1.00 37.22           C  
ANISOU 1982  CB  LEU A 228     5291   4502   4349   -577    809     73
ATOM   1983  CG  LEU A 228      14.346 -15.148   6.459  1.00 44.80           C  
ANISOU 1983  CG  LEU A 228     6221   5471   5331   -499    726     44
ATOM   1984  CD1 LEU A 228      12.924 -15.281   6.985  1.00 50.09           C  
ANISOU 1984  CD1 LEU A 228     6879   6080   6072   -497    708     20
ATOM   1985  CD2 LEU A 228      14.470 -13.884   5.683  1.00 45.41           C  
ANISOU 1985  CD2 LEU A 228     6224   5639   5390   -486    706    -36
ATOM   1986  H   LEU A 228      16.644 -17.840   6.437  1.00 39.39           H  
ATOM   1987  HA  LEU A 228      17.040 -14.881   6.010  1.00 42.26           H  
ATOM   1988  HB3 LEU A 228      15.780 -14.671   8.155  1.00 37.22           H  
ATOM   1989  HB2 LEU A 228      15.312 -16.378   8.042  1.00 37.22           H  
ATOM   1990  HG  LEU A 228      14.445 -15.955   5.732  1.00 44.80           H  
ATOM   1991 HD11 LEU A 228      12.206 -14.505   6.716  1.00 50.09           H  
ATOM   1992 HD12 LEU A 228      12.492 -16.214   6.624  1.00 50.09           H  
ATOM   1993 HD13 LEU A 228      12.879 -15.316   8.074  1.00 50.09           H  
ATOM   1994 HD21 LEU A 228      14.286 -14.013   4.616  1.00 45.41           H  
ATOM   1995 HD22 LEU A 228      13.771 -13.132   6.048  1.00 45.41           H  
ATOM   1996 HD23 LEU A 228      15.360 -13.270   5.817  1.00 45.41           H  
ATOM   1997  N   ARG A 229      18.699 -14.675   7.745  1.00 38.82           N  
ANISOU 1997  N   ARG A 229     5701   4548   4502   -590    835    284
ATOM   1998  CA  ARG A 229      19.808 -14.481   8.677  1.00 42.91           C  
ANISOU 1998  CA  ARG A 229     6310   5033   4961   -606    852    368
ATOM   1999  C   ARG A 229      19.615 -13.070   9.303  1.00 43.55           C  
ANISOU 1999  C   ARG A 229     6419   5121   5007   -523    782    408
ATOM   2000  O   ARG A 229      18.634 -12.338   9.061  1.00 45.46           O  
ANISOU 2000  O   ARG A 229     6653   5329   5291   -458    721    410
ATOM   2001  CB  ARG A 229      21.102 -14.577   7.891  1.00 41.23           C  
ANISOU 2001  CB  ARG A 229     6170   4716   4781   -637    867    426
ATOM   2002  CG  ARG A 229      21.411 -15.943   7.203  1.00 44.12           C  
ANISOU 2002  CG  ARG A 229     6643   5034   5087   -648    871    516
ATOM   2003  CD  ARG A 229      22.778 -16.118   6.571  1.00 45.28           C  
ANISOU 2003  CD  ARG A 229     6862   5072   5270   -677    878    568
ATOM   2004  NE  ARG A 229      23.864 -16.008   7.580  1.00 45.83           N  
ANISOU 2004  NE  ARG A 229     6929   5080   5403   -603    811    575
ATOM   2005  CZ  ARG A 229      24.281 -17.027   8.371  1.00 45.13           C  
ANISOU 2005  CZ  ARG A 229     6891   4895   5360   -608    801    610
ATOM   2006  NH1 ARG A 229      23.824 -18.252   8.231  1.00 35.07           N  
ANISOU 2006  NH1 ARG A 229     5680   3570   4075   -684    850    645
ATOM   2007  NH2 ARG A 229      25.142 -16.824   9.288  1.00 50.35           N1+
ANISOU 2007  NH2 ARG A 229     7541   5510   6078   -537    742    607
ATOM   2008  H   ARG A 229      18.303 -13.891   7.247  1.00 38.82           H  
ATOM   2009  HA  ARG A 229      19.794 -15.326   9.365  1.00 42.91           H  
ATOM   2010  HB3 ARG A 229      21.970 -14.382   8.521  1.00 41.23           H  
ATOM   2011  HB2 ARG A 229      21.202 -13.718   7.227  1.00 41.23           H  
ATOM   2012  HG3 ARG A 229      20.673 -16.105   6.417  1.00 44.12           H  
ATOM   2013  HG2 ARG A 229      21.198 -16.712   7.946  1.00 44.12           H  
ATOM   2014  HD3 ARG A 229      22.769 -15.425   5.730  1.00 45.28           H  
ATOM   2015  HD2 ARG A 229      22.830 -17.141   6.197  1.00 45.28           H  
ATOM   2016  HE  ARG A 229      24.177 -15.080   7.824  1.00 45.83           H  
ATOM   2017 HH12 ARG A 229      24.022 -18.964   8.920  1.00 35.07           H  
ATOM   2018 HH11 ARG A 229      23.249 -18.507   7.440  1.00 35.07           H  
ATOM   2019 HH22 ARG A 229      25.331 -17.432  10.071  1.00 50.35           H  
ATOM   2020 HH21 ARG A 229      25.703 -15.984   9.286  1.00 50.35           H  
ATOM   2021  N   THR A 230      20.540 -12.763  10.230  1.00 34.76           N  
ANISOU 2021  N   THR A 230     5338   4052   3817   -527    793    436
ATOM   2022  CA  THR A 230      20.580 -11.547  10.962  1.00 42.06           C  
ANISOU 2022  CA  THR A 230     6310   4966   4703   -457    730    490
ATOM   2023  C   THR A 230      22.010 -10.976  10.885  1.00 50.12           C  
ANISOU 2023  C   THR A 230     7443   5900   5702   -473    733    580
ATOM   2024  O   THR A 230      22.921 -11.705  11.307  1.00 51.31           O  
ANISOU 2024  O   THR A 230     7641   6028   5826   -552    797    604
ATOM   2025  CB  THR A 230      20.100 -11.681  12.436  1.00 50.40           C  
ANISOU 2025  CB  THR A 230     7347   6114   5687   -445    730    472
ATOM   2026  OG1 THR A 230      18.947 -12.523  12.416  1.00 60.31           O  
ANISOU 2026  OG1 THR A 230     8504   7442   6968   -415    706    390
ATOM   2027  CG2 THR A 230      19.788 -10.393  13.192  1.00 53.84           C  
ANISOU 2027  CG2 THR A 230     7846   6530   6079   -378    667    537
ATOM   2028  H   THR A 230      21.248 -13.402  10.562  1.00 34.76           H  
ATOM   2029  HA  THR A 230      19.953 -10.810  10.460  1.00 42.06           H  
ATOM   2030  HB  THR A 230      20.853 -12.212  13.018  1.00 50.40           H  
ATOM   2031  HG1 THR A 230      19.043 -13.444  12.166  1.00 60.31           H  
ATOM   2032 HG21 THR A 230      19.508 -10.463  14.243  1.00 53.84           H  
ATOM   2033 HG22 THR A 230      20.722  -9.832  13.181  1.00 53.84           H  
ATOM   2034 HG23 THR A 230      18.978  -9.882  12.671  1.00 53.84           H  
ATOM   2035  N   GLN A 231      22.189  -9.680  10.574  1.00 54.20           N  
ANISOU 2035  N   GLN A 231     6896   6348   7351    702   -792    962
ATOM   2036  CA  GLN A 231      23.476  -8.986  10.593  1.00 57.36           C  
ANISOU 2036  CA  GLN A 231     7239   6768   7787    782   -743   1016
ATOM   2037  C   GLN A 231      23.908  -8.630  12.081  1.00 61.73           C  
ANISOU 2037  C   GLN A 231     7708   7477   8270    877   -740   1039
ATOM   2038  O   GLN A 231      23.044  -8.620  12.965  1.00 63.68           O  
ANISOU 2038  O   GLN A 231     7939   7812   8444    878   -777   1008
ATOM   2039  CB  GLN A 231      23.209  -7.680   9.787  1.00 57.68           C  
ANISOU 2039  CB  GLN A 231     7312   6750   7853    740   -714    948
ATOM   2040  CG  GLN A 231      23.234  -7.972   8.299  1.00 56.20           C  
ANISOU 2040  CG  GLN A 231     7197   6417   7741    662   -709    930
ATOM   2041  CD  GLN A 231      22.850  -6.836   7.329  1.00 68.88           C  
ANISOU 2041  CD  GLN A 231     8829   7972   9370    631   -677    868
ATOM   2042  OE1 GLN A 231      21.958  -6.081   7.565  1.00 73.32           O  
ANISOU 2042  OE1 GLN A 231     9396   8587   9875    613   -681    794
ATOM   2043  NE2 GLN A 231      23.614  -6.614   6.269  1.00 67.69           N  
ANISOU 2043  NE2 GLN A 231     8694   7717   9309    625   -641    897
ATOM   2044  H   GLN A 231      21.360  -9.115  10.456  1.00 54.20           H  
ATOM   2045  HA  GLN A 231      24.235  -9.681  10.232  1.00 57.36           H  
ATOM   2046  HB3 GLN A 231      23.845  -6.859  10.118  1.00 57.68           H  
ATOM   2047  HB2 GLN A 231      22.229  -7.245   9.985  1.00 57.68           H  
ATOM   2048  HG3 GLN A 231      22.671  -8.877   8.073  1.00 56.20           H  
ATOM   2049  HG2 GLN A 231      24.272  -8.156   8.020  1.00 56.20           H  
ATOM   2050 HE22 GLN A 231      23.489  -5.808   5.673  1.00 67.69           H  
ATOM   2051 HE21 GLN A 231      24.276  -7.331   6.009  1.00 67.69           H  
ATOM   2052  N   SER A 232      25.145  -8.311  12.350  1.00 63.62           N  
ANISOU 2052  N   SER A 232     7890   7751   8531    958   -693   1090
ATOM   2053  CA  SER A 232      25.779  -7.789  13.604  1.00 61.00           C  
ANISOU 2053  CA  SER A 232     7480   7577   8120   1043   -679   1089
ATOM   2054  C   SER A 232      25.130  -6.520  14.202  1.00 69.03           C  
ANISOU 2054  C   SER A 232     8477   8693   9060   1027   -716   1003
ATOM   2055  O   SER A 232      25.185  -6.264  15.397  1.00 71.45           O  
ANISOU 2055  O   SER A 232     8728   9129   9291   1074   -741    994
ATOM   2056  CB  SER A 232      27.370  -7.614  13.381  1.00 62.28           C  
ANISOU 2056  CB  SER A 232     7599   7750   8316   1108   -612   1131
ATOM   2057  OG  SER A 232      27.921  -6.970  12.235  1.00 74.99           O  
ANISOU 2057  OG  SER A 232     9131   9508   9852   1178   -599   1127
ATOM   2058  H   SER A 232      25.819  -8.417  11.605  1.00 63.62           H  
ATOM   2059  HA  SER A 232      25.693  -8.581  14.348  1.00 61.00           H  
ATOM   2060  HB3 SER A 232      27.830  -8.601  13.351  1.00 62.28           H  
ATOM   2061  HB2 SER A 232      27.776  -7.143  14.276  1.00 62.28           H  
ATOM   2062  HG  SER A 232      27.884  -7.546  11.468  1.00 74.99           H  
ATOM   2063  N   ASP A 233      24.565  -5.742  13.254  1.00 75.60           N  
ANISOU 2063  N   ASP A 233     9361   9463   9900    947   -713    911
ATOM   2064  CA  ASP A 233      23.764  -4.542  13.491  1.00 70.65           C  
ANISOU 2064  CA  ASP A 233     8728   8913   9203    908   -735    797
ATOM   2065  C   ASP A 233      22.264  -4.805  13.894  1.00 67.46           C  
ANISOU 2065  C   ASP A 233     8368   8498   8764    832   -781    733
ATOM   2066  O   ASP A 233      21.465  -3.878  14.004  1.00 77.17           O  
ANISOU 2066  O   ASP A 233     9593   9785   9944    796   -796    636
ATOM   2067  CB  ASP A 233      23.742  -3.759  12.175  1.00 70.90           C  
ANISOU 2067  CB  ASP A 233     8800   8878   9260    854   -709    728
ATOM   2068  CG  ASP A 233      25.095  -3.486  11.417  1.00 76.04           C  
ANISOU 2068  CG  ASP A 233     9540   9364   9987    778   -700    733
ATOM   2069  OD1 ASP A 233      25.403  -4.297  10.518  1.00 79.31           O  
ANISOU 2069  OD1 ASP A 233     9991   9716  10429    751   -722    772
ATOM   2070  OD2 ASP A 233      25.858  -2.623  11.826  1.00 62.37           O1-
ANISOU 2070  OD2 ASP A 233     7838   7571   8287    748   -672    696
ATOM   2071  H   ASP A 233      24.678  -5.905  12.263  1.00 75.60           H  
ATOM   2072  HA  ASP A 233      24.275  -3.952  14.252  1.00 70.65           H  
ATOM   2073  HB3 ASP A 233      23.358  -2.759  12.375  1.00 70.90           H  
ATOM   2074  HB2 ASP A 233      23.098  -4.195  11.412  1.00 70.90           H  
ATOM   2075  N   GLY A 234      21.939  -6.091  14.127  1.00 58.83           N  
ANISOU 2075  N   GLY A 234     7317   7336   7701    809   -801    786
ATOM   2076  CA  GLY A 234      20.610  -6.613  14.379  1.00 61.24           C  
ANISOU 2076  CA  GLY A 234     7668   7623   7978    738   -839    737
ATOM   2077  C   GLY A 234      19.582  -6.547  13.242  1.00 60.64           C  
ANISOU 2077  C   GLY A 234     7682   7428   7931    631   -842    671
ATOM   2078  O   GLY A 234      18.404  -6.903  13.418  1.00 57.85           O  
ANISOU 2078  O   GLY A 234     7378   7029   7573    574   -868    660
ATOM   2079  H   GLY A 234      22.611  -6.834  14.002  1.00 58.83           H  
ATOM   2080  HA3 GLY A 234      20.166  -6.065  15.211  1.00 61.24           H  
ATOM   2081  HA2 GLY A 234      20.851  -7.614  14.736  1.00 61.24           H  
ATOM   2082  N   ILE A 235      19.986  -6.084  12.035  1.00 59.04           N  
ANISOU 2082  N   ILE A 235     7502   7177   7755    606   -815    630
ATOM   2083  CA  ILE A 235      19.080  -5.941  10.911  1.00 55.43           C  
ANISOU 2083  CA  ILE A 235     7129   6607   7325    512   -815    575
ATOM   2084  C   ILE A 235      18.925  -7.317  10.266  1.00 49.78           C  
ANISOU 2084  C   ILE A 235     6461   5786   6668    490   -823    641
ATOM   2085  O   ILE A 235      19.904  -8.043  10.164  1.00 48.42           O  
ANISOU 2085  O   ILE A 235     6260   5594   6542    545   -806    722
ATOM   2086  CB  ILE A 235      19.686  -4.920   9.859  1.00 55.49           C  
ANISOU 2086  CB  ILE A 235     7145   6590   7350    501   -782    524
ATOM   2087  CG1 ILE A 235      19.610  -3.465  10.435  1.00 52.10           C  
ANISOU 2087  CG1 ILE A 235     6680   6253   6863    499   -780    439
ATOM   2088  CG2 ILE A 235      19.164  -4.970   8.407  1.00 53.21           C  
ANISOU 2088  CG2 ILE A 235     6941   6177   7099    420   -778    490
ATOM   2089  CD1 ILE A 235      20.529  -2.469   9.735  1.00 53.13           C  
ANISOU 2089  CD1 ILE A 235     6815   6368   7004    488   -747    385
ATOM   2090  H   ILE A 235      20.929  -5.738  11.931  1.00 59.04           H  
ATOM   2091  HA  ILE A 235      18.176  -5.483  11.312  1.00 55.43           H  
ATOM   2092  HB  ILE A 235      20.747  -5.042   9.641  1.00 55.49           H  
ATOM   2093 HG13 ILE A 235      19.777  -3.570  11.507  1.00 52.10           H  
ATOM   2094 HG12 ILE A 235      18.595  -3.072  10.376  1.00 52.10           H  
ATOM   2095 HG21 ILE A 235      19.296  -5.935   7.917  1.00 53.21           H  
ATOM   2096 HG22 ILE A 235      18.108  -4.732   8.280  1.00 53.21           H  
ATOM   2097 HG23 ILE A 235      19.743  -4.299   7.773  1.00 53.21           H  
ATOM   2098 HD11 ILE A 235      21.020  -1.696  10.327  1.00 53.13           H  
ATOM   2099 HD12 ILE A 235      21.240  -3.038   9.134  1.00 53.13           H  
ATOM   2100 HD13 ILE A 235      19.881  -2.003   8.993  1.00 53.13           H  
ATOM   2101  N   GLN A 236      17.747  -7.629   9.767  1.00 42.30           N  
ANISOU 2101  N   GLN A 236     5582   4771   5719    412   -844    606
ATOM   2102  CA  GLN A 236      17.470  -8.899   9.071  1.00 41.02           C  
ANISOU 2102  CA  GLN A 236     5464   4517   5605    382   -857    655
ATOM   2103  C   GLN A 236      17.814  -8.819   7.641  1.00 37.16           C  
ANISOU 2103  C   GLN A 236     5022   3927   5169    340   -837    628
ATOM   2104  O   GLN A 236      17.563  -7.852   6.926  1.00 35.74           O  
ANISOU 2104  O   GLN A 236     4864   3740   4976    310   -820    558
ATOM   2105  CB  GLN A 236      15.932  -9.123   9.297  1.00 38.96           C  
ANISOU 2105  CB  GLN A 236     5247   4246   5310    324   -891    635
ATOM   2106  CG  GLN A 236      15.497 -10.586   8.913  1.00 46.26           C  
ANISOU 2106  CG  GLN A 236     6182   5130   6264    326   -915    712
ATOM   2107  CD  GLN A 236      14.037 -10.755   8.715  1.00 48.92           C  
ANISOU 2107  CD  GLN A 236     6539   5494   6554    296   -946    708
ATOM   2108  OE1 GLN A 236      13.338  -9.895   8.177  1.00 42.41           O  
ANISOU 2108  OE1 GLN A 236     5719   4717   5678    273   -946    646
ATOM   2109  NE2 GLN A 236      13.487 -11.891   9.076  1.00 53.20           N  
ANISOU 2109  NE2 GLN A 236     7090   6005   7118    296   -968    775
ATOM   2110  H   GLN A 236      17.003  -6.961   9.622  1.00 42.30           H  
ATOM   2111  HA  GLN A 236      17.948  -9.759   9.539  1.00 41.02           H  
ATOM   2112  HB3 GLN A 236      15.360  -8.357   8.773  1.00 38.96           H  
ATOM   2113  HB2 GLN A 236      15.786  -9.141  10.377  1.00 38.96           H  
ATOM   2114  HG3 GLN A 236      15.723 -11.376   9.629  1.00 46.26           H  
ATOM   2115  HG2 GLN A 236      16.004 -10.870   7.991  1.00 46.26           H  
ATOM   2116 HE22 GLN A 236      12.533 -12.097   8.817  1.00 53.20           H  
ATOM   2117 HE21 GLN A 236      14.091 -12.690   9.210  1.00 53.20           H  
ATOM   2118  N   GLN A 237      18.521  -9.869   7.239  1.00 39.43           N  
ANISOU 2118  N   GLN A 237     5322   4139   5521    338   -836    684
ATOM   2119  CA  GLN A 237      19.051 -10.093   5.911  1.00 38.28           C  
ANISOU 2119  CA  GLN A 237     5220   3892   5432    294   -819    656
ATOM   2120  C   GLN A 237      18.463 -11.375   5.369  1.00 36.51           C  
ANISOU 2120  C   GLN A 237     5047   3601   5223    234   -851    657
ATOM   2121  O   GLN A 237      18.564 -12.433   5.979  1.00 39.07           O  
ANISOU 2121  O   GLN A 237     5358   3940   5546    246   -876    714
ATOM   2122  CB  GLN A 237      20.614 -10.201   5.959  1.00 45.39           C  
ANISOU 2122  CB  GLN A 237     6081   4755   6411    349   -779    714
ATOM   2123  CG  GLN A 237      21.253 -10.084   4.502  1.00 47.11           C  
ANISOU 2123  CG  GLN A 237     6329   4900   6671    319   -746    660
ATOM   2124  CD  GLN A 237      22.816 -10.348   4.667  1.00 53.68           C  
ANISOU 2124  CD  GLN A 237     7112   5774   7509    383   -701    671
ATOM   2125  OE1 GLN A 237      23.272 -11.431   5.055  1.00 54.32           O  
ANISOU 2125  OE1 GLN A 237     7131   5936   7572    456   -692    728
ATOM   2126  NE2 GLN A 237      23.632  -9.386   4.203  1.00 53.74           N  
ANISOU 2126  NE2 GLN A 237     7147   5732   7540    357   -673    616
ATOM   2127  H   GLN A 237      18.507 -10.778   7.680  1.00 39.43           H  
ATOM   2128  HA  GLN A 237      18.723  -9.232   5.329  1.00 38.28           H  
ATOM   2129  HB3 GLN A 237      20.919 -11.013   6.619  1.00 45.39           H  
ATOM   2130  HB2 GLN A 237      20.946  -9.355   6.561  1.00 45.39           H  
ATOM   2131  HG3 GLN A 237      21.020  -9.092   4.115  1.00 47.11           H  
ATOM   2132  HG2 GLN A 237      20.739 -10.813   3.876  1.00 47.11           H  
ATOM   2133 HE22 GLN A 237      24.626  -9.522   4.083  1.00 53.74           H  
ATOM   2134 HE21 GLN A 237      23.205  -8.530   3.879  1.00 53.74           H  
ATOM   2135  N   ALA A 238      17.695 -11.234   4.297  1.00 35.57           N  
ANISOU 2135  N   ALA A 238     4983   3416   5115    171   -851    593
ATOM   2136  CA  ALA A 238      17.070 -12.343   3.571  1.00 38.26           C  
ANISOU 2136  CA  ALA A 238     5373   3708   5456    110   -884    580
ATOM   2137  C   ALA A 238      18.006 -12.914   2.427  1.00 36.83           C  
ANISOU 2137  C   ALA A 238     5217   3435   5341     76   -871    551
ATOM   2138  O   ALA A 238      18.802 -12.154   1.796  1.00 38.54           O  
ANISOU 2138  O   ALA A 238     5453   3629   5560     60   -848    491
ATOM   2139  CB  ALA A 238      15.738 -11.810   2.994  1.00 35.73           C  
ANISOU 2139  CB  ALA A 238     5099   3420   5058     60   -903    516
ATOM   2140  H   ALA A 238      17.847 -10.401   3.747  1.00 35.57           H  
ATOM   2141  HA  ALA A 238      16.920 -13.128   4.312  1.00 38.26           H  
ATOM   2142  HB1 ALA A 238      15.875 -11.052   2.223  1.00 35.73           H  
ATOM   2143  HB2 ALA A 238      15.316 -12.631   2.416  1.00 35.73           H  
ATOM   2144  HB3 ALA A 238      15.013 -11.621   3.786  1.00 35.73           H  
ATOM   2145  N   LYS A 239      17.952 -14.241   2.158  1.00 31.02           N  
ANISOU 2145  N   LYS A 239     4479   2647   4660     64   -886    589
ATOM   2146  CA  LYS A 239      18.601 -14.954   1.034  1.00 34.82           C  
ANISOU 2146  CA  LYS A 239     4982   3040   5207     23   -879    551
ATOM   2147  C   LYS A 239      17.494 -15.441   0.138  1.00 29.52           C  
ANISOU 2147  C   LYS A 239     4366   2364   4486    -46   -919    496
ATOM   2148  O   LYS A 239      16.574 -16.049   0.711  1.00 34.01           O  
ANISOU 2148  O   LYS A 239     4937   2946   5040    -59   -953    532
ATOM   2149  CB  LYS A 239      19.593 -16.067   1.451  1.00 41.91           C  
ANISOU 2149  CB  LYS A 239     5839   3881   6205     49   -866    620
ATOM   2150  CG  LYS A 239      20.480 -16.690   0.317  1.00 44.62           C  
ANISOU 2150  CG  LYS A 239     6192   4129   6632     12   -846    573
ATOM   2151  CD  LYS A 239      20.862 -18.041   0.860  1.00 38.69           C  
ANISOU 2151  CD  LYS A 239     5387   3329   5985     48   -812    642
ATOM   2152  CE  LYS A 239      21.763 -18.828  -0.135  1.00 42.90           C  
ANISOU 2152  CE  LYS A 239     5928   3800   6572    -11   -819    599
ATOM   2153  NZ  LYS A 239      21.939 -20.251   0.306  1.00 44.62           N1+
ANISOU 2153  NZ  LYS A 239     6082   3999   6874     25   -766    658
ATOM   2154  H   LYS A 239      17.270 -14.806   2.644  1.00 31.02           H  
ATOM   2155  HA  LYS A 239      19.175 -14.223   0.464  1.00 34.82           H  
ATOM   2156  HB3 LYS A 239      19.049 -16.894   1.907  1.00 41.91           H  
ATOM   2157  HB2 LYS A 239      20.259 -15.624   2.191  1.00 41.91           H  
ATOM   2158  HG3 LYS A 239      21.329 -16.022   0.173  1.00 44.62           H  
ATOM   2159  HG2 LYS A 239      19.997 -16.773  -0.656  1.00 44.62           H  
ATOM   2160  HD3 LYS A 239      19.952 -18.599   1.081  1.00 38.69           H  
ATOM   2161  HD2 LYS A 239      21.279 -17.940   1.862  1.00 38.69           H  
ATOM   2162  HE3 LYS A 239      22.785 -18.457  -0.217  1.00 42.90           H  
ATOM   2163  HE2 LYS A 239      21.316 -18.894  -1.127  1.00 42.90           H  
ATOM   2164  HZ1 LYS A 239      22.630 -20.733  -0.251  1.00 44.62           H  
ATOM   2165  HZ2 LYS A 239      22.318 -20.278   1.242  1.00 44.62           H  
ATOM   2166  HZ3 LYS A 239      21.061 -20.750   0.298  1.00 44.62           H  
ATOM   2167  N   VAL A 240      17.537 -15.040  -1.138  1.00 33.16           N  
ANISOU 2167  N   VAL A 240     4868   2812   4919    -85   -913    413
ATOM   2168  CA  VAL A 240      16.366 -15.039  -1.978  1.00 37.49           C  
ANISOU 2168  CA  VAL A 240     5467   3376   5400   -139   -945    360
ATOM   2169  C   VAL A 240      16.788 -15.526  -3.365  1.00 36.36           C  
ANISOU 2169  C   VAL A 240     5350   3173   5293   -184   -947    293
ATOM   2170  O   VAL A 240      17.939 -15.339  -3.784  1.00 40.57           O  
ANISOU 2170  O   VAL A 240     5876   3658   5880   -179   -915    259
ATOM   2171  CB  VAL A 240      15.691 -13.652  -2.050  1.00 34.63           C  
ANISOU 2171  CB  VAL A 240     5132   3071   4953   -141   -936    320
ATOM   2172  CG1 VAL A 240      15.458 -12.929  -0.697  1.00 39.87           C  
ANISOU 2172  CG1 VAL A 240     5769   3800   5581   -103   -937    375
ATOM   2173  CG2 VAL A 240      16.359 -12.644  -3.055  1.00 31.79           C  
ANISOU 2173  CG2 VAL A 240     4775   2690   4612   -131   -897    270
ATOM   2174  H   VAL A 240      18.354 -14.496  -1.374  1.00 33.16           H  
ATOM   2175  HA  VAL A 240      15.722 -15.796  -1.529  1.00 37.49           H  
ATOM   2176  HB  VAL A 240      14.695 -13.998  -2.326  1.00 34.63           H  
ATOM   2177 HG11 VAL A 240      15.074 -11.927  -0.887  1.00 39.87           H  
ATOM   2178 HG12 VAL A 240      14.750 -13.345   0.019  1.00 39.87           H  
ATOM   2179 HG13 VAL A 240      16.458 -12.932  -0.263  1.00 39.87           H  
ATOM   2180 HG21 VAL A 240      16.354 -13.046  -4.068  1.00 31.79           H  
ATOM   2181 HG22 VAL A 240      15.744 -11.747  -3.127  1.00 31.79           H  
ATOM   2182 HG23 VAL A 240      17.374 -12.383  -2.755  1.00 31.79           H  
ATOM   2183  N   GLN A 241      15.918 -16.218  -4.087  1.00 34.83           N  
ANISOU 2183  N   GLN A 241     5183   2985   5066   -227   -984    271
ATOM   2184  CA  GLN A 241      16.006 -16.381  -5.496  1.00 38.35           C  
ANISOU 2184  CA  GLN A 241     5657   3397   5519   -273   -994    192
ATOM   2185  C   GLN A 241      14.929 -15.570  -6.202  1.00 33.12           C  
ANISOU 2185  C   GLN A 241     5042   2784   4757   -293   -997    134
ATOM   2186  O   GLN A 241      13.683 -15.552  -5.851  1.00 36.11           O  
ANISOU 2186  O   GLN A 241     5438   3219   5063   -294  -1015    159
ATOM   2187  CB  GLN A 241      15.973 -17.894  -5.817  1.00 43.25           C  
ANISOU 2187  CB  GLN A 241     6269   4001   6162   -305  -1034    202
ATOM   2188  CG  GLN A 241      16.236 -18.309  -7.293  1.00 44.48           C  
ANISOU 2188  CG  GLN A 241     6445   4132   6322   -353  -1049    111
ATOM   2189  CD  GLN A 241      16.654 -19.702  -7.491  1.00 46.75           C  
ANISOU 2189  CD  GLN A 241     6709   4393   6659   -382  -1083    120
ATOM   2190  OE1 GLN A 241      16.195 -20.629  -6.805  1.00 42.79           O  
ANISOU 2190  OE1 GLN A 241     6171   3865   6223   -362  -1082    193
ATOM   2191  NE2 GLN A 241      17.540 -19.893  -8.430  1.00 60.50           N  
ANISOU 2191  NE2 GLN A 241     8469   6147   8370   -425  -1111     45
ATOM   2192  H   GLN A 241      15.009 -16.258  -3.650  1.00 34.83           H  
ATOM   2193  HA  GLN A 241      16.973 -16.071  -5.891  1.00 38.35           H  
ATOM   2194  HB3 GLN A 241      15.011 -18.243  -5.441  1.00 43.25           H  
ATOM   2195  HB2 GLN A 241      16.779 -18.269  -5.186  1.00 43.25           H  
ATOM   2196  HG3 GLN A 241      17.037 -17.646  -7.622  1.00 44.48           H  
ATOM   2197  HG2 GLN A 241      15.392 -18.105  -7.951  1.00 44.48           H  
ATOM   2198 HE22 GLN A 241      17.643 -20.836  -8.777  1.00 60.50           H  
ATOM   2199 HE21 GLN A 241      17.884 -19.149  -9.019  1.00 60.50           H  
ATOM   2200  N   ILE A 242      15.305 -14.942  -7.256  1.00 33.89           N  
ANISOU 2200  N   ILE A 242     5160   2859   4857   -305   -975     60
ATOM   2201  CA  ILE A 242      14.511 -14.079  -8.031  1.00 37.44           C  
ANISOU 2201  CA  ILE A 242     5653   3353   5218   -316   -970      8
ATOM   2202  C   ILE A 242      13.645 -14.914  -8.967  1.00 39.55           C  
ANISOU 2202  C   ILE A 242     5947   3650   5430   -352  -1008    -23
ATOM   2203  O   ILE A 242      14.102 -15.794  -9.635  1.00 39.15           O  
ANISOU 2203  O   ILE A 242     5893   3569   5413   -380  -1026    -69
ATOM   2204  CB  ILE A 242      15.323 -13.041  -8.876  1.00 31.58           C  
ANISOU 2204  CB  ILE A 242     4924   2579   4497   -314   -934    -58
ATOM   2205  CG1 ILE A 242      16.149 -12.175  -8.030  1.00 37.44           C  
ANISOU 2205  CG1 ILE A 242     5636   3302   5289   -273   -895    -20
ATOM   2206  CG2 ILE A 242      14.482 -12.243  -9.915  1.00 42.81           C  
ANISOU 2206  CG2 ILE A 242     6391   4045   5830   -323   -926   -109
ATOM   2207  CD1 ILE A 242      15.440 -11.073  -7.305  1.00 28.62           C  
ANISOU 2207  CD1 ILE A 242     4517   2243   4115   -245   -885     21
ATOM   2208  H   ILE A 242      16.249 -14.947  -7.615  1.00 33.89           H  
ATOM   2209  HA  ILE A 242      13.801 -13.595  -7.360  1.00 37.44           H  
ATOM   2210  HB  ILE A 242      16.048 -13.581  -9.484  1.00 31.58           H  
ATOM   2211 HG13 ILE A 242      16.846 -11.715  -8.730  1.00 37.44           H  
ATOM   2212 HG12 ILE A 242      16.746 -12.727  -7.304  1.00 37.44           H  
ATOM   2213 HG21 ILE A 242      14.114 -12.915 -10.691  1.00 42.81           H  
ATOM   2214 HG22 ILE A 242      13.549 -11.781  -9.592  1.00 42.81           H  
ATOM   2215 HG23 ILE A 242      15.092 -11.490 -10.413  1.00 42.81           H  
ATOM   2216 HD11 ILE A 242      14.429 -11.185  -6.914  1.00 28.62           H  
ATOM   2217 HD12 ILE A 242      16.124 -10.644  -6.572  1.00 28.62           H  
ATOM   2218 HD13 ILE A 242      15.406 -10.245  -8.012  1.00 28.62           H  
ATOM   2219  N   LEU A 243      12.356 -14.581  -9.079  1.00 40.74           N  
ANISOU 2219  N   LEU A 243     6121   3863   5497   -350  -1016      0
ATOM   2220  CA  LEU A 243      11.389 -15.471  -9.818  1.00 40.23           C  
ANISOU 2220  CA  LEU A 243     6080   3840   5366   -376  -1046    -23
ATOM   2221  C   LEU A 243      11.106 -14.833 -11.147  1.00 43.76           C  
ANISOU 2221  C   LEU A 243     6561   4304   5760   -384  -1032   -102
ATOM   2222  O   LEU A 243      10.735 -13.617 -11.211  1.00 44.76           O  
ANISOU 2222  O   LEU A 243     6701   4424   5882   -368   -994   -124
ATOM   2223  CB  LEU A 243      10.089 -15.651  -8.968  1.00 38.65           C  
ANISOU 2223  CB  LEU A 243     5890   3697   5100   -366  -1052     40
ATOM   2224  CG  LEU A 243      10.231 -16.245  -7.575  1.00 41.55           C  
ANISOU 2224  CG  LEU A 243     6230   4064   5493   -365  -1082    114
ATOM   2225  CD1 LEU A 243       8.897 -16.150  -6.803  1.00 49.27           C  
ANISOU 2225  CD1 LEU A 243     7167   4986   6566   -350  -1078    145
ATOM   2226  CD2 LEU A 243      10.755 -17.669  -7.708  1.00 41.58           C  
ANISOU 2226  CD2 LEU A 243     6242   4116   5441   -347  -1070    174
ATOM   2227  H   LEU A 243      11.961 -13.808  -8.563  1.00 40.74           H  
ATOM   2228  HA  LEU A 243      11.908 -16.419  -9.960  1.00 40.23           H  
ATOM   2229  HB3 LEU A 243       9.321 -16.239  -9.470  1.00 38.65           H  
ATOM   2230  HB2 LEU A 243       9.566 -14.696  -9.011  1.00 38.65           H  
ATOM   2231  HG  LEU A 243      11.036 -15.724  -7.056  1.00 41.55           H  
ATOM   2232 HD11 LEU A 243       8.475 -17.129  -6.578  1.00 49.27           H  
ATOM   2233 HD12 LEU A 243       9.105 -15.684  -5.840  1.00 49.27           H  
ATOM   2234 HD13 LEU A 243       8.188 -15.531  -7.355  1.00 49.27           H  
ATOM   2235 HD21 LEU A 243      10.291 -18.351  -6.995  1.00 41.58           H  
ATOM   2236 HD22 LEU A 243      10.742 -17.984  -8.752  1.00 41.58           H  
ATOM   2237 HD23 LEU A 243      11.728 -17.582  -7.225  1.00 41.58           H  
ATOM   2238  N   PRO A 244      11.213 -15.582 -12.291  1.00 46.24           N  
ANISOU 2238  N   PRO A 244     6888   4647   6033   -408  -1060   -147
ATOM   2239  CA  PRO A 244      10.743 -15.082 -13.575  1.00 49.24           C  
ANISOU 2239  CA  PRO A 244     7298   5051   6359   -411  -1048   -226
ATOM   2240  C   PRO A 244       9.241 -14.606 -13.617  1.00 50.23           C  
ANISOU 2240  C   PRO A 244     7456   5250   6381   -393  -1033   -207
ATOM   2241  O   PRO A 244       8.430 -15.185 -12.844  1.00 52.99           O  
ANISOU 2241  O   PRO A 244     7805   5637   6692   -387  -1041   -143
ATOM   2242  CB  PRO A 244      11.013 -16.230 -14.574  1.00 52.28           C  
ANISOU 2242  CB  PRO A 244     7671   5439   6753   -443  -1090   -285
ATOM   2243  CG  PRO A 244      11.754 -17.352 -13.784  1.00 53.06           C  
ANISOU 2243  CG  PRO A 244     7750   5562   6849   -451  -1126   -217
ATOM   2244  CD  PRO A 244      11.577 -16.999 -12.307  1.00 52.99           C  
ANISOU 2244  CD  PRO A 244     7724   5514   6894   -431  -1107   -132
ATOM   2245  HA  PRO A 244      11.472 -14.320 -13.850  1.00 49.24           H  
ATOM   2246  HB3 PRO A 244      11.602 -15.929 -15.441  1.00 52.28           H  
ATOM   2247  HB2 PRO A 244      10.124 -16.608 -15.080  1.00 52.28           H  
ATOM   2248  HG3 PRO A 244      12.816 -17.373 -14.029  1.00 53.06           H  
ATOM   2249  HG2 PRO A 244      11.321 -18.347 -13.888  1.00 53.06           H  
ATOM   2250  HD2 PRO A 244      10.819 -17.611 -11.819  1.00 52.99           H  
ATOM   2251  HD3 PRO A 244      12.515 -17.067 -11.755  1.00 52.99           H  
ATOM   2252  N   GLU A 245       8.971 -13.723 -14.554  1.00 50.64           N  
ANISOU 2252  N   GLU A 245     7534   5321   6384   -384  -1008   -264
ATOM   2253  CA  GLU A 245       7.611 -13.437 -14.869  1.00 50.41           C  
ANISOU 2253  CA  GLU A 245     7535   5360   6260   -362   -986   -247
ATOM   2254  C   GLU A 245       7.063 -14.506 -15.890  1.00 53.14           C  
ANISOU 2254  C   GLU A 245     7892   5769   6531   -367  -1011   -294
ATOM   2255  O   GLU A 245       7.845 -15.260 -16.579  1.00 59.79           O  
ANISOU 2255  O   GLU A 245     8730   6664   7324   -367  -1035   -258
ATOM   2256  CB  GLU A 245       7.630 -12.033 -15.577  1.00 54.16           C  
ANISOU 2256  CB  GLU A 245     8030   5822   6725   -339   -932   -267
ATOM   2257  CG  GLU A 245       6.248 -11.375 -15.884  1.00 55.07           C  
ANISOU 2257  CG  GLU A 245     8131   5889   6905   -331   -904   -228
ATOM   2258  CD  GLU A 245       5.440 -11.114 -14.582  1.00 51.60           C  
ANISOU 2258  CD  GLU A 245     7677   5465   6463   -326   -906   -148
ATOM   2259  OE1 GLU A 245       5.898 -10.527 -13.564  1.00 51.51           O  
ANISOU 2259  OE1 GLU A 245     7679   5506   6388   -322   -909   -118
ATOM   2260  OE2 GLU A 245       4.234 -11.375 -14.725  1.00 52.11           O1-
ANISOU 2260  OE2 GLU A 245     7717   5495   6588   -323   -903   -114
ATOM   2261  H   GLU A 245       9.667 -13.381 -15.201  1.00 50.64           H  
ATOM   2262  HA  GLU A 245       7.044 -13.467 -13.939  1.00 50.41           H  
ATOM   2263  HB3 GLU A 245       8.305 -11.920 -16.426  1.00 54.16           H  
ATOM   2264  HB2 GLU A 245       8.121 -11.339 -14.895  1.00 54.16           H  
ATOM   2265  HG3 GLU A 245       5.747 -11.870 -16.716  1.00 55.07           H  
ATOM   2266  HG2 GLU A 245       6.413 -10.427 -16.396  1.00 55.07           H  
ATOM   2267  N   GLY A 246       5.769 -14.583 -16.057  1.00 60.69           N  
ANISOU 2267  N   GLY A 246     8860   6726   7474   -367  -1005   -375
ATOM   2268  CA  GLY A 246       4.966 -15.444 -16.998  1.00 57.27           C  
ANISOU 2268  CA  GLY A 246     8427   6354   6979   -374  -1038   -438
ATOM   2269  C   GLY A 246       4.596 -14.578 -18.177  1.00 53.87           C  
ANISOU 2269  C   GLY A 246     8025   5982   6461   -345  -1012   -487
ATOM   2270  O   GLY A 246       5.397 -13.868 -18.820  1.00 58.74           O  
ANISOU 2270  O   GLY A 246     8662   6574   7081   -325   -966   -492
ATOM   2271  H   GLY A 246       5.194 -13.823 -15.722  1.00 60.69           H  
ATOM   2272  HA3 GLY A 246       4.158 -15.845 -16.386  1.00 57.27           H  
ATOM   2273  HA2 GLY A 246       5.535 -16.242 -17.477  1.00 57.27           H  
ATOM   2274  N   SER A 247       3.325 -14.709 -18.611  1.00 53.89           N  
ANISOU 2274  N   SER A 247     8025   6067   6385   -341  -1042   -524
ATOM   2275  CA  SER A 247       2.725 -14.139 -19.799  1.00 59.23           C  
ANISOU 2275  CA  SER A 247     8724   6816   6964   -305  -1018   -565
ATOM   2276  C   SER A 247       1.108 -14.166 -19.702  1.00 59.61           C  
ANISOU 2276  C   SER A 247     8776   6968   6905   -273  -1017   -506
ATOM   2277  O   SER A 247       0.592 -14.691 -18.701  1.00 62.96           O  
ANISOU 2277  O   SER A 247     9186   7400   7336   -282  -1036   -437
ATOM   2278  CB  SER A 247       3.279 -14.706 -21.075  1.00 56.24           C  
ANISOU 2278  CB  SER A 247     8336   6455   6578   -322  -1051   -684
ATOM   2279  OG  SER A 247       3.047 -16.175 -21.171  1.00 61.21           O  
ANISOU 2279  OG  SER A 247     8992   7130   7136   -284  -1016   -727
ATOM   2280  H   SER A 247       2.718 -15.343 -18.111  1.00 53.89           H  
ATOM   2281  HA  SER A 247       3.032 -13.094 -19.755  1.00 59.23           H  
ATOM   2282  HB3 SER A 247       4.344 -14.525 -21.219  1.00 56.24           H  
ATOM   2283  HB2 SER A 247       2.871 -14.127 -21.903  1.00 56.24           H  
ATOM   2284  HG  SER A 247       2.933 -16.584 -20.310  1.00 61.21           H  
ATOM   2285  N   GLY A 248       0.544 -13.485 -20.617  1.00 57.16           N  
ANISOU 2285  N   GLY A 248     8483   6738   6497   -230   -993   -527
ATOM   2286  CA  GLY A 248      -0.863 -13.360 -20.734  1.00 54.53           C  
ANISOU 2286  CA  GLY A 248     8152   6507   6060   -189   -981   -463
ATOM   2287  C   GLY A 248      -1.249 -11.978 -21.373  1.00 52.99           C  
ANISOU 2287  C   GLY A 248     7985   6327   5820   -137   -904   -402
ATOM   2288  O   GLY A 248      -0.554 -11.024 -21.074  1.00 59.56           O  
ANISOU 2288  O   GLY A 248     8834   7082   6713   -138   -862   -396
ATOM   2289  H   GLY A 248       1.010 -12.920 -21.311  1.00 57.16           H  
ATOM   2290  HA3 GLY A 248      -1.285 -13.310 -19.730  1.00 54.53           H  
ATOM   2291  HA2 GLY A 248      -1.363 -14.198 -21.218  1.00 54.53           H  
ATOM   2292  N   ASP A 249      -2.270 -11.961 -22.265  1.00 50.10           N  
ANISOU 2292  N   ASP A 249     7621   6062   5352    -89   -883   -353
ATOM   2293  CA  ASP A 249      -2.856 -10.624 -22.620  1.00 52.09           C  
ANISOU 2293  CA  ASP A 249     7897   6335   5561    -33   -803   -291
ATOM   2294  C   ASP A 249      -4.280 -10.459 -22.011  1.00 56.45           C  
ANISOU 2294  C   ASP A 249     8442   6944   6062     -2   -775   -185
ATOM   2295  O   ASP A 249      -4.770  -9.396 -21.673  1.00 58.48           O  
ANISOU 2295  O   ASP A 249     8679   7262   6279    -10   -824   -173
ATOM   2296  CB  ASP A 249      -2.983 -10.311 -24.148  1.00 59.67           C  
ANISOU 2296  CB  ASP A 249     8866   7379   6426     16   -787   -348
ATOM   2297  CG  ASP A 249      -1.778 -10.768 -24.948  1.00 69.12           C  
ANISOU 2297  CG  ASP A 249    10076   8516   7672     -5   -793   -445
ATOM   2298  OD1 ASP A 249      -1.952 -11.816 -25.708  1.00 67.00           O  
ANISOU 2298  OD1 ASP A 249     9817   8137   7502    -35   -773   -441
ATOM   2299  OD2 ASP A 249      -0.650 -10.340 -24.607  1.00 56.48           O1-
ANISOU 2299  OD2 ASP A 249     8473   6981   6006     13   -817   -527
ATOM   2300  H   ASP A 249      -2.768 -12.832 -22.377  1.00 50.10           H  
ATOM   2301  HA  ASP A 249      -2.194  -9.851 -22.231  1.00 52.09           H  
ATOM   2302  HB3 ASP A 249      -3.096  -9.246 -24.350  1.00 59.67           H  
ATOM   2303  HB2 ASP A 249      -3.889 -10.771 -24.542  1.00 59.67           H  
ATOM   2304  N   ALA A 250      -5.019 -11.534 -21.992  1.00 50.28           N  
ANISOU 2304  N   ALA A 250     7677   6144   5285     33   -695   -108
ATOM   2305  CA  ALA A 250      -6.229 -11.747 -21.069  1.00 45.37           C  
ANISOU 2305  CA  ALA A 250     7048   5577   4613     70   -656     -3
ATOM   2306  C   ALA A 250      -7.407 -10.847 -21.348  1.00 45.18           C  
ANISOU 2306  C   ALA A 250     7042   5541   4582    123   -551     58
ATOM   2307  O   ALA A 250      -8.256 -10.703 -20.477  1.00 52.56           O  
ANISOU 2307  O   ALA A 250     7982   6393   5597    108   -503    104
ATOM   2308  CB  ALA A 250      -5.804 -11.697 -19.577  1.00 56.09           C  
ANISOU 2308  CB  ALA A 250     8393   6878   6041     24   -680     49
ATOM   2309  H   ALA A 250      -4.632 -12.372 -22.402  1.00 50.28           H  
ATOM   2310  HA  ALA A 250      -6.664 -12.720 -21.298  1.00 45.37           H  
ATOM   2311  HB1 ALA A 250      -6.541 -11.901 -18.800  1.00 56.09           H  
ATOM   2312  HB2 ALA A 250      -5.168 -12.549 -19.336  1.00 56.09           H  
ATOM   2313  HB3 ALA A 250      -5.247 -10.796 -19.319  1.00 56.09           H  
ATOM   2314  N   GLU A 251      -7.331 -10.189 -22.462  1.00 46.00           N  
ANISOU 2314  N   GLU A 251     7153   5732   4592    186   -515     55
ATOM   2315  CA  GLU A 251      -8.225  -9.099 -23.027  1.00 46.14           C  
ANISOU 2315  CA  GLU A 251     7185   5740   4605    243   -410    113
ATOM   2316  C   GLU A 251      -9.690  -9.180 -22.668  1.00 47.79           C  
ANISOU 2316  C   GLU A 251     7386   5994   4779    290   -341    232
ATOM   2317  O   GLU A 251     -10.177  -8.185 -22.203  1.00 53.09           O  
ANISOU 2317  O   GLU A 251     8063   6603   5507    305   -254    294
ATOM   2318  CB  GLU A 251      -8.026  -8.851 -24.507  1.00 46.98           C  
ANISOU 2318  CB  GLU A 251     7302   5917   4630    298   -392     63
ATOM   2319  CG  GLU A 251      -6.608  -8.510 -24.892  1.00 58.53           C  
ANISOU 2319  CG  GLU A 251     8780   7309   6150    258   -426    -42
ATOM   2320  CD  GLU A 251      -6.214  -8.407 -26.358  1.00 66.46           C  
ANISOU 2320  CD  GLU A 251     9800   8207   7246    253   -353    -25
ATOM   2321  OE1 GLU A 251      -5.110  -7.968 -26.600  1.00 69.34           O  
ANISOU 2321  OE1 GLU A 251    10171   8587   7587    312   -263     36
ATOM   2322  OE2 GLU A 251      -7.033  -8.679 -27.256  1.00 59.24           O1-
ANISOU 2322  OE2 GLU A 251     8887   7195   6428    192   -384    -69
ATOM   2323  H   GLU A 251      -6.546 -10.364 -23.073  1.00 46.00           H  
ATOM   2324  HA  GLU A 251      -7.805  -8.182 -22.613  1.00 46.14           H  
ATOM   2325  HB3 GLU A 251      -8.673  -8.054 -24.873  1.00 46.98           H  
ATOM   2326  HB2 GLU A 251      -8.258  -9.799 -24.992  1.00 46.98           H  
ATOM   2327  HG3 GLU A 251      -5.946  -9.323 -24.591  1.00 58.53           H  
ATOM   2328  HG2 GLU A 251      -6.377  -7.667 -24.242  1.00 58.53           H  
ATOM   2329  N   THR A 252     -10.259 -10.396 -22.731  1.00 46.96           N  
ANISOU 2329  N   THR A 252     7263   5993   4585    314   -374    264
ATOM   2330  CA  THR A 252     -11.575 -10.699 -22.262  1.00 46.56           C  
ANISOU 2330  CA  THR A 252     7203   5980   4508    358   -307    384
ATOM   2331  C   THR A 252     -11.875 -10.603 -20.803  1.00 48.34           C  
ANISOU 2331  C   THR A 252     7429   6090   4849    307   -282    432
ATOM   2332  O   THR A 252     -12.929 -10.197 -20.340  1.00 50.95           O  
ANISOU 2332  O   THR A 252     7761   6376   5220    334   -184    505
ATOM   2333  CB  THR A 252     -11.984 -12.114 -22.753  1.00 50.30           C  
ANISOU 2333  CB  THR A 252     7654   6576   4880    377   -363    407
ATOM   2334  OG1 THR A 252     -11.557 -12.310 -24.086  1.00 48.78           O  
ANISOU 2334  OG1 THR A 252     7457   6507   4571    433   -379    363
ATOM   2335  CG2 THR A 252     -13.523 -12.270 -22.727  1.00 56.85           C  
ANISOU 2335  CG2 THR A 252     8474   7437   5689    423   -287    539
ATOM   2336  H   THR A 252      -9.719 -11.203 -23.011  1.00 46.96           H  
ATOM   2337  HA  THR A 252     -12.248 -10.036 -22.806  1.00 46.56           H  
ATOM   2338  HB  THR A 252     -11.623 -12.901 -22.092  1.00 50.30           H  
ATOM   2339  HG1 THR A 252     -10.604 -12.410 -24.148  1.00 48.78           H  
ATOM   2340 HG21 THR A 252     -13.940 -11.986 -21.761  1.00 56.85           H  
ATOM   2341 HG22 THR A 252     -14.067 -11.734 -23.506  1.00 56.85           H  
ATOM   2342 HG23 THR A 252     -13.767 -13.331 -22.676  1.00 56.85           H  
ATOM   2343  N   LEU A 253     -10.966 -11.146 -20.005  1.00 46.11           N  
ANISOU 2343  N   LEU A 253     7140   5757   4623    234   -368    388
ATOM   2344  CA  LEU A 253     -11.046 -10.995 -18.477  1.00 49.30           C  
ANISOU 2344  CA  LEU A 253     7541   6061   5131    188   -354    426
ATOM   2345  C   LEU A 253     -10.823  -9.537 -18.115  1.00 47.48           C  
ANISOU 2345  C   LEU A 253     7321   5732   4989    181   -282    416
ATOM   2346  O   LEU A 253     -11.663  -8.996 -17.418  1.00 49.11           O  
ANISOU 2346  O   LEU A 253     7523   5894   5242    193   -201    484
ATOM   2347  CB  LEU A 253     -10.027 -11.925 -17.808  1.00 49.92           C  
ANISOU 2347  CB  LEU A 253     7610   6101   5256    115   -459    370
ATOM   2348  CG  LEU A 253     -10.205 -13.499 -17.989  1.00 50.00           C  
ANISOU 2348  CG  LEU A 253     7603   6181   5213    111   -515    409
ATOM   2349  CD1 LEU A 253     -11.520 -13.991 -17.351  1.00 46.46           C  
ANISOU 2349  CD1 LEU A 253     7144   5687   4822     41   -615    349
ATOM   2350  CD2 LEU A 253      -9.948 -13.900 -19.424  1.00 48.51           C  
ANISOU 2350  CD2 LEU A 253     7409   5989   5035    130   -451    520
ATOM   2351  H   LEU A 253     -10.094 -11.392 -20.451  1.00 46.11           H  
ATOM   2352  HA  LEU A 253     -12.059 -11.334 -18.262  1.00 49.30           H  
ATOM   2353  HB3 LEU A 253     -10.022 -11.736 -16.735  1.00 49.92           H  
ATOM   2354  HB2 LEU A 253      -9.022 -11.644 -18.125  1.00 49.92           H  
ATOM   2355  HG  LEU A 253      -9.381 -13.968 -17.451  1.00 50.00           H  
ATOM   2356 HD11 LEU A 253     -12.108 -13.268 -16.785  1.00 46.46           H  
ATOM   2357 HD12 LEU A 253     -12.180 -14.301 -18.161  1.00 46.46           H  
ATOM   2358 HD13 LEU A 253     -11.227 -14.795 -16.676  1.00 46.46           H  
ATOM   2359 HD21 LEU A 253      -9.496 -14.891 -19.417  1.00 48.51           H  
ATOM   2360 HD22 LEU A 253     -10.870 -14.029 -19.990  1.00 48.51           H  
ATOM   2361 HD23 LEU A 253      -9.259 -13.168 -19.846  1.00 48.51           H  
ATOM   2362  N   MET A 254      -9.807  -8.908 -18.727  1.00 47.15           N  
ANISOU 2362  N   MET A 254     7289   5649   4975    160   -309    330
ATOM   2363  CA  MET A 254      -9.537  -7.547 -18.571  1.00 48.11           C  
ANISOU 2363  CA  MET A 254     7417   5680   5181    150   -248    315
ATOM   2364  C   MET A 254     -10.712  -6.680 -18.930  1.00 44.23           C  
ANISOU 2364  C   MET A 254     6929   5195   4683    210   -129    384
ATOM   2365  O   MET A 254     -11.148  -5.907 -18.066  1.00 46.65           O  
ANISOU 2365  O   MET A 254     7229   5423   5073    198    -65    402
ATOM   2366  CB  MET A 254      -8.181  -7.107 -19.347  1.00 47.76           C  
ANISOU 2366  CB  MET A 254     7385   5619   5142    137   -287    219
ATOM   2367  CG  MET A 254      -7.759  -5.618 -19.189  1.00 46.96           C  
ANISOU 2367  CG  MET A 254     7278   5466   5098     69   -380    150
ATOM   2368  SD  MET A 254      -6.161  -5.147 -20.056  1.00 39.52           S  
ANISOU 2368  SD  MET A 254     6350   4493   4174     56   -410     42
ATOM   2369  CE  MET A 254      -6.590  -5.475 -21.810  1.00 42.68           C  
ANISOU 2369  CE  MET A 254     6752   4797   4669     53   -328     51
ATOM   2370  H   MET A 254      -9.273  -9.469 -19.376  1.00 47.15           H  
ATOM   2371  HA  MET A 254      -9.269  -7.395 -17.525  1.00 48.11           H  
ATOM   2372  HB3 MET A 254      -8.246  -7.352 -20.407  1.00 47.76           H  
ATOM   2373  HB2 MET A 254      -7.327  -7.752 -19.138  1.00 47.76           H  
ATOM   2374  HG3 MET A 254      -7.741  -5.342 -18.135  1.00 46.96           H  
ATOM   2375  HG2 MET A 254      -8.535  -5.008 -19.653  1.00 46.96           H  
ATOM   2376  HE1 MET A 254      -6.069  -4.861 -22.545  1.00 42.68           H  
ATOM   2377  HE2 MET A 254      -6.303  -6.480 -22.118  1.00 42.68           H  
ATOM   2378  HE3 MET A 254      -7.667  -5.423 -21.970  1.00 42.68           H  
ATOM   2379  N   ASP A 255     -11.326  -6.659 -20.134  1.00 44.01           N  
ANISOU 2379  N   ASP A 255     6904   5262   4556    276    -96    425
ATOM   2380  CA  ASP A 255     -12.533  -5.952 -20.515  1.00 48.61           C  
ANISOU 2380  CA  ASP A 255     7486   5855   5127    344     26    497
ATOM   2381  C   ASP A 255     -13.657  -6.054 -19.496  1.00 44.63           C  
ANISOU 2381  C   ASP A 255     6968   5338   4650    359     96    598
ATOM   2382  O   ASP A 255     -14.430  -5.111 -19.419  1.00 40.31           O  
ANISOU 2382  O   ASP A 255     6416   4742   4157    385    204    648
ATOM   2383  CB  ASP A 255     -13.031  -6.206 -21.976  1.00 48.25           C  
ANISOU 2383  CB  ASP A 255     7446   5930   4955    417     29    505
ATOM   2384  CG  ASP A 255     -12.208  -5.616 -23.128  1.00 54.08           C  
ANISOU 2384  CG  ASP A 255     8201   6677   5671    416    -13    409
ATOM   2385  OD1 ASP A 255     -11.374  -4.696 -22.928  1.00 64.81           O  
ANISOU 2385  OD1 ASP A 255     9566   7946   7111    357    -47    337
ATOM   2386  OD2 ASP A 255     -12.721  -5.863 -24.224  1.00 48.36           O1-
ANISOU 2386  OD2 ASP A 255     7480   6053   4842    477     -9    405
ATOM   2387  H   ASP A 255     -10.946  -7.306 -20.810  1.00 44.01           H  
ATOM   2388  HA  ASP A 255     -12.180  -4.921 -20.528  1.00 48.61           H  
ATOM   2389  HB3 ASP A 255     -14.093  -6.002 -22.109  1.00 48.25           H  
ATOM   2390  HB2 ASP A 255     -12.984  -7.292 -22.068  1.00 48.25           H  
ATOM   2391  N   ARG A 256     -13.879  -7.233 -18.872  1.00 49.75           N  
ANISOU 2391  N   ARG A 256     7607   6028   5266    340     38    627
ATOM   2392  CA  ARG A 256     -14.857  -7.570 -17.808  1.00 52.28           C  
ANISOU 2392  CA  ARG A 256     7915   6335   5615    347     96    720
ATOM   2393  C   ARG A 256     -14.546  -6.958 -16.457  1.00 56.11           C  
ANISOU 2393  C   ARG A 256     8393   6702   6223    284    105    699
ATOM   2394  O   ARG A 256     -15.421  -6.467 -15.817  1.00 62.50           O  
ANISOU 2394  O   ARG A 256     9192   7461   7095    294    197    757
ATOM   2395  CB  ARG A 256     -15.147  -9.093 -17.733  1.00 43.59           C  
ANISOU 2395  CB  ARG A 256     6807   5308   4448    335     13    742
ATOM   2396  CG  ARG A 256     -15.738  -9.789 -19.005  1.00 49.09           C  
ANISOU 2396  CG  ARG A 256     7501   6141   5011    403      4    772
ATOM   2397  CD  ARG A 256     -15.716 -11.375 -18.989  1.00 56.86           C  
ANISOU 2397  CD  ARG A 256     8471   7190   5942    387    -70    802
ATOM   2398  NE  ARG A 256     -16.490 -11.916 -17.888  1.00 59.14           N  
ANISOU 2398  NE  ARG A 256     8752   7623   6096    449    -92    818
ATOM   2399  CZ  ARG A 256     -16.684 -13.115 -17.421  1.00 61.23           C  
ANISOU 2399  CZ  ARG A 256     9000   7972   6291    444   -166    830
ATOM   2400  NH1 ARG A 256     -16.031 -14.126 -17.922  1.00 47.67           N  
ANISOU 2400  NH1 ARG A 256     7278   6205   4630    381   -223    834
ATOM   2401  NH2 ARG A 256     -17.538 -13.364 -16.474  1.00 62.00           N1+
ANISOU 2401  NH2 ARG A 256     9085   8210   6261    504   -183    837
ATOM   2402  H   ARG A 256     -13.196  -7.970 -18.976  1.00 49.75           H  
ATOM   2403  HA  ARG A 256     -15.787  -7.029 -17.985  1.00 52.28           H  
ATOM   2404  HB3 ARG A 256     -15.767  -9.282 -16.857  1.00 43.59           H  
ATOM   2405  HB2 ARG A 256     -14.235  -9.653 -17.524  1.00 43.59           H  
ATOM   2406  HG3 ARG A 256     -15.340  -9.390 -19.938  1.00 49.09           H  
ATOM   2407  HG2 ARG A 256     -16.773  -9.451 -18.972  1.00 49.09           H  
ATOM   2408  HD3 ARG A 256     -14.669 -11.608 -18.796  1.00 56.86           H  
ATOM   2409  HD2 ARG A 256     -16.032 -11.954 -19.857  1.00 56.86           H  
ATOM   2410  HE  ARG A 256     -17.032 -11.154 -17.506  1.00 59.14           H  
ATOM   2411 HH12 ARG A 256     -15.559 -14.050 -18.811  1.00 47.67           H  
ATOM   2412 HH11 ARG A 256     -16.017 -15.078 -17.587  1.00 47.67           H  
ATOM   2413 HH22 ARG A 256     -17.738 -14.318 -16.207  1.00 62.00           H  
ATOM   2414 HH21 ARG A 256     -17.652 -12.541 -15.901  1.00 62.00           H  
ATOM   2415  N   ILE A 257     -13.299  -7.059 -15.988  1.00 45.36           N  
ANISOU 2415  N   ILE A 257     7034   5299   4901    219      9    614
ATOM   2416  CA  ILE A 257     -12.853  -6.513 -14.705  1.00 50.17           C  
ANISOU 2416  CA  ILE A 257     7633   5808   5621    162      9    587
ATOM   2417  C   ILE A 257     -12.715  -4.963 -14.790  1.00 50.20           C  
ANISOU 2417  C   ILE A 257     7634   5745   5694    175    106    576
ATOM   2418  O   ILE A 257     -13.114  -4.140 -13.936  1.00 53.78           O  
ANISOU 2418  O   ILE A 257     8071   6133   6230    159    168    598
ATOM   2419  CB  ILE A 257     -11.441  -7.024 -14.293  1.00 48.70           C  
ANISOU 2419  CB  ILE A 257     7449   5597   5459    101   -106    501
ATOM   2420  CG1 ILE A 257     -11.347  -8.584 -14.172  1.00 46.59           C  
ANISOU 2420  CG1 ILE A 257     7176   5372   5153     78   -191    521
ATOM   2421  CG2 ILE A 257     -10.961  -6.365 -12.933  1.00 54.89           C  
ANISOU 2421  CG2 ILE A 257     8219   6283   6352     54    -96    461
ATOM   2422  CD1 ILE A 257      -9.863  -9.134 -14.141  1.00 50.12           C  
ANISOU 2422  CD1 ILE A 257     7625   5814   5604     32   -303    440
ATOM   2423  H   ILE A 257     -12.699  -7.721 -16.458  1.00 45.36           H  
ATOM   2424  HA  ILE A 257     -13.544  -6.777 -13.904  1.00 50.17           H  
ATOM   2425  HB  ILE A 257     -10.812  -6.750 -15.140  1.00 48.70           H  
ATOM   2426 HG13 ILE A 257     -11.805  -9.011 -15.064  1.00 46.59           H  
ATOM   2427 HG12 ILE A 257     -11.859  -8.921 -13.271  1.00 46.59           H  
ATOM   2428 HG21 ILE A 257      -9.954  -6.699 -12.685  1.00 54.89           H  
ATOM   2429 HG22 ILE A 257     -11.044  -5.280 -12.870  1.00 54.89           H  
ATOM   2430 HG23 ILE A 257     -11.582  -6.787 -12.143  1.00 54.89           H  
ATOM   2431 HD11 ILE A 257      -9.550  -9.252 -13.104  1.00 50.12           H  
ATOM   2432 HD12 ILE A 257      -9.880 -10.061 -14.713  1.00 50.12           H  
ATOM   2433 HD13 ILE A 257      -9.159  -8.425 -14.576  1.00 50.12           H  
ATOM   2434  N   LYS A 258     -12.345  -4.406 -15.951  1.00 48.37           N  
ANISOU 2434  N   LYS A 258     7416   5533   5430    207    123    541
ATOM   2435  CA  LYS A 258     -12.419  -2.987 -16.288  1.00 48.37           C  
ANISOU 2435  CA  LYS A 258     7412   5470   5496    220    212    526
ATOM   2436  C   LYS A 258     -13.882  -2.442 -16.358  1.00 54.51           C  
ANISOU 2436  C   LYS A 258     8182   6258   6270    283    341    616
ATOM   2437  O   LYS A 258     -14.085  -1.248 -16.143  1.00 58.12           O  
ANISOU 2437  O   LYS A 258     8631   6659   6792    299    433    616
ATOM   2438  CB  LYS A 258     -11.591  -2.831 -17.665  1.00  0.00           C  
ATOM   2439  CG  LYS A 258     -11.412  -1.395 -18.210  1.00  0.00           C  
ATOM   2440  CD  LYS A 258     -10.419  -1.405 -19.384  1.00  0.00           C  
ATOM   2441  CE  LYS A 258     -10.164   0.069 -19.927  1.00  0.00           C  
ATOM   2442  NZ  LYS A 258      -9.199  -0.099 -20.981  1.00  0.00           N1+
ATOM   2443  H   LYS A 258     -11.950  -4.967 -16.692  1.00 48.37           H  
ATOM   2444  HA  LYS A 258     -11.981  -2.438 -15.455  1.00 48.37           H  
ATOM   2445  HB3 LYS A 258     -11.977  -3.435 -18.486  1.00  0.00           H  
ATOM   2446  HB2 LYS A 258     -10.619  -3.281 -17.465  1.00  0.00           H  
ATOM   2447  HG3 LYS A 258     -11.085  -0.826 -17.340  1.00  0.00           H  
ATOM   2448  HG2 LYS A 258     -12.384  -0.990 -18.489  1.00  0.00           H  
ATOM   2449  HD3 LYS A 258     -10.926  -2.013 -20.133  1.00  0.00           H  
ATOM   2450  HD2 LYS A 258      -9.545  -2.026 -19.184  1.00  0.00           H  
ATOM   2451  HE3 LYS A 258      -9.843   0.720 -19.114  1.00  0.00           H  
ATOM   2452  HE2 LYS A 258     -11.016   0.678 -20.228  1.00  0.00           H  
ATOM   2453  HZ1 LYS A 258      -9.111   0.774 -21.480  1.00  0.00           H  
ATOM   2454  HZ2 LYS A 258      -8.299  -0.358 -20.602  1.00  0.00           H  
ATOM   2455  HZ3 LYS A 258      -9.566  -0.746 -21.665  1.00  0.00           H  
ATOM   2456  N   LYS A 259     -14.867  -3.288 -16.689  1.00 53.70           N  
ANISOU 2456  N   LYS A 259     8080   6226   6098    322    355    695
ATOM   2457  CA  LYS A 259     -16.278  -2.995 -16.285  1.00 53.80           C  
ANISOU 2457  CA  LYS A 259     8082   6250   6110    387    483    794
ATOM   2458  C   LYS A 259     -16.547  -3.038 -14.749  1.00 59.42           C  
ANISOU 2458  C   LYS A 259     8773   6886   6918    349    529    826
ATOM   2459  O   LYS A 259     -17.086  -2.104 -14.185  1.00 66.49           O  
ANISOU 2459  O   LYS A 259     9652   7711   7901    358    639    849
ATOM   2460  CB  LYS A 259     -17.299  -3.801 -17.154  1.00 57.98           C  
ANISOU 2460  CB  LYS A 259     8617   6899   6513    449    471    865
ATOM   2461  CG  LYS A 259     -18.806  -3.481 -17.077  1.00 69.88           C  
ANISOU 2461  CG  LYS A 259    10109   8425   8017    483    547    976
ATOM   2462  CD  LYS A 259     -19.514  -4.198 -18.332  1.00 71.69           C  
ANISOU 2462  CD  LYS A 259    10342   8789   8107    535    501   1026
ATOM   2463  CE  LYS A 259     -21.018  -3.834 -18.396  1.00 86.47           C  
ANISOU 2463  CE  LYS A 259    12215  10683   9958    475    380   1001
ATOM   2464  NZ  LYS A 259     -21.648  -4.616 -19.370  1.00 99.21           N1+
ANISOU 2464  NZ  LYS A 259    13814  12321  11561    499    430   1108
ATOM   2465  H   LYS A 259     -14.617  -4.261 -16.797  1.00 53.70           H  
ATOM   2466  HA  LYS A 259     -16.377  -1.949 -16.578  1.00 53.80           H  
ATOM   2467  HB3 LYS A 259     -17.181  -4.882 -17.076  1.00 57.98           H  
ATOM   2468  HB2 LYS A 259     -17.027  -3.577 -18.185  1.00 57.98           H  
ATOM   2469  HG3 LYS A 259     -18.796  -2.393 -17.015  1.00 69.88           H  
ATOM   2470  HG2 LYS A 259     -19.282  -3.764 -16.138  1.00 69.88           H  
ATOM   2471  HD3 LYS A 259     -19.325  -5.213 -17.983  1.00 71.69           H  
ATOM   2472  HD2 LYS A 259     -18.961  -4.016 -19.254  1.00 71.69           H  
ATOM   2473  HE3 LYS A 259     -21.111  -2.775 -18.637  1.00 86.47           H  
ATOM   2474  HE2 LYS A 259     -21.507  -3.893 -17.423  1.00 86.47           H  
ATOM   2475  HZ1 LYS A 259     -22.598  -4.288 -19.476  1.00 99.21           H  
ATOM   2476  HZ2 LYS A 259     -21.142  -4.432 -20.224  1.00 99.21           H  
ATOM   2477  HZ3 LYS A 259     -21.581  -5.593 -19.120  1.00 99.21           H  
ATOM   2478  N   GLN A 260     -16.146  -4.079 -13.990  1.00 60.89           N  
ANISOU 2478  N   GLN A 260     8957   7084   7094    305    446    826
ATOM   2479  CA  GLN A 260     -16.307  -4.164 -12.522  1.00 59.27           C  
ANISOU 2479  CA  GLN A 260     8732   6808   6981    263    478    846
ATOM   2480  C   GLN A 260     -15.757  -2.984 -11.752  1.00 54.15           C  
ANISOU 2480  C   GLN A 260     8067   6057   6451    217    508    773
ATOM   2481  O   GLN A 260     -16.450  -2.517 -10.842  1.00 55.49           O  
ANISOU 2481  O   GLN A 260     8213   6160   6709    215    610    798
ATOM   2482  CB  GLN A 260     -15.734  -5.488 -11.969  1.00 56.60           C  
ANISOU 2482  CB  GLN A 260     8396   6495   6615    216    361    836
ATOM   2483  CG  GLN A 260     -16.521  -6.829 -12.255  1.00 63.72           C  
ANISOU 2483  CG  GLN A 260     9312   7507   7391    249    293    872
ATOM   2484  CD  GLN A 260     -15.718  -8.126 -11.873  1.00 69.78           C  
ANISOU 2484  CD  GLN A 260    10071   8312   8129    268    315    968
ATOM   2485  OE1 GLN A 260     -14.836  -8.664 -12.494  1.00 59.49           O  
ANISOU 2485  OE1 GLN A 260     8755   6949   6898    232    333    986
ATOM   2486  NE2 GLN A 260     -16.121  -8.767 -10.819  1.00 71.32           N  
ANISOU 2486  NE2 GLN A 260    10272   8610   8216    325    314   1029
ATOM   2487  H   GLN A 260     -15.772  -4.927 -14.391  1.00 60.89           H  
ATOM   2488  HA  GLN A 260     -17.371  -4.213 -12.290  1.00 59.27           H  
ATOM   2489  HB3 GLN A 260     -15.597  -5.348 -10.897  1.00 56.60           H  
ATOM   2490  HB2 GLN A 260     -14.760  -5.582 -12.449  1.00 56.60           H  
ATOM   2491  HG3 GLN A 260     -16.925  -6.926 -13.263  1.00 63.72           H  
ATOM   2492  HG2 GLN A 260     -17.440  -6.821 -11.668  1.00 63.72           H  
ATOM   2493 HE22 GLN A 260     -15.808  -9.716 -10.674  1.00 71.32           H  
ATOM   2494 HE21 GLN A 260     -16.810  -8.479 -10.140  1.00 71.32           H  
ATOM   2495  N   LEU A 261     -14.619  -2.350 -12.175  1.00 57.43           N  
ANISOU 2495  N   LEU A 261     8490   6460   6871    179    424    681
ATOM   2496  CA  LEU A 261     -14.032  -1.154 -11.579  1.00 58.08           C  
ANISOU 2496  CA  LEU A 261     8554   6457   7058    138    446    607
ATOM   2497  C   LEU A 261     -14.942   0.076 -11.487  1.00 54.69           C  
ANISOU 2497  C   LEU A 261     8113   5984   6684    176    579    625
ATOM   2498  O   LEU A 261     -14.997   0.781 -10.488  1.00 54.14           O  
ANISOU 2498  O   LEU A 261     8016   5837   6717    144    628    581
ATOM   2499  CB  LEU A 261     -12.646  -0.938 -12.314  1.00 57.36           C  
ANISOU 2499  CB  LEU A 261     8475   6371   6947    105    340    518
ATOM   2500  CG  LEU A 261     -11.546  -1.936 -11.871  1.00 55.82           C  
ANISOU 2500  CG  LEU A 261     8272   6161   6776     43    230    463
ATOM   2501  CD1 LEU A 261     -10.291  -1.931 -12.822  1.00 56.75           C  
ANISOU 2501  CD1 LEU A 261     8371   6264   6929     17    229    501
ATOM   2502  CD2 LEU A 261     -11.095  -1.668 -10.430  1.00 47.52           C  
ANISOU 2502  CD2 LEU A 261     7246   5172   5638     40    115    439
ATOM   2503  H   LEU A 261     -14.173  -2.750 -12.989  1.00 57.43           H  
ATOM   2504  HA  LEU A 261     -13.782  -1.448 -10.560  1.00 58.08           H  
ATOM   2505  HB3 LEU A 261     -12.283   0.033 -11.977  1.00 57.36           H  
ATOM   2506  HB2 LEU A 261     -12.615  -0.987 -13.402  1.00 57.36           H  
ATOM   2507  HG  LEU A 261     -12.039  -2.904 -11.960  1.00 55.82           H  
ATOM   2508 HD11 LEU A 261      -9.307  -1.615 -12.475  1.00 56.75           H  
ATOM   2509 HD12 LEU A 261     -10.130  -2.951 -13.169  1.00 56.75           H  
ATOM   2510 HD13 LEU A 261     -10.265  -1.225 -13.652  1.00 56.75           H  
ATOM   2511 HD21 LEU A 261     -11.838  -2.023  -9.715  1.00 47.52           H  
ATOM   2512 HD22 LEU A 261     -10.146  -2.058 -10.061  1.00 47.52           H  
ATOM   2513 HD23 LEU A 261     -11.015  -0.586 -10.322  1.00 47.52           H  
ATOM   2514  N   ARG A 262     -15.851   0.111 -12.457  1.00 61.77           N  
ANISOU 2514  N   ARG A 262     9024   6930   7514    246    640    687
ATOM   2515  CA  ARG A 262     -16.906   1.091 -12.616  1.00 59.94           C  
ANISOU 2515  CA  ARG A 262     8779   6655   7339    290    780    719
ATOM   2516  C   ARG A 262     -18.129   0.868 -11.702  1.00 54.74           C  
ANISOU 2516  C   ARG A 262     8096   5959   6745    307    897    798
ATOM   2517  O   ARG A 262     -18.940   1.778 -11.608  1.00 54.40           O  
ANISOU 2517  O   ARG A 262     8025   5833   6813    299   1001    789
ATOM   2518  CB  ARG A 262     -17.502   1.204 -14.040  1.00  0.00           C  
ATOM   2519  CG  ARG A 262     -16.468   1.462 -15.082  1.00  0.00           C  
ATOM   2520  CD  ARG A 262     -17.017   1.549 -16.521  1.00  0.00           C  
ATOM   2521  NE  ARG A 262     -17.954   2.658 -16.745  1.00  0.00           N  
ATOM   2522  CZ  ARG A 262     -18.728   2.786 -17.818  1.00  0.00           C  
ATOM   2523  NH1 ARG A 262     -18.781   1.994 -18.874  1.00  0.00           N  
ATOM   2524  NH2 ARG A 262     -19.578   3.748 -17.874  1.00  0.00           N1+
ATOM   2525  H   ARG A 262     -15.866  -0.637 -13.136  1.00 61.77           H  
ATOM   2526  HA  ARG A 262     -16.433   2.026 -12.318  1.00 59.94           H  
ATOM   2527  HB3 ARG A 262     -18.252   1.995 -14.073  1.00  0.00           H  
ATOM   2528  HB2 ARG A 262     -17.970   0.250 -14.284  1.00  0.00           H  
ATOM   2529  HG3 ARG A 262     -15.777   0.621 -15.025  1.00  0.00           H  
ATOM   2530  HG2 ARG A 262     -15.999   2.396 -14.773  1.00  0.00           H  
ATOM   2531  HD3 ARG A 262     -17.489   0.634 -16.878  1.00  0.00           H  
ATOM   2532  HD2 ARG A 262     -16.191   1.585 -17.231  1.00  0.00           H  
ATOM   2533  HE  ARG A 262     -18.051   3.257 -15.937  1.00  0.00           H  
ATOM   2534 HH12 ARG A 262     -19.307   2.333 -19.667  1.00  0.00           H  
ATOM   2535 HH11 ARG A 262     -18.046   1.303 -18.920  1.00  0.00           H  
ATOM   2536 HH22 ARG A 262     -20.138   3.900 -18.701  1.00  0.00           H  
ATOM   2537 HH21 ARG A 262     -19.505   4.489 -17.192  1.00  0.00           H  
ATOM   2538  N   GLU A 263     -18.189  -0.326 -11.027  1.00 57.30           N  
ANISOU 2538  N   GLU A 263     8426   6338   7006    328    885    875
ATOM   2539  CA  GLU A 263     -19.121  -0.664  -9.930  1.00 57.28           C  
ANISOU 2539  CA  GLU A 263     8400   6294   7070    337    990    949
ATOM   2540  C   GLU A 263     -18.657   0.081  -8.685  1.00 59.51           C  
ANISOU 2540  C   GLU A 263     8654   6487   7470    259    983    882
ATOM   2541  O   GLU A 263     -19.430   0.521  -7.850  1.00 61.97           O  
ANISOU 2541  O   GLU A 263     8940   6743   7864    258   1085    923
ATOM   2542  CB  GLU A 263     -19.201  -2.183  -9.653  1.00 60.68           C  
ANISOU 2542  CB  GLU A 263     8844   6808   7405    367    958   1036
ATOM   2543  CG  GLU A 263     -19.814  -2.992 -10.791  1.00 62.48           C  
ANISOU 2543  CG  GLU A 263     9100   7152   7486    418    886   1059
ATOM   2544  CD  GLU A 263     -19.961  -4.487 -10.481  1.00 73.74           C  
ANISOU 2544  CD  GLU A 263    10531   8667   8820    463    883   1159
ATOM   2545  OE1 GLU A 263     -20.676  -5.075 -11.318  1.00 77.30           O  
ANISOU 2545  OE1 GLU A 263    10966   9107   9296    512   1007   1257
ATOM   2546  OE2 GLU A 263     -19.425  -5.087  -9.541  1.00 72.51           O1-
ANISOU 2546  OE2 GLU A 263    10392   8590   8568    451    759   1140
ATOM   2547  H   GLU A 263     -17.532  -1.057 -11.258  1.00 57.30           H  
ATOM   2548  HA  GLU A 263     -20.101  -0.250 -10.169  1.00 57.28           H  
ATOM   2549  HB3 GLU A 263     -19.706  -2.286  -8.693  1.00 60.68           H  
ATOM   2550  HB2 GLU A 263     -18.244  -2.651  -9.424  1.00 60.68           H  
ATOM   2551  HG3 GLU A 263     -19.262  -2.943 -11.729  1.00 62.48           H  
ATOM   2552  HG2 GLU A 263     -20.783  -2.566 -11.049  1.00 62.48           H  
ATOM   2553  N   TRP A 264     -17.302   0.248  -8.566  1.00 60.95           N  
ANISOU 2553  N   TRP A 264     8839   6658   7662    197    867    781
ATOM   2554  CA  TRP A 264     -16.684   0.944  -7.407  1.00 54.42           C  
ANISOU 2554  CA  TRP A 264     7980   5758   6940    128    856    709
ATOM   2555  C   TRP A 264     -16.780   2.479  -7.618  1.00 58.85           C  
ANISOU 2555  C   TRP A 264     8514   6246   7600    111    921    636
ATOM   2556  O   TRP A 264     -17.659   3.128  -7.080  1.00 60.54           O  
ANISOU 2556  O   TRP A 264     8689   6388   7926     82    997    609
ATOM   2557  CB  TRP A 264     -15.268   0.598  -6.963  1.00 56.94           C  
ANISOU 2557  CB  TRP A 264     8309   6107   7217     75    700    645
ATOM   2558  CG  TRP A 264     -14.960  -0.859  -6.663  1.00 54.94           C  
ANISOU 2558  CG  TRP A 264     8074   5912   6888     77    630    703
ATOM   2559  CD1 TRP A 264     -15.843  -1.896  -6.568  1.00 52.41           C  
ANISOU 2559  CD1 TRP A 264     7763   5630   6520    123    685    806
ATOM   2560  CD2 TRP A 264     -13.655  -1.454  -6.353  1.00 51.30           C  
ANISOU 2560  CD2 TRP A 264     7620   5479   6392     33    497    667
ATOM   2561  NE1 TRP A 264     -15.179  -3.052  -6.323  1.00 55.83           N  
ANISOU 2561  NE1 TRP A 264     8209   6114   6890    108    590    831
ATOM   2562  CE2 TRP A 264     -13.805  -2.854  -6.107  1.00 51.70           C  
ANISOU 2562  CE2 TRP A 264     7684   5582   6376     52    475    747
ATOM   2563  CE3 TRP A 264     -12.308  -0.962  -6.311  1.00 56.25           C  
ANISOU 2563  CE3 TRP A 264     8239   6093   7039    -17    398    578
ATOM   2564  CZ2 TRP A 264     -12.763  -3.741  -5.760  1.00 53.05           C  
ANISOU 2564  CZ2 TRP A 264     7863   5787   6506     20    358    740
ATOM   2565  CZ3 TRP A 264     -11.252  -1.797  -5.955  1.00 60.41           C  
ANISOU 2565  CZ3 TRP A 264     8774   6654   7525    -44    285    575
ATOM   2566  CH2 TRP A 264     -11.492  -3.157  -5.659  1.00 58.22           C  
ANISOU 2566  CH2 TRP A 264     8511   6424   7187    -27    266    654
ATOM   2567  H   TRP A 264     -16.749   0.055  -9.389  1.00 60.95           H  
ATOM   2568  HA  TRP A 264     -17.352   0.822  -6.555  1.00 54.42           H  
ATOM   2569  HB3 TRP A 264     -15.049   1.161  -6.055  1.00 56.94           H  
ATOM   2570  HB2 TRP A 264     -14.560   0.967  -7.705  1.00 56.94           H  
ATOM   2571  HD1 TRP A 264     -16.910  -1.762  -6.663  1.00 52.41           H  
ATOM   2572  HE1 TRP A 264     -15.618  -3.959  -6.252  1.00 55.83           H  
ATOM   2573  HE3 TRP A 264     -12.102   0.067  -6.569  1.00 56.25           H  
ATOM   2574  HZ2 TRP A 264     -12.950  -4.799  -5.653  1.00 53.05           H  
ATOM   2575  HZ3 TRP A 264     -10.274  -1.353  -5.841  1.00 60.41           H  
ATOM   2576  HH2 TRP A 264     -10.651  -3.785  -5.408  1.00 58.22           H  
ATOM   2577  N   ASP A 265     -15.933   3.008  -8.538  1.00 55.94           N  
ANISOU 2577  N   ASP A 265     8164   5897   7194    129    894    601
ATOM   2578  CA  ASP A 265     -15.700   4.345  -8.923  1.00 52.92           C  
ANISOU 2578  CA  ASP A 265     7758   5454   6897    113    940    528
ATOM   2579  C   ASP A 265     -15.591   4.383 -10.430  1.00 58.28           C  
ANISOU 2579  C   ASP A 265     8462   6159   7522    174    979    555
ATOM   2580  O   ASP A 265     -14.720   3.697 -10.928  1.00 61.07           O  
ANISOU 2580  O   ASP A 265     8852   6582   7771    192    889    554
ATOM   2581  CB  ASP A 265     -14.393   4.849  -8.208  1.00 52.22           C  
ANISOU 2581  CB  ASP A 265     7660   5358   6824     50    823    421
ATOM   2582  CG  ASP A 265     -13.862   6.237  -8.469  1.00 54.63           C  
ANISOU 2582  CG  ASP A 265     7934   5604   7220     29    870    343
ATOM   2583  OD1 ASP A 265     -14.615   7.080  -9.048  1.00 61.92           O  
ANISOU 2583  OD1 ASP A 265     8838   6479   8211     56    998    366
ATOM   2584  OD2 ASP A 265     -12.747   6.543  -7.972  1.00 55.63           O1-
ANISOU 2584  OD2 ASP A 265     8051   5731   7353    -12    783    261
ATOM   2585  H   ASP A 265     -15.385   2.326  -9.042  1.00 55.94           H  
ATOM   2586  HA  ASP A 265     -16.476   5.051  -8.627  1.00 52.92           H  
ATOM   2587  HB3 ASP A 265     -13.546   4.210  -8.455  1.00 52.22           H  
ATOM   2588  HB2 ASP A 265     -14.462   4.753  -7.124  1.00 52.22           H  
ATOM   2589  N   GLU A 266     -16.500   5.198 -11.052  1.00 62.24           N  
ANISOU 2589  N   GLU A 266     8942   6607   8099    206   1116    579
ATOM   2590  CA  GLU A 266     -16.597   5.536 -12.484  1.00 58.04           C  
ANISOU 2590  CA  GLU A 266     8427   6092   7533    269   1173    608
ATOM   2591  C   GLU A 266     -15.358   6.035 -13.087  1.00 61.25           C  
ANISOU 2591  C   GLU A 266     8879   6602   7792    328   1119    671
ATOM   2592  O   GLU A 266     -15.056   5.617 -14.130  1.00 70.66           O  
ANISOU 2592  O   GLU A 266    10084   7847   8917    335   1077    722
ATOM   2593  CB  GLU A 266     -17.856   6.420 -12.685  1.00 54.01           C  
ANISOU 2593  CB  GLU A 266     7913   5553   7054    237   1128    508
ATOM   2594  CG  GLU A 266     -18.195   6.752 -14.185  1.00 53.46           C  
ANISOU 2594  CG  GLU A 266     7879   5548   6886    214    971    455
ATOM   2595  CD  GLU A 266     -18.867   5.689 -14.999  1.00 51.64           C  
ANISOU 2595  CD  GLU A 266     7636   5281   6702    170    923    353
ATOM   2596  OE1 GLU A 266     -19.317   6.000 -16.138  1.00 50.93           O  
ANISOU 2596  OE1 GLU A 266     7506   5120   6725    145    995    312
ATOM   2597  OE2 GLU A 266     -19.119   4.553 -14.565  1.00 57.89           O1-
ANISOU 2597  OE2 GLU A 266     8457   6116   7422    162    817    312
ATOM   2598  H   GLU A 266     -17.138   5.690 -10.443  1.00 62.24           H  
ATOM   2599  HA  GLU A 266     -16.882   4.570 -12.899  1.00 58.04           H  
ATOM   2600  HB3 GLU A 266     -17.606   7.395 -12.268  1.00 54.01           H  
ATOM   2601  HB2 GLU A 266     -18.694   5.909 -12.211  1.00 54.01           H  
ATOM   2602  HG3 GLU A 266     -17.292   6.975 -14.755  1.00 53.46           H  
ATOM   2603  HG2 GLU A 266     -18.833   7.626 -14.314  1.00 53.46           H  
ATOM   2604  N   ASN A 267     -14.570   6.865 -12.343  1.00 39.20           N  
ATOM   2605  CA  ASN A 267     -13.269   7.460 -12.774  1.00 38.03           C  
ATOM   2606  C   ASN A 267     -12.164   6.480 -13.037  1.00 38.61           C  
ATOM   2607  O   ASN A 267     -11.205   6.861 -13.687  1.00 38.19           O  
ATOM   2608  CB  ASN A 267     -12.896   8.547 -11.615  1.00  0.00           C  
ATOM   2609  CG  ASN A 267     -13.970   9.631 -11.576  1.00  0.00           C  
ATOM   2610  OD1 ASN A 267     -13.958  10.543 -12.413  1.00  0.00           O  
ATOM   2611  ND2 ASN A 267     -14.913   9.532 -10.633  1.00  0.00           N  
ATOM   2612  H   ASN A 267     -14.971   7.276 -11.511  1.00 39.20           H  
ATOM   2613  HA  ASN A 267     -13.549   7.931 -13.716  1.00 38.03           H  
ATOM   2614  HB3 ASN A 267     -11.975   9.016 -11.961  1.00  0.00           H  
ATOM   2615  HB2 ASN A 267     -12.735   7.999 -10.687  1.00  0.00           H  
ATOM   2616 HD22 ASN A 267     -15.613  10.255 -10.545  1.00  0.00           H  
ATOM   2617 HD21 ASN A 267     -14.875   8.867  -9.873  1.00  0.00           H  
ATOM   2618  N   LEU A 268     -12.264   5.223 -12.502  1.00 39.83           N  
ATOM   2619  CA  LEU A 268     -11.384   4.064 -12.694  1.00 39.77           C  
ATOM   2620  C   LEU A 268     -11.644   3.397 -14.083  1.00 40.23           C  
ATOM   2621  O   LEU A 268     -10.927   2.438 -14.387  1.00 39.92           O  
ATOM   2622  CB  LEU A 268     -11.429   3.144 -11.447  1.00  0.00           C  
ATOM   2623  CG  LEU A 268     -11.032   3.795 -10.112  1.00  0.00           C  
ATOM   2624  CD1 LEU A 268     -11.170   2.743  -8.931  1.00  0.00           C  
ATOM   2625  CD2 LEU A 268      -9.713   4.463 -10.178  1.00  0.00           C  
ATOM   2626  H   LEU A 268     -13.042   5.135 -11.865  1.00 39.83           H  
ATOM   2627  HA  LEU A 268     -10.336   4.360 -12.734  1.00 39.77           H  
ATOM   2628  HB3 LEU A 268     -10.875   2.219 -11.612  1.00  0.00           H  
ATOM   2629  HB2 LEU A 268     -12.491   2.898 -11.421  1.00  0.00           H  
ATOM   2630  HG  LEU A 268     -11.711   4.647 -10.075  1.00  0.00           H  
ATOM   2631 HD11 LEU A 268     -10.316   2.076  -8.814  1.00  0.00           H  
ATOM   2632 HD12 LEU A 268     -11.478   3.267  -8.026  1.00  0.00           H  
ATOM   2633 HD13 LEU A 268     -11.954   2.028  -9.181  1.00  0.00           H  
ATOM   2634 HD21 LEU A 268      -9.084   4.025 -10.953  1.00  0.00           H  
ATOM   2635 HD22 LEU A 268      -9.543   5.540 -10.165  1.00  0.00           H  
ATOM   2636 HD23 LEU A 268      -9.249   4.283  -9.208  1.00  0.00           H  
ATOM   2637  N   LYS A 269     -12.578   3.882 -14.902  1.00 40.52           N  
ATOM   2638  CA  LYS A 269     -12.771   3.451 -16.277  1.00 40.12           C  
ATOM   2639  C   LYS A 269     -11.598   3.627 -17.258  1.00 40.07           C  
ATOM   2640  O   LYS A 269     -11.569   2.942 -18.293  1.00 39.51           O  
ATOM   2641  CB  LYS A 269     -14.064   4.007 -16.855  1.00  0.00           C  
ATOM   2642  CG  LYS A 269     -13.894   5.516 -17.338  1.00  0.00           C  
ATOM   2643  CD  LYS A 269     -15.205   6.212 -17.825  1.00  0.00           C  
ATOM   2644  CE  LYS A 269     -14.987   7.615 -18.449  1.00  0.00           C  
ATOM   2645  NZ  LYS A 269     -16.168   8.090 -19.133  1.00  0.00           N1+
ATOM   2646  H   LYS A 269     -13.297   4.478 -14.517  1.00 40.52           H  
ATOM   2647  HA  LYS A 269     -12.901   2.370 -16.242  1.00 40.12           H  
ATOM   2648  HB3 LYS A 269     -14.910   3.867 -16.183  1.00  0.00           H  
ATOM   2649  HB2 LYS A 269     -14.262   3.445 -17.768  1.00  0.00           H  
ATOM   2650  HG3 LYS A 269     -13.165   5.575 -18.147  1.00  0.00           H  
ATOM   2651  HG2 LYS A 269     -13.398   6.085 -16.552  1.00  0.00           H  
ATOM   2652  HD3 LYS A 269     -15.796   6.364 -16.922  1.00  0.00           H  
ATOM   2653  HD2 LYS A 269     -15.754   5.532 -18.475  1.00  0.00           H  
ATOM   2654  HE3 LYS A 269     -14.083   7.626 -19.058  1.00  0.00           H  
ATOM   2655  HE2 LYS A 269     -14.948   8.297 -17.600  1.00  0.00           H  
ATOM   2656  HZ1 LYS A 269     -16.499   7.380 -19.771  1.00  0.00           H  
ATOM   2657  HZ2 LYS A 269     -16.900   8.215 -18.448  1.00  0.00           H  
ATOM   2658  HZ3 LYS A 269     -15.923   8.977 -19.550  1.00  0.00           H  
ATOM   2659  N   ASP A 270     -10.717   4.648 -17.023  1.00 39.24           N  
ATOM   2660  CA  ASP A 270      -9.789   5.063 -18.052  1.00 39.28           C  
ATOM   2661  C   ASP A 270      -8.635   5.884 -17.417  1.00 39.02           C  
ATOM   2662  O   ASP A 270      -8.440   5.723 -16.225  1.00 37.21           O  
ATOM   2663  CB  ASP A 270     -10.450   5.848 -19.257  1.00  0.00           C  
ATOM   2664  CG  ASP A 270      -9.803   5.671 -20.577  1.00  0.00           C  
ATOM   2665  OD1 ASP A 270     -10.465   6.204 -21.454  1.00  0.00           O  
ATOM   2666  OD2 ASP A 270      -8.673   5.195 -20.729  1.00  0.00           O1-
ATOM   2667  H   ASP A 270     -10.824   5.334 -16.289  1.00 39.24           H  
ATOM   2668  HA  ASP A 270      -9.356   4.152 -18.467  1.00 39.28           H  
ATOM   2669  HB3 ASP A 270     -10.537   6.881 -18.919  1.00  0.00           H  
ATOM   2670  HB2 ASP A 270     -11.474   5.488 -19.356  1.00  0.00           H  
ATOM   2671  N   ASP A 271      -7.805   6.602 -18.194  1.00 70.96           N  
ANISOU 2671  N   ASP A 271    10303   8055   8604    240    386    148
ATOM   2672  CA  ASP A 271      -6.828   7.608 -17.683  1.00 65.15           C  
ANISOU 2672  CA  ASP A 271     9582   7318   7853    210    296     68
ATOM   2673  C   ASP A 271      -5.741   6.881 -16.889  1.00 59.99           C  
ANISOU 2673  C   ASP A 271     8902   6602   7288    142    251     20
ATOM   2674  O   ASP A 271      -4.860   6.205 -17.456  1.00 70.10           O  
ANISOU 2674  O   ASP A 271    10189   7875   8571    110    174    -40
ATOM   2675  CB  ASP A 271      -7.361   8.980 -17.213  1.00  0.00           C  
ATOM   2676  CG  ASP A 271      -6.516   9.941 -16.365  1.00  0.00           C  
ATOM   2677  OD1 ASP A 271      -5.305   9.938 -16.609  1.00  0.00           O  
ATOM   2678  OD2 ASP A 271      -7.065  10.867 -15.708  1.00  0.00           O1-
ATOM   2679  HA  ASP A 271      -6.259   7.925 -18.557  1.00 65.15           H  
ATOM   2680  HB3 ASP A 271      -8.252   8.848 -16.599  1.00  0.00           H  
ATOM   2681  HB2 ASP A 271      -7.683   9.486 -18.123  1.00  0.00           H  
ATOM   2682  H   ASP A 271      -7.858   6.357 -19.173  1.00 70.96           H  
ATOM   2683  N   SER A 272      -5.711   7.005 -15.524  1.00 59.92           N  
ANISOU 2683  N   SER A 272     8861   6550   7354    124    305     45
ATOM   2684  CA  SER A 272      -4.698   6.368 -14.738  1.00 56.49           C  
ANISOU 2684  CA  SER A 272     8396   6075   6992     64    259      6
ATOM   2685  C   SER A 272      -4.535   4.797 -14.785  1.00 58.93           C  
ANISOU 2685  C   SER A 272     8710   6417   7263     34    161      9
ATOM   2686  O   SER A 272      -3.500   4.377 -14.295  1.00 61.87           O  
ANISOU 2686  O   SER A 272     9058   6764   7684    -11    113    -20
ATOM   2687  CB  SER A 272      -4.930   6.903 -13.337  1.00 58.62           C  
ANISOU 2687  CB  SER A 272     8626   6298   7348     52    342     27
ATOM   2688  OG  SER A 272      -5.997   6.389 -12.536  1.00 62.27           O  
ANISOU 2688  OG  SER A 272     9089   6783   7786     68    372     96
ATOM   2689  H   SER A 272      -6.338   7.639 -15.050  1.00 59.92           H  
ATOM   2690  HA  SER A 272      -3.726   6.733 -15.070  1.00 56.49           H  
ATOM   2691  HB3 SER A 272      -4.929   7.992 -13.319  1.00 58.62           H  
ATOM   2692  HB2 SER A 272      -4.142   6.720 -12.607  1.00 58.62           H  
ATOM   2693  HG  SER A 272      -6.847   6.330 -12.978  1.00 62.27           H  
ATOM   2694  N   LEU A 273      -5.555   4.067 -15.290  1.00 58.15           N  
ANISOU 2694  N   LEU A 273     8639   6376   7078     59    131     44
ATOM   2695  CA  LEU A 273      -5.572   2.576 -15.311  1.00 47.37           C  
ANISOU 2695  CA  LEU A 273     7277   5044   5678     33     44     53
ATOM   2696  C   LEU A 273      -4.561   2.092 -16.358  1.00 48.07           C  
ANISOU 2696  C   LEU A 273     7391   5168   5707     30    -41      8
ATOM   2697  O   LEU A 273      -4.863   2.488 -17.478  1.00 49.55           O  
ANISOU 2697  O   LEU A 273     7603   5389   5836     68    -25      0
ATOM   2698  CB  LEU A 273      -7.064   2.233 -15.663  1.00 43.62           C  
ANISOU 2698  CB  LEU A 273     6805   4613   5154     61     75    130
ATOM   2699  CG  LEU A 273      -7.545   0.823 -15.356  1.00 48.57           C  
ANISOU 2699  CG  LEU A 273     7405   5213   5838     33     91    167
ATOM   2700  CD1 LEU A 273      -7.644   0.601 -13.865  1.00 50.15           C  
ANISOU 2700  CD1 LEU A 273     7573   5343   6138     11    152    139
ATOM   2701  CD2 LEU A 273      -8.832   0.615 -16.139  1.00 54.28           C  
ANISOU 2701  CD2 LEU A 273     8132   5973   6520     70    150    251
ATOM   2702  H   LEU A 273      -6.349   4.572 -15.656  1.00 58.15           H  
ATOM   2703  HA  LEU A 273      -5.256   2.345 -14.294  1.00 47.37           H  
ATOM   2704  HB3 LEU A 273      -7.137   2.504 -16.716  1.00 43.62           H  
ATOM   2705  HB2 LEU A 273      -7.730   2.877 -15.090  1.00 43.62           H  
ATOM   2706  HG  LEU A 273      -6.865   0.094 -15.797  1.00 48.57           H  
ATOM   2707 HD11 LEU A 273      -7.233   1.480 -13.368  1.00 50.15           H  
ATOM   2708 HD12 LEU A 273      -8.625   0.398 -13.436  1.00 50.15           H  
ATOM   2709 HD13 LEU A 273      -6.858  -0.047 -13.477  1.00 50.15           H  
ATOM   2710 HD21 LEU A 273      -8.632   0.090 -17.073  1.00 54.28           H  
ATOM   2711 HD22 LEU A 273      -9.629   0.199 -15.523  1.00 54.28           H  
ATOM   2712 HD23 LEU A 273      -9.293   1.565 -16.411  1.00 54.28           H  
ATOM   2713  N   PRO A 274      -3.542   1.284 -15.908  1.00 41.55           N  
ANISOU 2713  N   PRO A 274     6557   4332   4897    -12   -127    -22
ATOM   2714  CA  PRO A 274      -2.606   0.618 -16.845  1.00 47.45           C  
ANISOU 2714  CA  PRO A 274     7324   5105   5601    -20   -204    -70
ATOM   2715  C   PRO A 274      -3.318  -0.264 -17.915  1.00 47.65           C  
ANISOU 2715  C   PRO A 274     7373   5204   5527     17   -212    -51
ATOM   2716  O   PRO A 274      -4.234  -1.015 -17.546  1.00 48.24           O  
ANISOU 2716  O   PRO A 274     7447   5319   5562     41   -183     10
ATOM   2717  CB  PRO A 274      -1.702  -0.167 -15.964  1.00 40.87           C  
ANISOU 2717  CB  PRO A 274     6472   4256   4800    -65   -282    -76
ATOM   2718  CG  PRO A 274      -2.406  -0.362 -14.669  1.00 38.51           C  
ANISOU 2718  CG  PRO A 274     6143   3907   4583    -86   -248    -66
ATOM   2719  CD  PRO A 274      -3.327   0.815 -14.494  1.00 42.38           C  
ANISOU 2719  CD  PRO A 274     6632   4398   5074    -55   -151    -24
ATOM   2720  HA  PRO A 274      -2.034   1.408 -17.331  1.00 47.45           H  
ATOM   2721  HB3 PRO A 274      -0.806   0.452 -15.907  1.00 40.87           H  
ATOM   2722  HB2 PRO A 274      -1.225  -1.012 -16.460  1.00 40.87           H  
ATOM   2723  HG3 PRO A 274      -1.678  -0.411 -13.859  1.00 38.51           H  
ATOM   2724  HG2 PRO A 274      -2.946  -1.308 -14.690  1.00 38.51           H  
ATOM   2725  HD2 PRO A 274      -4.282   0.467 -14.102  1.00 42.38           H  
ATOM   2726  HD3 PRO A 274      -2.867   1.537 -13.818  1.00 42.38           H  
ATOM   2727  N   SER A 275      -2.908  -0.085 -19.184  1.00 43.39           N  
ANISOU 2727  N   SER A 275     6853   4686   4949     23   -251   -108
ATOM   2728  CA  SER A 275      -3.403  -0.668 -20.390  1.00 46.31           C  
ANISOU 2728  CA  SER A 275     7242   5136   5219     61   -265   -110
ATOM   2729  C   SER A 275      -2.557  -1.889 -20.962  1.00 48.32           C  
ANISOU 2729  C   SER A 275     7495   5421   5442     31   -361   -153
ATOM   2730  O   SER A 275      -3.001  -2.630 -21.867  1.00 47.00           O  
ANISOU 2730  O   SER A 275     7337   5333   5189     58   -382   -158
ATOM   2731  CB  SER A 275      -3.582   0.482 -21.483  1.00 48.99           C  
ANISOU 2731  CB  SER A 275     7602   5486   5527    100   -224   -147
ATOM   2732  OG  SER A 275      -2.445   1.256 -21.694  1.00 57.13           O  
ANISOU 2732  OG  SER A 275     8637   6469   6602     69   -264   -222
ATOM   2733  H   SER A 275      -2.046   0.436 -19.260  1.00 43.39           H  
ATOM   2734  HA  SER A 275      -4.357  -1.153 -20.183  1.00 46.31           H  
ATOM   2735  HB3 SER A 275      -4.336   1.128 -21.034  1.00 48.99           H  
ATOM   2736  HB2 SER A 275      -3.942   0.122 -22.447  1.00 48.99           H  
ATOM   2737  HG  SER A 275      -2.284   1.738 -20.879  1.00 57.13           H  
ATOM   2738  N   ASN A 276      -1.266  -1.932 -20.572  1.00 44.88           N  
ANISOU 2738  N   ASN A 276     7045   4934   5074    -20   -416   -177
ATOM   2739  CA  ASN A 276      -0.535  -3.216 -20.487  1.00 42.95           C  
ANISOU 2739  CA  ASN A 276     6796   4707   4817    -50   -499   -217
ATOM   2740  C   ASN A 276      -1.281  -4.137 -19.404  1.00 45.25           C  
ANISOU 2740  C   ASN A 276     7069   5010   5114    -69   -527   -161
ATOM   2741  O   ASN A 276      -1.412  -3.680 -18.210  1.00 43.39           O  
ANISOU 2741  O   ASN A 276     6821   4734   4930    -80   -500   -115
ATOM   2742  CB  ASN A 276       0.925  -2.997 -20.014  1.00 40.49           C  
ANISOU 2742  CB  ASN A 276     6477   4324   4584    -89   -534   -275
ATOM   2743  CG  ASN A 276       1.727  -4.264 -19.712  1.00 57.04           C  
ANISOU 2743  CG  ASN A 276     8589   6390   6694    -72   -494   -321
ATOM   2744  OD1 ASN A 276       1.353  -5.335 -20.099  1.00 60.60           O  
ANISOU 2744  OD1 ASN A 276     9031   6779   7216    -85   -471   -325
ATOM   2745  ND2 ASN A 276       2.774  -4.172 -18.930  1.00 66.53           N  
ANISOU 2745  ND2 ASN A 276     9811   7643   7824    -40   -484   -356
ATOM   2746  H   ASN A 276      -0.780  -1.264 -19.991  1.00 44.88           H  
ATOM   2747  HA  ASN A 276      -0.644  -3.630 -21.489  1.00 42.95           H  
ATOM   2748  HB3 ASN A 276       0.993  -2.589 -19.005  1.00 40.49           H  
ATOM   2749  HB2 ASN A 276       1.534  -2.382 -20.676  1.00 40.49           H  
ATOM   2750 HD22 ASN A 276       3.429  -4.923 -18.765  1.00 66.53           H  
ATOM   2751 HD21 ASN A 276       3.210  -3.316 -18.620  1.00 66.53           H  
ATOM   2752  N   PRO A 277      -1.827  -5.332 -19.863  1.00 43.83           N  
ANISOU 2752  N   PRO A 277     6886   4890   4877    -73   -581   -166
ATOM   2753  CA  PRO A 277      -2.405  -6.309 -18.941  1.00 42.29           C  
ANISOU 2753  CA  PRO A 277     6675   4711   4684    -88   -605   -103
ATOM   2754  C   PRO A 277      -1.509  -6.652 -17.725  1.00 44.75           C  
ANISOU 2754  C   PRO A 277     6967   4945   5090   -132   -632    -94
ATOM   2755  O   PRO A 277      -2.098  -6.815 -16.634  1.00 43.34           O  
ANISOU 2755  O   PRO A 277     6777   4752   4937   -135   -608    -31
ATOM   2756  CB  PRO A 277      -2.617  -7.578 -19.824  1.00 39.88           C  
ANISOU 2756  CB  PRO A 277     6364   4476   4313    -92   -672   -132
ATOM   2757  CG  PRO A 277      -2.764  -6.999 -21.214  1.00 46.53           C  
ANISOU 2757  CG  PRO A 277     7223   5366   5089    -59   -660   -194
ATOM   2758  CD  PRO A 277      -1.917  -5.756 -21.250  1.00 47.45           C  
ANISOU 2758  CD  PRO A 277     7351   5405   5272    -66   -626   -233
ATOM   2759  HA  PRO A 277      -3.350  -5.924 -18.557  1.00 42.29           H  
ATOM   2760  HB3 PRO A 277      -3.512  -8.145 -19.568  1.00 39.88           H  
ATOM   2761  HB2 PRO A 277      -1.764  -8.254 -19.750  1.00 39.88           H  
ATOM   2762  HG3 PRO A 277      -3.793  -6.743 -21.468  1.00 46.53           H  
ATOM   2763  HG2 PRO A 277      -2.408  -7.722 -21.948  1.00 46.53           H  
ATOM   2764  HD2 PRO A 277      -0.924  -6.031 -21.608  1.00 47.45           H  
ATOM   2765  HD3 PRO A 277      -2.402  -5.078 -21.952  1.00 47.45           H  
ATOM   2766  N   ILE A 278      -0.155  -6.687 -17.923  1.00 49.46           N  
ANISOU 2766  N   ILE A 278     7557   5494   5742   -164   -675   -155
ATOM   2767  CA  ILE A 278       0.846  -7.243 -16.982  1.00 43.53           C  
ANISOU 2767  CA  ILE A 278     6784   4679   5077   -198   -700   -142
ATOM   2768  C   ILE A 278       0.917  -6.355 -15.709  1.00 40.68           C  
ANISOU 2768  C   ILE A 278     6418   4276   4764   -190   -641   -113
ATOM   2769  O   ILE A 278       0.876  -6.769 -14.593  1.00 38.42           O  
ANISOU 2769  O   ILE A 278     6112   3971   4514   -201   -638    -65
ATOM   2770  CB  ILE A 278       2.242  -7.458 -17.602  1.00 42.80           C  
ANISOU 2770  CB  ILE A 278     6683   4542   5037   -225   -747   -209
ATOM   2771  CG1 ILE A 278       2.276  -8.276 -18.952  1.00 42.03           C  
ANISOU 2771  CG1 ILE A 278     6585   4484   4899   -238   -803   -251
ATOM   2772  CG2 ILE A 278       3.299  -7.932 -16.586  1.00 47.71           C  
ANISOU 2772  CG2 ILE A 278     7278   5106   5745   -251   -768   -184
ATOM   2773  CD1 ILE A 278       1.534  -9.579 -18.765  1.00 52.66           C  
ANISOU 2773  CD1 ILE A 278     7954   5874   6182   -215   -791   -314
ATOM   2774  H   ILE A 278       0.192  -6.345 -18.808  1.00 49.46           H  
ATOM   2775  HA  ILE A 278       0.485  -8.200 -16.607  1.00 43.53           H  
ATOM   2776  HB  ILE A 278       2.592  -6.475 -17.919  1.00 42.80           H  
ATOM   2777 HG13 ILE A 278       3.309  -8.324 -19.296  1.00 42.03           H  
ATOM   2778 HG12 ILE A 278       1.754  -7.686 -19.705  1.00 42.03           H  
ATOM   2779 HG21 ILE A 278       3.609  -7.060 -16.010  1.00 47.71           H  
ATOM   2780 HG22 ILE A 278       2.820  -8.592 -15.862  1.00 47.71           H  
ATOM   2781 HG23 ILE A 278       4.076  -8.531 -17.060  1.00 47.71           H  
ATOM   2782 HD11 ILE A 278       1.866 -10.267 -17.988  1.00 52.66           H  
ATOM   2783 HD12 ILE A 278       0.464  -9.399 -18.664  1.00 52.66           H  
ATOM   2784 HD13 ILE A 278       1.665 -10.176 -19.668  1.00 52.66           H  
ATOM   2785  N   ASP A 279       0.878  -5.018 -15.959  1.00 40.49           N  
ANISOU 2785  N   ASP A 279     6407   4236   4742   -172   -594   -147
ATOM   2786  CA  ASP A 279       0.774  -3.964 -14.948  1.00 41.26           C  
ANISOU 2786  CA  ASP A 279     6494   4293   4889   -166   -538   -131
ATOM   2787  C   ASP A 279      -0.643  -3.862 -14.342  1.00 43.43           C  
ANISOU 2787  C   ASP A 279     6766   4590   5145   -148   -485    -67
ATOM   2788  O   ASP A 279      -0.875  -3.435 -13.218  1.00 44.06           O  
ANISOU 2788  O   ASP A 279     6825   4638   5276   -156   -453    -46
ATOM   2789  CB  ASP A 279       1.055  -2.558 -15.475  1.00 42.95           C  
ANISOU 2789  CB  ASP A 279     6723   4489   5106   -148   -497   -179
ATOM   2790  CG  ASP A 279       2.519  -2.256 -15.879  1.00 49.13           C  
ANISOU 2790  CG  ASP A 279     7504   5237   5925   -166   -538   -240
ATOM   2791  OD1 ASP A 279       3.411  -3.145 -15.878  1.00 50.77           O  
ANISOU 2791  OD1 ASP A 279     7698   5433   6159   -192   -597   -245
ATOM   2792  OD2 ASP A 279       2.811  -1.076 -16.244  1.00 45.21           O1-
ANISOU 2792  OD2 ASP A 279     7020   4722   5437   -153   -508   -280
ATOM   2793  H   ASP A 279       0.942  -4.650 -16.898  1.00 40.49           H  
ATOM   2794  HA  ASP A 279       1.492  -4.127 -14.145  1.00 41.26           H  
ATOM   2795  HB3 ASP A 279       0.565  -1.749 -14.934  1.00 42.95           H  
ATOM   2796  HB2 ASP A 279       0.564  -2.573 -16.448  1.00 42.95           H  
ATOM   2797  N   PHE A 280      -1.629  -4.274 -15.144  1.00 43.26           N  
ANISOU 2797  N   PHE A 280     6762   4625   5050   -123   -471    -37
ATOM   2798  CA  PHE A 280      -3.016  -4.234 -14.650  1.00 43.17           C  
ANISOU 2798  CA  PHE A 280     6748   4634   5021   -101   -411     30
ATOM   2799  C   PHE A 280      -3.358  -5.419 -13.758  1.00 40.90           C  
ANISOU 2799  C   PHE A 280     6443   4351   4745   -122   -444     80
ATOM   2800  O   PHE A 280      -4.077  -5.206 -12.804  1.00 44.36           O  
ANISOU 2800  O   PHE A 280     6869   4778   5208   -119   -395    128
ATOM   2801  CB  PHE A 280      -3.909  -4.113 -15.885  1.00 38.42           C  
ANISOU 2801  CB  PHE A 280     6169   4097   4332    -56   -378     49
ATOM   2802  CG  PHE A 280      -5.430  -4.039 -15.655  1.00 38.75           C  
ANISOU 2802  CG  PHE A 280     6208   4160   4356    -25   -303    125
ATOM   2803  CD1 PHE A 280      -6.069  -2.862 -15.269  1.00 43.64           C  
ANISOU 2803  CD1 PHE A 280     6823   4742   5015     -5   -212    141
ATOM   2804  CD2 PHE A 280      -6.189  -5.211 -15.844  1.00 42.34           C  
ANISOU 2804  CD2 PHE A 280     6662   4670   4757    -14   -317    183
ATOM   2805  CE1 PHE A 280      -7.471  -2.892 -15.113  1.00 41.25           C  
ANISOU 2805  CE1 PHE A 280     6515   4451   4706     24   -134    212
ATOM   2806  CE2 PHE A 280      -7.553  -5.231 -15.707  1.00 44.95           C  
ANISOU 2806  CE2 PHE A 280     6988   5017   5074     18   -241    258
ATOM   2807  CZ  PHE A 280      -8.191  -4.032 -15.422  1.00 43.45           C  
ANISOU 2807  CZ  PHE A 280     6794   4784   4931     37   -147    273
ATOM   2808  H   PHE A 280      -1.407  -4.519 -16.099  1.00 43.26           H  
ATOM   2809  HA  PHE A 280      -3.133  -3.364 -14.004  1.00 43.17           H  
ATOM   2810  HB3 PHE A 280      -3.860  -4.960 -16.570  1.00 38.42           H  
ATOM   2811  HB2 PHE A 280      -3.683  -3.252 -16.514  1.00 38.42           H  
ATOM   2812  HD1 PHE A 280      -5.538  -1.921 -15.263  1.00 43.64           H  
ATOM   2813  HD2 PHE A 280      -5.701  -6.151 -16.055  1.00 42.34           H  
ATOM   2814  HE1 PHE A 280      -7.925  -1.954 -14.831  1.00 41.25           H  
ATOM   2815  HE2 PHE A 280      -8.125  -6.142 -15.811  1.00 44.95           H  
ATOM   2816  HZ  PHE A 280      -9.261  -4.033 -15.276  1.00 43.45           H  
ATOM   2817  N   SER A 281      -2.662  -6.554 -14.001  1.00 38.65           N  
ANISOU 2817  N   SER A 281     6155   4082   4448   -145   -523     68
ATOM   2818  CA  SER A 281      -2.714  -7.640 -13.030  1.00 39.65           C  
ANISOU 2818  CA  SER A 281     6265   4211   4589   -165   -557    118
ATOM   2819  C   SER A 281      -2.156  -7.350 -11.585  1.00 41.55           C  
ANISOU 2819  C   SER A 281     6480   4395   4912   -188   -554    120
ATOM   2820  O   SER A 281      -2.760  -7.832 -10.656  1.00 45.32           O  
ANISOU 2820  O   SER A 281     6943   4872   5406   -195   -548    170
ATOM   2821  CB  SER A 281      -2.150  -8.863 -13.758  1.00 42.91           C  
ANISOU 2821  CB  SER A 281     6675   4647   4980   -185   -642    100
ATOM   2822  OG  SER A 281      -0.747  -8.837 -13.840  1.00 42.40           O  
ANISOU 2822  OG  SER A 281     6603   4538   4969   -209   -683     39
ATOM   2823  H   SER A 281      -2.066  -6.613 -14.814  1.00 38.65           H  
ATOM   2824  HA  SER A 281      -3.779  -7.824 -12.886  1.00 39.65           H  
ATOM   2825  HB3 SER A 281      -2.582  -8.941 -14.755  1.00 42.91           H  
ATOM   2826  HB2 SER A 281      -2.420  -9.761 -13.201  1.00 42.91           H  
ATOM   2827  HG  SER A 281      -0.486  -7.919 -13.945  1.00 42.40           H  
ATOM   2828  N   TYR A 282      -1.115  -6.549 -11.450  1.00 40.69           N  
ANISOU 2828  N   TYR A 282     6364   4245   4852   -199   -559     67
ATOM   2829  CA  TYR A 282      -0.494  -6.048 -10.264  1.00 39.20           C  
ANISOU 2829  CA  TYR A 282     6145   4015   4734   -215   -556     65
ATOM   2830  C   TYR A 282      -1.367  -4.959  -9.632  1.00 41.86           C  
ANISOU 2830  C   TYR A 282     6472   4335   5097   -203   -478     69
ATOM   2831  O   TYR A 282      -1.656  -5.151  -8.476  1.00 45.68           O  
ANISOU 2831  O   TYR A 282     6926   4799   5631   -214   -469     73
ATOM   2832  CB  TYR A 282       0.994  -5.601 -10.595  1.00 35.43           C  
ANISOU 2832  CB  TYR A 282     5659   3506   4298   -227   -594     11
ATOM   2833  CG  TYR A 282       1.925  -6.774 -10.880  1.00 36.91           C  
ANISOU 2833  CG  TYR A 282     5845   3695   4483   -243   -667      8
ATOM   2834  CD1 TYR A 282       1.998  -7.704  -9.839  1.00 37.60           C  
ANISOU 2834  CD1 TYR A 282     5922   3800   4566   -254   -704     57
ATOM   2835  CD2 TYR A 282       2.687  -6.848 -12.042  1.00 42.04           C  
ANISOU 2835  CD2 TYR A 282     6502   4329   5141   -249   -696    -45
ATOM   2836  CE1 TYR A 282       2.885  -8.777  -9.978  1.00 40.05           C  
ANISOU 2836  CE1 TYR A 282     6226   4108   4882   -270   -768     54
ATOM   2837  CE2 TYR A 282       3.551  -7.995 -12.194  1.00 37.06           C  
ANISOU 2837  CE2 TYR A 282     5867   3695   4521   -266   -757    -52
ATOM   2838  CZ  TYR A 282       3.602  -9.008 -11.146  1.00 36.85           C  
ANISOU 2838  CZ  TYR A 282     5826   3683   4492   -277   -793     -2
ATOM   2839  OH  TYR A 282       4.419 -10.139 -11.300  1.00 43.63           O  
ANISOU 2839  OH  TYR A 282     6676   4534   5368   -296   -850    -10
ATOM   2840  H   TYR A 282      -0.844  -6.155 -12.339  1.00 40.69           H  
ATOM   2841  HA  TYR A 282      -0.545  -6.939  -9.639  1.00 39.20           H  
ATOM   2842  HB3 TYR A 282       1.377  -4.909  -9.844  1.00 35.43           H  
ATOM   2843  HB2 TYR A 282       1.043  -4.934 -11.456  1.00 35.43           H  
ATOM   2844  HD1 TYR A 282       1.384  -7.453  -8.987  1.00 37.60           H  
ATOM   2845  HD2 TYR A 282       2.606  -6.270 -12.951  1.00 42.04           H  
ATOM   2846  HE1 TYR A 282       2.821  -9.518  -9.195  1.00 40.05           H  
ATOM   2847  HE2 TYR A 282       4.138  -8.072 -13.098  1.00 37.06           H  
ATOM   2848  HH  TYR A 282       4.978 -10.034 -12.074  1.00 43.63           H  
ATOM   2849  N   TRP A 283      -1.886  -4.008 -10.383  1.00 42.27           N  
ANISOU 2849  N   TRP A 283     6545   4397   5118   -179   -419     65
ATOM   2850  CA  TRP A 283      -2.603  -2.841  -9.915  1.00 43.47           C  
ANISOU 2850  CA  TRP A 283     6685   4529   5303   -169   -336     72
ATOM   2851  C   TRP A 283      -3.921  -3.215  -9.322  1.00 41.91           C  
ANISOU 2851  C   TRP A 283     6478   4343   5101   -165   -300    134
ATOM   2852  O   TRP A 283      -4.289  -2.636  -8.304  1.00 44.94           O  
ANISOU 2852  O   TRP A 283     6834   4701   5539   -175   -261    137
ATOM   2853  CB  TRP A 283      -2.863  -1.870 -11.116  1.00 42.74           C  
ANISOU 2853  CB  TRP A 283     6615   4440   5183   -139   -277     56
ATOM   2854  CG  TRP A 283      -3.366  -0.456 -10.805  1.00 39.85           C  
ANISOU 2854  CG  TRP A 283     6232   4043   4866   -130   -189     53
ATOM   2855  CD1 TRP A 283      -2.612   0.677 -10.542  1.00 37.70           C  
ANISOU 2855  CD1 TRP A 283     5941   3734   4650   -138   -166      2
ATOM   2856  CD2 TRP A 283      -4.740  -0.062 -10.533  1.00 39.95           C  
ANISOU 2856  CD2 TRP A 283     6241   4055   4883   -112   -108    102
ATOM   2857  NE1 TRP A 283      -3.449   1.761 -10.282  1.00 42.54           N  
ANISOU 2857  NE1 TRP A 283     6537   4324   5304   -129    -76     11
ATOM   2858  CE2 TRP A 283      -4.769   1.320 -10.201  1.00 40.22           C  
ANISOU 2858  CE2 TRP A 283     6252   4048   4983   -112    -36     73
ATOM   2859  CE3 TRP A 283      -6.005  -0.673 -10.643  1.00 37.95           C  
ANISOU 2859  CE3 TRP A 283     5999   3834   4588    -93    -85    170
ATOM   2860  CZ2 TRP A 283      -5.864   2.097  -9.950  1.00 39.31           C  
ANISOU 2860  CZ2 TRP A 283     6124   3913   4900    -97     61    107
ATOM   2861  CZ3 TRP A 283      -7.187   0.057 -10.342  1.00 41.44           C  
ANISOU 2861  CZ3 TRP A 283     6430   4259   5058    -74     14    209
ATOM   2862  CH2 TRP A 283      -7.113   1.441  -9.970  1.00 44.78           C  
ANISOU 2862  CH2 TRP A 283     6829   4632   5553    -78     87    177
ATOM   2863  H   TRP A 283      -1.526  -3.959 -11.326  1.00 42.27           H  
ATOM   2864  HA  TRP A 283      -1.858  -2.373  -9.272  1.00 43.47           H  
ATOM   2865  HB3 TRP A 283      -3.523  -2.327 -11.854  1.00 42.74           H  
ATOM   2866  HB2 TRP A 283      -1.885  -1.566 -11.489  1.00 42.74           H  
ATOM   2867  HD1 TRP A 283      -1.533   0.675 -10.596  1.00 37.70           H  
ATOM   2868  HE1 TRP A 283      -3.160   2.723 -10.180  1.00 42.54           H  
ATOM   2869  HE3 TRP A 283      -6.053  -1.696 -10.987  1.00 37.95           H  
ATOM   2870  HZ2 TRP A 283      -5.790   3.163  -9.797  1.00 39.31           H  
ATOM   2871  HZ3 TRP A 283      -8.180  -0.341 -10.488  1.00 41.44           H  
ATOM   2872  HH2 TRP A 283      -7.967   1.973  -9.579  1.00 44.78           H  
ATOM   2873  N   VAL A 284      -4.623  -4.164  -9.942  1.00 38.84           N  
ANISOU 2873  N   VAL A 284     6111   3996   4650   -150   -312    182
ATOM   2874  CA  VAL A 284      -5.816  -4.711  -9.332  1.00 43.21           C  
ANISOU 2874  CA  VAL A 284     6658   4563   5198   -146   -283    247
ATOM   2875  C   VAL A 284      -5.540  -5.592  -8.089  1.00 43.64           C  
ANISOU 2875  C   VAL A 284     6688   4604   5290   -177   -338    255
ATOM   2876  O   VAL A 284      -6.409  -5.705  -7.258  1.00 42.69           O  
ANISOU 2876  O   VAL A 284     6546   4466   5209   -184   -301    279
ATOM   2877  CB  VAL A 284      -6.665  -5.549 -10.404  1.00 43.13           C  
ANISOU 2877  CB  VAL A 284     6673   4611   5105   -120   -290    298
ATOM   2878  CG1 VAL A 284      -7.866  -6.349  -9.929  1.00 45.72           C  
ANISOU 2878  CG1 VAL A 284     6994   4951   5426   -108   -242    374
ATOM   2879  CG2 VAL A 284      -7.138  -4.754 -11.662  1.00 43.59           C  
ANISOU 2879  CG2 VAL A 284     6754   4692   5118    -83   -243    284
ATOM   2880  H   VAL A 284      -4.181  -4.568 -10.756  1.00 38.84           H  
ATOM   2881  HA  VAL A 284      -6.482  -3.925  -8.978  1.00 43.21           H  
ATOM   2882  HB  VAL A 284      -5.961  -6.240 -10.867  1.00 43.13           H  
ATOM   2883 HG11 VAL A 284      -8.412  -5.667  -9.277  1.00 45.72           H  
ATOM   2884 HG12 VAL A 284      -8.529  -6.610 -10.754  1.00 45.72           H  
ATOM   2885 HG13 VAL A 284      -7.592  -7.240  -9.364  1.00 45.72           H  
ATOM   2886 HG21 VAL A 284      -7.811  -3.931 -11.424  1.00 43.59           H  
ATOM   2887 HG22 VAL A 284      -6.340  -4.294 -12.245  1.00 43.59           H  
ATOM   2888 HG23 VAL A 284      -7.596  -5.357 -12.446  1.00 43.59           H  
ATOM   2889  N   ALA A 285      -4.396  -6.250  -8.137  1.00 41.01           N  
ANISOU 2889  N   ALA A 285     6355   4277   4950   -195   -424    233
ATOM   2890  CA  ALA A 285      -3.914  -7.038  -6.990  1.00 39.66           C  
ANISOU 2890  CA  ALA A 285     6159   4095   4816   -218   -477    242
ATOM   2891  C   ALA A 285      -3.627  -6.139  -5.788  1.00 38.29           C  
ANISOU 2891  C   ALA A 285     5951   3888   4708   -227   -443    216
ATOM   2892  O   ALA A 285      -4.059  -6.500  -4.655  1.00 44.06           O  
ANISOU 2892  O   ALA A 285     6659   4617   5465   -236   -443    242
ATOM   2893  CB  ALA A 285      -2.720  -7.877  -7.379  1.00 38.44           C  
ANISOU 2893  CB  ALA A 285     6005   3939   4661   -232   -560    212
ATOM   2894  H   ALA A 285      -3.754  -6.114  -8.904  1.00 41.01           H  
ATOM   2895  HA  ALA A 285      -4.785  -7.661  -6.786  1.00 39.66           H  
ATOM   2896  HB1 ALA A 285      -2.897  -8.607  -8.169  1.00 38.44           H  
ATOM   2897  HB2 ALA A 285      -1.824  -7.315  -7.644  1.00 38.44           H  
ATOM   2898  HB3 ALA A 285      -2.433  -8.457  -6.501  1.00 38.44           H  
ATOM   2899  N   ALA A 286      -2.826  -5.078  -5.982  1.00 37.97           N  
ANISOU 2899  N   ALA A 286     5905   3825   4695   -225   -414    161
ATOM   2900  CA  ALA A 286      -2.581  -4.046  -4.983  1.00 39.06           C  
ANISOU 2900  CA  ALA A 286     6005   3941   4895   -234   -392    123
ATOM   2901  C   ALA A 286      -3.878  -3.536  -4.295  1.00 36.19           C  
ANISOU 2901  C   ALA A 286     5626   3561   4562   -231   -303    122
ATOM   2902  O   ALA A 286      -3.922  -3.523  -3.047  1.00 40.86           O  
ANISOU 2902  O   ALA A 286     6178   4140   5206   -241   -283     89
ATOM   2903  CB  ALA A 286      -1.841  -2.790  -5.570  1.00 41.09           C  
ANISOU 2903  CB  ALA A 286     6258   4183   5172   -233   -406     63
ATOM   2904  H   ALA A 286      -2.472  -4.752  -6.869  1.00 37.97           H  
ATOM   2905  HA  ALA A 286      -1.992  -4.489  -4.180  1.00 39.06           H  
ATOM   2906  HB1 ALA A 286      -1.712  -2.099  -4.737  1.00 41.09           H  
ATOM   2907  HB2 ALA A 286      -0.922  -3.023  -6.106  1.00 41.09           H  
ATOM   2908  HB3 ALA A 286      -2.473  -2.231  -6.260  1.00 41.09           H  
ATOM   2909  N   ASN A 287      -4.821  -3.141  -5.124  1.00 35.35           N  
ANISOU 2909  N   ASN A 287     5546   3457   4427   -214   -246    155
ATOM   2910  CA  ASN A 287      -6.040  -2.383  -4.760  1.00 37.85           C  
ANISOU 2910  CA  ASN A 287     5849   3750   4783   -208   -149    155
ATOM   2911  C   ASN A 287      -7.196  -3.307  -4.297  1.00 40.82           C  
ANISOU 2911  C   ASN A 287     6231   4132   5145   -198   -102    223
ATOM   2912  O   ASN A 287      -8.155  -2.791  -3.780  1.00 34.48           O  
ANISOU 2912  O   ASN A 287     5414   3304   4384   -194    -14    228
ATOM   2913  CB  ASN A 287      -6.564  -1.587  -5.974  1.00 36.49           C  
ANISOU 2913  CB  ASN A 287     5695   3565   4603   -187    -97    131
ATOM   2914  CG  ASN A 287      -5.834  -0.242  -6.083  1.00 37.82           C  
ANISOU 2914  CG  ASN A 287     5850   3719   4800   -196   -121     62
ATOM   2915  OD1 ASN A 287      -6.065   0.714  -5.306  1.00 33.98           O  
ANISOU 2915  OD1 ASN A 287     5331   3207   4372   -205    -77     20
ATOM   2916  ND2 ASN A 287      -5.202  -0.048  -7.226  1.00 39.68           N  
ANISOU 2916  ND2 ASN A 287     6110   3971   4996   -193   -188     49
ATOM   2917  H   ASN A 287      -4.639  -3.263  -6.110  1.00 35.35           H  
ATOM   2918  HA  ASN A 287      -5.863  -1.745  -3.893  1.00 37.85           H  
ATOM   2919  HB3 ASN A 287      -7.605  -1.289  -5.850  1.00 36.49           H  
ATOM   2920  HB2 ASN A 287      -6.490  -2.166  -6.895  1.00 36.49           H  
ATOM   2921 HD22 ASN A 287      -4.895   0.859  -7.547  1.00 39.68           H  
ATOM   2922 HD21 ASN A 287      -5.079  -0.874  -7.794  1.00 39.68           H  
ATOM   2923  N   LEU A 288      -7.133  -4.622  -4.424  1.00 44.21           N  
ANISOU 2923  N   LEU A 288     6681   4594   5524   -196   -156    275
ATOM   2924  CA  LEU A 288      -8.067  -5.561  -3.814  1.00 41.69           C  
ANISOU 2924  CA  LEU A 288     6365   4284   5190   -186   -115    345
ATOM   2925  C   LEU A 288      -7.850  -5.547  -2.298  1.00 46.12           C  
ANISOU 2925  C   LEU A 288     6890   4825   5809   -210   -108    340
ATOM   2926  O   LEU A 288      -6.720  -5.851  -1.913  1.00 43.91           O  
ANISOU 2926  O   LEU A 288     6589   4548   5546   -230   -177    308
ATOM   2927  CB  LEU A 288      -7.851  -6.933  -4.469  1.00 47.33           C  
ANISOU 2927  CB  LEU A 288     7108   5045   5830   -177   -181    398
ATOM   2928  CG  LEU A 288      -8.739  -7.341  -5.714  1.00 43.74           C  
ANISOU 2928  CG  LEU A 288     6686   4627   5307   -142   -151    442
ATOM   2929  CD1 LEU A 288      -8.233  -8.614  -6.486  1.00 38.71           C  
ANISOU 2929  CD1 LEU A 288     6067   4041   4600   -140   -232    480
ATOM   2930  CD2 LEU A 288     -10.290  -7.351  -5.366  1.00 52.52           C  
ANISOU 2930  CD2 LEU A 288     7795   5730   6429   -116    -42    498
ATOM   2931  H   LEU A 288      -6.306  -4.955  -4.899  1.00 44.21           H  
ATOM   2932  HA  LEU A 288      -9.059  -5.167  -4.038  1.00 41.69           H  
ATOM   2933  HB3 LEU A 288      -7.898  -7.748  -3.746  1.00 47.33           H  
ATOM   2934  HB2 LEU A 288      -6.809  -7.205  -4.634  1.00 47.33           H  
ATOM   2935  HG  LEU A 288      -8.664  -6.472  -6.368  1.00 43.74           H  
ATOM   2936 HD11 LEU A 288      -7.375  -9.032  -5.960  1.00 38.71           H  
ATOM   2937 HD12 LEU A 288      -9.003  -9.385  -6.520  1.00 38.71           H  
ATOM   2938 HD13 LEU A 288      -8.000  -8.165  -7.451  1.00 38.71           H  
ATOM   2939 HD21 LEU A 288     -10.705  -6.465  -5.848  1.00 52.52           H  
ATOM   2940 HD22 LEU A 288     -10.771  -8.266  -5.710  1.00 52.52           H  
ATOM   2941 HD23 LEU A 288     -10.526  -7.335  -4.302  1.00 52.52           H  
ATOM   2942  N   PRO A 289      -8.812  -5.152  -1.431  1.00 42.52           N  
ANISOU 2942  N   PRO A 289     6422   4349   5385   -204    -21    373
ATOM   2943  CA  PRO A 289      -8.441  -5.171   0.061  1.00 41.44           C  
ANISOU 2943  CA  PRO A 289     6250   4197   5300   -226    -14    366
ATOM   2944  C   PRO A 289      -8.634  -6.493   0.792  1.00 45.18           C  
ANISOU 2944  C   PRO A 289     6735   4702   5730   -228    -80    427
ATOM   2945  O   PRO A 289      -8.951  -6.627   1.967  1.00 52.74           O  
ANISOU 2945  O   PRO A 289     7704   5663   6670   -215    -37    495
ATOM   2946  CB  PRO A 289      -9.592  -4.216   0.543  1.00 47.91           C  
ANISOU 2946  CB  PRO A 289     7056   4978   6168   -217    111    386
ATOM   2947  CG  PRO A 289     -10.798  -4.424  -0.369  1.00 51.96           C  
ANISOU 2947  CG  PRO A 289     7611   5510   6623   -180    149    453
ATOM   2948  CD  PRO A 289     -10.226  -4.861  -1.740  1.00 46.79           C  
ANISOU 2948  CD  PRO A 289     6978   4880   5919   -174     79    418
ATOM   2949  HA  PRO A 289      -7.426  -4.817   0.241  1.00 41.44           H  
ATOM   2950  HB3 PRO A 289      -9.266  -3.179   0.459  1.00 47.91           H  
ATOM   2951  HB2 PRO A 289      -9.851  -4.249   1.602  1.00 47.91           H  
ATOM   2952  HG3 PRO A 289     -11.413  -3.534  -0.507  1.00 51.96           H  
ATOM   2953  HG2 PRO A 289     -11.410  -5.241   0.011  1.00 51.96           H  
ATOM   2954  HD2 PRO A 289     -10.810  -5.636  -2.238  1.00 46.79           H  
ATOM   2955  HD3 PRO A 289     -10.160  -3.927  -2.298  1.00 46.79           H  
ATOM   2956  N   ILE A 290      -8.307  -7.555   0.039  1.00 43.52           N  
ANISOU 2956  N   ILE A 290     6519   4512   5505   -241   -178    406
ATOM   2957  CA  ILE A 290      -8.560  -8.994   0.409  1.00 39.32           C  
ANISOU 2957  CA  ILE A 290     6000   4011   4930   -241   -248    465
ATOM   2958  C   ILE A 290      -7.603  -9.540   1.430  1.00 37.82           C  
ANISOU 2958  C   ILE A 290     5778   3825   4766   -258   -316    437
ATOM   2959  O   ILE A 290      -6.627  -8.896   1.835  1.00 40.45           O  
ANISOU 2959  O   ILE A 290     6082   4149   5137   -266   -324    371
ATOM   2960  CB  ILE A 290      -8.579  -9.798  -0.946  1.00 42.08           C  
ANISOU 2960  CB  ILE A 290     6385   4390   5212   -230   -307    489
ATOM   2961  CG1 ILE A 290      -7.223  -9.935  -1.658  1.00 43.66           C  
ANISOU 2961  CG1 ILE A 290     6582   4586   5419   -238   -362    422
ATOM   2962  CG2 ILE A 290      -9.717  -9.249  -1.883  1.00 52.37           C  
ANISOU 2962  CG2 ILE A 290     7717   5703   6477   -205   -240    524
ATOM   2963  CD1 ILE A 290      -7.019 -10.912  -2.821  1.00 43.24           C  
ANISOU 2963  CD1 ILE A 290     6562   4559   5309   -230   -415    429
ATOM   2964  H   ILE A 290      -8.021  -7.376  -0.913  1.00 43.52           H  
ATOM   2965  HA  ILE A 290      -9.602  -9.072   0.721  1.00 39.32           H  
ATOM   2966  HB  ILE A 290      -8.795 -10.844  -0.728  1.00 42.08           H  
ATOM   2967 HG13 ILE A 290      -6.573 -10.318  -0.871  1.00 43.66           H  
ATOM   2968 HG12 ILE A 290      -6.852  -8.949  -1.939  1.00 43.66           H  
ATOM   2969 HG21 ILE A 290      -9.574  -8.247  -2.287  1.00 52.37           H  
ATOM   2970 HG22 ILE A 290      -9.901  -9.931  -2.714  1.00 52.37           H  
ATOM   2971 HG23 ILE A 290     -10.658  -9.157  -1.341  1.00 52.37           H  
ATOM   2972 HD11 ILE A 290      -7.893 -11.503  -3.092  1.00 43.24           H  
ATOM   2973 HD12 ILE A 290      -6.553 -10.401  -3.664  1.00 43.24           H  
ATOM   2974 HD13 ILE A 290      -6.288 -11.663  -2.522  1.00 43.24           H  
ATOM   2975  N   ASP A 291      -7.850 -10.836   1.815  1.00 41.19           N  
ANISOU 2975  N   ASP A 291     6209   4272   5168   -258   -365    494
ATOM   2976  CA  ASP A 291      -7.118 -11.676   2.790  1.00 42.14           C  
ANISOU 2976  CA  ASP A 291     6301   4404   5307   -265   -430    485
ATOM   2977  C   ASP A 291      -5.627 -11.789   2.454  1.00 42.21           C  
ANISOU 2977  C   ASP A 291     6313   4425   5301   -264   -513    464
ATOM   2978  O   ASP A 291      -5.235 -11.827   1.257  1.00 43.48           O  
ANISOU 2978  O   ASP A 291     6504   4589   5428   -262   -535    471
ATOM   2979  CB  ASP A 291      -7.790 -13.049   3.176  1.00  0.00           C  
ATOM   2980  CG  ASP A 291      -9.232 -12.831   3.792  1.00  0.00           C  
ATOM   2981  OD1 ASP A 291      -9.915 -13.875   3.815  1.00  0.00           O  
ATOM   2982  OD2 ASP A 291      -9.529 -11.764   4.370  1.00  0.00           O1-
ATOM   2983  H   ASP A 291      -8.767 -11.194   1.592  1.00 41.19           H  
ATOM   2984  HA  ASP A 291      -6.993 -11.153   3.738  1.00 42.14           H  
ATOM   2985  HB3 ASP A 291      -7.246 -13.611   3.935  1.00  0.00           H  
ATOM   2986  HB2 ASP A 291      -7.906 -13.731   2.334  1.00  0.00           H  
ATOM   2987  N   ASP A 292      -4.796 -11.909   3.488  1.00 36.55           N  
ANISOU 2987  N   ASP A 292     3702   5519   4665    394    376    -49
ATOM   2988  CA  ASP A 292      -3.337 -11.682   3.463  1.00 39.33           C  
ANISOU 2988  CA  ASP A 292     4261   5807   4877    335    418    -69
ATOM   2989  C   ASP A 292      -2.659 -12.805   2.717  1.00 38.59           C  
ANISOU 2989  C   ASP A 292     4090   5637   4934    193    395   -144
ATOM   2990  O   ASP A 292      -1.995 -12.636   1.688  1.00 36.33           O  
ANISOU 2990  O   ASP A 292     3958   5301   4544    149    370   -158
ATOM   2991  CB  ASP A 292      -2.603 -11.484   4.808  1.00 46.46           C  
ANISOU 2991  CB  ASP A 292     5293   6687   5671    320    618    -74
ATOM   2992  CG  ASP A 292      -3.055 -10.098   5.261  1.00 46.81           C  
ANISOU 2992  CG  ASP A 292     5531   6786   5467    452    620      5
ATOM   2993  OD1 ASP A 292      -4.266  -9.875   5.422  1.00 46.81           O  
ANISOU 2993  OD1 ASP A 292     5574   6836   5374    552    464     63
ATOM   2994  OD2 ASP A 292      -2.166  -9.271   5.707  1.00 48.14           O1-
ANISOU 2994  OD2 ASP A 292     5809   6950   5532    458    775     11
ATOM   2995  H   ASP A 292      -5.286 -11.571   4.304  1.00 36.55           H  
ATOM   2996  HA  ASP A 292      -3.132 -10.761   2.917  1.00 39.33           H  
ATOM   2997  HB3 ASP A 292      -1.523 -11.432   4.670  1.00 46.46           H  
ATOM   2998  HB2 ASP A 292      -2.842 -12.165   5.625  1.00 46.46           H  
ATOM   2999  N   SER A 293      -3.026 -13.971   3.150  1.00 41.73           N  
ANISOU 2999  N   SER A 293     4255   6026   5574    121    402   -192
ATOM   3000  CA  SER A 293      -2.879 -15.300   2.494  1.00 37.95           C  
ANISOU 3000  CA  SER A 293     3689   5483   5247     -6    355   -257
ATOM   3001  C   SER A 293      -3.373 -15.393   1.036  1.00 38.65           C  
ANISOU 3001  C   SER A 293     3793   5588   5303     29    146   -235
ATOM   3002  O   SER A 293      -2.739 -15.999   0.191  1.00 38.49           O  
ANISOU 3002  O   SER A 293     3825   5510   5290    -57     99   -274
ATOM   3003  CB  SER A 293      -3.441 -16.406   3.354  1.00 38.28           C  
ANISOU 3003  CB  SER A 293     3469   5519   5556    -80    399   -306
ATOM   3004  OG  SER A 293      -4.814 -16.383   3.348  1.00 44.95           O  
ANISOU 3004  OG  SER A 293     4164   6442   6474     16    311   -263
ATOM   3005  H   SER A 293      -3.426 -14.120   4.065  1.00 41.73           H  
ATOM   3006  HA  SER A 293      -1.794 -15.384   2.443  1.00 37.95           H  
ATOM   3007  HB3 SER A 293      -3.053 -16.404   4.372  1.00 38.28           H  
ATOM   3008  HB2 SER A 293      -3.126 -17.367   2.947  1.00 38.28           H  
ATOM   3009  HG  SER A 293      -5.131 -17.129   3.862  1.00 44.95           H  
ATOM   3010  N   LEU A 294      -4.447 -14.629   0.702  1.00 39.28           N  
ANISOU 3010  N   LEU A 294     3827   5746   5350    153     19   -173
ATOM   3011  CA  LEU A 294      -5.020 -14.601  -0.650  1.00 38.24           C  
ANISOU 3011  CA  LEU A 294     3719   5636   5175    197   -182   -146
ATOM   3012  C   LEU A 294      -4.206 -13.699  -1.606  1.00 42.63           C  
ANISOU 3012  C   LEU A 294     4541   6190   5466    263   -221   -100
ATOM   3013  O   LEU A 294      -4.073 -13.963  -2.805  1.00 43.54           O  
ANISOU 3013  O   LEU A 294     4728   6282   5532    246   -345   -105
ATOM   3014  CB  LEU A 294      -6.451 -14.105  -0.562  1.00 37.69           C  
ANISOU 3014  CB  LEU A 294     3491   5651   5177    304   -305    -97
ATOM   3015  CG  LEU A 294      -7.570 -14.750  -1.555  1.00 37.15           C  
ANISOU 3015  CG  LEU A 294     3149   5586   5381    238   -338   -140
ATOM   3016  CD1 LEU A 294      -7.610 -16.222  -1.372  1.00 36.41           C  
ANISOU 3016  CD1 LEU A 294     2922   5580   5331    359   -462    -83
ATOM   3017  CD2 LEU A 294      -8.941 -14.038  -1.362  1.00 41.18           C  
ANISOU 3017  CD2 LEU A 294     3607   6041   5997    127   -429   -195
ATOM   3018  H   LEU A 294      -4.976 -14.142   1.412  1.00 39.28           H  
ATOM   3019  HA  LEU A 294      -4.933 -15.626  -1.011  1.00 38.24           H  
ATOM   3020  HB3 LEU A 294      -6.492 -13.023  -0.679  1.00 37.69           H  
ATOM   3021  HB2 LEU A 294      -6.813 -14.225   0.459  1.00 37.69           H  
ATOM   3022  HG  LEU A 294      -7.293 -14.466  -2.570  1.00 37.15           H  
ATOM   3023 HD11 LEU A 294      -7.427 -16.815  -2.269  1.00 36.41           H  
ATOM   3024 HD12 LEU A 294      -6.959 -16.662  -0.617  1.00 36.41           H  
ATOM   3025 HD13 LEU A 294      -8.541 -16.606  -0.957  1.00 36.41           H  
ATOM   3026 HD21 LEU A 294      -9.365 -14.233  -0.377  1.00 41.18           H  
ATOM   3027 HD22 LEU A 294      -8.622 -12.996  -1.393  1.00 41.18           H  
ATOM   3028 HD23 LEU A 294      -9.649 -14.204  -2.174  1.00 41.18           H  
ATOM   3029  N   ARG A 295      -3.579 -12.583  -1.042  1.00 36.50           N  
ANISOU 3029  N   ARG A 295     3915   5437   4518    339   -117    -57
ATOM   3030  CA  ARG A 295      -2.726 -11.647  -1.739  1.00 36.75           C  
ANISOU 3030  CA  ARG A 295     4210   5460   4295    393   -133    -16
ATOM   3031  C   ARG A 295      -1.465 -12.412  -2.125  1.00 37.52           C  
ANISOU 3031  C   ARG A 295     4418   5467   4371    270    -96    -75
ATOM   3032  O   ARG A 295      -1.121 -12.466  -3.300  1.00 39.00           O  
ANISOU 3032  O   ARG A 295     4757   5638   4423    286   -195    -58
ATOM   3033  CB  ARG A 295      -2.466 -10.384  -0.900  1.00 34.91           C  
ANISOU 3033  CB  ARG A 295     4110   5256   3900    469      7     29
ATOM   3034  CG  ARG A 295      -3.761  -9.482  -0.779  1.00 40.18           C  
ANISOU 3034  CG  ARG A 295     4783   6017   4467    629    -70    114
ATOM   3035  CD  ARG A 295      -3.706  -8.424   0.269  1.00 43.88           C  
ANISOU 3035  CD  ARG A 295     5512   6504   4658    726    -94    181
ATOM   3036  NE  ARG A 295      -2.581  -7.485   0.036  1.00 40.28           N  
ANISOU 3036  NE  ARG A 295     5128   6102   4076    824      3    237
ATOM   3037  CZ  ARG A 295      -2.592  -6.386  -0.733  1.00 49.55           C  
ANISOU 3037  CZ  ARG A 295     6228   7356   5242    943    -60    298
ATOM   3038  NH1 ARG A 295      -3.608  -5.942  -1.504  1.00 54.63           N  
ANISOU 3038  NH1 ARG A 295     6713   8039   6004    981   -215    310
ATOM   3039  NH2 ARG A 295      -1.453  -5.804  -0.974  1.00 47.01           N1+
ANISOU 3039  NH2 ARG A 295     5993   7078   4790   1026     35    348
ATOM   3040  H   ARG A 295      -3.626 -12.398  -0.050  1.00 36.50           H  
ATOM   3041  HA  ARG A 295      -3.302 -11.327  -2.608  1.00 36.75           H  
ATOM   3042  HB3 ARG A 295      -1.604  -9.868  -1.323  1.00 34.91           H  
ATOM   3043  HB2 ARG A 295      -2.186 -10.596   0.132  1.00 34.91           H  
ATOM   3044  HG3 ARG A 295      -4.549 -10.148  -0.427  1.00 40.18           H  
ATOM   3045  HG2 ARG A 295      -4.020  -9.191  -1.797  1.00 40.18           H  
ATOM   3046  HD3 ARG A 295      -3.748  -8.967   1.213  1.00 43.88           H  
ATOM   3047  HD2 ARG A 295      -4.601  -7.812   0.156  1.00 43.88           H  
ATOM   3048  HE  ARG A 295      -1.732  -7.564   0.576  1.00 40.28           H  
ATOM   3049 HH12 ARG A 295      -3.538  -5.261  -2.246  1.00 54.63           H  
ATOM   3050 HH11 ARG A 295      -4.510  -6.396  -1.515  1.00 54.63           H  
ATOM   3051 HH22 ARG A 295      -1.409  -4.867  -1.348  1.00 47.01           H  
ATOM   3052 HH21 ARG A 295      -0.535  -6.133  -0.710  1.00 47.01           H  
ATOM   3053  N   ILE A 296      -0.923 -13.198  -1.125  1.00 39.55           N  
ANISOU 3053  N   ILE A 296     4599   5663   4764    144     45   -145
ATOM   3054  CA  ILE A 296       0.245 -14.065  -1.366  1.00 39.24           C  
ANISOU 3054  CA  ILE A 296     4661   5536   4714     21     93   -203
ATOM   3055  C   ILE A 296       0.023 -15.247  -2.406  1.00 44.39           C  
ANISOU 3055  C   ILE A 296     5226   6162   5478    -41    -69   -237
ATOM   3056  O   ILE A 296       0.942 -15.578  -3.087  1.00 50.02           O  
ANISOU 3056  O   ILE A 296     6089   6839   6079    -60   -141   -240
ATOM   3057  CB  ILE A 296       0.685 -14.788  -0.002  1.00 38.08           C  
ANISOU 3057  CB  ILE A 296     4444   5333   4693    -95    287   -268
ATOM   3058  CG1 ILE A 296       1.219 -13.727   1.021  1.00 36.97           C  
ANISOU 3058  CG1 ILE A 296     4446   5205   4396    -42    452   -237
ATOM   3059  CG2 ILE A 296       1.796 -15.872  -0.141  1.00 39.46           C  
ANISOU 3059  CG2 ILE A 296     4667   5414   4913   -236    311   -337
ATOM   3060  CD1 ILE A 296       1.282 -14.375   2.393  1.00 39.60           C  
ANISOU 3060  CD1 ILE A 296     4728   5485   4834   -148    650   -296
ATOM   3061  H   ILE A 296      -1.334 -13.331  -0.212  1.00 39.55           H  
ATOM   3062  HA  ILE A 296       1.063 -13.475  -1.778  1.00 39.24           H  
ATOM   3063  HB  ILE A 296      -0.178 -15.293   0.430  1.00 38.08           H  
ATOM   3064 HG13 ILE A 296       0.505 -12.908   1.105  1.00 36.97           H  
ATOM   3065 HG12 ILE A 296       2.191 -13.426   0.630  1.00 36.97           H  
ATOM   3066 HG21 ILE A 296       2.670 -15.443  -0.631  1.00 39.46           H  
ATOM   3067 HG22 ILE A 296       2.041 -16.396   0.782  1.00 39.46           H  
ATOM   3068 HG23 ILE A 296       1.477 -16.707  -0.765  1.00 39.46           H  
ATOM   3069 HD11 ILE A 296       0.530 -15.116   2.664  1.00 39.60           H  
ATOM   3070 HD12 ILE A 296       2.274 -14.818   2.476  1.00 39.60           H  
ATOM   3071 HD13 ILE A 296       1.336 -13.522   3.069  1.00 39.60           H  
ATOM   3072  N   GLN A 297      -1.139 -15.886  -2.380  1.00 42.59           N  
ANISOU 3072  N   GLN A 297     4753   5952   5476    -76   -124   -263
ATOM   3073  CA  GLN A 297      -1.564 -17.018  -3.283  1.00 40.41           C  
ANISOU 3073  CA  GLN A 297     4374   5661   5320   -131   -283   -293
ATOM   3074  C   GLN A 297      -1.802 -16.503  -4.751  1.00 40.04           C  
ANISOU 3074  C   GLN A 297     4474   5641   5098    -41   -452   -242
ATOM   3075  O   GLN A 297      -1.375 -17.183  -5.697  1.00 42.47           O  
ANISOU 3075  O   GLN A 297     4844   5903   5389   -102   -540   -270
ATOM   3076  CB  GLN A 297      -2.885 -17.600  -2.767  1.00 46.60           C  
ANISOU 3076  CB  GLN A 297     4885   6492   6330   -126   -343   -300
ATOM   3077  CG  GLN A 297      -3.418 -18.831  -3.592  1.00 52.34           C  
ANISOU 3077  CG  GLN A 297     5503   7225   7157   -146   -533   -312
ATOM   3078  CD  GLN A 297      -4.594 -19.483  -2.832  1.00 45.97           C  
ANISOU 3078  CD  GLN A 297     4417   6456   6595   -163   -573   -328
ATOM   3079  OE1 GLN A 297      -4.374 -20.392  -2.068  1.00 46.56           O  
ANISOU 3079  OE1 GLN A 297     4372   6535   6783   -184   -445   -343
ATOM   3080  NE2 GLN A 297      -5.825 -18.923  -2.994  1.00 50.72           N  
ANISOU 3080  NE2 GLN A 297     4912   7083   7276   -152   -751   -324
ATOM   3081  H   GLN A 297      -1.617 -15.887  -1.490  1.00 42.59           H  
ATOM   3082  HA  GLN A 297      -0.807 -17.788  -3.133  1.00 40.41           H  
ATOM   3083  HB3 GLN A 297      -3.632 -16.820  -2.618  1.00 46.60           H  
ATOM   3084  HB2 GLN A 297      -2.673 -17.858  -1.730  1.00 46.60           H  
ATOM   3085  HG3 GLN A 297      -2.651 -19.584  -3.776  1.00 52.34           H  
ATOM   3086  HG2 GLN A 297      -3.785 -18.540  -4.576  1.00 52.34           H  
ATOM   3087 HE22 GLN A 297      -6.639 -19.339  -2.565  1.00 50.72           H  
ATOM   3088 HE21 GLN A 297      -5.909 -18.075  -3.537  1.00 50.72           H  
ATOM   3089  N   LEU A 298      -2.368 -15.284  -4.815  1.00 40.25           N  
ANISOU 3089  N   LEU A 298     4559   5743   4991    105   -502   -165
ATOM   3090  CA  LEU A 298      -2.685 -14.538  -6.007  1.00 42.49           C  
ANISOU 3090  CA  LEU A 298     4995   6055   5094    201   -656   -109
ATOM   3091  C   LEU A 298      -1.319 -14.054  -6.699  1.00 42.96           C  
ANISOU 3091  C   LEU A 298     5321   6060   4941    182   -598   -108
ATOM   3092  O   LEU A 298      -1.045 -14.329  -7.862  1.00 43.23           O  
ANISOU 3092  O   LEU A 298     5484   6086   4855    210   -722    -89
ATOM   3093  CB  LEU A 298      -3.612 -13.363  -5.697  1.00 39.95           C  
ANISOU 3093  CB  LEU A 298     4675   5827   4679    363   -707    -25
ATOM   3094  CG  LEU A 298      -3.934 -12.343  -6.811  1.00 38.85           C  
ANISOU 3094  CG  LEU A 298     4281   5750   4732    401   -789    -16
ATOM   3095  CD1 LEU A 298      -4.822 -12.883  -7.961  1.00 40.84           C  
ANISOU 3095  CD1 LEU A 298     4548   6089   4881    557   -810     66
ATOM   3096  CD2 LEU A 298      -4.464 -10.999  -6.290  1.00 40.46           C  
ANISOU 3096  CD2 LEU A 298     4392   5956   5026    380   -980    -30
ATOM   3097  H   LEU A 298      -2.361 -14.673  -4.011  1.00 40.25           H  
ATOM   3098  HA  LEU A 298      -3.302 -15.247  -6.559  1.00 42.49           H  
ATOM   3099  HB3 LEU A 298      -3.200 -12.848  -4.829  1.00 39.95           H  
ATOM   3100  HB2 LEU A 298      -4.581 -13.667  -5.300  1.00 39.95           H  
ATOM   3101  HG  LEU A 298      -2.982 -12.096  -7.280  1.00 38.85           H  
ATOM   3102 HD11 LEU A 298      -4.828 -12.145  -8.763  1.00 40.84           H  
ATOM   3103 HD12 LEU A 298      -4.603 -13.908  -8.262  1.00 40.84           H  
ATOM   3104 HD13 LEU A 298      -5.878 -12.967  -7.705  1.00 40.84           H  
ATOM   3105 HD21 LEU A 298      -5.372 -10.710  -6.818  1.00 40.46           H  
ATOM   3106 HD22 LEU A 298      -4.688 -11.221  -5.247  1.00 40.46           H  
ATOM   3107 HD23 LEU A 298      -3.733 -10.193  -6.356  1.00 40.46           H  
ATOM   3108  N   LEU A 299      -0.435 -13.355  -5.908  1.00 46.76           N  
ANISOU 3108  N   LEU A 299     5892   6503   5370    139   -411   -127
ATOM   3109  CA  LEU A 299       0.892 -12.880  -6.534  1.00 48.96           C  
ANISOU 3109  CA  LEU A 299     6424   6729   5449    120   -346   -126
ATOM   3110  C   LEU A 299       1.896 -14.060  -6.770  1.00 46.02           C  
ANISOU 3110  C   LEU A 299     6068   6264   5155    -33   -327   -204
ATOM   3111  O   LEU A 299       2.963 -13.879  -7.457  1.00 48.72           O  
ANISOU 3111  O   LEU A 299     6616   6558   5338    -51   -320   -205
ATOM   3112  CB  LEU A 299       1.562 -11.758  -5.696  1.00 45.86           C  
ANISOU 3112  CB  LEU A 299     6135   6337   4952    143   -152   -109
ATOM   3113  CG  LEU A 299       0.716 -10.501  -5.426  1.00 54.31           C  
ANISOU 3113  CG  LEU A 299     7487   7406   5744    217   -124    -56
ATOM   3114  CD1 LEU A 299       1.329  -9.601  -4.362  1.00 46.34           C  
ANISOU 3114  CD1 LEU A 299     6521   6489   4597    386   -198     36
ATOM   3115  CD2 LEU A 299       0.456  -9.740  -6.779  1.00 45.02           C  
ANISOU 3115  CD2 LEU A 299     6432   6180   4492    162     83    -79
ATOM   3116  H   LEU A 299      -0.557 -13.177  -4.921  1.00 46.76           H  
ATOM   3117  HA  LEU A 299       0.769 -12.485  -7.543  1.00 48.96           H  
ATOM   3118  HB3 LEU A 299       2.503 -11.410  -6.123  1.00 45.86           H  
ATOM   3119  HB2 LEU A 299       1.769 -12.189  -4.717  1.00 45.86           H  
ATOM   3120  HG  LEU A 299      -0.273 -10.754  -5.044  1.00 54.31           H  
ATOM   3121 HD11 LEU A 299       2.133 -10.142  -3.862  1.00 46.34           H  
ATOM   3122 HD12 LEU A 299       1.793  -8.684  -4.725  1.00 46.34           H  
ATOM   3123 HD13 LEU A 299       0.605  -9.292  -3.608  1.00 46.34           H  
ATOM   3124 HD21 LEU A 299      -0.458 -10.157  -7.202  1.00 45.02           H  
ATOM   3125 HD22 LEU A 299       0.304  -8.662  -6.833  1.00 45.02           H  
ATOM   3126 HD23 LEU A 299       1.350  -9.849  -7.392  1.00 45.02           H  
ATOM   3127  N   LYS A 300       1.677 -15.263  -6.103  1.00 41.13           N  
ANISOU 3127  N   LYS A 300     5236   5616   4776   -142   -316   -269
ATOM   3128  CA  LYS A 300       2.568 -16.413  -6.274  1.00 46.19           C  
ANISOU 3128  CA  LYS A 300     5872   6170   5508   -290   -306   -344
ATOM   3129  C   LYS A 300       2.618 -16.903  -7.808  1.00 44.83           C  
ANISOU 3129  C   LYS A 300     5707   5991   5335   -298   -503   -348
ATOM   3130  O   LYS A 300       3.689 -17.268  -8.297  1.00 43.87           O  
ANISOU 3130  O   LYS A 300     5641   5796   5231   -406   -510   -401
ATOM   3131  CB  LYS A 300       2.041 -17.590  -5.329  1.00 46.13           C  
ANISOU 3131  CB  LYS A 300     5630   6137   5760   -402   -221   -409
ATOM   3132  CG  LYS A 300       2.993 -17.839  -4.162  1.00 46.19           C  
ANISOU 3132  CG  LYS A 300     5653   6125   5773   -432     -5   -425
ATOM   3133  CD  LYS A 300       2.320 -18.706  -3.058  1.00 43.58           C  
ANISOU 3133  CD  LYS A 300     5117   5751   5691   -564     86   -498
ATOM   3134  CE  LYS A 300       3.467 -19.121  -2.027  1.00 51.59           C  
ANISOU 3134  CE  LYS A 300     6197   6723   6682   -615    307   -523
ATOM   3135  NZ  LYS A 300       3.091 -20.315  -1.288  1.00 62.17           N1+
ANISOU 3135  NZ  LYS A 300     7358   8010   8254   -753    402   -597
ATOM   3136  H   LYS A 300       0.868 -15.296  -5.499  1.00 41.13           H  
ATOM   3137  HA  LYS A 300       3.560 -16.075  -5.975  1.00 46.19           H  
ATOM   3138  HB3 LYS A 300       1.987 -18.499  -5.928  1.00 46.13           H  
ATOM   3139  HB2 LYS A 300       1.082 -17.351  -4.870  1.00 46.13           H  
ATOM   3140  HG3 LYS A 300       3.269 -16.902  -3.677  1.00 46.19           H  
ATOM   3141  HG2 LYS A 300       3.830 -18.412  -4.562  1.00 46.19           H  
ATOM   3142  HD3 LYS A 300       1.822 -19.594  -3.445  1.00 43.58           H  
ATOM   3143  HD2 LYS A 300       1.460 -18.212  -2.607  1.00 43.58           H  
ATOM   3144  HE3 LYS A 300       3.710 -18.262  -1.402  1.00 51.59           H  
ATOM   3145  HE2 LYS A 300       4.354 -19.343  -2.620  1.00 51.59           H  
ATOM   3146  HZ1 LYS A 300       2.362 -20.221  -0.595  1.00 62.17           H  
ATOM   3147  HZ2 LYS A 300       2.877 -21.040  -1.957  1.00 62.17           H  
ATOM   3148  HZ3 LYS A 300       3.985 -20.553  -0.882  1.00 62.17           H  
ATOM   3149  N   ILE A 301       1.488 -16.769  -8.539  1.00 47.18           N  
ANISOU 3149  N   ILE A 301     5952   6364   5612   -185   -662   -293
ATOM   3150  CA  ILE A 301       1.260 -17.105  -9.936  1.00 46.46           C  
ANISOU 3150  CA  ILE A 301     5867   6274   5513   -180   -857   -291
ATOM   3151  C   ILE A 301       2.161 -16.308 -10.873  1.00 50.75           C  
ANISOU 3151  C   ILE A 301     6684   6800   5798   -122   -899   -252
ATOM   3152  O   ILE A 301       2.309 -15.099 -10.609  1.00 50.52           O  
ANISOU 3152  O   ILE A 301     6812   6799   5583    -25   -833   -196
ATOM   3153  CB  ILE A 301      -0.171 -16.799 -10.238  1.00 46.01           C  
ANISOU 3153  CB  ILE A 301     5641   6305   5536    -78  -1007   -246
ATOM   3154  CG1 ILE A 301      -1.201 -17.565  -9.210  1.00 42.76           C  
ANISOU 3154  CG1 ILE A 301     4955   5907   5383   -138   -961   -284
ATOM   3155  CG2 ILE A 301      -0.633 -17.014 -11.668  1.00 53.62           C  
ANISOU 3155  CG2 ILE A 301     6618   7275   6482    -65  -1213   -240
ATOM   3156  CD1 ILE A 301      -2.713 -17.255  -9.362  1.00 44.43           C  
ANISOU 3156  CD1 ILE A 301     4998   6210   5675    -31  -1079   -236
ATOM   3157  H   ILE A 301       0.686 -16.387  -8.057  1.00 47.18           H  
ATOM   3158  HA  ILE A 301       1.372 -18.183 -10.051  1.00 46.46           H  
ATOM   3159  HB  ILE A 301      -0.334 -15.742 -10.028  1.00 46.01           H  
ATOM   3160 HG13 ILE A 301      -0.953 -17.471  -8.153  1.00 42.76           H  
ATOM   3161 HG12 ILE A 301      -1.063 -18.603  -9.515  1.00 42.76           H  
ATOM   3162 HG21 ILE A 301       0.030 -16.537 -12.390  1.00 53.62           H  
ATOM   3163 HG22 ILE A 301      -0.829 -18.061 -11.898  1.00 53.62           H  
ATOM   3164 HG23 ILE A 301      -1.613 -16.588 -11.885  1.00 53.62           H  
ATOM   3165 HD11 ILE A 301      -3.342 -18.126  -9.177  1.00 44.43           H  
ATOM   3166 HD12 ILE A 301      -2.992 -16.442  -8.692  1.00 44.43           H  
ATOM   3167 HD13 ILE A 301      -3.026 -16.967 -10.366  1.00 44.43           H  
ATOM   3168  N   ASP A 302       2.698 -16.942 -11.927  1.00 49.76           N  
ANISOU 3168  N   ASP A 302     6618   6630   5657   -179  -1012   -281
ATOM   3169  CA  ASP A 302       3.623 -16.252 -12.861  1.00 50.66           C  
ANISOU 3169  CA  ASP A 302     6990   6723   5534   -132  -1062   -248
ATOM   3170  C   ASP A 302       2.825 -15.475 -13.892  1.00 49.83           C  
ANISOU 3170  C   ASP A 302     6910   6676   5348    -22  -1269   -193
ATOM   3171  O   ASP A 302       3.285 -14.450 -14.514  1.00 52.23           O  
ANISOU 3171  O   ASP A 302     7418   6998   5429     78  -1304   -134
ATOM   3172  CB  ASP A 302       4.608 -17.258 -13.620  1.00 61.49           C  
ANISOU 3172  CB  ASP A 302     8453   7996   6914   -274  -1032   -318
ATOM   3173  CG  ASP A 302       5.338 -18.359 -12.701  1.00 66.58           C  
ANISOU 3173  CG  ASP A 302     9227   8581   7490   -336   -824   -343
ATOM   3174  OD1 ASP A 302       5.606 -19.493 -13.134  1.00 59.73           O  
ANISOU 3174  OD1 ASP A 302     8526   7737   6431   -243   -748   -287
ATOM   3175  OD2 ASP A 302       5.850 -17.992 -11.600  1.00 72.68           O1-
ANISOU 3175  OD2 ASP A 302     9931   9284   8399   -477   -735   -416
ATOM   3176  H   ASP A 302       2.558 -17.937 -12.029  1.00 49.76           H  
ATOM   3177  HA  ASP A 302       4.130 -15.453 -12.320  1.00 50.66           H  
ATOM   3178  HB3 ASP A 302       5.359 -16.631 -14.101  1.00 61.49           H  
ATOM   3179  HB2 ASP A 302       4.023 -17.751 -14.396  1.00 61.49           H  
ATOM   3180  N   SER A 303       1.723 -16.146 -14.259  1.00 51.97           N  
ANISOU 3180  N   SER A 303     6978   6977   5791    -34  -1406   -209
ATOM   3181  CA  SER A 303       1.051 -15.859 -15.482  1.00 56.06           C  
ANISOU 3181  CA  SER A 303     7497   7556   6249     73  -1606   -156
ATOM   3182  C   SER A 303      -0.080 -14.827 -15.236  1.00 51.46           C  
ANISOU 3182  C   SER A 303     6831   7069   5653    216  -1625    -84
ATOM   3183  O   SER A 303      -0.948 -15.023 -14.405  1.00 53.34           O  
ANISOU 3183  O   SER A 303     6889   7332   6044    202  -1544    -96
ATOM   3184  CB  SER A 303       0.480 -17.268 -15.885  1.00 53.34           C  
ANISOU 3184  CB  SER A 303     6971   7200   6094     -7  -1749   -206
ATOM   3185  OG  SER A 303      -0.215 -17.216 -17.123  1.00 54.46           O  
ANISOU 3185  OG  SER A 303     7102   7406   6185    101  -1941   -154
ATOM   3186  H   SER A 303       1.364 -16.832 -13.609  1.00 51.97           H  
ATOM   3187  HA  SER A 303       1.737 -15.502 -16.251  1.00 56.06           H  
ATOM   3188  HB3 SER A 303      -0.083 -17.771 -15.099  1.00 53.34           H  
ATOM   3189  HB2 SER A 303       1.262 -18.021 -15.983  1.00 53.34           H  
ATOM   3190  HG  SER A 303       0.394 -17.229 -17.866  1.00 54.46           H  
ATOM   3191  N   ALA A 304      -0.001 -13.676 -15.964  1.00 47.59           N  
ANISOU 3191  N   ALA A 304     6475   6630   4976    354  -1731     -9
ATOM   3192  CA  ALA A 304      -0.938 -12.575 -15.874  1.00 44.31           C  
ANISOU 3192  CA  ALA A 304     5980   6308   4546    496  -1771     64
ATOM   3193  C   ALA A 304      -2.284 -13.128 -16.176  1.00 49.25           C  
ANISOU 3193  C   ALA A 304     6351   6982   5378    501  -1905     54
ATOM   3194  O   ALA A 304      -3.219 -12.789 -15.464  1.00 52.59           O  
ANISOU 3194  O   ALA A 304     6627   7470   5883    571  -1894     86
ATOM   3195  CB  ALA A 304      -0.614 -11.334 -16.710  1.00 45.10           C  
ANISOU 3195  CB  ALA A 304     6290   6451   4396    643  -1857    148
ATOM   3196  H   ALA A 304       0.637 -13.590 -16.743  1.00 47.59           H  
ATOM   3197  HA  ALA A 304      -0.810 -12.312 -14.824  1.00 44.31           H  
ATOM   3198  HB1 ALA A 304       0.418 -10.983 -16.674  1.00 45.10           H  
ATOM   3199  HB2 ALA A 304      -0.758 -11.545 -17.769  1.00 45.10           H  
ATOM   3200  HB3 ALA A 304      -1.293 -10.543 -16.392  1.00 45.10           H  
ATOM   3201  N   ILE A 305      -2.467 -13.934 -17.207  1.00 50.61           N  
ANISOU 3201  N   ILE A 305     6471   7125   5635    429  -2033     12
ATOM   3202  CA  ILE A 305      -3.774 -14.543 -17.528  1.00 52.46           C  
ANISOU 3202  CA  ILE A 305     6465   7406   6060    433  -2168      3
ATOM   3203  C   ILE A 305      -4.386 -15.313 -16.336  1.00 54.37           C  
ANISOU 3203  C   ILE A 305     6475   7641   6542    342  -2059    -49
ATOM   3204  O   ILE A 305      -5.516 -14.970 -15.976  1.00 57.43           O  
ANISOU 3204  O   ILE A 305     6675   8094   7052    399  -2090    -25
ATOM   3205  CB  ILE A 305      -3.712 -15.352 -18.840  1.00  0.00           C  
ATOM   3206  CG1 ILE A 305      -4.941 -16.109 -19.250  1.00  0.00           C  
ATOM   3207  CG2 ILE A 305      -2.535 -16.330 -18.986  1.00  0.00           C  
ATOM   3208  CD1 ILE A 305      -6.159 -15.266 -19.488  1.00  0.00           C  
ATOM   3209  H   ILE A 305      -1.617 -14.301 -17.611  1.00 50.61           H  
ATOM   3210  HA  ILE A 305      -4.305 -13.625 -17.779  1.00 52.46           H  
ATOM   3211  HB  ILE A 305      -3.594 -14.576 -19.597  1.00  0.00           H  
ATOM   3212 HG13 ILE A 305      -5.107 -16.820 -18.440  1.00  0.00           H  
ATOM   3213 HG12 ILE A 305      -4.663 -16.605 -20.180  1.00  0.00           H  
ATOM   3214 HG21 ILE A 305      -1.615 -15.760 -18.855  1.00  0.00           H  
ATOM   3215 HG22 ILE A 305      -2.438 -17.099 -18.220  1.00  0.00           H  
ATOM   3216 HG23 ILE A 305      -2.647 -16.859 -19.933  1.00  0.00           H  
ATOM   3217 HD11 ILE A 305      -6.984 -15.943 -19.707  1.00  0.00           H  
ATOM   3218 HD12 ILE A 305      -6.389 -14.650 -18.618  1.00  0.00           H  
ATOM   3219 HD13 ILE A 305      -6.148 -14.625 -20.369  1.00  0.00           H  
ATOM   3220  N   GLN A 306      -3.673 -16.183 -15.662  1.00 52.70           N  
ANISOU 3220  N   GLN A 306     6271   7350   6402    200  -1929   -120
ATOM   3221  CA  GLN A 306      -4.164 -16.976 -14.561  1.00 54.23           C  
ANISOU 3221  CA  GLN A 306     6250   7533   6821    109  -1818   -170
ATOM   3222  C   GLN A 306      -4.483 -16.122 -13.325  1.00 52.44           C  
ANISOU 3222  C   GLN A 306     6005   7345   6573    179  -1674   -134
ATOM   3223  O   GLN A 306      -5.486 -16.432 -12.667  1.00 64.64           O  
ANISOU 3223  O   GLN A 306     7362   8896   8304    128  -1586   -164
ATOM   3224  CB  GLN A 306      -3.168 -18.071 -14.219  1.00 59.16           C  
ANISOU 3224  CB  GLN A 306     6901   8061   7518    -58  -1708   -253
ATOM   3225  CG  GLN A 306      -3.535 -18.991 -12.991  1.00 69.25           C  
ANISOU 3225  CG  GLN A 306     8286   9282   8743   -128  -1814   -287
ATOM   3226  CD  GLN A 306      -4.799 -19.736 -13.102  1.00 91.91           C  
ANISOU 3226  CD  GLN A 306    11238  12054  11628   -276  -1677   -358
ATOM   3227  OE1 GLN A 306      -5.187 -20.296 -14.141  1.00 97.81           O  
ANISOU 3227  OE1 GLN A 306    11926  12777  12461   -336  -1510   -387
ATOM   3228  NE2 GLN A 306      -5.628 -19.765 -12.031  1.00 86.92           N  
ANISOU 3228  NE2 GLN A 306    10746  11366  10914   -333  -1744   -384
ATOM   3229  H   GLN A 306      -2.783 -16.501 -16.018  1.00 52.70           H  
ATOM   3230  HA  GLN A 306      -5.147 -17.383 -14.798  1.00 54.23           H  
ATOM   3231  HB3 GLN A 306      -2.224 -17.559 -14.031  1.00 59.16           H  
ATOM   3232  HB2 GLN A 306      -3.189 -18.676 -15.126  1.00 59.16           H  
ATOM   3233  HG3 GLN A 306      -3.566 -18.520 -12.008  1.00 69.25           H  
ATOM   3234  HG2 GLN A 306      -2.727 -19.684 -12.757  1.00 69.25           H  
ATOM   3235 HE22 GLN A 306      -6.452 -20.332 -12.171  1.00 86.92           H  
ATOM   3236 HE21 GLN A 306      -5.392 -19.466 -11.095  1.00 86.92           H  
ATOM   3237  N   ARG A 307      -3.671 -14.981 -13.066  1.00 51.09           N  
ANISOU 3237  N   ARG A 307     6030   7200   6180    291  -1641    -70
ATOM   3238  CA  ARG A 307      -4.097 -13.872 -12.189  1.00 47.27           C  
ANISOU 3238  CA  ARG A 307     5546   6760   5656    368  -1512    -29
ATOM   3239  C   ARG A 307      -5.398 -13.202 -12.549  1.00 49.98           C  
ANISOU 3239  C   ARG A 307     5779   7200   6013    509  -1619     40
ATOM   3240  O   ARG A 307      -6.116 -12.881 -11.628  1.00 53.21           O  
ANISOU 3240  O   ARG A 307     6015   7647   6554    525  -1559     43
ATOM   3241  CB  ARG A 307      -3.012 -12.852 -11.985  1.00 46.23           C  
ANISOU 3241  CB  ARG A 307     5685   6605   5274    413  -1417      5
ATOM   3242  CG  ARG A 307      -1.637 -13.426 -11.474  1.00 42.77           C  
ANISOU 3242  CG  ARG A 307     5268   6194   4789    463  -1251     34
ATOM   3243  CD  ARG A 307      -0.635 -12.462 -10.896  1.00 45.10           C  
ANISOU 3243  CD  ARG A 307     5804   6431   4900    432  -1115     29
ATOM   3244  NE  ARG A 307      -0.007 -11.582 -11.897  1.00 44.29           N  
ANISOU 3244  NE  ARG A 307     5910   6312   4607    470  -1221     57
ATOM   3245  CZ  ARG A 307       1.197 -11.624 -12.463  1.00 48.20           C  
ANISOU 3245  CZ  ARG A 307     6585   6732   4995    395  -1164     25
ATOM   3246  NH1 ARG A 307       2.039 -12.603 -12.114  1.00 51.49           N  
ANISOU 3246  NH1 ARG A 307     7003   7083   5479    276  -1001    -37
ATOM   3247  NH2 ARG A 307       1.497 -10.720 -13.383  1.00 46.25           N1+
ANISOU 3247  NH2 ARG A 307     6522   6476   4574    442  -1271     55
ATOM   3248  H   ARG A 307      -2.845 -14.930 -13.645  1.00 51.09           H  
ATOM   3249  HA  ARG A 307      -4.203 -14.407 -11.245  1.00 47.27           H  
ATOM   3250  HB3 ARG A 307      -3.448 -12.153 -11.272  1.00 46.23           H  
ATOM   3251  HB2 ARG A 307      -2.921 -12.260 -12.895  1.00 46.23           H  
ATOM   3252  HG3 ARG A 307      -1.336 -13.799 -12.453  1.00 42.77           H  
ATOM   3253  HG2 ARG A 307      -1.891 -14.347 -10.949  1.00 42.77           H  
ATOM   3254  HD3 ARG A 307       0.029 -12.923 -10.165  1.00 45.10           H  
ATOM   3255  HD2 ARG A 307      -1.235 -11.685 -10.423  1.00 45.10           H  
ATOM   3256  HE  ARG A 307      -0.622 -10.835 -12.187  1.00 44.29           H  
ATOM   3257 HH12 ARG A 307       3.002 -12.485 -12.396  1.00 51.49           H  
ATOM   3258 HH11 ARG A 307       1.815 -13.346 -11.467  1.00 51.49           H  
ATOM   3259 HH22 ARG A 307       2.366 -10.843 -13.883  1.00 46.25           H  
ATOM   3260 HH21 ARG A 307       0.759 -10.099 -13.683  1.00 46.25           H  
ATOM   3261  N   LEU A 308      -5.750 -13.001 -13.816  1.00 50.65           N  
ANISOU 3261  N   LEU A 308     5958   7323   5962    611  -1780     95
ATOM   3262  CA  LEU A 308      -7.010 -12.356 -14.190  1.00 48.29           C  
ANISOU 3262  CA  LEU A 308     5553   7116   5679    746  -1897    160
ATOM   3263  C   LEU A 308      -8.234 -13.236 -14.045  1.00 49.98           C  
ANISOU 3263  C   LEU A 308     5481   7354   6155    698  -1952    125
ATOM   3264  O   LEU A 308      -9.353 -12.831 -13.721  1.00 52.35           O  
ANISOU 3264  O   LEU A 308     5641   7723   6526    783  -1969    164
ATOM   3265  CB  LEU A 308      -6.936 -11.841 -15.673  1.00 49.33           C  
ANISOU 3265  CB  LEU A 308     5823   7275   5645    842  -2074    214
ATOM   3266  CG  LEU A 308      -6.610 -10.297 -15.625  1.00 40.69           C  
ANISOU 3266  CG  LEU A 308     5012   6169   4279    911  -2026    262
ATOM   3267  CD1 LEU A 308      -5.173 -10.080 -15.246  1.00 43.12           C  
ANISOU 3267  CD1 LEU A 308     5456   6481   4446    966  -2160    312
ATOM   3268  CD2 LEU A 308      -6.923  -9.558 -16.958  1.00 50.00           C  
ANISOU 3268  CD2 LEU A 308     6218   7408   5372   1025  -1931    327
ATOM   3269  H   LEU A 308      -5.180 -13.423 -14.535  1.00 50.65           H  
ATOM   3270  HA  LEU A 308      -6.997 -11.489 -13.530  1.00 48.29           H  
ATOM   3271  HB3 LEU A 308      -7.869 -12.104 -16.171  1.00 49.33           H  
ATOM   3272  HB2 LEU A 308      -6.202 -12.293 -16.341  1.00 49.33           H  
ATOM   3273  HG  LEU A 308      -7.287  -9.937 -14.851  1.00 40.69           H  
ATOM   3274 HD11 LEU A 308      -5.014 -10.175 -14.172  1.00 43.12           H  
ATOM   3275 HD12 LEU A 308      -4.505 -10.705 -15.838  1.00 43.12           H  
ATOM   3276 HD13 LEU A 308      -4.857  -9.082 -15.547  1.00 43.12           H  
ATOM   3277 HD21 LEU A 308      -7.780  -9.904 -17.537  1.00 50.00           H  
ATOM   3278 HD22 LEU A 308      -7.270  -8.549 -16.734  1.00 50.00           H  
ATOM   3279 HD23 LEU A 308      -6.158  -9.572 -17.734  1.00 50.00           H  
ATOM   3280  N   ARG A 309      -8.020 -14.525 -14.249  1.00 52.27           N  
ANISOU 3280  N   ARG A 309     5680   7588   6594    563  -1978     52
ATOM   3281  CA  ARG A 309      -9.029 -15.523 -14.047  1.00 48.84           C  
ANISOU 3281  CA  ARG A 309     4971   7171   6416    506  -2015     14
ATOM   3282  C   ARG A 309      -9.419 -15.726 -12.593  1.00 51.37           C  
ANISOU 3282  C   ARG A 309     5158   7494   6866    473  -1844     -6
ATOM   3283  O   ARG A 309     -10.512 -16.267 -12.237  1.00 50.41           O  
ANISOU 3283  O   ARG A 309     4865   7435   6854    536  -1861     22
ATOM   3284  CB  ARG A 309      -8.632 -16.870 -14.614  1.00 47.52           C  
ANISOU 3284  CB  ARG A 309     4752   6937   6368    360  -2063    -62
ATOM   3285  CG  ARG A 309      -8.465 -16.730 -16.151  1.00 49.25           C  
ANISOU 3285  CG  ARG A 309     4785   7194   6735    363  -2243    -67
ATOM   3286  CD  ARG A 309      -8.229 -18.056 -16.933  1.00 54.69           C  
ANISOU 3286  CD  ARG A 309     5421   7812   7546    207  -2275   -146
ATOM   3287  NE  ARG A 309      -6.965 -18.778 -16.622  1.00 63.80           N  
ANISOU 3287  NE  ARG A 309     6815   8901   8526    164  -2268   -163
ATOM   3288  CZ  ARG A 309      -6.200 -19.533 -17.458  1.00 63.90           C  
ANISOU 3288  CZ  ARG A 309     6944   8914   8421    198  -2421   -146
ATOM   3289  NH1 ARG A 309      -6.410 -19.722 -18.718  1.00 62.92           N  
ANISOU 3289  NH1 ARG A 309     6716   8851   8339    271  -2597   -114
ATOM   3290  NH2 ARG A 309      -5.169 -20.267 -16.983  1.00 57.25           N1+
ANISOU 3290  NH2 ARG A 309     6329   8010   7414    161  -2395   -160
ATOM   3291  H   ARG A 309      -7.080 -14.793 -14.502  1.00 52.27           H  
ATOM   3292  HA  ARG A 309      -9.970 -15.205 -14.497  1.00 48.84           H  
ATOM   3293  HB3 ARG A 309      -9.391 -17.602 -14.338  1.00 47.52           H  
ATOM   3294  HB2 ARG A 309      -7.752 -17.328 -14.164  1.00 47.52           H  
ATOM   3295  HG3 ARG A 309      -7.706 -15.970 -16.335  1.00 49.25           H  
ATOM   3296  HG2 ARG A 309      -9.397 -16.304 -16.522  1.00 49.25           H  
ATOM   3297  HD3 ARG A 309      -8.239 -17.783 -17.988  1.00 54.69           H  
ATOM   3298  HD2 ARG A 309      -9.055 -18.750 -16.779  1.00 54.69           H  
ATOM   3299  HE  ARG A 309      -6.726 -18.774 -15.641  1.00 63.80           H  
ATOM   3300 HH12 ARG A 309      -5.786 -20.318 -19.242  1.00 62.92           H  
ATOM   3301 HH11 ARG A 309      -7.203 -19.374 -19.237  1.00 62.92           H  
ATOM   3302 HH22 ARG A 309      -4.790 -20.989 -17.579  1.00 57.25           H  
ATOM   3303 HH21 ARG A 309      -5.081 -20.202 -15.979  1.00 57.25           H  
ATOM   3304  N   CYS A 310      -8.524 -15.270 -11.690  1.00 51.31           N  
ANISOU 3304  N   CYS A 310     5229   7417   6848    373  -1677    -53
ATOM   3305  CA  CYS A 310      -8.710 -15.166 -10.228  1.00 51.51           C  
ANISOU 3305  CA  CYS A 310     5143   7441   6988    338  -1506    -74
ATOM   3306  C   CYS A 310      -9.366 -13.808  -9.847  1.00 49.86           C  
ANISOU 3306  C   CYS A 310     4951   7306   6688    482  -1473      0
ATOM   3307  O   CYS A 310     -10.414 -13.784  -9.218  1.00 49.90           O  
ANISOU 3307  O   CYS A 310     4779   7349   6833    499  -1419      3
ATOM   3308  CB  CYS A 310      -7.380 -15.257  -9.464  1.00 49.34           C  
ANISOU 3308  CB  CYS A 310     4998   7083   6665    230  -1331   -124
ATOM   3309  SG  CYS A 310      -6.708 -16.937  -9.735  1.00 74.31           S  
ANISOU 3309  SG  CYS A 310     8078  10154  10001     36  -1322   -223
ATOM   3310  H   CYS A 310      -7.752 -14.820 -12.160  1.00 51.31           H  
ATOM   3311  HA  CYS A 310      -9.304 -16.056 -10.015  1.00 51.51           H  
ATOM   3312  HB3 CYS A 310      -7.768 -15.310  -8.447  1.00 49.34           H  
ATOM   3313  HB2 CYS A 310      -6.663 -14.472  -9.706  1.00 49.34           H  
ATOM   3314  HG  CYS A 310      -6.273 -16.848 -10.995  1.00 74.31           H  
ATOM   3315  N   GLU A 311      -8.705 -12.702 -10.314  1.00 48.42           N  
ANISOU 3315  N   GLU A 311     4982   7147   6269    589  -1506     62
ATOM   3316  CA  GLU A 311      -9.183 -11.279 -10.259  1.00 46.75           C  
ANISOU 3316  CA  GLU A 311     4801   7006   5956    727  -1474    134
ATOM   3317  C   GLU A 311     -10.676 -11.005 -10.638  1.00 49.84           C  
ANISOU 3317  C   GLU A 311     5004   7478   6455    820  -1606    175
ATOM   3318  O   GLU A 311     -11.274 -10.164 -10.002  1.00 52.83           O  
ANISOU 3318  O   GLU A 311     5308   7911   6853    900  -1555    214
ATOM   3319  CB  GLU A 311      -8.125 -10.355 -10.834  1.00 45.59           C  
ANISOU 3319  CB  GLU A 311     4923   6868   5533    823  -1498    194
ATOM   3320  CG  GLU A 311      -6.843 -10.429  -9.914  1.00 49.21           C  
ANISOU 3320  CG  GLU A 311     5578   7252   5866    745  -1353    162
ATOM   3321  CD  GLU A 311      -5.600  -9.736 -10.483  1.00 47.85           C  
ANISOU 3321  CD  GLU A 311     5671   7084   5424    833  -1393    220
ATOM   3322  OE1 GLU A 311      -5.639  -8.989 -11.465  1.00 48.37           O  
ANISOU 3322  OE1 GLU A 311     5766   7210   5402    953  -1540    284
ATOM   3323  OE2 GLU A 311      -4.390  -9.853  -9.791  1.00 41.62           O  
ANISOU 3323  OE2 GLU A 311     5061   6240   4512    785  -1278    202
ATOM   3324  H   GLU A 311      -7.817 -12.846 -10.773  1.00 48.42           H  
ATOM   3325  HA  GLU A 311      -9.160 -11.087  -9.186  1.00 46.75           H  
ATOM   3326  HB3 GLU A 311      -8.512  -9.336 -10.820  1.00 45.59           H  
ATOM   3327  HB2 GLU A 311      -7.898 -10.628 -11.864  1.00 45.59           H  
ATOM   3328  HG3 GLU A 311      -6.569 -11.437  -9.600  1.00 49.21           H  
ATOM   3329  HG2 GLU A 311      -7.061  -9.913  -8.978  1.00 49.21           H  
ATOM   3330  HE2 GLU A 311      -3.805  -9.166 -10.119  1.00 41.62           H  
ATOM   3331  N   LEU A 312     -11.271 -11.751 -11.646  1.00 51.03           N  
ANISOU 3331  N   LEU A 312     5075   7638   6676    813  -1776    168
ATOM   3332  CA  LEU A 312     -12.685 -11.721 -11.900  1.00 53.92           C  
ANISOU 3332  CA  LEU A 312     5255   8081   7153    899  -1905    206
ATOM   3333  C   LEU A 312     -13.539 -12.357 -10.791  1.00 56.29           C  
ANISOU 3333  C   LEU A 312     5292   8382   7712    825  -1840    160
ATOM   3334  O   LEU A 312     -14.390 -11.700 -10.167  1.00 59.57           O  
ANISOU 3334  O   LEU A 312     5621   8829   8184    858  -1784    228
ATOM   3335  CB  LEU A 312     -13.026 -12.332 -13.281  1.00 53.32           C  
ANISOU 3335  CB  LEU A 312     5208   7995   7057    882  -2052    231
ATOM   3336  CG  LEU A 312     -14.320 -11.940 -13.949  1.00 53.27           C  
ANISOU 3336  CG  LEU A 312     5181   8002   7059    870  -1997    355
ATOM   3337  CD1 LEU A 312     -14.082 -11.655 -15.466  1.00 53.67           C  
ANISOU 3337  CD1 LEU A 312     5399   8001   6994    904  -1901    473
ATOM   3338  CD2 LEU A 312     -15.473 -12.852 -13.676  1.00 49.73           C  
ANISOU 3338  CD2 LEU A 312     4770   7562   6565    841  -2096    361
ATOM   3339  H   LEU A 312     -10.673 -12.155 -12.351  1.00 51.03           H  
ATOM   3340  HA  LEU A 312     -12.993 -10.694 -12.091  1.00 53.92           H  
ATOM   3341  HB3 LEU A 312     -12.873 -13.410 -13.319  1.00 53.32           H  
ATOM   3342  HB2 LEU A 312     -12.147 -12.112 -13.887  1.00 53.32           H  
ATOM   3343  HG  LEU A 312     -14.715 -10.971 -13.644  1.00 53.27           H  
ATOM   3344 HD11 LEU A 312     -14.414 -12.476 -16.102  1.00 53.67           H  
ATOM   3345 HD12 LEU A 312     -14.549 -10.764 -15.887  1.00 53.67           H  
ATOM   3346 HD13 LEU A 312     -13.012 -11.454 -15.523  1.00 53.67           H  
ATOM   3347 HD21 LEU A 312     -15.450 -13.205 -12.645  1.00 49.73           H  
ATOM   3348 HD22 LEU A 312     -16.377 -12.273 -13.865  1.00 49.73           H  
ATOM   3349 HD23 LEU A 312     -15.538 -13.814 -14.184  1.00 49.73           H  
ATOM   3350  N   ASP A 313     -13.259 -13.611 -10.511  1.00 50.03           N  
ANISOU 3350  N   ASP A 313     4436   7519   7053    674  -1764     81
ATOM   3351  CA  ASP A 313     -13.804 -14.273  -9.411  1.00 53.38           C  
ANISOU 3351  CA  ASP A 313     4628   7938   7715    597  -1676     35
ATOM   3352  C   ASP A 313     -13.716 -13.569  -8.054  1.00 58.85           C  
ANISOU 3352  C   ASP A 313     5324   8649   8386    638  -1509     55
ATOM   3353  O   ASP A 313     -14.695 -13.624  -7.331  1.00 60.05           O  
ANISOU 3353  O   ASP A 313     5307   8854   8655    690  -1499     76
ATOM   3354  CB  ASP A 313     -13.392 -15.747  -9.332  1.00 54.89           C  
ANISOU 3354  CB  ASP A 313     4784   8044   8026    426  -1613    -51
ATOM   3355  CG  ASP A 313     -14.032 -16.769 -10.240  1.00 64.42           C  
ANISOU 3355  CG  ASP A 313     5718   9254   9506    345  -1606    -97
ATOM   3356  OD1 ASP A 313     -13.599 -17.937 -10.136  1.00 69.17           O  
ANISOU 3356  OD1 ASP A 313     6156   9922  10202    421  -1695    -62
ATOM   3357  OD2 ASP A 313     -15.013 -16.598 -10.950  1.00 70.50           O1-
ANISOU 3357  OD2 ASP A 313     6435   9957  10395    207  -1512   -166
ATOM   3358  H   ASP A 313     -12.564 -14.155 -11.003  1.00 50.03           H  
ATOM   3359  HA  ASP A 313     -14.890 -14.231  -9.500  1.00 53.38           H  
ATOM   3360  HB3 ASP A 313     -13.549 -16.096  -8.311  1.00 54.89           H  
ATOM   3361  HB2 ASP A 313     -12.342 -15.814  -9.617  1.00 54.89           H  
ATOM   3362  N   ILE A 314     -12.551 -12.967  -7.717  1.00 54.17           N  
ANISOU 3362  N   ILE A 314     4931   8014   7639    617  -1378     50
ATOM   3363  CA  ILE A 314     -12.245 -12.362  -6.455  1.00 56.07           C  
ANISOU 3363  CA  ILE A 314     5187   8263   7854    642  -1206     61
ATOM   3364  C   ILE A 314     -12.934 -10.916  -6.387  1.00 55.00           C  
ANISOU 3364  C   ILE A 314     4987   8217   7694    789  -1251    134
ATOM   3365  O   ILE A 314     -13.475 -10.569  -5.290  1.00 62.97           O  
ANISOU 3365  O   ILE A 314     5857   9251   8816    799  -1158    133
ATOM   3366  CB  ILE A 314     -10.714 -12.188  -6.161  1.00 52.75           C  
ANISOU 3366  CB  ILE A 314     5029   7799   7214    636  -1098     67
ATOM   3367  CG1 ILE A 314      -9.985 -13.570  -5.964  1.00 50.24           C  
ANISOU 3367  CG1 ILE A 314     4753   7388   6947    479  -1015    -12
ATOM   3368  CG2 ILE A 314     -10.415 -11.379  -4.903  1.00 50.12           C  
ANISOU 3368  CG2 ILE A 314     4741   7493   6810    696   -946     98
ATOM   3369  CD1 ILE A 314      -8.458 -13.525  -5.901  1.00 48.65           C  
ANISOU 3369  CD1 ILE A 314     4812   7139   6533    465   -916    -10
ATOM   3370  H   ILE A 314     -11.761 -13.150  -8.319  1.00 54.17           H  
ATOM   3371  HA  ILE A 314     -12.607 -12.963  -5.621  1.00 56.07           H  
ATOM   3372  HB  ILE A 314     -10.206 -11.621  -6.941  1.00 52.75           H  
ATOM   3373 HG13 ILE A 314     -10.297 -14.267  -6.742  1.00 50.24           H  
ATOM   3374 HG12 ILE A 314     -10.196 -14.130  -5.053  1.00 50.24           H  
ATOM   3375 HG21 ILE A 314     -10.752 -10.351  -4.768  1.00 50.12           H  
ATOM   3376 HG22 ILE A 314     -10.728 -11.873  -3.983  1.00 50.12           H  
ATOM   3377 HG23 ILE A 314      -9.327 -11.391  -4.837  1.00 50.12           H  
ATOM   3378 HD11 ILE A 314      -7.979 -12.666  -6.370  1.00 48.65           H  
ATOM   3379 HD12 ILE A 314      -8.261 -13.382  -4.838  1.00 48.65           H  
ATOM   3380 HD13 ILE A 314      -7.883 -14.368  -6.283  1.00 48.65           H  
ATOM   3381  N   MET A 315     -12.930 -10.142  -7.452  1.00 54.09           N  
ANISOU 3381  N   MET A 315     4976   8151   7426    908  -1393    200
ATOM   3382  CA  MET A 315     -13.684  -8.832  -7.468  1.00 59.23           C  
ANISOU 3382  CA  MET A 315     5664   8798   8041    995  -1391    285
ATOM   3383  C   MET A 315     -15.236  -8.980  -7.340  1.00 59.55           C  
ANISOU 3383  C   MET A 315     5578   8756   8292    921  -1410    329
ATOM   3384  O   MET A 315     -15.906  -8.118  -6.748  1.00 59.64           O  
ANISOU 3384  O   MET A 315     5636   8677   8347    924  -1354    372
ATOM   3385  CB  MET A 315     -13.119  -8.073  -8.705  1.00 63.29           C  
ANISOU 3385  CB  MET A 315     6447   9258   8344   1042  -1448    356
ATOM   3386  CG  MET A 315     -13.585  -6.614  -8.903  1.00 58.62           C  
ANISOU 3386  CG  MET A 315     5902   8651   7720   1013  -1592    367
ATOM   3387  SD  MET A 315     -12.541  -5.478  -9.859  1.00 46.21           S  
ANISOU 3387  SD  MET A 315     4647   7046   5864   1060  -1614    416
ATOM   3388  CE  MET A 315     -11.189  -5.305  -8.644  1.00 50.30           C  
ANISOU 3388  CE  MET A 315     5301   7455   6357   1053  -1506    488
ATOM   3389  H   MET A 315     -12.393 -10.341  -8.284  1.00 54.09           H  
ATOM   3390  HA  MET A 315     -13.361  -8.201  -6.639  1.00 59.23           H  
ATOM   3391  HB3 MET A 315     -13.398  -8.626  -9.602  1.00 63.29           H  
ATOM   3392  HB2 MET A 315     -12.034  -8.167  -8.652  1.00 63.29           H  
ATOM   3393  HG3 MET A 315     -13.584  -6.066  -7.961  1.00 58.62           H  
ATOM   3394  HG2 MET A 315     -14.582  -6.653  -9.341  1.00 58.62           H  
ATOM   3395  HE1 MET A 315     -11.499  -4.858  -7.700  1.00 50.30           H  
ATOM   3396  HE2 MET A 315     -10.756  -6.271  -8.381  1.00 50.30           H  
ATOM   3397  HE3 MET A 315     -10.475  -4.535  -8.935  1.00 50.30           H  
ATOM   3398  N   ASN A 316     -15.763 -10.093  -7.878  1.00 57.80           N  
ANISOU 3398  N   ASN A 316     5202   8588   8173    855  -1467    315
ATOM   3399  CA  ASN A 316     -17.133 -10.598  -7.612  1.00 61.66           C  
ANISOU 3399  CA  ASN A 316     5590   9116   8723    807  -1411    366
ATOM   3400  C   ASN A 316     -17.497 -10.717  -6.112  1.00 58.49           C  
ANISOU 3400  C   ASN A 316     5021   8764   8440    777  -1286    295
ATOM   3401  O   ASN A 316     -18.633 -10.430  -5.735  1.00 57.40           O  
ANISOU 3401  O   ASN A 316     4873   8658   8278    778  -1191    324
ATOM   3402  CB  ASN A 316     -17.486 -11.819  -8.371  1.00 57.93           C  
ANISOU 3402  CB  ASN A 316     5043   8712   8257    779  -1527    313
ATOM   3403  CG  ASN A 316     -17.816 -11.471  -9.827  1.00 60.60           C  
ANISOU 3403  CG  ASN A 316     5558   9021   8446    807  -1617    392
ATOM   3404  OD1 ASN A 316     -18.301 -10.388 -10.138  1.00 64.66           O  
ANISOU 3404  OD1 ASN A 316     6248   9434   8884    826  -1589    489
ATOM   3405  ND2 ASN A 316     -17.731 -12.503 -10.656  1.00 62.40           N  
ANISOU 3405  ND2 ASN A 316     5754   9273   8683    782  -1734    333
ATOM   3406  H   ASN A 316     -15.099 -10.707  -8.328  1.00 57.80           H  
ATOM   3407  HA  ASN A 316     -17.807  -9.781  -7.869  1.00 61.66           H  
ATOM   3408  HB3 ASN A 316     -18.387 -12.310  -8.001  1.00 57.93           H  
ATOM   3409  HB2 ASN A 316     -16.597 -12.435  -8.233  1.00 57.93           H  
ATOM   3410 HD22 ASN A 316     -18.144 -12.509 -11.577  1.00 62.40           H  
ATOM   3411 HD21 ASN A 316     -17.332 -13.390 -10.385  1.00 62.40           H  
ATOM   3412  N   LYS A 317     -16.618 -11.168  -5.344  1.00 56.36           N  
ANISOU 3412  N   LYS A 317     8091   5879   7443   1361  -1614   -207
ATOM   3413  CA  LYS A 317     -16.703 -11.317  -3.879  1.00 57.78           C  
ANISOU 3413  CA  LYS A 317     8198   6000   7757   1300  -1577   -227
ATOM   3414  C   LYS A 317     -16.483  -9.975  -3.063  1.00 62.15           C  
ANISOU 3414  C   LYS A 317     8749   6524   8342   1215  -1477   -188
ATOM   3415  O   LYS A 317     -16.471 -10.069  -1.802  1.00 72.10           O  
ANISOU 3415  O   LYS A 317     9947   7741   9708   1149  -1428   -205
ATOM   3416  CB  LYS A 317     -15.722 -12.453  -3.381  1.00 55.62           C  
ANISOU 3416  CB  LYS A 317     7798   5746   7589   1282  -1623   -334
ATOM   3417  CG  LYS A 317     -15.970 -13.881  -3.999  1.00 61.23           C  
ANISOU 3417  CG  LYS A 317     8504   6479   8283   1359  -1725   -386
ATOM   3418  CD  LYS A 317     -17.442 -14.304  -3.975  1.00 66.95           C  
ANISOU 3418  CD  LYS A 317     9143   7256   9038   1360  -1775   -481
ATOM   3419  CE  LYS A 317     -17.580 -15.777  -4.226  1.00 67.83           C  
ANISOU 3419  CE  LYS A 317     9130   7349   9295   1281  -1738   -545
ATOM   3420  NZ  LYS A 317     -18.964 -16.136  -4.270  1.00 73.78           N1+
ANISOU 3420  NZ  LYS A 317     9803   8152  10079   1278  -1777   -633
ATOM   3421  H   LYS A 317     -15.671 -11.294  -5.672  1.00 56.36           H  
ATOM   3422  HA  LYS A 317     -17.691 -11.711  -3.642  1.00 57.78           H  
ATOM   3423  HB3 LYS A 317     -15.750 -12.438  -2.291  1.00 55.62           H  
ATOM   3424  HB2 LYS A 317     -14.691 -12.179  -3.605  1.00 55.62           H  
ATOM   3425  HG3 LYS A 317     -15.322 -14.558  -3.442  1.00 61.23           H  
ATOM   3426  HG2 LYS A 317     -15.520 -13.901  -4.992  1.00 61.23           H  
ATOM   3427  HD3 LYS A 317     -17.983 -13.701  -4.704  1.00 66.95           H  
ATOM   3428  HD2 LYS A 317     -17.864 -14.013  -3.013  1.00 66.95           H  
ATOM   3429  HE3 LYS A 317     -16.985 -16.339  -3.506  1.00 67.83           H  
ATOM   3430  HE2 LYS A 317     -17.181 -15.985  -5.219  1.00 67.83           H  
ATOM   3431  HZ1 LYS A 317     -19.400 -15.683  -3.480  1.00 73.78           H  
ATOM   3432  HZ2 LYS A 317     -19.366 -15.801  -5.134  1.00 73.78           H  
ATOM   3433  HZ3 LYS A 317     -19.094 -17.136  -4.317  1.00 73.78           H  
ATOM   3434  N   CYS A 318     -16.275  -8.846  -3.712  1.00 62.89           N  
ANISOU 3434  N   CYS A 318     8909   6650   8335   1207  -1435   -136
ATOM   3435  CA  CYS A 318     -16.080  -7.547  -3.098  1.00 65.64           C  
ANISOU 3435  CA  CYS A 318     9241   7010   8688   1090  -1308   -102
ATOM   3436  C   CYS A 318     -17.398  -6.751  -3.158  1.00 73.41           C  
ANISOU 3436  C   CYS A 318    10250   7926   9716   1046  -1240    -52
ATOM   3437  O   CYS A 318     -17.414  -5.681  -3.813  1.00 68.50           O  
ANISOU 3437  O   CYS A 318     9683   7254   9090   1109  -1278    -21
ATOM   3438  CB  CYS A 318     -14.829  -6.783  -3.593  1.00 63.53           C  
ANISOU 3438  CB  CYS A 318     9042   6810   8286   1073  -1253    -48
ATOM   3439  SG  CYS A 318     -13.248  -7.609  -3.031  1.00 73.54           S  
ANISOU 3439  SG  CYS A 318    10231   8155   9554    999  -1213    -94
ATOM   3440  H   CYS A 318     -16.269  -8.774  -4.719  1.00 62.89           H  
ATOM   3441  HA  CYS A 318     -15.843  -7.627  -2.038  1.00 65.64           H  
ATOM   3442  HB3 CYS A 318     -14.978  -5.745  -3.294  1.00 63.53           H  
ATOM   3443  HB2 CYS A 318     -14.867  -6.928  -4.673  1.00 63.53           H  
ATOM   3444  HG  CYS A 318     -13.461  -8.793  -3.613  1.00 73.54           H  
ATOM   3445  N   THR A 319     -18.469  -7.349  -2.594  1.00100.65           N  
ANISOU 3445  N   THR A 319    13660  11374  13207    940  -1138    -44
ATOM   3446  CA  THR A 319     -19.844  -6.779  -2.738  1.00 83.62           C  
ANISOU 3446  CA  THR A 319    11518   9153  11102    891  -1067     -3
ATOM   3447  C   THR A 319     -20.080  -5.724  -1.616  1.00 81.16           C  
ANISOU 3447  C   THR A 319    11223   8864  10751    795   -946     43
ATOM   3448  O   THR A 319     -20.713  -4.711  -1.885  1.00 93.97           O  
ANISOU 3448  O   THR A 319    12826  10550  12330    753   -915     33
ATOM   3449  CB  THR A 319     -20.831  -7.919  -2.506  1.00 75.67           C  
ANISOU 3449  CB  THR A 319    10420   8092  10241    858  -1077    -66
ATOM   3450  OG1 THR A 319     -20.387  -8.957  -3.451  1.00 91.76           O  
ANISOU 3450  OG1 THR A 319    12382  10165  12319    776  -1025   -108
ATOM   3451  CG2 THR A 319     -22.163  -7.571  -3.054  1.00 80.53           C  
ANISOU 3451  CG2 THR A 319    11001   8683  10915    949  -1198   -127
ATOM   3452  H   THR A 319     -18.537  -8.305  -2.277  1.00100.65           H  
ATOM   3453  HA  THR A 319     -19.944  -6.233  -3.676  1.00 83.62           H  
ATOM   3454  HB  THR A 319     -20.833  -8.208  -1.455  1.00 75.67           H  
ATOM   3455  HG1 THR A 319     -20.273  -8.446  -4.256  1.00 91.76           H  
ATOM   3456 HG21 THR A 319     -21.981  -7.146  -4.042  1.00 80.53           H  
ATOM   3457 HG22 THR A 319     -22.808  -8.434  -3.219  1.00 80.53           H  
ATOM   3458 HG23 THR A 319     -22.728  -6.971  -2.341  1.00 80.53           H  
ATOM   3459  N   SER A 320     -19.755  -6.093  -0.403  1.00 63.78           N  
ANISOU 3459  N   SER A 320     9053   6609   8572    759   -878     92
ATOM   3460  CA  SER A 320     -19.788  -5.187   0.734  1.00 58.58           C  
ANISOU 3460  CA  SER A 320     8402   5962   7892    666   -763    128
ATOM   3461  C   SER A 320     -18.494  -5.414   1.519  1.00 53.06           C  
ANISOU 3461  C   SER A 320     7612   5292   7255    583   -729     70
ATOM   3462  O   SER A 320     -17.683  -6.268   1.142  1.00 53.61           O  
ANISOU 3462  O   SER A 320     7614   5356   7400    593   -784      6
ATOM   3463  CB  SER A 320     -21.053  -5.439   1.567  1.00 61.98           C  
ANISOU 3463  CB  SER A 320     8864   6321   8366    641   -701    173
ATOM   3464  OG  SER A 320     -21.137  -6.666   2.285  1.00 70.41           O  
ANISOU 3464  OG  SER A 320     9868   7333   9552    626   -722    127
ATOM   3465  H   SER A 320     -19.409  -7.016  -0.182  1.00 63.78           H  
ATOM   3466  HA  SER A 320     -19.596  -4.157   0.435  1.00 58.58           H  
ATOM   3467  HB3 SER A 320     -21.967  -5.394   0.974  1.00 61.98           H  
ATOM   3468  HB2 SER A 320     -21.072  -4.525   2.159  1.00 61.98           H  
ATOM   3469  HG  SER A 320     -21.964  -6.544   2.756  1.00 70.41           H  
ATOM   3470  N   LEU A 321     -18.377  -4.672   2.615  1.00 50.44           N  
ANISOU 3470  N   LEU A 321     7280   4989   6896    504   -639     90
ATOM   3471  CA  LEU A 321     -17.398  -4.889   3.657  1.00 45.79           C  
ANISOU 3471  CA  LEU A 321     6613   4428   6356    425   -602     41
ATOM   3472  C   LEU A 321     -18.108  -5.129   4.971  1.00 34.83           C  
ANISOU 3472  C   LEU A 321     5201   2991   5043    356   -534     40
ATOM   3473  O   LEU A 321     -19.228  -4.555   5.240  1.00 39.18           O  
ANISOU 3473  O   LEU A 321     5797   3512   5578    335   -474     88
ATOM   3474  CB  LEU A 321     -16.427  -3.674   3.742  1.00 45.51           C  
ANISOU 3474  CB  LEU A 321     6583   4463   6244    383   -557     53
ATOM   3475  CG  LEU A 321     -15.645  -3.377   2.460  1.00 48.32           C  
ANISOU 3475  CG  LEU A 321     6916   4883   6561    420   -620     18
[truncated: 4,991,812 more chars]
