# Supplementary material for: Design of a Cereblon construct for crystallographic and biophysical studies of protein degraders
Source: Nat Commun. 2024 Oct 15;15:8885. doi: 10.1038/s41467-024-52871-9 (PMC11480361; doi:10.1038/s41467-024-52871-9)
Supplement: Supplementary file 4 — Supplementary Data 1 [file 41467_2024_52871_MOESM4_ESM.zip › MD-sim_supp_data/CRBN-midi/CRBNmidi_MD_run5_Frame1.pdb]

TITLE     CRBN_midi_Zn_loopbuild-prepared - Frame 1
REMARK   4      COMPLIES WITH FORMAT V. 3.0, 1-DEC-2006
REMARK 888
REMARK 888 WRITTEN BY MAESTRO (A PRODUCT OF SCHRODINGER, LLC)
SEQRES   1 A  323  ACE ILE ASN PHE ASP THR SER LEU PRO THR SER HIS THR
SEQRES   2 A  323  TYR LEU GLY ALA ASP MET GLU GLU PHE HIS GLY ARG THR
SEQRES   3 A  323  LEU HIS ASP ASP ASP SER ILE GLN VAL ILE PRO VAL LEU
SEQRES   4 A  323  PRO GLN VAL MET MET ILE LEU VAL PRO GLY GLN THR LEU
SEQRES   5 A  323  PRO LEU GLN LEU PHE HIS PRO GLN GLU VAL SER MET VAL
SEQRES   6 A  323  ARG ASN LEU ILE GLN ASN ASP ARG THR PHE ALA VAL LEU
SEQRES   7 A  323  ALA TYR SER ASN VAL GLN GLU ARG GLU ALA GLU PHE GLY
SEQRES   8 A  323  THR THR ALA GLU ILE TYR ALA TYR ARG GLU GLU GLN ASP
SEQRES   9 A  323  PHE GLY ILE GLU ILE VAL LYS VAL LYS ALA ILE GLY ARG
SEQRES  10 A  323  GLN ARG PHE LYS VAL LEU GLU LEU ARG THR GLN SER ASP
SEQRES  11 A  323  GLY ILE GLN GLN ALA LYS VAL GLN ILE LEU PRO GLU GLY
SEQRES  12 A  323  SER GLY ASP ALA GLU THR LEU MET ASP ARG ILE LYS LYS
SEQRES  13 A  323  GLN LEU ARG GLU TRP ASP GLU ASN LEU LYS ASP ASP SER
SEQRES  14 A  323  LEU PRO SER ASN PRO ILE ASP PHE SER TYR TRP VAL ALA
SEQRES  15 A  323  ALA ASN LEU PRO ILE ASP ASP SER LEU ARG ILE GLN LEU
SEQRES  16 A  323  LEU LYS ILE ASP SER ALA ILE GLN ARG LEU ARG CYS GLU
SEQRES  17 A  323  LEU ASP ILE MET ASN LYS CYS THR SER LEU CYS CYS LYS
SEQRES  18 A  323  GLN CYS GLN GLU THR GLU ILE THR THR LYS ASN GLU ILE
SEQRES  19 A  323  PHE SER LEU SER ARG GLU GLY PRO MET ALA ALA TYR VAL
SEQRES  20 A  323  ASN PRO HIS GLY TYR VAL HIS GLU ILE LEU THR VAL TYR
SEQRES  21 A  323  LYS ALA CYS ASN LEU ASN LEU ILE GLY ARG PRO SER THR
SEQRES  22 A  323  GLU HIS SER TRP PHE PRO GLY TYR ALA TRP THR VAL ALA
SEQRES  23 A  323  GLN CYS LYS ILE CYS ALA SER HIS ILE GLY TRP LYS PHE
SEQRES  24 A  323  THR ALA THR LYS LYS ASP MET SER PRO GLN LYS PHE TRP
SEQRES  25 A  323  GLY LEU THR ARG SER ALA LEU ILE PRO THR NMA
HELIX    1   1 LEU A  111  SER A  114  1
HELIX    2   2 GLU A  164  ILE A  172  1
HELIX    3   3 GLU A  251  ARG A  262  1
HELIX    4   4 ASP A  279  ASN A  287  1
HELIX    5   5 ASP A  292  LYS A  300  1
HELIX    6   6 ALA A  304  ASN A  316  1
TURN     1   1 ACE A 104  SER A 110
TURN     2   2 HIS A 115  MET A 122
TURN     3   3 PHE A 125  SER A 135
TURN     4   4 PRO A 140  GLN A 153
TURN     5   5 PRO A 156  LEU A 157
TURN     6   6 PHE A 160  GLN A 163
TURN     7   7 GLN A 173  ARG A 176
TURN     8   8 TYR A 183  GLU A 192
TURN     9   9 PHE A 208  GLY A 209
TURN    10  10 ARG A 220  GLN A 221
TURN    11  11 GLN A 231  ILE A 235
TURN    12  12 LEU A 243  ALA A 250
TURN    13  13 GLU A 263  ILE A 278
TURN    14  14 LEU A 288  ASP A 291
TURN    15  15 ILE A 301  SER A 303
TURN    16  16 LYS A 317  SER A 320
TURN    17  17 LYS A 324  THR A 329
TURN    18  18 THR A 333  MET A 346
TURN    19  19 ASN A 351  TYR A 355
TURN    20  20 TYR A 363  ASN A 367
TURN    21  21 GLY A 372  GLY A 383
TURN    22  22 LYS A 392  SER A 396
TURN    23  23 THR A 405  GLN A 412
TURN    24  24 ARG A 419  ALA A 421
TURN    25  25 PRO A 424  NMA A 425A
TURN    26  26 CYS A 326  CYS A 326
TURN    27  27 CYS A 394  CYS A 394
SHEET    1   1 1 GLU A 123  GLU A 124  0
SHEET    1   2 1 ILE A 136  ILE A 139  0
SHEET    1   3 1 THR A 154  LEU A 155  0
SHEET    1   4 1 GLN A 158  LEU A 159  0
SHEET    1   5 1 THR A 177  ALA A 182  0
SHEET    1   6 1 PHE A 193  ASP A 207  0
SHEET    1   7 1 ILE A 210  GLY A 219  0
SHEET    1   8 1 ARG A 222  THR A 230  0
SHEET    1   9 1 GLN A 236  ILE A 242  0
SHEET    1  10 1 LEU A 321  CYS A 323  0
SHEET    1  11 1 GLU A 330  THR A 332  0
SHEET    1  12 1 ALA A 347  VAL A 350  0
SHEET    1  13 1 VAL A 356  VAL A 362  0
SHEET    1  14 1 LEU A 368  ILE A 371  0
SHEET    1  15 1 TYR A 384  CYS A 391  0
SHEET    1  16 1 HIS A 397  ALA A 404  0
SHEET    1  17 1 LYS A 413  THR A 418  0
SHEET    1  18 1 LEU A 422  ILE A 423  0
SHEET    1  19 1 CYS A 323  CYS A 323  0
SHEET    1  20 1 CYS A 391  CYS A 391  0
SHEET    1  21 1 HIS A 357  HIS A 357  0
CRYST1   84.340   80.217   78.941  90.00  90.00  90.00 P 1           1
ATOM      1  CH3 ACE A 104     -16.283  13.721 -11.578  1.00  0.00           C  
ATOM      2  C   ACE A 104     -15.116  13.923 -10.622  1.00  0.00           C  
ATOM      3  O   ACE A 104     -13.999  13.501 -10.860  1.00  0.00           O  
ATOM      4 1H   ACE A 104     -16.065  13.035 -12.397  1.00  0.00           H  
ATOM      5 2H   ACE A 104     -17.191  13.434 -11.049  1.00  0.00           H  
ATOM      6 3H   ACE A 104     -16.476  14.682 -12.054  1.00  0.00           H  
ATOM      7  N   ILE A 105     -15.487  14.595  -9.496  1.00 55.77           N  
ANISOU    7  N   ILE A 105     9514   5094   6582   -475   2578   -222
ATOM      8  CA  ILE A 105     -14.663  15.153  -8.436  1.00 63.50           C  
ANISOU    8  CA  ILE A 105    10376   6112   7641   -544   2597   -289
ATOM      9  C   ILE A 105     -13.666  16.279  -9.021  1.00 70.35           C  
ANISOU    9  C   ILE A 105    11237   6940   8553   -601   2696   -336
ATOM     10  O   ILE A 105     -13.138  16.185 -10.143  1.00 78.34           O  
ANISOU   10  O   ILE A 105    12338   7902   9525   -574   2734   -307
ATOM     11  CB  ILE A 105     -13.990  14.003  -7.591  1.00 62.96           C  
ANISOU   11  CB  ILE A 105    10233   6120   7568   -500   2484   -271
ATOM     12  CG1 ILE A 105     -12.650  13.364  -8.057  1.00 70.46           C  
ANISOU   12  CG1 ILE A 105    11189   7075   8509   -472   2470   -257
ATOM     13  CG2 ILE A 105     -15.013  12.972  -7.099  1.00 55.91           C  
ANISOU   13  CG2 ILE A 105     9379   5256   6609   -418   2380   -205
ATOM     14  CD1 ILE A 105     -11.603  13.055  -6.896  1.00 66.90           C  
ANISOU   14  CD1 ILE A 105    10651   6696   8071   -449   2378   -255
ATOM     15  H2  ILE A 105     -16.454  14.885  -9.464  1.00 55.77           H  
ATOM     16  HA  ILE A 105     -15.381  15.738  -7.862  1.00 63.50           H  
ATOM     17  HB  ILE A 105     -13.680  14.511  -6.677  1.00 62.96           H  
ATOM     18 HG13 ILE A 105     -12.226  14.047  -8.794  1.00 70.46           H  
ATOM     19 HG12 ILE A 105     -12.983  12.517  -8.657  1.00 70.46           H  
ATOM     20 HG21 ILE A 105     -14.420  12.092  -6.851  1.00 55.91           H  
ATOM     21 HG22 ILE A 105     -15.552  13.259  -6.196  1.00 55.91           H  
ATOM     22 HG23 ILE A 105     -15.707  12.658  -7.879  1.00 55.91           H  
ATOM     23 HD11 ILE A 105     -10.902  13.885  -6.805  1.00 66.90           H  
ATOM     24 HD12 ILE A 105     -12.128  12.866  -5.960  1.00 66.90           H  
ATOM     25 HD13 ILE A 105     -11.115  12.106  -7.118  1.00 66.90           H  
ATOM     26  N   ASN A 106     -13.432  17.332  -8.217  1.00 74.32           N  
ANISOU   26  N   ASN A 106    11636   7464   9139   -685   2744   -416
ATOM     27  CA  ASN A 106     -12.578  18.489  -8.527  1.00 73.09           C  
ANISOU   27  CA  ASN A 106    11456   7278   9036   -744   2836   -473
ATOM     28  C   ASN A 106     -11.213  18.628  -7.786  1.00 79.01           C  
ANISOU   28  C   ASN A 106    12109   8086   9824   -746   2788   -499
ATOM     29  O   ASN A 106     -10.585  19.646  -7.904  1.00 85.23           O  
ANISOU   29  O   ASN A 106    12825   8897  10660   -772   2819   -570
ATOM     30  CB  ASN A 106     -13.476  19.767  -8.449  1.00 70.47           C  
ANISOU   30  CB  ASN A 106    11074   6923   8778   -848   2939   -560
ATOM     31  CG  ASN A 106     -13.679  20.392  -7.048  1.00 76.03           C  
ANISOU   31  CG  ASN A 106    11630   7688   9571   -926   2943   -655
ATOM     32  OD1 ASN A 106     -13.062  20.035  -6.073  1.00 74.45           O  
ANISOU   32  OD1 ASN A 106    11332   7591   9366   -885   2824   -669
ATOM     33  ND2 ASN A 106     -14.694  21.270  -6.949  1.00 86.65           N  
ANISOU   33  ND2 ASN A 106    12918   9021  10984  -1001   3032   -745
ATOM     34  H   ASN A 106     -13.661  17.327  -7.234  1.00 74.32           H  
ATOM     35  HA  ASN A 106     -12.340  18.599  -9.585  1.00 73.09           H  
ATOM     36  HB3 ASN A 106     -14.448  19.556  -8.896  1.00 70.47           H  
ATOM     37  HB2 ASN A 106     -12.873  20.473  -9.021  1.00 70.47           H  
ATOM     38 HD22 ASN A 106     -14.899  21.608  -6.019  1.00 86.65           H  
ATOM     39 HD21 ASN A 106     -15.293  21.510  -7.725  1.00 86.65           H  
ATOM     40  N   PHE A 107     -10.906  17.604  -7.021  1.00 70.63           N  
ANISOU   40  N   PHE A 107    11010   7097   8730   -682   2664   -462
ATOM     41  CA  PHE A 107      -9.698  17.406  -6.258  1.00 66.66           C  
ANISOU   41  CA  PHE A 107    10362   6723   8243   -629   2544   -512
ATOM     42  C   PHE A 107      -8.714  16.644  -7.101  1.00 65.19           C  
ANISOU   42  C   PHE A 107    10240   6522   8006   -554   2506   -447
ATOM     43  O   PHE A 107      -9.068  15.625  -7.661  1.00 64.88           O  
ANISOU   43  O   PHE A 107    10343   6407   7901   -519   2518   -351
ATOM     44  CB  PHE A 107     -10.111  16.686  -4.999  1.00 59.00           C  
ANISOU   44  CB  PHE A 107     9300   5855   7263   -596   2424   -519
ATOM     45  CG  PHE A 107      -9.005  16.184  -4.077  1.00 55.56           C  
ANISOU   45  CG  PHE A 107     8705   5563   6841   -545   2303   -577
ATOM     46  CD1 PHE A 107      -8.436  17.017  -3.056  1.00 55.98           C  
ANISOU   46  CD1 PHE A 107     8624   5696   6949   -575   2307   -687
ATOM     47  CD2 PHE A 107      -8.382  14.939  -4.351  1.00 47.21           C  
ANISOU   47  CD2 PHE A 107     7635   4564   5737   -465   2186   -524
ATOM     48  CE1 PHE A 107      -7.425  16.518  -2.229  1.00 50.08           C  
ANISOU   48  CE1 PHE A 107     7739   5087   6204   -518   2196   -738
ATOM     49  CE2 PHE A 107      -7.186  14.573  -3.690  1.00 48.61           C  
ANISOU   49  CE2 PHE A 107     7673   4875   5922   -415   2080   -576
ATOM     50  CZ  PHE A 107      -6.827  15.333  -2.571  1.00 49.97           C  
ANISOU   50  CZ  PHE A 107     7718   5128   6142   -438   2084   -680
ATOM     51  H   PHE A 107     -11.577  16.849  -7.025  1.00 70.63           H  
ATOM     52  HA  PHE A 107      -9.288  18.415  -6.216  1.00 66.66           H  
ATOM     53  HB3 PHE A 107     -10.730  15.805  -5.171  1.00 59.00           H  
ATOM     54  HB2 PHE A 107     -10.788  17.320  -4.427  1.00 59.00           H  
ATOM     55  HD1 PHE A 107      -8.682  18.037  -2.802  1.00 55.98           H  
ATOM     56  HD2 PHE A 107      -8.667  14.347  -5.208  1.00 47.21           H  
ATOM     57  HE1 PHE A 107      -6.944  17.079  -1.441  1.00 50.08           H  
ATOM     58  HE2 PHE A 107      -6.642  13.680  -3.960  1.00 48.61           H  
ATOM     59  HZ  PHE A 107      -6.094  14.896  -1.909  1.00 49.97           H  
ATOM     60  N   ASP A 108      -7.541  17.248  -7.195  1.00 61.35           N  
ANISOU   60  N   ASP A 108     9647   6114   7548   -524   2455   -505
ATOM     61  CA  ASP A 108      -6.446  16.705  -7.977  1.00 54.75           C  
ANISOU   61  CA  ASP A 108     8857   5276   6671   -453   2414   -459
ATOM     62  C   ASP A 108      -5.861  15.548  -7.184  1.00 56.67           C  
ANISOU   62  C   ASP A 108     9082   5580   6869   -384   2289   -404
ATOM     63  O   ASP A 108      -5.087  15.808  -6.261  1.00 62.74           O  
ANISOU   63  O   ASP A 108     9719   6458   7662   -360   2197   -452
ATOM     64  CB  ASP A 108      -5.389  17.795  -8.389  1.00 57.29           C  
ANISOU   64  CB  ASP A 108     9069   5656   7041   -442   2405   -545
ATOM     65  CG  ASP A 108      -4.091  17.284  -9.077  1.00 64.54           C  
ANISOU   65  CG  ASP A 108    10046   6554   7924   -377   2387   -508
ATOM     66  OD1 ASP A 108      -4.061  16.160  -9.622  1.00 70.23           O  
ANISOU   66  OD1 ASP A 108    10881   7226   8576   -339   2370   -418
ATOM     67  OD2 ASP A 108      -3.176  18.073  -9.136  1.00 66.41           O1-
ANISOU   67  OD2 ASP A 108    10211   6824   8198   -360   2387   -576
ATOM     68  H   ASP A 108      -7.557  18.250  -7.067  1.00 61.35           H  
ATOM     69  HA  ASP A 108      -6.968  16.386  -8.879  1.00 54.75           H  
ATOM     70  HB3 ASP A 108      -5.169  18.361  -7.484  1.00 57.29           H  
ATOM     71  HB2 ASP A 108      -5.859  18.544  -9.027  1.00 57.29           H  
ATOM     72  N   THR A 109      -6.097  14.298  -7.677  1.00 59.08           N  
ANISOU   72  N   THR A 109     9519   5822   7105   -347   2282   -308
ATOM     73  CA  THR A 109      -5.814  13.027  -7.107  1.00 60.46           C  
ANISOU   73  CA  THR A 109     9685   6048   7238   -285   2168   -254
ATOM     74  C   THR A 109      -4.266  12.820  -7.133  1.00 56.24           C  
ANISOU   74  C   THR A 109     9105   5570   6692   -223   2092   -256
ATOM     75  O   THR A 109      -3.827  11.831  -6.504  1.00 59.50           O  
ANISOU   75  O   THR A 109     9543   6005   7061   -170   2011   -200
ATOM     76  CB  THR A 109      -6.514  11.874  -7.911  1.00 60.52           C  
ANISOU   76  CB  THR A 109     9857   5967   7171   -265   2190   -153
ATOM     77  OG1 THR A 109      -6.027  11.786  -9.221  1.00 69.67           O  
ANISOU   77  OG1 THR A 109    11118   7061   8294   -252   2252   -135
ATOM     78  CG2 THR A 109      -8.006  12.136  -7.963  1.00 58.58           C  
ANISOU   78  CG2 THR A 109     9620   5704   6935   -301   2219   -164
ATOM     79  H   THR A 109      -6.546  14.277  -8.582  1.00 59.08           H  
ATOM     80  HA  THR A 109      -6.121  13.052  -6.062  1.00 60.46           H  
ATOM     81  HB  THR A 109      -6.375  10.987  -7.292  1.00 60.52           H  
ATOM     82  HG1 THR A 109      -6.505  12.471  -9.694  1.00 69.67           H  
ATOM     83 HG21 THR A 109      -8.332  12.019  -6.929  1.00 58.58           H  
ATOM     84 HG22 THR A 109      -8.298  13.102  -8.375  1.00 58.58           H  
ATOM     85 HG23 THR A 109      -8.455  11.292  -8.486  1.00 58.58           H  
ATOM     86  N   SER A 110      -3.402  13.610  -7.859  1.00 58.06           N  
ANISOU   86  N   SER A 110     9269   5825   6967   -229   2118   -324
ATOM     87  CA  SER A 110      -1.963  13.452  -7.869  1.00 55.17           C  
ANISOU   87  CA  SER A 110     8859   5509   6595   -169   2053   -334
ATOM     88  C   SER A 110      -1.408  13.916  -6.535  1.00 57.88           C  
ANISOU   88  C   SER A 110     9036   5958   6996   -163   2002   -422
ATOM     89  O   SER A 110      -0.414  13.289  -6.044  1.00 66.52           O  
ANISOU   89  O   SER A 110    10081   7100   8094   -111   1947   -440
ATOM     90  CB  SER A 110      -1.333  14.286  -9.066  1.00 60.52           C  
ANISOU   90  CB  SER A 110     9611   6118   7267   -164   2128   -343
ATOM     91  OG  SER A 110      -2.094  14.044 -10.234  1.00 74.21           O  
ANISOU   91  OG  SER A 110    11502   7761   8934   -161   2177   -268
ATOM     92  H   SER A 110      -3.742  14.363  -8.440  1.00 58.06           H  
ATOM     93  HA  SER A 110      -1.836  12.386  -8.056  1.00 55.17           H  
ATOM     94  HB3 SER A 110      -0.320  13.914  -9.216  1.00 60.52           H  
ATOM     95  HB2 SER A 110      -1.355  15.361  -8.884  1.00 60.52           H  
ATOM     96  HG  SER A 110      -2.738  14.757 -10.208  1.00 74.21           H  
ATOM     97  N   LEU A 111      -2.083  14.848  -5.817  1.00 59.73           N  
ANISOU   97  N   LEU A 111     9187   6234   7273   -213   2018   -483
ATOM     98  CA  LEU A 111      -1.659  15.282  -4.462  1.00 54.04           C  
ANISOU   98  CA  LEU A 111     8302   5637   6595   -203   1962   -577
ATOM     99  C   LEU A 111      -1.355  14.230  -3.432  1.00 50.50           C  
ANISOU   99  C   LEU A 111     7766   5298   6123   -165   1846   -571
ATOM    100  O   LEU A 111      -0.205  14.207  -3.024  1.00 51.25           O  
ANISOU  100  O   LEU A 111     7747   5506   6220   -115   1767   -615
ATOM    101  CB  LEU A 111      -2.582  16.512  -4.122  1.00 50.96           C  
ANISOU  101  CB  LEU A 111     7852   5255   6257   -276   2035   -663
ATOM    102  CG  LEU A 111      -2.215  17.848  -4.807  1.00 53.12           C  
ANISOU  102  CG  LEU A 111     8110   5499   6576   -297   2113   -731
ATOM    103  CD1 LEU A 111      -3.170  18.950  -4.452  1.00 52.48           C  
ANISOU  103  CD1 LEU A 111     7921   5472   6547   -361   2150   -835
ATOM    104  CD2 LEU A 111      -0.787  18.309  -4.580  1.00 59.36           C  
ANISOU  104  CD2 LEU A 111     8842   6345   7368   -221   2054   -757
ATOM    105  H   LEU A 111      -2.869  15.389  -6.150  1.00 59.73           H  
ATOM    106  HA  LEU A 111      -0.695  15.746  -4.673  1.00 54.04           H  
ATOM    107  HB3 LEU A 111      -2.790  16.574  -3.054  1.00 50.96           H  
ATOM    108  HB2 LEU A 111      -3.621  16.409  -4.433  1.00 50.96           H  
ATOM    109  HG  LEU A 111      -2.251  17.702  -5.886  1.00 53.12           H  
ATOM    110 HD11 LEU A 111      -3.403  18.902  -3.388  1.00 52.48           H  
ATOM    111 HD12 LEU A 111      -2.782  19.943  -4.679  1.00 52.48           H  
ATOM    112 HD13 LEU A 111      -4.105  18.944  -5.012  1.00 52.48           H  
ATOM    113 HD21 LEU A 111      -0.705  19.290  -4.112  1.00 59.36           H  
ATOM    114 HD22 LEU A 111      -0.319  17.696  -3.810  1.00 59.36           H  
ATOM    115 HD23 LEU A 111      -0.230  18.228  -5.513  1.00 59.36           H  
ATOM    116  N   PRO A 112      -2.364  13.384  -3.090  1.00 50.07           N  
ANISOU  116  N   PRO A 112     7757   5226   6043   -183   1831   -522
ATOM    117  CA  PRO A 112      -2.055  12.282  -2.072  1.00 46.65           C  
ANISOU  117  CA  PRO A 112     7240   4902   5582   -138   1714   -515
ATOM    118  C   PRO A 112      -0.897  11.308  -2.524  1.00 42.44           C  
ANISOU  118  C   PRO A 112     6717   4388   5019    -68   1642   -468
ATOM    119  O   PRO A 112      -0.055  10.940  -1.678  1.00 31.91           O  
ANISOU  119  O   PRO A 112     5274   3178   3674    -23   1547   -493
ATOM    120  CB  PRO A 112      -3.422  11.423  -1.899  1.00 46.30           C  
ANISOU  120  CB  PRO A 112     7281   4798   5514   -164   1726   -456
ATOM    121  CG  PRO A 112      -4.407  12.560  -2.250  1.00 47.85           C  
ANISOU  121  CG  PRO A 112     7552   4892   5737   -236   1848   -468
ATOM    122  CD  PRO A 112      -3.765  13.296  -3.454  1.00 55.25           C  
ANISOU  122  CD  PRO A 112     8533   5769   6691   -239   1917   -476
ATOM    123  HA  PRO A 112      -1.811  12.705  -1.097  1.00 46.65           H  
ATOM    124  HB3 PRO A 112      -3.688  11.001  -0.929  1.00 46.30           H  
ATOM    125  HB2 PRO A 112      -3.479  10.642  -2.657  1.00 46.30           H  
ATOM    126  HG3 PRO A 112      -4.597  13.295  -1.469  1.00 47.85           H  
ATOM    127  HG2 PRO A 112      -5.409  12.172  -2.431  1.00 47.85           H  
ATOM    128  HD2 PRO A 112      -3.973  12.782  -4.392  1.00 55.25           H  
ATOM    129  HD3 PRO A 112      -4.154  14.303  -3.607  1.00 55.25           H  
ATOM    130  N   THR A 113      -0.996  10.741  -3.733  1.00 53.35           N  
ANISOU  130  N   THR A 113     8227   5661   6384    -56   1688   -404
ATOM    131  CA  THR A 113       0.114   9.887  -4.298  1.00 49.39           C  
ANISOU  131  CA  THR A 113     7754   5161   5851      5   1629   -354
ATOM    132  C   THR A 113       1.542  10.520  -4.316  1.00 46.10           C  
ANISOU  132  C   THR A 113     7262   4795   5460     43   1615   -408
ATOM    133  O   THR A 113       2.459   9.792  -4.528  1.00 37.30           O  
ANISOU  133  O   THR A 113     6148   3700   4326     96   1558   -379
ATOM    134  CB  THR A 113      -0.199   9.301  -5.715  1.00 50.35           C  
ANISOU  134  CB  THR A 113     8046   5157   5927      7   1681   -269
ATOM    135  OG1 THR A 113      -1.593   9.082  -5.687  1.00 61.55           O  
ANISOU  135  OG1 THR A 113     9511   6514   7361     -5   1765   -294
ATOM    136  CG2 THR A 113       0.454   7.915  -5.975  1.00 51.36           C  
ANISOU  136  CG2 THR A 113     8262   5222   6032    -31   1720   -222
ATOM    137  H   THR A 113      -1.683  10.957  -4.441  1.00 53.35           H  
ATOM    138  HA  THR A 113       0.254   9.009  -3.667  1.00 49.39           H  
ATOM    139  HB  THR A 113       0.076  10.080  -6.427  1.00 50.35           H  
ATOM    140  HG1 THR A 113      -1.841   8.524  -4.947  1.00 61.55           H  
ATOM    141 HG21 THR A 113       0.132   7.665  -6.986  1.00 51.36           H  
ATOM    142 HG22 THR A 113       1.537   8.037  -5.946  1.00 51.36           H  
ATOM    143 HG23 THR A 113       0.205   7.087  -5.312  1.00 51.36           H  
ATOM    144  N   SER A 114       1.632  11.841  -4.317  1.00 47.18           N  
ANISOU  144  N   SER A 114     7333   4952   5640     18   1665   -488
ATOM    145  CA  SER A 114       2.838  12.655  -4.358  1.00 45.04           C  
ANISOU  145  CA  SER A 114     6982   4735   5395     62   1650   -549
ATOM    146  C   SER A 114       3.497  12.741  -3.005  1.00 41.83           C  
ANISOU  146  C   SER A 114     6415   4491   4989    101   1563   -611
ATOM    147  O   SER A 114       4.694  12.975  -2.914  1.00 39.29           O  
ANISOU  147  O   SER A 114     6025   4229   4673    157   1532   -649
ATOM    148  CB  SER A 114       2.544  14.079  -4.821  1.00 49.10           C  
ANISOU  148  CB  SER A 114     7501   5200   5954     24   1744   -614
ATOM    149  OG  SER A 114       2.226  14.096  -6.216  1.00 57.41           O  
ANISOU  149  OG  SER A 114     8695   6121   6996     -3   1827   -564
ATOM    150  H   SER A 114       0.773  12.359  -4.440  1.00 47.18           H  
ATOM    151  HA  SER A 114       3.515  12.300  -5.136  1.00 45.04           H  
ATOM    152  HB3 SER A 114       3.315  14.823  -4.618  1.00 49.10           H  
ATOM    153  HB2 SER A 114       1.670  14.483  -4.310  1.00 49.10           H  
ATOM    154  HG  SER A 114       1.367  13.669  -6.261  1.00 57.41           H  
ATOM    155  N   HIS A 115       2.781  12.381  -1.918  1.00 36.38           N  
ANISOU  155  N   HIS A 115     5659   3880   4282     79   1525   -626
ATOM    156  CA  HIS A 115       3.111  12.275  -0.511  1.00 36.42           C  
ANISOU  156  CA  HIS A 115     5502   4072   4263    120   1440   -688
ATOM    157  C   HIS A 115       3.773  13.594  -0.099  1.00 35.64           C  
ANISOU  157  C   HIS A 115     5304   4055   4181    146   1454   -777
ATOM    158  O   HIS A 115       4.877  13.563   0.441  1.00 35.33           O  
ANISOU  158  O   HIS A 115     5175   4133   4115    221   1396   -801
ATOM    159  CB  HIS A 115       4.014  11.028  -0.208  1.00 35.22           C  
ANISOU  159  CB  HIS A 115     5323   3990   4070    185   1350   -641
ATOM    160  CG  HIS A 115       3.357   9.727  -0.686  1.00 33.60           C  
ANISOU  160  CG  HIS A 115     5199   3724   3844    165   1326   -563
ATOM    161  ND1 HIS A 115       2.241   9.250  -0.072  1.00 34.70           N  
ANISOU  161  ND1 HIS A 115     5264   3966   3955    156   1272   -577
ATOM    162  CD2 HIS A 115       3.625   8.920  -1.772  1.00 38.49           C  
ANISOU  162  CD2 HIS A 115     5966   4198   4460    158   1350   -473
ATOM    163  CE1 HIS A 115       1.877   8.144  -0.820  1.00 36.37           C  
ANISOU  163  CE1 HIS A 115     5574   4090   4156    144   1262   -501
ATOM    164  NE2 HIS A 115       2.654   7.907  -1.800  1.00 35.73           N  
ANISOU  164  NE2 HIS A 115     5630   3860   4084    147   1308   -434
ATOM    165  H   HIS A 115       1.823  12.138  -2.123  1.00 36.38           H  
ATOM    166  HA  HIS A 115       2.199  12.170   0.077  1.00 36.42           H  
ATOM    167  HB3 HIS A 115       4.275  11.024   0.851  1.00 35.22           H  
ATOM    168  HB2 HIS A 115       4.938  11.124  -0.777  1.00 35.22           H  
ATOM    169  HD2 HIS A 115       4.446   8.941  -2.473  1.00 38.49           H  
ATOM    170  HE1 HIS A 115       0.976   7.567  -0.665  1.00 36.37           H  
ATOM    171  HE2 HIS A 115       2.536   7.148  -2.457  1.00 35.73           H  
ATOM    172  N   THR A 116       2.911  14.648  -0.097  1.00 37.66           N  
ANISOU  172  N   THR A 116     5579   4251   4479     85   1537   -825
ATOM    173  CA  THR A 116       3.427  16.001   0.226  1.00 36.14           C  
ANISOU  173  CA  THR A 116     5303   4119   4308    103   1560   -914
ATOM    174  C   THR A 116       3.701  16.167   1.738  1.00 29.39           C  
ANISOU  174  C   THR A 116     4291   3467   3410    136   1498   -983
ATOM    175  O   THR A 116       4.476  17.076   2.090  1.00 40.49           O  
ANISOU  175  O   THR A 116     5616   4955   4814    176   1501  -1048
ATOM    176  CB  THR A 116       2.314  17.050  -0.175  1.00 40.43           C  
ANISOU  176  CB  THR A 116     5913   4538   4911     18   1674   -947
ATOM    177  OG1 THR A 116       1.112  16.471   0.226  1.00 42.34           O  
ANISOU  177  OG1 THR A 116     6228   4703   5156    -59   1715   -906
ATOM    178  CG2 THR A 116       2.088  17.406  -1.617  1.00 43.34           C  
ANISOU  178  CG2 THR A 116     6386   4771   5310     29   1733   -917
ATOM    179  H   THR A 116       2.039  14.586  -0.603  1.00 37.66           H  
ATOM    180  HA  THR A 116       4.265  16.254  -0.423  1.00 36.14           H  
ATOM    181  HB  THR A 116       2.451  17.955   0.418  1.00 40.43           H  
ATOM    182  HG1 THR A 116       0.514  17.222   0.222  1.00 42.34           H  
ATOM    183 HG21 THR A 116       2.811  18.189  -1.847  1.00 43.34           H  
ATOM    184 HG22 THR A 116       2.541  16.592  -2.182  1.00 43.34           H  
ATOM    185 HG23 THR A 116       1.088  17.795  -1.810  1.00 43.34           H  
ATOM    186  N   TYR A 117       3.158  15.329   2.589  1.00 33.37           N  
ANISOU  186  N   TYR A 117     4750   4059   3870    128   1444   -965
ATOM    187  CA  TYR A 117       3.405  15.250   3.978  1.00 30.46           C  
ANISOU  187  CA  TYR A 117     4233   3904   3435    178   1378  -1007
ATOM    188  C   TYR A 117       4.853  15.059   4.302  1.00 34.31           C  
ANISOU  188  C   TYR A 117     4652   4529   3854    300   1306   -977
ATOM    189  O   TYR A 117       5.320  15.710   5.210  1.00 30.46           O  
ANISOU  189  O   TYR A 117     4060   4213   3300    362   1275   -984
ATOM    190  CB  TYR A 117       2.458  14.290   4.688  1.00 31.05           C  
ANISOU  190  CB  TYR A 117     4281   4042   3475    148   1336   -985
ATOM    191  CG  TYR A 117       2.504  12.869   4.135  1.00 23.74           C  
ANISOU  191  CG  TYR A 117     3411   3086   2525    174   1283   -904
ATOM    192  CD1 TYR A 117       1.777  12.517   3.008  1.00 25.85           C  
ANISOU  192  CD1 TYR A 117     3814   3164   2843    108   1330   -855
ATOM    193  CD2 TYR A 117       3.328  11.898   4.810  1.00 28.00           C  
ANISOU  193  CD2 TYR A 117     3870   3783   2984    265   1194   -865
ATOM    194  CE1 TYR A 117       1.793  11.182   2.549  1.00 31.61           C  
ANISOU  194  CE1 TYR A 117     4598   3859   3552    127   1285   -781
ATOM    195  CE2 TYR A 117       3.286  10.578   4.379  1.00 30.56           C  
ANISOU  195  CE2 TYR A 117     4233   4084   3294    276   1147   -803
ATOM    196  CZ  TYR A 117       2.534  10.176   3.249  1.00 32.04           C  
ANISOU  196  CZ  TYR A 117     4558   4074   3542    204   1191   -766
ATOM    197  OH  TYR A 117       2.407   8.885   2.974  1.00 33.33           O  
ANISOU  197  OH  TYR A 117     4771   4199   3692    213   1149   -700
ATOM    198  H   TYR A 117       2.528  14.693   2.121  1.00 33.37           H  
ATOM    199  HA  TYR A 117       3.151  16.260   4.300  1.00 30.46           H  
ATOM    200  HB3 TYR A 117       1.397  14.515   4.574  1.00 31.05           H  
ATOM    201  HB2 TYR A 117       2.668  14.352   5.755  1.00 31.05           H  
ATOM    202  HD1 TYR A 117       1.061  13.233   2.632  1.00 25.85           H  
ATOM    203  HD2 TYR A 117       3.856  12.241   5.687  1.00 28.00           H  
ATOM    204  HE1 TYR A 117       1.206  10.835   1.712  1.00 31.61           H  
ATOM    205  HE2 TYR A 117       3.862   9.807   4.869  1.00 30.56           H  
ATOM    206  HH  TYR A 117       2.192   8.721   2.053  1.00 33.33           H  
ATOM    207  N   LEU A 118       5.567  14.255   3.508  1.00 31.45           N  
ANISOU  207  N   LEU A 118     4358   4082   3508    329   1295   -930
ATOM    208  CA  LEU A 118       7.018  14.126   3.554  1.00 31.55           C  
ANISOU  208  CA  LEU A 118     4307   4213   3468    434   1237   -906
ATOM    209  C   LEU A 118       7.759  15.359   3.089  1.00 35.14           C  
ANISOU  209  C   LEU A 118     4748   4655   3949    484   1273   -951
ATOM    210  O   LEU A 118       8.972  15.360   3.269  1.00 47.02           O  
ANISOU  210  O   LEU A 118     6202   6242   5422    569   1237   -936
ATOM    211  CB  LEU A 118       7.509  12.789   2.945  1.00 27.87           C  
ANISOU  211  CB  LEU A 118     3924   3642   3023    422   1214   -837
ATOM    212  CG  LEU A 118       6.725  11.545   3.410  1.00 33.59           C  
ANISOU  212  CG  LEU A 118     4622   4445   3696    413   1150   -789
ATOM    213  CD1 LEU A 118       6.914  10.505   2.329  1.00 35.47           C  
ANISOU  213  CD1 LEU A 118     4984   4521   3972    388   1150   -712
ATOM    214  CD2 LEU A 118       7.116  10.992   4.747  1.00 42.59           C  
ANISOU  214  CD2 LEU A 118     5593   5868   4721    508   1073   -783
ATOM    215  H   LEU A 118       5.184  13.776   2.706  1.00 31.45           H  
ATOM    216  HA  LEU A 118       7.307  14.079   4.603  1.00 31.55           H  
ATOM    217  HB3 LEU A 118       8.536  12.694   3.296  1.00 27.87           H  
ATOM    218  HB2 LEU A 118       7.375  12.865   1.866  1.00 27.87           H  
ATOM    219  HG  LEU A 118       5.662  11.784   3.445  1.00 33.59           H  
ATOM    220 HD11 LEU A 118       7.906  10.403   1.890  1.00 35.47           H  
ATOM    221 HD12 LEU A 118       6.619   9.489   2.594  1.00 35.47           H  
ATOM    222 HD13 LEU A 118       6.278  10.732   1.474  1.00 35.47           H  
ATOM    223 HD21 LEU A 118       8.201  11.068   4.825  1.00 42.59           H  
ATOM    224 HD22 LEU A 118       6.787  11.569   5.611  1.00 42.59           H  
ATOM    225 HD23 LEU A 118       6.773   9.963   4.858  1.00 42.59           H  
ATOM    226  N   GLY A 119       7.047  16.352   2.530  1.00 45.41           N  
ANISOU  226  N   GLY A 119     6084   5860   5311    429   1346  -1010
ATOM    227  CA  GLY A 119       7.667  17.539   1.978  1.00 45.98           C  
ANISOU  227  CA  GLY A 119     6157   5893   5422    469   1386  -1057
ATOM    228  C   GLY A 119       7.286  17.454   0.509  1.00 39.05           C  
ANISOU  228  C   GLY A 119     5418   4785   4634    408   1453  -1043
ATOM    229  O   GLY A 119       7.122  16.409  -0.122  1.00 39.54           O  
ANISOU  229  O   GLY A 119     5576   4741   4708    382   1448   -969
ATOM    230  H   GLY A 119       6.073  16.203   2.308  1.00 45.41           H  
ATOM    231  HA3 GLY A 119       8.754  17.559   2.046  1.00 45.98           H  
ATOM    232  HA2 GLY A 119       7.264  18.426   2.467  1.00 45.98           H  
ATOM    233  N   ALA A 120       7.123  18.685  -0.089  1.00 43.88           N  
ANISOU  233  N   ALA A 120     6046   5325   5302    387   1522  -1106
ATOM    234  CA  ALA A 120       6.861  18.936  -1.480  1.00 54.62           C  
ANISOU  234  CA  ALA A 120     7535   6486   6733    327   1600  -1090
ATOM    235  C   ALA A 120       8.028  18.937  -2.387  1.00 55.35           C  
ANISOU  235  C   ALA A 120     7659   6516   6854    402   1596  -1088
ATOM    236  O   ALA A 120       7.897  18.629  -3.573  1.00 59.59           O  
ANISOU  236  O   ALA A 120     8289   6910   7444    370   1662  -1088
ATOM    237  CB  ALA A 120       6.051  20.253  -1.702  1.00 50.83           C  
ANISOU  237  CB  ALA A 120     7054   5957   6302    248   1688  -1163
ATOM    238  H   ALA A 120       7.202  19.466   0.546  1.00 43.88           H  
ATOM    239  HA  ALA A 120       6.142  18.174  -1.781  1.00 54.62           H  
ATOM    240  HB1 ALA A 120       5.121  20.240  -1.135  1.00 50.83           H  
ATOM    241  HB2 ALA A 120       6.688  21.101  -1.448  1.00 50.83           H  
ATOM    242  HB3 ALA A 120       5.732  20.358  -2.739  1.00 50.83           H  
ATOM    243  N   ASP A 121       9.229  19.170  -1.864  1.00 50.59           N  
ANISOU  243  N   ASP A 121     6980   6023   6217    505   1524  -1085
ATOM    244  CA  ASP A 121      10.478  18.854  -2.579  1.00 58.75           C  
ANISOU  244  CA  ASP A 121     8034   6998   7292    583   1517  -1094
ATOM    245  C   ASP A 121      11.191  17.640  -1.893  1.00 60.60           C  
ANISOU  245  C   ASP A 121     8271   7253   7502    637   1453  -1019
ATOM    246  O   ASP A 121      11.298  17.618  -0.713  1.00 63.31           O  
ANISOU  246  O   ASP A 121     8504   7739   7811    721   1400  -1031
ATOM    247  CB  ASP A 121      11.448  20.076  -2.695  1.00  0.00           C  
ATOM    248  CG  ASP A 121      12.792  19.760  -3.461  1.00  0.00           C  
ATOM    249  OD1 ASP A 121      12.766  19.144  -4.548  1.00  0.00           O  
ATOM    250  OD2 ASP A 121      13.741  20.550  -3.213  1.00  0.00           O1-
ATOM    251  H   ASP A 121       9.252  19.718  -1.017  1.00 50.59           H  
ATOM    252  HA  ASP A 121      10.241  18.607  -3.613  1.00 58.75           H  
ATOM    253  HB3 ASP A 121      11.726  20.470  -1.717  1.00  0.00           H  
ATOM    254  HB2 ASP A 121      10.931  20.916  -3.159  1.00  0.00           H  
ATOM    255  N   MET A 122      11.738  16.704  -2.710  1.00 55.23           N  
ANISOU  255  N   MET A 122     7715   6436   6832    589   1464   -938
ATOM    256  CA  MET A 122      12.572  15.598  -2.158  1.00 54.53           C  
ANISOU  256  CA  MET A 122     7653   6339   6728    625   1413   -858
ATOM    257  C   MET A 122      13.521  15.266  -3.325  1.00 55.04           C  
ANISOU  257  C   MET A 122     7816   6245   6852    659   1428   -840
ATOM    258  O   MET A 122      13.216  15.460  -4.471  1.00 59.11           O  
ANISOU  258  O   MET A 122     8420   6639   7399    621   1481   -857
ATOM    259  CB  MET A 122      11.762  14.398  -1.861  1.00 46.11           C  
ANISOU  259  CB  MET A 122     6650   5257   5612    555   1399   -776
ATOM    260  CG  MET A 122      10.814  14.488  -0.625  1.00 41.86           C  
ANISOU  260  CG  MET A 122     5996   4895   5013    542   1355   -792
ATOM    261  SD  MET A 122       9.902  12.981  -0.058  1.00 45.12           S  
ANISOU  261  SD  MET A 122     6429   5343   5370    524   1293   -695
ATOM    262  CE  MET A 122      11.184  11.714   0.053  1.00 38.43           C  
ANISOU  262  CE  MET A 122     5409   4742   4452    518   1241   -754
ATOM    263  H   MET A 122      12.024  16.969  -3.642  1.00 55.23           H  
ATOM    264  HA  MET A 122      13.070  15.936  -1.250  1.00 54.53           H  
ATOM    265  HB3 MET A 122      12.338  13.473  -1.819  1.00 46.11           H  
ATOM    266  HB2 MET A 122      11.120  14.179  -2.714  1.00 46.11           H  
ATOM    267  HG3 MET A 122      10.091  15.294  -0.751  1.00 41.86           H  
ATOM    268  HG2 MET A 122      11.449  14.701   0.234  1.00 41.86           H  
ATOM    269  HE1 MET A 122      10.920  10.980   0.814  1.00 38.43           H  
ATOM    270  HE2 MET A 122      11.464  11.240  -0.888  1.00 38.43           H  
ATOM    271  HE3 MET A 122      12.189  12.026   0.338  1.00 38.43           H  
ATOM    272  N   GLU A 123      14.762  14.802  -2.971  1.00 53.65           N  
ANISOU  272  N   GLU A 123     7616   6075   6692    734   1382   -808
ATOM    273  CA  GLU A 123      15.814  14.438  -3.910  1.00 50.75           C  
ANISOU  273  CA  GLU A 123     7349   5552   6383    765   1377   -781
ATOM    274  C   GLU A 123      15.497  13.181  -4.676  1.00 48.49           C  
ANISOU  274  C   GLU A 123     7193   5181   6049    691   1389   -706
ATOM    275  O   GLU A 123      15.433  12.133  -4.014  1.00 48.91           O  
ANISOU  275  O   GLU A 123     7251   5298   6035    637   1381   -650
ATOM    276  CB  GLU A 123      17.131  14.397  -3.060  1.00 53.38           C  
ANISOU  276  CB  GLU A 123     7634   5895   6752    854   1323   -743
ATOM    277  CG  GLU A 123      17.396  15.627  -2.194  1.00 56.57           C  
ANISOU  277  CG  GLU A 123     7908   6373   7213    951   1308   -800
ATOM    278  CD  GLU A 123      18.893  15.931  -1.852  1.00 63.29           C  
ANISOU  278  CD  GLU A 123     8723   7192   8131   1042   1261   -735
ATOM    279  OE1 GLU A 123      19.818  15.787  -2.711  1.00 55.59           O  
ANISOU  279  OE1 GLU A 123     7850   6067   7204   1042   1229   -681
ATOM    280  OE2 GLU A 123      19.125  16.416  -0.752  1.00 76.09           O1-
ANISOU  280  OE2 GLU A 123    10205   8942   9765   1117   1255   -733
ATOM    281  H   GLU A 123      15.035  14.780  -1.999  1.00 53.65           H  
ATOM    282  HA  GLU A 123      15.881  15.300  -4.573  1.00 50.75           H  
ATOM    283  HB3 GLU A 123      17.972  14.454  -3.752  1.00 53.38           H  
ATOM    284  HB2 GLU A 123      17.246  13.486  -2.474  1.00 53.38           H  
ATOM    285  HG3 GLU A 123      16.927  15.475  -1.222  1.00 56.57           H  
ATOM    286  HG2 GLU A 123      17.052  16.535  -2.689  1.00 56.57           H  
ATOM    287  N   GLU A 124      15.047  13.335  -5.909  1.00 52.65           N  
ANISOU  287  N   GLU A 124     7819   5572   6615    698   1398   -712
ATOM    288  CA  GLU A 124      14.524  12.188  -6.710  1.00 51.22           C  
ANISOU  288  CA  GLU A 124     7758   5322   6383    650   1401   -647
ATOM    289  C   GLU A 124      15.600  11.454  -7.615  1.00 59.60           C  
ANISOU  289  C   GLU A 124     8856   6305   7485    708   1337   -626
ATOM    290  O   GLU A 124      16.536  12.073  -8.126  1.00 59.01           O  
ANISOU  290  O   GLU A 124     8732   6182   7508    785   1298   -670
ATOM    291  CB  GLU A 124      13.233  12.563  -7.482  1.00  0.00           C  
ATOM    292  CG  GLU A 124      12.209  13.241  -6.609  1.00  0.00           C  
ATOM    293  CD  GLU A 124      10.703  12.993  -6.895  1.00  0.00           C  
ATOM    294  OE1 GLU A 124       9.880  13.070  -5.924  1.00  0.00           O  
ATOM    295  OE2 GLU A 124      10.386  12.834  -8.149  1.00  0.00           O1-
ATOM    296  H   GLU A 124      14.957  14.286  -6.237  1.00 52.65           H  
ATOM    297  HA  GLU A 124      14.232  11.413  -6.002  1.00 51.22           H  
ATOM    298  HB3 GLU A 124      12.849  11.615  -7.859  1.00  0.00           H  
ATOM    299  HB2 GLU A 124      13.477  13.206  -8.328  1.00  0.00           H  
ATOM    300  HG3 GLU A 124      12.287  14.325  -6.702  1.00  0.00           H  
ATOM    301  HG2 GLU A 124      12.357  12.979  -5.562  1.00  0.00           H  
ATOM    302  N   PHE A 125      15.511  10.120  -7.736  1.00 64.33           N  
ANISOU  302  N   PHE A 125     9537   6885   8022    676   1317   -560
ATOM    303  CA  PHE A 125      16.545   9.297  -8.435  1.00 60.45           C  
ANISOU  303  CA  PHE A 125     9084   6308   7577    722   1247   -549
ATOM    304  C   PHE A 125      15.894   8.837  -9.785  1.00 68.16           C  
ANISOU  304  C   PHE A 125    10176   7229   8492    677   1256   -532
ATOM    305  O   PHE A 125      14.710   8.391  -9.748  1.00 65.84           O  
ANISOU  305  O   PHE A 125     9926   6996   8095    625   1268   -463
ATOM    306  CB  PHE A 125      16.798   8.030  -7.573  1.00 60.66           C  
ANISOU  306  CB  PHE A 125     9071   6399   7578    737   1198   -477
ATOM    307  CG  PHE A 125      17.292   8.326  -6.151  1.00 58.97           C  
ANISOU  307  CG  PHE A 125     8733   6277   7396    783   1196   -474
ATOM    308  CD1 PHE A 125      18.337   9.292  -5.920  1.00 53.53           C  
ANISOU  308  CD1 PHE A 125     7976   5529   6833    863   1173   -527
ATOM    309  CD2 PHE A 125      16.753   7.586  -5.076  1.00 52.33           C  
ANISOU  309  CD2 PHE A 125     7836   5581   6467    755   1205   -418
ATOM    310  CE1 PHE A 125      18.671   9.589  -4.609  1.00 52.50           C  
ANISOU  310  CE1 PHE A 125     7723   5501   6724    919   1175   -520
ATOM    311  CE2 PHE A 125      17.274   7.802  -3.775  1.00 48.77           C  
ANISOU  311  CE2 PHE A 125     7255   5242   6033    805   1202   -422
ATOM    312  CZ  PHE A 125      18.142   8.860  -3.582  1.00 49.55           C  
ANISOU  312  CZ  PHE A 125     7286   5300   6241    890   1195   -470
ATOM    313  H   PHE A 125      14.739   9.640  -7.295  1.00 64.33           H  
ATOM    314  HA  PHE A 125      17.534   9.751  -8.504  1.00 60.45           H  
ATOM    315  HB3 PHE A 125      17.615   7.502  -8.066  1.00 60.66           H  
ATOM    316  HB2 PHE A 125      16.014   7.274  -7.536  1.00 60.66           H  
ATOM    317  HD1 PHE A 125      18.777   9.967  -6.639  1.00 53.53           H  
ATOM    318  HD2 PHE A 125      16.053   6.770  -5.181  1.00 52.33           H  
ATOM    319  HE1 PHE A 125      19.222  10.447  -4.252  1.00 52.50           H  
ATOM    320  HE2 PHE A 125      16.898   7.226  -2.943  1.00 48.77           H  
ATOM    321  HZ  PHE A 125      18.400   9.077  -2.556  1.00 49.55           H  
ATOM    322  N   HIS A 126      16.582   9.183 -10.884  1.00 85.88           N  
ANISOU  322  N   HIS A 126    12470   9356  10803    701   1246   -598
ATOM    323  CA  HIS A 126      16.134   8.942 -12.298  1.00 93.03           C  
ANISOU  323  CA  HIS A 126    13484  10207  11658    673   1243   -591
ATOM    324  C   HIS A 126      16.259   7.459 -12.600  1.00 90.01           C  
ANISOU  324  C   HIS A 126    13109   9725  11365    720   1136   -603
ATOM    325  O   HIS A 126      16.963   6.753 -11.882  1.00 85.58           O  
ANISOU  325  O   HIS A 126    12491   9070  10955    777   1073   -649
ATOM    326  CB  HIS A 126      16.984   9.907 -13.119  1.00 94.91           C  
ANISOU  326  CB  HIS A 126    13767  10374  11921    669   1294   -659
ATOM    327  CG  HIS A 126      16.643  11.379 -12.936  1.00 95.97           C  
ANISOU  327  CG  HIS A 126    13859  10568  12038    638   1382   -672
ATOM    328  ND1 HIS A 126      17.264  12.156 -12.013  1.00 98.22           N  
ANISOU  328  ND1 HIS A 126    14185  10909  12227    568   1458   -622
ATOM    329  CD2 HIS A 126      15.626  12.135 -13.558  1.00 93.12           C  
ANISOU  329  CD2 HIS A 126    13416  10206  11759    668   1397   -736
ATOM    330  CE1 HIS A 126      16.698  13.405 -12.106  1.00 99.87           C  
ANISOU  330  CE1 HIS A 126    14335  11146  12465    550   1517   -658
ATOM    331  NE2 HIS A 126      15.689  13.368 -13.034  1.00 96.72           N  
ANISOU  331  NE2 HIS A 126    13862  10723  12165    611   1483   -729
ATOM    332  H   HIS A 126      17.409   9.721 -10.668  1.00 85.88           H  
ATOM    333  HA  HIS A 126      15.067   9.155 -12.366  1.00 93.03           H  
ATOM    334  HB3 HIS A 126      16.930   9.557 -14.150  1.00 94.91           H  
ATOM    335  HB2 HIS A 126      18.044   9.752 -12.915  1.00 94.91           H  
ATOM    336  HD2 HIS A 126      14.823  11.859 -14.225  1.00 93.12           H  
ATOM    337  HE1 HIS A 126      16.947  14.238 -11.465  1.00 99.87           H  
ATOM    338  HE2 HIS A 126      15.232  14.221 -13.322  1.00 96.72           H  
ATOM    339  N   GLY A 127      15.699   7.018 -13.778  1.00 81.97           N  
ANISOU  339  N   GLY A 127    12155   8713  10275    695   1104   -558
ATOM    340  CA  GLY A 127      15.894   5.625 -14.259  1.00 77.06           C  
ANISOU  340  CA  GLY A 127    11533   7989   9759    726    990   -563
ATOM    341  C   GLY A 127      15.131   4.690 -13.278  1.00 75.76           C  
ANISOU  341  C   GLY A 127    11433   7904   9449    681    990   -497
ATOM    342  O   GLY A 127      14.428   5.096 -12.383  1.00 69.82           O  
ANISOU  342  O   GLY A 127    10729   7248   8550    635   1069   -455
ATOM    343  H   GLY A 127      15.127   7.612 -14.361  1.00 81.97           H  
ATOM    344  HA3 GLY A 127      16.905   5.259 -14.438  1.00 77.06           H  
ATOM    345  HA2 GLY A 127      15.549   5.559 -15.291  1.00 77.06           H  
ATOM    346  N   ARG A 128      15.200   3.307 -13.504  1.00 60.47           N  
ANISOU  346  N   ARG A 128     9495   5914   7566    688    895   -476
ATOM    347  CA  ARG A 128      14.663   2.296 -12.602  1.00 61.08           C  
ANISOU  347  CA  ARG A 128     9645   6067   7497    646    895   -425
ATOM    348  C   ARG A 128      15.645   1.134 -12.516  1.00 61.51           C  
ANISOU  348  C   ARG A 128     9701   6062   7609    644    789   -405
ATOM    349  O   ARG A 128      16.303   0.788 -13.469  1.00 62.51           O  
ANISOU  349  O   ARG A 128     9886   6099   7767    638    730   -432
ATOM    350  CB  ARG A 128      13.463   1.665 -13.221  1.00 30.00           C  
ATOM    351  CG  ARG A 128      12.276   2.578 -13.218  1.00 30.00           C  
ATOM    352  CD  ARG A 128      10.934   2.008 -13.699  1.00 30.00           C  
ATOM    353  NE  ARG A 128       9.833   3.052 -13.529  1.00 30.00           N  
ATOM    354  CZ  ARG A 128       8.563   2.811 -13.683  1.00 30.00           C  
ATOM    355  NH1 ARG A 128       8.068   1.591 -13.839  1.00 30.00           N  
ATOM    356  NH2 ARG A 128       7.743   3.887 -13.686  1.00 30.00           N1+
ATOM    357  H   ARG A 128      15.842   2.945 -14.195  1.00 60.47           H  
ATOM    358  HA  ARG A 128      14.501   2.749 -11.624  1.00 61.08           H  
ATOM    359  HB3 ARG A 128      13.181   0.757 -12.687  1.00 30.00           H  
ATOM    360  HB2 ARG A 128      13.691   1.376 -14.247  1.00 30.00           H  
ATOM    361  HG3 ARG A 128      12.592   3.363 -13.905  1.00 30.00           H  
ATOM    362  HG2 ARG A 128      12.221   3.180 -12.311  1.00 30.00           H  
ATOM    363  HD3 ARG A 128      10.797   1.015 -13.271  1.00 30.00           H  
ATOM    364  HD2 ARG A 128      10.917   1.914 -14.785  1.00 30.00           H  
ATOM    365  HE  ARG A 128      10.072   4.024 -13.661  1.00 30.00           H  
ATOM    366 HH12 ARG A 128       7.083   1.400 -13.954  1.00 30.00           H  
ATOM    367 HH11 ARG A 128       8.579   0.721 -13.800  1.00 30.00           H  
ATOM    368 HH22 ARG A 128       6.771   3.868 -13.413  1.00 30.00           H  
ATOM    369 HH21 ARG A 128       8.101   4.830 -13.659  1.00 30.00           H  
ATOM    370  N   THR A 129      15.656   0.412 -11.384  1.00 58.60           N  
ANISOU  370  N   THR A 129     9264   5743   7257    645    762   -351
ATOM    371  CA  THR A 129      16.265  -0.950 -11.160  1.00 56.83           C  
ANISOU  371  CA  THR A 129     9028   5439   7127    635    650   -315
ATOM    372  C   THR A 129      15.383  -2.147 -11.602  1.00 51.35           C  
ANISOU  372  C   THR A 129     8418   4853   6241    594    672   -296
ATOM    373  O   THR A 129      14.148  -2.071 -11.558  1.00 48.61           O  
ANISOU  373  O   THR A 129     8084   4670   5716    573    752   -250
ATOM    374  CB  THR A 129      16.478  -1.078  -9.601  1.00 54.75           C  
ANISOU  374  CB  THR A 129     8662   5188   6951    646    608   -236
ATOM    375  OG1 THR A 129      17.065  -0.035  -8.910  1.00 58.88           O  
ANISOU  375  OG1 THR A 129     9112   5686   7575    692    637   -247
ATOM    376  CG2 THR A 129      17.375  -2.313  -9.251  1.00 58.55           C  
ANISOU  376  CG2 THR A 129     9098   5484   7665    625    446   -148
ATOM    377  H   THR A 129      15.160   0.812 -10.600  1.00 58.60           H  
ATOM    378  HA  THR A 129      17.168  -0.857 -11.763  1.00 56.83           H  
ATOM    379  HB  THR A 129      15.502  -1.301  -9.169  1.00 54.75           H  
ATOM    380  HG1 THR A 129      16.340   0.498  -8.576  1.00 58.88           H  
ATOM    381 HG21 THR A 129      17.038  -3.240  -9.715  1.00 58.55           H  
ATOM    382 HG22 THR A 129      18.380  -2.008  -9.543  1.00 58.55           H  
ATOM    383 HG23 THR A 129      17.430  -2.507  -8.180  1.00 58.55           H  
ATOM    384  N   LEU A 130      16.063  -3.140 -12.170  1.00 53.56           N  
ANISOU  384  N   LEU A 130     8751   5027   6574    582    594   -320
ATOM    385  CA  LEU A 130      15.485  -4.308 -12.792  1.00 47.21           C  
ANISOU  385  CA  LEU A 130     8025   4307   5606    548    589   -298
ATOM    386  C   LEU A 130      16.548  -5.429 -12.722  1.00 45.46           C  
ANISOU  386  C   LEU A 130     7775   3950   5546    528    454   -282
ATOM    387  O   LEU A 130      17.407  -5.497 -13.540  1.00 43.44           O  
ANISOU  387  O   LEU A 130     7498   3507   5502    533    375   -303
ATOM    388  CB  LEU A 130      14.900  -4.009 -14.149  1.00 42.18           C  
ANISOU  388  CB  LEU A 130     7487   3668   4872    550    631   -334
ATOM    389  CG  LEU A 130      13.774  -4.896 -14.721  1.00 51.91           C  
ANISOU  389  CG  LEU A 130     8760   5044   5920    537    748   -280
ATOM    390  CD1 LEU A 130      12.418  -4.634 -14.180  1.00 54.88           C  
ANISOU  390  CD1 LEU A 130     9220   5370   6263    545    788   -313
ATOM    391  CD2 LEU A 130      13.815  -4.862 -16.252  1.00 54.15           C  
ANISOU  391  CD2 LEU A 130     9068   5445   6060    504    745   -195
ATOM    392  H   LEU A 130      17.063  -3.077 -12.293  1.00 53.56           H  
ATOM    393  HA  LEU A 130      14.699  -4.667 -12.128  1.00 47.21           H  
ATOM    394  HB3 LEU A 130      15.771  -4.068 -14.801  1.00 42.18           H  
ATOM    395  HB2 LEU A 130      14.540  -2.982 -14.203  1.00 42.18           H  
ATOM    396  HG  LEU A 130      14.016  -5.916 -14.424  1.00 51.91           H  
ATOM    397 HD11 LEU A 130      12.495  -4.703 -13.095  1.00 54.88           H  
ATOM    398 HD12 LEU A 130      11.881  -3.736 -14.486  1.00 54.88           H  
ATOM    399 HD13 LEU A 130      11.806  -5.505 -14.410  1.00 54.88           H  
ATOM    400 HD21 LEU A 130      13.424  -3.877 -16.508  1.00 54.15           H  
ATOM    401 HD22 LEU A 130      14.831  -4.918 -16.640  1.00 54.15           H  
ATOM    402 HD23 LEU A 130      13.129  -5.642 -16.582  1.00 54.15           H  
ATOM    403  N   HIS A 131      16.416  -6.394 -11.764  1.00 43.79           N  
ANISOU  403  N   HIS A 131     7556   3822   5262    494    422   -225
ATOM    404  CA  HIS A 131      17.295  -7.544 -11.571  1.00 46.35           C  
ANISOU  404  CA  HIS A 131     7843   4012   5754    451    287   -168
ATOM    405  C   HIS A 131      16.902  -8.694 -12.522  1.00 49.85           C  
ANISOU  405  C   HIS A 131     8385   4453   6103    429    254   -213
ATOM    406  O   HIS A 131      15.744  -8.710 -12.922  1.00 51.25           O  
ANISOU  406  O   HIS A 131     8653   4769   6051    443    332   -249
ATOM    407  CB  HIS A 131      17.080  -8.083 -10.144  1.00 44.53           C  
ANISOU  407  CB  HIS A 131     7547   3867   5507    415    259    -64
ATOM    408  CG  HIS A 131      17.346  -7.055  -9.032  1.00 44.53           C  
ANISOU  408  CG  HIS A 131     7445   3883   5592    442    289      1
ATOM    409  ND1 HIS A 131      16.495  -6.034  -8.689  1.00 46.46           N  
ANISOU  409  ND1 HIS A 131     7599   3948   6104    458    229     70
ATOM    410  CD2 HIS A 131      18.458  -6.928  -8.257  1.00 44.96           C  
ANISOU  410  CD2 HIS A 131     7468   4110   5504    459    372     20
ATOM    411  CE1 HIS A 131      17.112  -5.301  -7.765  1.00 44.20           C  
ANISOU  411  CE1 HIS A 131     7234   3728   5831    486    263    134
ATOM    412  NE2 HIS A 131      18.264  -5.816  -7.441  1.00 46.53           N  
ANISOU  412  NE2 HIS A 131     7561   4236   5881    488    355     99
ATOM    413  H   HIS A 131      15.527  -6.464 -11.290  1.00 43.79           H  
ATOM    414  HA  HIS A 131      18.363  -7.354 -11.676  1.00 46.35           H  
ATOM    415  HB3 HIS A 131      17.827  -8.864 -10.000  1.00 44.53           H  
ATOM    416  HB2 HIS A 131      16.114  -8.573 -10.019  1.00 44.53           H  
ATOM    417  HD2 HIS A 131      19.360  -7.520  -8.309  1.00 44.96           H  
ATOM    418  HE1 HIS A 131      16.717  -4.438  -7.249  1.00 44.20           H  
ATOM    419  HE2 HIS A 131      18.959  -5.347  -6.878  1.00 46.53           H  
ATOM    420  N   ASP A 132      17.916  -9.537 -12.907  1.00 45.95           N  
ANISOU  420  N   ASP A 132     7863   3783   5814    389    135   -174
ATOM    421  CA  ASP A 132      17.860 -10.527 -14.038  1.00 44.54           C  
ANISOU  421  CA  ASP A 132     7769   3587   5567    368     92   -218
ATOM    422  C   ASP A 132      16.866 -11.633 -13.655  1.00 39.10           C  
ANISOU  422  C   ASP A 132     7115   3052   4691    329     78   -185
ATOM    423  O   ASP A 132      16.932 -12.143 -12.473  1.00 39.49           O  
ANISOU  423  O   ASP A 132     7104   3180   4722    303     78   -112
ATOM    424  CB  ASP A 132      19.259 -11.053 -14.388  1.00 49.29           C  
ANISOU  424  CB  ASP A 132     8322   3949   6458    329    -17   -173
ATOM    425  CG  ASP A 132      20.146 -10.109 -15.230  1.00 53.12           C  
ANISOU  425  CG  ASP A 132     8789   4278   7117    370      0   -224
ATOM    426  OD1 ASP A 132      19.812  -8.913 -15.475  1.00 51.98           O  
ANISOU  426  OD1 ASP A 132     8561   3930   7259    344    -58   -140
ATOM    427  OD2 ASP A 132      21.236 -10.599 -15.631  1.00 54.68           O1-
ANISOU  427  OD2 ASP A 132     9054   4554   7169    423     81   -326
ATOM    428  H   ASP A 132      18.848  -9.413 -12.538  1.00 45.95           H  
ATOM    429  HA  ASP A 132      17.430 -10.015 -14.899  1.00 44.54           H  
ATOM    430  HB3 ASP A 132      19.121 -12.008 -14.895  1.00 49.29           H  
ATOM    431  HB2 ASP A 132      19.856 -11.361 -13.529  1.00 49.29           H  
ATOM    432  N   ASP A 133      16.059 -11.953 -14.643  1.00 46.40           N  
ANISOU  432  N   ASP A 133     8134   4019   5476    327     65   -232
ATOM    433  CA  ASP A 133      15.159 -13.114 -14.572  1.00 44.38           C  
ANISOU  433  CA  ASP A 133     7919   3910   5033    296     51   -204
ATOM    434  C   ASP A 133      15.920 -14.459 -14.381  1.00 41.85           C  
ANISOU  434  C   ASP A 133     7544   3482   4874    213    -80   -142
ATOM    435  O   ASP A 133      16.881 -14.721 -15.028  1.00 38.63           O  
ANISOU  435  O   ASP A 133     7099   2880   4700    182   -157   -114
ATOM    436  CB  ASP A 133      14.183 -13.285 -15.791  1.00 50.19           C  
ANISOU  436  CB  ASP A 133     8767   4723   5580    329     84   -238
ATOM    437  CG  ASP A 133      13.251 -12.141 -16.119  1.00 54.98           C  
ANISOU  437  CG  ASP A 133     9415   5388   6086    387    203   -242
ATOM    438  OD1 ASP A 133      13.049 -11.187 -15.345  1.00 55.05           O  
ANISOU  438  OD1 ASP A 133     9504   5394   6019    414    221   -255
ATOM    439  OD2 ASP A 133      12.575 -12.286 -17.148  1.00 53.66           O1-
ANISOU  439  OD2 ASP A 133     9197   5260   5931    402    275   -224
ATOM    440  H   ASP A 133      16.200 -11.520 -15.545  1.00 46.40           H  
ATOM    441  HA  ASP A 133      14.601 -12.828 -13.681  1.00 44.38           H  
ATOM    442  HB3 ASP A 133      13.483 -14.093 -15.581  1.00 50.19           H  
ATOM    443  HB2 ASP A 133      14.772 -13.543 -16.671  1.00 50.19           H  
ATOM    444  N   ASP A 134      15.587 -15.142 -13.252  1.00 48.07           N  
ANISOU  444  N   ASP A 134     8323   4400   5543    168    -97    -92
ATOM    445  CA  ASP A 134      16.263 -16.292 -12.769  1.00 48.06           C  
ANISOU  445  CA  ASP A 134     8239   4325   5695     63   -213     35
ATOM    446  C   ASP A 134      17.749 -16.047 -12.487  1.00 44.48           C  
ANISOU  446  C   ASP A 134     7669   3751   5480     22   -247    223
ATOM    447  O   ASP A 134      18.666 -16.582 -13.103  1.00 46.48           O  
ANISOU  447  O   ASP A 134     7915   3964   5780    -81   -349    429
ATOM    448  CB  ASP A 134      15.837 -17.581 -13.531  1.00  0.00           C  
ATOM    449  CG  ASP A 134      16.612 -18.819 -13.023  1.00  0.00           C  
ATOM    450  OD1 ASP A 134      16.799 -18.959 -11.761  1.00  0.00           O  
ATOM    451  OD2 ASP A 134      16.581 -19.781 -13.810  1.00  0.00           O1-
ATOM    452  H   ASP A 134      14.974 -14.728 -12.564  1.00 48.07           H  
ATOM    453  HA  ASP A 134      15.970 -16.456 -11.732  1.00 48.06           H  
ATOM    454  HB3 ASP A 134      16.060 -17.363 -14.576  1.00  0.00           H  
ATOM    455  HB2 ASP A 134      14.754 -17.709 -13.507  1.00  0.00           H  
ATOM    456  N   SER A 135      17.974 -15.055 -11.533  1.00 39.77           N  
ANISOU  456  N   SER A 135     7012   3109   4991     91   -176    191
ATOM    457  CA  SER A 135      19.235 -14.705 -10.828  1.00 39.04           C  
ANISOU  457  CA  SER A 135     6783   2918   5133     67   -196    397
ATOM    458  C   SER A 135      18.988 -14.988  -9.352  1.00 43.38           C  
ANISOU  458  C   SER A 135     7361   3608   5513     24   -211    561
ATOM    459  O   SER A 135      17.840 -14.936  -8.933  1.00 41.46           O  
ANISOU  459  O   SER A 135     7221   3534   4997     46   -150    448
ATOM    460  CB  SER A 135      19.695 -13.241 -11.133  1.00 36.92           C  
ANISOU  460  CB  SER A 135     6499   2572   4958    153   -130    307
ATOM    461  OG  SER A 135      18.978 -12.267 -10.428  1.00 44.30           O  
ANISOU  461  OG  SER A 135     7481   3681   5671    219    -27    181
ATOM    462  H   SER A 135      17.242 -14.767 -10.900  1.00 39.77           H  
ATOM    463  HA  SER A 135      20.050 -15.313 -11.219  1.00 39.04           H  
ATOM    464  HB3 SER A 135      19.430 -13.078 -12.177  1.00 36.92           H  
ATOM    465  HB2 SER A 135      20.765 -13.070 -11.017  1.00 36.92           H  
ATOM    466  HG  SER A 135      18.082 -12.210 -10.767  1.00 44.30           H  
ATOM    467  N   ILE A 136      20.112 -15.113  -8.606  1.00 41.53           N  
ANISOU  467  N   ILE A 136     7009   3340   5432    -37   -270    848
ATOM    468  CA  ILE A 136      20.026 -15.199  -7.123  1.00 37.65           C  
ANISOU  468  CA  ILE A 136     6442   3066   4798   -101   -292   1078
ATOM    469  C   ILE A 136      20.729 -13.934  -6.515  1.00 40.89           C  
ANISOU  469  C   ILE A 136     6741   3474   5323    -41   -238   1213
ATOM    470  O   ILE A 136      21.894 -13.663  -6.817  1.00 36.95           O  
ANISOU  470  O   ILE A 136     6175   2814   5049    -23   -241   1341
ATOM    471  CB  ILE A 136      20.644 -16.477  -6.434  1.00 38.30           C  
ANISOU  471  CB  ILE A 136     6444   3223   4885   -233   -405   1318
ATOM    472  CG1 ILE A 136      19.876 -17.752  -7.009  1.00 34.00           C  
ANISOU  472  CG1 ILE A 136     6019   2667   4234   -294   -470   1171
ATOM    473  CG2 ILE A 136      20.561 -16.410  -4.941  1.00 37.96           C  
ANISOU  473  CG2 ILE A 136     6246   3504   4673   -292   -409   1527
ATOM    474  CD1 ILE A 136      20.726 -18.527  -8.061  1.00 39.70           C  
ANISOU  474  CD1 ILE A 136     6667   3460   4959   -442   -602   1363
ATOM    475  H   ILE A 136      21.005 -15.195  -9.069  1.00 41.53           H  
ATOM    476  HA  ILE A 136      18.969 -15.203  -6.857  1.00 37.65           H  
ATOM    477  HB  ILE A 136      21.698 -16.495  -6.709  1.00 38.30           H  
ATOM    478 HG13 ILE A 136      18.912 -17.458  -7.424  1.00 34.00           H  
ATOM    479 HG12 ILE A 136      19.655 -18.432  -6.187  1.00 34.00           H  
ATOM    480 HG21 ILE A 136      21.314 -15.692  -4.616  1.00 37.96           H  
ATOM    481 HG22 ILE A 136      19.589 -16.254  -4.473  1.00 37.96           H  
ATOM    482 HG23 ILE A 136      20.913 -17.385  -4.605  1.00 37.96           H  
ATOM    483 HD11 ILE A 136      21.456 -17.949  -8.627  1.00 39.70           H  
ATOM    484 HD12 ILE A 136      21.431 -19.153  -7.514  1.00 39.70           H  
ATOM    485 HD13 ILE A 136      20.121 -19.143  -8.726  1.00 39.70           H  
ATOM    486  N   GLN A 137      20.005 -13.230  -5.612  1.00 40.62           N  
ANISOU  486  N   GLN A 137     6706   3624   5105     -3   -168   1173
ATOM    487  CA  GLN A 137      20.497 -12.012  -4.924  1.00 39.23           C  
ANISOU  487  CA  GLN A 137     6457   3445   5003     67   -115   1237
ATOM    488  C   GLN A 137      20.443 -12.280  -3.366  1.00 34.81           C  
ANISOU  488  C   GLN A 137     5747   3231   4248     27    -93   1454
ATOM    489  O   GLN A 137      19.581 -13.091  -2.883  1.00 38.69           O  
ANISOU  489  O   GLN A 137     6216   3990   4495    -20    -64   1408
ATOM    490  CB  GLN A 137      19.504 -10.861  -5.245  1.00 36.71           C  
ANISOU  490  CB  GLN A 137     6288   3039   4621    193     11    887
ATOM    491  CG  GLN A 137      19.231 -10.569  -6.711  1.00 38.78           C  
ANISOU  491  CG  GLN A 137     6624   3138   4973    224     15    631
ATOM    492  CD  GLN A 137      20.487 -10.080  -7.552  1.00 44.21           C  
ANISOU  492  CD  GLN A 137     7192   3612   5995    239    -37    671
ATOM    493  OE1 GLN A 137      21.293  -9.293  -7.114  1.00 44.87           O  
ANISOU  493  OE1 GLN A 137     7180   3641   6228    254    -56    839
ATOM    494  NE2 GLN A 137      20.509 -10.496  -8.825  1.00 47.00           N  
ANISOU  494  NE2 GLN A 137     7533   3859   6466    237    -51    530
ATOM    495  H   GLN A 137      19.145 -13.679  -5.332  1.00 40.62           H  
ATOM    496  HA  GLN A 137      21.517 -11.759  -5.214  1.00 39.23           H  
ATOM    497  HB3 GLN A 137      19.850 -10.021  -4.642  1.00 36.71           H  
ATOM    498  HB2 GLN A 137      18.554 -11.030  -4.739  1.00 36.71           H  
ATOM    499  HG3 GLN A 137      18.477  -9.793  -6.841  1.00 38.78           H  
ATOM    500  HG2 GLN A 137      19.010 -11.396  -7.386  1.00 38.78           H  
ATOM    501 HE22 GLN A 137      21.307 -10.283  -9.406  1.00 47.00           H  
ATOM    502 HE21 GLN A 137      19.938 -11.231  -9.218  1.00 47.00           H  
ATOM    503  N   VAL A 138      21.321 -11.509  -2.677  1.00 31.80           N  
ANISOU  503  N   VAL A 138     5237   2879   3965     69    -76   1666
ATOM    504  CA  VAL A 138      21.377 -11.229  -1.282  1.00 35.31           C  
ANISOU  504  CA  VAL A 138     5656   3631   4129     74    -21   1726
ATOM    505  C   VAL A 138      20.723  -9.782  -1.246  1.00 36.36           C  
ANISOU  505  C   VAL A 138     5736   3815   4265     75    -18   1649
ATOM    506  O   VAL A 138      21.157  -8.841  -1.911  1.00 36.36           O  
ANISOU  506  O   VAL A 138     5790   3569   4456    179     -1   1625
ATOM    507  CB  VAL A 138      22.839 -11.155  -0.684  1.00 33.03           C  
ANISOU  507  CB  VAL A 138     5205   3404   3941    -28   -178   1951
ATOM    508  CG1 VAL A 138      22.817 -10.810   0.804  1.00 35.96           C  
ANISOU  508  CG1 VAL A 138     5326   4145   4192    -60   -165   2031
ATOM    509  CG2 VAL A 138      23.641 -12.426  -0.890  1.00 36.76           C  
ANISOU  509  CG2 VAL A 138     5595   3929   4442   -156   -290   2046
ATOM    510  H   VAL A 138      21.963 -10.889  -3.150  1.00 31.80           H  
ATOM    511  HA  VAL A 138      20.928 -11.982  -0.634  1.00 35.31           H  
ATOM    512  HB  VAL A 138      23.360 -10.358  -1.214  1.00 33.03           H  
ATOM    513 HG11 VAL A 138      22.166 -11.486   1.359  1.00 35.96           H  
ATOM    514 HG12 VAL A 138      23.799 -10.686   1.261  1.00 35.96           H  
ATOM    515 HG13 VAL A 138      22.339  -9.877   1.103  1.00 35.96           H  
ATOM    516 HG21 VAL A 138      24.578 -12.266  -0.357  1.00 36.76           H  
ATOM    517 HG22 VAL A 138      23.073 -13.240  -0.439  1.00 36.76           H  
ATOM    518 HG23 VAL A 138      23.931 -12.591  -1.928  1.00 36.76           H  
ATOM    519  N   ILE A 139      19.722  -9.618  -0.378  1.00 40.69           N  
ANISOU  519  N   ILE A 139     6241   4666   4553    103    132   1493
ATOM    520  CA  ILE A 139      18.987  -8.415  -0.209  1.00 42.14           C  
ANISOU  520  CA  ILE A 139     6460   4906   4646    265    347   1291
ATOM    521  C   ILE A 139      18.570  -8.301   1.232  1.00 38.34           C  
ANISOU  521  C   ILE A 139     5710   4887   3972    186    379   1305
ATOM    522  O   ILE A 139      18.036  -9.272   1.835  1.00 37.02           O  
ANISOU  522  O   ILE A 139     5449   4914   3703     38    292   1308
ATOM    523  CB  ILE A 139      17.615  -8.363  -0.993  1.00 34.03           C  
ANISOU  523  CB  ILE A 139     5687   3718   3524    382    516    909
ATOM    524  CG1 ILE A 139      17.776  -8.682  -2.481  1.00 37.59           C  
ANISOU  524  CG1 ILE A 139     6300   3928   4053    329    409    848
ATOM    525  CG2 ILE A 139      16.831  -7.062  -0.934  1.00 45.34           C  
ANISOU  525  CG2 ILE A 139     7312   4876   5039    565    679    714
ATOM    526  CD1 ILE A 139      16.454  -8.750  -3.285  1.00 38.04           C  
ANISOU  526  CD1 ILE A 139     6613   3840   3999    434    557    471
ATOM    527  H   ILE A 139      19.347 -10.467   0.018  1.00 40.69           H  
ATOM    528  HA  ILE A 139      19.676  -7.609  -0.462  1.00 42.14           H  
ATOM    529  HB  ILE A 139      16.986  -9.141  -0.559  1.00 34.03           H  
ATOM    530 HG13 ILE A 139      18.279  -9.636  -2.642  1.00 37.59           H  
ATOM    531 HG12 ILE A 139      18.460  -7.941  -2.894  1.00 37.59           H  
ATOM    532 HG21 ILE A 139      15.784  -7.184  -1.210  1.00 45.34           H  
ATOM    533 HG22 ILE A 139      16.853  -6.612   0.059  1.00 45.34           H  
ATOM    534 HG23 ILE A 139      17.284  -6.337  -1.611  1.00 45.34           H  
ATOM    535 HD11 ILE A 139      16.276  -8.018  -4.072  1.00 38.04           H  
ATOM    536 HD12 ILE A 139      16.467  -9.654  -3.893  1.00 38.04           H  
ATOM    537 HD13 ILE A 139      15.571  -8.824  -2.650  1.00 38.04           H  
ATOM    538  N   PRO A 140      18.846  -7.138   1.838  1.00 39.18           N  
ANISOU  538  N   PRO A 140     5727   5095   4065    299    508   1256
ATOM    539  CA  PRO A 140      18.492  -6.901   3.239  1.00 38.06           C  
ANISOU  539  CA  PRO A 140     5334   5321   3805    223    529   1157
ATOM    540  C   PRO A 140      16.998  -6.594   3.404  1.00 36.31           C  
ANISOU  540  C   PRO A 140     5126   5165   3504    155    580    806
ATOM    541  O   PRO A 140      16.316  -5.954   2.621  1.00 40.27           O  
ANISOU  541  O   PRO A 140     5758   5512   4030    234    639    618
ATOM    542  CB  PRO A 140      19.389  -5.627   3.569  1.00 37.01           C  
ANISOU  542  CB  PRO A 140     5108   5239   3714    367    642   1177
ATOM    543  CG  PRO A 140      19.481  -4.806   2.332  1.00 44.31           C  
ANISOU  543  CG  PRO A 140     6211   5811   4814    489    633   1396
ATOM    544  CD  PRO A 140      19.539  -5.953   1.258  1.00 41.34           C  
ANISOU  544  CD  PRO A 140     6124   5102   4480    486    613   1283
ATOM    545  HA  PRO A 140      18.824  -7.770   3.806  1.00 38.06           H  
ATOM    546  HB3 PRO A 140      20.360  -5.968   3.928  1.00 37.01           H  
ATOM    547  HB2 PRO A 140      19.013  -5.053   4.416  1.00 37.01           H  
ATOM    548  HG3 PRO A 140      20.464  -4.347   2.433  1.00 44.31           H  
ATOM    549  HG2 PRO A 140      18.665  -4.129   2.079  1.00 44.31           H  
ATOM    550  HD2 PRO A 140      18.956  -5.765   0.356  1.00 41.34           H  
ATOM    551  HD3 PRO A 140      20.581  -6.174   1.027  1.00 41.34           H  
ATOM    552  N   VAL A 141      16.423  -7.102   4.477  1.00 36.10           N  
ANISOU  552  N   VAL A 141     4952   5304   3461     77    552    732
ATOM    553  CA  VAL A 141      14.971  -6.978   4.711  1.00 37.21           C  
ANISOU  553  CA  VAL A 141     5044   5501   3592    100    587    525
ATOM    554  C   VAL A 141      14.768  -5.847   5.830  1.00 40.55           C  
ANISOU  554  C   VAL A 141     5294   6057   4055    188    622    451
ATOM    555  O   VAL A 141      15.488  -5.839   6.800  1.00 41.05           O  
ANISOU  555  O   VAL A 141     5141   6334   4124    208    567    589
ATOM    556  CB  VAL A 141      14.373  -8.256   5.283  1.00 31.53           C  
ANISOU  556  CB  VAL A 141     4228   4904   2847     54    499    595
ATOM    557  CG1 VAL A 141      12.934  -8.102   5.714  1.00 36.22           C  
ANISOU  557  CG1 VAL A 141     4686   5614   3462     92    495    450
ATOM    558  CG2 VAL A 141      14.449  -9.422   4.204  1.00 32.18           C  
ANISOU  558  CG2 VAL A 141     4540   4801   2885    -26    466    602
ATOM    559  H   VAL A 141      17.011  -7.591   5.136  1.00 36.10           H  
ATOM    560  HA  VAL A 141      14.476  -6.723   3.774  1.00 37.21           H  
ATOM    561  HB  VAL A 141      14.965  -8.570   6.143  1.00 31.53           H  
ATOM    562 HG11 VAL A 141      12.247  -7.671   4.985  1.00 36.22           H  
ATOM    563 HG12 VAL A 141      12.673  -9.118   6.008  1.00 36.22           H  
ATOM    564 HG13 VAL A 141      12.903  -7.415   6.559  1.00 36.22           H  
ATOM    565 HG21 VAL A 141      14.225 -10.368   4.696  1.00 32.18           H  
ATOM    566 HG22 VAL A 141      13.773  -9.232   3.370  1.00 32.18           H  
ATOM    567 HG23 VAL A 141      15.406  -9.615   3.719  1.00 32.18           H  
ATOM    568  N   LEU A 142      13.831  -4.903   5.530  1.00 43.48           N  
ANISOU  568  N   LEU A 142     5734   6323   4464    223    677    254
ATOM    569  CA  LEU A 142      13.652  -3.737   6.469  1.00 45.49           C  
ANISOU  569  CA  LEU A 142     5874   6660   4751    281    690    195
ATOM    570  C   LEU A 142      12.604  -4.240   7.551  1.00 44.53           C  
ANISOU  570  C   LEU A 142     5517   6799   4604    279    580    259
ATOM    571  O   LEU A 142      11.493  -4.597   7.111  1.00 46.49           O  
ANISOU  571  O   LEU A 142     5750   7069   4844    240    531    231
ATOM    572  CB  LEU A 142      13.120  -2.510   5.577  1.00 46.08           C  
ANISOU  572  CB  LEU A 142     6063   6565   4882    283    741      7
ATOM    573  CG  LEU A 142      12.535  -1.329   6.359  1.00 45.43           C  
ANISOU  573  CG  LEU A 142     5950   6473   4839    330    788    -50
ATOM    574  CD1 LEU A 142      13.435  -0.762   7.447  1.00 45.02           C  
ANISOU  574  CD1 LEU A 142     5939   6357   4808    396    831      0
ATOM    575  CD2 LEU A 142      11.909  -0.250   5.474  1.00 43.34           C  
ANISOU  575  CD2 LEU A 142     5749   6090   4630    317    808   -196
ATOM    576  H   LEU A 142      13.283  -4.970   4.684  1.00 43.48           H  
ATOM    577  HA  LEU A 142      14.562  -3.479   7.011  1.00 45.49           H  
ATOM    578  HB3 LEU A 142      12.299  -2.933   4.998  1.00 46.08           H  
ATOM    579  HB2 LEU A 142      13.937  -2.258   4.901  1.00 46.08           H  
ATOM    580  HG  LEU A 142      11.605  -1.679   6.807  1.00 45.43           H  
ATOM    581 HD11 LEU A 142      13.576   0.317   7.380  1.00 45.02           H  
ATOM    582 HD12 LEU A 142      12.920  -0.929   8.393  1.00 45.02           H  
ATOM    583 HD13 LEU A 142      14.338  -1.362   7.560  1.00 45.02           H  
ATOM    584 HD21 LEU A 142      11.009   0.051   6.010  1.00 43.34           H  
ATOM    585 HD22 LEU A 142      12.565   0.598   5.278  1.00 43.34           H  
ATOM    586 HD23 LEU A 142      11.575  -0.600   4.497  1.00 43.34           H  
ATOM    587  N   PRO A 143      13.005  -4.291   8.856  1.00 49.70           N  
ANISOU  587  N   PRO A 143     5958   7678   5246    311    519    335
ATOM    588  CA  PRO A 143      12.088  -4.818   9.901  1.00 52.47           C  
ANISOU  588  CA  PRO A 143     6023   8350   5564    276    366    423
ATOM    589  C   PRO A 143      10.783  -3.998  10.095  1.00 55.23           C  
ANISOU  589  C   PRO A 143     6321   8749   5913    253    309    299
ATOM    590  O   PRO A 143       9.775  -4.470  10.651  1.00 65.01           O  
ANISOU  590  O   PRO A 143     7431  10129   7141    196    218    327
ATOM    591  CB  PRO A 143      12.918  -4.835  11.234  1.00 55.08           C  
ANISOU  591  CB  PRO A 143     6168   8889   5871    316    314    520
ATOM    592  CG  PRO A 143      14.037  -3.927  10.905  1.00 55.58           C  
ANISOU  592  CG  PRO A 143     6410   8741   5965    368    448    530
ATOM    593  CD  PRO A 143      14.306  -4.020   9.405  1.00 61.88           C  
ANISOU  593  CD  PRO A 143     7494   9215   6801    368    572    353
ATOM    594  HA  PRO A 143      11.940  -5.861   9.619  1.00 52.47           H  
ATOM    595  HB3 PRO A 143      13.414  -5.803  11.309  1.00 55.08           H  
ATOM    596  HB2 PRO A 143      12.432  -4.645  12.192  1.00 55.08           H  
ATOM    597  HG3 PRO A 143      14.934  -4.102  11.499  1.00 55.58           H  
ATOM    598  HG2 PRO A 143      13.603  -2.943  11.081  1.00 55.58           H  
ATOM    599  HD2 PRO A 143      14.578  -3.041   9.011  1.00 61.88           H  
ATOM    600  HD3 PRO A 143      15.025  -4.794   9.138  1.00 61.88           H  
ATOM    601  N   GLN A 144      10.682  -2.763   9.547  1.00 51.41           N  
ANISOU  601  N   GLN A 144     5920   8164   5448    284    357    172
ATOM    602  CA  GLN A 144       9.677  -1.777   9.905  1.00 52.60           C  
ANISOU  602  CA  GLN A 144     5972   8419   5596    252    282     86
ATOM    603  C   GLN A 144       8.446  -2.000   9.076  1.00 51.32           C  
ANISOU  603  C   GLN A 144     6013   8003   5485    237    365    -29
ATOM    604  O   GLN A 144       7.381  -1.622   9.614  1.00 47.29           O  
ANISOU  604  O   GLN A 144     5413   7579   4976    199    297    -73
ATOM    605  CB  GLN A 144      10.266  -0.336   9.762  1.00  0.00           C  
ATOM    606  CG  GLN A 144       9.314   0.831  10.342  1.00  0.00           C  
ATOM    607  CD  GLN A 144       9.131   0.870  11.842  1.00  0.00           C  
ATOM    608  OE1 GLN A 144       8.095   0.440  12.298  1.00  0.00           O  
ATOM    609  NE2 GLN A 144      10.244   0.948  12.642  1.00  0.00           N  
ATOM    610  H   GLN A 144      11.583  -2.393   9.280  1.00 51.41           H  
ATOM    611  HA  GLN A 144       9.326  -1.975  10.918  1.00 52.60           H  
ATOM    612  HB3 GLN A 144      10.343  -0.213   8.681  1.00  0.00           H  
ATOM    613  HB2 GLN A 144      11.264  -0.283  10.197  1.00  0.00           H  
ATOM    614  HG3 GLN A 144       8.316   0.884   9.906  1.00  0.00           H  
ATOM    615  HG2 GLN A 144       9.640   1.811   9.994  1.00  0.00           H  
ATOM    616 HE22 GLN A 144      10.185   0.595  13.586  1.00  0.00           H  
ATOM    617 HE21 GLN A 144      11.174   1.207  12.342  1.00  0.00           H  
ATOM    618  N   VAL A 145       8.480  -2.655   7.935  1.00 50.32           N  
ANISOU  618  N   VAL A 145     6149   7575   5397    256    503    -73
ATOM    619  CA  VAL A 145       7.364  -2.723   7.029  1.00 41.08           C  
ANISOU  619  CA  VAL A 145     5174   6166   4270    234    583   -167
ATOM    620  C   VAL A 145       6.654  -4.069   7.200  1.00 43.23           C  
ANISOU  620  C   VAL A 145     5435   6460   4530    206    530   -146
ATOM    621  O   VAL A 145       7.154  -4.986   6.612  1.00 53.08           O  
ANISOU  621  O   VAL A 145     6719   7694   5756    197    527    -90
ATOM    622  CB  VAL A 145       7.949  -2.351   5.622  1.00 45.88           C  
ANISOU  622  CB  VAL A 145     6011   6503   4918    208    715   -232
ATOM    623  CG1 VAL A 145       9.173  -3.143   5.113  1.00 42.41           C  
ANISOU  623  CG1 VAL A 145     5659   5932   4522    134    736   -332
ATOM    624  CG2 VAL A 145       6.928  -2.206   4.486  1.00 50.16           C  
ANISOU  624  CG2 VAL A 145     6543   7034   5483    226    769   -269
ATOM    625  H   VAL A 145       9.352  -3.044   7.605  1.00 50.32           H  
ATOM    626  HA  VAL A 145       6.612  -1.951   7.192  1.00 41.08           H  
ATOM    627  HB  VAL A 145       8.351  -1.339   5.670  1.00 45.88           H  
ATOM    628 HG11 VAL A 145       9.508  -2.810   4.131  1.00 42.41           H  
ATOM    629 HG12 VAL A 145      10.069  -3.111   5.732  1.00 42.41           H  
ATOM    630 HG13 VAL A 145       8.918  -4.202   5.091  1.00 42.41           H  
ATOM    631 HG21 VAL A 145       7.360  -2.076   3.494  1.00 50.16           H  
ATOM    632 HG22 VAL A 145       6.373  -3.143   4.512  1.00 50.16           H  
ATOM    633 HG23 VAL A 145       6.236  -1.376   4.627  1.00 50.16           H  
ATOM    634  N   MET A 146       5.474  -4.135   7.928  1.00 39.66           N  
ANISOU  634  N   MET A 146     4937   6039   4092    186    494   -192
ATOM    635  CA  MET A 146       4.721  -5.316   8.266  1.00 42.23           C  
ANISOU  635  CA  MET A 146     5237   6396   4413    158    444   -184
ATOM    636  C   MET A 146       3.430  -5.326   7.493  1.00 42.53           C  
ANISOU  636  C   MET A 146     5505   6174   4482    156    537   -244
ATOM    637  O   MET A 146       2.350  -5.588   8.014  1.00 48.84           O  
ANISOU  637  O   MET A 146     6248   7020   5290    143    498   -267
ATOM    638  CB  MET A 146       4.528  -5.287   9.828  1.00 42.69           C  
ANISOU  638  CB  MET A 146     5003   6758   4458    116    303   -178
ATOM    639  CG  MET A 146       5.732  -4.922  10.658  1.00 50.27           C  
ANISOU  639  CG  MET A 146     5709   8014   5376     96    190    -98
ATOM    640  SD  MET A 146       6.566  -6.396  11.276  1.00 66.35           S  
ANISOU  640  SD  MET A 146     7698  10123   7388     65    159      9
ATOM    641  CE  MET A 146       7.299  -7.085   9.757  1.00 68.12           C  
ANISOU  641  CE  MET A 146     7712  10601   7570     66     83    130
ATOM    642  H   MET A 146       5.160  -3.334   8.458  1.00 39.66           H  
ATOM    643  HA  MET A 146       5.219  -6.274   8.115  1.00 42.23           H  
ATOM    644  HB3 MET A 146       3.916  -6.070  10.275  1.00 42.69           H  
ATOM    645  HB2 MET A 146       3.829  -4.451   9.846  1.00 42.69           H  
ATOM    646  HG3 MET A 146       5.365  -4.463  11.576  1.00 50.27           H  
ATOM    647  HG2 MET A 146       6.435  -4.215  10.216  1.00 50.27           H  
ATOM    648  HE1 MET A 146       8.149  -7.731   9.977  1.00 68.12           H  
ATOM    649  HE2 MET A 146       6.641  -7.773   9.225  1.00 68.12           H  
ATOM    650  HE3 MET A 146       7.674  -6.321   9.076  1.00 68.12           H  
ATOM    651  N   MET A 147       3.564  -5.055   6.172  1.00 38.87           N  
ANISOU  651  N   MET A 147     5257   5474   4038    120    649   -286
ATOM    652  CA  MET A 147       2.575  -4.997   5.119  1.00 36.62           C  
ANISOU  652  CA  MET A 147     4942   5166   3806     62    618   -379
ATOM    653  C   MET A 147       3.108  -5.942   3.985  1.00 43.68           C  
ANISOU  653  C   MET A 147     5903   6026   4668    151    585   -346
ATOM    654  O   MET A 147       4.259  -5.912   3.696  1.00 45.38           O  
ANISOU  654  O   MET A 147     6124   6264   4854    131    576   -308
ATOM    655  CB  MET A 147       2.255  -3.601   4.578  1.00 42.62           C  
ANISOU  655  CB  MET A 147     5720   5902   4573    177    637   -409
ATOM    656  CG  MET A 147       3.422  -2.671   4.287  1.00 36.13           C  
ANISOU  656  CG  MET A 147     5074   4857   3795    253    666   -341
ATOM    657  SD  MET A 147       3.070  -1.100   3.473  1.00 46.19           S  
ANISOU  657  SD  MET A 147     6464   5954   5132    282    736   -342
ATOM    658  CE  MET A 147       2.754  -1.710   1.805  1.00 42.66           C  
ANISOU  658  CE  MET A 147     6148   5340   4722    265    765   -324
ATOM    659  H   MET A 147       4.542  -4.962   5.938  1.00 38.87           H  
ATOM    660  HA  MET A 147       1.648  -5.389   5.537  1.00 36.62           H  
ATOM    661  HB3 MET A 147       1.565  -3.005   5.175  1.00 42.62           H  
ATOM    662  HB2 MET A 147       1.879  -3.639   3.555  1.00 42.62           H  
ATOM    663  HG3 MET A 147       4.161  -3.165   3.656  1.00 36.13           H  
ATOM    664  HG2 MET A 147       3.948  -2.513   5.229  1.00 36.13           H  
ATOM    665  HE1 MET A 147       3.777  -1.808   1.443  1.00 42.66           H  
ATOM    666  HE2 MET A 147       2.163  -2.625   1.757  1.00 42.66           H  
ATOM    667  HE3 MET A 147       2.373  -1.021   1.051  1.00 42.66           H  
ATOM    668  N   ILE A 148       2.157  -6.658   3.330  1.00 46.16           N  
ANISOU  668  N   ILE A 148     6355   6156   5028    215    586   -324
ATOM    669  CA  ILE A 148       2.293  -7.547   2.209  1.00 40.50           C  
ANISOU  669  CA  ILE A 148     5816   5233   4338    252    583   -264
ATOM    670  C   ILE A 148       2.319  -6.793   0.858  1.00 37.44           C  
ANISOU  670  C   ILE A 148     5645   4568   4011    292    639   -205
ATOM    671  O   ILE A 148       1.293  -6.702   0.241  1.00 35.28           O  
ANISOU  671  O   ILE A 148     5470   4172   3761    294    674   -185
ATOM    672  CB  ILE A 148       1.318  -8.791   2.268  1.00 42.68           C  
ANISOU  672  CB  ILE A 148     6098   5514   4604    243    558   -272
ATOM    673  CG1 ILE A 148       1.650  -9.811   3.360  1.00 43.87           C  
ANISOU  673  CG1 ILE A 148     6030   5959   4679    164    512   -321
ATOM    674  CG2 ILE A 148       1.310  -9.650   0.988  1.00 41.64           C  
ANISOU  674  CG2 ILE A 148     6175   5149   4499    278    561   -207
ATOM    675  CD1 ILE A 148       0.952  -9.383   4.666  1.00 43.35           C  
ANISOU  675  CD1 ILE A 148     5938   5935   4597    141    489   -340
ATOM    676  H   ILE A 148       1.201  -6.470   3.598  1.00 46.16           H  
ATOM    677  HA  ILE A 148       3.246  -8.074   2.163  1.00 40.50           H  
ATOM    678  HB  ILE A 148       0.295  -8.448   2.428  1.00 42.68           H  
ATOM    679 HG13 ILE A 148       2.720  -9.988   3.467  1.00 43.87           H  
ATOM    680 HG12 ILE A 148       1.264 -10.767   3.006  1.00 43.87           H  
ATOM    681 HG21 ILE A 148       1.240  -9.105   0.047  1.00 41.64           H  
ATOM    682 HG22 ILE A 148       2.279 -10.139   0.891  1.00 41.64           H  
ATOM    683 HG23 ILE A 148       0.513 -10.393   0.979  1.00 41.64           H  
ATOM    684 HD11 ILE A 148       0.040  -8.860   4.380  1.00 43.35           H  
ATOM    685 HD12 ILE A 148       0.531 -10.171   5.291  1.00 43.35           H  
ATOM    686 HD13 ILE A 148       1.566  -8.719   5.275  1.00 43.35           H  
ATOM    687  N   LEU A 149       3.467  -6.136   0.601  1.00 42.29           N  
ANISOU  687  N   LEU A 149     6330   5101   4636    313    655   -170
ATOM    688  CA  LEU A 149       3.582  -5.161  -0.507  1.00 39.34           C  
ANISOU  688  CA  LEU A 149     6137   4512   4297    330    714   -110
ATOM    689  C   LEU A 149       3.288  -5.804  -1.853  1.00 37.27           C  
ANISOU  689  C   LEU A 149     6071   4064   4026    339    722    -32
ATOM    690  O   LEU A 149       3.912  -6.786  -2.145  1.00 39.26           O  
ANISOU  690  O   LEU A 149     6347   4310   4260    346    677    -19
ATOM    691  CB  LEU A 149       4.911  -4.341  -0.576  1.00 40.39           C  
ANISOU  691  CB  LEU A 149     6268   4642   4435    349    729   -101
ATOM    692  CG  LEU A 149       4.923  -3.191  -1.582  1.00 40.09           C  
ANISOU  692  CG  LEU A 149     6358   4454   4420    354    799    -60
ATOM    693  CD1 LEU A 149       3.815  -2.088  -1.445  1.00 36.21           C  
ANISOU  693  CD1 LEU A 149     5796   4014   3949    332    838   -109
ATOM    694  CD2 LEU A 149       6.282  -2.635  -1.835  1.00 26.38           C  
ANISOU  694  CD2 LEU A 149     4621   2717   2686    381    807    -50
ATOM    695  H   LEU A 149       4.126  -6.243   1.358  1.00 42.29           H  
ATOM    696  HA  LEU A 149       2.762  -4.474  -0.295  1.00 39.34           H  
ATOM    697  HB3 LEU A 149       5.755  -4.973  -0.852  1.00 40.39           H  
ATOM    698  HB2 LEU A 149       5.243  -3.861   0.345  1.00 40.39           H  
ATOM    699  HG  LEU A 149       4.612  -3.656  -2.518  1.00 40.09           H  
ATOM    700 HD11 LEU A 149       3.560  -1.604  -2.388  1.00 36.21           H  
ATOM    701 HD12 LEU A 149       2.883  -2.441  -1.005  1.00 36.21           H  
ATOM    702 HD13 LEU A 149       4.233  -1.295  -0.825  1.00 36.21           H  
ATOM    703 HD21 LEU A 149       6.830  -2.795  -0.906  1.00 26.38           H  
ATOM    704 HD22 LEU A 149       6.767  -3.144  -2.668  1.00 26.38           H  
ATOM    705 HD23 LEU A 149       6.341  -1.553  -1.958  1.00 26.38           H  
ATOM    706  N   VAL A 150       2.315  -5.219  -2.658  1.00 40.39           N  
ANISOU  706  N   VAL A 150     6598   4329   4418    334    781     16
ATOM    707  CA  VAL A 150       2.035  -5.672  -3.999  1.00 40.03           C  
ANISOU  707  CA  VAL A 150     6733   4147   4331    342    797     92
ATOM    708  C   VAL A 150       3.020  -4.836  -4.889  1.00 40.24           C  
ANISOU  708  C   VAL A 150     6826   4123   4340    340    835    110
ATOM    709  O   VAL A 150       3.201  -3.624  -4.634  1.00 38.34           O  
ANISOU  709  O   VAL A 150     6592   3860   4114    330    900    109
ATOM    710  CB  VAL A 150       0.627  -5.240  -4.513  1.00 43.63           C  
ANISOU  710  CB  VAL A 150     7233   4566   4777    334    826    102
ATOM    711  CG1 VAL A 150       0.343  -5.381  -5.993  1.00 44.69           C  
ANISOU  711  CG1 VAL A 150     7432   4673   4876    343    804    114
ATOM    712  CG2 VAL A 150      -0.496  -5.953  -3.734  1.00 40.03           C  
ANISOU  712  CG2 VAL A 150     6644   4224   4342    333    774     43
ATOM    713  H   VAL A 150       2.011  -4.273  -2.481  1.00 40.39           H  
ATOM    714  HA  VAL A 150       2.086  -6.750  -4.152  1.00 40.03           H  
ATOM    715  HB  VAL A 150       0.578  -4.190  -4.225  1.00 43.63           H  
ATOM    716 HG11 VAL A 150       0.691  -6.315  -6.434  1.00 44.69           H  
ATOM    717 HG12 VAL A 150      -0.717  -5.181  -6.153  1.00 44.69           H  
ATOM    718 HG13 VAL A 150       0.832  -4.566  -6.526  1.00 44.69           H  
ATOM    719 HG21 VAL A 150      -0.602  -5.575  -2.717  1.00 40.03           H  
ATOM    720 HG22 VAL A 150      -1.462  -5.848  -4.228  1.00 40.03           H  
ATOM    721 HG23 VAL A 150      -0.334  -7.029  -3.675  1.00 40.03           H  
ATOM    722  N   PRO A 151       3.743  -5.522  -5.812  1.00 36.80           N  
ANISOU  722  N   PRO A 151     6439   3674   3870    349    801    117
ATOM    723  CA  PRO A 151       4.588  -4.876  -6.894  1.00 34.90           C  
ANISOU  723  CA  PRO A 151     6278   3386   3597    353    849    122
ATOM    724  C   PRO A 151       3.882  -3.779  -7.714  1.00 35.93           C  
ANISOU  724  C   PRO A 151     6462   3470   3721    341    925    124
ATOM    725  O   PRO A 151       2.682  -3.924  -8.084  1.00 35.76           O  
ANISOU  725  O   PRO A 151     6463   3438   3688    339    922    127
ATOM    726  CB  PRO A 151       4.885  -6.002  -7.874  1.00 33.55           C  
ANISOU  726  CB  PRO A 151     6178   3197   3371    367    802    123
ATOM    727  CG  PRO A 151       4.779  -7.271  -7.067  1.00 36.12           C  
ANISOU  727  CG  PRO A 151     6429   3575   3719    364    721    118
ATOM    728  CD  PRO A 151       3.666  -6.992  -6.093  1.00 36.57           C  
ANISOU  728  CD  PRO A 151     6412   3662   3820    357    727    115
ATOM    729  HA  PRO A 151       5.505  -4.525  -6.423  1.00 34.90           H  
ATOM    730  HB3 PRO A 151       5.856  -5.864  -8.349  1.00 33.55           H  
ATOM    731  HB2 PRO A 151       4.055  -6.179  -8.558  1.00 33.55           H  
ATOM    732  HG3 PRO A 151       5.696  -7.266  -6.478  1.00 36.12           H  
ATOM    733  HG2 PRO A 151       4.885  -8.204  -7.620  1.00 36.12           H  
ATOM    734  HD2 PRO A 151       2.724  -7.174  -6.610  1.00 36.57           H  
ATOM    735  HD3 PRO A 151       3.761  -7.664  -5.240  1.00 36.57           H  
ATOM    736  N   GLY A 152       4.540  -2.574  -7.804  1.00 35.80           N  
ANISOU  736  N   GLY A 152     6469   3421   3713    335    999    122
ATOM    737  CA  GLY A 152       4.051  -1.398  -8.600  1.00 37.38           C  
ANISOU  737  CA  GLY A 152     6716   3572   3914    316   1084    119
ATOM    738  C   GLY A 152       3.419  -0.321  -7.746  1.00 30.62           C  
ANISOU  738  C   GLY A 152     5791   2728   3114    289   1127    109
ATOM    739  O   GLY A 152       3.273   0.838  -8.195  1.00 38.41           O  
ANISOU  739  O   GLY A 152     6802   3676   4115    267   1210     95
ATOM    740  H   GLY A 152       5.540  -2.581  -7.666  1.00 35.80           H  
ATOM    741  HA3 GLY A 152       3.461  -1.726  -9.456  1.00 37.38           H  
ATOM    742  HA2 GLY A 152       4.969  -0.898  -8.907  1.00 37.38           H  
ATOM    743  N   GLN A 153       3.084  -0.701  -6.502  1.00 29.97           N  
ANISOU  743  N   GLN A 153     5619   2704   3064    289   1074    101
ATOM    744  CA  GLN A 153       2.322   0.097  -5.513  1.00 32.17           C  
ANISOU  744  CA  GLN A 153     5765   3057   3402    268   1079     38
ATOM    745  C   GLN A 153       3.494   0.851  -4.814  1.00 33.76           C  
ANISOU  745  C   GLN A 153     5872   3316   3639    275   1088    -12
ATOM    746  O   GLN A 153       4.597   0.377  -4.576  1.00 33.63           O  
ANISOU  746  O   GLN A 153     5850   3312   3615    303   1059     -2
ATOM    747  CB  GLN A 153       1.590  -0.814  -4.495  1.00 33.84           C  
ANISOU  747  CB  GLN A 153     5866   3363   3627    275   1001      8
ATOM    748  CG  GLN A 153       0.869  -0.077  -3.352  1.00 46.45           C  
ANISOU  748  CG  GLN A 153     7326   5064   5260    252   1001    -68
ATOM    749  CD  GLN A 153       0.204  -0.981  -2.281  1.00 45.84           C  
ANISOU  749  CD  GLN A 153     7132   5109   5178    259    926   -107
ATOM    750  OE1 GLN A 153      -0.625  -1.861  -2.579  1.00 38.87           O  
ANISOU  750  OE1 GLN A 153     6267   4226   4275    280    874    -80
ATOM    751  NE2 GLN A 153       0.684  -0.889  -1.048  1.00 49.88           N  
ANISOU  751  NE2 GLN A 153     7513   5738   5700    238    920   -179
ATOM    752  H   GLN A 153       3.478  -1.545  -6.111  1.00 29.97           H  
ATOM    753  HA  GLN A 153       1.722   0.873  -5.987  1.00 32.17           H  
ATOM    754  HB3 GLN A 153       2.316  -1.515  -4.084  1.00 33.84           H  
ATOM    755  HB2 GLN A 153       0.904  -1.478  -5.020  1.00 33.84           H  
ATOM    756  HG3 GLN A 153       0.357   0.817  -3.708  1.00 46.45           H  
ATOM    757  HG2 GLN A 153       1.806   0.275  -2.923  1.00 46.45           H  
ATOM    758 HE22 GLN A 153       0.354  -1.524  -0.336  1.00 49.88           H  
ATOM    759 HE21 GLN A 153       1.420  -0.252  -0.776  1.00 49.88           H  
ATOM    760  N   THR A 154       3.234   2.068  -4.535  1.00 36.29           N  
ANISOU  760  N   THR A 154     5206   4231   4350    -72    -62   -271
ATOM    761  CA  THR A 154       4.075   2.972  -3.774  1.00 31.64           C  
ANISOU  761  CA  THR A 154     4604   3636   3782    -37    -36   -221
ATOM    762  C   THR A 154       4.188   2.448  -2.281  1.00 28.74           C  
ANISOU  762  C   THR A 154     4219   3314   3387      6    -61   -178
ATOM    763  O   THR A 154       3.248   1.995  -1.593  1.00 28.96           O  
ANISOU  763  O   THR A 154     4248   3388   3369     18   -116   -190
ATOM    764  CB  THR A 154       3.478   4.436  -3.755  1.00 35.95           C  
ANISOU  764  CB  THR A 154     5159   4177   4322    -39    -51   -233
ATOM    765  OG1 THR A 154       3.013   4.752  -5.087  1.00 38.44           O  
ANISOU  765  OG1 THR A 154     5494   4450   4663    -83    -20   -273
ATOM    766  CG2 THR A 154       4.406   5.480  -3.209  1.00 37.90           C  
ANISOU  766  CG2 THR A 154     5386   4419   4596      2    -33   -187
ATOM    767  H   THR A 154       2.314   2.442  -4.718  1.00 36.29           H  
ATOM    768  HA  THR A 154       5.005   2.931  -4.342  1.00 31.64           H  
ATOM    769  HB  THR A 154       2.565   4.452  -3.159  1.00 35.95           H  
ATOM    770  HG1 THR A 154       2.175   4.291  -5.178  1.00 38.44           H  
ATOM    771 HG21 THR A 154       4.017   6.478  -3.412  1.00 37.90           H  
ATOM    772 HG22 THR A 154       4.558   5.337  -2.139  1.00 37.90           H  
ATOM    773 HG23 THR A 154       5.400   5.402  -3.650  1.00 37.90           H  
ATOM    774  N   LEU A 155       5.314   2.903  -1.678  1.00 32.52           N  
ANISOU  774  N   LEU A 155     4687   3777   3893     30    -23   -129
ATOM    775  CA  LEU A 155       5.650   2.629  -0.287  1.00 31.90           C  
ANISOU  775  CA  LEU A 155     4599   3735   3786     68    -40    -85
ATOM    776  C   LEU A 155       6.440   3.792   0.240  1.00 32.72           C  
ANISOU  776  C   LEU A 155     4700   3831   3900    111    -47    -41
ATOM    777  O   LEU A 155       7.640   3.786   0.109  1.00 37.46           O  
ANISOU  777  O   LEU A 155     5302   4385   4545    119     -9    -15
ATOM    778  CB  LEU A 155       6.502   1.296  -0.181  1.00 28.22           C  
ANISOU  778  CB  LEU A 155     4130   3257   3335     58      5    -62
ATOM    779  CG  LEU A 155       7.048   0.854   1.146  1.00 26.83           C  
ANISOU  779  CG  LEU A 155     3950   3124   3121     86     -6    -24
ATOM    780  CD1 LEU A 155       5.933   0.871   2.192  1.00 33.79           C  
ANISOU  780  CD1 LEU A 155     4820   4067   3950     94    -63    -56
ATOM    781  CD2 LEU A 155       7.896  -0.483   1.134  1.00 32.51           C  
ANISOU  781  CD2 LEU A 155     4669   3830   3852     61     46    -10
ATOM    782  H   LEU A 155       6.010   3.388  -2.226  1.00 32.52           H  
ATOM    783  HA  LEU A 155       4.760   2.515   0.332  1.00 31.90           H  
ATOM    784  HB3 LEU A 155       7.211   1.374  -1.006  1.00 28.22           H  
ATOM    785  HB2 LEU A 155       5.844   0.489  -0.501  1.00 28.22           H  
ATOM    786  HG  LEU A 155       7.550   1.779   1.430  1.00 26.83           H  
ATOM    787 HD11 LEU A 155       4.924   1.032   1.812  1.00 33.79           H  
ATOM    788 HD12 LEU A 155       5.987   0.108   2.968  1.00 33.79           H  
ATOM    789 HD13 LEU A 155       6.149   1.711   2.852  1.00 33.79           H  
ATOM    790 HD21 LEU A 155       7.269  -1.350   1.345  1.00 32.51           H  
ATOM    791 HD22 LEU A 155       8.357  -0.699   0.170  1.00 32.51           H  
ATOM    792 HD23 LEU A 155       8.680  -0.513   1.890  1.00 32.51           H  
ATOM    793  N   PRO A 156       5.805   4.845   0.734  1.00 26.42           N  
ANISOU  793  N   PRO A 156     3899   3075   3064    141    -99    -34
ATOM    794  CA  PRO A 156       6.426   5.880   1.615  1.00 26.20           C  
ANISOU  794  CA  PRO A 156     3867   3042   3047    186   -112      8
ATOM    795  C   PRO A 156       6.858   5.407   3.014  1.00 31.86           C  
ANISOU  795  C   PRO A 156     4588   3777   3740    220   -117     60
ATOM    796  O   PRO A 156       6.118   4.689   3.635  1.00 30.33           O  
ANISOU  796  O   PRO A 156     4394   3626   3503    219   -135     57
ATOM    797  CB  PRO A 156       5.397   6.996   1.669  1.00 25.88           C  
ANISOU  797  CB  PRO A 156     3822   3038   2972    194   -168    -15
ATOM    798  CG  PRO A 156       4.082   6.216   1.702  1.00 28.09           C  
ANISOU  798  CG  PRO A 156     4111   3354   3208    164   -198    -57
ATOM    799  CD  PRO A 156       4.334   4.953   0.865  1.00 31.42           C  
ANISOU  799  CD  PRO A 156     4534   3761   3644    138   -155    -64
ATOM    800  HA  PRO A 156       7.333   6.233   1.124  1.00 26.20           H  
ATOM    801  HB3 PRO A 156       5.374   7.579   0.748  1.00 25.88           H  
ATOM    802  HB2 PRO A 156       5.596   7.602   2.554  1.00 25.88           H  
ATOM    803  HG3 PRO A 156       3.227   6.717   1.249  1.00 28.09           H  
ATOM    804  HG2 PRO A 156       3.857   5.825   2.694  1.00 28.09           H  
ATOM    805  HD2 PRO A 156       3.872   4.113   1.384  1.00 31.42           H  
ATOM    806  HD3 PRO A 156       3.832   4.975  -0.102  1.00 31.42           H  
ATOM    807  N   LEU A 157       8.018   5.875   3.482  1.00 30.21           N  
ANISOU  807  N   LEU A 157     4384   3533   3562    251   -103    104
ATOM    808  CA  LEU A 157       8.529   5.444   4.826  1.00 30.59           C  
ANISOU  808  CA  LEU A 157     4449   3586   3588    276   -100    157
ATOM    809  C   LEU A 157       9.228   6.600   5.528  1.00 31.68           C  
ANISOU  809  C   LEU A 157     4593   3709   3736    329   -131    201
ATOM    810  O   LEU A 157      10.106   7.254   4.866  1.00 31.37           O  
ANISOU  810  O   LEU A 157     4544   3630   3744    344   -131    197
ATOM    811  CB  LEU A 157       9.449   4.303   4.633  1.00 30.94           C  
ANISOU  811  CB  LEU A 157     4509   3587   3660    248    -42    173
ATOM    812  CG  LEU A 157       8.851   2.888   4.471  1.00 35.24           C  
ANISOU  812  CG  LEU A 157     5047   4150   4193    197    -13    133
ATOM    813  CD1 LEU A 157       9.791   1.799   3.864  1.00 36.84           C  
ANISOU  813  CD1 LEU A 157     5264   4302   4431    167     45    149
ATOM    814  CD2 LEU A 157       8.069   2.316   5.722  1.00 33.71           C  
ANISOU  814  CD2 LEU A 157     4848   4022   3940    198    -36    129
ATOM    815  H   LEU A 157       8.509   6.579   2.950  1.00 30.21           H  
ATOM    816  HA  LEU A 157       7.709   5.167   5.488  1.00 30.59           H  
ATOM    817  HB3 LEU A 157      10.091   4.317   5.514  1.00 30.94           H  
ATOM    818  HB2 LEU A 157      10.137   4.525   3.817  1.00 30.94           H  
ATOM    819  HG  LEU A 157       8.071   3.039   3.724  1.00 35.24           H  
ATOM    820 HD11 LEU A 157       9.249   0.894   3.585  1.00 36.84           H  
ATOM    821 HD12 LEU A 157      10.147   2.152   2.896  1.00 36.84           H  
ATOM    822 HD13 LEU A 157      10.646   1.503   4.471  1.00 36.84           H  
ATOM    823 HD21 LEU A 157       7.721   2.957   6.532  1.00 33.71           H  
ATOM    824 HD22 LEU A 157       7.197   1.781   5.346  1.00 33.71           H  
ATOM    825 HD23 LEU A 157       8.702   1.521   6.115  1.00 33.71           H  
ATOM    826  N   GLN A 158       8.995   6.752   6.854  1.00 26.29           N  
ANISOU  826  N   GLN A 158     3926   3057   3007    358   -157    239
ATOM    827  CA  GLN A 158       9.750   7.641   7.685  1.00 23.90           C  
ANISOU  827  CA  GLN A 158     3634   2743   2703    413   -196    283
ATOM    828  C   GLN A 158      10.560   6.801   8.732  1.00 33.89           C  
ANISOU  828  C   GLN A 158     4938   4002   3937    422   -184    336
ATOM    829  O   GLN A 158       9.997   6.399   9.705  1.00 33.22           O  
ANISOU  829  O   GLN A 158     4859   3968   3795    416   -190    341
ATOM    830  CB  GLN A 158       8.766   8.689   8.255  1.00 30.39           C  
ANISOU  830  CB  GLN A 158     4440   3619   3486    441   -257    272
ATOM    831  CG  GLN A 158       9.327   9.812   9.155  1.00 35.72           C  
ANISOU  831  CG  GLN A 158     5107   4274   4190    488   -298    288
ATOM    832  CD  GLN A 158       8.294  10.823   9.570  1.00 32.15           C  
ANISOU  832  CD  GLN A 158     4633   3870   3712    499   -349    260
ATOM    833  OE1 GLN A 158       8.724  11.854  10.089  1.00 29.89           O  
ANISOU  833  OE1 GLN A 158     4338   3622   3398    466   -352    221
ATOM    834  NE2 GLN A 158       6.977  10.642   9.398  1.00 38.33           N  
ANISOU  834  NE2 GLN A 158     5409   4648   4506    546   -395    279
ATOM    835  H   GLN A 158       8.380   6.072   7.279  1.00 26.29           H  
ATOM    836  HA  GLN A 158      10.548   8.125   7.122  1.00 23.90           H  
ATOM    837  HB3 GLN A 158       7.983   8.097   8.727  1.00 30.39           H  
ATOM    838  HB2 GLN A 158       8.209   9.115   7.420  1.00 30.39           H  
ATOM    839  HG3 GLN A 158      10.052  10.317   8.516  1.00 35.72           H  
ATOM    840  HG2 GLN A 158       9.924   9.432   9.983  1.00 35.72           H  
ATOM    841 HE22 GLN A 158       6.451  11.474   9.625  1.00 38.33           H  
ATOM    842 HE21 GLN A 158       6.518   9.821   9.029  1.00 38.33           H  
ATOM    843  N   LEU A 159      11.830   6.537   8.466  1.00 32.38           N  
ANISOU  843  N   LEU A 159     4773   3747   3783    433   -166    373
ATOM    844  CA  LEU A 159      12.746   5.704   9.179  1.00 27.71           C  
ANISOU  844  CA  LEU A 159     4229   3136   3164    427   -144    424
ATOM    845  C   LEU A 159      13.575   6.565  10.147  1.00 29.10           C  
ANISOU  845  C   LEU A 159     4440   3283   3333    482   -190    477
ATOM    846  O   LEU A 159      14.108   7.577   9.851  1.00 31.05           O  
ANISOU  846  O   LEU A 159     4682   3482   3633    517   -216    480
ATOM    847  CB  LEU A 159      13.580   4.986   8.106  1.00 31.23           C  
ANISOU  847  CB  LEU A 159     4690   3522   3653    387    -87    425
ATOM    848  CG  LEU A 159      12.690   4.225   7.134  1.00 29.13           C  
ANISOU  848  CG  LEU A 159     4392   3281   3396    332    -44    370
ATOM    849  CD1 LEU A 159      13.532   3.782   5.940  1.00 35.39           C  
ANISOU  849  CD1 LEU A 159     5202   4012   4234    295      9    373
ATOM    850  CD2 LEU A 159      12.007   3.053   7.895  1.00 33.56           C  
ANISOU  850  CD2 LEU A 159     4948   3911   3893    307    -35    359
ATOM    851  H   LEU A 159      12.193   7.035   7.666  1.00 32.38           H  
ATOM    852  HA  LEU A 159      12.232   4.925   9.741  1.00 27.71           H  
ATOM    853  HB3 LEU A 159      14.225   4.300   8.655  1.00 31.23           H  
ATOM    854  HB2 LEU A 159      14.311   5.550   7.526  1.00 31.23           H  
ATOM    855  HG  LEU A 159      11.806   4.760   6.786  1.00 29.13           H  
ATOM    856 HD11 LEU A 159      13.466   4.425   5.063  1.00 35.39           H  
ATOM    857 HD12 LEU A 159      14.595   3.691   6.168  1.00 35.39           H  
ATOM    858 HD13 LEU A 159      13.317   2.763   5.617  1.00 35.39           H  
ATOM    859 HD21 LEU A 159      12.585   2.680   8.741  1.00 33.56           H  
ATOM    860 HD22 LEU A 159      11.040   3.396   8.262  1.00 33.56           H  
ATOM    861 HD23 LEU A 159      11.794   2.163   7.303  1.00 33.56           H  
ATOM    862  N   PHE A 160      13.773   6.005  11.358  1.00 33.53           N  
ANISOU  862  N   PHE A 160     5039   3871   3831    488   -199    516
ATOM    863  CA  PHE A 160      14.343   6.839  12.474  1.00 34.49           C  
ANISOU  863  CA  PHE A 160     5200   3973   3932    540   -250    567
ATOM    864  C   PHE A 160      15.555   6.216  13.140  1.00 35.88           C  
ANISOU  864  C   PHE A 160     5448   4109   4077    528   -230    624
ATOM    865  O   PHE A 160      16.361   6.878  13.769  1.00 37.33           O  
ANISOU  865  O   PHE A 160     5675   4240   4269    569   -270    668
ATOM    866  CB  PHE A 160      13.347   7.044  13.596  1.00 39.58           C  
ANISOU  866  CB  PHE A 160     5833   4690   4515    567   -294    565
ATOM    867  CG  PHE A 160      12.220   7.994  13.524  1.00 35.87           C  
ANISOU  867  CG  PHE A 160     5302   4267   4060    571   -317    509
ATOM    868  CD1 PHE A 160      12.430   9.360  13.942  1.00 35.14           C  
ANISOU  868  CD1 PHE A 160     5182   4245   3923    544   -308    472
ATOM    869  CD2 PHE A 160      11.062   7.717  12.785  1.00 39.50           C  
ANISOU  869  CD2 PHE A 160     5732   4698   4577    601   -349    492
ATOM    870  CE1 PHE A 160      11.452  10.312  13.694  1.00 39.02           C  
ANISOU  870  CE1 PHE A 160     5629   4773   4425    545   -336    423
ATOM    871  CE2 PHE A 160      10.133   8.723  12.512  1.00 40.40           C  
ANISOU  871  CE2 PHE A 160     5798   4853   4701    598   -367    443
ATOM    872  CZ  PHE A 160      10.310  10.000  12.967  1.00 36.22           C  
ANISOU  872  CZ  PHE A 160     5251   4388   4122    569   -363    411
ATOM    873  H   PHE A 160      13.483   5.058  11.555  1.00 33.53           H  
ATOM    874  HA  PHE A 160      14.635   7.850  12.191  1.00 34.49           H  
ATOM    875  HB3 PHE A 160      13.846   7.254  14.542  1.00 39.58           H  
ATOM    876  HB2 PHE A 160      13.043   6.055  13.939  1.00 39.58           H  
ATOM    877  HD1 PHE A 160      13.399   9.560  14.375  1.00 35.14           H  
ATOM    878  HD2 PHE A 160      10.906   6.742  12.348  1.00 39.50           H  
ATOM    879  HE1 PHE A 160      11.700  11.341  13.909  1.00 39.02           H  
ATOM    880  HE2 PHE A 160       9.231   8.537  11.949  1.00 40.40           H  
ATOM    881  HZ  PHE A 160       9.612  10.731  12.586  1.00 36.22           H  
ATOM    882  N   HIS A 161      15.594   4.894  13.270  1.00 37.82           N  
ANISOU  882  N   HIS A 161     5708   4376   4285    472   -172    624
ATOM    883  CA  HIS A 161      16.572   4.170  14.068  1.00 37.67           C  
ANISOU  883  CA  HIS A 161     5762   4327   4222    453   -151    680
ATOM    884  C   HIS A 161      17.857   3.968  13.164  1.00 37.09           C  
ANISOU  884  C   HIS A 161     5730   4163   4201    437   -130    705
ATOM    885  O   HIS A 161      17.646   3.584  11.960  1.00 43.60           O  
ANISOU  885  O   HIS A 161     6517   4963   5085    416   -102    670
ATOM    886  CB  HIS A 161      15.833   2.826  14.394  1.00 37.99           C  
ANISOU  886  CB  HIS A 161     5800   4431   4205    394    -92    664
ATOM    887  CG  HIS A 161      14.439   2.936  15.094  1.00 46.12           C  
ANISOU  887  CG  HIS A 161     6792   5549   5183    411   -117    635
ATOM    888  ND1 HIS A 161      13.289   3.126  14.394  1.00 53.20           N  
ANISOU  888  ND1 HIS A 161     7619   6504   6089    394   -107    571
ATOM    889  CD2 HIS A 161      14.100   2.801  16.437  1.00 52.24           C  
ANISOU  889  CD2 HIS A 161     7592   6360   5898    446   -157    661
ATOM    890  CE1 HIS A 161      12.268   3.102  15.295  1.00 54.01           C  
ANISOU  890  CE1 HIS A 161     7706   6676   6141    419   -142    558
ATOM    891  NE2 HIS A 161      12.703   2.899  16.522  1.00 49.49           N  
ANISOU  891  NE2 HIS A 161     7187   6091   5525    451   -171    612
ATOM    892  H   HIS A 161      15.024   4.355  12.634  1.00 37.82           H  
ATOM    893  HA  HIS A 161      16.735   4.692  15.011  1.00 37.67           H  
ATOM    894  HB3 HIS A 161      16.393   2.189  15.079  1.00 37.99           H  
ATOM    895  HB2 HIS A 161      15.668   2.238  13.491  1.00 37.99           H  
ATOM    896  HD1 HIS A 161      13.148   2.927  13.413  1.00 53.20           H  
ATOM    897  HD2 HIS A 161      14.749   2.606  17.278  1.00 52.24           H  
ATOM    898  HE1 HIS A 161      11.215   3.115  15.055  1.00 54.01           H  
ATOM    899  N   PRO A 162      19.086   4.172  13.722  1.00 42.51           N  
ANISOU  899  N   PRO A 162     6496   4793   4862    449   -148    766
ATOM    900  CA  PRO A 162      20.402   3.941  13.097  1.00 45.27           C  
ANISOU  900  CA  PRO A 162     6889   5045   5265    445   -146    792
ATOM    901  C   PRO A 162      20.444   2.719  12.179  1.00 42.91           C  
ANISOU  901  C   PRO A 162     6588   4735   4981    373    -70    775
ATOM    902  O   PRO A 162      21.063   2.890  11.155  1.00 39.60           O  
ANISOU  902  O   PRO A 162     6159   4256   4631    370    -61    761
ATOM    903  CB  PRO A 162      21.419   3.990  14.293  1.00 41.07           C  
ANISOU  903  CB  PRO A 162     6457   4465   4683    463   -182    863
ATOM    904  CG  PRO A 162      20.859   5.180  15.018  1.00 41.50           C  
ANISOU  904  CG  PRO A 162     6508   4592   4668    491   -214    871
ATOM    905  CD  PRO A 162      19.352   4.917  14.932  1.00 36.20           C  
ANISOU  905  CD  PRO A 162     5758   4016   3980    456   -166    814
ATOM    906  HA  PRO A 162      20.614   4.796  12.455  1.00 45.27           H  
ATOM    907  HB3 PRO A 162      22.406   4.191  13.876  1.00 41.07           H  
ATOM    908  HB2 PRO A 162      21.284   3.076  14.872  1.00 41.07           H  
ATOM    909  HG3 PRO A 162      21.145   6.085  14.483  1.00 41.50           H  
ATOM    910  HG2 PRO A 162      21.290   5.314  16.011  1.00 41.50           H  
ATOM    911  HD2 PRO A 162      18.973   4.270  15.722  1.00 36.20           H  
ATOM    912  HD3 PRO A 162      18.915   5.915  14.970  1.00 36.20           H  
ATOM    913  N   GLN A 163      19.852   1.575  12.480  1.00 41.11           N  
ANISOU  913  N   GLN A 163     6366   4562   4691    315    -14    774
ATOM    914  CA  GLN A 163      19.846   0.381  11.619  1.00 44.85           C  
ANISOU  914  CA  GLN A 163     6831   5032   5179    243     60    753
ATOM    915  C   GLN A 163      19.123   0.608  10.263  1.00 46.20           C  
ANISOU  915  C   GLN A 163     6920   5214   5419    242     73    688
ATOM    916  O   GLN A 163      19.649   0.206   9.252  1.00 41.70           O  
ANISOU  916  O   GLN A 163     6350   4589   4904    217     99    679
ATOM    917  CB  GLN A 163      19.112  -0.781  12.404  1.00 47.98           C  
ANISOU  917  CB  GLN A 163     7226   5504   5500    186    115    746
ATOM    918  CG  GLN A 163      17.607  -0.668  12.754  1.00 60.55           C  
ANISOU  918  CG  GLN A 163     8759   7192   7056    213     93    707
ATOM    919  CD  GLN A 163      17.061  -1.620  13.815  1.00 66.56           C  
ANISOU  919  CD  GLN A 163     9482   8031   7775    154    154    665
ATOM    920  OE1 GLN A 163      15.873  -1.475  14.193  1.00 54.96           O  
ANISOU  920  OE1 GLN A 163     7947   6634   6301    168    141    613
ATOM    921  NE2 GLN A 163      17.783  -2.675  14.174  1.00 68.10           N  
ANISOU  921  NE2 GLN A 163     9719   8213   7941     87    217    685
ATOM    922  H   GLN A 163      19.362   1.610  13.362  1.00 41.11           H  
ATOM    923  HA  GLN A 163      20.848  -0.026  11.484  1.00 44.85           H  
ATOM    924  HB3 GLN A 163      19.596  -0.870  13.376  1.00 47.98           H  
ATOM    925  HB2 GLN A 163      19.258  -1.745  11.916  1.00 47.98           H  
ATOM    926  HG3 GLN A 163      17.035  -0.980  11.880  1.00 60.55           H  
ATOM    927  HG2 GLN A 163      17.323   0.318  13.119  1.00 60.55           H  
ATOM    928 HE22 GLN A 163      17.541  -3.026  15.090  1.00 68.10           H  
ATOM    929 HE21 GLN A 163      18.765  -2.683  13.938  1.00 68.10           H  
ATOM    930  N   GLU A 164      17.965   1.222  10.267  1.00 41.68           N  
ANISOU  930  N   GLU A 164     6282   4712   4843    267     51    643
ATOM    931  CA  GLU A 164      17.172   1.712   9.125  1.00 38.30           C  
ANISOU  931  CA  GLU A 164     5782   4300   4469    259     63    580
ATOM    932  C   GLU A 164      17.899   2.778   8.398  1.00 35.70           C  
ANISOU  932  C   GLU A 164     5443   3906   4214    301     29    574
ATOM    933  O   GLU A 164      18.014   2.757   7.158  1.00 37.37           O  
ANISOU  933  O   GLU A 164     5620   4097   4480    280     55    533
ATOM    934  CB  GLU A 164      15.786   2.269   9.483  1.00 44.21           C  
ANISOU  934  CB  GLU A 164     6475   5136   5186    275     40    537
ATOM    935  CG  GLU A 164      15.081   1.297  10.475  1.00 48.11           C  
ANISOU  935  CG  GLU A 164     6977   5700   5604    249     60    541
ATOM    936  CD  GLU A 164      13.938   1.964  11.404  1.00 56.12           C  
ANISOU  936  CD  GLU A 164     7941   6794   6587    275     22    500
ATOM    937  OE1 GLU A 164      14.065   3.193  11.559  1.00 48.09           O  
ANISOU  937  OE1 GLU A 164     6903   5776   5594    324    -31    491
ATOM    938  OE2 GLU A 164      12.998   1.279  11.751  1.00 55.71           O1-
ANISOU  938  OE2 GLU A 164     7870   6806   6491    246     45    474
ATOM    939  H   GLU A 164      17.754   1.662  11.152  1.00 41.68           H  
ATOM    940  HA  GLU A 164      17.123   0.945   8.352  1.00 38.30           H  
ATOM    941  HB3 GLU A 164      15.159   2.359   8.596  1.00 44.21           H  
ATOM    942  HB2 GLU A 164      15.835   3.256   9.943  1.00 44.21           H  
ATOM    943  HG3 GLU A 164      15.735   0.816  11.203  1.00 48.11           H  
ATOM    944  HG2 GLU A 164      14.547   0.486   9.979  1.00 48.11           H  
ATOM    945  N   VAL A 165      18.299   3.756   9.175  1.00 39.36           N  
ANISOU  945  N   VAL A 165     5934   4337   4683    359    -28    609
ATOM    946  CA  VAL A 165      18.925   4.963   8.671  1.00 41.48           C  
ANISOU  946  CA  VAL A 165     6187   4547   5028    402    -62    596
ATOM    947  C   VAL A 165      20.269   4.725   7.920  1.00 37.89           C  
ANISOU  947  C   VAL A 165     5771   4005   4620    382    -38    614
ATOM    948  O   VAL A 165      20.411   5.165   6.818  1.00 36.22           O  
ANISOU  948  O   VAL A 165     5530   3753   4480    393    -37    580
ATOM    949  CB  VAL A 165      18.855   6.089   9.763  1.00 33.15           C  
ANISOU  949  CB  VAL A 165     5149   3479   3967    473   -136    626
ATOM    950  CG1 VAL A 165      19.674   7.441   9.573  1.00 49.43           C  
ANISOU  950  CG1 VAL A 165     7199   5469   6113    517   -170    614
ATOM    951  CG2 VAL A 165      17.360   6.516   9.957  1.00 34.13           C  
ANISOU  951  CG2 VAL A 165     5226   3685   4057    495   -164    601
ATOM    952  H   VAL A 165      18.263   3.609  10.173  1.00 39.36           H  
ATOM    953  HA  VAL A 165      18.288   5.331   7.867  1.00 41.48           H  
ATOM    954  HB  VAL A 165      19.070   5.658  10.741  1.00 33.15           H  
ATOM    955 HG11 VAL A 165      20.688   7.289   9.942  1.00 49.43           H  
ATOM    956 HG12 VAL A 165      19.808   7.660   8.514  1.00 49.43           H  
ATOM    957 HG13 VAL A 165      19.167   8.259  10.086  1.00 49.43           H  
ATOM    958 HG21 VAL A 165      17.169   7.269  10.722  1.00 34.13           H  
ATOM    959 HG22 VAL A 165      17.039   7.018   9.044  1.00 34.13           H  
ATOM    960 HG23 VAL A 165      16.659   5.709  10.169  1.00 34.13           H  
ATOM    961  N   SER A 166      21.143   3.793   8.394  1.00 46.53           N  
ANISOU  961  N   SER A 166     6937   5069   5675    353    -19    666
ATOM    962  CA  SER A 166      22.366   3.322   7.646  1.00 48.88           C  
ANISOU  962  CA  SER A 166     7280   5279   6012    330      0    686
ATOM    963  C   SER A 166      22.014   2.417   6.398  1.00 46.68           C  
ANISOU  963  C   SER A 166     6966   5010   5761    269     68    644
ATOM    964  O   SER A 166      22.681   2.395   5.380  1.00 49.63           O  
ANISOU  964  O   SER A 166     7337   5322   6199    265     77    628
ATOM    965  CB  SER A 166      23.233   2.567   8.588  1.00 43.23           C  
ANISOU  965  CB  SER A 166     6660   4528   5239    308      1    755
ATOM    966  OG  SER A 166      23.531   3.413   9.729  1.00 54.79           O  
ANISOU  966  OG  SER A 166     8150   6016   6650    351    -50    789
ATOM    967  H   SER A 166      20.853   3.333   9.245  1.00 46.53           H  
ATOM    968  HA  SER A 166      22.989   4.141   7.287  1.00 48.88           H  
ATOM    969  HB3 SER A 166      24.159   2.326   8.066  1.00 43.23           H  
ATOM    970  HB2 SER A 166      22.873   1.570   8.842  1.00 43.23           H  
ATOM    971  HG  SER A 166      22.851   3.274  10.393  1.00 54.79           H  
ATOM    972  N   MET A 167      20.904   1.689   6.583  1.00 35.00           N  
ANISOU  972  N   MET A 167     5459   3607   4234    221    112    623
ATOM    973  CA  MET A 167      20.495   0.682   5.639  1.00 38.08           C  
ANISOU  973  CA  MET A 167     5810   4009   4650    165    170    577
ATOM    974  C   MET A 167      20.116   1.346   4.272  1.00 41.52           C  
ANISOU  974  C   MET A 167     6188   4433   5155    190    158    521
ATOM    975  O   MET A 167      20.746   1.128   3.235  1.00 46.68           O  
ANISOU  975  O   MET A 167     6839   5033   5864    171    183    504
ATOM    976  CB  MET A 167      19.353  -0.270   6.169  1.00 44.53           C  
ANISOU  976  CB  MET A 167     6593   4916   5409    125    204    550
ATOM    977  CG  MET A 167      18.897  -1.362   5.178  1.00 39.58           C  
ANISOU  977  CG  MET A 167     5911   4312   4814     82    246    487
ATOM    978  SD  MET A 167      17.075  -1.599   5.179  1.00 46.17           S  
ANISOU  978  SD  MET A 167     6693   5255   5593     52    264    440
ATOM    979  CE  MET A 167      16.612  -0.059   4.360  1.00 51.62           C  
ANISOU  979  CE  MET A 167     7347   5992   6274    122    194    422
ATOM    980  H   MET A 167      20.360   1.754   7.431  1.00 35.00           H  
ATOM    981  HA  MET A 167      21.372   0.092   5.374  1.00 38.08           H  
ATOM    982  HB3 MET A 167      18.489   0.325   6.467  1.00 44.53           H  
ATOM    983  HB2 MET A 167      19.756  -0.766   7.051  1.00 44.53           H  
ATOM    984  HG3 MET A 167      19.230  -2.335   5.538  1.00 39.58           H  
ATOM    985  HG2 MET A 167      19.256  -1.234   4.157  1.00 39.58           H  
ATOM    986  HE1 MET A 167      15.536   0.114   4.383  1.00 51.62           H  
ATOM    987  HE2 MET A 167      17.147   0.746   4.863  1.00 51.62           H  
ATOM    988  HE3 MET A 167      16.920  -0.056   3.314  1.00 51.62           H  
ATOM    989  N   VAL A 168      19.163   2.302   4.399  1.00 38.60           N  
ANISOU  989  N   VAL A 168     5770   4115   4781    229    123    491
ATOM    990  CA  VAL A 168      18.830   3.273   3.383  1.00 42.23           C  
ANISOU  990  CA  VAL A 168     6175   4572   5298    243    118    435
ATOM    991  C   VAL A 168      20.117   3.883   2.754  1.00 40.52           C  
ANISOU  991  C   VAL A 168     5973   4270   5151    277    100    441
ATOM    992  O   VAL A 168      20.229   3.744   1.519  1.00 45.49           O  
ANISOU  992  O   VAL A 168     6571   4877   5838    270    116    396
ATOM    993  CB  VAL A 168      17.942   4.424   3.876  1.00 38.70           C  
ANISOU  993  CB  VAL A 168     5683   4190   4830    278     78    407
ATOM    994  CG1 VAL A 168      17.862   5.669   2.971  1.00 44.00           C  
ANISOU  994  CG1 VAL A 168     6303   4864   5551    276     84    344
ATOM    995  CG2 VAL A 168      16.524   3.911   4.186  1.00 36.85           C  
ANISOU  995  CG2 VAL A 168     5440   4035   4525    253     86    403
ATOM    996  H   VAL A 168      18.708   2.513   5.276  1.00 38.60           H  
ATOM    997  HA  VAL A 168      18.245   2.685   2.676  1.00 42.23           H  
ATOM    998  HB  VAL A 168      18.260   4.766   4.861  1.00 38.70           H  
ATOM    999 HG11 VAL A 168      17.283   6.516   3.339  1.00 44.00           H  
ATOM   1000 HG12 VAL A 168      18.786   6.243   2.898  1.00 44.00           H  
ATOM   1001 HG13 VAL A 168      17.532   5.405   1.966  1.00 44.00           H  
ATOM   1002 HG21 VAL A 168      15.946   4.581   4.824  1.00 36.85           H  
ATOM   1003 HG22 VAL A 168      16.076   3.614   3.238  1.00 36.85           H  
ATOM   1004 HG23 VAL A 168      16.651   2.960   4.704  1.00 36.85           H  
ATOM   1005  N   ARG A 169      21.040   4.503   3.553  1.00 39.84           N  
ANISOU 1005  N   ARG A 169     5938   4138   5062    313     62    495
ATOM   1006  CA  ARG A 169      22.177   5.301   3.109  1.00 42.18           C  
ANISOU 1006  CA  ARG A 169     6251   4347   5428    348     38    499
ATOM   1007  C   ARG A 169      23.162   4.499   2.203  1.00 42.56           C  
ANISOU 1007  C   ARG A 169     6330   4334   5507    303     81    502
ATOM   1008  O   ARG A 169      23.702   5.061   1.280  1.00 48.48           O  
ANISOU 1008  O   ARG A 169     7069   5025   6326    319     78    476
ATOM   1009  CB  ARG A 169      22.939   5.818   4.357  1.00 49.49           C  
ANISOU 1009  CB  ARG A 169     7230   5233   6340    400    -23    554
ATOM   1010  CG  ARG A 169      22.408   7.189   4.804  1.00 51.25           C  
ANISOU 1010  CG  ARG A 169     7412   5495   6564    460    -76    538
ATOM   1011  CD  ARG A 169      23.254   7.889   5.918  1.00 55.55           C  
ANISOU 1011  CD  ARG A 169     8014   6018   7073    504   -135    597
ATOM   1012  NE  ARG A 169      22.619   9.141   6.393  1.00 58.82           N  
ANISOU 1012  NE  ARG A 169     8386   6456   7506    566   -191    577
ATOM   1013  CZ  ARG A 169      22.331   9.503   7.649  1.00 58.20           C  
ANISOU 1013  CZ  ARG A 169     8342   6374   7398    613   -251    617
ATOM   1014  NH1 ARG A 169      22.704   8.732   8.671  1.00 57.97           N  
ANISOU 1014  NH1 ARG A 169     8394   6320   7312    604   -262    681
ATOM   1015  NH2 ARG A 169      21.615  10.588   7.914  1.00 59.54           N1+
ANISOU 1015  NH2 ARG A 169     8464   6564   7593    667   -301    592
ATOM   1016  H   ARG A 169      21.087   4.427   4.559  1.00 39.84           H  
ATOM   1017  HA  ARG A 169      21.803   6.068   2.431  1.00 42.18           H  
ATOM   1018  HB3 ARG A 169      23.941   6.115   4.046  1.00 49.49           H  
ATOM   1019  HB2 ARG A 169      23.054   5.097   5.166  1.00 49.49           H  
ATOM   1020  HG3 ARG A 169      21.370   7.171   5.138  1.00 51.25           H  
ATOM   1021  HG2 ARG A 169      22.521   7.827   3.927  1.00 51.25           H  
ATOM   1022  HD3 ARG A 169      24.221   8.230   5.546  1.00 55.55           H  
ATOM   1023  HD2 ARG A 169      23.593   7.164   6.657  1.00 55.55           H  
ATOM   1024  HE  ARG A 169      22.385   9.844   5.706  1.00 58.82           H  
ATOM   1025 HH12 ARG A 169      22.415   8.843   9.632  1.00 57.97           H  
ATOM   1026 HH11 ARG A 169      23.552   8.196   8.554  1.00 57.97           H  
ATOM   1027 HH22 ARG A 169      21.547  10.976   8.844  1.00 59.54           H  
ATOM   1028 HH21 ARG A 169      21.169  11.158   7.209  1.00 59.54           H  
ATOM   1029  N   ASN A 170      23.348   3.205   2.469  1.00 44.00           N  
ANISOU 1029  N   ASN A 170     6547   4529   5641    246    123    529
ATOM   1030  CA  ASN A 170      24.257   2.256   1.766  1.00 48.73           C  
ANISOU 1030  CA  ASN A 170     7172   5074   6271    198    166    528
ATOM   1031  C   ASN A 170      23.590   1.528   0.559  1.00 47.98           C  
ANISOU 1031  C   ASN A 170     7020   5013   6199    156    215    467
ATOM   1032  O   ASN A 170      24.267   1.115  -0.363  1.00 53.04           O  
ANISOU 1032  O   ASN A 170     7671   5605   6875    123    247    457
ATOM   1033  CB  ASN A 170      24.859   1.228   2.748  1.00 52.42           C  
ANISOU 1033  CB  ASN A 170     7708   5528   6681    150    191    586
ATOM   1034  CG  ASN A 170      25.864   1.939   3.656  1.00 70.21           C  
ANISOU 1034  CG  ASN A 170    10040   7684   8951    170    156    640
ATOM   1035  OD1 ASN A 170      26.976   2.277   3.403  1.00 70.95           O  
ANISOU 1035  OD1 ASN A 170    10149   7744   9064    234     94    655
ATOM   1036  ND2 ASN A 170      25.376   2.169   4.902  1.00 77.58           N  
ANISOU 1036  ND2 ASN A 170    11027   8570   9879    114    193    667
ATOM   1037  H   ASN A 170      22.849   2.909   3.295  1.00 44.00           H  
ATOM   1038  HA  ASN A 170      25.111   2.727   1.280  1.00 48.73           H  
ATOM   1039  HB3 ASN A 170      25.402   0.627   2.019  1.00 52.42           H  
ATOM   1040  HB2 ASN A 170      24.116   0.612   3.255  1.00 52.42           H  
ATOM   1041 HD22 ASN A 170      26.026   2.488   5.606  1.00 77.58           H  
ATOM   1042 HD21 ASN A 170      24.433   1.950   5.187  1.00 77.58           H  
ATOM   1043  N   LEU A 171      22.273   1.354   0.583  1.00 42.86           N  
ANISOU 1043  N   LEU A 171     6315   4442   5526    155    219    427
ATOM   1044  CA  LEU A 171      21.529   0.936  -0.557  1.00 42.29           C  
ANISOU 1044  CA  LEU A 171     6195   4397   5477    120    255    366
ATOM   1045  C   LEU A 171      21.494   2.038  -1.655  1.00 43.24           C  
ANISOU 1045  C   LEU A 171     6283   4484   5664    152    241    323
ATOM   1046  O   LEU A 171      21.700   1.754  -2.840  1.00 41.23           O  
ANISOU 1046  O   LEU A 171     6007   4215   5444    123    272    279
ATOM   1047  CB  LEU A 171      20.120   0.547  -0.194  1.00 43.42           C  
ANISOU 1047  CB  LEU A 171     6299   4631   5567    109    254    339
ATOM   1048  CG  LEU A 171      19.868  -0.741   0.640  1.00 42.84           C  
ANISOU 1048  CG  LEU A 171     6235   4607   5436     61    285    351
ATOM   1049  CD1 LEU A 171      18.398  -0.913   1.070  1.00 39.78           C  
ANISOU 1049  CD1 LEU A 171     5804   4306   5006     64    269    315
ATOM   1050  CD2 LEU A 171      20.245  -2.034  -0.147  1.00 41.29           C  
ANISOU 1050  CD2 LEU A 171     6040   4384   5264      1    337    330
ATOM   1051  H   LEU A 171      21.838   1.703   1.425  1.00 42.86           H  
ATOM   1052  HA  LEU A 171      21.998   0.066  -1.018  1.00 42.29           H  
ATOM   1053  HB3 LEU A 171      19.446   0.400  -1.038  1.00 43.42           H  
ATOM   1054  HB2 LEU A 171      19.712   1.475   0.206  1.00 43.42           H  
ATOM   1055  HG  LEU A 171      20.491  -0.657   1.531  1.00 42.84           H  
ATOM   1056 HD11 LEU A 171      17.819  -1.530   0.383  1.00 39.78           H  
ATOM   1057 HD12 LEU A 171      18.266  -1.290   2.084  1.00 39.78           H  
ATOM   1058 HD13 LEU A 171      17.915   0.064   1.033  1.00 39.78           H  
ATOM   1059 HD21 LEU A 171      20.438  -1.856  -1.205  1.00 41.29           H  
ATOM   1060 HD22 LEU A 171      21.168  -2.477   0.225  1.00 41.29           H  
ATOM   1061 HD23 LEU A 171      19.543  -2.868  -0.139  1.00 41.29           H  
ATOM   1062  N   ILE A 172      21.332   3.271  -1.214  1.00 42.04           N  
ANISOU 1062  N   ILE A 172     6125   4319   5530    211    195    330
ATOM   1063  CA  ILE A 172      21.474   4.373  -2.139  1.00 46.16           C  
ANISOU 1063  CA  ILE A 172     6612   4809   6118    242    184    284
ATOM   1064  C   ILE A 172      22.877   4.455  -2.827  1.00 49.97           C  
ANISOU 1064  C   ILE A 172     7125   5200   6660    247    189    294
ATOM   1065  O   ILE A 172      23.018   4.901  -3.984  1.00 50.22           O  
ANISOU 1065  O   ILE A 172     7130   5202   6749    245    207    245
ATOM   1066  CB  ILE A 172      20.996   5.681  -1.462  1.00 41.38           C  
ANISOU 1066  CB  ILE A 172     5984   4222   5516    304    131    285
ATOM   1067  CG1 ILE A 172      19.445   5.607  -1.341  1.00 43.79           C  
ANISOU 1067  CG1 ILE A 172     6258   4617   5764    298    123    271
ATOM   1068  CG2 ILE A 172      21.321   7.029  -2.063  1.00 46.37           C  
ANISOU 1068  CG2 ILE A 172     6577   4819   6224    336    123    233
ATOM   1069  CD1 ILE A 172      18.849   6.566  -0.308  1.00 50.97           C  
ANISOU 1069  CD1 ILE A 172     7126   5567   6675    258    157    209
ATOM   1070  H   ILE A 172      20.976   3.516  -0.302  1.00 42.04           H  
ATOM   1071  HA  ILE A 172      20.782   4.165  -2.956  1.00 46.16           H  
ATOM   1072  HB  ILE A 172      21.421   5.786  -0.463  1.00 41.38           H  
ATOM   1073 HG13 ILE A 172      19.112   4.574  -1.237  1.00 43.79           H  
ATOM   1074 HG12 ILE A 172      18.952   5.970  -2.242  1.00 43.79           H  
ATOM   1075 HG21 ILE A 172      20.986   7.849  -1.428  1.00 46.37           H  
ATOM   1076 HG22 ILE A 172      22.383   7.272  -2.091  1.00 46.37           H  
ATOM   1077 HG23 ILE A 172      21.066   7.166  -3.114  1.00 46.37           H  
ATOM   1078 HD11 ILE A 172      19.465   6.524   0.591  1.00 50.97           H  
ATOM   1079 HD12 ILE A 172      18.749   7.551  -0.764  1.00 50.97           H  
ATOM   1080 HD13 ILE A 172      17.823   6.278  -0.079  1.00 50.97           H  
ATOM   1081  N   GLN A 173      23.904   3.884  -2.111  1.00 45.32           N  
ANISOU 1081  N   GLN A 173     6598   4565   6058    250    175    354
ATOM   1082  CA  GLN A 173      25.284   3.706  -2.628  1.00 45.67           C  
ANISOU 1082  CA  GLN A 173     6684   4517   6152    251    174    370
ATOM   1083  C   GLN A 173      25.457   2.456  -3.521  1.00 46.72           C  
ANISOU 1083  C   GLN A 173     6820   4642   6291    188    230    352
ATOM   1084  O   GLN A 173      26.566   2.360  -4.047  1.00 50.54           O  
ANISOU 1084  O   GLN A 173     7308   5062   6831    186    240    331
ATOM   1085  CB  GLN A 173      26.265   3.591  -1.531  1.00 47.56           C  
ANISOU 1085  CB  GLN A 173     6998   4718   6355    256    146    444
ATOM   1086  CG  GLN A 173      26.654   4.913  -0.845  1.00 59.80           C  
ANISOU 1086  CG  GLN A 173     8597   6167   7959    296    102    467
ATOM   1087  CD  GLN A 173      27.332   4.648   0.483  1.00 62.62           C  
ANISOU 1087  CD  GLN A 173     9043   6486   8265    291     75    545
ATOM   1088  OE1 GLN A 173      28.348   3.914   0.425  1.00 60.60           O  
ANISOU 1088  OE1 GLN A 173     8808   6283   7935    253     98    580
ATOM   1089  NE2 GLN A 173      27.001   5.293   1.616  1.00 67.38           N  
ANISOU 1089  NE2 GLN A 173     9700   6994   8906    327     24    571
ATOM   1090  H   GLN A 173      23.631   3.402  -1.266  1.00 45.32           H  
ATOM   1091  HA  GLN A 173      25.399   4.570  -3.283  1.00 45.67           H  
ATOM   1092  HB3 GLN A 173      27.233   3.219  -1.866  1.00 47.56           H  
ATOM   1093  HB2 GLN A 173      25.944   2.809  -0.842  1.00 47.56           H  
ATOM   1094  HG3 GLN A 173      25.802   5.546  -0.593  1.00 59.80           H  
ATOM   1095  HG2 GLN A 173      27.194   5.577  -1.519  1.00 59.80           H  
ATOM   1096 HE22 GLN A 173      27.427   5.049   2.499  1.00 67.38           H  
ATOM   1097 HE21 GLN A 173      26.330   6.046   1.672  1.00 67.38           H  
ATOM   1098  N   ASN A 174      24.394   1.667  -3.708  1.00 47.04           N  
ANISOU 1098  N   ASN A 174     6855   4745   6274    137    266    356
ATOM   1099  CA  ASN A 174      24.385   0.432  -4.554  1.00 40.30           C  
ANISOU 1099  CA  ASN A 174     5998   3891   5423     74    319    334
ATOM   1100  C   ASN A 174      23.144   0.536  -5.458  1.00 39.10           C  
ANISOU 1100  C   ASN A 174     5785   3794   5277     56    343    267
ATOM   1101  O   ASN A 174      23.097   1.424  -6.303  1.00 39.20           O  
ANISOU 1101  O   ASN A 174     5764   3805   5327     88    328    226
ATOM   1102  CB  ASN A 174      24.332  -0.872  -3.702  1.00 44.83           C  
ANISOU 1102  CB  ASN A 174     6609   4492   5934     25    343    380
ATOM   1103  CG  ASN A 174      25.572  -0.976  -2.874  1.00 55.06           C  
ANISOU 1103  CG  ASN A 174     7980   5722   7218     28    326    449
ATOM   1104  OD1 ASN A 174      26.599  -0.368  -3.068  1.00 54.75           O  
ANISOU 1104  OD1 ASN A 174     7978   5701   7123    -10    344    491
ATOM   1105  ND2 ASN A 174      25.565  -1.926  -1.930  1.00 56.64           N  
ANISOU 1105  ND2 ASN A 174     8205   5845   7472     72    290    457
ATOM   1106  H   ASN A 174      23.544   2.070  -3.339  1.00 47.04           H  
ATOM   1107  HA  ASN A 174      25.263   0.558  -5.188  1.00 40.30           H  
ATOM   1108  HB3 ASN A 174      24.409  -1.693  -4.414  1.00 44.83           H  
ATOM   1109  HB2 ASN A 174      23.456  -0.875  -3.053  1.00 44.83           H  
ATOM   1110 HD22 ASN A 174      26.428  -2.197  -1.483  1.00 56.64           H  
ATOM   1111 HD21 ASN A 174      24.792  -2.575  -1.974  1.00 56.64           H  
ATOM   1112  N   ASP A 175      22.068  -0.255  -5.317  1.00 47.29           N  
ANISOU 1112  N   ASP A 175     6811   4880   6277      3    377    253
ATOM   1113  CA  ASP A 175      20.897  -0.436  -6.201  1.00 47.37           C  
ANISOU 1113  CA  ASP A 175     6774   4932   6291    -21    395    187
ATOM   1114  C   ASP A 175      19.558  -0.061  -5.659  1.00 45.01           C  
ANISOU 1114  C   ASP A 175     6437   4710   5956     -2    371    159
ATOM   1115  O   ASP A 175      18.535  -0.531  -6.190  1.00 44.47           O  
ANISOU 1115  O   ASP A 175     6339   4668   5889    -23    381    105
ATOM   1116  CB  ASP A 175      20.855  -1.867  -6.798  1.00 47.26           C  
ANISOU 1116  CB  ASP A 175     6764   4933   6259    -86    436    177
ATOM   1117  CG  ASP A 175      20.288  -2.920  -5.865  1.00 63.74           C  
ANISOU 1117  CG  ASP A 175     8860   7076   8284   -106    440    210
ATOM   1118  OD1 ASP A 175      20.501  -2.834  -4.644  1.00 57.97           O  
ANISOU 1118  OD1 ASP A 175     8147   6358   7521    -72    413    254
ATOM   1119  OD2 ASP A 175      19.993  -4.024  -6.391  1.00 68.81           O1-
ANISOU 1119  OD2 ASP A 175     9489   7748   8908   -156    469    188
ATOM   1120  H   ASP A 175      21.986  -0.777  -4.457  1.00 47.29           H  
ATOM   1121  HA  ASP A 175      21.009   0.264  -7.029  1.00 47.37           H  
ATOM   1122  HB3 ASP A 175      21.801  -2.178  -7.242  1.00 47.26           H  
ATOM   1123  HB2 ASP A 175      20.131  -1.889  -7.612  1.00 47.26           H  
ATOM   1124  N   ARG A 176      19.507   0.754  -4.603  1.00 43.81           N  
ANISOU 1124  N   ARG A 176     6287   4588   5769     36    337    193
ATOM   1125  CA  ARG A 176      18.220   1.392  -4.126  1.00 43.07           C  
ANISOU 1125  CA  ARG A 176     6160   4562   5644     58    308    168
ATOM   1126  C   ARG A 176      17.171   0.388  -3.570  1.00 42.69           C  
ANISOU 1126  C   ARG A 176     6094   4579   5548     17    320    141
ATOM   1127  O   ARG A 176      16.160   0.902  -3.051  1.00 43.64           O  
ANISOU 1127  O   ARG A 176     6189   4752   5641     27    296    114
ATOM   1128  CB  ARG A 176      17.657   2.310  -5.220  1.00 41.73           C  
ANISOU 1128  CB  ARG A 176     5959   4377   5519     79    300    119
ATOM   1129  CG  ARG A 176      18.571   3.555  -5.666  1.00 45.19           C  
ANISOU 1129  CG  ARG A 176     6399   4768   6003    133    275    133
ATOM   1130  CD  ARG A 176      18.358   3.940  -7.151  1.00 50.80           C  
ANISOU 1130  CD  ARG A 176     7087   5442   6773    131    294     77
ATOM   1131  NE  ARG A 176      16.910   4.310  -7.542  1.00 53.52           N  
ANISOU 1131  NE  ARG A 176     7403   5833   7098     97    309     21
ATOM   1132  CZ  ARG A 176      16.635   4.712  -8.776  1.00 60.39           C  
ANISOU 1132  CZ  ARG A 176     8259   6681   8004     75    336    -34
ATOM   1133  NH1 ARG A 176      17.531   5.080  -9.669  1.00 57.44           N  
ANISOU 1133  NH1 ARG A 176     7890   6242   7693     88    352    -44
ATOM   1134  NH2 ARG A 176      15.390   4.882  -9.205  1.00 62.08           N1+
ANISOU 1134  NH2 ARG A 176     8460   6936   8191     41    344    -81
ATOM   1135  H   ARG A 176      20.365   1.067  -4.170  1.00 43.81           H  
ATOM   1136  HA  ARG A 176      18.593   2.030  -3.325  1.00 43.07           H  
ATOM   1137  HB3 ARG A 176      16.702   2.583  -4.772  1.00 41.73           H  
ATOM   1138  HB2 ARG A 176      17.502   1.758  -6.148  1.00 41.73           H  
ATOM   1139  HG3 ARG A 176      19.605   3.230  -5.552  1.00 45.19           H  
ATOM   1140  HG2 ARG A 176      18.530   4.396  -4.973  1.00 45.19           H  
ATOM   1141  HD3 ARG A 176      18.877   3.241  -7.807  1.00 50.80           H  
ATOM   1142  HD2 ARG A 176      18.891   4.859  -7.393  1.00 50.80           H  
ATOM   1143  HE  ARG A 176      16.237   4.138  -6.809  1.00 53.52           H  
ATOM   1144 HH12 ARG A 176      17.251   5.458 -10.564  1.00 57.44           H  
ATOM   1145 HH11 ARG A 176      18.520   4.897  -9.576  1.00 57.44           H  
ATOM   1146 HH22 ARG A 176      15.182   5.397 -10.049  1.00 62.08           H  
ATOM   1147 HH21 ARG A 176      14.664   4.237  -8.926  1.00 62.08           H  
ATOM   1148  N   THR A 177      17.454  -0.967  -3.587  1.00 41.58           N  
ANISOU 1148  N   THR A 177     5968   4433   5399    -28    353    148
ATOM   1149  CA  THR A 177      16.422  -2.012  -3.334  1.00 41.82           C  
ANISOU 1149  CA  THR A 177     5978   4521   5390    -66    362    118
ATOM   1150  C   THR A 177      16.637  -2.778  -1.968  1.00 38.98           C  
ANISOU 1150  C   THR A 177     5631   4199   4982    -79    369    155
ATOM   1151  O   THR A 177      17.714  -3.174  -1.634  1.00 39.43           O  
ANISOU 1151  O   THR A 177     5722   4220   5039    -85    388    203
ATOM   1152  CB  THR A 177      16.335  -3.008  -4.462  1.00 43.96           C  
ANISOU 1152  CB  THR A 177     6245   4762   5695   -117    400     77
ATOM   1153  OG1 THR A 177      16.033  -2.322  -5.637  1.00 46.69           O  
ANISOU 1153  OG1 THR A 177     6579   5082   6078   -112    395     33
ATOM   1154  CG2 THR A 177      15.371  -4.166  -4.301  1.00 40.86           C  
ANISOU 1154  CG2 THR A 177     5830   4427   5268   -155    404     42
ATOM   1155  H   THR A 177      18.305  -1.428  -3.876  1.00 41.58           H  
ATOM   1156  HA  THR A 177      15.473  -1.476  -3.324  1.00 41.82           H  
ATOM   1157  HB  THR A 177      17.297  -3.516  -4.534  1.00 43.96           H  
ATOM   1158  HG1 THR A 177      16.678  -1.617  -5.726  1.00 46.69           H  
ATOM   1159 HG21 THR A 177      15.469  -4.874  -5.124  1.00 40.86           H  
ATOM   1160 HG22 THR A 177      15.508  -4.816  -3.436  1.00 40.86           H  
ATOM   1161 HG23 THR A 177      14.345  -3.834  -4.454  1.00 40.86           H  
ATOM   1162  N   PHE A 178      15.573  -2.893  -1.205  1.00 35.04           N  
ANISOU 1162  N   PHE A 178     5106   3770   4436    -83    352    130
ATOM   1163  CA  PHE A 178      15.467  -3.645   0.098  1.00 33.74           C  
ANISOU 1163  CA  PHE A 178     4945   3653   4221    -97    361    154
ATOM   1164  C   PHE A 178      14.259  -4.603  -0.072  1.00 26.92           C  
ANISOU 1164  C   PHE A 178     4044   2847   3338   -129    363     95
ATOM   1165  O   PHE A 178      13.393  -4.342  -0.925  1.00 27.85           O  
ANISOU 1165  O   PHE A 178     4141   2963   3479   -139    352     41
ATOM   1166  CB  PHE A 178      15.286  -2.603   1.212  1.00 30.29           C  
ANISOU 1166  CB  PHE A 178     4518   3249   3740    -48    323    194
ATOM   1167  CG  PHE A 178      14.098  -1.642   1.217  1.00 29.18           C  
ANISOU 1167  CG  PHE A 178     4349   3153   3586    -12    273    162
ATOM   1168  CD1 PHE A 178      14.274  -0.424   0.560  1.00 40.17           C  
ANISOU 1168  CD1 PHE A 178     5739   4512   5011     23    248    159
ATOM   1169  CD2 PHE A 178      12.811  -1.962   1.773  1.00 26.73           C  
ANISOU 1169  CD2 PHE A 178     4013   2916   3229    -13    250    132
ATOM   1170  CE1 PHE A 178      13.222   0.447   0.443  1.00 39.58           C  
ANISOU 1170  CE1 PHE A 178     5640   4477   4920     49    206    130
ATOM   1171  CE2 PHE A 178      11.762  -1.047   1.668  1.00 33.40           C  
ANISOU 1171  CE2 PHE A 178     4837   3796   4057     17    200    104
ATOM   1172  CZ  PHE A 178      12.000   0.125   1.041  1.00 35.39           C  
ANISOU 1172  CZ  PHE A 178     5091   4015   4340     46    180    105
ATOM   1173  H   PHE A 178      14.713  -2.501  -1.560  1.00 35.04           H  
ATOM   1174  HA  PHE A 178      16.337  -4.269   0.302  1.00 33.74           H  
ATOM   1175  HB3 PHE A 178      16.185  -1.996   1.315  1.00 30.29           H  
ATOM   1176  HB2 PHE A 178      15.254  -3.102   2.181  1.00 30.29           H  
ATOM   1177  HD1 PHE A 178      15.221  -0.140   0.124  1.00 40.17           H  
ATOM   1178  HD2 PHE A 178      12.655  -2.890   2.304  1.00 26.73           H  
ATOM   1179  HE1 PHE A 178      13.147   1.417  -0.025  1.00 39.58           H  
ATOM   1180  HE2 PHE A 178      10.760  -1.262   2.009  1.00 33.40           H  
ATOM   1181  HZ  PHE A 178      11.195   0.805   0.803  1.00 35.39           H  
ATOM   1182  N   ALA A 179      14.179  -5.659   0.724  1.00 29.58           N  
ANISOU 1182  N   ALA A 179     4374   3235   3631   -145    373    101
ATOM   1183  CA  ALA A 179      13.213  -6.709   0.590  1.00 30.33           C  
ANISOU 1183  CA  ALA A 179     4430   3381   3713   -179    378     42
ATOM   1184  C   ALA A 179      11.995  -6.375   1.411  1.00 33.06           C  
ANISOU 1184  C   ALA A 179     4753   3803   4004   -148    335     26
ATOM   1185  O   ALA A 179      12.190  -5.772   2.460  1.00 30.77           O  
ANISOU 1185  O   ALA A 179     4480   3537   3675   -123    328     72
ATOM   1186  CB  ALA A 179      13.805  -8.021   0.979  1.00 34.77           C  
ANISOU 1186  CB  ALA A 179     4994   3940   4276   -234    437     47
ATOM   1187  H   ALA A 179      14.799  -5.648   1.522  1.00 29.58           H  
ATOM   1188  HA  ALA A 179      12.788  -6.850  -0.403  1.00 30.33           H  
ATOM   1189  HB1 ALA A 179      14.234  -7.956   1.978  1.00 34.77           H  
ATOM   1190  HB2 ALA A 179      13.103  -8.854   1.010  1.00 34.77           H  
ATOM   1191  HB3 ALA A 179      14.544  -8.417   0.283  1.00 34.77           H  
ATOM   1192  N   VAL A 180      10.841  -6.828   1.028  1.00 30.99           N  
ANISOU 1192  N   VAL A 180     4457   3575   3741   -151    302    -39
ATOM   1193  CA  VAL A 180       9.653  -6.915   1.891  1.00 28.33           C  
ANISOU 1193  CA  VAL A 180     4097   3310   3359   -125    253    -68
ATOM   1194  C   VAL A 180       9.173  -8.376   1.649  1.00 29.39           C  
ANISOU 1194  C   VAL A 180     4192   3482   3493   -161    261   -134
ATOM   1195  O   VAL A 180       9.224  -8.810   0.506  1.00 29.98           O  
ANISOU 1195  O   VAL A 180     4253   3537   3602   -183    252   -187
ATOM   1196  CB  VAL A 180       8.510  -6.000   1.347  1.00 28.16           C  
ANISOU 1196  CB  VAL A 180     4076   3291   3334    -89    191    -89
ATOM   1197  CG1 VAL A 180       7.379  -5.670   2.372  1.00 35.54           C  
ANISOU 1197  CG1 VAL A 180     4995   4294   4215    -55    137   -101
ATOM   1198  CG2 VAL A 180       9.157  -4.622   0.903  1.00 34.39           C  
ANISOU 1198  CG2 VAL A 180     4895   4027   4143    -64    194    -39
ATOM   1199  H   VAL A 180      10.701  -7.093   0.063  1.00 30.99           H  
ATOM   1200  HA  VAL A 180       9.873  -6.739   2.944  1.00 28.33           H  
ATOM   1201  HB  VAL A 180       8.057  -6.460   0.469  1.00 28.16           H  
ATOM   1202 HG11 VAL A 180       6.542  -5.055   2.043  1.00 35.54           H  
ATOM   1203 HG12 VAL A 180       6.866  -6.559   2.740  1.00 35.54           H  
ATOM   1204 HG13 VAL A 180       7.673  -5.139   3.277  1.00 35.54           H  
ATOM   1205 HG21 VAL A 180       8.460  -3.789   0.811  1.00 34.39           H  
ATOM   1206 HG22 VAL A 180       9.874  -4.251   1.635  1.00 34.39           H  
ATOM   1207 HG23 VAL A 180       9.656  -4.620  -0.066  1.00 34.39           H  
ATOM   1208  N   LEU A 181       8.642  -9.089   2.690  1.00 30.54           N  
ANISOU 1208  N   LEU A 181     4320   3680   3604   -169    279   -133
ATOM   1209  CA  LEU A 181       8.249 -10.506   2.572  1.00 32.46           C  
ANISOU 1209  CA  LEU A 181     4520   3959   3855   -208    298   -197
ATOM   1210  C   LEU A 181       6.706 -10.545   2.411  1.00 31.98           C  
ANISOU 1210  C   LEU A 181     4423   3956   3773   -183    231   -266
ATOM   1211  O   LEU A 181       6.052  -9.594   2.866  1.00 34.64           O  
ANISOU 1211  O   LEU A 181     4769   4321   4073   -137    177   -253
ATOM   1212  CB  LEU A 181       8.642 -11.276   3.863  1.00 33.78           C  
ANISOU 1212  CB  LEU A 181     4684   4157   3994   -235    357   -169
ATOM   1213  CG  LEU A 181      10.025 -11.867   3.805  1.00 39.32           C  
ANISOU 1213  CG  LEU A 181     5413   4806   4721   -284    433   -126
ATOM   1214  CD1 LEU A 181      11.194 -10.813   3.738  1.00 36.44           C  
ANISOU 1214  CD1 LEU A 181     5094   4362   4388   -272    433    -73
ATOM   1215  CD2 LEU A 181      10.288 -12.769   5.082  1.00 42.08           C  
ANISOU 1215  CD2 LEU A 181     5781   5186   5020   -299    478    -77
ATOM   1216  H   LEU A 181       8.507  -8.661   3.594  1.00 30.54           H  
ATOM   1217  HA  LEU A 181       8.767 -10.899   1.697  1.00 32.46           H  
ATOM   1218  HB3 LEU A 181       7.934 -12.097   3.981  1.00 33.78           H  
ATOM   1219  HB2 LEU A 181       8.508 -10.766   4.817  1.00 33.78           H  
ATOM   1220  HG  LEU A 181      10.175 -12.553   2.971  1.00 39.32           H  
ATOM   1221 HD11 LEU A 181      11.980 -11.124   4.426  1.00 36.44           H  
ATOM   1222 HD12 LEU A 181      11.634 -10.903   2.745  1.00 36.44           H  
ATOM   1223 HD13 LEU A 181      10.927  -9.847   4.166  1.00 36.44           H  
ATOM   1224 HD21 LEU A 181       9.315 -12.748   5.572  1.00 42.08           H  
ATOM   1225 HD22 LEU A 181      10.563 -13.787   4.806  1.00 42.08           H  
ATOM   1226 HD23 LEU A 181      11.041 -12.367   5.759  1.00 42.08           H  
ATOM   1227  N   ALA A 182       6.158 -11.705   1.970  1.00 31.70           N  
ANISOU 1227  N   ALA A 182     4347   3932   3764   -213    229   -341
ATOM   1228  CA  ALA A 182       4.718 -11.985   1.888  1.00 37.14           C  
ANISOU 1228  CA  ALA A 182     4999   4673   4438   -194    162   -418
ATOM   1229  C   ALA A 182       4.386 -12.825   3.161  1.00 38.83           C  
ANISOU 1229  C   ALA A 182     5168   4955   4632   -208    191   -449
ATOM   1230  O   ALA A 182       4.306 -14.092   3.071  1.00 46.64           O  
ANISOU 1230  O   ALA A 182     6127   5943   5650   -255    247   -479
ATOM   1231  CB  ALA A 182       4.319 -12.623   0.490  1.00 41.91           C  
ANISOU 1231  CB  ALA A 182     5590   5244   5088   -214    130   -489
ATOM   1232  H   ALA A 182       6.766 -12.410   1.578  1.00 31.70           H  
ATOM   1233  HA  ALA A 182       4.074 -11.118   2.038  1.00 37.14           H  
ATOM   1234  HB1 ALA A 182       4.478 -11.907  -0.317  1.00 41.91           H  
ATOM   1235  HB2 ALA A 182       4.918 -13.475   0.170  1.00 41.91           H  
ATOM   1236  HB3 ALA A 182       3.252 -12.820   0.386  1.00 41.91           H  
ATOM   1237  N   TYR A 183       4.382 -12.082   4.307  1.00 42.02           N  
ANISOU 1237  N   TYR A 183     5565   5417   4985   -169    157   -444
ATOM   1238  CA  TYR A 183       4.180 -12.503   5.627  1.00 49.80           C  
ANISOU 1238  CA  TYR A 183     6509   6471   5943   -180    188   -472
ATOM   1239  C   TYR A 183       2.911 -13.369   5.904  1.00 48.59           C  
ANISOU 1239  C   TYR A 183     6298   6366   5798   -168    128   -576
ATOM   1240  O   TYR A 183       1.904 -12.718   6.076  1.00 50.76           O  
ANISOU 1240  O   TYR A 183     6578   6653   6056   -123     41   -601
ATOM   1241  CB  TYR A 183       4.103 -11.226   6.547  1.00 44.39           C  
ANISOU 1241  CB  TYR A 183     5850   5821   5196   -145    187   -408
ATOM   1242  CG  TYR A 183       5.276 -10.302   6.467  1.00 41.39           C  
ANISOU 1242  CG  TYR A 183     5517   5405   4806   -169    262   -317
ATOM   1243  CD1 TYR A 183       6.472 -10.555   7.252  1.00 41.75           C  
ANISOU 1243  CD1 TYR A 183     5616   5386   4860   -151    255   -246
ATOM   1244  CD2 TYR A 183       5.144  -9.055   5.765  1.00 49.61           C  
ANISOU 1244  CD2 TYR A 183     6548   6473   5827   -211    338   -307
ATOM   1245  CE1 TYR A 183       7.443  -9.508   7.319  1.00 47.64           C  
ANISOU 1245  CE1 TYR A 183     6409   6093   5599   -169    313   -166
ATOM   1246  CE2 TYR A 183       6.175  -8.155   5.699  1.00 55.36           C  
ANISOU 1246  CE2 TYR A 183     7330   7162   6542   -236    400   -222
ATOM   1247  CZ  TYR A 183       7.292  -8.337   6.541  1.00 53.72           C  
ANISOU 1247  CZ  TYR A 183     7178   6886   6346   -211    382   -152
ATOM   1248  OH  TYR A 183       8.231  -7.343   6.648  1.00 61.90           O  
ANISOU 1248  OH  TYR A 183     8270   7877   7371   -231    433    -71
ATOM   1249  H   TYR A 183       4.577 -11.096   4.211  1.00 42.02           H  
ATOM   1250  HA  TYR A 183       5.003 -13.197   5.801  1.00 49.80           H  
ATOM   1251  HB3 TYR A 183       3.948 -11.352   7.619  1.00 44.39           H  
ATOM   1252  HB2 TYR A 183       3.257 -10.612   6.238  1.00 44.39           H  
ATOM   1253  HD1 TYR A 183       6.556 -11.452   7.847  1.00 41.75           H  
ATOM   1254  HD2 TYR A 183       4.301  -8.960   5.096  1.00 49.61           H  
ATOM   1255  HE1 TYR A 183       8.304  -9.607   7.963  1.00 47.64           H  
ATOM   1256  HE2 TYR A 183       6.062  -7.210   5.189  1.00 55.36           H  
ATOM   1257  HH  TYR A 183       7.832  -6.483   6.497  1.00 61.90           H  
ATOM   1258  N   SER A 184       2.985 -14.680   6.025  1.00 48.60           N  
ANISOU 1258  N   SER A 184     6245   6392   5827   -210    171   -640
ATOM   1259  CA  SER A 184       1.881 -15.603   6.194  1.00 55.83           C  
ANISOU 1259  CA  SER A 184     7099   7362   6753   -197    115   -747
ATOM   1260  C   SER A 184       1.182 -15.472   7.583  1.00 60.99           C  
ANISOU 1260  C   SER A 184     7734   8090   7348   -156     89   -754
ATOM   1261  O   SER A 184       0.014 -15.824   7.694  1.00 66.65           O  
ANISOU 1261  O   SER A 184     8429   8839   8057   -114      1   -817
ATOM   1262  CB  SER A 184       2.509 -16.994   6.089  1.00 54.49           C  
ANISOU 1262  CB  SER A 184     6869   7204   6630   -253    176   -815
ATOM   1263  OG  SER A 184       3.190 -17.224   4.869  1.00 55.92           O  
ANISOU 1263  OG  SER A 184     7072   7313   6863   -292    207   -799
ATOM   1264  H   SER A 184       3.805 -15.171   5.699  1.00 48.60           H  
ATOM   1265  HA  SER A 184       1.180 -15.541   5.361  1.00 55.83           H  
ATOM   1266  HB3 SER A 184       1.765 -17.774   6.253  1.00 54.49           H  
ATOM   1267  HB2 SER A 184       3.195 -17.096   6.930  1.00 54.49           H  
ATOM   1268  HG  SER A 184       3.784 -17.948   5.081  1.00 55.92           H  
ATOM   1269  N   ASN A 185       1.847 -14.955   8.575  1.00 60.27           N  
ANISOU 1269  N   ASN A 185     7658   8025   7215   -169    159   -691
ATOM   1270  CA  ASN A 185       1.265 -14.681   9.912  1.00 60.62           C  
ANISOU 1270  CA  ASN A 185     7694   8140   7200   -131    139   -689
ATOM   1271  C   ASN A 185       1.379 -13.165  10.122  1.00 52.76           C  
ANISOU 1271  C   ASN A 185     6766   7121   6159    -86    105   -595
ATOM   1272  O   ASN A 185       1.907 -12.646  11.110  1.00 52.52           O  
ANISOU 1272  O   ASN A 185     6779   7081   6097    -96    162   -511
ATOM   1273  CB  ASN A 185       1.952 -15.492  11.002  1.00  0.00           C  
ATOM   1274  CG  ASN A 185       1.560 -16.981  10.935  1.00  0.00           C  
ATOM   1275  OD1 ASN A 185       2.293 -17.813  10.407  1.00  0.00           O  
ATOM   1276  ND2 ASN A 185       0.407 -17.448  11.471  1.00  0.00           N  
ATOM   1277  H   ASN A 185       2.805 -14.673   8.419  1.00 60.27           H  
ATOM   1278  HA  ASN A 185       0.214 -14.970   9.920  1.00 60.62           H  
ATOM   1279  HB3 ASN A 185       1.776 -15.167  12.028  1.00  0.00           H  
ATOM   1280  HB2 ASN A 185       3.036 -15.499  10.895  1.00  0.00           H  
ATOM   1281 HD22 ASN A 185       0.267 -18.438  11.615  1.00  0.00           H  
ATOM   1282 HD21 ASN A 185      -0.193 -16.734  11.858  1.00  0.00           H  
ATOM   1283  N   VAL A 186       0.836 -12.443   9.158  1.00 45.49           N  
ATOM   1284  CA  VAL A 186       0.819 -11.012   8.881  1.00 46.48           C  
ATOM   1285  C   VAL A 186       1.974 -10.043   9.238  1.00 46.57           C  
ATOM   1286  O   VAL A 186       2.205  -8.991   8.641  1.00 47.48           O  
ATOM   1287  CB  VAL A 186      -0.533 -10.453   9.426  1.00  0.00           C  
ATOM   1288  CG1 VAL A 186      -1.673 -11.208   8.699  1.00  0.00           C  
ATOM   1289  CG2 VAL A 186      -0.624 -10.372  10.942  1.00  0.00           C  
ATOM   1290  H   VAL A 186       0.360 -12.906   8.397  1.00 45.49           H  
ATOM   1291  HA  VAL A 186       0.782 -11.017   7.791  1.00 46.48           H  
ATOM   1292  HB  VAL A 186      -0.578  -9.427   9.061  1.00  0.00           H  
ATOM   1293 HG11 VAL A 186      -2.532 -10.557   8.867  1.00  0.00           H  
ATOM   1294 HG12 VAL A 186      -1.430 -11.160   7.638  1.00  0.00           H  
ATOM   1295 HG13 VAL A 186      -1.888 -12.204   9.084  1.00  0.00           H  
ATOM   1296 HG21 VAL A 186      -1.497  -9.771  11.196  1.00  0.00           H  
ATOM   1297 HG22 VAL A 186      -0.700 -11.243  11.593  1.00  0.00           H  
ATOM   1298 HG23 VAL A 186       0.222  -9.747  11.229  1.00  0.00           H  
ATOM   1299  N   GLN A 187       2.709 -10.329  10.277  1.00 46.56           N  
ATOM   1300  CA  GLN A 187       3.633  -9.489  11.038  1.00 46.60           C  
ATOM   1301  C   GLN A 187       4.899 -10.290  11.283  1.00 45.94           C  
ATOM   1302  O   GLN A 187       5.838  -9.756  11.763  1.00 45.45           O  
ATOM   1303  CB  GLN A 187       2.931  -8.936  12.276  1.00  0.00           C  
ATOM   1304  CG  GLN A 187       3.699  -8.190  13.413  1.00  0.00           C  
ATOM   1305  CD  GLN A 187       2.754  -7.699  14.468  1.00  0.00           C  
ATOM   1306  OE1 GLN A 187       1.546  -7.744  14.281  1.00  0.00           O  
ATOM   1307  NE2 GLN A 187       3.298  -7.246  15.583  1.00  0.00           N  
ATOM   1308  H   GLN A 187       2.395 -11.206  10.667  1.00 46.56           H  
ATOM   1309  HA  GLN A 187       3.944  -8.675  10.384  1.00 46.60           H  
ATOM   1310  HB3 GLN A 187       2.311  -9.698  12.749  1.00  0.00           H  
ATOM   1311  HB2 GLN A 187       2.180  -8.240  11.904  1.00  0.00           H  
ATOM   1312  HG3 GLN A 187       4.239  -7.339  12.999  1.00  0.00           H  
ATOM   1313  HG2 GLN A 187       4.406  -8.934  13.780  1.00  0.00           H  
ATOM   1314 HE22 GLN A 187       2.675  -7.034  16.349  1.00  0.00           H  
ATOM   1315 HE21 GLN A 187       4.283  -7.143  15.782  1.00  0.00           H  
ATOM   1316  N   GLU A 188       4.861 -11.626  11.019  1.00 45.12           N  
ATOM   1317  CA  GLU A 188       5.857 -12.637  11.427  1.00 45.15           C  
ATOM   1318  C   GLU A 188       6.573 -13.152  10.213  1.00 44.68           C  
ATOM   1319  O   GLU A 188       5.937 -13.267   9.197  1.00 44.85           O  
ATOM   1320  CB  GLU A 188       5.113 -13.718  12.169  1.00  0.00           C  
ATOM   1321  CG  GLU A 188       5.986 -14.891  12.729  1.00  0.00           C  
ATOM   1322  CD  GLU A 188       7.131 -14.529  13.657  1.00  0.00           C  
ATOM   1323  OE1 GLU A 188       6.956 -13.714  14.627  1.00  0.00           O  
ATOM   1324  OE2 GLU A 188       8.226 -15.015  13.438  1.00  0.00           O1-
ATOM   1325  H   GLU A 188       3.974 -12.078  10.847  1.00 45.12           H  
ATOM   1326  HA  GLU A 188       6.506 -12.212  12.193  1.00 45.15           H  
ATOM   1327  HB3 GLU A 188       4.312 -14.131  11.556  1.00  0.00           H  
ATOM   1328  HB2 GLU A 188       4.690 -13.159  13.004  1.00  0.00           H  
ATOM   1329  HG3 GLU A 188       6.290 -15.526  11.896  1.00  0.00           H  
ATOM   1330  HG2 GLU A 188       5.290 -15.503  13.304  1.00  0.00           H  
ATOM   1331  N   ARG A 189       7.896 -13.387  10.446  1.00 43.43           N  
ATOM   1332  CA  ARG A 189       8.930 -13.731   9.439  1.00 42.93           C  
ATOM   1333  C   ARG A 189       8.635 -14.930   8.513  1.00 42.14           C  
ATOM   1334  O   ARG A 189       9.274 -15.061   7.466  1.00 42.83           O  
ATOM   1335  CB  ARG A 189      10.135 -14.119  10.300  1.00  0.00           C  
ATOM   1336  CG  ARG A 189      10.682 -13.121  11.382  1.00  0.00           C  
ATOM   1337  CD  ARG A 189      11.928 -13.580  12.200  1.00  0.00           C  
ATOM   1338  NE  ARG A 189      11.463 -14.689  13.046  1.00  0.00           N  
ATOM   1339  CZ  ARG A 189      11.945 -15.944  12.941  1.00  0.00           C  
ATOM   1340  NH1 ARG A 189      13.156 -16.242  12.424  1.00  0.00           N  
ATOM   1341  NH2 ARG A 189      11.231 -16.956  13.412  1.00  0.00           N1+
ATOM   1342  H   ARG A 189       8.185 -13.669  11.372  1.00 43.43           H  
ATOM   1343  HA  ARG A 189       9.121 -12.869   8.799  1.00 42.93           H  
ATOM   1344  HB3 ARG A 189      10.923 -14.290   9.567  1.00  0.00           H  
ATOM   1345  HB2 ARG A 189      10.004 -15.144  10.647  1.00  0.00           H  
ATOM   1346  HG3 ARG A 189       9.920 -12.521  11.879  1.00  0.00           H  
ATOM   1347  HG2 ARG A 189      11.120 -12.437  10.656  1.00  0.00           H  
ATOM   1348  HD3 ARG A 189      12.278 -12.739  12.798  1.00  0.00           H  
ATOM   1349  HD2 ARG A 189      12.738 -13.827  11.515  1.00  0.00           H  
ATOM   1350  HE  ARG A 189      10.596 -14.510  13.531  1.00  0.00           H  
ATOM   1351 HH12 ARG A 189      13.507 -17.168  12.222  1.00  0.00           H  
ATOM   1352 HH11 ARG A 189      13.733 -15.449  12.184  1.00  0.00           H  
ATOM   1353 HH22 ARG A 189      11.398 -17.879  13.038  1.00  0.00           H  
ATOM   1354 HH21 ARG A 189      10.310 -16.675  13.717  1.00  0.00           H  
ATOM   1355  N   GLU A 190       7.700 -15.718   8.978  1.00 42.35           N  
ATOM   1356  CA  GLU A 190       7.023 -16.767   8.226  1.00 41.75           C  
ATOM   1357  C   GLU A 190       6.501 -16.227   6.818  1.00 41.87           C  
ATOM   1358  O   GLU A 190       5.558 -15.468   6.715  1.00 42.26           O  
ATOM   1359  CB  GLU A 190       5.772 -17.275   9.020  1.00  0.00           C  
ATOM   1360  CG  GLU A 190       5.120 -18.528   8.292  1.00  0.00           C  
ATOM   1361  CD  GLU A 190       5.694 -19.927   8.811  1.00  0.00           C  
ATOM   1362  OE1 GLU A 190       6.792 -19.911   9.452  1.00  0.00           O  
ATOM   1363  OE2 GLU A 190       5.101 -20.957   8.457  1.00  0.00           O1-
ATOM   1364  H   GLU A 190       7.401 -15.554   9.929  1.00 42.35           H  
ATOM   1365  HA  GLU A 190       7.694 -17.573   7.927  1.00 41.75           H  
ATOM   1366  HB3 GLU A 190       5.116 -16.408   9.089  1.00  0.00           H  
ATOM   1367  HB2 GLU A 190       6.052 -17.596  10.023  1.00  0.00           H  
ATOM   1368  HG3 GLU A 190       5.196 -18.493   7.205  1.00  0.00           H  
ATOM   1369  HG2 GLU A 190       4.067 -18.581   8.567  1.00  0.00           H  
ATOM   1370  N   ALA A 191       7.203 -16.615   5.725  1.00 50.45           N  
ANISOU 1370  N   ALA A 191     6551   6529   6088   -377    469   -460
ATOM   1371  CA  ALA A 191       7.022 -16.184   4.343  1.00 47.38           C  
ANISOU 1371  CA  ALA A 191     6219   6057   5727   -372    464   -398
ATOM   1372  C   ALA A 191       7.780 -17.073   3.351  1.00 47.58           C  
ANISOU 1372  C   ALA A 191     6239   6031   5810   -433    521   -412
ATOM   1373  O   ALA A 191       8.690 -17.824   3.769  1.00 52.72           O  
ANISOU 1373  O   ALA A 191     6921   6651   6458   -476    591   -356
ATOM   1374  CB  ALA A 191       7.532 -14.740   4.199  1.00 56.25           C  
ANISOU 1374  CB  ALA A 191     7408   7156   6807   -355    485   -294
ATOM   1375  H   ALA A 191       8.005 -17.214   5.858  1.00 50.45           H  
ATOM   1376  HA  ALA A 191       5.953 -16.288   4.157  1.00 47.38           H  
ATOM   1377  HB1 ALA A 191       8.622 -14.741   4.203  1.00 56.25           H  
ATOM   1378  HB2 ALA A 191       7.276 -14.395   3.197  1.00 56.25           H  
ATOM   1379  HB3 ALA A 191       7.235 -14.061   4.999  1.00 56.25           H  
ATOM   1380  N   GLU A 192       7.486 -16.925   2.087  1.00 44.13           N  
ANISOU 1380  N   GLU A 192     5765   5580   5422   -437    484   -487
ATOM   1381  CA  GLU A 192       8.028 -17.868   1.082  1.00 44.56           C  
ANISOU 1381  CA  GLU A 192     5812   5582   5537   -490    524   -509
ATOM   1382  C   GLU A 192       8.540 -17.029  -0.147  1.00 38.41           C  
ANISOU 1382  C   GLU A 192     5073   4726   4794   -472    486   -491
ATOM   1383  O   GLU A 192       9.575 -17.314  -0.765  1.00 39.58           O  
ANISOU 1383  O   GLU A 192     5232   4817   4988   -512    524   -486
ATOM   1384  CB  GLU A 192       7.005 -18.880   0.697  1.00 45.25           C  
ANISOU 1384  CB  GLU A 192     5823   5709   5660   -515    515   -619
ATOM   1385  CG  GLU A 192       7.488 -19.799  -0.410  1.00 55.29           C  
ANISOU 1385  CG  GLU A 192     7077   6934   6998   -571    555   -654
ATOM   1386  CD  GLU A 192       6.400 -20.936  -0.663  1.00 65.53           C  
ANISOU 1386  CD  GLU A 192     8292   8273   8332   -588    534   -771
ATOM   1387  OE1 GLU A 192       6.707 -22.024  -0.136  1.00 66.77           O  
ANISOU 1387  OE1 GLU A 192     8403   8505   8462   -568    513   -820
ATOM   1388  OE2 GLU A 192       5.223 -20.791  -0.994  1.00 66.34           O1-
ANISOU 1388  OE2 GLU A 192     8377   8335   8495   -619    535   -818
ATOM   1389  H   GLU A 192       6.678 -16.340   1.932  1.00 44.13           H  
ATOM   1390  HA  GLU A 192       8.931 -18.393   1.393  1.00 44.56           H  
ATOM   1391  HB3 GLU A 192       6.088 -18.373   0.396  1.00 45.25           H  
ATOM   1392  HB2 GLU A 192       6.920 -19.495   1.593  1.00 45.25           H  
ATOM   1393  HG3 GLU A 192       8.441 -20.246  -0.129  1.00 55.29           H  
ATOM   1394  HG2 GLU A 192       7.724 -19.193  -1.285  1.00 55.29           H  
ATOM   1395  N   PHE A 193       7.618 -16.114  -0.454  1.00 37.41           N  
ANISOU 1395  N   PHE A 193     4970   4597   4646   -415    415   -481
ATOM   1396  CA  PHE A 193       7.718 -15.170  -1.525  1.00 37.63           C  
ANISOU 1396  CA  PHE A 193     5038   4558   4701   -398    381   -466
ATOM   1397  C   PHE A 193       7.763 -13.770  -0.948  1.00 30.42           C  
ANISOU 1397  C   PHE A 193     4170   3641   3747   -348    350   -399
ATOM   1398  O   PHE A 193       7.420 -13.621   0.223  1.00 32.42           O  
ANISOU 1398  O   PHE A 193     4419   3947   3952   -317    334   -381
ATOM   1399  CB  PHE A 193       6.586 -15.410  -2.459  1.00 39.63           C  
ANISOU 1399  CB  PHE A 193     5269   4808   4980   -389    311   -552
ATOM   1400  CG  PHE A 193       6.631 -16.641  -3.263  1.00 43.15           C  
ANISOU 1400  CG  PHE A 193     5671   5248   5476   -435    332   -623
ATOM   1401  CD1 PHE A 193       6.171 -17.893  -2.826  1.00 45.39           C  
ANISOU 1401  CD1 PHE A 193     5894   5595   5758   -452    343   -681
ATOM   1402  CD2 PHE A 193       7.172 -16.514  -4.562  1.00 48.16           C  
ANISOU 1402  CD2 PHE A 193     6323   5814   6160   -462    338   -637
ATOM   1403  CE1 PHE A 193       6.272 -19.004  -3.670  1.00 48.95           C  
ANISOU 1403  CE1 PHE A 193     6297   6040   6260   -495    361   -753
ATOM   1404  CE2 PHE A 193       7.155 -17.603  -5.430  1.00 46.86           C  
ANISOU 1404  CE2 PHE A 193     6117   5641   6045   -504    354   -705
ATOM   1405  CZ  PHE A 193       6.780 -18.847  -4.940  1.00 45.32           C  
ANISOU 1405  CZ  PHE A 193     5857   5509   5852   -520    364   -764
ATOM   1406  H   PHE A 193       6.772 -16.217   0.089  1.00 37.41           H  
ATOM   1407  HA  PHE A 193       8.660 -15.335  -2.048  1.00 37.63           H  
ATOM   1408  HB3 PHE A 193       6.533 -14.515  -3.079  1.00 39.63           H  
ATOM   1409  HB2 PHE A 193       5.664 -15.358  -1.881  1.00 39.63           H  
ATOM   1410  HD1 PHE A 193       5.733 -18.053  -1.852  1.00 45.39           H  
ATOM   1411  HD2 PHE A 193       7.560 -15.559  -4.885  1.00 48.16           H  
ATOM   1412  HE1 PHE A 193       5.965 -20.000  -3.385  1.00 48.95           H  
ATOM   1413  HE2 PHE A 193       7.635 -17.575  -6.397  1.00 46.86           H  
ATOM   1414  HZ  PHE A 193       6.968 -19.743  -5.513  1.00 45.32           H  
ATOM   1415  N   GLY A 194       8.042 -12.791  -1.744  1.00 31.24           N  
ANISOU 1415  N   GLY A 194     4314   3681   3873   -338    341   -368
ATOM   1416  CA  GLY A 194       8.036 -11.403  -1.291  1.00 27.05           C  
ANISOU 1416  CA  GLY A 194     3821   3143   3314   -291    309   -316
ATOM   1417  C   GLY A 194       8.255 -10.440  -2.479  1.00 28.70           C  
ANISOU 1417  C   GLY A 194     4062   3288   3555   -286    291   -315
ATOM   1418  O   GLY A 194       8.103 -10.883  -3.621  1.00 26.69           O  
ANISOU 1418  O   GLY A 194     3803   2999   3340   -315    293   -361
ATOM   1419  H   GLY A 194       8.347 -12.868  -2.704  1.00 31.24           H  
ATOM   1420  HA3 GLY A 194       8.799 -11.083  -0.581  1.00 27.05           H  
ATOM   1421  HA2 GLY A 194       7.112 -11.092  -0.803  1.00 27.05           H  
ATOM   1422  N   THR A 195       8.627  -9.172  -2.208  1.00 28.66           N  
ANISOU 1422  N   THR A 195     4088   3268   3533   -249    275   -265
ATOM   1423  CA  THR A 195       8.715  -8.080  -3.146  1.00 33.70           C  
ANISOU 1423  CA  THR A 195     4756   3849   4199   -244    266   -260
ATOM   1424  C   THR A 195       9.976  -7.291  -2.875  1.00 30.66           C  
ANISOU 1424  C   THR A 195     4400   3431   3817   -221    294   -185
ATOM   1425  O   THR A 195      10.384  -6.924  -1.749  1.00 31.45           O  
ANISOU 1425  O   THR A 195     4503   3561   3884   -195    294   -139
ATOM   1426  CB  THR A 195       7.495  -7.068  -3.068  1.00 34.44           C  
ANISOU 1426  CB  THR A 195     4855   3961   4270   -219    197   -298
ATOM   1427  OG1 THR A 195       6.283  -7.703  -3.547  1.00 37.47           O  
ANISOU 1427  OG1 THR A 195     5218   4366   4654   -239    162   -372
ATOM   1428  CG2 THR A 195       7.618  -5.818  -3.938  1.00 30.10           C  
ANISOU 1428  CG2 THR A 195     4337   3354   3745   -219    197   -294
ATOM   1429  H   THR A 195       8.631  -8.834  -1.256  1.00 28.66           H  
ATOM   1430  HA  THR A 195       8.700  -8.478  -4.160  1.00 33.70           H  
ATOM   1431  HB  THR A 195       7.355  -6.794  -2.022  1.00 34.44           H  
ATOM   1432  HG1 THR A 195       5.552  -7.377  -3.017  1.00 37.47           H  
ATOM   1433 HG21 THR A 195       6.790  -5.168  -3.652  1.00 30.10           H  
ATOM   1434 HG22 THR A 195       8.483  -5.171  -3.795  1.00 30.10           H  
ATOM   1435 HG23 THR A 195       7.591  -6.003  -5.012  1.00 30.10           H  
ATOM   1436  N   THR A 196      10.691  -6.980  -3.920  1.00 34.24           N  
ANISOU 1436  N   THR A 196     4876   3820   4312   -229    314   -175
ATOM   1437  CA  THR A 196      11.894  -6.138  -3.957  1.00 32.98           C  
ANISOU 1437  CA  THR A 196     4744   3621   4166   -204    334   -114
ATOM   1438  C   THR A 196      11.324  -4.682  -4.213  1.00 31.41           C  
ANISOU 1438  C   THR A 196     4552   3426   3956   -164    292   -113
ATOM   1439  O   THR A 196      10.586  -4.406  -5.119  1.00 34.10           O  
ANISOU 1439  O   THR A 196     4888   3774   4293   -169    261   -162
ATOM   1440  CB  THR A 196      12.744  -6.580  -5.151  1.00 27.95           C  
ANISOU 1440  CB  THR A 196     4124   2910   3584   -231    378   -107
ATOM   1441  OG1 THR A 196      12.142  -6.627  -6.462  1.00 32.36           O  
ANISOU 1441  OG1 THR A 196     4687   3441   4169   -239    364   -154
ATOM   1442  CG2 THR A 196      13.335  -7.961  -4.965  1.00 32.34           C  
ANISOU 1442  CG2 THR A 196     4673   3462   4154   -279    419   -116
ATOM   1443  H   THR A 196      10.365  -7.219  -4.845  1.00 34.24           H  
ATOM   1444  HA  THR A 196      12.420  -6.171  -3.003  1.00 32.98           H  
ATOM   1445  HB  THR A 196      13.596  -5.903  -5.101  1.00 27.95           H  
ATOM   1446  HG1 THR A 196      11.461  -7.293  -6.576  1.00 32.36           H  
ATOM   1447 HG21 THR A 196      14.297  -7.799  -5.452  1.00 32.34           H  
ATOM   1448 HG22 THR A 196      13.531  -8.200  -3.920  1.00 32.34           H  
ATOM   1449 HG23 THR A 196      12.727  -8.763  -5.385  1.00 32.34           H  
ATOM   1450  N   ALA A 197      11.640  -3.786  -3.268  1.00 31.98           N  
ANISOU 1450  N   ALA A 197     4637   3490   4024   -127    291    -59
ATOM   1451  CA  ALA A 197      11.096  -2.437  -3.200  1.00 27.68           C  
ANISOU 1451  CA  ALA A 197     4094   2955   3469    -88    253    -55
ATOM   1452  C   ALA A 197      12.178  -1.424  -3.430  1.00 30.49           C  
ANISOU 1452  C   ALA A 197     4467   3253   3865    -65    273    -17
ATOM   1453  O   ALA A 197      13.144  -1.541  -2.708  1.00 30.82           O  
ANISOU 1453  O   ALA A 197     4524   3276   3910    -52    289     36
ATOM   1454  CB  ALA A 197      10.326  -2.335  -1.871  1.00 36.70           C  
ANISOU 1454  CB  ALA A 197     5227   4160   4556    -54    212    -35
ATOM   1455  H   ALA A 197      12.038  -4.125  -2.404  1.00 31.98           H  
ATOM   1456  HA  ALA A 197      10.313  -2.263  -3.938  1.00 27.68           H  
ATOM   1457  HB1 ALA A 197      10.823  -2.653  -0.955  1.00 36.70           H  
ATOM   1458  HB2 ALA A 197       9.952  -1.322  -1.720  1.00 36.70           H  
ATOM   1459  HB3 ALA A 197       9.443  -2.972  -1.923  1.00 36.70           H  
ATOM   1460  N   GLU A 198      12.009  -0.516  -4.399  1.00 33.26           N  
ANISOU 1460  N   GLU A 198     4817   3574   4245    -61    269    -45
ATOM   1461  CA  GLU A 198      13.092   0.447  -4.778  1.00 35.99           C  
ANISOU 1461  CA  GLU A 198     5172   3862   4640    -40    287    -24
ATOM   1462  C   GLU A 198      12.799   1.822  -4.229  1.00 36.11           C  
ANISOU 1462  C   GLU A 198     5176   3894   4649      4    253    -19
ATOM   1463  O   GLU A 198      11.633   2.294  -4.311  1.00 29.09           O  
ANISOU 1463  O   GLU A 198     4275   3032   3744     -2    233    -60
ATOM   1464  CB  GLU A 198      13.185   0.410  -6.275  1.00 41.82           C  
ANISOU 1464  CB  GLU A 198     5914   4552   5425    -72    318    -68
ATOM   1465  CG  GLU A 198      14.384   1.166  -6.726  1.00 46.54           C  
ANISOU 1465  CG  GLU A 198     6522   5082   6080    -55    342    -49
ATOM   1466  CD  GLU A 198      14.023   1.864  -8.028  1.00 50.51           C  
ANISOU 1466  CD  GLU A 198     7027   5539   6624    -86    372    -98
ATOM   1467  OE1 GLU A 198      13.474   2.942  -7.875  1.00 48.98           O  
ANISOU 1467  OE1 GLU A 198     6824   5355   6431    -90    365   -142
ATOM   1468  OE2 GLU A 198      14.130   1.339  -9.133  1.00 56.06           O1-
ANISOU 1468  OE2 GLU A 198     7745   6197   7359   -109    402    -91
ATOM   1469  H   GLU A 198      11.064  -0.454  -4.749  1.00 33.26           H  
ATOM   1470  HA  GLU A 198      14.005   0.038  -4.348  1.00 35.99           H  
ATOM   1471  HB3 GLU A 198      12.243   0.835  -6.622  1.00 41.82           H  
ATOM   1472  HB2 GLU A 198      13.254  -0.631  -6.589  1.00 41.82           H  
ATOM   1473  HG3 GLU A 198      15.235   0.497  -6.852  1.00 46.54           H  
ATOM   1474  HG2 GLU A 198      14.773   1.840  -5.963  1.00 46.54           H  
ATOM   1475  N   ILE A 199      13.792   2.487  -3.625  1.00 37.30           N  
ANISOU 1475  N   ILE A 199     5334   4026   4813     45    245     30
ATOM   1476  CA  ILE A 199      13.826   3.919  -3.307  1.00 34.53           C  
ANISOU 1476  CA  ILE A 199     4969   3687   4464     90    211     35
ATOM   1477  C   ILE A 199      13.909   4.734  -4.594  1.00 32.57           C  
ANISOU 1477  C   ILE A 199     4706   3403   4266     87    226    -10
ATOM   1478  O   ILE A 199      14.966   4.635  -5.262  1.00 42.19           O  
ANISOU 1478  O   ILE A 199     5932   4563   5535     81    257    -14
ATOM   1479  CB  ILE A 199      15.073   4.326  -2.357  1.00 32.86           C  
ANISOU 1479  CB  ILE A 199     4772   3453   4259    136    195     95
ATOM   1480  CG1 ILE A 199      14.996   3.509  -1.055  1.00 29.74           C  
ANISOU 1480  CG1 ILE A 199     4393   3100   3805    135    182    136
ATOM   1481  CG2 ILE A 199      15.100   5.825  -2.007  1.00 33.61           C  
ANISOU 1481  CG2 ILE A 199     4848   3554   4369    185    158     94
ATOM   1482  CD1 ILE A 199      16.386   3.504  -0.265  1.00 31.73           C  
ANISOU 1482  CD1 ILE A 199     4677   3321   4059    167    173    200
ATOM   1483  H   ILE A 199      14.706   2.088  -3.464  1.00 37.30           H  
ATOM   1484  HA  ILE A 199      12.870   4.150  -2.836  1.00 34.53           H  
ATOM   1485  HB  ILE A 199      16.027   4.166  -2.858  1.00 32.86           H  
ATOM   1486 HG13 ILE A 199      14.751   2.472  -1.282  1.00 29.74           H  
ATOM   1487 HG12 ILE A 199      14.212   3.949  -0.439  1.00 29.74           H  
ATOM   1488 HG21 ILE A 199      15.890   6.146  -1.328  1.00 33.61           H  
ATOM   1489 HG22 ILE A 199      15.211   6.406  -2.923  1.00 33.61           H  
ATOM   1490 HG23 ILE A 199      14.140   6.083  -1.559  1.00 33.61           H  
ATOM   1491 HD11 ILE A 199      16.647   2.475  -0.021  1.00 31.73           H  
ATOM   1492 HD12 ILE A 199      17.172   4.006  -0.829  1.00 31.73           H  
ATOM   1493 HD13 ILE A 199      16.302   4.016   0.694  1.00 31.73           H  
ATOM   1494  N   TYR A 200      12.897   5.478  -4.955  1.00 28.05           N  
ANISOU 1494  N   TYR A 200     4114   2865   3677     89    206    -45
ATOM   1495  CA  TYR A 200      12.828   6.403  -6.147  1.00 36.36           C  
ANISOU 1495  CA  TYR A 200     5151   3893   4773     86    222    -90
ATOM   1496  C   TYR A 200      13.157   7.783  -5.694  1.00 39.25           C  
ANISOU 1496  C   TYR A 200     5491   4272   5151    130    194    -88
ATOM   1497  O   TYR A 200      13.452   8.507  -6.589  1.00 44.00           O  
ANISOU 1497  O   TYR A 200     6072   4852   5795    130    211   -128
ATOM   1498  CB  TYR A 200      11.448   6.263  -6.859  1.00 40.17           C  
ANISOU 1498  CB  TYR A 200     5636   4397   5229     34    232   -148
ATOM   1499  CG  TYR A 200      10.184   6.882  -6.348  1.00 28.96           C  
ANISOU 1499  CG  TYR A 200     4215   3040   3749     28    190   -158
ATOM   1500  CD1 TYR A 200       9.862   8.255  -6.735  1.00 29.82           C  
ANISOU 1500  CD1 TYR A 200     4308   3170   3854     38    174   -180
ATOM   1501  CD2 TYR A 200       9.249   6.136  -5.585  1.00 32.50           C  
ANISOU 1501  CD2 TYR A 200     4678   3526   4145     12    167   -150
ATOM   1502  CE1 TYR A 200       8.696   8.916  -6.230  1.00 34.76           C  
ANISOU 1502  CE1 TYR A 200     4936   3849   4422     31    132   -188
ATOM   1503  CE2 TYR A 200       8.087   6.777  -5.149  1.00 38.36           C  
ANISOU 1503  CE2 TYR A 200     5421   4321   4832     10    122   -161
ATOM   1504  CZ  TYR A 200       7.899   8.206  -5.391  1.00 34.99           C  
ANISOU 1504  CZ  TYR A 200     4984   3912   4400     19    104   -178
ATOM   1505  OH  TYR A 200       6.843   8.809  -4.825  1.00 43.11           O  
ANISOU 1505  OH  TYR A 200     6018   4990   5372     14     56   -188
ATOM   1506  H   TYR A 200      12.026   5.511  -4.445  1.00 28.05           H  
ATOM   1507  HA  TYR A 200      13.579   6.051  -6.855  1.00 36.36           H  
ATOM   1508  HB3 TYR A 200      11.139   5.218  -6.852  1.00 40.17           H  
ATOM   1509  HB2 TYR A 200      11.558   6.623  -7.881  1.00 40.17           H  
ATOM   1510  HD1 TYR A 200      10.498   8.848  -7.375  1.00 29.82           H  
ATOM   1511  HD2 TYR A 200       9.477   5.101  -5.382  1.00 32.50           H  
ATOM   1512  HE1 TYR A 200       8.465   9.916  -6.568  1.00 34.76           H  
ATOM   1513  HE2 TYR A 200       7.409   6.301  -4.455  1.00 38.36           H  
ATOM   1514  HH  TYR A 200       6.031   8.777  -5.335  1.00 43.11           H  
ATOM   1515  N   ALA A 201      13.070   8.067  -4.357  1.00 43.66           N  
ANISOU 1515  N   ALA A 201     6049   4863   5677    167    153    -46
ATOM   1516  CA  ALA A 201      13.435   9.358  -3.797  1.00 40.94           C  
ANISOU 1516  CA  ALA A 201     5680   4528   5349    213    121    -41
ATOM   1517  C   ALA A 201      13.812   9.396  -2.290  1.00 38.58           C  
ANISOU 1517  C   ALA A 201     5394   4231   5033    261     84     24
ATOM   1518  O   ALA A 201      13.371   8.530  -1.521  1.00 31.62           O  
ANISOU 1518  O   ALA A 201     4536   3380   4100    252     73     56
ATOM   1519  CB  ALA A 201      12.367  10.433  -4.040  1.00 37.14           C  
ANISOU 1519  CB  ALA A 201     5182   4102   4826    197     98    -75
ATOM   1520  H   ALA A 201      12.738   7.406  -3.669  1.00 43.66           H  
ATOM   1521  HA  ALA A 201      14.425   9.520  -4.223  1.00 40.94           H  
ATOM   1522  HB1 ALA A 201      12.815  11.388  -3.763  1.00 37.14           H  
ATOM   1523  HB2 ALA A 201      12.036  10.511  -5.075  1.00 37.14           H  
ATOM   1524  HB3 ALA A 201      11.469  10.159  -3.486  1.00 37.14           H  
ATOM   1525  N   TYR A 202      14.544  10.414  -1.830  1.00 46.61           N  
ANISOU 1525  N   TYR A 202     6399   5217   6095    311     63     38
ATOM   1526  CA  TYR A 202      15.100  10.529  -0.464  1.00 44.16           C  
ANISOU 1526  CA  TYR A 202     6111   4888   5778    358     29    100
ATOM   1527  C   TYR A 202      15.121  11.993   0.022  1.00 42.74           C  
ANISOU 1527  C   TYR A 202     5905   4714   5622    413    -18    100
ATOM   1528  O   TYR A 202      15.131  12.959  -0.761  1.00 51.33           O  
ANISOU 1528  O   TYR A 202     6953   5791   6758    420    -12     51
ATOM   1529  CB  TYR A 202      16.553   9.880  -0.545  1.00 51.14           C  
ANISOU 1529  CB  TYR A 202     7022   5699   6709    365     50    123
ATOM   1530  CG  TYR A 202      17.503   9.743   0.643  1.00 51.80           C  
ANISOU 1530  CG  TYR A 202     7147   5758   6775    401     17    192
ATOM   1531  CD1 TYR A 202      16.995   9.368   1.929  1.00 62.17           C  
ANISOU 1531  CD1 TYR A 202     8498   7097   8027    376     25    234
ATOM   1532  CD2 TYR A 202      18.855  10.036   0.534  1.00 54.49           C  
ANISOU 1532  CD2 TYR A 202     7492   6049   7162    459    -21    211
ATOM   1533  CE1 TYR A 202      17.848   9.372   3.060  1.00 66.55           C  
ANISOU 1533  CE1 TYR A 202     9098   7630   8559    401      1    297
ATOM   1534  CE2 TYR A 202      19.735   9.860   1.557  1.00 54.97           C  
ANISOU 1534  CE2 TYR A 202     7602   6082   7201    488    -54    275
ATOM   1535  CZ  TYR A 202      19.185   9.599   2.813  1.00 65.44           C  
ANISOU 1535  CZ  TYR A 202     8971   7436   8459    456    -41    320
ATOM   1536  OH  TYR A 202      19.998   9.505   3.912  1.00 68.75           O  
ANISOU 1536  OH  TYR A 202     9446   7827   8849    479    -69    384
ATOM   1537  H   TYR A 202      14.624  11.157  -2.508  1.00 46.61           H  
ATOM   1538  HA  TYR A 202      14.469   9.955   0.215  1.00 44.16           H  
ATOM   1539  HB3 TYR A 202      17.005  10.502  -1.318  1.00 51.14           H  
ATOM   1540  HB2 TYR A 202      16.420   8.834  -0.821  1.00 51.14           H  
ATOM   1541  HD1 TYR A 202      15.922   9.250   1.962  1.00 62.17           H  
ATOM   1542  HD2 TYR A 202      19.195  10.395  -0.427  1.00 54.49           H  
ATOM   1543  HE1 TYR A 202      17.544   9.143   4.070  1.00 66.55           H  
ATOM   1544  HE2 TYR A 202      20.800   9.989   1.427  1.00 54.97           H  
ATOM   1545  HH  TYR A 202      20.691  10.163   4.006  1.00 68.75           H  
ATOM   1546  N   ARG A 203      15.186  12.163   1.352  1.00 40.41           N  
ANISOU 1546  N   ARG A 203     5629   4434   5290    451    -63    151
ATOM   1547  CA  ARG A 203      15.189  13.450   2.076  1.00 44.75           C  
ANISOU 1547  CA  ARG A 203     6157   4986   5860    507   -115    156
ATOM   1548  C   ARG A 203      15.779  13.072   3.441  1.00 40.43           C  
ANISOU 1548  C   ARG A 203     5652   4433   5275    547   -159    225
ATOM   1549  O   ARG A 203      15.256  12.262   4.170  1.00 33.03           O  
ANISOU 1549  O   ARG A 203     4741   3540   4268    528   -162    255
ATOM   1550  CB  ARG A 203      13.778  14.062   2.106  1.00 46.36           C  
ANISOU 1550  CB  ARG A 203     6324   5255   6036    496   -130    120
ATOM   1551  CG  ARG A 203      13.239  14.824   3.374  1.00 54.21           C  
ANISOU 1551  CG  ARG A 203     7302   6265   7032    551   -191    136
ATOM   1552  CD  ARG A 203      12.098  15.783   3.080  1.00 52.41           C  
ANISOU 1552  CD  ARG A 203     7060   6111   6744    533   -213    123
ATOM   1553  NE  ARG A 203      12.336  16.970   2.198  1.00 55.16           N  
ANISOU 1553  NE  ARG A 203     7359   6474   7125    531   -218     69
ATOM   1554  CZ  ARG A 203      12.888  18.119   2.631  1.00 59.90           C  
ANISOU 1554  CZ  ARG A 203     7932   7081   7748    577   -265     69
ATOM   1555  NH1 ARG A 203      12.994  18.392   3.934  1.00 52.74           N  
ANISOU 1555  NH1 ARG A 203     7046   6163   6830    633   -317    122
ATOM   1556  NH2 ARG A 203      13.329  19.008   1.819  1.00 64.90           N1+
ANISOU 1556  NH2 ARG A 203     8517   7730   8412    564   -259     14
ATOM   1557  H   ARG A 203      15.023  11.353   1.933  1.00 40.41           H  
ATOM   1558  HA  ARG A 203      15.827  14.173   1.567  1.00 44.75           H  
ATOM   1559  HB3 ARG A 203      13.052  13.250   2.083  1.00 46.36           H  
ATOM   1560  HB2 ARG A 203      13.633  14.691   1.227  1.00 46.36           H  
ATOM   1561  HG3 ARG A 203      14.110  15.410   3.667  1.00 54.21           H  
ATOM   1562  HG2 ARG A 203      12.949  14.176   4.201  1.00 54.21           H  
ATOM   1563  HD3 ARG A 203      11.376  15.967   3.875  1.00 52.41           H  
ATOM   1564  HD2 ARG A 203      11.496  15.202   2.380  1.00 52.41           H  
ATOM   1565  HE  ARG A 203      12.174  16.755   1.225  1.00 55.16           H  
ATOM   1566 HH12 ARG A 203      13.601  19.109   4.303  1.00 52.74           H  
ATOM   1567 HH11 ARG A 203      12.570  17.796   4.631  1.00 52.74           H  
ATOM   1568 HH22 ARG A 203      13.501  19.948   2.146  1.00 64.90           H  
ATOM   1569 HH21 ARG A 203      13.614  18.772   0.879  1.00 64.90           H  
ATOM   1570  N   GLU A 204      16.869  13.751   3.800  1.00 47.51           N  
ANISOU 1570  N   GLU A 204     6557   5276   6218    602   -197    247
ATOM   1571  CA  GLU A 204      17.374  13.689   5.215  1.00 48.11           C  
ANISOU 1571  CA  GLU A 204     6681   5338   6260    643   -246    312
ATOM   1572  C   GLU A 204      16.832  14.902   5.970  1.00 46.49           C  
ANISOU 1572  C   GLU A 204     6449   5155   6059    696   -308    310
ATOM   1573  O   GLU A 204      16.870  16.020   5.407  1.00 47.62           O  
ANISOU 1573  O   GLU A 204     6544   5279   6269    724   -323    266
ATOM   1574  CB  GLU A 204      18.894  13.726   5.176  1.00 47.85           C  
ANISOU 1574  CB  GLU A 204     6692   5219   6271    667   -254    343
ATOM   1575  CG  GLU A 204      19.687  12.503   4.509  1.00 53.68           C  
ANISOU 1575  CG  GLU A 204     7459   5932   7005    612   -194    348
ATOM   1576  CD  GLU A 204      21.184  12.496   4.622  1.00 59.50           C  
ANISOU 1576  CD  GLU A 204     8272   6613   7723    619   -206    414
ATOM   1577  OE1 GLU A 204      21.755  13.501   5.099  1.00 58.94           O  
ANISOU 1577  OE1 GLU A 204     8239   6537   7617    656   -256    462
ATOM   1578  OE2 GLU A 204      21.801  11.427   4.401  1.00 64.18           O1-
ANISOU 1578  OE2 GLU A 204     8890   7163   8332    584   -165    417
ATOM   1579  H   GLU A 204      17.263  14.457   3.195  1.00 47.51           H  
ATOM   1580  HA  GLU A 204      17.002  12.796   5.718  1.00 48.11           H  
ATOM   1581  HB3 GLU A 204      19.240  13.903   6.194  1.00 47.85           H  
ATOM   1582  HB2 GLU A 204      19.062  14.582   4.522  1.00 47.85           H  
ATOM   1583  HG3 GLU A 204      19.373  12.365   3.475  1.00 53.68           H  
ATOM   1584  HG2 GLU A 204      19.283  11.553   4.859  1.00 53.68           H  
ATOM   1585  N   GLU A 205      16.399  14.730   7.195  1.00 47.60           N  
ANISOU 1585  N   GLU A 205     6617   5337   6131    709   -342    353
ATOM   1586  CA  GLU A 205      16.133  15.768   8.186  1.00 52.62           C  
ANISOU 1586  CA  GLU A 205     7235   5997   6761    760   -406    358
ATOM   1587  C   GLU A 205      16.823  15.429   9.585  1.00 46.62           C  
ANISOU 1587  C   GLU A 205     6537   5205   5971    805   -458    426
ATOM   1588  O   GLU A 205      17.375  14.342   9.813  1.00 39.42           O  
ANISOU 1588  O   GLU A 205     5684   4267   5026    787   -438    470
ATOM   1589  CB  GLU A 205      14.544  16.008   8.334  1.00 47.43           C  
ANISOU 1589  CB  GLU A 205     6554   5425   6042    735   -407    342
ATOM   1590  CG  GLU A 205      14.018  16.662   7.100  1.00 52.86           C  
ANISOU 1590  CG  GLU A 205     7179   6143   6762    707   -386    274
ATOM   1591  CD  GLU A 205      12.459  16.828   7.253  1.00 62.69           C  
ANISOU 1591  CD  GLU A 205     8406   7461   7951    702   -416    265
ATOM   1592  OE1 GLU A 205      11.932  17.033   8.386  1.00 60.60           O  
ANISOU 1592  OE1 GLU A 205     8168   7218   7641    737   -465    308
ATOM   1593  OE2 GLU A 205      11.802  16.939   6.243  1.00 67.26           O1-
ANISOU 1593  OE2 GLU A 205     8951   8075   8531    661   -393    215
ATOM   1594  H   GLU A 205      16.423  13.806   7.601  1.00 47.60           H  
ATOM   1595  HA  GLU A 205      16.625  16.713   7.958  1.00 52.62           H  
ATOM   1596  HB3 GLU A 205      14.287  16.663   9.166  1.00 47.43           H  
ATOM   1597  HB2 GLU A 205      14.173  14.990   8.219  1.00 47.43           H  
ATOM   1598  HG3 GLU A 205      14.272  16.079   6.215  1.00 52.86           H  
ATOM   1599  HG2 GLU A 205      14.512  17.629   7.007  1.00 52.86           H  
ATOM   1600  N   GLN A 206      16.813  16.412  10.499  1.00 51.65           N  
ANISOU 1600  N   GLN A 206     7163   5843   6617    862   -524    433
ATOM   1601  CA  GLN A 206      16.888  16.239  11.993  1.00 52.91           C  
ANISOU 1601  CA  GLN A 206     7385   5985   6735    905   -582    496
ATOM   1602  C   GLN A 206      15.596  16.917  12.474  1.00 49.95           C  
ANISOU 1602  C   GLN A 206     6988   5668   6324    935   -633    497
ATOM   1603  O   GLN A 206      15.174  17.995  11.921  1.00 47.44           O  
ANISOU 1603  O   GLN A 206     6609   5362   6055    957   -657    453
ATOM   1604  CB  GLN A 206      18.113  16.838  12.701  1.00 52.25           C  
ANISOU 1604  CB  GLN A 206     7328   5809   6716    960   -630    513
ATOM   1605  CG  GLN A 206      19.363  16.046  12.394  1.00 54.10           C  
ANISOU 1605  CG  GLN A 206     7616   5977   6961    935   -595    537
ATOM   1606  CD  GLN A 206      20.648  16.560  13.014  1.00 61.33           C  
ANISOU 1606  CD  GLN A 206     8602   6807   7894    988   -659    585
ATOM   1607  OE1 GLN A 206      20.662  17.274  14.015  1.00 67.91           O  
ANISOU 1607  OE1 GLN A 206     9450   7631   8722   1043   -732    605
ATOM   1608  NE2 GLN A 206      21.843  16.075  12.496  1.00 68.68           N  
ANISOU 1608  NE2 GLN A 206     9580   7670   8845    970   -637    602
ATOM   1609  H   GLN A 206      16.196  17.166  10.233  1.00 51.65           H  
ATOM   1610  HA  GLN A 206      16.691  15.197  12.246  1.00 52.91           H  
ATOM   1611  HB3 GLN A 206      18.016  16.702  13.778  1.00 52.25           H  
ATOM   1612  HB2 GLN A 206      18.280  17.901  12.529  1.00 52.25           H  
ATOM   1613  HG3 GLN A 206      19.574  16.056  11.325  1.00 54.10           H  
ATOM   1614  HG2 GLN A 206      19.089  15.014  12.610  1.00 54.10           H  
ATOM   1615 HE22 GLN A 206      22.699  16.562  12.719  1.00 68.68           H  
ATOM   1616 HE21 GLN A 206      21.848  15.429  11.719  1.00 68.68           H  
ATOM   1617  N   ASP A 207      15.091  16.394  13.609  1.00 53.63           N  
ANISOU 1617  N   ASP A 207     7503   6170   6704    933   -648    545
ATOM   1618  CA  ASP A 207      14.105  17.066  14.450  1.00 55.15           C  
ANISOU 1618  CA  ASP A 207     7682   6422   6849    957   -695    551
ATOM   1619  C   ASP A 207      14.481  17.000  15.893  1.00 55.99           C  
ANISOU 1619  C   ASP A 207     7863   6507   6905    999   -748    616
ATOM   1620  O   ASP A 207      14.554  15.899  16.461  1.00 56.01           O  
ANISOU 1620  O   ASP A 207     7923   6518   6840    970   -720    657
ATOM   1621  CB  ASP A 207      12.670  16.447  14.206  1.00 51.40           C  
ANISOU 1621  CB  ASP A 207     7189   6030   6310    904   -654    532
ATOM   1622  CG  ASP A 207      11.520  17.183  14.889  1.00 48.06           C  
ANISOU 1622  CG  ASP A 207     6722   5666   5871    919   -695    506
ATOM   1623  OD1 ASP A 207      11.689  18.400  15.211  1.00 52.02           O  
ANISOU 1623  OD1 ASP A 207     7217   6153   6395    974   -759    514
ATOM   1624  OD2 ASP A 207      10.396  16.668  14.993  1.00 40.75           O1-
ANISOU 1624  OD2 ASP A 207     5772   4801   4911    876   -668    475
ATOM   1625  H   ASP A 207      15.568  15.570  13.946  1.00 53.63           H  
ATOM   1626  HA  ASP A 207      14.042  18.119  14.176  1.00 55.15           H  
ATOM   1627  HB3 ASP A 207      12.696  15.387  14.458  1.00 51.40           H  
ATOM   1628  HB2 ASP A 207      12.524  16.390  13.127  1.00 51.40           H  
ATOM   1629  N   PHE A 208      14.953  18.111  16.427  1.00 56.95           N  
ANISOU 1629  N   PHE A 208     7984   6595   7059   1062   -822    625
ATOM   1630  CA  PHE A 208      15.548  18.269  17.763  1.00 65.64           C  
ANISOU 1630  CA  PHE A 208     9153   7677   8110   1098   -875    683
ATOM   1631  C   PHE A 208      16.804  17.494  18.039  1.00 66.22           C  
ANISOU 1631  C   PHE A 208     9311   7687   8162   1085   -854    732
ATOM   1632  O   PHE A 208      17.094  17.180  19.206  1.00 59.46           O  
ANISOU 1632  O   PHE A 208     8513   6848   7230   1063   -845    777
ATOM   1633  CB  PHE A 208      14.443  17.913  18.785  1.00 58.34           C  
ANISOU 1633  CB  PHE A 208     8218   6847   7102   1064   -861    689
ATOM   1634  CG  PHE A 208      13.288  18.883  18.935  1.00 54.79           C  
ANISOU 1634  CG  PHE A 208     7713   6442   6663   1069   -897    673
ATOM   1635  CD1 PHE A 208      13.449  20.130  19.670  1.00 47.24           C  
ANISOU 1635  CD1 PHE A 208     6742   5443   5763   1099   -938    673
ATOM   1636  CD2 PHE A 208      12.064  18.705  18.222  1.00 52.07           C  
ANISOU 1636  CD2 PHE A 208     7333   6182   6269   1040   -888    656
ATOM   1637  CE1 PHE A 208      12.438  21.062  19.696  1.00 43.86           C  
ANISOU 1637  CE1 PHE A 208     6268   5055   5341   1101   -966    659
ATOM   1638  CE2 PHE A 208      11.136  19.690  18.213  1.00 46.54           C  
ANISOU 1638  CE2 PHE A 208     6586   5520   5578   1038   -915    642
ATOM   1639  CZ  PHE A 208      11.227  20.824  19.099  1.00 42.91           C  
ANISOU 1639  CZ  PHE A 208     6114   5016   5172   1069   -953    645
ATOM   1640  H   PHE A 208      15.072  18.936  15.858  1.00 56.95           H  
ATOM   1641  HA  PHE A 208      15.815  19.322  17.851  1.00 65.64           H  
ATOM   1642  HB3 PHE A 208      14.911  17.843  19.767  1.00 58.34           H  
ATOM   1643  HB2 PHE A 208      14.095  16.889  18.647  1.00 58.34           H  
ATOM   1644  HD1 PHE A 208      14.351  20.462  20.163  1.00 47.24           H  
ATOM   1645  HD2 PHE A 208      11.949  17.822  17.611  1.00 52.07           H  
ATOM   1646  HE1 PHE A 208      12.499  21.973  20.274  1.00 43.86           H  
ATOM   1647  HE2 PHE A 208      10.190  19.560  17.708  1.00 46.54           H  
ATOM   1648  HZ  PHE A 208      10.333  21.430  19.120  1.00 42.91           H  
ATOM   1649  N   GLY A 209      17.431  17.115  16.935  1.00 52.12           N  
ANISOU 1649  N   GLY A 209     7519   5837   6449   1080   -834    714
ATOM   1650  CA  GLY A 209      18.688  16.360  16.885  1.00 55.84           C  
ANISOU 1650  CA  GLY A 209     8069   6243   6905   1059   -812    757
ATOM   1651  C   GLY A 209      18.439  14.902  16.552  1.00 63.49           C  
ANISOU 1651  C   GLY A 209     9058   7257   7810    983   -727    768
ATOM   1652  O   GLY A 209      19.389  14.091  16.496  1.00 57.48           O  
ANISOU 1652  O   GLY A 209     8378   6471   6989    960   -712    821
ATOM   1653  H   GLY A 209      16.959  17.262  16.055  1.00 52.12           H  
ATOM   1654  HA3 GLY A 209      19.220  16.335  17.836  1.00 55.84           H  
ATOM   1655  HA2 GLY A 209      19.303  16.795  16.098  1.00 55.84           H  
ATOM   1656  N   ILE A 210      17.149  14.447  16.433  1.00 62.53           N  
ANISOU 1656  N   ILE A 210     8864   7200   7693    941   -671    719
ATOM   1657  CA  ILE A 210      16.815  13.089  16.016  1.00 51.54           C  
ANISOU 1657  CA  ILE A 210     7477   5850   6254    869   -590    715
ATOM   1658  C   ILE A 210      16.818  13.112  14.547  1.00 46.46           C  
ANISOU 1658  C   ILE A 210     6776   5195   5682    836   -538    661
ATOM   1659  O   ILE A 210      15.977  13.777  13.999  1.00 48.28           O  
ANISOU 1659  O   ILE A 210     6936   5450   5960    848   -546    609
ATOM   1660  CB  ILE A 210      15.351  12.691  16.412  1.00 52.64           C  
ANISOU 1660  CB  ILE A 210     7591   6088   6321    849   -579    704
ATOM   1661  CG1 ILE A 210      15.099  12.954  17.934  1.00 55.59           C  
ANISOU 1661  CG1 ILE A 210     8024   6475   6623    884   -631    756
ATOM   1662  CG2 ILE A 210      14.885  11.282  16.059  1.00 45.51           C  
ANISOU 1662  CG2 ILE A 210     6686   5225   5381    777   -499    690
ATOM   1663  CD1 ILE A 210      13.705  13.338  18.428  1.00 53.47           C  
ANISOU 1663  CD1 ILE A 210     7730   6300   6287    875   -633    742
ATOM   1664  H   ILE A 210      16.388  15.107  16.501  1.00 62.53           H  
ATOM   1665  HA  ILE A 210      17.547  12.392  16.423  1.00 51.54           H  
ATOM   1666  HB  ILE A 210      14.629  13.283  15.849  1.00 52.64           H  
ATOM   1667 HG13 ILE A 210      15.727  13.773  18.285  1.00 55.59           H  
ATOM   1668 HG12 ILE A 210      15.411  12.107  18.545  1.00 55.59           H  
ATOM   1669 HG21 ILE A 210      15.621  10.528  16.341  1.00 45.51           H  
ATOM   1670 HG22 ILE A 210      13.957  11.004  16.558  1.00 45.51           H  
ATOM   1671 HG23 ILE A 210      14.706  11.209  14.986  1.00 45.51           H  
ATOM   1672 HD11 ILE A 210      12.851  13.419  17.757  1.00 53.47           H  
ATOM   1673 HD12 ILE A 210      13.326  12.657  19.191  1.00 53.47           H  
ATOM   1674 HD13 ILE A 210      13.625  14.257  19.008  1.00 53.47           H  
ATOM   1675  N   GLU A 211      17.874  12.485  13.947  1.00 47.44           N  
ANISOU 1675  N   GLU A 211     6932   5280   5812    792   -485    672
ATOM   1676  CA  GLU A 211      17.895  12.221  12.483  1.00 43.98           C  
ANISOU 1676  CA  GLU A 211     6446   4830   5436    756   -432    622
ATOM   1677  C   GLU A 211      16.607  11.522  12.012  1.00 40.54           C  
ANISOU 1677  C   GLU A 211     5969   4475   4959    701   -377    587
ATOM   1678  O   GLU A 211      16.175  10.570  12.627  1.00 43.36           O  
ANISOU 1678  O   GLU A 211     6358   4861   5254    658   -339    609
ATOM   1679  CB  GLU A 211      19.039  11.278  12.050  1.00 48.39           C  
ANISOU 1679  CB  GLU A 211     7058   5311   6016    733   -402    648
ATOM   1680  CG  GLU A 211      20.272  12.146  11.831  1.00 55.61           C  
ANISOU 1680  CG  GLU A 211     8006   6135   6990    790   -462    667
ATOM   1681  CD  GLU A 211      21.497  11.323  11.300  1.00 60.99           C  
ANISOU 1681  CD  GLU A 211     8773   6740   7660    770   -452    717
ATOM   1682  OE1 GLU A 211      21.507  10.086  11.257  1.00 61.01           O  
ANISOU 1682  OE1 GLU A 211     8805   6764   7613    707   -390    734
ATOM   1683  OE2 GLU A 211      22.495  11.871  11.001  1.00 62.10           O1-
ANISOU 1683  OE2 GLU A 211     8954   6798   7844    817   -509    737
ATOM   1684  H   GLU A 211      18.521  11.938  14.497  1.00 47.44           H  
ATOM   1685  HA  GLU A 211      17.899  13.174  11.953  1.00 43.98           H  
ATOM   1686  HB3 GLU A 211      18.834  10.597  11.224  1.00 48.39           H  
ATOM   1687  HB2 GLU A 211      19.151  10.634  12.922  1.00 48.39           H  
ATOM   1688  HG3 GLU A 211      20.527  12.638  12.770  1.00 55.61           H  
ATOM   1689  HG2 GLU A 211      20.046  13.005  11.199  1.00 55.61           H  
ATOM   1690  N   ILE A 212      16.052  12.000  10.864  1.00 40.11           N  
ANISOU 1690  N   ILE A 212     5845   4457   4937    700   -376    531
ATOM   1691  CA  ILE A 212      15.075  11.325  10.133  1.00 39.64           C  
ANISOU 1691  CA  ILE A 212     5748   4466   4849    649   -333    491
ATOM   1692  C   ILE A 212      15.558  11.070   8.678  1.00 42.09           C  
ANISOU 1692  C   ILE A 212     6026   4746   5219    612   -281    445
ATOM   1693  O   ILE A 212      16.141  11.874   7.994  1.00 44.46           O  
ANISOU 1693  O   ILE A 212     6299   5003   5589    636   -292    419
ATOM   1694  CB  ILE A 212      13.766  12.211  10.040  1.00 37.13           C  
ANISOU 1694  CB  ILE A 212     5385   4211   4512    669   -372    461
ATOM   1695  CG1 ILE A 212      13.194  12.379  11.417  1.00 44.44           C  
ANISOU 1695  CG1 ILE A 212     6340   5153   5391    719   -434    507
ATOM   1696  CG2 ILE A 212      12.635  11.642   9.162  1.00 39.52           C  
ANISOU 1696  CG2 ILE A 212     5664   4582   4770    618   -339    426
ATOM   1697  CD1 ILE A 212      12.331  13.668  11.555  1.00 51.25           C  
ANISOU 1697  CD1 ILE A 212     7166   6080   6226    737   -477    484
ATOM   1698  H   ILE A 212      16.580  12.781  10.501  1.00 40.11           H  
ATOM   1699  HA  ILE A 212      14.825  10.386  10.625  1.00 39.64           H  
ATOM   1700  HB  ILE A 212      14.093  13.200   9.719  1.00 37.13           H  
ATOM   1701 HG13 ILE A 212      13.953  12.448  12.196  1.00 44.44           H  
ATOM   1702 HG12 ILE A 212      12.532  11.538  11.625  1.00 44.44           H  
ATOM   1703 HG21 ILE A 212      11.691  12.177   9.262  1.00 39.52           H  
ATOM   1704 HG22 ILE A 212      12.956  11.681   8.121  1.00 39.52           H  
ATOM   1705 HG23 ILE A 212      12.429  10.598   9.397  1.00 39.52           H  
ATOM   1706 HD11 ILE A 212      12.907  14.592  11.492  1.00 51.25           H  
ATOM   1707 HD12 ILE A 212      11.565  13.757  10.785  1.00 51.25           H  
ATOM   1708 HD13 ILE A 212      11.736  13.671  12.468  1.00 51.25           H  
ATOM   1709  N   VAL A 213      15.203   9.904   8.201  1.00 37.65           N  
ANISOU 1709  N   VAL A 213     5468   4206   4632    555   -226    432
ATOM   1710  CA  VAL A 213      15.194   9.555   6.758  1.00 32.93           C  
ANISOU 1710  CA  VAL A 213     4842   3588   4082    514   -176    385
ATOM   1711  C   VAL A 213      13.740   9.530   6.276  1.00 27.49           C  
ANISOU 1711  C   VAL A 213     4114   2967   3363    478   -163    337
ATOM   1712  O   VAL A 213      12.960   8.784   6.806  1.00 34.07           O  
ANISOU 1712  O   VAL A 213     4955   3856   4133    464   -169    345
ATOM   1713  CB  VAL A 213      15.807   8.155   6.602  1.00 36.13           C  
ANISOU 1713  CB  VAL A 213     5284   3952   4490    473   -125    405
ATOM   1714  CG1 VAL A 213      15.518   7.439   5.336  1.00 37.68           C  
ANISOU 1714  CG1 VAL A 213     5452   4125   4740    435    -78    354
ATOM   1715  CG2 VAL A 213      17.332   8.231   6.869  1.00 46.65           C  
ANISOU 1715  CG2 VAL A 213     6668   5213   5842    506   -146    458
ATOM   1716  H   VAL A 213      14.803   9.231   8.839  1.00 37.65           H  
ATOM   1717  HA  VAL A 213      15.866  10.217   6.211  1.00 32.93           H  
ATOM   1718  HB  VAL A 213      15.298   7.578   7.374  1.00 36.13           H  
ATOM   1719 HG11 VAL A 213      16.181   6.583   5.209  1.00 37.68           H  
ATOM   1720 HG12 VAL A 213      14.490   7.098   5.214  1.00 37.68           H  
ATOM   1721 HG13 VAL A 213      15.677   8.103   4.486  1.00 37.68           H  
ATOM   1722 HG21 VAL A 213      17.581   8.660   7.840  1.00 46.65           H  
ATOM   1723 HG22 VAL A 213      17.797   7.249   6.781  1.00 46.65           H  
ATOM   1724 HG23 VAL A 213      17.879   8.768   6.094  1.00 46.65           H  
ATOM   1725  N   LYS A 214      13.409  10.390   5.344  1.00 34.28           N  
ANISOU 1725  N   LYS A 214     4935   3820   4268    463   -149    284
ATOM   1726  CA  LYS A 214      12.108  10.300   4.673  1.00 37.40           C  
ANISOU 1726  CA  LYS A 214     5302   4269   4639    425   -139    234
ATOM   1727  C   LYS A 214      12.539   9.740   3.282  1.00 33.16           C  
ANISOU 1727  C   LYS A 214     4756   3701   4144    378    -85    193
ATOM   1728  O   LYS A 214      13.365  10.393   2.602  1.00 35.38           O  
ANISOU 1728  O   LYS A 214     5021   3936   4486    386    -72    173
ATOM   1729  CB  LYS A 214      11.414  11.730   4.537  1.00 36.72           C  
ANISOU 1729  CB  LYS A 214     5183   4212   4557    449   -181    208
ATOM   1730  CG  LYS A 214      11.344  12.549   5.854  1.00 40.12           C  
ANISOU 1730  CG  LYS A 214     5623   4663   4956    503   -239    251
ATOM   1731  CD  LYS A 214      10.182  13.609   6.000  1.00 39.45           C  
ANISOU 1731  CD  LYS A 214     5506   4618   4865    518   -282    223
ATOM   1732  CE  LYS A 214      10.122  14.052   7.487  1.00 39.58           C  
ANISOU 1732  CE  LYS A 214     5536   4659   4845    570   -342    267
ATOM   1733  NZ  LYS A 214       9.214  15.172   7.726  1.00 52.93           N1+
ANISOU 1733  NZ  LYS A 214     7198   6393   6520    580   -386    241
ATOM   1734  H   LYS A 214      13.998  11.044   4.848  1.00 34.28           H  
ATOM   1735  HA  LYS A 214      11.442   9.543   5.088  1.00 37.40           H  
ATOM   1736  HB3 LYS A 214      10.433  11.334   4.276  1.00 36.72           H  
ATOM   1737  HB2 LYS A 214      11.827  12.181   3.635  1.00 36.72           H  
ATOM   1738  HG3 LYS A 214      12.280  13.106   5.908  1.00 40.12           H  
ATOM   1739  HG2 LYS A 214      11.388  11.802   6.647  1.00 40.12           H  
ATOM   1740  HD3 LYS A 214       9.162  13.377   5.693  1.00 39.45           H  
ATOM   1741  HD2 LYS A 214      10.498  14.416   5.340  1.00 39.45           H  
ATOM   1742  HE3 LYS A 214      11.159  14.287   7.727  1.00 39.58           H  
ATOM   1743  HE2 LYS A 214       9.835  13.171   8.060  1.00 39.58           H  
ATOM   1744  HZ1 LYS A 214       8.340  15.024   7.243  1.00 52.93           H  
ATOM   1745  HZ2 LYS A 214       8.997  15.149   8.713  1.00 52.93           H  
ATOM   1746  HZ3 LYS A 214       9.574  16.037   7.349  1.00 52.93           H  
ATOM   1747  N   VAL A 215      11.931   8.584   2.905  1.00 34.16           N  
ANISOU 1747  N   VAL A 215     4890   3851   4238    331    -57    177
ATOM   1748  CA  VAL A 215      12.060   8.117   1.578  1.00 31.34           C  
ANISOU 1748  CA  VAL A 215     4531   3461   3915    285     -6    142
ATOM   1749  C   VAL A 215      10.640   7.984   0.970  1.00 32.60           C  
ANISOU 1749  C   VAL A 215     4678   3664   4044    242     -5     91
ATOM   1750  O   VAL A 215       9.685   7.798   1.725  1.00 34.38           O  
ANISOU 1750  O   VAL A 215     4904   3944   4214    241    -36     90
ATOM   1751  CB  VAL A 215      12.740   6.708   1.453  1.00 27.31           C  
ANISOU 1751  CB  VAL A 215     4050   2920   3405    264     30    173
ATOM   1752  CG1 VAL A 215      14.133   6.819   1.990  1.00 33.08           C  
ANISOU 1752  CG1 VAL A 215     4810   3657   4103    298      7    235
ATOM   1753  CG2 VAL A 215      12.073   5.608   2.321  1.00 32.94           C  
ANISOU 1753  CG2 VAL A 215     4763   3666   4087    212     55    143
ATOM   1754  H   VAL A 215      11.087   8.252   3.349  1.00 34.16           H  
ATOM   1755  HA  VAL A 215      12.765   8.701   0.986  1.00 31.34           H  
ATOM   1756  HB  VAL A 215      12.839   6.359   0.425  1.00 27.31           H  
ATOM   1757 HG11 VAL A 215      14.711   5.923   1.765  1.00 33.08           H  
ATOM   1758 HG12 VAL A 215      14.703   7.590   1.472  1.00 33.08           H  
ATOM   1759 HG13 VAL A 215      14.216   6.984   3.064  1.00 33.08           H  
ATOM   1760 HG21 VAL A 215      11.994   5.899   3.368  1.00 32.94           H  
ATOM   1761 HG22 VAL A 215      11.020   5.520   2.054  1.00 32.94           H  
ATOM   1762 HG23 VAL A 215      12.498   4.608   2.232  1.00 32.94           H  
ATOM   1763  N   LYS A 216      10.652   7.899  -0.356  1.00 37.12           N  
ANISOU 1763  N   LYS A 216     5242   4209   4652    208     27     46
ATOM   1764  CA  LYS A 216       9.513   7.415  -1.105  1.00 35.84           C  
ANISOU 1764  CA  LYS A 216     5081   4072   4465    160     32     -4
ATOM   1765  C   LYS A 216      10.082   6.260  -1.944  1.00 31.88           C  
ANISOU 1765  C   LYS A 216     4591   3532   3989    121     81    -17
ATOM   1766  O   LYS A 216      10.997   6.475  -2.760  1.00 36.52           O  
ANISOU 1766  O   LYS A 216     5179   4067   4631    119    115    -20
ATOM   1767  CB  LYS A 216       8.904   8.459  -2.013  1.00 35.62           C  
ANISOU 1767  CB  LYS A 216     5038   4046   4449    147     26    -50
ATOM   1768  CG  LYS A 216       8.286   9.641  -1.167  1.00 39.65           C  
ANISOU 1768  CG  LYS A 216     5538   4602   4924    175    -26    -44
ATOM   1769  CD  LYS A 216       7.586  10.742  -1.911  1.00 38.05           C  
ANISOU 1769  CD  LYS A 216     5313   4387   4757    178    -21    -73
ATOM   1770  CE  LYS A 216       8.523  11.334  -3.015  1.00 41.70           C  
ANISOU 1770  CE  LYS A 216     5782   4837   5225    120     10   -132
ATOM   1771  NZ  LYS A 216       7.874  12.350  -3.877  1.00 52.28           N1+
ANISOU 1771  NZ  LYS A 216     7096   6157   6610    121     31   -163
ATOM   1772  H   LYS A 216      11.582   7.882  -0.749  1.00 37.12           H  
ATOM   1773  HA  LYS A 216       8.699   7.019  -0.500  1.00 35.84           H  
ATOM   1774  HB3 LYS A 216       8.150   7.966  -2.628  1.00 35.62           H  
ATOM   1775  HB2 LYS A 216       9.709   8.780  -2.675  1.00 35.62           H  
ATOM   1776  HG3 LYS A 216       9.101  10.119  -0.623  1.00 39.65           H  
ATOM   1777  HG2 LYS A 216       7.530   9.295  -0.461  1.00 39.65           H  
ATOM   1778  HD3 LYS A 216       7.206  11.504  -1.230  1.00 38.05           H  
ATOM   1779  HD2 LYS A 216       6.791  10.155  -2.370  1.00 38.05           H  
ATOM   1780  HE3 LYS A 216       8.870  10.579  -3.720  1.00 41.70           H  
ATOM   1781  HE2 LYS A 216       9.476  11.635  -2.578  1.00 41.70           H  
ATOM   1782  HZ1 LYS A 216       8.544  12.651  -4.571  1.00 52.28           H  
ATOM   1783  HZ2 LYS A 216       7.145  11.997  -4.481  1.00 52.28           H  
ATOM   1784  HZ3 LYS A 216       7.518  13.042  -3.233  1.00 52.28           H  
ATOM   1785  N   ALA A 217       9.404   5.084  -1.832  1.00 31.24           N  
ANISOU 1785  N   ALA A 217     4519   3478   3873     91     80    -29
ATOM   1786  CA  ALA A 217       9.774   3.768  -2.508  1.00 30.84           C  
ANISOU 1786  CA  ALA A 217     4478   3396   3843     53    122    -40
ATOM   1787  C   ALA A 217       8.553   3.181  -3.233  1.00 30.58           C  
ANISOU 1787  C   ALA A 217     4448   3380   3791      9    115    -98
ATOM   1788  O   ALA A 217       7.478   3.756  -3.142  1.00 28.62           O  
ANISOU 1788  O   ALA A 217     4198   3174   3501      8     72   -122
ATOM   1789  CB  ALA A 217      10.443   2.797  -1.488  1.00 29.47           C  
ANISOU 1789  CB  ALA A 217     4312   3235   3650     57    132      1
ATOM   1790  H   ALA A 217       8.468   5.085  -1.452  1.00 31.24           H  
ATOM   1791  HA  ALA A 217      10.383   4.017  -3.377  1.00 30.84           H  
ATOM   1792  HB1 ALA A 217      11.363   3.233  -1.099  1.00 29.47           H  
ATOM   1793  HB2 ALA A 217       9.904   2.815  -0.540  1.00 29.47           H  
ATOM   1794  HB3 ALA A 217      10.656   1.779  -1.814  1.00 29.47           H  
ATOM   1795  N   ILE A 218       8.759   2.050  -3.870  1.00 31.06           N  
ANISOU 1795  N   ILE A 218     4516   3402   3883    -28    153   -120
ATOM   1796  CA  ILE A 218       7.734   1.432  -4.719  1.00 36.81           C  
ANISOU 1796  CA  ILE A 218     5253   4132   4600    -71    147   -177
ATOM   1797  C   ILE A 218       8.124  -0.042  -4.865  1.00 32.69           C  
ANISOU 1797  C   ILE A 218     4731   3607   4084    -97    168   -181
ATOM   1798  O   ILE A 218       9.332  -0.295  -5.012  1.00 33.95           O  
ANISOU 1798  O   ILE A 218     4890   3730   4278   -100    210   -152
ATOM   1799  CB  ILE A 218       7.761   2.215  -6.044  1.00 37.52           C  
ANISOU 1799  CB  ILE A 218     5354   4175   4727    -96    174   -212
ATOM   1800  CG1 ILE A 218       6.645   2.007  -6.985  1.00 34.12           C  
ANISOU 1800  CG1 ILE A 218     4943   3747   4275   -141    156   -271
ATOM   1801  CG2 ILE A 218       9.121   2.165  -6.860  1.00 42.52           C  
ANISOU 1801  CG2 ILE A 218     5990   4750   5417   -104    227   -197
ATOM   1802  CD1 ILE A 218       6.449   3.145  -8.038  1.00 32.86           C  
ANISOU 1802  CD1 ILE A 218     4794   3625   4067   -142    106   -296
ATOM   1803  H   ILE A 218       9.710   1.713  -3.819  1.00 31.06           H  
ATOM   1804  HA  ILE A 218       6.763   1.615  -4.259  1.00 36.81           H  
ATOM   1805  HB  ILE A 218       7.725   3.266  -5.758  1.00 37.52           H  
ATOM   1806 HG13 ILE A 218       5.762   2.021  -6.345  1.00 34.12           H  
ATOM   1807 HG12 ILE A 218       6.681   1.033  -7.473  1.00 34.12           H  
ATOM   1808 HG21 ILE A 218       9.309   3.037  -7.487  1.00 42.52           H  
ATOM   1809 HG22 ILE A 218       9.984   2.072  -6.200  1.00 42.52           H  
ATOM   1810 HG23 ILE A 218       9.007   1.248  -7.437  1.00 42.52           H  
ATOM   1811 HD11 ILE A 218       5.542   2.866  -8.575  1.00 32.86           H  
ATOM   1812 HD12 ILE A 218       6.166   4.041  -7.485  1.00 32.86           H  
ATOM   1813 HD13 ILE A 218       7.348   3.373  -8.611  1.00 32.86           H  
ATOM   1814  N   GLY A 219       7.155  -0.957  -5.018  1.00 37.59           N  
ANISOU 1814  N   GLY A 219     5349   4262   4671   -117    136   -219
ATOM   1815  CA  GLY A 219       7.573  -2.301  -5.397  1.00 27.27           C  
ANISOU 1815  CA  GLY A 219     4037   2948   3378   -148    155   -240
ATOM   1816  C   GLY A 219       7.947  -2.372  -6.867  1.00 29.97           C  
ANISOU 1816  C   GLY A 219     4394   3230   3765   -184    191   -269
ATOM   1817  O   GLY A 219       7.267  -1.767  -7.699  1.00 34.59           O  
ANISOU 1817  O   GLY A 219     4997   3794   4352   -198    179   -302
ATOM   1818  H   GLY A 219       6.168  -0.745  -5.056  1.00 37.59           H  
ATOM   1819  HA3 GLY A 219       6.810  -3.056  -5.208  1.00 27.27           H  
ATOM   1820  HA2 GLY A 219       8.433  -2.510  -4.761  1.00 27.27           H  
ATOM   1821  N   ARG A 220       8.899  -3.229  -7.238  1.00 25.59           N  
ANISOU 1821  N   ARG A 220     3833   2645   3244   -203    235   -255
ATOM   1822  CA  ARG A 220       9.314  -3.508  -8.618  1.00 32.39           C  
ANISOU 1822  CA  ARG A 220     4709   3445   4153   -234    271   -276
ATOM   1823  C   ARG A 220       8.951  -4.924  -8.989  1.00 34.90           C  
ANISOU 1823  C   ARG A 220     5020   3758   4483   -273    279   -313
ATOM   1824  O   ARG A 220       7.888  -5.215  -9.565  1.00 44.01           O  
ANISOU 1824  O   ARG A 220     6184   4903   5635   -297    254   -368
ATOM   1825  CB  ARG A 220      10.853  -3.114  -8.845  1.00 30.33           C  
ANISOU 1825  CB  ARG A 220     4453   3138   3932   -221    319   -225
ATOM   1826  CG  ARG A 220      11.059  -1.613  -8.748  1.00 29.41           C  
ANISOU 1826  CG  ARG A 220     4341   3014   3818   -183    313   -199
ATOM   1827  CD  ARG A 220      11.167  -0.907 -10.119  1.00 38.76           C  
ANISOU 1827  CD  ARG A 220     5537   4179   5012   -195    306   -246
ATOM   1828  NE  ARG A 220      11.338   0.527  -9.998  1.00 46.19           N  
ANISOU 1828  NE  ARG A 220     6477   5093   5981   -167    321   -227
ATOM   1829  CZ  ARG A 220      10.365   1.481 -10.003  1.00 44.07           C  
ANISOU 1829  CZ  ARG A 220     6211   4821   5711   -168    314   -260
ATOM   1830  NH1 ARG A 220       9.116   1.233 -10.348  1.00 42.18           N  
ANISOU 1830  NH1 ARG A 220     5986   4602   5438   -198    291   -308
ATOM   1831  NH2 ARG A 220      10.706   2.752  -9.731  1.00 51.00           N1+
ANISOU 1831  NH2 ARG A 220     7080   5675   6623   -141    331   -248
ATOM   1832  H   ARG A 220       9.380  -3.721  -6.499  1.00 25.59           H  
ATOM   1833  HA  ARG A 220       8.672  -2.880  -9.235  1.00 32.39           H  
ATOM   1834  HB3 ARG A 220      11.100  -3.521  -9.826  1.00 30.33           H  
ATOM   1835  HB2 ARG A 220      11.520  -3.567  -8.111  1.00 30.33           H  
ATOM   1836  HG3 ARG A 220      12.060  -1.673  -8.321  1.00 29.41           H  
ATOM   1837  HG2 ARG A 220      10.441  -1.141  -7.985  1.00 29.41           H  
ATOM   1838  HD3 ARG A 220      10.558  -1.293 -10.937  1.00 38.76           H  
ATOM   1839  HD2 ARG A 220      12.151  -1.127 -10.534  1.00 38.76           H  
ATOM   1840  HE  ARG A 220      12.284   0.855  -9.871  1.00 46.19           H  
ATOM   1841 HH12 ARG A 220       8.296   1.812 -10.453  1.00 42.18           H  
ATOM   1842 HH11 ARG A 220       8.923   0.274 -10.598  1.00 42.18           H  
ATOM   1843 HH22 ARG A 220      10.045   3.511  -9.812  1.00 51.00           H  
ATOM   1844 HH21 ARG A 220      11.643   2.922  -9.395  1.00 51.00           H  
ATOM   1845  N   GLN A 221       9.760  -5.833  -8.512  1.00 30.60           N  
ANISOU 1845  N   GLN A 221     4459   3216   3950   -282    311   -287
ATOM   1846  CA  GLN A 221       9.600  -7.268  -8.759  1.00 30.63           C  
ANISOU 1846  CA  GLN A 221     4452   3209   3978   -322    328   -322
ATOM   1847  C   GLN A 221       9.255  -8.197  -7.534  1.00 29.20           C  
ANISOU 1847  C   GLN A 221     4238   3087   3768   -324    321   -324
ATOM   1848  O   GLN A 221       9.416  -7.811  -6.376  1.00 35.09           O  
ANISOU 1848  O   GLN A 221     4979   3869   4486   -298    324   -278
ATOM   1849  CB  GLN A 221      10.843  -7.690  -9.468  1.00 28.81           C  
ANISOU 1849  CB  GLN A 221     4232   2917   3797   -345    386   -294
ATOM   1850  CG  GLN A 221      11.130  -7.130 -10.864  1.00 38.37           C  
ANISOU 1850  CG  GLN A 221     5471   4067   5042   -347    396   -305
ATOM   1851  CD  GLN A 221      12.605  -7.390 -11.276  1.00 40.92           C  
ANISOU 1851  CD  GLN A 221     5806   4327   5415   -366    447   -278
ATOM   1852  OE1 GLN A 221      13.430  -6.542 -11.026  1.00 41.28           O  
ANISOU 1852  OE1 GLN A 221     5861   4351   5471   -345    469   -224
ATOM   1853  NE2 GLN A 221      12.798  -8.528 -11.901  1.00 47.92           N  
ANISOU 1853  NE2 GLN A 221     6694   5180   6333   -405    461   -318
ATOM   1854  H   GLN A 221      10.603  -5.615  -8.000  1.00 30.60           H  
ATOM   1855  HA  GLN A 221       8.782  -7.407  -9.466  1.00 30.63           H  
ATOM   1856  HB3 GLN A 221      10.831  -8.769  -9.622  1.00 28.81           H  
ATOM   1857  HB2 GLN A 221      11.717  -7.523  -8.838  1.00 28.81           H  
ATOM   1858  HG3 GLN A 221      10.970  -6.059 -10.988  1.00 38.37           H  
ATOM   1859  HG2 GLN A 221      10.455  -7.536 -11.618  1.00 38.37           H  
ATOM   1860 HE22 GLN A 221      13.738  -8.771 -12.177  1.00 47.92           H  
ATOM   1861 HE21 GLN A 221      12.086  -9.152 -12.253  1.00 47.92           H  
ATOM   1862  N   ARG A 222       8.934  -9.426  -7.914  1.00 32.49           N  
ANISOU 1862  N   ARG A 222     4635   3514   4196   -355    311   -380
ATOM   1863  CA  ARG A 222       8.777 -10.603  -6.997  1.00 31.22           C  
ANISOU 1863  CA  ARG A 222     4437   3411   4016   -361    307   -398
ATOM   1864  C   ARG A 222      10.099 -11.210  -6.486  1.00 32.98           C  
ANISOU 1864  C   ARG A 222     4645   3618   4266   -396    373   -374
ATOM   1865  O   ARG A 222      11.204 -10.854  -6.926  1.00 33.21           O  
ANISOU 1865  O   ARG A 222     4692   3588   4338   -422    411   -363
ATOM   1866  CB  ARG A 222       7.773 -11.617  -7.588  1.00 42.38           C  
ANISOU 1866  CB  ARG A 222     5829   4845   5427   -372    253   -480
ATOM   1867  CG  ARG A 222       6.404 -11.150  -8.131  1.00 50.01           C  
ANISOU 1867  CG  ARG A 222     6828   5794   6380   -358    194   -512
ATOM   1868  CD  ARG A 222       5.392 -12.293  -8.515  1.00 44.18           C  
ANISOU 1868  CD  ARG A 222     6074   5084   5627   -360    125   -589
ATOM   1869  NE  ARG A 222       5.955 -13.439  -9.324  1.00 44.54           N  
ANISOU 1869  NE  ARG A 222     6080   5138   5707   -389    139   -636
ATOM   1870  CZ  ARG A 222       6.386 -13.473 -10.583  1.00 49.11           C  
ANISOU 1870  CZ  ARG A 222     6662   5666   6330   -424    149   -675
ATOM   1871  NH1 ARG A 222       6.257 -12.342 -11.280  1.00 45.63           N  
ANISOU 1871  NH1 ARG A 222     6267   5164   5906   -435    150   -672
ATOM   1872  NH2 ARG A 222       6.942 -14.572 -11.075  1.00 49.65           N1+
ANISOU 1872  NH2 ARG A 222     6686   5748   6430   -449    160   -721
ATOM   1873  H   ARG A 222       8.992  -9.597  -8.908  1.00 32.49           H  
ATOM   1874  HA  ARG A 222       8.359 -10.318  -6.032  1.00 31.22           H  
ATOM   1875  HB3 ARG A 222       7.580 -12.303  -6.763  1.00 42.38           H  
ATOM   1876  HB2 ARG A 222       8.402 -12.203  -8.259  1.00 42.38           H  
ATOM   1877  HG3 ARG A 222       6.538 -10.475  -8.976  1.00 50.01           H  
ATOM   1878  HG2 ARG A 222       5.938 -10.681  -7.264  1.00 50.01           H  
ATOM   1879  HD3 ARG A 222       4.583 -11.883  -9.121  1.00 44.18           H  
ATOM   1880  HD2 ARG A 222       4.832 -12.537  -7.612  1.00 44.18           H  
ATOM   1881  HE  ARG A 222       6.059 -14.249  -8.730  1.00 44.54           H  
ATOM   1882 HH12 ARG A 222       6.595 -12.178 -12.218  1.00 45.63           H  
ATOM   1883 HH11 ARG A 222       5.555 -11.702 -10.935  1.00 45.63           H  
ATOM   1884 HH22 ARG A 222       7.134 -14.569 -12.067  1.00 49.65           H  
ATOM   1885 HH21 ARG A 222       6.889 -15.426 -10.538  1.00 49.65           H  
ATOM   1886  N   PHE A 223       9.931 -12.101  -5.488  1.00 32.13           N  
ANISOU 1886  N   PHE A 223     4508   3566   4134   -400    387   -369
ATOM   1887  CA  PHE A 223      11.030 -12.988  -5.213  1.00 34.39           C  
ANISOU 1887  CA  PHE A 223     4785   3843   4440   -442    454   -346
ATOM   1888  C   PHE A 223      10.505 -14.258  -4.580  1.00 35.59           C  
ANISOU 1888  C   PHE A 223     4888   4063   4571   -459    460   -383
ATOM   1889  O   PHE A 223       9.454 -14.239  -3.940  1.00 35.17           O  
ANISOU 1889  O   PHE A 223     4811   4069   4483   -430    413   -415
ATOM   1890  CB  PHE A 223      12.193 -12.247  -4.390  1.00 35.35           C  
ANISOU 1890  CB  PHE A 223     4945   3939   4549   -432    494   -256
ATOM   1891  CG  PHE A 223      11.889 -11.837  -3.003  1.00 34.09           C  
ANISOU 1891  CG  PHE A 223     4789   3831   4333   -390    474   -217
ATOM   1892  CD1 PHE A 223      11.593 -12.693  -1.900  1.00 34.88           C  
ANISOU 1892  CD1 PHE A 223     4861   3994   4396   -401    489   -221
ATOM   1893  CD2 PHE A 223      11.883 -10.473  -2.755  1.00 33.05           C  
ANISOU 1893  CD2 PHE A 223     4686   3685   4185   -343    442   -177
ATOM   1894  CE1 PHE A 223      11.460 -12.150  -0.600  1.00 33.37           C  
ANISOU 1894  CE1 PHE A 223     4678   3849   4152   -363    469   -184
ATOM   1895  CE2 PHE A 223      11.653  -9.946  -1.484  1.00 33.15           C  
ANISOU 1895  CE2 PHE A 223     4703   3743   4149   -304    421   -141
ATOM   1896  CZ  PHE A 223      11.546 -10.803  -0.391  1.00 34.71           C  
ANISOU 1896  CZ  PHE A 223     4879   4000   4308   -313    433   -142
ATOM   1897  H   PHE A 223       9.067 -12.356  -5.033  1.00 32.13           H  
ATOM   1898  HA  PHE A 223      11.505 -13.300  -6.142  1.00 34.39           H  
ATOM   1899  HB3 PHE A 223      12.693 -11.471  -4.970  1.00 35.35           H  
ATOM   1900  HB2 PHE A 223      13.055 -12.904  -4.273  1.00 35.35           H  
ATOM   1901  HD1 PHE A 223      11.461 -13.743  -2.117  1.00 34.88           H  
ATOM   1902  HD2 PHE A 223      12.057  -9.800  -3.582  1.00 33.05           H  
ATOM   1903  HE1 PHE A 223      11.178 -12.745   0.257  1.00 33.37           H  
ATOM   1904  HE2 PHE A 223      11.731  -8.909  -1.191  1.00 33.15           H  
ATOM   1905  HZ  PHE A 223      11.481 -10.432   0.622  1.00 34.71           H  
ATOM   1906  N   LYS A 224      11.212 -15.414  -4.764  1.00 37.04           N  
ANISOU 1906  N   LYS A 224     5056   4239   4778   -510    521   -382
ATOM   1907  CA  LYS A 224      11.103 -16.618  -3.971  1.00 40.43           C  
ANISOU 1907  CA  LYS A 224     5437   4731   5194   -539    548   -418
ATOM   1908  C   LYS A 224      12.284 -16.638  -3.001  1.00 38.95           C  
ANISOU 1908  C   LYS A 224     5274   4546   4980   -563    615   -343
ATOM   1909  O   LYS A 224      13.429 -16.347  -3.388  1.00 34.12           O  
ANISOU 1909  O   LYS A 224     4694   3876   4394   -599    664   -302
ATOM   1910  CB  LYS A 224      11.060 -17.847  -4.901  1.00 41.13           C  
ANISOU 1910  CB  LYS A 224     5483   4808   5335   -588    563   -493
ATOM   1911  CG  LYS A 224      11.036 -19.215  -4.169  1.00 45.07           C  
ANISOU 1911  CG  LYS A 224     5934   5355   5834   -638    620   -520
ATOM   1912  CD  LYS A 224      10.860 -20.383  -5.165  1.00 53.94           C  
ANISOU 1912  CD  LYS A 224     7022   6450   7022   -691    642   -584
ATOM   1913  CE  LYS A 224      11.958 -20.688  -6.243  1.00 53.46           C  
ANISOU 1913  CE  LYS A 224     7012   6303   6999   -719    679   -533
ATOM   1914  NZ  LYS A 224      11.601 -21.867  -7.070  1.00 47.24           N1+
ANISOU 1914  NZ  LYS A 224     6193   5481   6276   -769    696   -594
ATOM   1915  H   LYS A 224      12.022 -15.371  -5.365  1.00 37.04           H  
ATOM   1916  HA  LYS A 224      10.199 -16.511  -3.371  1.00 40.43           H  
ATOM   1917  HB3 LYS A 224      11.815 -17.875  -5.687  1.00 41.13           H  
ATOM   1918  HB2 LYS A 224      10.210 -17.791  -5.582  1.00 41.13           H  
ATOM   1919  HG3 LYS A 224      10.301 -19.277  -3.366  1.00 45.07           H  
ATOM   1920  HG2 LYS A 224      11.940 -19.390  -3.585  1.00 45.07           H  
ATOM   1921  HD3 LYS A 224       9.868 -20.211  -5.584  1.00 53.94           H  
ATOM   1922  HD2 LYS A 224      10.635 -21.297  -4.615  1.00 53.94           H  
ATOM   1923  HE3 LYS A 224      12.893 -20.858  -5.709  1.00 53.46           H  
ATOM   1924  HE2 LYS A 224      12.192 -19.928  -6.989  1.00 53.46           H  
ATOM   1925  HZ1 LYS A 224      11.598 -22.625  -6.403  1.00 47.24           H  
ATOM   1926  HZ2 LYS A 224      10.651 -21.838  -7.412  1.00 47.24           H  
ATOM   1927  HZ3 LYS A 224      12.172 -22.065  -7.879  1.00 47.24           H  
ATOM   1928  N   VAL A 225      12.074 -16.824  -1.740  1.00 38.23           N  
ANISOU 1928  N   VAL A 225     5174   4519   4834   -546    616   -327
ATOM   1929  CA  VAL A 225      13.081 -16.941  -0.640  1.00 35.80           C  
ANISOU 1929  CA  VAL A 225     4901   4210   4490   -567    673   -252
ATOM   1930  C   VAL A 225      13.827 -18.297  -0.671  1.00 45.85           C  
ANISOU 1930  C   VAL A 225     6156   5480   5784   -644    748   -267
ATOM   1931  O   VAL A 225      13.202 -19.313  -0.891  1.00 44.01           O  
ANISOU 1931  O   VAL A 225     5861   5298   5562   -673    760   -342
ATOM   1932  CB  VAL A 225      12.438 -16.752   0.762  1.00 35.30           C  
ANISOU 1932  CB  VAL A 225     4831   4221   4362   -534    656   -239
ATOM   1933  CG1 VAL A 225      13.291 -17.123   2.003  1.00 37.12           C  
ANISOU 1933  CG1 VAL A 225     5105   4448   4550   -563    717   -164
ATOM   1934  CG2 VAL A 225      11.845 -15.390   0.938  1.00 44.13           C  
ANISOU 1934  CG2 VAL A 225     5970   5338   5460   -461    583   -219
ATOM   1935  H   VAL A 225      11.148 -17.085  -1.431  1.00 38.23           H  
ATOM   1936  HA  VAL A 225      13.841 -16.167  -0.752  1.00 35.80           H  
ATOM   1937  HB  VAL A 225      11.568 -17.399   0.867  1.00 35.30           H  
ATOM   1938 HG11 VAL A 225      14.030 -16.333   2.138  1.00 37.12           H  
ATOM   1939 HG12 VAL A 225      12.638 -17.066   2.874  1.00 37.12           H  
ATOM   1940 HG13 VAL A 225      13.872 -18.044   2.054  1.00 37.12           H  
ATOM   1941 HG21 VAL A 225      11.048 -15.119   0.246  1.00 44.13           H  
ATOM   1942 HG22 VAL A 225      11.409 -15.109   1.897  1.00 44.13           H  
ATOM   1943 HG23 VAL A 225      12.674 -14.769   0.598  1.00 44.13           H  
ATOM   1944  N   LEU A 226      15.151 -18.282  -0.487  1.00 41.66           N  
ANISOU 1944  N   LEU A 226     5679   4888   5261   -677    797   -199
ATOM   1945  CA  LEU A 226      15.971 -19.371  -0.357  1.00 39.77           C  
ANISOU 1945  CA  LEU A 226     5437   4640   5032   -757    873   -199
ATOM   1946  C   LEU A 226      16.442 -19.541   1.142  1.00 40.06           C  
ANISOU 1946  C   LEU A 226     5507   4709   5006   -784    923   -142
ATOM   1947  O   LEU A 226      16.407 -20.588   1.709  1.00 33.52           O  
ANISOU 1947  O   LEU A 226     4649   3921   4165   -847    983   -170
ATOM   1948  CB  LEU A 226      17.222 -19.408  -1.261  1.00 36.59           C  
ANISOU 1948  CB  LEU A 226     5080   4143   4679   -785    895   -162
ATOM   1949  CG  LEU A 226      16.896 -19.202  -2.782  1.00 38.07           C  
ANISOU 1949  CG  LEU A 226     5234   4296   4933   -781    863   -226
ATOM   1950  CD1 LEU A 226      18.195 -19.472  -3.561  1.00 40.10           C  
ANISOU 1950  CD1 LEU A 226     5548   4458   5232   -794    877   -179
ATOM   1951  CD2 LEU A 226      15.735 -20.201  -3.240  1.00 43.09           C  
ANISOU 1951  CD2 LEU A 226     5800   4973   5600   -834    891   -312
ATOM   1952  H   LEU A 226      15.663 -17.429  -0.311  1.00 41.66           H  
ATOM   1953  HA  LEU A 226      15.445 -20.315  -0.498  1.00 39.77           H  
ATOM   1954  HB3 LEU A 226      17.697 -20.379  -1.123  1.00 36.59           H  
ATOM   1955  HB2 LEU A 226      17.920 -18.709  -0.801  1.00 36.59           H  
ATOM   1956  HG  LEU A 226      16.604 -18.158  -2.895  1.00 38.07           H  
ATOM   1957 HD11 LEU A 226      17.954 -19.360  -4.618  1.00 40.10           H  
ATOM   1958 HD12 LEU A 226      18.976 -18.758  -3.300  1.00 40.10           H  
ATOM   1959 HD13 LEU A 226      18.549 -20.470  -3.303  1.00 40.10           H  
ATOM   1960 HD21 LEU A 226      16.097 -21.219  -3.102  1.00 43.09           H  
ATOM   1961 HD22 LEU A 226      14.863 -19.948  -2.637  1.00 43.09           H  
ATOM   1962 HD23 LEU A 226      15.493 -19.941  -4.271  1.00 43.09           H  
ATOM   1963  N   GLU A 227      16.978 -18.406   1.726  1.00 38.92           N  
ANISOU 1963  N   GLU A 227     5422   4547   4817   -739    899    -66
ATOM   1964  CA  GLU A 227      17.548 -18.419   3.072  1.00 41.51           C  
ANISOU 1964  CA  GLU A 227     5799   4892   5080   -763    940     -2
ATOM   1965  C   GLU A 227      16.960 -17.130   3.721  1.00 37.08           C  
ANISOU 1965  C   GLU A 227     5281   4333   4475   -687    884     54
ATOM   1966  O   GLU A 227      16.982 -16.094   3.087  1.00 38.27           O  
ANISOU 1966  O   GLU A 227     5449   4438   4653   -631    830     72
ATOM   1967  CB  GLU A 227      19.137 -18.389   3.093  1.00 48.98           C  
ANISOU 1967  CB  GLU A 227     6813   5765   6032   -827    998     61
ATOM   1968  CG  GLU A 227      19.866 -19.494   2.215  1.00 53.77           C  
ANISOU 1968  CG  GLU A 227     7384   6388   6660   -918   1072     15
ATOM   1969  CD  GLU A 227      19.856 -20.991   2.658  1.00 56.73           C  
ANISOU 1969  CD  GLU A 227     7722   6852   6979   -957   1119    -17
ATOM   1970  OE1 GLU A 227      19.287 -21.364   3.719  1.00 53.81           O  
ANISOU 1970  OE1 GLU A 227     7372   6525   6548   -917   1098     12
ATOM   1971  OE2 GLU A 227      20.274 -21.858   1.866  1.00 50.60           O1-
ANISOU 1971  OE2 GLU A 227     6894   6108   6223  -1027   1176    -76
ATOM   1972  H   GLU A 227      16.795 -17.507   1.303  1.00 38.92           H  
ATOM   1973  HA  GLU A 227      17.246 -19.245   3.715  1.00 41.51           H  
ATOM   1974  HB3 GLU A 227      19.494 -18.567   4.108  1.00 48.98           H  
ATOM   1975  HB2 GLU A 227      19.507 -17.396   2.839  1.00 48.98           H  
ATOM   1976  HG3 GLU A 227      20.898 -19.187   2.047  1.00 53.77           H  
ATOM   1977  HG2 GLU A 227      19.492 -19.499   1.191  1.00 53.77           H  
ATOM   1978  N   LEU A 228      16.560 -17.213   4.972  1.00 39.39           N  
ANISOU 1978  N   LEU A 228     5586   4680   4700   -688    899     76
ATOM   1979  CA  LEU A 228      16.315 -16.034   5.823  1.00 42.26           C  
ANISOU 1979  CA  LEU A 228     5991   5049   5017   -621    848    130
ATOM   1980  C   LEU A 228      17.240 -16.185   7.084  1.00 38.41           C  
ANISOU 1980  C   LEU A 228     5588   4537   4470   -647    883    216
ATOM   1981  O   LEU A 228      17.259 -17.201   7.692  1.00 40.66           O  
ANISOU 1981  O   LEU A 228     5884   4838   4726   -720    951    218
ATOM   1982  CB  LEU A 228      14.882 -16.091   6.277  1.00 37.22           C  
ANISOU 1982  CB  LEU A 228     5291   4502   4349   -577    809     73
ATOM   1983  CG  LEU A 228      14.402 -14.646   6.338  1.00 44.80           C  
ANISOU 1983  CG  LEU A 228     6221   5471   5331   -499    726     44
ATOM   1984  CD1 LEU A 228      14.236 -14.108   4.984  1.00 50.09           C  
ANISOU 1984  CD1 LEU A 228     6879   6080   6072   -497    708     20
ATOM   1985  CD2 LEU A 228      13.203 -14.487   7.256  1.00 45.41           C  
ANISOU 1985  CD2 LEU A 228     6224   5639   5390   -486    706    -36
ATOM   1986  H   LEU A 228      16.690 -18.082   5.470  1.00 39.39           H  
ATOM   1987  HA  LEU A 228      16.541 -15.086   5.335  1.00 42.26           H  
ATOM   1988  HB3 LEU A 228      14.722 -16.697   7.168  1.00 37.22           H  
ATOM   1989  HB2 LEU A 228      14.249 -16.673   5.607  1.00 37.22           H  
ATOM   1990  HG  LEU A 228      15.211 -14.038   6.743  1.00 44.80           H  
ATOM   1991 HD11 LEU A 228      13.263 -13.624   4.890  1.00 50.09           H  
ATOM   1992 HD12 LEU A 228      15.027 -13.368   4.865  1.00 50.09           H  
ATOM   1993 HD13 LEU A 228      14.332 -14.877   4.217  1.00 50.09           H  
ATOM   1994 HD21 LEU A 228      13.465 -14.501   8.314  1.00 45.41           H  
ATOM   1995 HD22 LEU A 228      12.746 -13.525   7.019  1.00 45.41           H  
ATOM   1996 HD23 LEU A 228      12.402 -15.220   7.155  1.00 45.41           H  
ATOM   1997  N   ARG A 229      17.928 -15.022   7.407  1.00 38.82           N  
ANISOU 1997  N   ARG A 229     5701   4548   4502   -590    835    284
ATOM   1998  CA  ARG A 229      18.981 -14.954   8.429  1.00 42.91           C  
ANISOU 1998  CA  ARG A 229     6310   5033   4961   -606    852    368
ATOM   1999  C   ARG A 229      18.916 -13.533   9.054  1.00 43.55           C  
ANISOU 1999  C   ARG A 229     6419   5121   5007   -523    782    408
ATOM   2000  O   ARG A 229      18.951 -12.535   8.343  1.00 45.46           O  
ANISOU 2000  O   ARG A 229     6653   5329   5291   -458    721    410
ATOM   2001  CB  ARG A 229      20.302 -15.278   7.769  1.00 41.23           C  
ANISOU 2001  CB  ARG A 229     6170   4716   4781   -637    867    426
ATOM   2002  CG  ARG A 229      21.418 -15.843   8.730  1.00 44.12           C  
ANISOU 2002  CG  ARG A 229     6643   5034   5087   -648    871    516
ATOM   2003  CD  ARG A 229      22.771 -16.143   8.059  1.00 45.28           C  
ANISOU 2003  CD  ARG A 229     6862   5072   5270   -677    878    568
ATOM   2004  NE  ARG A 229      23.229 -15.111   7.080  1.00 45.83           N  
ANISOU 2004  NE  ARG A 229     6929   5080   5403   -603    811    575
ATOM   2005  CZ  ARG A 229      24.225 -15.095   6.292  1.00 45.13           C  
ANISOU 2005  CZ  ARG A 229     6891   4895   5360   -608    801    610
ATOM   2006  NH1 ARG A 229      25.126 -16.107   6.332  1.00 35.07           N  
ANISOU 2006  NH1 ARG A 229     5680   3570   4075   -684    850    645
ATOM   2007  NH2 ARG A 229      24.417 -14.081   5.421  1.00 50.35           N1+
ANISOU 2007  NH2 ARG A 229     7541   5510   6078   -537    742    607
ATOM   2008  H   ARG A 229      17.919 -14.362   6.643  1.00 38.82           H  
ATOM   2009  HA  ARG A 229      18.716 -15.665   9.211  1.00 42.91           H  
ATOM   2010  HB3 ARG A 229      20.678 -14.376   7.287  1.00 41.23           H  
ATOM   2011  HB2 ARG A 229      20.258 -16.037   6.987  1.00 41.23           H  
ATOM   2012  HG3 ARG A 229      20.983 -16.789   9.054  1.00 44.12           H  
ATOM   2013  HG2 ARG A 229      21.515 -15.224   9.622  1.00 44.12           H  
ATOM   2014  HD3 ARG A 229      22.753 -17.136   7.611  1.00 45.28           H  
ATOM   2015  HD2 ARG A 229      23.411 -16.100   8.941  1.00 45.28           H  
ATOM   2016  HE  ARG A 229      22.709 -14.248   7.149  1.00 45.83           H  
ATOM   2017 HH12 ARG A 229      25.991 -15.990   5.825  1.00 35.07           H  
ATOM   2018 HH11 ARG A 229      24.909 -16.891   6.930  1.00 35.07           H  
ATOM   2019 HH22 ARG A 229      25.093 -14.182   4.677  1.00 50.35           H  
ATOM   2020 HH21 ARG A 229      23.712 -13.367   5.307  1.00 50.35           H  
ATOM   2021  N   THR A 230      18.907 -13.368  10.370  1.00 34.76           N  
ANISOU 2021  N   THR A 230     5338   4052   3817   -527    793    436
ATOM   2022  CA  THR A 230      19.032 -12.075  11.074  1.00 42.06           C  
ANISOU 2022  CA  THR A 230     6310   4966   4703   -457    730    490
ATOM   2023  C   THR A 230      20.541 -11.541  10.808  1.00 50.12           C  
ANISOU 2023  C   THR A 230     7443   5900   5702   -473    733    580
ATOM   2024  O   THR A 230      21.441 -12.387  10.745  1.00 51.31           O  
ANISOU 2024  O   THR A 230     7641   6028   5826   -552    797    604
ATOM   2025  CB  THR A 230      18.811 -12.226  12.577  1.00 50.40           C  
ANISOU 2025  CB  THR A 230     7347   6114   5687   -445    730    472
ATOM   2026  OG1 THR A 230      17.676 -13.072  12.724  1.00 60.31           O  
ANISOU 2026  OG1 THR A 230     8504   7442   6968   -415    706    390
ATOM   2027  CG2 THR A 230      18.486 -10.896  13.266  1.00 53.84           C  
ANISOU 2027  CG2 THR A 230     7846   6530   6079   -378    667    537
ATOM   2028  H   THR A 230      18.825 -14.210  10.922  1.00 34.76           H  
ATOM   2029  HA  THR A 230      18.308 -11.349  10.706  1.00 42.06           H  
ATOM   2030  HB  THR A 230      19.683 -12.701  13.027  1.00 50.40           H  
ATOM   2031  HG1 THR A 230      17.993 -13.977  12.670  1.00 60.31           H  
ATOM   2032 HG21 THR A 230      17.449 -10.651  13.033  1.00 53.84           H  
ATOM   2033 HG22 THR A 230      18.651 -10.879  14.343  1.00 53.84           H  
ATOM   2034 HG23 THR A 230      19.157 -10.152  12.835  1.00 53.84           H  
ATOM   2035  N   GLN A 231      20.674 -10.233  10.817  1.00 54.20           N  
ANISOU 2035  N   GLN A 231     6896   6348   7351    702   -792    962
ATOM   2036  CA  GLN A 231      22.062  -9.628  10.968  1.00 57.36           C  
ANISOU 2036  CA  GLN A 231     7239   6768   7787    782   -743   1016
ATOM   2037  C   GLN A 231      22.180  -9.015  12.337  1.00 61.73           C  
ANISOU 2037  C   GLN A 231     7708   7477   8270    877   -740   1039
ATOM   2038  O   GLN A 231      21.161  -8.790  13.002  1.00 63.68           O  
ANISOU 2038  O   GLN A 231     7939   7812   8444    878   -777   1008
ATOM   2039  CB  GLN A 231      22.229  -8.527   9.921  1.00 57.68           C  
ANISOU 2039  CB  GLN A 231     7312   6750   7853    740   -714    948
ATOM   2040  CG  GLN A 231      21.674  -8.749   8.474  1.00 56.20           C  
ANISOU 2040  CG  GLN A 231     7197   6417   7741    662   -709    930
ATOM   2041  CD  GLN A 231      22.045  -7.772   7.439  1.00 68.88           C  
ANISOU 2041  CD  GLN A 231     8829   7972   9370    631   -677    868
ATOM   2042  OE1 GLN A 231      23.094  -7.183   7.473  1.00 73.32           O  
ANISOU 2042  OE1 GLN A 231     9396   8587   9875    613   -681    794
ATOM   2043  NE2 GLN A 231      21.133  -7.529   6.538  1.00 67.69           N  
ANISOU 2043  NE2 GLN A 231     8694   7717   9309    625   -641    897
ATOM   2044  H   GLN A 231      19.896  -9.623  11.025  1.00 54.20           H  
ATOM   2045  HA  GLN A 231      22.814 -10.409  11.075  1.00 57.36           H  
ATOM   2046  HB3 GLN A 231      23.299  -8.332   9.845  1.00 57.68           H  
ATOM   2047  HB2 GLN A 231      21.899  -7.554  10.284  1.00 57.68           H  
ATOM   2048  HG3 GLN A 231      20.608  -8.966   8.550  1.00 56.20           H  
ATOM   2049  HG2 GLN A 231      22.266  -9.623   8.204  1.00 56.20           H  
ATOM   2050 HE22 GLN A 231      21.488  -6.907   5.826  1.00 67.69           H  
ATOM   2051 HE21 GLN A 231      20.162  -7.773   6.671  1.00 67.69           H  
ATOM   2052  N   SER A 232      23.400  -8.583  12.761  1.00 63.62           N  
ANISOU 2052  N   SER A 232     7890   7751   8531    958   -693   1090
ATOM   2053  CA  SER A 232      23.593  -8.205  14.192  1.00 61.00           C  
ANISOU 2053  CA  SER A 232     7480   7577   8120   1043   -679   1089
ATOM   2054  C   SER A 232      23.053  -6.792  14.445  1.00 69.03           C  
ANISOU 2054  C   SER A 232     8477   8693   9060   1027   -716   1003
ATOM   2055  O   SER A 232      22.515  -6.523  15.546  1.00 71.45           O  
ANISOU 2055  O   SER A 232     8728   9129   9291   1074   -741    994
ATOM   2056  CB  SER A 232      25.050  -8.378  14.466  1.00 62.28           C  
ANISOU 2056  CB  SER A 232     7599   7750   8316   1108   -612   1131
ATOM   2057  OG  SER A 232      25.425  -8.349  15.849  1.00 74.99           O  
ANISOU 2057  OG  SER A 232     9131   9508   9852   1178   -599   1127
ATOM   2058  H   SER A 232      24.246  -8.667  12.217  1.00 63.62           H  
ATOM   2059  HA  SER A 232      22.978  -8.828  14.841  1.00 61.00           H  
ATOM   2060  HB3 SER A 232      25.534  -7.544  13.959  1.00 62.28           H  
ATOM   2061  HB2 SER A 232      25.360  -9.276  13.931  1.00 62.28           H  
ATOM   2062  HG  SER A 232      26.360  -8.139  15.907  1.00 74.99           H  
ATOM   2063  N   ASP A 233      23.072  -5.843  13.468  1.00 75.60           N  
ANISOU 2063  N   ASP A 233     9361   9463   9900    947   -713    911
ATOM   2064  CA  ASP A 233      22.554  -4.474  13.590  1.00 70.65           C  
ANISOU 2064  CA  ASP A 233     8728   8913   9203    908   -735    797
ATOM   2065  C   ASP A 233      21.031  -4.358  13.599  1.00 67.46           C  
ANISOU 2065  C   ASP A 233     8368   8498   8764    832   -781    733
ATOM   2066  O   ASP A 233      20.490  -3.289  13.752  1.00 77.17           O  
ANISOU 2066  O   ASP A 233     9593   9785   9944    796   -796    636
ATOM   2067  CB  ASP A 233      23.024  -3.544  12.399  1.00 70.90           C  
ANISOU 2067  CB  ASP A 233     8800   8878   9260    854   -709    728
ATOM   2068  CG  ASP A 233      22.590  -3.840  11.015  1.00 76.04           C  
ANISOU 2068  CG  ASP A 233     9540   9364   9987    778   -700    733
ATOM   2069  OD1 ASP A 233      22.462  -5.042  10.670  1.00 79.31           O  
ANISOU 2069  OD1 ASP A 233     9991   9716  10429    751   -722    772
ATOM   2070  OD2 ASP A 233      22.874  -2.987  10.077  1.00 62.37           O1-
ANISOU 2070  OD2 ASP A 233     7838   7571   8287    748   -672    696
ATOM   2071  H   ASP A 233      23.391  -6.143  12.558  1.00 75.60           H  
ATOM   2072  HA  ASP A 233      22.792  -4.067  14.573  1.00 70.65           H  
ATOM   2073  HB3 ASP A 233      24.112  -3.613  12.399  1.00 70.90           H  
ATOM   2074  HB2 ASP A 233      22.891  -2.475  12.563  1.00 70.90           H  
ATOM   2075  N   GLY A 234      20.341  -5.550  13.518  1.00 58.83           N  
ANISOU 2075  N   GLY A 234     7317   7336   7701    809   -801    786
ATOM   2076  CA  GLY A 234      18.913  -5.642  13.752  1.00 61.24           C  
ANISOU 2076  CA  GLY A 234     7668   7623   7978    738   -839    737
ATOM   2077  C   GLY A 234      18.075  -5.553  12.486  1.00 60.64           C  
ANISOU 2077  C   GLY A 234     7682   7428   7931    631   -842    671
ATOM   2078  O   GLY A 234      16.850  -5.781  12.470  1.00 57.85           O  
ANISOU 2078  O   GLY A 234     7378   7029   7573    574   -868    660
ATOM   2079  H   GLY A 234      20.830  -6.383  13.223  1.00 58.83           H  
ATOM   2080  HA3 GLY A 234      18.416  -5.006  14.485  1.00 61.24           H  
ATOM   2081  HA2 GLY A 234      18.881  -6.692  14.042  1.00 61.24           H  
ATOM   2082  N   ILE A 235      18.738  -5.275  11.340  1.00 59.04           N  
ANISOU 2082  N   ILE A 235     7502   7177   7755    606   -815    630
ATOM   2083  CA  ILE A 235      18.141  -5.577   9.978  1.00 55.43           C  
ANISOU 2083  CA  ILE A 235     7129   6607   7325    512   -815    575
ATOM   2084  C   ILE A 235      18.334  -7.143   9.807  1.00 49.78           C  
ANISOU 2084  C   ILE A 235     6461   5786   6668    490   -823    641
ATOM   2085  O   ILE A 235      18.995  -7.912  10.537  1.00 48.42           O  
ANISOU 2085  O   ILE A 235     6260   5594   6542    545   -806    722
ATOM   2086  CB  ILE A 235      18.981  -4.773   8.943  1.00 55.49           C  
ANISOU 2086  CB  ILE A 235     7145   6590   7350    501   -782    524
ATOM   2087  CG1 ILE A 235      18.959  -3.214   9.079  1.00 52.10           C  
ANISOU 2087  CG1 ILE A 235     6680   6253   6863    499   -780    439
ATOM   2088  CG2 ILE A 235      18.632  -4.999   7.425  1.00 53.21           C  
ANISOU 2088  CG2 ILE A 235     6941   6177   7099    420   -778    490
ATOM   2089  CD1 ILE A 235      17.571  -2.626   8.785  1.00 53.13           C  
ANISOU 2089  CD1 ILE A 235     6815   6368   7004    488   -747    385
ATOM   2090  H   ILE A 235      19.720  -5.039  11.306  1.00 59.04           H  
ATOM   2091  HA  ILE A 235      17.077  -5.359   9.882  1.00 55.43           H  
ATOM   2092  HB  ILE A 235      19.987  -5.163   9.101  1.00 55.49           H  
ATOM   2093 HG13 ILE A 235      19.798  -2.823   8.505  1.00 52.10           H  
ATOM   2094 HG12 ILE A 235      19.053  -3.070  10.156  1.00 52.10           H  
ATOM   2095 HG21 ILE A 235      19.287  -4.378   6.814  1.00 53.21           H  
ATOM   2096 HG22 ILE A 235      19.031  -5.944   7.056  1.00 53.21           H  
ATOM   2097 HG23 ILE A 235      17.574  -4.933   7.172  1.00 53.21           H  
ATOM   2098 HD11 ILE A 235      16.879  -3.463   8.689  1.00 53.13           H  
ATOM   2099 HD12 ILE A 235      17.153  -1.953   9.533  1.00 53.13           H  
ATOM   2100 HD13 ILE A 235      17.749  -2.168   7.812  1.00 53.13           H  
ATOM   2101  N   GLN A 236      17.486  -7.677   8.942  1.00 42.30           N  
ANISOU 2101  N   GLN A 236     5582   4771   5719    412   -844    606
ATOM   2102  CA  GLN A 236      17.447  -9.064   8.475  1.00 41.02           C  
ANISOU 2102  CA  GLN A 236     5464   4517   5605    382   -857    655
ATOM   2103  C   GLN A 236      18.079  -9.162   6.978  1.00 37.16           C  
ANISOU 2103  C   GLN A 236     5022   3927   5169    340   -837    628
ATOM   2104  O   GLN A 236      18.281  -8.102   6.350  1.00 35.74           O  
ANISOU 2104  O   GLN A 236     4864   3740   4976    310   -820    558
ATOM   2105  CB  GLN A 236      16.088  -9.651   8.797  1.00 38.96           C  
ANISOU 2105  CB  GLN A 236     5247   4246   5310    324   -891    635
ATOM   2106  CG  GLN A 236      15.612 -10.993   8.219  1.00 46.26           C  
ANISOU 2106  CG  GLN A 236     6182   5130   6264    326   -915    712
ATOM   2107  CD  GLN A 236      14.225 -11.205   8.722  1.00 48.92           C  
ANISOU 2107  CD  GLN A 236     6539   5494   6554    296   -946    708
ATOM   2108  OE1 GLN A 236      14.060 -11.785   9.736  1.00 42.41           O  
ANISOU 2108  OE1 GLN A 236     5719   4717   5678    273   -946    646
ATOM   2109  NE2 GLN A 236      13.211 -10.804   7.949  1.00 53.20           N  
ANISOU 2109  NE2 GLN A 236     7090   6005   7118    296   -968    775
ATOM   2110  H   GLN A 236      16.928  -7.036   8.397  1.00 42.30           H  
ATOM   2111  HA  GLN A 236      18.267  -9.630   8.917  1.00 41.02           H  
ATOM   2112  HB3 GLN A 236      15.378  -8.834   8.668  1.00 38.96           H  
ATOM   2113  HB2 GLN A 236      16.066  -9.722   9.884  1.00 38.96           H  
ATOM   2114  HG3 GLN A 236      16.296 -11.803   8.470  1.00 46.26           H  
ATOM   2115  HG2 GLN A 236      15.608 -10.938   7.130  1.00 46.26           H  
ATOM   2116 HE22 GLN A 236      12.327 -10.678   8.421  1.00 53.20           H  
ATOM   2117 HE21 GLN A 236      13.396 -10.464   7.016  1.00 53.20           H  
ATOM   2118  N   GLN A 237      18.371 -10.382   6.504  1.00 39.43           N  
ANISOU 2118  N   GLN A 237     5322   4139   5521    338   -836    684
ATOM   2119  CA  GLN A 237      19.031 -10.629   5.230  1.00 38.28           C  
ANISOU 2119  CA  GLN A 237     5220   3892   5432    294   -819    656
ATOM   2120  C   GLN A 237      18.402 -11.879   4.698  1.00 36.51           C  
ANISOU 2120  C   GLN A 237     5047   3601   5223    234   -851    657
ATOM   2121  O   GLN A 237      18.256 -12.896   5.402  1.00 39.07           O  
ANISOU 2121  O   GLN A 237     5358   3940   5546    246   -876    714
ATOM   2122  CB  GLN A 237      20.524 -10.676   5.389  1.00 45.39           C  
ANISOU 2122  CB  GLN A 237     6081   4755   6411    349   -779    714
ATOM   2123  CG  GLN A 237      21.211 -10.179   4.049  1.00 47.11           C  
ANISOU 2123  CG  GLN A 237     6329   4900   6671    319   -746    660
ATOM   2124  CD  GLN A 237      22.656 -10.660   4.149  1.00 53.68           C  
ANISOU 2124  CD  GLN A 237     7112   5774   7509    383   -701    671
ATOM   2125  OE1 GLN A 237      22.971 -11.839   4.341  1.00 54.32           O  
ANISOU 2125  OE1 GLN A 237     7131   5936   7572    456   -692    728
ATOM   2126  NE2 GLN A 237      23.580  -9.684   3.906  1.00 53.74           N  
ANISOU 2126  NE2 GLN A 237     7147   5732   7540    357   -673    616
ATOM   2127  H   GLN A 237      18.268 -11.185   7.109  1.00 39.43           H  
ATOM   2128  HA  GLN A 237      18.662  -9.820   4.599  1.00 38.28           H  
ATOM   2129  HB3 GLN A 237      20.823 -11.676   5.703  1.00 45.39           H  
ATOM   2130  HB2 GLN A 237      21.005 -10.076   6.162  1.00 45.39           H  
ATOM   2131  HG3 GLN A 237      21.084  -9.100   3.963  1.00 47.11           H  
ATOM   2132  HG2 GLN A 237      20.755 -10.590   3.148  1.00 47.11           H  
ATOM   2133 HE22 GLN A 237      24.537  -9.767   4.218  1.00 53.74           H  
ATOM   2134 HE21 GLN A 237      23.350  -8.705   3.815  1.00 53.74           H  
ATOM   2135  N   ALA A 238      17.970 -11.785   3.495  1.00 35.57           N  
ANISOU 2135  N   ALA A 238     4983   3416   5115    171   -851    593
ATOM   2136  CA  ALA A 238      17.501 -12.895   2.682  1.00 38.26           C  
ANISOU 2136  CA  ALA A 238     5373   3708   5456    110   -884    580
ATOM   2137  C   ALA A 238      18.566 -13.149   1.574  1.00 36.83           C  
ANISOU 2137  C   ALA A 238     5217   3435   5341     76   -871    551
ATOM   2138  O   ALA A 238      19.291 -12.173   1.210  1.00 38.54           O  
ANISOU 2138  O   ALA A 238     5453   3629   5560     60   -848    491
ATOM   2139  CB  ALA A 238      16.094 -12.466   2.184  1.00 35.73           C  
ANISOU 2139  CB  ALA A 238     5099   3420   5058     60   -903    516
ATOM   2140  H   ALA A 238      18.162 -10.930   2.994  1.00 35.57           H  
ATOM   2141  HA  ALA A 238      17.354 -13.736   3.359  1.00 38.26           H  
ATOM   2142  HB1 ALA A 238      15.476 -13.324   1.919  1.00 35.73           H  
ATOM   2143  HB2 ALA A 238      15.499 -11.875   2.880  1.00 35.73           H  
ATOM   2144  HB3 ALA A 238      16.182 -11.743   1.373  1.00 35.73           H  
ATOM   2145  N   LYS A 239      18.526 -14.397   1.172  1.00 31.02           N  
ANISOU 2145  N   LYS A 239     4479   2647   4660     64   -886    589
ATOM   2146  CA  LYS A 239      19.102 -14.857  -0.036  1.00 34.82           C  
ANISOU 2146  CA  LYS A 239     4982   3040   5207     23   -879    551
ATOM   2147  C   LYS A 239      17.817 -15.437  -0.741  1.00 29.52           C  
ANISOU 2147  C   LYS A 239     4366   2364   4486    -46   -919    496
ATOM   2148  O   LYS A 239      17.073 -16.245  -0.150  1.00 34.01           O  
ANISOU 2148  O   LYS A 239     4937   2946   5040    -59   -953    532
ATOM   2149  CB  LYS A 239      20.264 -15.776   0.119  1.00 41.91           C  
ANISOU 2149  CB  LYS A 239     5839   3881   6205     49   -866    620
ATOM   2150  CG  LYS A 239      20.917 -16.254  -1.257  1.00 44.62           C  
ANISOU 2150  CG  LYS A 239     6192   4129   6632     12   -846    573
ATOM   2151  CD  LYS A 239      22.110 -17.156  -0.935  1.00 38.69           C  
ANISOU 2151  CD  LYS A 239     5387   3329   5985     48   -812    642
ATOM   2152  CE  LYS A 239      22.915 -17.396  -2.260  1.00 42.90           C  
ANISOU 2152  CE  LYS A 239     5928   3800   6572    -11   -819    599
ATOM   2153  NZ  LYS A 239      24.017 -18.323  -1.991  1.00 44.62           N1+
ANISOU 2153  NZ  LYS A 239     6082   3999   6874     25   -766    658
ATOM   2154  H   LYS A 239      17.846 -15.078   1.476  1.00 31.02           H  
ATOM   2155  HA  LYS A 239      19.517 -13.997  -0.562  1.00 34.82           H  
ATOM   2156  HB3 LYS A 239      19.886 -16.646   0.655  1.00 41.91           H  
ATOM   2157  HB2 LYS A 239      21.061 -15.295   0.685  1.00 41.91           H  
ATOM   2158  HG3 LYS A 239      21.250 -15.362  -1.787  1.00 44.62           H  
ATOM   2159  HG2 LYS A 239      20.181 -16.813  -1.836  1.00 44.62           H  
ATOM   2160  HD3 LYS A 239      21.747 -18.112  -0.559  1.00 38.69           H  
ATOM   2161  HD2 LYS A 239      22.776 -16.749  -0.174  1.00 38.69           H  
ATOM   2162  HE3 LYS A 239      23.205 -16.497  -2.805  1.00 42.90           H  
ATOM   2163  HE2 LYS A 239      22.370 -17.985  -2.998  1.00 42.90           H  
ATOM   2164  HZ1 LYS A 239      23.497 -19.163  -1.782  1.00 44.62           H  
ATOM   2165  HZ2 LYS A 239      24.590 -18.465  -2.810  1.00 44.62           H  
ATOM   2166  HZ3 LYS A 239      24.652 -18.060  -1.250  1.00 44.62           H  
ATOM   2167  N   VAL A 240      17.519 -14.783  -1.872  1.00 33.16           N  
ANISOU 2167  N   VAL A 240     4868   2812   4919    -85   -913    413
ATOM   2168  CA  VAL A 240      16.291 -14.815  -2.627  1.00 37.49           C  
ANISOU 2168  CA  VAL A 240     5467   3376   5400   -139   -945    360
ATOM   2169  C   VAL A 240      16.650 -14.974  -4.102  1.00 36.36           C  
ANISOU 2169  C   VAL A 240     5350   3173   5293   -184   -947    293
ATOM   2170  O   VAL A 240      17.641 -14.459  -4.627  1.00 40.57           O  
ANISOU 2170  O   VAL A 240     5876   3658   5880   -179   -915    259
ATOM   2171  CB  VAL A 240      15.388 -13.534  -2.390  1.00 34.63           C  
ANISOU 2171  CB  VAL A 240     5132   3071   4953   -141   -936    320
ATOM   2172  CG1 VAL A 240      15.227 -13.209  -0.876  1.00 39.87           C  
ANISOU 2172  CG1 VAL A 240     5769   3800   5581   -103   -937    375
ATOM   2173  CG2 VAL A 240      15.775 -12.272  -3.169  1.00 31.79           C  
ANISOU 2173  CG2 VAL A 240     4775   2690   4612   -131   -897    270
ATOM   2174  H   VAL A 240      18.218 -14.216  -2.331  1.00 33.16           H  
ATOM   2175  HA  VAL A 240      15.750 -15.728  -2.377  1.00 37.49           H  
ATOM   2176  HB  VAL A 240      14.352 -13.783  -2.622  1.00 34.63           H  
ATOM   2177 HG11 VAL A 240      14.753 -12.232  -0.787  1.00 39.87           H  
ATOM   2178 HG12 VAL A 240      14.645 -13.944  -0.321  1.00 39.87           H  
ATOM   2179 HG13 VAL A 240      16.225 -13.054  -0.467  1.00 39.87           H  
ATOM   2180 HG21 VAL A 240      15.145 -11.388  -3.071  1.00 31.79           H  
ATOM   2181 HG22 VAL A 240      16.803 -11.933  -3.041  1.00 31.79           H  
ATOM   2182 HG23 VAL A 240      15.652 -12.343  -4.250  1.00 31.79           H  
ATOM   2183  N   GLN A 241      15.758 -15.727  -4.821  1.00 34.83           N  
ANISOU 2183  N   GLN A 241     5183   2985   5066   -227   -984    271
ATOM   2184  CA  GLN A 241      15.667 -15.942  -6.251  1.00 38.35           C  
ANISOU 2184  CA  GLN A 241     5657   3397   5519   -273   -994    192
ATOM   2185  C   GLN A 241      14.656 -14.967  -6.908  1.00 33.12           C  
ANISOU 2185  C   GLN A 241     5042   2784   4757   -293   -997    134
ATOM   2186  O   GLN A 241      13.476 -14.991  -6.567  1.00 36.11           O  
ANISOU 2186  O   GLN A 241     5438   3219   5063   -294  -1015    159
ATOM   2187  CB  GLN A 241      15.244 -17.445  -6.517  1.00 43.25           C  
ANISOU 2187  CB  GLN A 241     6269   4001   6162   -305  -1034    202
ATOM   2188  CG  GLN A 241      15.625 -17.895  -7.986  1.00 44.48           C  
ANISOU 2188  CG  GLN A 241     6445   4132   6322   -353  -1049    111
ATOM   2189  CD  GLN A 241      15.239 -19.319  -8.189  1.00 46.75           C  
ANISOU 2189  CD  GLN A 241     6709   4393   6659   -382  -1083    120
ATOM   2190  OE1 GLN A 241      14.590 -19.919  -7.324  1.00 42.79           O  
ANISOU 2190  OE1 GLN A 241     6171   3865   6223   -362  -1082    193
ATOM   2191  NE2 GLN A 241      15.413 -19.869  -9.372  1.00 60.50           N  
ANISOU 2191  NE2 GLN A 241     8469   6147   8370   -425  -1111     45
ATOM   2192  H   GLN A 241      15.030 -16.218  -4.321  1.00 34.83           H  
ATOM   2193  HA  GLN A 241      16.621 -15.741  -6.738  1.00 38.35           H  
ATOM   2194  HB3 GLN A 241      14.162 -17.547  -6.438  1.00 43.25           H  
ATOM   2195  HB2 GLN A 241      15.785 -18.037  -5.779  1.00 43.25           H  
ATOM   2196  HG3 GLN A 241      16.656 -17.794  -8.325  1.00 44.48           H  
ATOM   2197  HG2 GLN A 241      15.019 -17.308  -8.677  1.00 44.48           H  
ATOM   2198 HE22 GLN A 241      15.193 -20.835  -9.567  1.00 60.50           H  
ATOM   2199 HE21 GLN A 241      15.802 -19.351 -10.147  1.00 60.50           H  
ATOM   2200  N   ILE A 242      15.095 -14.276  -8.000  1.00 33.89           N  
ANISOU 2200  N   ILE A 242     5160   2859   4857   -305   -975     60
ATOM   2201  CA  ILE A 242      14.194 -13.458  -8.808  1.00 37.44           C  
ANISOU 2201  CA  ILE A 242     5653   3353   5218   -316   -970      8
ATOM   2202  C   ILE A 242      13.553 -14.341  -9.846  1.00 39.55           C  
ANISOU 2202  C   ILE A 242     5947   3650   5430   -352  -1008    -23
ATOM   2203  O   ILE A 242      14.218 -15.256 -10.320  1.00 39.15           O  
ANISOU 2203  O   ILE A 242     5893   3569   5413   -380  -1026    -69
ATOM   2204  CB  ILE A 242      14.994 -12.260  -9.475  1.00 31.58           C  
ANISOU 2204  CB  ILE A 242     4924   2579   4497   -314   -934    -58
ATOM   2205  CG1 ILE A 242      15.521 -11.309  -8.393  1.00 37.44           C  
ANISOU 2205  CG1 ILE A 242     5636   3302   5289   -273   -895    -20
ATOM   2206  CG2 ILE A 242      14.425 -11.483 -10.687  1.00 42.81           C  
ANISOU 2206  CG2 ILE A 242     6391   4045   5830   -323   -926   -109
ATOM   2207  CD1 ILE A 242      14.581 -10.405  -7.562  1.00 28.62           C  
ANISOU 2207  CD1 ILE A 242     4517   2243   4115   -245   -885     21
ATOM   2208  H   ILE A 242      16.049 -14.480  -8.260  1.00 33.89           H  
ATOM   2209  HA  ILE A 242      13.389 -13.124  -8.153  1.00 37.44           H  
ATOM   2210  HB  ILE A 242      15.874 -12.750  -9.893  1.00 31.58           H  
ATOM   2211 HG13 ILE A 242      16.346 -10.764  -8.850  1.00 37.44           H  
ATOM   2212 HG12 ILE A 242      16.074 -11.900  -7.663  1.00 37.44           H  
ATOM   2213 HG21 ILE A 242      15.188 -10.869 -11.166  1.00 42.81           H  
ATOM   2214 HG22 ILE A 242      13.966 -12.166 -11.401  1.00 42.81           H  
ATOM   2215 HG23 ILE A 242      13.614 -10.855 -10.316  1.00 42.81           H  
ATOM   2216 HD11 ILE A 242      13.620 -10.912  -7.470  1.00 28.62           H  
ATOM   2217 HD12 ILE A 242      14.946 -10.469  -6.537  1.00 28.62           H  
ATOM   2218 HD13 ILE A 242      14.478  -9.363  -7.865  1.00 28.62           H  
ATOM   2219  N   LEU A 243      12.285 -14.110 -10.148  1.00 40.74           N  
ANISOU 2219  N   LEU A 243     6121   3863   5497   -350  -1016      0
ATOM   2220  CA  LEU A 243      11.526 -14.921 -11.059  1.00 40.23           C  
ANISOU 2220  CA  LEU A 243     6080   3840   5366   -376  -1046    -23
ATOM   2221  C   LEU A 243      10.747 -14.053 -12.054  1.00 43.76           C  
ANISOU 2221  C   LEU A 243     6561   4304   5760   -384  -1032   -102
ATOM   2222  O   LEU A 243      10.334 -12.923 -11.686  1.00 44.76           O  
ANISOU 2222  O   LEU A 243     6701   4424   5882   -368   -994   -124
ATOM   2223  CB  LEU A 243      10.521 -15.771 -10.185  1.00 38.65           C  
ANISOU 2223  CB  LEU A 243     5890   3697   5100   -366  -1052     40
ATOM   2224  CG  LEU A 243      11.084 -16.890  -9.390  1.00 41.55           C  
ANISOU 2224  CG  LEU A 243     6230   4064   5493   -365  -1082    114
ATOM   2225  CD1 LEU A 243       9.967 -17.680  -8.582  1.00 49.27           C  
ANISOU 2225  CD1 LEU A 243     7167   4986   6566   -350  -1078    145
ATOM   2226  CD2 LEU A 243      11.895 -17.793 -10.270  1.00 41.58           C  
ANISOU 2226  CD2 LEU A 243     6242   4116   5441   -347  -1070    174
ATOM   2227  H   LEU A 243      11.921 -13.210  -9.868  1.00 40.74           H  
ATOM   2228  HA  LEU A 243      12.141 -15.610 -11.639  1.00 40.23           H  
ATOM   2229  HB3 LEU A 243       9.792 -16.296 -10.803  1.00 38.65           H  
ATOM   2230  HB2 LEU A 243       9.995 -15.110  -9.497  1.00 38.65           H  
ATOM   2231  HG  LEU A 243      11.790 -16.508  -8.652  1.00 41.55           H  
ATOM   2232 HD11 LEU A 243      10.292 -18.481  -7.918  1.00 49.27           H  
ATOM   2233 HD12 LEU A 243       9.449 -16.966  -7.941  1.00 49.27           H  
ATOM   2234 HD13 LEU A 243       9.200 -18.164  -9.187  1.00 49.27           H  
ATOM   2235 HD21 LEU A 243      11.661 -18.836 -10.056  1.00 41.58           H  
ATOM   2236 HD22 LEU A 243      11.630 -17.721 -11.325  1.00 41.58           H  
ATOM   2237 HD23 LEU A 243      12.947 -17.697 -10.001  1.00 41.58           H  
ATOM   2238  N   PRO A 244      10.628 -14.501 -13.330  1.00 46.24           N  
ANISOU 2238  N   PRO A 244     6888   4647   6033   -408  -1060   -147
ATOM   2239  CA  PRO A 244      10.143 -13.727 -14.448  1.00 49.24           C  
ANISOU 2239  CA  PRO A 244     7298   5051   6359   -411  -1048   -226
ATOM   2240  C   PRO A 244       8.677 -13.405 -14.361  1.00 50.23           C  
ANISOU 2240  C   PRO A 244     7456   5250   6381   -393  -1033   -207
ATOM   2241  O   PRO A 244       7.883 -14.103 -13.748  1.00 52.99           O  
ANISOU 2241  O   PRO A 244     7805   5637   6692   -387  -1041   -143
ATOM   2242  CB  PRO A 244      10.349 -14.692 -15.705  1.00 52.28           C  
ANISOU 2242  CB  PRO A 244     7671   5439   6753   -443  -1090   -285
ATOM   2243  CG  PRO A 244      10.482 -16.129 -15.135  1.00 53.06           C  
ANISOU 2243  CG  PRO A 244     7750   5562   6849   -451  -1126   -217
ATOM   2244  CD  PRO A 244      11.078 -15.885 -13.739  1.00 52.99           C  
ANISOU 2244  CD  PRO A 244     7724   5514   6894   -431  -1107   -132
ATOM   2245  HA  PRO A 244      10.722 -12.834 -14.681  1.00 49.24           H  
ATOM   2246  HB3 PRO A 244      11.373 -14.463 -15.999  1.00 52.28           H  
ATOM   2247  HB2 PRO A 244       9.619 -14.539 -16.500  1.00 52.28           H  
ATOM   2248  HG3 PRO A 244      11.069 -16.827 -15.732  1.00 53.06           H  
ATOM   2249  HG2 PRO A 244       9.503 -16.562 -14.932  1.00 53.06           H  
ATOM   2250  HD2 PRO A 244      10.670 -16.713 -13.159  1.00 52.99           H  
ATOM   2251  HD3 PRO A 244      12.165 -15.966 -13.757  1.00 52.99           H  
ATOM   2252  N   GLU A 245       8.224 -12.352 -15.076  1.00 50.64           N  
ANISOU 2252  N   GLU A 245     7534   5321   6384   -384  -1008   -264
ATOM   2253  CA  GLU A 245       6.819 -12.079 -15.331  1.00 50.41           C  
ANISOU 2253  CA  GLU A 245     7535   5360   6260   -362   -986   -247
ATOM   2254  C   GLU A 245       6.320 -12.896 -16.506  1.00 53.14           C  
ANISOU 2254  C   GLU A 245     7892   5769   6531   -367  -1011   -294
ATOM   2255  O   GLU A 245       5.224 -13.468 -16.480  1.00 59.79           O  
ANISOU 2255  O   GLU A 245     8730   6664   7324   -367  -1035   -258
ATOM   2256  CB  GLU A 245       6.745 -10.601 -15.648  1.00 54.16           C  
ANISOU 2256  CB  GLU A 245     8030   5822   6725   -339   -932   -267
ATOM   2257  CG  GLU A 245       7.105  -9.622 -14.453  1.00 55.07           C  
ANISOU 2257  CG  GLU A 245     8131   5889   6905   -331   -904   -228
ATOM   2258  CD  GLU A 245       6.109  -9.704 -13.307  1.00 51.60           C  
ANISOU 2258  CD  GLU A 245     7677   5465   6463   -326   -906   -148
ATOM   2259  OE1 GLU A 245       4.979  -9.992 -13.501  1.00 51.51           O  
ANISOU 2259  OE1 GLU A 245     7679   5506   6388   -322   -909   -118
ATOM   2260  OE2 GLU A 245       6.466  -9.244 -12.198  1.00 52.11           O1-
ANISOU 2260  OE2 GLU A 245     7717   5495   6588   -323   -903   -114
ATOM   2261  H   GLU A 245       8.927 -11.830 -15.580  1.00 50.64           H  
ATOM   2262  HA  GLU A 245       6.260 -12.363 -14.439  1.00 50.41           H  
ATOM   2263  HB3 GLU A 245       5.719 -10.392 -15.950  1.00 54.16           H  
ATOM   2264  HB2 GLU A 245       7.173 -10.168 -16.552  1.00 54.16           H  
ATOM   2265  HG3 GLU A 245       6.876  -8.606 -14.772  1.00 55.07           H  
ATOM   2266  HG2 GLU A 245       8.176  -9.661 -14.253  1.00 55.07           H  
ATOM   2267  N   GLY A 246       7.138 -12.918 -17.611  1.00 60.69           N  
ANISOU 2267  N   GLY A 246     8860   6726   7474   -367  -1005   -375
ATOM   2268  CA  GLY A 246       6.859 -13.415 -19.025  1.00 57.27           C  
ANISOU 2268  CA  GLY A 246     8427   6354   6979   -374  -1038   -438
ATOM   2269  C   GLY A 246       5.895 -12.401 -19.685  1.00 53.87           C  
ANISOU 2269  C   GLY A 246     8025   5982   6461   -345  -1012   -487
ATOM   2270  O   GLY A 246       5.521 -11.396 -19.097  1.00 58.74           O  
ANISOU 2270  O   GLY A 246     8662   6574   7081   -325   -966   -492
ATOM   2271  H   GLY A 246       8.016 -12.418 -17.592  1.00 60.69           H  
ATOM   2272  HA3 GLY A 246       6.323 -14.349 -18.853  1.00 57.27           H  
ATOM   2273  HA2 GLY A 246       7.719 -13.558 -19.679  1.00 57.27           H  
ATOM   2274  N   SER A 247       5.369 -12.752 -20.887  1.00 53.89           N  
ANISOU 2274  N   SER A 247     8025   6067   6385   -341  -1042   -524
ATOM   2275  CA  SER A 247       4.147 -12.100 -21.486  1.00 59.23           C  
ANISOU 2275  CA  SER A 247     8724   6816   6964   -305  -1018   -565
ATOM   2276  C   SER A 247       2.835 -12.371 -20.750  1.00 59.61           C  
ANISOU 2276  C   SER A 247     8776   6968   6905   -273  -1017   -506
ATOM   2277  O   SER A 247       2.571 -13.507 -20.286  1.00 62.96           O  
ANISOU 2277  O   SER A 247     9186   7400   7336   -282  -1036   -437
ATOM   2278  CB  SER A 247       4.114 -12.648 -22.928  1.00 56.24           C  
ANISOU 2278  CB  SER A 247     8336   6455   6578   -322  -1051   -684
ATOM   2279  OG  SER A 247       3.286 -12.006 -23.920  1.00 61.21           O  
ANISOU 2279  OG  SER A 247     8992   7130   7136   -284  -1016   -727
ATOM   2280  H   SER A 247       5.701 -13.579 -21.362  1.00 53.89           H  
ATOM   2281  HA  SER A 247       4.321 -11.024 -21.506  1.00 59.23           H  
ATOM   2282  HB3 SER A 247       3.777 -13.684 -22.931  1.00 56.24           H  
ATOM   2283  HB2 SER A 247       5.100 -12.699 -23.391  1.00 56.24           H  
ATOM   2284  HG  SER A 247       3.873 -11.502 -24.488  1.00 61.21           H  
ATOM   2285  N   GLY A 248       1.963 -11.378 -20.774  1.00 57.16           N  
ANISOU 2285  N   GLY A 248     8483   6738   6497   -230   -993   -527
ATOM   2286  CA  GLY A 248       0.671 -11.443 -20.005  1.00 54.53           C  
ANISOU 2286  CA  GLY A 248     8152   6507   6060   -189   -981   -463
ATOM   2287  C   GLY A 248      -0.584 -11.319 -20.840  1.00 52.99           C  
ANISOU 2287  C   GLY A 248     7985   6327   5820   -137   -904   -402
ATOM   2288  O   GLY A 248      -1.622 -11.238 -20.165  1.00 59.56           O  
ANISOU 2288  O   GLY A 248     8834   7082   6713   -138   -862   -396
ATOM   2289  H   GLY A 248       2.074 -10.555 -21.349  1.00 57.16           H  
ATOM   2290  HA3 GLY A 248       0.799 -10.588 -19.341  1.00 54.53           H  
ATOM   2291  HA2 GLY A 248       0.515 -12.376 -19.463  1.00 54.53           H  
ATOM   2292  N   ASP A 249      -0.550 -11.206 -22.189  1.00 50.10           N  
ANISOU 2292  N   ASP A 249     7621   6062   5352    -89   -883   -353
ATOM   2293  CA  ASP A 249      -1.666 -10.826 -23.091  1.00 52.09           C  
ANISOU 2293  CA  ASP A 249     7897   6335   5561    -33   -803   -291
ATOM   2294  C   ASP A 249      -2.944 -11.524 -22.736  1.00 56.45           C  
ANISOU 2294  C   ASP A 249     8442   6944   6062     -2   -775   -185
ATOM   2295  O   ASP A 249      -3.115 -12.678 -23.094  1.00 58.48           O  
ANISOU 2295  O   ASP A 249     8679   7262   6279    -10   -824   -173
ATOM   2296  CB  ASP A 249      -1.318 -10.898 -24.583  1.00 59.67           C  
ANISOU 2296  CB  ASP A 249     8866   7379   6426     16   -787   -348
ATOM   2297  CG  ASP A 249      -0.271  -9.926 -25.195  1.00 69.12           C  
ANISOU 2297  CG  ASP A 249    10076   8516   7672     -5   -793   -445
ATOM   2298  OD1 ASP A 249      -0.061  -8.736 -24.835  1.00 67.00           O  
ANISOU 2298  OD1 ASP A 249     9817   8137   7502    -35   -773   -441
ATOM   2299  OD2 ASP A 249       0.139 -10.233 -26.336  1.00 56.48           O1-
ANISOU 2299  OD2 ASP A 249     8473   6981   6006     13   -817   -527
ATOM   2300  H   ASP A 249       0.330 -11.308 -22.673  1.00 50.10           H  
ATOM   2301  HA  ASP A 249      -1.822  -9.748 -23.041  1.00 52.09           H  
ATOM   2302  HB3 ASP A 249      -2.230 -10.686 -25.142  1.00 59.67           H  
ATOM   2303  HB2 ASP A 249      -1.117 -11.936 -24.846  1.00 59.67           H  
ATOM   2304  N   ALA A 250      -3.882 -10.746 -22.238  1.00 50.28           N  
ANISOU 2304  N   ALA A 250     7677   6144   5285     33   -695   -108
ATOM   2305  CA  ALA A 250      -5.244 -11.113 -21.927  1.00 45.37           C  
ANISOU 2305  CA  ALA A 250     7048   5577   4613     70   -656     -3
ATOM   2306  C   ALA A 250      -6.107  -9.846 -21.688  1.00 45.18           C  
ANISOU 2306  C   ALA A 250     7042   5541   4582    123   -551     58
ATOM   2307  O   ALA A 250      -6.721  -9.634 -20.588  1.00 52.56           O  
ANISOU 2307  O   ALA A 250     7982   6393   5597    108   -503    104
ATOM   2308  CB  ALA A 250      -5.203 -12.015 -20.749  1.00 56.09           C  
ANISOU 2308  CB  ALA A 250     8393   6878   6041     24   -680     49
ATOM   2309  H   ALA A 250      -3.862  -9.737 -22.291  1.00 50.28           H  
ATOM   2310  HA  ALA A 250      -5.596 -11.612 -22.830  1.00 45.37           H  
ATOM   2311  HB1 ALA A 250      -4.776 -12.964 -21.072  1.00 56.09           H  
ATOM   2312  HB2 ALA A 250      -4.698 -11.577 -19.889  1.00 56.09           H  
ATOM   2313  HB3 ALA A 250      -6.211 -12.360 -20.515  1.00 56.09           H  
ATOM   2314  N   GLU A 251      -6.322  -9.022 -22.759  1.00 46.00           N  
ANISOU 2314  N   GLU A 251     7153   5732   4592    186   -515     55
ATOM   2315  CA  GLU A 251      -7.108  -7.713 -22.720  1.00 46.14           C  
ANISOU 2315  CA  GLU A 251     7185   5740   4605    243   -410    113
ATOM   2316  C   GLU A 251      -8.601  -7.938 -22.565  1.00 47.79           C  
ANISOU 2316  C   GLU A 251     7386   5994   4779    290   -341    232
ATOM   2317  O   GLU A 251      -9.364  -7.090 -22.113  1.00 53.09           O  
ANISOU 2317  O   GLU A 251     8063   6603   5507    305   -254    294
ATOM   2318  CB  GLU A 251      -6.721  -6.827 -23.941  1.00 46.98           C  
ANISOU 2318  CB  GLU A 251     7302   5917   4630    298   -392     63
ATOM   2319  CG  GLU A 251      -5.283  -6.292 -23.974  1.00 58.53           C  
ANISOU 2319  CG  GLU A 251     8780   7309   6150    258   -426    -42
ATOM   2320  CD  GLU A 251      -4.936  -5.510 -25.183  1.00 66.46           C  
ANISOU 2320  CD  GLU A 251     9800   8207   7246    253   -353    -25
ATOM   2321  OE1 GLU A 251      -5.773  -4.730 -25.687  1.00 69.34           O  
ANISOU 2321  OE1 GLU A 251    10171   8587   7587    312   -263     36
ATOM   2322  OE2 GLU A 251      -3.894  -5.850 -25.823  1.00 59.24           O1-
ANISOU 2322  OE2 GLU A 251     8887   7195   6428    192   -384    -69
ATOM   2323  H   GLU A 251      -6.024  -9.253 -23.696  1.00 46.00           H  
ATOM   2324  HA  GLU A 251      -6.835  -7.250 -21.772  1.00 46.14           H  
ATOM   2325  HB3 GLU A 251      -7.422  -5.994 -23.889  1.00 46.98           H  
ATOM   2326  HB2 GLU A 251      -6.984  -7.480 -24.772  1.00 46.98           H  
ATOM   2327  HG3 GLU A 251      -4.649  -7.173 -23.884  1.00 58.53           H  
ATOM   2328  HG2 GLU A 251      -5.213  -5.787 -23.011  1.00 58.53           H  
ATOM   2329  N   THR A 252      -9.111  -9.134 -22.810  1.00 46.96           N  
ANISOU 2329  N   THR A 252     7263   5993   4585    314   -374    264
ATOM   2330  CA  THR A 252     -10.420  -9.599 -22.253  1.00 46.56           C  
ANISOU 2330  CA  THR A 252     7203   5980   4508    358   -307    384
ATOM   2331  C   THR A 252     -10.509  -9.687 -20.691  1.00 48.34           C  
ANISOU 2331  C   THR A 252     7429   6090   4849    307   -282    432
ATOM   2332  O   THR A 252     -11.359  -8.998 -20.182  1.00 50.95           O  
ANISOU 2332  O   THR A 252     7761   6376   5220    334   -184    505
ATOM   2333  CB  THR A 252     -10.720 -10.952 -22.903  1.00 50.30           C  
ANISOU 2333  CB  THR A 252     7654   6576   4880    377   -363    407
ATOM   2334  OG1 THR A 252     -10.939 -10.815 -24.304  1.00 48.78           O  
ANISOU 2334  OG1 THR A 252     7457   6507   4571    433   -379    363
ATOM   2335  CG2 THR A 252     -11.887 -11.778 -22.380  1.00 56.85           C  
ANISOU 2335  CG2 THR A 252     8474   7437   5689    423   -287    539
ATOM   2336  H   THR A 252      -8.547  -9.814 -23.301  1.00 46.96           H  
ATOM   2337  HA  THR A 252     -11.165  -8.922 -22.671  1.00 46.56           H  
ATOM   2338  HB  THR A 252      -9.817 -11.535 -22.722  1.00 50.30           H  
ATOM   2339  HG1 THR A 252     -10.093 -10.865 -24.756  1.00 48.78           H  
ATOM   2340 HG21 THR A 252     -12.022 -11.806 -21.298  1.00 56.85           H  
ATOM   2341 HG22 THR A 252     -12.835 -11.365 -22.724  1.00 56.85           H  
ATOM   2342 HG23 THR A 252     -11.851 -12.818 -22.704  1.00 56.85           H  
ATOM   2343  N   LEU A 253      -9.650 -10.401 -19.949  1.00 46.11           N  
ANISOU 2343  N   LEU A 253     7140   5757   4623    234   -368    388
ATOM   2344  CA  LEU A 253      -9.578 -10.404 -18.494  1.00 49.30           C  
ANISOU 2344  CA  LEU A 253     7541   6061   5131    188   -354    426
ATOM   2345  C   LEU A 253      -9.478  -8.978 -17.883  1.00 47.48           C  
ANISOU 2345  C   LEU A 253     7321   5732   4989    181   -282    416
ATOM   2346  O   LEU A 253     -10.247  -8.767 -16.884  1.00 49.11           O  
ANISOU 2346  O   LEU A 253     7523   5894   5242    193   -201    484
ATOM   2347  CB  LEU A 253      -8.397 -11.298 -17.985  1.00 49.92           C  
ANISOU 2347  CB  LEU A 253     7610   6101   5256    115   -459    370
ATOM   2348  CG  LEU A 253      -8.376 -12.763 -18.445  1.00 50.00           C  
ANISOU 2348  CG  LEU A 253     7603   6181   5213    111   -515    409
ATOM   2349  CD1 LEU A 253      -7.159 -13.460 -17.823  1.00 46.46           C  
ANISOU 2349  CD1 LEU A 253     7144   5687   4822     41   -615    349
ATOM   2350  CD2 LEU A 253      -9.751 -13.606 -18.128  1.00 48.51           C  
ANISOU 2350  CD2 LEU A 253     7409   5989   5035    130   -451    520
ATOM   2351  H   LEU A 253      -8.923 -10.974 -20.353  1.00 46.11           H  
ATOM   2352  HA  LEU A 253     -10.523 -10.837 -18.165  1.00 49.30           H  
ATOM   2353  HB3 LEU A 253      -8.398 -11.270 -16.895  1.00 49.92           H  
ATOM   2354  HB2 LEU A 253      -7.424 -10.922 -18.299  1.00 49.92           H  
ATOM   2355  HG  LEU A 253      -8.251 -12.869 -19.522  1.00 50.00           H  
ATOM   2356 HD11 LEU A 253      -7.053 -14.412 -18.342  1.00 46.46           H  
ATOM   2357 HD12 LEU A 253      -6.201 -13.021 -18.103  1.00 46.46           H  
ATOM   2358 HD13 LEU A 253      -7.199 -13.800 -16.788  1.00 46.46           H  
ATOM   2359 HD21 LEU A 253     -10.355 -13.670 -19.033  1.00 48.51           H  
ATOM   2360 HD22 LEU A 253      -9.473 -14.625 -17.857  1.00 48.51           H  
ATOM   2361 HD23 LEU A 253     -10.233 -13.256 -17.215  1.00 48.51           H  
ATOM   2362  N   MET A 254      -8.602  -8.139 -18.467  1.00 47.15           N  
ANISOU 2362  N   MET A 254     7289   5649   4975    160   -309    330
ATOM   2363  CA  MET A 254      -8.647  -6.675 -18.208  1.00 48.11           C  
ANISOU 2363  CA  MET A 254     7417   5680   5181    150   -248    315
ATOM   2364  C   MET A 254     -10.036  -6.008 -18.292  1.00 44.23           C  
ANISOU 2364  C   MET A 254     6929   5195   4683    210   -129    384
ATOM   2365  O   MET A 254     -10.380  -5.398 -17.298  1.00 46.65           O  
ANISOU 2365  O   MET A 254     7229   5423   5073    198    -65    402
ATOM   2366  CB  MET A 254      -7.618  -5.891 -19.077  1.00 47.76           C  
ANISOU 2366  CB  MET A 254     7385   5619   5142    137   -287    219
ATOM   2367  CG  MET A 254      -6.112  -6.242 -18.879  1.00 46.96           C  
ANISOU 2367  CG  MET A 254     7278   5466   5098     69   -380    150
ATOM   2368  SD  MET A 254      -5.005  -5.371 -20.109  1.00 39.52           S  
ANISOU 2368  SD  MET A 254     6350   4493   4174     56   -410     42
ATOM   2369  CE  MET A 254      -5.146  -3.693 -19.482  1.00 42.68           C  
ANISOU 2369  CE  MET A 254     6752   4797   4669     53   -328     51
ATOM   2370  H   MET A 254      -7.923  -8.519 -19.111  1.00 47.15           H  
ATOM   2371  HA  MET A 254      -8.393  -6.568 -17.153  1.00 48.11           H  
ATOM   2372  HB3 MET A 254      -7.645  -4.819 -18.881  1.00 47.76           H  
ATOM   2373  HB2 MET A 254      -7.955  -5.808 -20.110  1.00 47.76           H  
ATOM   2374  HG3 MET A 254      -5.952  -7.317 -18.962  1.00 46.96           H  
ATOM   2375  HG2 MET A 254      -5.660  -6.044 -17.907  1.00 46.96           H  
ATOM   2376  HE1 MET A 254      -6.179  -3.348 -19.528  1.00 42.68           H  
ATOM   2377  HE2 MET A 254      -4.735  -3.510 -18.489  1.00 42.68           H  
ATOM   2378  HE3 MET A 254      -4.571  -3.026 -20.124  1.00 42.68           H  
ATOM   2379  N   ASP A 255     -10.818  -6.252 -19.385  1.00 44.01           N  
ANISOU 2379  N   ASP A 255     6904   5262   4556    276    -96    425
ATOM   2380  CA  ASP A 255     -12.166  -5.730 -19.595  1.00 48.61           C  
ANISOU 2380  CA  ASP A 255     7486   5855   5127    344     26    497
ATOM   2381  C   ASP A 255     -13.217  -6.452 -18.605  1.00 44.63           C  
ANISOU 2381  C   ASP A 255     6968   5338   4650    359     96    598
ATOM   2382  O   ASP A 255     -14.117  -5.802 -18.042  1.00 40.31           O  
ANISOU 2382  O   ASP A 255     6416   4742   4157    385    204    648
ATOM   2383  CB  ASP A 255     -12.738  -5.952 -21.012  1.00 48.25           C  
ANISOU 2383  CB  ASP A 255     7446   5930   4955    417     29    505
ATOM   2384  CG  ASP A 255     -12.285  -5.037 -22.078  1.00 54.08           C  
ANISOU 2384  CG  ASP A 255     8201   6677   5671    416    -13    409
ATOM   2385  OD1 ASP A 255     -11.333  -4.222 -21.841  1.00 64.81           O  
ANISOU 2385  OD1 ASP A 255     9566   7946   7111    357    -47    337
ATOM   2386  OD2 ASP A 255     -12.824  -5.199 -23.181  1.00 48.36           O1-
ANISOU 2386  OD2 ASP A 255     7480   6053   4842    477     -9    405
ATOM   2387  H   ASP A 255     -10.455  -6.773 -20.172  1.00 44.01           H  
ATOM   2388  HA  ASP A 255     -12.248  -4.693 -19.273  1.00 48.61           H  
ATOM   2389  HB3 ASP A 255     -13.826  -6.005 -21.006  1.00 48.25           H  
ATOM   2390  HB2 ASP A 255     -12.378  -6.945 -21.283  1.00 48.25           H  
ATOM   2391  N   ARG A 256     -13.059  -7.774 -18.436  1.00 49.75           N  
ANISOU 2391  N   ARG A 256     7607   6028   5266    340     38    627
ATOM   2392  CA  ARG A 256     -13.906  -8.557 -17.604  1.00 52.28           C  
ANISOU 2392  CA  ARG A 256     7915   6335   5615    347     96    720
ATOM   2393  C   ARG A 256     -13.787  -8.196 -16.107  1.00 56.11           C  
ANISOU 2393  C   ARG A 256     8393   6702   6223    284    105    699
ATOM   2394  O   ARG A 256     -14.754  -8.354 -15.344  1.00 62.50           O  
ANISOU 2394  O   ARG A 256     9192   7461   7095    294    197    757
ATOM   2395  CB  ARG A 256     -13.759 -10.102 -17.914  1.00 43.59           C  
ANISOU 2395  CB  ARG A 256     6807   5308   4448    335     13    742
ATOM   2396  CG  ARG A 256     -14.130 -10.579 -19.323  1.00 49.09           C  
ANISOU 2396  CG  ARG A 256     7501   6141   5011    403      4    772
ATOM   2397  CD  ARG A 256     -14.217 -12.068 -19.418  1.00 56.86           C  
ANISOU 2397  CD  ARG A 256     8471   7190   5942    387    -70    802
ATOM   2398  NE  ARG A 256     -14.679 -12.443 -20.736  1.00 59.14           N  
ANISOU 2398  NE  ARG A 256     8752   7623   6096    449    -92    818
ATOM   2399  CZ  ARG A 256     -14.967 -13.660 -21.197  1.00 61.23           C  
ANISOU 2399  CZ  ARG A 256     9000   7972   6291    444   -166    830
ATOM   2400  NH1 ARG A 256     -14.664 -14.773 -20.573  1.00 47.67           N  
ANISOU 2400  NH1 ARG A 256     7278   6205   4630    381   -223    834
ATOM   2401  NH2 ARG A 256     -15.468 -13.733 -22.410  1.00 62.00           N1+
ANISOU 2401  NH2 ARG A 256     9085   8210   6261    504   -183    837
ATOM   2402  H   ARG A 256     -12.243  -8.216 -18.833  1.00 49.75           H  
ATOM   2403  HA  ARG A 256     -14.916  -8.426 -17.992  1.00 52.28           H  
ATOM   2404  HB3 ARG A 256     -14.451 -10.585 -17.225  1.00 43.59           H  
ATOM   2405  HB2 ARG A 256     -12.806 -10.552 -17.634  1.00 43.59           H  
ATOM   2406  HG3 ARG A 256     -13.505 -10.235 -20.147  1.00 49.09           H  
ATOM   2407  HG2 ARG A 256     -15.068 -10.081 -19.564  1.00 49.09           H  
ATOM   2408  HD3 ARG A 256     -15.064 -12.495 -18.881  1.00 56.86           H  
ATOM   2409  HD2 ARG A 256     -13.337 -12.650 -19.146  1.00 56.86           H  
ATOM   2410  HE  ARG A 256     -14.941 -11.715 -21.386  1.00 59.14           H  
ATOM   2411 HH12 ARG A 256     -15.068 -15.603 -20.982  1.00 47.67           H  
ATOM   2412 HH11 ARG A 256     -14.202 -14.954 -19.693  1.00 47.67           H  
ATOM   2413 HH22 ARG A 256     -15.734 -14.588 -22.879  1.00 62.00           H  
ATOM   2414 HH21 ARG A 256     -15.571 -12.878 -22.936  1.00 62.00           H  
ATOM   2415  N   ILE A 257     -12.649  -7.735 -15.705  1.00 45.36           N  
ANISOU 2415  N   ILE A 257     7034   5299   4901    219      9    614
ATOM   2416  CA  ILE A 257     -12.442  -7.367 -14.272  1.00 50.17           C  
ANISOU 2416  CA  ILE A 257     7633   5808   5621    162      9    587
ATOM   2417  C   ILE A 257     -12.992  -5.924 -14.092  1.00 50.20           C  
ANISOU 2417  C   ILE A 257     7634   5745   5694    175    106    576
ATOM   2418  O   ILE A 257     -13.765  -5.632 -13.165  1.00 53.78           O  
ANISOU 2418  O   ILE A 257     8071   6133   6230    159    168    598
ATOM   2419  CB  ILE A 257     -11.005  -7.561 -13.722  1.00 48.70           C  
ANISOU 2419  CB  ILE A 257     7449   5597   5459    101   -106    501
ATOM   2420  CG1 ILE A 257     -10.603  -9.031 -13.770  1.00 46.59           C  
ANISOU 2420  CG1 ILE A 257     7176   5372   5153     78   -191    521
ATOM   2421  CG2 ILE A 257     -10.827  -6.916 -12.373  1.00 54.89           C  
ANISOU 2421  CG2 ILE A 257     8219   6283   6352     54    -96    461
ATOM   2422  CD1 ILE A 257      -9.077  -9.261 -13.829  1.00 50.12           C  
ANISOU 2422  CD1 ILE A 257     7625   5814   5604     32   -303    440
ATOM   2423  H   ILE A 257     -11.862  -7.544 -16.308  1.00 45.36           H  
ATOM   2424  HA  ILE A 257     -12.990  -8.178 -13.793  1.00 50.17           H  
ATOM   2425  HB  ILE A 257     -10.295  -7.016 -14.345  1.00 48.70           H  
ATOM   2426 HG13 ILE A 257     -11.041  -9.603 -14.588  1.00 46.59           H  
ATOM   2427 HG12 ILE A 257     -10.962  -9.526 -12.868  1.00 46.59           H  
ATOM   2428 HG21 ILE A 257      -9.933  -7.271 -11.860  1.00 54.89           H  
ATOM   2429 HG22 ILE A 257     -10.588  -5.869 -12.557  1.00 54.89           H  
ATOM   2430 HG23 ILE A 257     -11.754  -7.148 -11.850  1.00 54.89           H  
ATOM   2431 HD11 ILE A 257      -8.789  -9.642 -12.849  1.00 50.12           H  
ATOM   2432 HD12 ILE A 257      -8.823 -10.047 -14.540  1.00 50.12           H  
ATOM   2433 HD13 ILE A 257      -8.671  -8.262 -13.987  1.00 50.12           H  
ATOM   2434  N   LYS A 258     -12.584  -4.997 -15.003  1.00 48.37           N  
ANISOU 2434  N   LYS A 258     7416   5533   5430    207    123    541
ATOM   2435  CA  LYS A 258     -12.871  -3.582 -15.016  1.00 48.37           C  
ANISOU 2435  CA  LYS A 258     7412   5470   5496    220    212    526
ATOM   2436  C   LYS A 258     -14.360  -3.351 -15.080  1.00 54.51           C  
ANISOU 2436  C   LYS A 258     8182   6258   6270    283    341    616
ATOM   2437  O   LYS A 258     -14.873  -2.259 -14.664  1.00 58.12           O  
ANISOU 2437  O   LYS A 258     8631   6659   6792    299    433    616
ATOM   2438  CB  LYS A 258     -12.101  -2.970 -16.286  1.00  0.00           C  
ATOM   2439  CG  LYS A 258     -11.773  -1.464 -16.161  1.00  0.00           C  
ATOM   2440  CD  LYS A 258     -11.379  -0.867 -17.521  1.00  0.00           C  
ATOM   2441  CE  LYS A 258     -10.297  -1.776 -18.177  1.00  0.00           C  
ATOM   2442  NZ  LYS A 258      -9.762  -1.247 -19.422  1.00  0.00           N1+
ATOM   2443  H   LYS A 258     -12.036  -5.305 -15.794  1.00 48.37           H  
ATOM   2444  HA  LYS A 258     -12.496  -3.113 -14.106  1.00 48.37           H  
ATOM   2445  HB3 LYS A 258     -12.630  -3.177 -17.217  1.00  0.00           H  
ATOM   2446  HB2 LYS A 258     -11.127  -3.457 -16.284  1.00  0.00           H  
ATOM   2447  HG3 LYS A 258     -11.037  -1.352 -15.364  1.00  0.00           H  
ATOM   2448  HG2 LYS A 258     -12.594  -0.825 -15.838  1.00  0.00           H  
ATOM   2449  HD3 LYS A 258     -11.059   0.172 -17.443  1.00  0.00           H  
ATOM   2450  HD2 LYS A 258     -12.225  -0.787 -18.204  1.00  0.00           H  
ATOM   2451  HE3 LYS A 258     -10.564  -2.794 -18.463  1.00  0.00           H  
ATOM   2452  HE2 LYS A 258      -9.364  -1.820 -17.615  1.00  0.00           H  
ATOM   2453  HZ1 LYS A 258     -10.472  -0.911 -20.056  1.00  0.00           H  
ATOM   2454  HZ2 LYS A 258      -9.085  -0.546 -19.157  1.00  0.00           H  
ATOM   2455  HZ3 LYS A 258      -9.334  -2.058 -19.847  1.00  0.00           H  
ATOM   2456  N   LYS A 259     -15.134  -4.311 -15.666  1.00 53.70           N  
ANISOU 2456  N   LYS A 259     8080   6226   6098    322    355    695
ATOM   2457  CA  LYS A 259     -16.621  -4.244 -15.776  1.00 53.80           C  
ANISOU 2457  CA  LYS A 259     8082   6250   6110    387    483    794
ATOM   2458  C   LYS A 259     -17.189  -4.126 -14.367  1.00 59.42           C  
ANISOU 2458  C   LYS A 259     8773   6886   6918    349    529    826
ATOM   2459  O   LYS A 259     -17.963  -3.204 -14.132  1.00 66.49           O  
ANISOU 2459  O   LYS A 259     9652   7711   7901    358    639    849
ATOM   2460  CB  LYS A 259     -17.049  -5.660 -16.430  1.00 57.98           C  
ANISOU 2460  CB  LYS A 259     8617   6899   6513    449    471    865
ATOM   2461  CG  LYS A 259     -18.469  -6.127 -16.342  1.00 69.88           C  
ANISOU 2461  CG  LYS A 259    10109   8425   8017    483    547    976
ATOM   2462  CD  LYS A 259     -19.524  -5.272 -17.105  1.00 71.69           C  
ANISOU 2462  CD  LYS A 259    10342   8789   8107    535    501   1026
ATOM   2463  CE  LYS A 259     -20.917  -5.621 -16.619  1.00 86.47           C  
ANISOU 2463  CE  LYS A 259    12215  10683   9958    475    380   1001
ATOM   2464  NZ  LYS A 259     -21.313  -7.056 -16.819  1.00 99.21           N1+
ANISOU 2464  NZ  LYS A 259    13814  12321  11561    499    430   1108
ATOM   2465  H   LYS A 259     -14.586  -5.038 -16.104  1.00 53.70           H  
ATOM   2466  HA  LYS A 259     -16.839  -3.475 -16.517  1.00 53.80           H  
ATOM   2467  HB3 LYS A 259     -16.608  -6.395 -15.756  1.00 57.98           H  
ATOM   2468  HB2 LYS A 259     -16.683  -5.671 -17.457  1.00 57.98           H  
ATOM   2469  HG3 LYS A 259     -18.726  -6.279 -15.294  1.00 69.88           H  
ATOM   2470  HG2 LYS A 259     -18.387  -7.098 -16.830  1.00 69.88           H  
ATOM   2471  HD3 LYS A 259     -19.449  -5.273 -18.193  1.00 71.69           H  
ATOM   2472  HD2 LYS A 259     -19.386  -4.219 -16.861  1.00 71.69           H  
ATOM   2473  HE3 LYS A 259     -21.682  -5.007 -17.095  1.00 86.47           H  
ATOM   2474  HE2 LYS A 259     -21.032  -5.412 -15.556  1.00 86.47           H  
ATOM   2475  HZ1 LYS A 259     -22.297  -7.216 -16.980  1.00 99.21           H  
ATOM   2476  HZ2 LYS A 259     -20.852  -7.571 -17.556  1.00 99.21           H  
ATOM   2477  HZ3 LYS A 259     -21.107  -7.508 -15.940  1.00 99.21           H  
ATOM   2478  N   GLN A 260     -16.707  -4.943 -13.446  1.00 60.89           N  
ANISOU 2478  N   GLN A 260     8957   7084   7094    305    446    826
ATOM   2479  CA  GLN A 260     -17.060  -4.756 -12.003  1.00 59.27           C  
ANISOU 2479  CA  GLN A 260     8732   6808   6981    263    478    846
ATOM   2480  C   GLN A 260     -16.500  -3.446 -11.331  1.00 54.15           C  
ANISOU 2480  C   GLN A 260     8067   6057   6451    217    508    773
ATOM   2481  O   GLN A 260     -17.163  -2.846 -10.477  1.00 55.49           O  
ANISOU 2481  O   GLN A 260     8213   6160   6709    215    610    798
ATOM   2482  CB  GLN A 260     -16.771  -6.040 -11.175  1.00 56.60           C  
ANISOU 2482  CB  GLN A 260     8396   6495   6615    216    361    836
ATOM   2483  CG  GLN A 260     -17.733  -7.234 -11.613  1.00 63.72           C  
ANISOU 2483  CG  GLN A 260     9312   7507   7391    249    293    872
ATOM   2484  CD  GLN A 260     -17.393  -8.460 -10.787  1.00 69.78           C  
ANISOU 2484  CD  GLN A 260    10071   8312   8129    268    315    968
ATOM   2485  OE1 GLN A 260     -17.465  -8.494  -9.581  1.00 59.49           O  
ANISOU 2485  OE1 GLN A 260     8755   6949   6898    232    333    986
ATOM   2486  NE2 GLN A 260     -17.119  -9.558 -11.507  1.00 71.32           N  
ANISOU 2486  NE2 GLN A 260    10272   8610   8216    325    314   1029
ATOM   2487  H   GLN A 260     -16.015  -5.649 -13.651  1.00 60.89           H  
ATOM   2488  HA  GLN A 260     -18.147  -4.698 -12.059  1.00 59.27           H  
ATOM   2489  HB3 GLN A 260     -16.941  -5.926 -10.104  1.00 56.60           H  
ATOM   2490  HB2 GLN A 260     -15.759  -6.405 -11.351  1.00 56.60           H  
ATOM   2491  HG3 GLN A 260     -17.378  -7.515 -12.604  1.00 63.72           H  
ATOM   2492  HG2 GLN A 260     -18.791  -6.980 -11.677  1.00 63.72           H  
ATOM   2493 HE22 GLN A 260     -17.072 -10.493 -11.128  1.00 71.32           H  
ATOM   2494 HE21 GLN A 260     -17.066  -9.459 -12.511  1.00 71.32           H  
ATOM   2495  N   LEU A 261     -15.259  -3.054 -11.628  1.00 57.43           N  
ANISOU 2495  N   LEU A 261     8490   6460   6871    179    424    681
ATOM   2496  CA  LEU A 261     -14.686  -1.827 -11.045  1.00 58.08           C  
ANISOU 2496  CA  LEU A 261     8554   6457   7058    138    446    607
ATOM   2497  C   LEU A 261     -15.538  -0.568 -11.456  1.00 54.69           C  
ANISOU 2497  C   LEU A 261     8113   5984   6684    176    579    625
ATOM   2498  O   LEU A 261     -15.838   0.194 -10.558  1.00 54.14           O  
ANISOU 2498  O   LEU A 261     8016   5837   6717    144    628    581
ATOM   2499  CB  LEU A 261     -13.226  -1.628 -11.522  1.00 57.36           C  
ANISOU 2499  CB  LEU A 261     8475   6371   6947    105    340    518
ATOM   2500  CG  LEU A 261     -12.253  -2.802 -11.221  1.00 55.82           C  
ANISOU 2500  CG  LEU A 261     8272   6161   6776     43    230    463
ATOM   2501  CD1 LEU A 261     -10.822  -2.762 -11.903  1.00 56.75           C  
ANISOU 2501  CD1 LEU A 261     8371   6264   6929     17    229    501
ATOM   2502  CD2 LEU A 261     -12.224  -3.130  -9.688  1.00 47.52           C  
ANISOU 2502  CD2 LEU A 261     7246   5172   5638     40    115    439
ATOM   2503  H   LEU A 261     -14.676  -3.718 -12.117  1.00 57.43           H  
ATOM   2504  HA  LEU A 261     -14.720  -1.936  -9.961  1.00 58.08           H  
ATOM   2505  HB3 LEU A 261     -12.785  -0.707 -11.140  1.00 57.36           H  
ATOM   2506  HB2 LEU A 261     -13.168  -1.406 -12.588  1.00 57.36           H  
ATOM   2507  HG  LEU A 261     -12.768  -3.650 -11.672  1.00 55.82           H  
ATOM   2508 HD11 LEU A 261     -10.025  -3.084 -11.232  1.00 56.75           H  
ATOM   2509 HD12 LEU A 261     -10.801  -3.428 -12.765  1.00 56.75           H  
ATOM   2510 HD13 LEU A 261     -10.500  -1.797 -12.293  1.00 56.75           H  
ATOM   2511 HD21 LEU A 261     -12.382  -2.165  -9.208  1.00 47.52           H  
ATOM   2512 HD22 LEU A 261     -12.989  -3.780  -9.263  1.00 47.52           H  
ATOM   2513 HD23 LEU A 261     -11.253  -3.437  -9.302  1.00 47.52           H  
ATOM   2514  N   ARG A 262     -16.058  -0.551 -12.681  1.00 61.77           N  
ANISOU 2514  N   ARG A 262     9024   6930   7514    246    640    687
ATOM   2515  CA  ARG A 262     -17.152   0.343 -13.131  1.00 59.94           C  
ANISOU 2515  CA  ARG A 262     8779   6655   7339    290    780    719
ATOM   2516  C   ARG A 262     -18.599   0.137 -12.437  1.00 54.74           C  
ANISOU 2516  C   ARG A 262     8096   5959   6745    307    897    798
ATOM   2517  O   ARG A 262     -19.426   0.941 -12.690  1.00 54.40           O  
ANISOU 2517  O   ARG A 262     8025   5833   6813    299   1001    789
ATOM   2518  CB  ARG A 262     -17.458   0.250 -14.629  1.00  0.00           C  
ATOM   2519  CG  ARG A 262     -16.228   0.664 -15.506  1.00  0.00           C  
ATOM   2520  CD  ARG A 262     -16.002  -0.068 -16.836  1.00  0.00           C  
ATOM   2521  NE  ARG A 262     -17.041   0.241 -17.821  1.00  0.00           N  
ATOM   2522  CZ  ARG A 262     -16.911   0.626 -19.084  1.00  0.00           C  
ATOM   2523  NH1 ARG A 262     -15.686   0.704 -19.607  1.00  0.00           N  
ATOM   2524  NH2 ARG A 262     -17.954   1.002 -19.835  1.00  0.00           N1+
ATOM   2525  H   ARG A 262     -15.636  -1.089 -13.424  1.00 61.77           H  
ATOM   2526  HA  ARG A 262     -16.895   1.393 -12.992  1.00 59.94           H  
ATOM   2527  HB3 ARG A 262     -18.313   0.905 -14.794  1.00  0.00           H  
ATOM   2528  HB2 ARG A 262     -17.802  -0.751 -14.891  1.00  0.00           H  
ATOM   2529  HG3 ARG A 262     -15.331   0.813 -14.906  1.00  0.00           H  
ATOM   2530  HG2 ARG A 262     -16.487   1.694 -15.750  1.00  0.00           H  
ATOM   2531  HD3 ARG A 262     -16.119  -1.149 -16.759  1.00  0.00           H  
ATOM   2532  HD2 ARG A 262     -14.981   0.138 -17.158  1.00  0.00           H  
ATOM   2533  HE  ARG A 262     -17.969   0.098 -17.449  1.00  0.00           H  
ATOM   2534 HH12 ARG A 262     -15.589   1.140 -20.512  1.00  0.00           H  
ATOM   2535 HH11 ARG A 262     -15.013   0.077 -19.188  1.00  0.00           H  
ATOM   2536 HH22 ARG A 262     -17.913   1.129 -20.836  1.00  0.00           H  
ATOM   2537 HH21 ARG A 262     -18.838   1.075 -19.351  1.00  0.00           H  
ATOM   2538  N   GLU A 263     -18.882  -0.962 -11.668  1.00 57.30           N  
ANISOU 2538  N   GLU A 263     8426   6338   7006    328    885    875
ATOM   2539  CA  GLU A 263     -20.032  -1.080 -10.811  1.00 57.28           C  
ANISOU 2539  CA  GLU A 263     8400   6294   7070    337    990    949
ATOM   2540  C   GLU A 263     -19.655  -0.520  -9.351  1.00 59.51           C  
ANISOU 2540  C   GLU A 263     8654   6487   7470    259    983    882
ATOM   2541  O   GLU A 263     -20.613  -0.238  -8.591  1.00 61.97           O  
ANISOU 2541  O   GLU A 263     8940   6743   7864    258   1085    923
ATOM   2542  CB  GLU A 263     -20.592  -2.494 -10.672  1.00 60.68           C  
ANISOU 2542  CB  GLU A 263     8844   6808   7405    367    958   1036
ATOM   2543  CG  GLU A 263     -21.098  -3.153 -11.968  1.00 62.48           C  
ANISOU 2543  CG  GLU A 263     9100   7152   7486    418    886   1059
ATOM   2544  CD  GLU A 263     -21.488  -4.591 -11.804  1.00 73.74           C  
ANISOU 2544  CD  GLU A 263    10531   8667   8820    463    883   1159
ATOM   2545  OE1 GLU A 263     -21.569  -5.319 -12.815  1.00 77.30           O  
ANISOU 2545  OE1 GLU A 263    10966   9107   9296    512   1007   1257
ATOM   2546  OE2 GLU A 263     -21.824  -5.044 -10.672  1.00 72.51           O1-
ANISOU 2546  OE2 GLU A 263    10392   8590   8568    451    759   1140
ATOM   2547  H   GLU A 263     -18.074  -1.564 -11.597  1.00 57.30           H  
ATOM   2548  HA  GLU A 263     -20.863  -0.542 -11.267  1.00 57.28           H  
ATOM   2549  HB3 GLU A 263     -21.381  -2.453  -9.921  1.00 60.68           H  
ATOM   2550  HB2 GLU A 263     -19.832  -3.056 -10.128  1.00 60.68           H  
ATOM   2551  HG3 GLU A 263     -20.295  -3.153 -12.705  1.00 62.48           H  
ATOM   2552  HG2 GLU A 263     -21.978  -2.625 -12.334  1.00 62.48           H  
ATOM   2553  N   TRP A 264     -18.363  -0.311  -9.094  1.00 60.95           N  
ANISOU 2553  N   TRP A 264     8839   6658   7662    197    867    781
ATOM   2554  CA  TRP A 264     -17.866   0.129  -7.810  1.00 54.42           C  
ANISOU 2554  CA  TRP A 264     7980   5758   6940    128    856    709
ATOM   2555  C   TRP A 264     -17.662   1.611  -7.711  1.00 58.85           C  
ANISOU 2555  C   TRP A 264     8514   6246   7600    111    921    636
ATOM   2556  O   TRP A 264     -18.040   2.227  -6.694  1.00 60.54           O  
ANISOU 2556  O   TRP A 264     8689   6388   7926     82    997    609
ATOM   2557  CB  TRP A 264     -16.484  -0.560  -7.414  1.00 56.94           C  
ANISOU 2557  CB  TRP A 264     8309   6107   7217     75    700    645
ATOM   2558  CG  TRP A 264     -16.344  -2.077  -7.215  1.00 54.94           C  
ANISOU 2558  CG  TRP A 264     8074   5912   6888     77    630    703
ATOM   2559  CD1 TRP A 264     -17.317  -3.037  -7.407  1.00 52.41           C  
ANISOU 2559  CD1 TRP A 264     7763   5630   6520    123    685    806
ATOM   2560  CD2 TRP A 264     -15.174  -2.828  -6.809  1.00 51.30           C  
ANISOU 2560  CD2 TRP A 264     7620   5479   6392     33    497    667
ATOM   2561  NE1 TRP A 264     -16.784  -4.300  -7.219  1.00 55.83           N  
ANISOU 2561  NE1 TRP A 264     8209   6114   6890    108    590    831
ATOM   2562  CE2 TRP A 264     -15.534  -4.235  -6.723  1.00 51.70           C  
ANISOU 2562  CE2 TRP A 264     7684   5582   6376     52    475    747
ATOM   2563  CE3 TRP A 264     -13.863  -2.518  -6.358  1.00 56.25           C  
ANISOU 2563  CE3 TRP A 264     8239   6093   7039    -17    398    578
ATOM   2564  CZ2 TRP A 264     -14.743  -5.254  -6.165  1.00 53.05           C  
ANISOU 2564  CZ2 TRP A 264     7863   5787   6506     20    358    740
ATOM   2565  CZ3 TRP A 264     -13.004  -3.496  -5.827  1.00 60.41           C  
ANISOU 2565  CZ3 TRP A 264     8774   6654   7525    -44    285    575
ATOM   2566  CH2 TRP A 264     -13.427  -4.863  -5.704  1.00 58.22           C  
ANISOU 2566  CH2 TRP A 264     8511   6424   7187    -27    266    654
ATOM   2567  H   TRP A 264     -17.661  -0.609  -9.756  1.00 60.95           H  
ATOM   2568  HA  TRP A 264     -18.546  -0.245  -7.044  1.00 54.42           H  
ATOM   2569  HB3 TRP A 264     -16.222  -0.135  -6.445  1.00 56.94           H  
ATOM   2570  HB2 TRP A 264     -15.801  -0.139  -8.151  1.00 56.94           H  
ATOM   2571  HD1 TRP A 264     -18.285  -2.797  -7.823  1.00 52.41           H  
ATOM   2572  HE1 TRP A 264     -17.385  -5.088  -7.413  1.00 55.83           H  
ATOM   2573  HE3 TRP A 264     -13.608  -1.469  -6.390  1.00 56.25           H  
ATOM   2574  HZ2 TRP A 264     -15.243  -6.191  -5.967  1.00 53.05           H  
ATOM   2575  HZ3 TRP A 264     -12.025  -3.224  -5.463  1.00 60.41           H  
ATOM   2576  HH2 TRP A 264     -12.719  -5.605  -5.365  1.00 58.22           H  
ATOM   2577  N   ASP A 265     -17.102   2.172  -8.807  1.00 55.94           N  
ANISOU 2577  N   ASP A 265     8164   5897   7194    129    894    601
ATOM   2578  CA  ASP A 265     -16.718   3.552  -8.977  1.00 52.92           C  
ANISOU 2578  CA  ASP A 265     7758   5454   6897    113    940    528
ATOM   2579  C   ASP A 265     -17.306   3.819 -10.347  1.00 58.28           C  
ANISOU 2579  C   ASP A 265     8462   6159   7522    174    979    555
ATOM   2580  O   ASP A 265     -17.310   2.941 -11.151  1.00 61.07           O  
ANISOU 2580  O   ASP A 265     8852   6582   7771    192    889    554
ATOM   2581  CB  ASP A 265     -15.177   3.798  -8.822  1.00 52.22           C  
ANISOU 2581  CB  ASP A 265     7660   5358   6824     50    823    421
ATOM   2582  CG  ASP A 265     -14.754   5.314  -8.875  1.00 54.63           C  
ANISOU 2582  CG  ASP A 265     7934   5604   7220     29    870    343
ATOM   2583  OD1 ASP A 265     -15.610   6.118  -8.516  1.00 61.92           O  
ANISOU 2583  OD1 ASP A 265     8838   6479   8211     56    998    366
ATOM   2584  OD2 ASP A 265     -13.548   5.634  -9.027  1.00 55.63           O1-
ANISOU 2584  OD2 ASP A 265     8051   5731   7353    -12    783    261
ATOM   2585  H   ASP A 265     -17.017   1.584  -9.624  1.00 55.94           H  
ATOM   2586  HA  ASP A 265     -17.334   4.089  -8.256  1.00 52.92           H  
ATOM   2587  HB3 ASP A 265     -14.457   3.215  -9.395  1.00 52.22           H  
ATOM   2588  HB2 ASP A 265     -14.912   3.513  -7.803  1.00 52.22           H  
ATOM   2589  N   GLU A 266     -17.702   5.100 -10.505  1.00 62.24           N  
ANISOU 2589  N   GLU A 266     8942   6607   8099    206   1116    579
ATOM   2590  CA  GLU A 266     -18.537   5.675 -11.580  1.00 58.04           C  
ANISOU 2590  CA  GLU A 266     8427   6092   7533    269   1173    608
ATOM   2591  C   GLU A 266     -18.507   4.866 -12.895  1.00 61.25           C  
ANISOU 2591  C   GLU A 266     8879   6602   7792    328   1119    671
ATOM   2592  O   GLU A 266     -19.462   4.183 -13.129  1.00 70.66           O  
ANISOU 2592  O   GLU A 266    10084   7847   8917    335   1077    722
ATOM   2593  CB  GLU A 266     -18.238   7.137 -11.726  1.00 54.01           C  
ANISOU 2593  CB  GLU A 266     7913   5553   7054    237   1128    508
ATOM   2594  CG  GLU A 266     -16.781   7.551 -11.625  1.00 53.46           C  
ANISOU 2594  CG  GLU A 266     7879   5548   6886    214    971    455
ATOM   2595  CD  GLU A 266     -16.289   8.449 -12.824  1.00 51.64           C  
ANISOU 2595  CD  GLU A 266     7636   5281   6702    170    923    353
ATOM   2596  OE1 GLU A 266     -16.562   9.654 -12.804  1.00 50.93           O  
ANISOU 2596  OE1 GLU A 266     7506   5120   6725    145    995    312
ATOM   2597  OE2 GLU A 266     -15.722   7.928 -13.816  1.00 57.89           O1-
ANISOU 2597  OE2 GLU A 266     8457   6116   7422    162    817    312
ATOM   2598  H   GLU A 266     -17.513   5.752  -9.757  1.00 62.24           H  
ATOM   2599  HA  GLU A 266     -19.568   5.577 -11.238  1.00 58.04           H  
ATOM   2600  HB3 GLU A 266     -18.818   7.689 -10.986  1.00 54.01           H  
ATOM   2601  HB2 GLU A 266     -18.718   7.494 -12.636  1.00 54.01           H  
ATOM   2602  HG3 GLU A 266     -16.071   6.730 -11.525  1.00 53.46           H  
ATOM   2603  HG2 GLU A 266     -16.677   8.129 -10.707  1.00 53.46           H  
ATOM   2604  N   ASN A 267     -17.456   5.046 -13.637  1.00 39.20           N  
ATOM   2605  CA  ASN A 267     -17.147   4.392 -14.912  1.00 38.03           C  
ATOM   2606  C   ASN A 267     -15.617   4.169 -14.929  1.00 38.61           C  
ATOM   2607  O   ASN A 267     -14.970   4.506 -15.937  1.00 38.19           O  
ATOM   2608  CB  ASN A 267     -17.638   5.233 -16.110  1.00  0.00           C  
ATOM   2609  CG  ASN A 267     -19.196   5.376 -16.266  1.00  0.00           C  
ATOM   2610  OD1 ASN A 267     -19.795   4.376 -16.583  1.00  0.00           O  
ATOM   2611  ND2 ASN A 267     -19.809   6.480 -15.933  1.00  0.00           N  
ATOM   2612  H   ASN A 267     -16.728   5.611 -13.225  1.00 39.20           H  
ATOM   2613  HA  ASN A 267     -17.800   3.519 -14.900  1.00 38.03           H  
ATOM   2614  HB3 ASN A 267     -17.234   4.790 -17.021  1.00  0.00           H  
ATOM   2615  HB2 ASN A 267     -17.150   6.204 -16.185  1.00  0.00           H  
ATOM   2616 HD22 ASN A 267     -20.819   6.466 -15.911  1.00  0.00           H  
ATOM   2617 HD21 ASN A 267     -19.353   7.345 -15.678  1.00  0.00           H  
ATOM   2618  N   LEU A 268     -15.099   3.718 -13.779  1.00 39.83           N  
ATOM   2619  CA  LEU A 268     -13.602   3.711 -13.487  1.00 39.77           C  
ATOM   2620  C   LEU A 268     -12.702   3.116 -14.704  1.00 40.23           C  
ATOM   2621  O   LEU A 268     -12.709   1.876 -14.789  1.00 39.92           O  
ATOM   2622  CB  LEU A 268     -13.444   2.949 -12.143  1.00  0.00           C  
ATOM   2623  CG  LEU A 268     -11.961   2.728 -11.568  1.00  0.00           C  
ATOM   2624  CD1 LEU A 268     -11.172   4.015 -11.397  1.00  0.00           C  
ATOM   2625  CD2 LEU A 268     -11.942   1.910 -10.293  1.00  0.00           C  
ATOM   2626  H   LEU A 268     -15.622   3.664 -12.916  1.00 39.83           H  
ATOM   2627  HA  LEU A 268     -13.264   4.746 -13.442  1.00 39.77           H  
ATOM   2628  HB3 LEU A 268     -13.796   1.923 -12.246  1.00  0.00           H  
ATOM   2629  HB2 LEU A 268     -14.165   3.431 -11.481  1.00  0.00           H  
ATOM   2630  HG  LEU A 268     -11.441   2.158 -12.338  1.00  0.00           H  
ATOM   2631 HD11 LEU A 268     -10.093   3.881 -11.323  1.00  0.00           H  
ATOM   2632 HD12 LEU A 268     -11.444   4.784 -12.120  1.00  0.00           H  
ATOM   2633 HD13 LEU A 268     -11.546   4.499 -10.495  1.00  0.00           H  
ATOM   2634 HD21 LEU A 268     -11.330   1.016 -10.416  1.00  0.00           H  
ATOM   2635 HD22 LEU A 268     -11.510   2.448  -9.449  1.00  0.00           H  
ATOM   2636 HD23 LEU A 268     -12.911   1.502 -10.005  1.00  0.00           H  
ATOM   2637  N   LYS A 269     -12.122   3.871 -15.587  1.00 40.52           N  
ATOM   2638  CA  LYS A 269     -11.385   3.463 -16.801  1.00 40.12           C  
ATOM   2639  C   LYS A 269     -10.380   4.532 -17.298  1.00 40.07           C  
ATOM   2640  O   LYS A 269      -9.402   4.120 -17.969  1.00 39.51           O  
ATOM   2641  CB  LYS A 269     -12.409   2.955 -17.981  1.00  0.00           C  
ATOM   2642  CG  LYS A 269     -11.923   3.042 -19.470  1.00  0.00           C  
ATOM   2643  CD  LYS A 269     -12.077   4.399 -20.107  1.00  0.00           C  
ATOM   2644  CE  LYS A 269     -11.049   4.713 -21.259  1.00  0.00           C  
ATOM   2645  NZ  LYS A 269     -11.213   6.107 -21.753  1.00  0.00           N1+
ATOM   2646  H   LYS A 269     -12.157   4.870 -15.443  1.00 40.52           H  
ATOM   2647  HA  LYS A 269     -10.765   2.600 -16.557  1.00 40.12           H  
ATOM   2648  HB3 LYS A 269     -13.337   3.520 -17.890  1.00  0.00           H  
ATOM   2649  HB2 LYS A 269     -12.782   1.943 -17.828  1.00  0.00           H  
ATOM   2650  HG3 LYS A 269     -12.539   2.319 -20.006  1.00  0.00           H  
ATOM   2651  HG2 LYS A 269     -10.941   2.586 -19.591  1.00  0.00           H  
ATOM   2652  HD3 LYS A 269     -12.201   5.159 -19.335  1.00  0.00           H  
ATOM   2653  HD2 LYS A 269     -13.109   4.325 -20.450  1.00  0.00           H  
ATOM   2654  HE3 LYS A 269     -11.177   4.013 -22.085  1.00  0.00           H  
ATOM   2655  HE2 LYS A 269     -10.021   4.680 -20.897  1.00  0.00           H  
ATOM   2656  HZ1 LYS A 269     -12.149   6.259 -22.101  1.00  0.00           H  
ATOM   2657  HZ2 LYS A 269     -10.999   6.891 -21.154  1.00  0.00           H  
ATOM   2658  HZ3 LYS A 269     -10.620   6.263 -22.556  1.00  0.00           H  
ATOM   2659  N   ASP A 270     -10.682   5.780 -17.068  1.00 39.24           N  
ATOM   2660  CA  ASP A 270     -10.031   6.942 -17.647  1.00 39.28           C  
ATOM   2661  C   ASP A 270      -8.594   7.027 -17.040  1.00 39.02           C  
ATOM   2662  O   ASP A 270      -8.307   7.961 -16.313  1.00 37.21           O  
ATOM   2663  CB  ASP A 270     -10.869   8.252 -17.458  1.00  0.00           C  
ATOM   2664  CG  ASP A 270     -12.225   8.383 -18.117  1.00  0.00           C  
ATOM   2665  OD1 ASP A 270     -12.920   9.378 -17.770  1.00  0.00           O  
ATOM   2666  OD2 ASP A 270     -12.431   7.687 -19.102  1.00  0.00           O1-
ATOM   2667  H   ASP A 270     -11.345   6.055 -16.358  1.00 39.24           H  
ATOM   2668  HA  ASP A 270      -9.873   6.735 -18.706  1.00 39.28           H  
ATOM   2669  HB3 ASP A 270     -10.303   9.078 -17.891  1.00  0.00           H  
ATOM   2670  HB2 ASP A 270     -10.747   8.439 -16.392  1.00  0.00           H  
ATOM   2671  N   ASP A 271      -7.659   6.180 -17.513  1.00 70.96           N  
ANISOU 2671  N   ASP A 271    10303   8055   8604    240    386    148
ATOM   2672  CA  ASP A 271      -6.245   6.488 -17.618  1.00 65.15           C  
ANISOU 2672  CA  ASP A 271     9582   7318   7853    210    296     68
ATOM   2673  C   ASP A 271      -5.510   6.310 -16.252  1.00 59.99           C  
ANISOU 2673  C   ASP A 271     8902   6602   7288    142    251     20
ATOM   2674  O   ASP A 271      -4.273   6.305 -16.251  1.00 70.10           O  
ANISOU 2674  O   ASP A 271    10189   7875   8571    110    174    -40
ATOM   2675  CB  ASP A 271      -5.785   7.814 -18.245  1.00  0.00           C  
ATOM   2676  CG  ASP A 271      -6.275   7.949 -19.724  1.00  0.00           C  
ATOM   2677  OD1 ASP A 271      -6.304   6.919 -20.467  1.00  0.00           O  
ATOM   2678  OD2 ASP A 271      -6.375   9.140 -20.181  1.00  0.00           O1-
ATOM   2679  HA  ASP A 271      -5.855   5.637 -18.177  1.00 65.15           H  
ATOM   2680  HB3 ASP A 271      -4.701   7.918 -18.220  1.00  0.00           H  
ATOM   2681  HB2 ASP A 271      -6.216   8.670 -17.725  1.00  0.00           H  
ATOM   2682  H   ASP A 271      -7.973   5.370 -18.028  1.00 70.96           H  
ATOM   2683  N   SER A 272      -6.269   6.325 -15.164  1.00 59.92           N  
ANISOU 2683  N   SER A 272     8861   6550   7354    124    305     45
ATOM   2684  CA  SER A 272      -5.841   5.977 -13.799  1.00 56.49           C  
ANISOU 2684  CA  SER A 272     8396   6075   6992     64    259      6
ATOM   2685  C   SER A 272      -5.396   4.500 -13.862  1.00 58.93           C  
ANISOU 2685  C   SER A 272     8710   6417   7263     34    161      9
ATOM   2686  O   SER A 272      -4.282   4.118 -13.451  1.00 61.87           O  
ANISOU 2686  O   SER A 272     9058   6764   7684    -11    113    -20
ATOM   2687  CB  SER A 272      -7.039   6.361 -12.867  1.00 58.62           C  
ANISOU 2687  CB  SER A 272     8626   6298   7348     52    342     27
ATOM   2688  OG  SER A 272      -8.194   5.716 -13.251  1.00 62.27           O  
ANISOU 2688  OG  SER A 272     9089   6783   7786     68    372     96
ATOM   2689  H   SER A 272      -7.271   6.293 -15.286  1.00 59.92           H  
ATOM   2690  HA  SER A 272      -4.966   6.588 -13.578  1.00 56.49           H  
ATOM   2691  HB3 SER A 272      -7.285   7.394 -13.111  1.00 58.62           H  
ATOM   2692  HB2 SER A 272      -6.687   6.357 -11.835  1.00 58.62           H  
ATOM   2693  HG  SER A 272      -8.932   6.004 -12.708  1.00 62.27           H  
ATOM   2694  N   LEU A 273      -6.183   3.687 -14.495  1.00 58.15           N  
ANISOU 2694  N   LEU A 273     8639   6376   7078     59    131     44
ATOM   2695  CA  LEU A 273      -5.791   2.279 -14.820  1.00 47.37           C  
ANISOU 2695  CA  LEU A 273     7277   5044   5678     33     44     53
ATOM   2696  C   LEU A 273      -4.774   2.193 -15.960  1.00 48.07           C  
ANISOU 2696  C   LEU A 273     7391   5168   5707     30    -41      8
ATOM   2697  O   LEU A 273      -5.135   2.755 -16.998  1.00 49.55           O  
ANISOU 2697  O   LEU A 273     7603   5389   5836     68    -25      0
ATOM   2698  CB  LEU A 273      -7.038   1.490 -15.210  1.00 43.62           C  
ANISOU 2698  CB  LEU A 273     6805   4613   5154     61     75    130
ATOM   2699  CG  LEU A 273      -8.211   1.404 -14.255  1.00 48.57           C  
ANISOU 2699  CG  LEU A 273     7405   5213   5838     33     91    167
ATOM   2700  CD1 LEU A 273      -8.940   2.740 -14.097  1.00 50.15           C  
ANISOU 2700  CD1 LEU A 273     7573   5343   6138     11    152    139
ATOM   2701  CD2 LEU A 273      -9.252   0.346 -14.729  1.00 54.28           C  
ANISOU 2701  CD2 LEU A 273     8132   5973   6520     70    150    251
ATOM   2702  H   LEU A 273      -7.038   4.109 -14.827  1.00 58.15           H  
ATOM   2703  HA  LEU A 273      -5.447   1.816 -13.894  1.00 47.37           H  
ATOM   2704  HB3 LEU A 273      -6.691   0.493 -15.479  1.00 43.62           H  
ATOM   2705  HB2 LEU A 273      -7.339   1.940 -16.156  1.00 43.62           H  
ATOM   2706  HG  LEU A 273      -7.767   0.979 -13.354  1.00 48.57           H  
ATOM   2707 HD11 LEU A 273      -8.558   3.207 -13.189  1.00 50.15           H  
ATOM   2708 HD12 LEU A 273      -8.876   3.535 -14.840  1.00 50.15           H  
ATOM   2709 HD13 LEU A 273     -10.027   2.665 -14.048  1.00 50.15           H  
ATOM   2710 HD21 LEU A 273     -10.125   0.779 -15.218  1.00 54.28           H  
ATOM   2711 HD22 LEU A 273      -8.857  -0.411 -15.406  1.00 54.28           H  
ATOM   2712 HD23 LEU A 273      -9.699  -0.149 -13.867  1.00 54.28           H  
ATOM   2713  N   PRO A 274      -3.642   1.527 -15.819  1.00 41.55           N  
ANISOU 2713  N   PRO A 274     6557   4332   4897    -12   -127    -22
ATOM   2714  CA  PRO A 274      -2.700   1.297 -16.891  1.00 47.45           C  
ANISOU 2714  CA  PRO A 274     7324   5105   5601    -20   -204    -70
ATOM   2715  C   PRO A 274      -3.246   0.298 -17.989  1.00 47.65           C  
ANISOU 2715  C   PRO A 274     7373   5204   5527     17   -212    -51
ATOM   2716  O   PRO A 274      -3.821  -0.688 -17.613  1.00 48.24           O  
ANISOU 2716  O   PRO A 274     7447   5319   5562     41   -183     10
ATOM   2717  CB  PRO A 274      -1.489   0.744 -16.202  1.00 40.87           C  
ANISOU 2717  CB  PRO A 274     6472   4256   4800    -65   -282    -76
ATOM   2718  CG  PRO A 274      -1.924   0.023 -15.040  1.00 38.51           C  
ANISOU 2718  CG  PRO A 274     6143   3907   4583    -86   -248    -66
ATOM   2719  CD  PRO A 274      -3.198   0.770 -14.633  1.00 42.38           C  
ANISOU 2719  CD  PRO A 274     6632   4398   5074    -55   -151    -24
ATOM   2720  HA  PRO A 274      -2.553   2.184 -17.507  1.00 47.45           H  
ATOM   2721  HB3 PRO A 274      -0.730   1.478 -15.927  1.00 40.87           H  
ATOM   2722  HB2 PRO A 274      -1.055  -0.026 -16.839  1.00 40.87           H  
ATOM   2723  HG3 PRO A 274      -1.181  -0.126 -14.257  1.00 38.51           H  
ATOM   2724  HG2 PRO A 274      -2.160  -0.987 -15.376  1.00 38.51           H  
ATOM   2725  HD2 PRO A 274      -3.933   0.050 -14.273  1.00 42.38           H  
ATOM   2726  HD3 PRO A 274      -2.981   1.540 -13.892  1.00 42.38           H  
ATOM   2727  N   SER A 275      -2.983   0.586 -19.291  1.00 43.39           N  
ANISOU 2727  N   SER A 275     6853   4686   4949     23   -251   -108
ATOM   2728  CA  SER A 275      -3.370  -0.257 -20.444  1.00 46.31           C  
ANISOU 2728  CA  SER A 275     7242   5136   5219     61   -265   -110
ATOM   2729  C   SER A 275      -2.386  -1.480 -20.641  1.00 48.32           C  
ANISOU 2729  C   SER A 275     7495   5421   5442     31   -361   -153
ATOM   2730  O   SER A 275      -2.333  -1.926 -21.775  1.00 47.00           O  
ANISOU 2730  O   SER A 275     7337   5333   5189     58   -382   -158
ATOM   2731  CB  SER A 275      -3.400   0.768 -21.599  1.00 48.99           C  
ANISOU 2731  CB  SER A 275     7602   5486   5527    100   -224   -147
ATOM   2732  OG  SER A 275      -2.298   1.552 -21.895  1.00 57.13           O  
ANISOU 2732  OG  SER A 275     8637   6469   6602     69   -264   -222
ATOM   2733  H   SER A 275      -2.769   1.553 -19.485  1.00 43.39           H  
ATOM   2734  HA  SER A 275      -4.378  -0.650 -20.311  1.00 46.31           H  
ATOM   2735  HB3 SER A 275      -4.270   1.409 -21.457  1.00 48.99           H  
ATOM   2736  HB2 SER A 275      -3.501   0.194 -22.519  1.00 48.99           H  
ATOM   2737  HG  SER A 275      -2.232   1.571 -22.853  1.00 57.13           H  
ATOM   2738  N   ASN A 276      -1.671  -1.867 -19.577  1.00 44.88           N  
ANISOU 2738  N   ASN A 276     7045   4934   5074    -20   -416   -177
ATOM   2739  CA  ASN A 276      -0.682  -2.884 -19.594  1.00 42.95           C  
ANISOU 2739  CA  ASN A 276     6796   4707   4817    -50   -499   -217
ATOM   2740  C   ASN A 276      -1.143  -4.037 -18.745  1.00 45.25           C  
ANISOU 2740  C   ASN A 276     7069   5010   5114    -69   -527   -161
ATOM   2741  O   ASN A 276      -1.383  -3.859 -17.543  1.00 43.39           O  
ANISOU 2741  O   ASN A 276     6821   4734   4930    -80   -500   -115
ATOM   2742  CB  ASN A 276       0.644  -2.285 -18.982  1.00 40.49           C  
ANISOU 2742  CB  ASN A 276     6477   4324   4584    -89   -534   -275
ATOM   2743  CG  ASN A 276       1.496  -1.505 -20.022  1.00 57.04           C  
ANISOU 2743  CG  ASN A 276     8589   6390   6694    -72   -494   -321
ATOM   2744  OD1 ASN A 276       1.194  -1.386 -21.191  1.00 60.60           O  
ANISOU 2744  OD1 ASN A 276     9031   6779   7216    -85   -471   -325
ATOM   2745  ND2 ASN A 276       2.599  -0.910 -19.485  1.00 66.53           N  
ANISOU 2745  ND2 ASN A 276     9811   7643   7824    -40   -484   -356
ATOM   2746  H   ASN A 276      -1.727  -1.483 -18.645  1.00 44.88           H  
ATOM   2747  HA  ASN A 276      -0.533  -3.103 -20.652  1.00 42.95           H  
ATOM   2748  HB3 ASN A 276       1.241  -3.074 -18.526  1.00 40.49           H  
ATOM   2749  HB2 ASN A 276       0.484  -1.583 -18.164  1.00 40.49           H  
ATOM   2750 HD22 ASN A 276       3.225  -0.490 -20.157  1.00 66.53           H  
ATOM   2751 HD21 ASN A 276       2.694  -0.829 -18.483  1.00 66.53           H  
ATOM   2752  N   PRO A 277      -1.313  -5.293 -19.303  1.00 43.83           N  
ANISOU 2752  N   PRO A 277     6886   4890   4877    -73   -581   -166
ATOM   2753  CA  PRO A 277      -1.693  -6.489 -18.523  1.00 42.29           C  
ANISOU 2753  CA  PRO A 277     6675   4711   4684    -88   -605   -103
ATOM   2754  C   PRO A 277      -0.755  -6.907 -17.320  1.00 44.75           C  
ANISOU 2754  C   PRO A 277     6967   4945   5090   -132   -632    -94
ATOM   2755  O   PRO A 277      -1.258  -7.264 -16.250  1.00 43.34           O  
ANISOU 2755  O   PRO A 277     6777   4752   4937   -135   -608    -31
ATOM   2756  CB  PRO A 277      -2.000  -7.548 -19.565  1.00 39.88           C  
ANISOU 2756  CB  PRO A 277     6364   4476   4313    -92   -672   -132
ATOM   2757  CG  PRO A 277      -1.092  -7.139 -20.765  1.00 46.53           C  
ANISOU 2757  CG  PRO A 277     7223   5366   5089    -59   -660   -194
ATOM   2758  CD  PRO A 277      -1.093  -5.602 -20.697  1.00 47.45           C  
ANISOU 2758  CD  PRO A 277     7351   5405   5272    -66   -626   -233
ATOM   2759  HA  PRO A 277      -2.631  -6.210 -18.043  1.00 42.29           H  
ATOM   2760  HB3 PRO A 277      -2.958  -7.589 -20.084  1.00 39.88           H  
ATOM   2761  HB2 PRO A 277      -1.804  -8.546 -19.172  1.00 39.88           H  
ATOM   2762  HG3 PRO A 277      -1.580  -7.590 -21.629  1.00 46.53           H  
ATOM   2763  HG2 PRO A 277      -0.132  -7.641 -20.645  1.00 46.53           H  
ATOM   2764  HD2 PRO A 277      -0.147  -5.223 -21.085  1.00 47.45           H  
ATOM   2765  HD3 PRO A 277      -1.791  -5.327 -21.488  1.00 47.45           H  
ATOM   2766  N   ILE A 278       0.555  -6.772 -17.525  1.00 49.46           N  
ANISOU 2766  N   ILE A 278     7557   5494   5742   -164   -675   -155
ATOM   2767  CA  ILE A 278       1.585  -7.000 -16.465  1.00 43.53           C  
ANISOU 2767  CA  ILE A 278     6784   4679   5077   -198   -700   -142
ATOM   2768  C   ILE A 278       1.320  -6.061 -15.202  1.00 40.68           C  
ANISOU 2768  C   ILE A 278     6418   4276   4764   -190   -641   -113
ATOM   2769  O   ILE A 278       1.173  -6.593 -14.117  1.00 38.42           O  
ANISOU 2769  O   ILE A 278     6112   3971   4514   -201   -638    -65
ATOM   2770  CB  ILE A 278       3.031  -6.866 -17.039  1.00 42.80           C  
ANISOU 2770  CB  ILE A 278     6683   4542   5037   -225   -747   -209
ATOM   2771  CG1 ILE A 278       3.392  -7.690 -18.379  1.00 42.03           C  
ANISOU 2771  CG1 ILE A 278     6585   4484   4899   -238   -803   -251
ATOM   2772  CG2 ILE A 278       4.136  -7.205 -15.992  1.00 47.71           C  
ANISOU 2772  CG2 ILE A 278     7278   5106   5745   -251   -768   -184
ATOM   2773  CD1 ILE A 278       3.153  -9.290 -18.152  1.00 52.66           C  
ANISOU 2773  CD1 ILE A 278     7954   5874   6182   -215   -791   -314
ATOM   2774  H   ILE A 278       0.901  -6.350 -18.375  1.00 49.46           H  
ATOM   2775  HA  ILE A 278       1.458  -7.987 -16.018  1.00 43.53           H  
ATOM   2776  HB  ILE A 278       3.106  -5.821 -17.339  1.00 42.80           H  
ATOM   2777 HG13 ILE A 278       4.410  -7.522 -18.733  1.00 42.03           H  
ATOM   2778 HG12 ILE A 278       2.654  -7.367 -19.113  1.00 42.03           H  
ATOM   2779 HG21 ILE A 278       5.099  -7.070 -16.484  1.00 47.71           H  
ATOM   2780 HG22 ILE A 278       4.092  -6.457 -15.201  1.00 47.71           H  
ATOM   2781 HG23 ILE A 278       4.199  -8.219 -15.598  1.00 47.71           H  
ATOM   2782 HD11 ILE A 278       3.464  -9.751 -19.089  1.00 52.66           H  
ATOM   2783 HD12 ILE A 278       3.806  -9.550 -17.318  1.00 52.66           H  
ATOM   2784 HD13 ILE A 278       2.129  -9.638 -18.014  1.00 52.66           H  
ATOM   2785  N   ASP A 279       1.021  -4.723 -15.488  1.00 40.49           N  
ANISOU 2785  N   ASP A 279     6407   4236   4742   -172   -594   -147
ATOM   2786  CA  ASP A 279       0.882  -3.630 -14.527  1.00 41.26           C  
ANISOU 2786  CA  ASP A 279     6494   4293   4889   -166   -538   -131
ATOM   2787  C   ASP A 279      -0.569  -3.669 -13.912  1.00 43.43           C  
ANISOU 2787  C   ASP A 279     6766   4590   5145   -148   -485    -67
ATOM   2788  O   ASP A 279      -0.722  -3.607 -12.707  1.00 44.06           O  
ANISOU 2788  O   ASP A 279     6825   4638   5276   -156   -453    -46
ATOM   2789  CB  ASP A 279       1.163  -2.186 -15.045  1.00 42.95           C  
ANISOU 2789  CB  ASP A 279     6723   4489   5106   -148   -497   -179
ATOM   2790  CG  ASP A 279       2.548  -2.051 -15.680  1.00 49.13           C  
ANISOU 2790  CG  ASP A 279     7504   5237   5925   -166   -538   -240
ATOM   2791  OD1 ASP A 279       3.461  -2.836 -15.419  1.00 50.77           O  
ANISOU 2791  OD1 ASP A 279     7698   5433   6159   -192   -597   -245
ATOM   2792  OD2 ASP A 279       2.766  -0.998 -16.416  1.00 45.21           O1-
ANISOU 2792  OD2 ASP A 279     7020   4722   5437   -153   -508   -280
ATOM   2793  H   ASP A 279       1.194  -4.419 -16.435  1.00 40.49           H  
ATOM   2794  HA  ASP A 279       1.527  -3.798 -13.664  1.00 41.26           H  
ATOM   2795  HB3 ASP A 279       1.035  -1.423 -14.277  1.00 42.95           H  
ATOM   2796  HB2 ASP A 279       0.427  -2.011 -15.830  1.00 42.95           H  
ATOM   2797  N   PHE A 280      -1.607  -3.821 -14.806  1.00 43.26           N  
ANISOU 2797  N   PHE A 280     6762   4625   5050   -123   -471    -37
ATOM   2798  CA  PHE A 280      -2.964  -4.016 -14.448  1.00 43.17           C  
ANISOU 2798  CA  PHE A 280     6748   4634   5021   -101   -411     30
ATOM   2799  C   PHE A 280      -3.126  -5.101 -13.406  1.00 40.90           C  
ANISOU 2799  C   PHE A 280     6443   4351   4745   -122   -444     80
ATOM   2800  O   PHE A 280      -3.900  -5.003 -12.451  1.00 44.36           O  
ANISOU 2800  O   PHE A 280     6869   4778   5208   -119   -395    128
ATOM   2801  CB  PHE A 280      -3.789  -4.180 -15.705  1.00 38.42           C  
ANISOU 2801  CB  PHE A 280     6169   4097   4332    -56   -378     49
ATOM   2802  CG  PHE A 280      -5.283  -4.182 -15.655  1.00 38.75           C  
ANISOU 2802  CG  PHE A 280     6208   4160   4356    -25   -303    125
ATOM   2803  CD1 PHE A 280      -6.039  -2.972 -15.944  1.00 43.64           C  
ANISOU 2803  CD1 PHE A 280     6823   4742   5015     -5   -212    141
ATOM   2804  CD2 PHE A 280      -5.929  -5.349 -15.279  1.00 42.34           C  
ANISOU 2804  CD2 PHE A 280     6662   4670   4757    -14   -317    183
ATOM   2805  CE1 PHE A 280      -7.434  -3.079 -15.813  1.00 41.25           C  
ANISOU 2805  CE1 PHE A 280     6515   4451   4706     24   -134    212
ATOM   2806  CE2 PHE A 280      -7.275  -5.375 -15.063  1.00 44.95           C  
ANISOU 2806  CE2 PHE A 280     6988   5017   5074     18   -241    258
ATOM   2807  CZ  PHE A 280      -8.001  -4.230 -15.283  1.00 43.45           C  
ANISOU 2807  CZ  PHE A 280     6794   4784   4931     37   -147    273
ATOM   2808  H   PHE A 280      -1.320  -3.820 -15.774  1.00 43.26           H  
ATOM   2809  HA  PHE A 280      -3.392  -3.111 -14.018  1.00 43.17           H  
ATOM   2810  HB3 PHE A 280      -3.457  -5.093 -16.200  1.00 38.42           H  
ATOM   2811  HB2 PHE A 280      -3.586  -3.306 -16.323  1.00 38.42           H  
ATOM   2812  HD1 PHE A 280      -5.494  -2.102 -16.280  1.00 43.64           H  
ATOM   2813  HD2 PHE A 280      -5.340  -6.229 -15.068  1.00 42.34           H  
ATOM   2814  HE1 PHE A 280      -8.054  -2.234 -16.076  1.00 41.25           H  
ATOM   2815  HE2 PHE A 280      -7.640  -6.274 -14.588  1.00 44.95           H  
ATOM   2816  HZ  PHE A 280      -9.063  -4.177 -15.091  1.00 43.45           H  
ATOM   2817  N   SER A 281      -2.474  -6.268 -13.644  1.00 38.65           N  
ANISOU 2817  N   SER A 281     6155   4082   4448   -145   -523     68
ATOM   2818  CA  SER A 281      -2.467  -7.429 -12.800  1.00 39.65           C  
ANISOU 2818  CA  SER A 281     6265   4211   4589   -165   -557    118
ATOM   2819  C   SER A 281      -2.094  -7.253 -11.313  1.00 41.55           C  
ANISOU 2819  C   SER A 281     6480   4395   4912   -188   -554    120
ATOM   2820  O   SER A 281      -2.458  -8.084 -10.509  1.00 45.32           O  
ANISOU 2820  O   SER A 281     6943   4872   5406   -195   -548    170
ATOM   2821  CB  SER A 281      -1.848  -8.692 -13.460  1.00 42.91           C  
ANISOU 2821  CB  SER A 281     6675   4647   4980   -185   -642    100
ATOM   2822  OG  SER A 281      -0.486  -8.802 -13.491  1.00 42.40           O  
ANISOU 2822  OG  SER A 281     6603   4538   4969   -209   -683     39
ATOM   2823  H   SER A 281      -1.783  -6.260 -14.380  1.00 38.65           H  
ATOM   2824  HA  SER A 281      -3.518  -7.718 -12.801  1.00 39.65           H  
ATOM   2825  HB3 SER A 281      -2.221  -8.877 -14.467  1.00 42.91           H  
ATOM   2826  HB2 SER A 281      -2.235  -9.529 -12.879  1.00 42.91           H  
ATOM   2827  HG  SER A 281      -0.110  -8.102 -14.030  1.00 42.40           H  
ATOM   2828  N   TYR A 282      -1.258  -6.275 -11.051  1.00 40.69           N  
ANISOU 2828  N   TYR A 282     6364   4245   4852   -199   -559     67
ATOM   2829  CA  TYR A 282      -0.891  -5.923  -9.711  1.00 39.20           C  
ANISOU 2829  CA  TYR A 282     6145   4015   4734   -215   -556     65
ATOM   2830  C   TYR A 282      -1.813  -4.806  -9.215  1.00 41.86           C  
ANISOU 2830  C   TYR A 282     6472   4335   5097   -203   -478     69
ATOM   2831  O   TYR A 282      -2.182  -4.802  -8.014  1.00 45.68           O  
ANISOU 2831  O   TYR A 282     6926   4799   5631   -214   -469     73
ATOM   2832  CB  TYR A 282       0.522  -5.560  -9.737  1.00 35.43           C  
ANISOU 2832  CB  TYR A 282     5659   3506   4298   -227   -594     11
ATOM   2833  CG  TYR A 282       1.456  -6.733 -10.020  1.00 36.91           C  
ANISOU 2833  CG  TYR A 282     5845   3695   4483   -243   -667      8
ATOM   2834  CD1 TYR A 282       1.557  -7.863  -9.122  1.00 37.60           C  
ANISOU 2834  CD1 TYR A 282     5922   3800   4566   -254   -704     57
ATOM   2835  CD2 TYR A 282       2.350  -6.704 -11.066  1.00 42.04           C  
ANISOU 2835  CD2 TYR A 282     6502   4329   5141   -249   -696    -45
ATOM   2836  CE1 TYR A 282       2.437  -8.956  -9.316  1.00 40.05           C  
ANISOU 2836  CE1 TYR A 282     6226   4108   4882   -270   -768     54
ATOM   2837  CE2 TYR A 282       3.333  -7.749 -11.256  1.00 37.06           C  
ANISOU 2837  CE2 TYR A 282     5867   3695   4521   -266   -757    -52
ATOM   2838  CZ  TYR A 282       3.321  -8.842 -10.387  1.00 36.85           C  
ANISOU 2838  CZ  TYR A 282     5826   3683   4492   -277   -793     -2
ATOM   2839  OH  TYR A 282       4.402  -9.759 -10.452  1.00 43.63           O  
ANISOU 2839  OH  TYR A 282     6676   4534   5368   -296   -850    -10
ATOM   2840  H   TYR A 282      -1.021  -5.693 -11.842  1.00 40.69           H  
ATOM   2841  HA  TYR A 282      -0.975  -6.762  -9.020  1.00 39.20           H  
ATOM   2842  HB3 TYR A 282       0.798  -5.196  -8.748  1.00 35.43           H  
ATOM   2843  HB2 TYR A 282       0.627  -4.649 -10.327  1.00 35.43           H  
ATOM   2844  HD1 TYR A 282       0.838  -7.993  -8.326  1.00 37.60           H  
ATOM   2845  HD2 TYR A 282       2.485  -5.864 -11.732  1.00 42.04           H  
ATOM   2846  HE1 TYR A 282       2.441  -9.908  -8.808  1.00 40.05           H  
ATOM   2847  HE2 TYR A 282       4.153  -7.741 -11.960  1.00 37.06           H  
ATOM   2848  HH  TYR A 282       4.951  -9.624 -11.227  1.00 43.63           H  
ATOM   2849  N   TRP A 283      -2.169  -3.900 -10.102  1.00 42.27           N  
ANISOU 2849  N   TRP A 283     6545   4397   5118   -179   -419     65
ATOM   2850  CA  TRP A 283      -2.996  -2.707  -9.925  1.00 43.47           C  
ANISOU 2850  CA  TRP A 283     6685   4529   5303   -169   -336     72
ATOM   2851  C   TRP A 283      -4.353  -3.030  -9.344  1.00 41.91           C  
ANISOU 2851  C   TRP A 283     6478   4343   5101   -165   -300    134
ATOM   2852  O   TRP A 283      -4.790  -2.354  -8.410  1.00 44.94           O  
ANISOU 2852  O   TRP A 283     6834   4701   5539   -175   -261    137
ATOM   2853  CB  TRP A 283      -3.007  -1.784 -11.165  1.00 42.74           C  
ANISOU 2853  CB  TRP A 283     6615   4440   5183   -139   -277     56
ATOM   2854  CG  TRP A 283      -3.805  -0.481 -11.210  1.00 39.85           C  
ANISOU 2854  CG  TRP A 283     6232   4043   4866   -130   -189     53
ATOM   2855  CD1 TRP A 283      -3.197   0.699 -11.302  1.00 37.70           C  
ANISOU 2855  CD1 TRP A 283     5941   3734   4650   -138   -166      2
ATOM   2856  CD2 TRP A 283      -5.204  -0.168 -10.902  1.00 39.95           C  
ANISOU 2856  CD2 TRP A 283     6241   4055   4883   -112   -108    102
ATOM   2857  NE1 TRP A 283      -4.121   1.710 -11.145  1.00 42.54           N  
ANISOU 2857  NE1 TRP A 283     6537   4324   5304   -129    -76     11
ATOM   2858  CE2 TRP A 283      -5.388   1.237 -10.955  1.00 40.22           C  
ANISOU 2858  CE2 TRP A 283     6252   4048   4983   -112    -36     73
ATOM   2859  CE3 TRP A 283      -6.422  -0.912 -10.781  1.00 37.95           C  
ANISOU 2859  CE3 TRP A 283     5999   3834   4588    -93    -85    170
ATOM   2860  CZ2 TRP A 283      -6.644   1.840 -10.694  1.00 39.31           C  
ANISOU 2860  CZ2 TRP A 283     6124   3913   4900    -97     61    107
ATOM   2861  CZ3 TRP A 283      -7.611  -0.263 -10.487  1.00 41.44           C  
ANISOU 2861  CZ3 TRP A 283     6430   4259   5058    -74     14    209
ATOM   2862  CH2 TRP A 283      -7.794   1.127 -10.489  1.00 44.78           C  
ANISOU 2862  CH2 TRP A 283     6829   4632   5553    -78     87    177
ATOM   2863  H   TRP A 283      -1.813  -3.953 -11.046  1.00 42.27           H  
ATOM   2864  HA  TRP A 283      -2.475  -2.100  -9.185  1.00 43.47           H  
ATOM   2865  HB3 TRP A 283      -3.420  -2.407 -11.959  1.00 42.74           H  
ATOM   2866  HB2 TRP A 283      -1.984  -1.533 -11.444  1.00 42.74           H  
ATOM   2867  HD1 TRP A 283      -2.137   0.770 -11.496  1.00 37.70           H  
ATOM   2868  HE1 TRP A 283      -3.893   2.693 -11.179  1.00 42.54           H  
ATOM   2869  HE3 TRP A 283      -6.466  -1.986 -10.674  1.00 37.95           H  
ATOM   2870  HZ2 TRP A 283      -6.600   2.919 -10.674  1.00 39.31           H  
ATOM   2871  HZ3 TRP A 283      -8.511  -0.817 -10.267  1.00 41.44           H  
ATOM   2872  HH2 TRP A 283      -8.755   1.579 -10.289  1.00 44.78           H  
ATOM   2873  N   VAL A 284      -5.013  -4.061  -9.933  1.00 38.84           N  
ANISOU 2873  N   VAL A 284     6111   3996   4650   -150   -312    182
ATOM   2874  CA  VAL A 284      -6.202  -4.757  -9.432  1.00 43.21           C  
ANISOU 2874  CA  VAL A 284     6658   4563   5198   -146   -283    247
ATOM   2875  C   VAL A 284      -5.947  -5.350  -7.958  1.00 43.64           C  
ANISOU 2875  C   VAL A 284     6688   4604   5290   -177   -338    255
ATOM   2876  O   VAL A 284      -6.678  -4.888  -7.184  1.00 42.69           O  
ANISOU 2876  O   VAL A 284     6546   4466   5209   -184   -301    279
ATOM   2877  CB  VAL A 284      -6.718  -5.784 -10.441  1.00 43.13           C  
ANISOU 2877  CB  VAL A 284     6673   4611   5105   -120   -290    298
ATOM   2878  CG1 VAL A 284      -7.746  -6.718  -9.868  1.00 45.72           C  
ANISOU 2878  CG1 VAL A 284     6994   4951   5426   -108   -242    374
ATOM   2879  CG2 VAL A 284      -7.312  -5.073 -11.682  1.00 43.59           C  
ANISOU 2879  CG2 VAL A 284     6754   4692   5118    -83   -243    284
ATOM   2880  H   VAL A 284      -4.694  -4.487 -10.791  1.00 38.84           H  
ATOM   2881  HA  VAL A 284      -7.038  -4.073  -9.290  1.00 43.21           H  
ATOM   2882  HB  VAL A 284      -5.798  -6.250 -10.792  1.00 43.13           H  
ATOM   2883 HG11 VAL A 284      -8.097  -7.296 -10.723  1.00 45.72           H  
ATOM   2884 HG12 VAL A 284      -7.445  -7.382  -9.058  1.00 45.72           H  
ATOM   2885 HG13 VAL A 284      -8.611  -6.119  -9.583  1.00 45.72           H  
ATOM   2886 HG21 VAL A 284      -7.768  -5.701 -12.447  1.00 43.59           H  
ATOM   2887 HG22 VAL A 284      -8.065  -4.340 -11.392  1.00 43.59           H  
ATOM   2888 HG23 VAL A 284      -6.600  -4.656 -12.394  1.00 43.59           H  
ATOM   2889  N   ALA A 285      -4.894  -6.163  -7.781  1.00 41.01           N  
ANISOU 2889  N   ALA A 285     6355   4277   4950   -195   -424    233
ATOM   2890  CA  ALA A 285      -4.360  -6.685  -6.475  1.00 39.66           C  
ANISOU 2890  CA  ALA A 285     6159   4095   4816   -218   -477    242
ATOM   2891  C   ALA A 285      -4.046  -5.671  -5.343  1.00 38.29           C  
ANISOU 2891  C   ALA A 285     5951   3888   4708   -227   -443    216
ATOM   2892  O   ALA A 285      -4.458  -5.916  -4.221  1.00 44.06           O  
ANISOU 2892  O   ALA A 285     6659   4617   5465   -236   -443    242
ATOM   2893  CB  ALA A 285      -3.207  -7.663  -6.657  1.00 38.44           C  
ANISOU 2893  CB  ALA A 285     6005   3939   4661   -232   -560    212
ATOM   2894  H   ALA A 285      -4.358  -6.396  -8.605  1.00 41.01           H  
ATOM   2895  HA  ALA A 285      -5.120  -7.376  -6.110  1.00 39.66           H  
ATOM   2896  HB1 ALA A 285      -2.325  -7.143  -7.033  1.00 38.44           H  
ATOM   2897  HB2 ALA A 285      -2.957  -8.199  -5.742  1.00 38.44           H  
ATOM   2898  HB3 ALA A 285      -3.385  -8.428  -7.413  1.00 38.44           H  
ATOM   2899  N   ALA A 286      -3.420  -4.538  -5.641  1.00 37.97           N  
ANISOU 2899  N   ALA A 286     5905   3825   4695   -225   -414    161
ATOM   2900  CA  ALA A 286      -3.313  -3.335  -4.818  1.00 39.06           C  
ANISOU 2900  CA  ALA A 286     6005   3941   4895   -234   -392    123
ATOM   2901  C   ALA A 286      -4.680  -2.868  -4.331  1.00 36.19           C  
ANISOU 2901  C   ALA A 286     5626   3561   4562   -231   -303    122
ATOM   2902  O   ALA A 286      -4.791  -2.670  -3.152  1.00 40.86           O  
ANISOU 2902  O   ALA A 286     6178   4140   5206   -241   -283     89
ATOM   2903  CB  ALA A 286      -2.482  -2.207  -5.584  1.00 41.09           C  
ANISOU 2903  CB  ALA A 286     6258   4183   5172   -233   -406     63
ATOM   2904  H   ALA A 286      -3.134  -4.407  -6.601  1.00 37.97           H  
ATOM   2905  HA  ALA A 286      -2.712  -3.619  -3.954  1.00 39.06           H  
ATOM   2906  HB1 ALA A 286      -1.542  -2.544  -6.020  1.00 41.09           H  
ATOM   2907  HB2 ALA A 286      -3.098  -1.922  -6.437  1.00 41.09           H  
ATOM   2908  HB3 ALA A 286      -2.414  -1.266  -5.037  1.00 41.09           H  
ATOM   2909  N   ASN A 287      -5.630  -2.756  -5.207  1.00 35.35           N  
ANISOU 2909  N   ASN A 287     5546   3457   4427   -214   -246    155
ATOM   2910  CA  ASN A 287      -6.790  -1.895  -5.076  1.00 37.85           C  
ANISOU 2910  CA  ASN A 287     5849   3750   4783   -208   -149    155
ATOM   2911  C   ASN A 287      -8.021  -2.665  -4.551  1.00 40.82           C  
ANISOU 2911  C   ASN A 287     6231   4132   5145   -198   -102    223
ATOM   2912  O   ASN A 287      -8.980  -2.196  -3.864  1.00 34.48           O  
ANISOU 2912  O   ASN A 287     5414   3304   4384   -194    -14    228
ATOM   2913  CB  ASN A 287      -7.060  -1.205  -6.438  1.00 36.49           C  
ANISOU 2913  CB  ASN A 287     5695   3565   4603   -187    -97    131
ATOM   2914  CG  ASN A 287      -6.125   0.088  -6.505  1.00 37.82           C  
ANISOU 2914  CG  ASN A 287     5850   3719   4800   -196   -121     62
ATOM   2915  OD1 ASN A 287      -6.351   1.023  -5.710  1.00 33.98           O  
ANISOU 2915  OD1 ASN A 287     5331   3207   4372   -205    -77     20
ATOM   2916  ND2 ASN A 287      -5.194   0.170  -7.431  1.00 39.68           N  
ANISOU 2916  ND2 ASN A 287     6110   3971   4996   -193   -188     49
ATOM   2917  H   ASN A 287      -5.421  -2.979  -6.170  1.00 35.35           H  
ATOM   2918  HA  ASN A 287      -6.450  -1.143  -4.363  1.00 37.85           H  
ATOM   2919  HB3 ASN A 287      -8.017  -0.690  -6.515  1.00 36.49           H  
ATOM   2920  HB2 ASN A 287      -6.900  -1.843  -7.307  1.00 36.49           H  
ATOM   2921 HD22 ASN A 287      -4.766   1.070  -7.592  1.00 39.68           H  
ATOM   2922 HD21 ASN A 287      -4.899  -0.652  -7.938  1.00 39.68           H  
ATOM   2923  N   LEU A 288      -8.022  -3.986  -4.789  1.00 44.21           N  
ANISOU 2923  N   LEU A 288     6681   4594   5524   -196   -156    275
ATOM   2924  CA  LEU A 288      -8.800  -5.032  -4.042  1.00 41.69           C  
ANISOU 2924  CA  LEU A 288     6365   4284   5190   -186   -115    345
ATOM   2925  C   LEU A 288      -8.599  -4.927  -2.525  1.00 46.12           C  
ANISOU 2925  C   LEU A 288     6890   4825   5809   -210   -108    340
ATOM   2926  O   LEU A 288      -7.509  -4.976  -1.924  1.00 43.91           O  
ANISOU 2926  O   LEU A 288     6589   4548   5546   -230   -177    308
ATOM   2927  CB  LEU A 288      -8.182  -6.419  -4.496  1.00 47.33           C  
ANISOU 2927  CB  LEU A 288     7108   5045   5830   -177   -181    398
ATOM   2928  CG  LEU A 288      -8.811  -7.012  -5.714  1.00 43.74           C  
ANISOU 2928  CG  LEU A 288     6686   4627   5307   -142   -151    442
ATOM   2929  CD1 LEU A 288      -8.051  -8.382  -5.988  1.00 38.71           C  
ANISOU 2929  CD1 LEU A 288     6067   4041   4600   -140   -232    480
ATOM   2930  CD2 LEU A 288     -10.336  -7.264  -5.472  1.00 52.52           C  
ANISOU 2930  CD2 LEU A 288     7795   5730   6429   -116    -42    498
ATOM   2931  H   LEU A 288      -7.335  -4.301  -5.460  1.00 44.21           H  
ATOM   2932  HA  LEU A 288      -9.830  -4.929  -4.383  1.00 41.69           H  
ATOM   2933  HB3 LEU A 288      -8.184  -7.114  -3.656  1.00 47.33           H  
ATOM   2934  HB2 LEU A 288      -7.110  -6.258  -4.608  1.00 47.33           H  
ATOM   2935  HG  LEU A 288      -8.661  -6.400  -6.604  1.00 43.74           H  
ATOM   2936 HD11 LEU A 288      -8.700  -9.026  -6.580  1.00 38.71           H  
ATOM   2937 HD12 LEU A 288      -7.175  -8.229  -6.618  1.00 38.71           H  
ATOM   2938 HD13 LEU A 288      -7.768  -8.968  -5.113  1.00 38.71           H  
ATOM   2939 HD21 LEU A 288     -10.945  -6.500  -5.954  1.00 52.52           H  
ATOM   2940 HD22 LEU A 288     -10.578  -8.291  -5.747  1.00 52.52           H  
ATOM   2941 HD23 LEU A 288     -10.620  -7.208  -4.421  1.00 52.52           H  
ATOM   2942  N   PRO A 289      -9.751  -4.785  -1.766  1.00 42.52           N  
ANISOU 2942  N   PRO A 289     6422   4349   5385   -204    -21    373
ATOM   2943  CA  PRO A 289      -9.714  -4.584  -0.270  1.00 41.44           C  
ANISOU 2943  CA  PRO A 289     6250   4197   5300   -226    -14    366
ATOM   2944  C   PRO A 289      -9.751  -5.947   0.491  1.00 45.18           C  
ANISOU 2944  C   PRO A 289     6735   4702   5730   -228    -80    427
ATOM   2945  O   PRO A 289     -10.643  -6.265   1.326  1.00 52.74           O  
ANISOU 2945  O   PRO A 289     7704   5663   6670   -215    -37    495
ATOM   2946  CB  PRO A 289     -10.991  -3.753  -0.069  1.00 47.91           C  
ANISOU 2946  CB  PRO A 289     7056   4978   6168   -217    111    386
ATOM   2947  CG  PRO A 289     -11.989  -4.284  -1.154  1.00 51.96           C  
ANISOU 2947  CG  PRO A 289     7611   5510   6623   -180    149    453
ATOM   2948  CD  PRO A 289     -11.102  -4.576  -2.313  1.00 46.79           C  
ANISOU 2948  CD  PRO A 289     6978   4880   5919   -174     79    418
ATOM   2949  HA  PRO A 289      -8.789  -4.159   0.120  1.00 41.44           H  
ATOM   2950  HB3 PRO A 289     -10.775  -2.722  -0.350  1.00 47.91           H  
ATOM   2951  HB2 PRO A 289     -11.468  -3.836   0.908  1.00 47.91           H  
ATOM   2952  HG3 PRO A 289     -12.762  -3.545  -1.365  1.00 51.96           H  
ATOM   2953  HG2 PRO A 289     -12.332  -5.247  -0.775  1.00 51.96           H  
ATOM   2954  HD2 PRO A 289     -11.323  -5.445  -2.933  1.00 46.79           H  
ATOM   2955  HD3 PRO A 289     -11.171  -3.789  -3.064  1.00 46.79           H  
ATOM   2956  N   ILE A 290      -8.886  -6.900   0.023  1.00 43.52           N  
ANISOU 2956  N   ILE A 290     6519   4512   5505   -241   -178    406
ATOM   2957  CA  ILE A 290      -8.809  -8.332   0.292  1.00 39.32           C  
ANISOU 2957  CA  ILE A 290     6000   4011   4930   -241   -248    465
ATOM   2958  C   ILE A 290      -8.056  -8.569   1.594  1.00 37.82           C  
ANISOU 2958  C   ILE A 290     5778   3825   4766   -258   -316    437
ATOM   2959  O   ILE A 290      -7.362  -7.767   2.185  1.00 40.45           O  
ANISOU 2959  O   ILE A 290     6082   4149   5137   -266   -324    371
ATOM   2960  CB  ILE A 290      -8.145  -8.996  -0.934  1.00 42.08           C  
ANISOU 2960  CB  ILE A 290     6385   4390   5212   -230   -307    489
ATOM   2961  CG1 ILE A 290      -6.723  -8.424  -1.294  1.00 43.66           C  
ANISOU 2961  CG1 ILE A 290     6582   4586   5419   -238   -362    422
ATOM   2962  CG2 ILE A 290      -9.153  -9.090  -2.062  1.00 52.37           C  
ANISOU 2962  CG2 ILE A 290     7717   5703   6477   -205   -240    524
ATOM   2963  CD1 ILE A 290      -5.908  -9.028  -2.513  1.00 43.24           C  
ANISOU 2963  CD1 ILE A 290     6562   4559   5309   -230   -415    429
ATOM   2964  H   ILE A 290      -8.181  -6.616  -0.642  1.00 43.52           H  
ATOM   2965  HA  ILE A 290      -9.737  -8.879   0.460  1.00 39.32           H  
ATOM   2966  HB  ILE A 290      -7.975 -10.056  -0.747  1.00 42.08           H  
ATOM   2967 HG13 ILE A 290      -6.009  -8.589  -0.487  1.00 43.66           H  
ATOM   2968 HG12 ILE A 290      -6.882  -7.367  -1.507  1.00 43.66           H  
ATOM   2969 HG21 ILE A 290      -8.727  -9.549  -2.954  1.00 52.37           H  
ATOM   2970 HG22 ILE A 290      -9.839  -9.765  -1.550  1.00 52.37           H  
ATOM   2971 HG23 ILE A 290      -9.661  -8.141  -2.232  1.00 52.37           H  
ATOM   2972 HD11 ILE A 290      -5.728 -10.103  -2.515  1.00 43.24           H  
ATOM   2973 HD12 ILE A 290      -6.574  -8.881  -3.363  1.00 43.24           H  
ATOM   2974 HD13 ILE A 290      -4.919  -8.583  -2.627  1.00 43.24           H  
ATOM   2975  N   ASP A 291      -8.132  -9.814   1.969  1.00 41.19           N  
ANISOU 2975  N   ASP A 291     6209   4272   5168   -258   -365    494
ATOM   2976  CA  ASP A 291      -7.431 -10.547   3.015  1.00 42.14           C  
ANISOU 2976  CA  ASP A 291     6301   4404   5307   -265   -430    485
ATOM   2977  C   ASP A 291      -5.931 -10.610   2.686  1.00 42.21           C  
ANISOU 2977  C   ASP A 291     6313   4425   5301   -264   -513    464
ATOM   2978  O   ASP A 291      -5.603 -10.963   1.536  1.00 43.48           O  
ANISOU 2978  O   ASP A 291     6504   4589   5428   -262   -535    471
ATOM   2979  CB  ASP A 291      -8.055 -11.940   2.977  1.00  0.00           C  
ATOM   2980  CG  ASP A 291      -7.594 -12.917   4.098  1.00  0.00           C  
ATOM   2981  OD1 ASP A 291      -6.545 -12.674   4.720  1.00  0.00           O  
ATOM   2982  OD2 ASP A 291      -8.206 -13.957   4.235  1.00  0.00           O1-
ATOM   2983  H   ASP A 291      -8.776 -10.419   1.482  1.00 41.19           H  
ATOM   2984  HA  ASP A 291      -7.639 -10.053   3.964  1.00 42.14           H  
ATOM   2985  HB3 ASP A 291      -7.950 -12.341   1.969  1.00  0.00           H  
ATOM   2986  HB2 ASP A 291      -9.138 -11.956   3.108  1.00  0.00           H  
ATOM   2987  N   ASP A 292      -5.043 -10.442   3.671  1.00 36.55           N  
ANISOU 2987  N   ASP A 292     3702   5519   4665    394    376    -49
ATOM   2988  CA  ASP A 292      -3.564 -10.740   3.714  1.00 39.33           C  
ANISOU 2988  CA  ASP A 292     4261   5807   4877    335    418    -69
ATOM   2989  C   ASP A 292      -3.196 -12.107   3.065  1.00 38.59           C  
ANISOU 2989  C   ASP A 292     4090   5637   4934    193    395   -144
ATOM   2990  O   ASP A 292      -2.284 -12.075   2.211  1.00 36.33           O  
ANISOU 2990  O   ASP A 292     3958   5301   4544    149    370   -158
ATOM   2991  CB  ASP A 292      -2.986 -10.632   5.125  1.00 46.46           C  
ANISOU 2991  CB  ASP A 292     5293   6687   5671    320    618    -74
ATOM   2992  CG  ASP A 292      -3.463  -9.421   5.939  1.00 46.81           C  
ANISOU 2992  CG  ASP A 292     5531   6786   5467    452    620      5
ATOM   2993  OD1 ASP A 292      -3.018  -8.343   5.529  1.00 46.81           O  
ANISOU 2993  OD1 ASP A 292     5574   6836   5374    552    464     63
ATOM   2994  OD2 ASP A 292      -4.396  -9.499   6.774  1.00 48.14           O1-
ANISOU 2994  OD2 ASP A 292     5809   6950   5532    458    775     11
ATOM   2995  H   ASP A 292      -5.467 -10.209   4.558  1.00 36.55           H  
ATOM   2996  HA  ASP A 292      -3.033  -9.990   3.127  1.00 39.33           H  
ATOM   2997  HB3 ASP A 292      -1.902 -10.527   5.106  1.00 46.46           H  
ATOM   2998  HB2 ASP A 292      -3.123 -11.499   5.771  1.00 46.46           H  
ATOM   2999  N   SER A 293      -4.008 -13.200   3.227  1.00 41.73           N  
ANISOU 2999  N   SER A 293     4255   6026   5574    121    402   -192
ATOM   3000  CA  SER A 293      -3.651 -14.460   2.605  1.00 37.95           C  
ANISOU 3000  CA  SER A 293     3689   5483   5247     -6    355   -257
ATOM   3001  C   SER A 293      -3.955 -14.679   1.137  1.00 38.65           C  
ANISOU 3001  C   SER A 293     3793   5588   5303     29    146   -235
ATOM   3002  O   SER A 293      -3.330 -15.508   0.474  1.00 38.49           O  
ANISOU 3002  O   SER A 293     3825   5510   5290    -57     99   -274
ATOM   3003  CB  SER A 293      -4.189 -15.619   3.472  1.00 38.28           C  
ANISOU 3003  CB  SER A 293     3469   5519   5556    -80    399   -306
ATOM   3004  OG  SER A 293      -5.635 -15.569   3.369  1.00 44.95           O  
ANISOU 3004  OG  SER A 293     4164   6442   6474     16    311   -263
ATOM   3005  H   SER A 293      -4.864 -13.160   3.762  1.00 41.73           H  
ATOM   3006  HA  SER A 293      -2.575 -14.580   2.732  1.00 37.95           H  
ATOM   3007  HB3 SER A 293      -3.902 -15.491   4.515  1.00 38.28           H  
ATOM   3008  HB2 SER A 293      -3.801 -16.596   3.184  1.00 38.28           H  
ATOM   3009  HG  SER A 293      -5.973 -15.050   4.102  1.00 44.95           H  
ATOM   3010  N   LEU A 294      -4.864 -13.797   0.671  1.00 39.28           N  
ANISOU 3010  N   LEU A 294     3827   5746   5350    153     19   -173
ATOM   3011  CA  LEU A 294      -5.186 -13.618  -0.751  1.00 38.24           C  
ANISOU 3011  CA  LEU A 294     3719   5636   5175    197   -182   -146
ATOM   3012  C   LEU A 294      -4.070 -12.757  -1.383  1.00 42.63           C  
ANISOU 3012  C   LEU A 294     4541   6190   5466    263   -221   -100
ATOM   3013  O   LEU A 294      -3.671 -13.125  -2.435  1.00 43.54           O  
ANISOU 3013  O   LEU A 294     4728   6282   5532    246   -345   -105
ATOM   3014  CB  LEU A 294      -6.535 -13.114  -1.047  1.00 37.69           C  
ANISOU 3014  CB  LEU A 294     3491   5651   5177    304   -305    -97
ATOM   3015  CG  LEU A 294      -7.682 -13.929  -0.512  1.00 37.15           C  
ANISOU 3015  CG  LEU A 294     3149   5586   5381    238   -338   -140
ATOM   3016  CD1 LEU A 294      -8.972 -13.145  -0.454  1.00 36.41           C  
ANISOU 3016  CD1 LEU A 294     2922   5580   5331    359   -462    -83
ATOM   3017  CD2 LEU A 294      -7.830 -15.272  -1.200  1.00 41.18           C  
ANISOU 3017  CD2 LEU A 294     3607   6041   5997    127   -429   -195
ATOM   3018  H   LEU A 294      -5.231 -13.177   1.378  1.00 39.28           H  
ATOM   3019  HA  LEU A 294      -5.111 -14.633  -1.142  1.00 38.24           H  
ATOM   3020  HB3 LEU A 294      -6.580 -13.062  -2.135  1.00 37.69           H  
ATOM   3021  HB2 LEU A 294      -6.507 -12.081  -0.700  1.00 37.69           H  
ATOM   3022  HG  LEU A 294      -7.413 -14.264   0.490  1.00 37.15           H  
ATOM   3023 HD11 LEU A 294      -8.802 -12.261   0.159  1.00 36.41           H  
ATOM   3024 HD12 LEU A 294      -9.326 -12.711  -1.389  1.00 36.41           H  
ATOM   3025 HD13 LEU A 294      -9.782 -13.806  -0.145  1.00 36.41           H  
ATOM   3026 HD21 LEU A 294      -8.819 -15.351  -1.652  1.00 41.18           H  
ATOM   3027 HD22 LEU A 294      -7.140 -15.448  -2.026  1.00 41.18           H  
ATOM   3028 HD23 LEU A 294      -7.581 -15.993  -0.422  1.00 41.18           H  
ATOM   3029  N   ARG A 295      -3.677 -11.681  -0.650  1.00 36.50           N  
ANISOU 3029  N   ARG A 295     3915   5437   4518    339   -117    -57
ATOM   3030  CA  ARG A 295      -2.645 -10.781  -1.101  1.00 36.75           C  
ANISOU 3030  CA  ARG A 295     4210   5460   4295    393   -133    -16
ATOM   3031  C   ARG A 295      -1.296 -11.427  -1.270  1.00 37.52           C  
ANISOU 3031  C   ARG A 295     4418   5467   4371    270    -96    -75
ATOM   3032  O   ARG A 295      -0.703 -11.127  -2.325  1.00 39.00           O  
ANISOU 3032  O   ARG A 295     4757   5638   4423    286   -195    -58
ATOM   3033  CB  ARG A 295      -2.570  -9.526  -0.113  1.00 34.91           C  
ANISOU 3033  CB  ARG A 295     4110   5256   3900    469      7     29
ATOM   3034  CG  ARG A 295      -1.892  -8.258  -0.723  1.00 40.18           C  
ANISOU 3034  CG  ARG A 295     4783   6017   4467    629    -70    114
ATOM   3035  CD  ARG A 295      -2.091  -7.118   0.322  1.00 43.88           C  
ANISOU 3035  CD  ARG A 295     5512   6504   4658    726    -94    181
ATOM   3036  NE  ARG A 295      -1.985  -5.827  -0.221  1.00 40.28           N  
ANISOU 3036  NE  ARG A 295     5128   6102   4076    824      3    237
ATOM   3037  CZ  ARG A 295      -2.855  -5.138  -0.989  1.00 49.55           C  
ANISOU 3037  CZ  ARG A 295     6228   7356   5242    943    -60    298
ATOM   3038  NH1 ARG A 295      -3.972  -5.709  -1.351  1.00 54.63           N  
ANISOU 3038  NH1 ARG A 295     6713   8039   6004    981   -215    310
ATOM   3039  NH2 ARG A 295      -2.501  -3.915  -1.369  1.00 47.01           N1+
ANISOU 3039  NH2 ARG A 295     5993   7078   4790   1026     35    348
ATOM   3040  H   ARG A 295      -4.094 -11.469   0.245  1.00 36.50           H  
ATOM   3041  HA  ARG A 295      -3.043 -10.411  -2.046  1.00 36.75           H  
ATOM   3042  HB3 ARG A 295      -2.070  -9.854   0.798  1.00 34.91           H  
ATOM   3043  HB2 ARG A 295      -3.570  -9.283   0.246  1.00 34.91           H  
ATOM   3044  HG3 ARG A 295      -2.331  -7.980  -1.682  1.00 40.18           H  
ATOM   3045  HG2 ARG A 295      -0.815  -8.355  -0.859  1.00 40.18           H  
ATOM   3046  HD3 ARG A 295      -1.167  -7.112   0.900  1.00 43.88           H  
ATOM   3047  HD2 ARG A 295      -2.929  -7.154   1.019  1.00 43.88           H  
ATOM   3048  HE  ARG A 295      -1.116  -5.383   0.040  1.00 40.28           H  
ATOM   3049 HH12 ARG A 295      -4.704  -5.257  -1.880  1.00 54.63           H  
ATOM   3050 HH11 ARG A 295      -4.060  -6.676  -1.072  1.00 54.63           H  
ATOM   3051 HH22 ARG A 295      -3.205  -3.388  -1.866  1.00 47.01           H  
ATOM   3052 HH21 ARG A 295      -1.691  -3.409  -1.041  1.00 47.01           H  
ATOM   3053  N   ILE A 296      -0.969 -12.420  -0.446  1.00 39.55           N  
ANISOU 3053  N   ILE A 296     4599   5663   4764    144     45   -145
ATOM   3054  CA  ILE A 296       0.103 -13.353  -0.522  1.00 39.24           C  
ANISOU 3054  CA  ILE A 296     4661   5536   4714     21     93   -203
ATOM   3055  C   ILE A 296      -0.030 -14.270  -1.743  1.00 44.39           C  
ANISOU 3055  C   ILE A 296     5226   6162   5478    -41    -69   -237
ATOM   3056  O   ILE A 296       0.934 -14.548  -2.444  1.00 50.02           O  
ANISOU 3056  O   ILE A 296     6089   6839   6079    -60   -141   -240
ATOM   3057  CB  ILE A 296       0.360 -14.206   0.772  1.00 38.08           C  
ANISOU 3057  CB  ILE A 296     4444   5333   4693    -95    287   -268
ATOM   3058  CG1 ILE A 296       0.654 -13.313   2.016  1.00 36.97           C  
ANISOU 3058  CG1 ILE A 296     4446   5205   4396    -42    452   -237
ATOM   3059  CG2 ILE A 296       1.438 -15.324   0.652  1.00 39.46           C  
ANISOU 3059  CG2 ILE A 296     4667   5414   4913   -236    311   -337
ATOM   3060  CD1 ILE A 296       0.655 -13.933   3.399  1.00 39.60           C  
ANISOU 3060  CD1 ILE A 296     4728   5485   4834   -148    650   -296
ATOM   3061  H   ILE A 296      -1.640 -12.664   0.269  1.00 39.55           H  
ATOM   3062  HA  ILE A 296       0.985 -12.714  -0.530  1.00 39.24           H  
ATOM   3063  HB  ILE A 296      -0.562 -14.740   1.005  1.00 38.08           H  
ATOM   3064 HG13 ILE A 296       0.064 -12.396   2.043  1.00 36.97           H  
ATOM   3065 HG12 ILE A 296       1.648 -12.885   1.885  1.00 36.97           H  
ATOM   3066 HG21 ILE A 296       2.403 -14.963   0.295  1.00 39.46           H  
ATOM   3067 HG22 ILE A 296       1.571 -15.620   1.692  1.00 39.46           H  
ATOM   3068 HG23 ILE A 296       1.103 -16.140   0.012  1.00 39.46           H  
ATOM   3069 HD11 ILE A 296       0.458 -13.235   4.212  1.00 39.60           H  
ATOM   3070 HD12 ILE A 296      -0.195 -14.613   3.447  1.00 39.60           H  
ATOM   3071 HD13 ILE A 296       1.624 -14.406   3.557  1.00 39.60           H  
ATOM   3072  N   GLN A 297      -1.247 -14.731  -2.030  1.00 42.59           N  
ANISOU 3072  N   GLN A 297     4753   5952   5476    -76   -124   -263
ATOM   3073  CA  GLN A 297      -1.481 -15.755  -3.083  1.00 40.41           C  
ANISOU 3073  CA  GLN A 297     4374   5661   5320   -131   -283   -293
ATOM   3074  C   GLN A 297      -1.261 -15.267  -4.551  1.00 40.04           C  
ANISOU 3074  C   GLN A 297     4474   5641   5098    -41   -452   -242
ATOM   3075  O   GLN A 297      -0.570 -15.874  -5.372  1.00 42.47           O  
ANISOU 3075  O   GLN A 297     4844   5903   5389   -102   -540   -270
ATOM   3076  CB  GLN A 297      -2.926 -16.398  -2.894  1.00 46.60           C  
ANISOU 3076  CB  GLN A 297     4885   6492   6330   -126   -343   -300
ATOM   3077  CG  GLN A 297      -3.293 -17.462  -4.001  1.00 52.34           C  
ANISOU 3077  CG  GLN A 297     5503   7225   7157   -146   -533   -312
ATOM   3078  CD  GLN A 297      -4.641 -18.166  -3.828  1.00 45.97           C  
ANISOU 3078  CD  GLN A 297     4417   6456   6595   -163   -573   -328
ATOM   3079  OE1 GLN A 297      -5.593 -17.646  -3.178  1.00 46.56           O  
ANISOU 3079  OE1 GLN A 297     4372   6535   6783   -184   -445   -343
ATOM   3080  NE2 GLN A 297      -4.850 -19.257  -4.516  1.00 50.72           N  
ANISOU 3080  NE2 GLN A 297     4912   7083   7276   -152   -751   -324
ATOM   3081  H   GLN A 297      -2.040 -14.309  -1.568  1.00 42.59           H  
ATOM   3082  HA  GLN A 297      -0.783 -16.567  -2.880  1.00 40.41           H  
ATOM   3083  HB3 GLN A 297      -3.628 -15.576  -3.036  1.00 46.60           H  
ATOM   3084  HB2 GLN A 297      -3.040 -16.896  -1.932  1.00 46.60           H  
ATOM   3085  HG3 GLN A 297      -2.532 -18.242  -3.982  1.00 52.34           H  
ATOM   3086  HG2 GLN A 297      -3.360 -16.993  -4.983  1.00 52.34           H  
ATOM   3087 HE22 GLN A 297      -5.694 -19.811  -4.478  1.00 50.72           H  
ATOM   3088 HE21 GLN A 297      -4.205 -19.374  -5.284  1.00 50.72           H  
ATOM   3089  N   LEU A 298      -1.789 -14.060  -4.770  1.00 40.25           N  
ANISOU 3089  N   LEU A 298     4559   5743   4991    105   -502   -165
ATOM   3090  CA  LEU A 298      -1.540 -13.225  -5.971  1.00 42.49           C  
ANISOU 3090  CA  LEU A 298     4995   6055   5094    201   -656   -109
ATOM   3091  C   LEU A 298      -0.069 -12.774  -6.097  1.00 42.96           C  
ANISOU 3091  C   LEU A 298     5321   6060   4941    182   -598   -108
ATOM   3092  O   LEU A 298       0.351 -12.347  -7.157  1.00 43.23           O  
ANISOU 3092  O   LEU A 298     5484   6086   4855    210   -722    -89
ATOM   3093  CB  LEU A 298      -2.496 -12.051  -5.920  1.00 39.95           C  
ANISOU 3093  CB  LEU A 298     4675   5827   4679    363   -707    -25
ATOM   3094  CG  LEU A 298      -3.975 -12.370  -5.887  1.00 38.85           C  
ANISOU 3094  CG  LEU A 298     4281   5750   4732    401   -789    -16
ATOM   3095  CD1 LEU A 298      -4.762 -10.988  -5.710  1.00 40.84           C  
ANISOU 3095  CD1 LEU A 298     4548   6089   4881    557   -810     66
ATOM   3096  CD2 LEU A 298      -4.485 -13.144  -7.093  1.00 40.46           C  
ANISOU 3096  CD2 LEU A 298     4392   5956   5026    380   -980    -30
ATOM   3097  H   LEU A 298      -2.173 -13.584  -3.965  1.00 40.25           H  
ATOM   3098  HA  LEU A 298      -1.713 -13.869  -6.834  1.00 42.49           H  
ATOM   3099  HB3 LEU A 298      -2.287 -11.478  -6.824  1.00 39.95           H  
ATOM   3100  HB2 LEU A 298      -2.230 -11.545  -4.991  1.00 39.95           H  
ATOM   3101  HG  LEU A 298      -4.212 -12.879  -4.953  1.00 38.85           H  
ATOM   3102 HD11 LEU A 298      -4.514 -10.140  -6.349  1.00 40.84           H  
ATOM   3103 HD12 LEU A 298      -5.831 -11.177  -5.801  1.00 40.84           H  
ATOM   3104 HD13 LEU A 298      -4.551 -10.718  -4.675  1.00 40.84           H  
ATOM   3105 HD21 LEU A 298      -3.830 -13.163  -7.963  1.00 40.46           H  
ATOM   3106 HD22 LEU A 298      -4.433 -14.216  -6.898  1.00 40.46           H  
ATOM   3107 HD23 LEU A 298      -5.500 -12.887  -7.399  1.00 40.46           H  
ATOM   3108  N   LEU A 299       0.716 -12.842  -5.020  1.00 46.76           N  
ANISOU 3108  N   LEU A 299     5892   6503   5370    139   -411   -127
ATOM   3109  CA  LEU A 299       2.130 -12.502  -5.050  1.00 48.96           C  
ANISOU 3109  CA  LEU A 299     6424   6729   5449    120   -346   -126
ATOM   3110  C   LEU A 299       2.991 -13.807  -5.180  1.00 46.02           C  
ANISOU 3110  C   LEU A 299     6068   6264   5155    -33   -327   -204
ATOM   3111  O   LEU A 299       4.140 -13.620  -5.478  1.00 48.72           O  
ANISOU 3111  O   LEU A 299     6616   6558   5338    -51   -320   -205
ATOM   3112  CB  LEU A 299       2.442 -11.650  -3.814  1.00 45.86           C  
ANISOU 3112  CB  LEU A 299     6135   6337   4952    143   -152   -109
ATOM   3113  CG  LEU A 299       3.876 -11.138  -3.304  1.00 54.31           C  
ANISOU 3113  CG  LEU A 299     7487   7406   5744    217   -124    -56
ATOM   3114  CD1 LEU A 299       4.850 -10.886  -4.482  1.00 46.34           C  
ANISOU 3114  CD1 LEU A 299     6521   6489   4597    386   -198     36
ATOM   3115  CD2 LEU A 299       3.591  -9.872  -2.450  1.00 45.02           C  
ANISOU 3115  CD2 LEU A 299     6432   6180   4492    162     83    -79
ATOM   3116  H   LEU A 299       0.405 -13.037  -4.079  1.00 46.76           H  
ATOM   3117  HA  LEU A 299       2.402 -11.914  -5.926  1.00 48.96           H  
ATOM   3118  HB3 LEU A 299       1.943 -12.141  -2.978  1.00 45.86           H  
ATOM   3119  HB2 LEU A 299       1.829 -10.765  -3.986  1.00 45.86           H  
ATOM   3120  HG  LEU A 299       4.280 -11.893  -2.630  1.00 54.31           H  
ATOM   3121 HD11 LEU A 299       4.480 -10.588  -5.463  1.00 46.34           H  
ATOM   3122 HD12 LEU A 299       5.392  -9.990  -4.179  1.00 46.34           H  
ATOM   3123 HD13 LEU A 299       5.467 -11.773  -4.619  1.00 46.34           H  
ATOM   3124 HD21 LEU A 299       4.205  -9.764  -1.556  1.00 45.02           H  
ATOM   3125 HD22 LEU A 299       3.854  -8.920  -2.911  1.00 45.02           H  
ATOM   3126 HD23 LEU A 299       2.536  -9.760  -2.202  1.00 45.02           H  
ATOM   3127  N   LYS A 300       2.406 -15.049  -5.066  1.00 41.13           N  
ANISOU 3127  N   LYS A 300     5236   5616   4776   -142   -316   -269
ATOM   3128  CA  LYS A 300       3.154 -16.345  -5.390  1.00 46.19           C  
ANISOU 3128  CA  LYS A 300     5872   6170   5508   -290   -306   -344
ATOM   3129  C   LYS A 300       3.055 -16.885  -6.880  1.00 44.83           C  
ANISOU 3129  C   LYS A 300     5707   5991   5335   -298   -503   -348
ATOM   3130  O   LYS A 300       4.036 -17.458  -7.384  1.00 43.87           O  
ANISOU 3130  O   LYS A 300     5641   5796   5231   -406   -510   -401
ATOM   3131  CB  LYS A 300       2.566 -17.571  -4.681  1.00 46.13           C  
ANISOU 3131  CB  LYS A 300     5630   6137   5760   -402   -221   -409
ATOM   3132  CG  LYS A 300       2.691 -17.594  -3.134  1.00 46.19           C  
ANISOU 3132  CG  LYS A 300     5653   6125   5773   -432     -5   -425
ATOM   3133  CD  LYS A 300       2.470 -18.943  -2.394  1.00 43.58           C  
ANISOU 3133  CD  LYS A 300     5117   5751   5691   -564     86   -498
ATOM   3134  CE  LYS A 300       2.459 -18.702  -0.866  1.00 51.59           C  
ANISOU 3134  CE  LYS A 300     6197   6723   6682   -615    307   -523
ATOM   3135  NZ  LYS A 300       2.644 -19.884  -0.058  1.00 62.17           N1+
ANISOU 3135  NZ  LYS A 300     7358   8010   8254   -753    402   -597
ATOM   3136  H   LYS A 300       1.404 -15.120  -4.968  1.00 41.13           H  
ATOM   3137  HA  LYS A 300       4.226 -16.354  -5.195  1.00 46.19           H  
ATOM   3138  HB3 LYS A 300       3.158 -18.448  -4.944  1.00 46.13           H  
ATOM   3139  HB2 LYS A 300       1.565 -17.877  -4.984  1.00 46.13           H  
ATOM   3140  HG3 LYS A 300       2.016 -16.836  -2.737  1.00 46.19           H  
ATOM   3141  HG2 LYS A 300       3.659 -17.175  -2.860  1.00 46.19           H  
ATOM   3142  HD3 LYS A 300       3.339 -19.574  -2.580  1.00 43.58           H  
ATOM   3143  HD2 LYS A 300       1.538 -19.354  -2.782  1.00 43.58           H  
ATOM   3144  HE3 LYS A 300       1.495 -18.228  -0.677  1.00 51.59           H  
ATOM   3145  HE2 LYS A 300       3.277 -18.040  -0.583  1.00 51.59           H  
ATOM   3146  HZ1 LYS A 300       3.511 -20.321  -0.338  1.00 62.17           H  
ATOM   3147  HZ2 LYS A 300       2.556 -19.677   0.927  1.00 62.17           H  
ATOM   3148  HZ3 LYS A 300       1.976 -20.616  -0.255  1.00 62.17           H  
ATOM   3149  N   ILE A 301       1.911 -16.544  -7.509  1.00 47.18           N  
ANISOU 3149  N   ILE A 301     5952   6364   5612   -185   -662   -293
ATOM   3150  CA  ILE A 301       1.669 -16.849  -8.920  1.00 46.46           C  
ANISOU 3150  CA  ILE A 301     5867   6274   5513   -180   -857   -291
ATOM   3151  C   ILE A 301       2.606 -16.099  -9.884  1.00 50.75           C  
ANISOU 3151  C   ILE A 301     6684   6800   5798   -122   -899   -252
ATOM   3152  O   ILE A 301       2.602 -14.883  -9.852  1.00 50.52           O  
ANISOU 3152  O   ILE A 301     6812   6799   5583    -25   -833   -196
ATOM   3153  CB  ILE A 301       0.114 -16.513  -9.342  1.00 46.01           C  
ANISOU 3153  CB  ILE A 301     5641   6305   5536    -78  -1007   -246
ATOM   3154  CG1 ILE A 301      -0.772 -17.502  -8.532  1.00 42.76           C  
ANISOU 3154  CG1 ILE A 301     4955   5907   5383   -138   -961   -284
ATOM   3155  CG2 ILE A 301      -0.113 -16.667 -10.849  1.00 53.62           C  
ANISOU 3155  CG2 ILE A 301     6618   7275   6482    -65  -1213   -240
ATOM   3156  CD1 ILE A 301      -2.084 -16.784  -8.148  1.00 44.43           C  
ANISOU 3156  CD1 ILE A 301     4998   6210   5675    -31  -1079   -236
ATOM   3157  H   ILE A 301       1.140 -16.158  -6.983  1.00 47.18           H  
ATOM   3158  HA  ILE A 301       1.705 -17.935  -9.012  1.00 46.46           H  
ATOM   3159  HB  ILE A 301      -0.032 -15.456  -9.118  1.00 46.01           H  
ATOM   3160 HG13 ILE A 301      -0.168 -17.812  -7.679  1.00 42.76           H  
ATOM   3161 HG12 ILE A 301      -0.902 -18.491  -8.972  1.00 42.76           H  
ATOM   3162 HG21 ILE A 301      -1.129 -16.482 -11.197  1.00 53.62           H  
ATOM   3163 HG22 ILE A 301       0.448 -16.148 -11.626  1.00 53.62           H  
ATOM   3164 HG23 ILE A 301       0.001 -17.679 -11.236  1.00 53.62           H  
ATOM   3165 HD11 ILE A 301      -2.694 -16.626  -9.038  1.00 44.43           H  
ATOM   3166 HD12 ILE A 301      -2.708 -17.474  -7.581  1.00 44.43           H  
ATOM   3167 HD13 ILE A 301      -2.071 -15.785  -7.711  1.00 44.43           H  
ATOM   3168  N   ASP A 302       3.228 -16.918 -10.745  1.00 49.76           N  
ANISOU 3168  N   ASP A 302     6618   6630   5657   -179  -1012   -281
ATOM   3169  CA  ASP A 302       4.049 -16.539 -11.855  1.00 50.66           C  
ANISOU 3169  CA  ASP A 302     6990   6723   5534   -132  -1062   -248
ATOM   3170  C   ASP A 302       3.374 -15.663 -12.933  1.00 49.83           C  
ANISOU 3170  C   ASP A 302     6910   6676   5348    -22  -1269   -193
ATOM   3171  O   ASP A 302       3.732 -14.496 -13.106  1.00 52.23           O  
ANISOU 3171  O   ASP A 302     7418   6998   5429     78  -1304   -134
ATOM   3172  CB  ASP A 302       4.941 -17.686 -12.471  1.00 61.49           C  
ANISOU 3172  CB  ASP A 302     8453   7996   6914   -274  -1032   -318
ATOM   3173  CG  ASP A 302       5.987 -18.322 -11.565  1.00 66.58           C  
ANISOU 3173  CG  ASP A 302     9227   8581   7490   -336   -824   -343
ATOM   3174  OD1 ASP A 302       6.583 -17.658 -10.684  1.00 59.73           O  
ANISOU 3174  OD1 ASP A 302     8526   7737   6431   -243   -748   -287
ATOM   3175  OD2 ASP A 302       6.316 -19.431 -12.030  1.00 72.68           O1-
ANISOU 3175  OD2 ASP A 302     9931   9284   8399   -477   -735   -416
ATOM   3176  H   ASP A 302       3.051 -17.911 -10.696  1.00 49.76           H  
ATOM   3177  HA  ASP A 302       4.739 -15.811 -11.430  1.00 50.66           H  
ATOM   3178  HB3 ASP A 302       5.556 -17.389 -13.321  1.00 61.49           H  
ATOM   3179  HB2 ASP A 302       4.314 -18.501 -12.830  1.00 61.49           H  
ATOM   3180  N   SER A 303       2.482 -16.356 -13.676  1.00 51.97           N  
ANISOU 3180  N   SER A 303     6978   6977   5791    -34  -1406   -209
ATOM   3181  CA  SER A 303       1.756 -15.777 -14.882  1.00 56.06           C  
ANISOU 3181  CA  SER A 303     7497   7556   6249     73  -1606   -156
ATOM   3182  C   SER A 303       0.833 -14.640 -14.591  1.00 51.46           C  
ANISOU 3182  C   SER A 303     6831   7069   5653    216  -1625    -84
ATOM   3183  O   SER A 303       0.094 -14.600 -13.636  1.00 53.34           O  
ANISOU 3183  O   SER A 303     6889   7332   6044    202  -1544    -96
ATOM   3184  CB  SER A 303       1.054 -16.975 -15.638  1.00 53.34           C  
ANISOU 3184  CB  SER A 303     6971   7200   6094     -7  -1749   -206
ATOM   3185  OG  SER A 303      -0.011 -16.693 -16.519  1.00 54.46           O  
ANISOU 3185  OG  SER A 303     7102   7406   6185    101  -1941   -154
ATOM   3186  H   SER A 303       2.174 -17.303 -13.506  1.00 51.97           H  
ATOM   3187  HA  SER A 303       2.576 -15.418 -15.504  1.00 56.06           H  
ATOM   3188  HB3 SER A 303       0.527 -17.633 -14.947  1.00 53.34           H  
ATOM   3189  HB2 SER A 303       1.772 -17.689 -16.044  1.00 53.34           H  
ATOM   3190  HG  SER A 303       0.295 -16.948 -17.393  1.00 54.46           H  
ATOM   3191  N   ALA A 304       0.952 -13.587 -15.394  1.00 47.59           N  
ANISOU 3191  N   ALA A 304     6475   6630   4976    354  -1731     -9
ATOM   3192  CA  ALA A 304       0.053 -12.442 -15.317  1.00 44.31           C  
ANISOU 3192  CA  ALA A 304     5980   6308   4546    496  -1771     64
ATOM   3193  C   ALA A 304      -1.406 -12.843 -15.708  1.00 49.25           C  
ANISOU 3193  C   ALA A 304     6351   6982   5378    501  -1905     54
ATOM   3194  O   ALA A 304      -2.371 -12.375 -15.083  1.00 52.59           O  
ANISOU 3194  O   ALA A 304     6627   7470   5883    571  -1894     86
ATOM   3195  CB  ALA A 304       0.536 -11.323 -16.294  1.00 45.10           C  
ANISOU 3195  CB  ALA A 304     6290   6451   4396    643  -1857    148
ATOM   3196  H   ALA A 304       1.529 -13.611 -16.222  1.00 47.59           H  
ATOM   3197  HA  ALA A 304      -0.153 -11.939 -14.372  1.00 44.31           H  
ATOM   3198  HB1 ALA A 304      -0.149 -10.477 -16.233  1.00 45.10           H  
ATOM   3199  HB2 ALA A 304       1.516 -10.985 -15.958  1.00 45.10           H  
ATOM   3200  HB3 ALA A 304       0.650 -11.713 -17.306  1.00 45.10           H  
ATOM   3201  N   ILE A 305      -1.518 -13.749 -16.678  1.00 50.61           N  
ANISOU 3201  N   ILE A 305     6471   7125   5635    429  -2033     12
ATOM   3202  CA  ILE A 305      -2.829 -14.305 -17.119  1.00 52.46           C  
ANISOU 3202  CA  ILE A 305     6465   7406   6060    433  -2168      3
ATOM   3203  C   ILE A 305      -3.463 -15.160 -16.047  1.00 54.37           C  
ANISOU 3203  C   ILE A 305     6475   7641   6542    342  -2059    -49
ATOM   3204  O   ILE A 305      -4.606 -14.986 -15.761  1.00 57.43           O  
ANISOU 3204  O   ILE A 305     6675   8094   7052    399  -2090    -25
ATOM   3205  CB  ILE A 305      -2.509 -15.198 -18.382  1.00  0.00           C  
ATOM   3206  CG1 ILE A 305      -2.166 -14.293 -19.628  1.00  0.00           C  
ATOM   3207  CG2 ILE A 305      -3.537 -16.317 -18.817  1.00  0.00           C  
ATOM   3208  CD1 ILE A 305      -1.002 -14.848 -20.512  1.00  0.00           C  
ATOM   3209  H   ILE A 305      -0.619 -14.051 -17.024  1.00 50.61           H  
ATOM   3210  HA  ILE A 305      -3.491 -13.491 -17.417  1.00 52.46           H  
ATOM   3211  HB  ILE A 305      -1.654 -15.832 -18.150  1.00  0.00           H  
ATOM   3212 HG13 ILE A 305      -1.880 -13.328 -19.210  1.00  0.00           H  
ATOM   3213 HG12 ILE A 305      -3.031 -14.051 -20.245  1.00  0.00           H  
ATOM   3214 HG21 ILE A 305      -3.527 -17.074 -18.033  1.00  0.00           H  
ATOM   3215 HG22 ILE A 305      -4.476 -15.896 -19.178  1.00  0.00           H  
ATOM   3216 HG23 ILE A 305      -3.159 -16.841 -19.695  1.00  0.00           H  
ATOM   3217 HD11 ILE A 305      -0.810 -15.862 -20.161  1.00  0.00           H  
ATOM   3218 HD12 ILE A 305      -1.376 -14.877 -21.535  1.00  0.00           H  
ATOM   3219 HD13 ILE A 305      -0.178 -14.139 -20.593  1.00  0.00           H  
ATOM   3220  N   GLN A 306      -2.725 -16.083 -15.338  1.00 52.70           N  
ANISOU 3220  N   GLN A 306     6271   7350   6402    200  -1929   -120
ATOM   3221  CA  GLN A 306      -3.384 -16.835 -14.230  1.00 54.23           C  
ANISOU 3221  CA  GLN A 306     6250   7533   6821    109  -1818   -170
ATOM   3222  C   GLN A 306      -3.715 -15.895 -13.009  1.00 52.44           C  
ANISOU 3222  C   GLN A 306     6005   7345   6573    179  -1674   -134
ATOM   3223  O   GLN A 306      -4.720 -16.047 -12.357  1.00 64.64           O  
ANISOU 3223  O   GLN A 306     7362   8896   8304    128  -1586   -164
ATOM   3224  CB  GLN A 306      -2.473 -18.000 -13.836  1.00 59.16           C  
ANISOU 3224  CB  GLN A 306     6901   8061   7518    -58  -1708   -253
ATOM   3225  CG  GLN A 306      -2.349 -19.127 -14.808  1.00 69.25           C  
ANISOU 3225  CG  GLN A 306     8286   9282   8743   -128  -1814   -287
ATOM   3226  CD  GLN A 306      -1.410 -20.191 -14.408  1.00 91.91           C  
ANISOU 3226  CD  GLN A 306    11238  12054  11628   -276  -1677   -358
ATOM   3227  OE1 GLN A 306      -0.374 -20.416 -15.071  1.00 97.81           O  
ANISOU 3227  OE1 GLN A 306    11926  12777  12461   -336  -1510   -387
ATOM   3228  NE2 GLN A 306      -1.588 -21.030 -13.332  1.00 86.92           N  
ANISOU 3228  NE2 GLN A 306    10746  11366  10914   -333  -1744   -384
ATOM   3229  H   GLN A 306      -1.743 -16.164 -15.559  1.00 52.70           H  
ATOM   3230  HA  GLN A 306      -4.287 -17.302 -14.622  1.00 54.23           H  
ATOM   3231  HB3 GLN A 306      -2.861 -18.420 -12.908  1.00 59.16           H  
ATOM   3232  HB2 GLN A 306      -1.455 -17.673 -13.627  1.00 59.16           H  
ATOM   3233  HG3 GLN A 306      -2.096 -18.915 -15.847  1.00 69.25           H  
ATOM   3234  HG2 GLN A 306      -3.281 -19.690 -14.844  1.00 69.25           H  
ATOM   3235 HE22 GLN A 306      -0.923 -21.729 -13.036  1.00 86.92           H  
ATOM   3236 HE21 GLN A 306      -2.527 -21.120 -12.971  1.00 86.92           H  
ATOM   3237  N   ARG A 307      -2.837 -14.924 -12.774  1.00 51.09           N  
ANISOU 3237  N   ARG A 307     6030   7200   6180    291  -1641    -70
ATOM   3238  CA  ARG A 307      -3.021 -13.906 -11.796  1.00 47.27           C  
ANISOU 3238  CA  ARG A 307     5546   6760   5656    368  -1512    -29
ATOM   3239  C   ARG A 307      -4.319 -13.008 -12.135  1.00 49.98           C  
ANISOU 3239  C   ARG A 307     5779   7200   6013    509  -1619     40
ATOM   3240  O   ARG A 307      -5.198 -12.886 -11.252  1.00 53.21           O  
ANISOU 3240  O   ARG A 307     6015   7647   6554    525  -1559     43
ATOM   3241  CB  ARG A 307      -1.596 -13.209 -11.603  1.00 46.23           C  
ANISOU 3241  CB  ARG A 307     5685   6605   5274    413  -1417      5
ATOM   3242  CG  ARG A 307      -1.691 -11.981 -10.738  1.00 42.77           C  
ANISOU 3242  CG  ARG A 307     5268   6194   4789    463  -1251     34
ATOM   3243  CD  ARG A 307      -0.252 -11.421 -10.344  1.00 45.10           C  
ANISOU 3243  CD  ARG A 307     5804   6431   4900    432  -1115     29
ATOM   3244  NE  ARG A 307       0.496 -10.785 -11.506  1.00 44.29           N  
ANISOU 3244  NE  ARG A 307     5910   6312   4607    470  -1221     57
ATOM   3245  CZ  ARG A 307       1.632 -11.246 -12.010  1.00 48.20           C  
ANISOU 3245  CZ  ARG A 307     6585   6732   4995    395  -1164     25
ATOM   3246  NH1 ARG A 307       2.166 -12.372 -11.575  1.00 51.49           N  
ANISOU 3246  NH1 ARG A 307     7003   7083   5479    276  -1001    -37
ATOM   3247  NH2 ARG A 307       2.113 -10.599 -13.093  1.00 46.25           N1+
ANISOU 3247  NH2 ARG A 307     6522   6476   4574    442  -1271     55
ATOM   3248  H   ARG A 307      -1.955 -14.922 -13.266  1.00 51.09           H  
ATOM   3249  HA  ARG A 307      -3.328 -14.489 -10.928  1.00 47.27           H  
ATOM   3250  HB3 ARG A 307      -1.114 -12.774 -12.478  1.00 46.23           H  
ATOM   3251  HB2 ARG A 307      -0.917 -13.912 -11.119  1.00 46.23           H  
ATOM   3252  HG3 ARG A 307      -2.252 -12.153  -9.820  1.00 42.77           H  
ATOM   3253  HG2 ARG A 307      -2.262 -11.235 -11.292  1.00 42.77           H  
ATOM   3254  HD3 ARG A 307       0.251 -12.276  -9.893  1.00 45.10           H  
ATOM   3255  HD2 ARG A 307      -0.407 -10.597  -9.648  1.00 45.10           H  
ATOM   3256  HE  ARG A 307      -0.055 -10.033 -11.895  1.00 44.29           H  
ATOM   3257 HH12 ARG A 307       2.890 -12.755 -12.165  1.00 51.49           H  
ATOM   3258 HH11 ARG A 307       1.832 -12.971 -10.833  1.00 51.49           H  
ATOM   3259 HH22 ARG A 307       3.082 -10.551 -13.374  1.00 46.25           H  
ATOM   3260 HH21 ARG A 307       1.694  -9.711 -13.328  1.00 46.25           H  
ATOM   3261  N   LEU A 308      -4.446 -12.496 -13.362  1.00 50.65           N  
ANISOU 3261  N   LEU A 308     5958   7323   5962    611  -1780     95
ATOM   3262  CA  LEU A 308      -5.699 -11.795 -13.776  1.00 48.29           C  
ANISOU 3262  CA  LEU A 308     5553   7116   5679    746  -1897    160
ATOM   3263  C   LEU A 308      -6.984 -12.726 -13.726  1.00 49.98           C  
ANISOU 3263  C   LEU A 308     5481   7354   6155    698  -1952    125
ATOM   3264  O   LEU A 308      -8.060 -12.350 -13.292  1.00 52.35           O  
ANISOU 3264  O   LEU A 308     5641   7723   6526    783  -1969    164
ATOM   3265  CB  LEU A 308      -5.623 -11.440 -15.249  1.00 49.33           C  
ANISOU 3265  CB  LEU A 308     5823   7275   5645    842  -2074    214
ATOM   3266  CG  LEU A 308      -4.971 -10.111 -15.612  1.00 40.69           C  
ANISOU 3266  CG  LEU A 308     5012   6169   4279    911  -2026    262
ATOM   3267  CD1 LEU A 308      -4.958  -9.946 -17.174  1.00 43.12           C  
ANISOU 3267  CD1 LEU A 308     5456   6481   4446    966  -2160    312
ATOM   3268  CD2 LEU A 308      -5.638  -8.955 -14.950  1.00 50.00           C  
ANISOU 3268  CD2 LEU A 308     6218   7408   5372   1025  -1931    327
ATOM   3269  H   LEU A 308      -3.703 -12.648 -14.028  1.00 50.65           H  
ATOM   3270  HA  LEU A 308      -5.778 -10.885 -13.180  1.00 48.29           H  
ATOM   3271  HB3 LEU A 308      -6.655 -11.461 -15.600  1.00 49.33           H  
ATOM   3272  HB2 LEU A 308      -5.079 -12.219 -15.784  1.00 49.33           H  
ATOM   3273  HG  LEU A 308      -3.968 -10.214 -15.197  1.00 40.69           H  
ATOM   3274 HD11 LEU A 308      -4.944 -10.907 -17.687  1.00 43.12           H  
ATOM   3275 HD12 LEU A 308      -5.714  -9.287 -17.601  1.00 43.12           H  
ATOM   3276 HD13 LEU A 308      -4.066  -9.410 -17.500  1.00 43.12           H  
ATOM   3277 HD21 LEU A 308      -4.880  -8.253 -14.603  1.00 50.00           H  
ATOM   3278 HD22 LEU A 308      -6.214  -8.403 -15.692  1.00 50.00           H  
ATOM   3279 HD23 LEU A 308      -6.280  -9.130 -14.086  1.00 50.00           H  
ATOM   3280  N   ARG A 309      -6.855 -13.986 -13.941  1.00 52.27           N  
ANISOU 3280  N   ARG A 309     5680   7588   6594    563  -1978     52
ATOM   3281  CA  ARG A 309      -7.890 -15.012 -13.726  1.00 48.84           C  
ANISOU 3281  CA  ARG A 309     4971   7171   6416    506  -2015     14
ATOM   3282  C   ARG A 309      -8.269 -15.226 -12.235  1.00 51.37           C  
ANISOU 3282  C   ARG A 309     5158   7494   6866    473  -1844     -6
ATOM   3283  O   ARG A 309      -9.426 -14.963 -11.883  1.00 50.41           O  
ANISOU 3283  O   ARG A 309     4865   7435   6854    536  -1861     22
ATOM   3284  CB  ARG A 309      -7.449 -16.298 -14.432  1.00 47.52           C  
ANISOU 3284  CB  ARG A 309     4752   6937   6368    360  -2063    -62
ATOM   3285  CG  ARG A 309      -8.423 -17.460 -14.546  1.00 49.25           C  
ANISOU 3285  CG  ARG A 309     4785   7194   6735    363  -2243    -67
ATOM   3286  CD  ARG A 309      -7.987 -18.707 -15.246  1.00 54.69           C  
ANISOU 3286  CD  ARG A 309     5421   7812   7546    207  -2275   -146
ATOM   3287  NE  ARG A 309      -7.542 -18.493 -16.618  1.00 63.80           N  
ANISOU 3287  NE  ARG A 309     6815   8901   8526    164  -2268   -163
ATOM   3288  CZ  ARG A 309      -8.186 -17.915 -17.663  1.00 63.90           C  
ANISOU 3288  CZ  ARG A 309     6944   8914   8421    198  -2421   -146
ATOM   3289  NH1 ARG A 309      -9.477 -17.690 -17.689  1.00 62.92           N  
ANISOU 3289  NH1 ARG A 309     6716   8851   8339    271  -2597   -114
ATOM   3290  NH2 ARG A 309      -7.491 -17.612 -18.684  1.00 57.25           N1+
ANISOU 3290  NH2 ARG A 309     6329   8010   7414    161  -2395   -160
ATOM   3291  H   ARG A 309      -6.028 -14.262 -14.452  1.00 52.27           H  
ATOM   3292  HA  ARG A 309      -8.781 -14.614 -14.212  1.00 48.84           H  
ATOM   3293  HB3 ARG A 309      -6.593 -16.740 -13.921  1.00 47.52           H  
ATOM   3294  HB2 ARG A 309      -7.197 -15.927 -15.425  1.00 47.52           H  
ATOM   3295  HG3 ARG A 309      -9.238 -17.008 -15.110  1.00 49.25           H  
ATOM   3296  HG2 ARG A 309      -9.020 -17.677 -13.660  1.00 49.25           H  
ATOM   3297  HD3 ARG A 309      -8.720 -19.511 -15.310  1.00 54.69           H  
ATOM   3298  HD2 ARG A 309      -7.089 -19.044 -14.728  1.00 54.69           H  
ATOM   3299  HE  ARG A 309      -6.631 -18.925 -16.672  1.00 63.80           H  
ATOM   3300 HH12 ARG A 309      -9.865 -17.340 -18.553  1.00 62.92           H  
ATOM   3301 HH11 ARG A 309     -10.129 -17.946 -16.961  1.00 62.92           H  
ATOM   3302 HH22 ARG A 309      -7.727 -17.051 -19.490  1.00 57.25           H  
ATOM   3303 HH21 ARG A 309      -6.583 -18.037 -18.802  1.00 57.25           H  
ATOM   3304  N   CYS A 310      -7.258 -15.673 -11.427  1.00 51.31           N  
ANISOU 3304  N   CYS A 310     5229   7417   6848    373  -1677    -53
ATOM   3305  CA  CYS A 310      -7.480 -15.872  -9.961  1.00 51.51           C  
ANISOU 3305  CA  CYS A 310     5143   7441   6988    338  -1506    -74
ATOM   3306  C   CYS A 310      -8.016 -14.538  -9.293  1.00 49.86           C  
ANISOU 3306  C   CYS A 310     4951   7306   6688    482  -1473      0
ATOM   3307  O   CYS A 310      -8.830 -14.650  -8.373  1.00 49.90           O  
ANISOU 3307  O   CYS A 310     4779   7349   6833    499  -1419      3
ATOM   3308  CB  CYS A 310      -6.175 -16.269  -9.296  1.00 49.34           C  
ANISOU 3308  CB  CYS A 310     4998   7083   6665    230  -1331   -124
ATOM   3309  SG  CYS A 310      -5.507 -17.878  -9.843  1.00 74.31           S  
ANISOU 3309  SG  CYS A 310     8078  10154  10001     36  -1322   -223
ATOM   3310  H   CYS A 310      -6.405 -15.978 -11.874  1.00 51.31           H  
ATOM   3311  HA  CYS A 310      -8.160 -16.682  -9.695  1.00 51.51           H  
ATOM   3312  HB3 CYS A 310      -6.409 -16.381  -8.238  1.00 49.34           H  
ATOM   3313  HB2 CYS A 310      -5.426 -15.511  -9.527  1.00 49.34           H  
ATOM   3314  HG  CYS A 310      -5.278 -17.396 -11.068  1.00 74.31           H  
ATOM   3315  N   GLU A 311      -7.641 -13.313  -9.788  1.00 48.42           N  
ANISOU 3315  N   GLU A 311     4982   7147   6269    589  -1506     62
ATOM   3316  CA  GLU A 311      -8.152 -12.035  -9.278  1.00 46.75           C  
ANISOU 3316  CA  GLU A 311     4801   7006   5956    727  -1474    134
ATOM   3317  C   GLU A 311      -9.657 -11.920  -9.587  1.00 49.84           C  
ANISOU 3317  C   GLU A 311     5004   7478   6455    820  -1606    175
ATOM   3318  O   GLU A 311     -10.382 -11.515  -8.719  1.00 52.83           O  
ANISOU 3318  O   GLU A 311     5308   7911   6853    900  -1555    214
ATOM   3319  CB  GLU A 311      -7.373 -10.809  -9.835  1.00 45.59           C  
ANISOU 3319  CB  GLU A 311     4923   6868   5533    823  -1498    194
ATOM   3320  CG  GLU A 311      -6.013 -10.567  -9.138  1.00 49.21           C  
ANISOU 3320  CG  GLU A 311     5578   7252   5866    745  -1353    162
ATOM   3321  CD  GLU A 311      -5.126  -9.726  -9.982  1.00 47.85           C  
ANISOU 3321  CD  GLU A 311     5671   7084   5424    833  -1393    220
ATOM   3322  OE1 GLU A 311      -5.471  -8.808 -10.742  1.00 48.37           O  
ANISOU 3322  OE1 GLU A 311     5766   7210   5402    953  -1540    284
ATOM   3323  OE2 GLU A 311      -3.827  -9.967  -9.600  1.00 41.62           O  
ANISOU 3323  OE2 GLU A 311     5061   6240   4512    785  -1278    202
ATOM   3324  H   GLU A 311      -6.914 -13.186 -10.477  1.00 48.42           H  
ATOM   3325  HA  GLU A 311      -8.054 -12.065  -8.192  1.00 46.75           H  
ATOM   3326  HB3 GLU A 311      -7.932  -9.880  -9.728  1.00 45.59           H  
ATOM   3327  HB2 GLU A 311      -7.212 -10.943 -10.905  1.00 45.59           H  
ATOM   3328  HG3 GLU A 311      -5.559 -11.551  -9.015  1.00 49.21           H  
ATOM   3329  HG2 GLU A 311      -6.083 -10.056  -8.178  1.00 49.21           H  
ATOM   3330  HE2 GLU A 311      -3.358  -9.256 -10.044  1.00 41.62           H  
ATOM   3331  N   LEU A 312     -10.070 -12.158 -10.853  1.00 51.03           N  
ANISOU 3331  N   LEU A 312     5075   7638   6676    813  -1776    168
ATOM   3332  CA  LEU A 312     -11.518 -12.193 -11.075  1.00 53.92           C  
ANISOU 3332  CA  LEU A 312     5255   8081   7153    899  -1905    206
ATOM   3333  C   LEU A 312     -12.311 -13.176 -10.227  1.00 56.29           C  
ANISOU 3333  C   LEU A 312     5292   8382   7712    825  -1840    160
ATOM   3334  O   LEU A 312     -13.438 -12.911  -9.759  1.00 59.57           O  
ANISOU 3334  O   LEU A 312     5621   8829   8184    858  -1784    228
ATOM   3335  CB  LEU A 312     -11.836 -12.461 -12.575  1.00 53.32           C  
ANISOU 3335  CB  LEU A 312     5208   7995   7057    882  -2052    231
ATOM   3336  CG  LEU A 312     -13.331 -12.293 -13.154  1.00 53.27           C  
ANISOU 3336  CG  LEU A 312     5181   8002   7059    870  -1997    355
ATOM   3337  CD1 LEU A 312     -13.859 -10.844 -12.838  1.00 53.67           C  
ANISOU 3337  CD1 LEU A 312     5399   8001   6994    904  -1901    473
ATOM   3338  CD2 LEU A 312     -13.235 -12.592 -14.635  1.00 49.73           C  
ANISOU 3338  CD2 LEU A 312     4770   7562   6565    841  -2096    361
ATOM   3339  H   LEU A 312      -9.423 -12.546 -11.525  1.00 51.03           H  
ATOM   3340  HA  LEU A 312     -11.856 -11.168 -10.923  1.00 53.92           H  
ATOM   3341  HB3 LEU A 312     -11.648 -13.513 -12.790  1.00 53.32           H  
ATOM   3342  HB2 LEU A 312     -11.231 -11.779 -13.171  1.00 53.32           H  
ATOM   3343  HG  LEU A 312     -13.948 -12.984 -12.579  1.00 53.27           H  
ATOM   3344 HD11 LEU A 312     -14.456 -10.352 -13.605  1.00 53.67           H  
ATOM   3345 HD12 LEU A 312     -14.484 -11.030 -11.965  1.00 53.67           H  
ATOM   3346 HD13 LEU A 312     -13.144 -10.109 -12.469  1.00 53.67           H  
ATOM   3347 HD21 LEU A 312     -13.722 -11.806 -15.213  1.00 49.73           H  
ATOM   3348 HD22 LEU A 312     -12.206 -12.727 -14.968  1.00 49.73           H  
ATOM   3349 HD23 LEU A 312     -13.754 -13.546 -14.724  1.00 49.73           H  
ATOM   3350  N   ASP A 313     -11.696 -14.377  -9.990  1.00 50.03           N  
ANISOU 3350  N   ASP A 313     4436   7519   7053    674  -1764     81
ATOM   3351  CA  ASP A 313     -12.291 -15.358  -9.103  1.00 53.38           C  
ANISOU 3351  CA  ASP A 313     4628   7938   7715    597  -1676     35
ATOM   3352  C   ASP A 313     -12.467 -14.814  -7.665  1.00 58.85           C  
ANISOU 3352  C   ASP A 313     5324   8649   8386    638  -1509     55
ATOM   3353  O   ASP A 313     -13.552 -14.827  -7.121  1.00 60.05           O  
ANISOU 3353  O   ASP A 313     5307   8854   8655    690  -1499     76
ATOM   3354  CB  ASP A 313     -11.568 -16.766  -9.152  1.00 54.89           C  
ANISOU 3354  CB  ASP A 313     4784   8044   8026    426  -1613    -51
ATOM   3355  CG  ASP A 313     -12.154 -17.728  -8.103  1.00 64.42           C  
ANISOU 3355  CG  ASP A 313     5718   9254   9506    345  -1606    -97
ATOM   3356  OD1 ASP A 313     -13.284 -18.112  -8.230  1.00 69.17           O  
ANISOU 3356  OD1 ASP A 313     6156   9922  10202    421  -1695    -62
ATOM   3357  OD2 ASP A 313     -11.481 -17.886  -7.063  1.00 70.50           O1-
ANISOU 3357  OD2 ASP A 313     6435   9957  10395    207  -1512   -166
ATOM   3358  H   ASP A 313     -10.745 -14.516 -10.299  1.00 50.03           H  
ATOM   3359  HA  ASP A 313     -13.282 -15.603  -9.486  1.00 53.38           H  
ATOM   3360  HB3 ASP A 313     -10.501 -16.646  -8.969  1.00 54.89           H  
ATOM   3361  HB2 ASP A 313     -11.702 -17.315 -10.085  1.00 54.89           H  
ATOM   3362  N   ILE A 314     -11.355 -14.248  -7.205  1.00 54.17           N  
ANISOU 3362  N   ILE A 314     4931   8014   7639    617  -1378     50
ATOM   3363  CA  ILE A 314     -11.261 -13.456  -5.915  1.00 56.07           C  
ANISOU 3363  CA  ILE A 314     5187   8263   7854    642  -1206     61
ATOM   3364  C   ILE A 314     -12.188 -12.211  -5.806  1.00 55.00           C  
ANISOU 3364  C   ILE A 314     4987   8217   7694    789  -1251    134
ATOM   3365  O   ILE A 314     -12.788 -11.971  -4.729  1.00 62.97           O  
ANISOU 3365  O   ILE A 314     5857   9251   8816    799  -1158    133
ATOM   3366  CB  ILE A 314      -9.747 -13.150  -5.538  1.00 52.75           C  
ANISOU 3366  CB  ILE A 314     5029   7799   7214    636  -1098     67
ATOM   3367  CG1 ILE A 314      -9.062 -14.289  -4.737  1.00 50.24           C  
ANISOU 3367  CG1 ILE A 314     4753   7388   6947    479  -1015    -12
ATOM   3368  CG2 ILE A 314      -9.547 -11.771  -4.930  1.00 50.12           C  
ANISOU 3368  CG2 ILE A 314     4741   7493   6810    696   -946     98
ATOM   3369  CD1 ILE A 314      -7.507 -14.480  -4.979  1.00 48.65           C  
ANISOU 3369  CD1 ILE A 314     4812   7139   6533    465   -916    -10
ATOM   3370  H   ILE A 314     -10.526 -14.197  -7.780  1.00 54.17           H  
ATOM   3371  HA  ILE A 314     -11.526 -14.127  -5.099  1.00 56.07           H  
ATOM   3372  HB  ILE A 314      -9.226 -12.953  -6.475  1.00 52.75           H  
ATOM   3373 HG13 ILE A 314      -9.634 -15.208  -4.867  1.00 50.24           H  
ATOM   3374 HG12 ILE A 314      -9.227 -14.232  -3.661  1.00 50.24           H  
ATOM   3375 HG21 ILE A 314      -8.542 -11.644  -4.529  1.00 50.12           H  
ATOM   3376 HG22 ILE A 314      -9.880 -11.097  -5.720  1.00 50.12           H  
ATOM   3377 HG23 ILE A 314     -10.107 -11.693  -3.998  1.00 50.12           H  
ATOM   3378 HD11 ILE A 314      -7.129 -15.383  -4.499  1.00 48.65           H  
ATOM   3379 HD12 ILE A 314      -7.375 -14.519  -6.060  1.00 48.65           H  
ATOM   3380 HD13 ILE A 314      -7.151 -13.549  -4.538  1.00 48.65           H  
ATOM   3381  N   MET A 315     -12.416 -11.488  -6.884  1.00 54.09           N  
ANISOU 3381  N   MET A 315     4976   8151   7426    908  -1393    200
ATOM   3382  CA  MET A 315     -13.356 -10.327  -6.922  1.00 59.23           C  
ANISOU 3382  CA  MET A 315     5664   8798   8041    995  -1391    285
ATOM   3383  C   MET A 315     -14.795 -10.818  -6.882  1.00 59.55           C  
ANISOU 3383  C   MET A 315     5578   8756   8292    921  -1410    329
ATOM   3384  O   MET A 315     -15.627 -10.157  -6.255  1.00 59.64           O  
ANISOU 3384  O   MET A 315     5636   8677   8347    924  -1354    372
ATOM   3385  CB  MET A 315     -13.024  -9.358  -8.062  1.00 63.29           C  
ANISOU 3385  CB  MET A 315     6447   9258   8344   1042  -1448    356
ATOM   3386  CG  MET A 315     -13.606  -7.936  -7.960  1.00 58.62           C  
ANISOU 3386  CG  MET A 315     5902   8651   7720   1013  -1592    367
ATOM   3387  SD  MET A 315     -13.344  -6.814  -9.287  1.00 46.21           S  
ANISOU 3387  SD  MET A 315     4647   7046   5864   1060  -1614    416
ATOM   3388  CE  MET A 315     -11.638  -6.177  -8.912  1.00 50.30           C  
ANISOU 3388  CE  MET A 315     5301   7455   6357   1053  -1506    488
ATOM   3389  H   MET A 315     -11.805 -11.672  -7.667  1.00 54.09           H  
ATOM   3390  HA  MET A 315     -13.155  -9.834  -5.971  1.00 59.23           H  
ATOM   3391  HB3 MET A 315     -13.392  -9.787  -8.994  1.00 63.29           H  
ATOM   3392  HB2 MET A 315     -11.938  -9.282  -8.113  1.00 63.29           H  
ATOM   3393  HG3 MET A 315     -13.311  -7.416  -7.048  1.00 58.62           H  
ATOM   3394  HG2 MET A 315     -14.685  -8.053  -7.860  1.00 58.62           H  
ATOM   3395  HE1 MET A 315     -11.297  -5.724  -9.843  1.00 50.30           H  
ATOM   3396  HE2 MET A 315     -11.724  -5.488  -8.071  1.00 50.30           H  
ATOM   3397  HE3 MET A 315     -11.067  -7.071  -8.663  1.00 50.30           H  
ATOM   3398  N   ASN A 316     -15.135 -11.957  -7.512  1.00 57.80           N  
ANISOU 3398  N   ASN A 316     5202   8588   8173    855  -1467    315
ATOM   3399  CA  ASN A 316     -16.400 -12.643  -7.332  1.00 61.66           C  
ANISOU 3399  CA  ASN A 316     5590   9116   8723    807  -1411    366
ATOM   3400  C   ASN A 316     -16.743 -13.091  -5.879  1.00 58.49           C  
ANISOU 3400  C   ASN A 316     5021   8764   8440    777  -1286    295
ATOM   3401  O   ASN A 316     -17.878 -13.586  -5.648  1.00 57.40           O  
ANISOU 3401  O   ASN A 316     4873   8658   8278    778  -1191    324
ATOM   3402  CB  ASN A 316     -16.529 -13.882  -8.250  1.00 57.93           C  
ANISOU 3402  CB  ASN A 316     5043   8712   8257    779  -1527    313
ATOM   3403  CG  ASN A 316     -16.647 -13.596  -9.783  1.00 60.60           C  
ANISOU 3403  CG  ASN A 316     5558   9021   8446    807  -1617    392
ATOM   3404  OD1 ASN A 316     -16.963 -12.486 -10.261  1.00 64.66           O  
ANISOU 3404  OD1 ASN A 316     6248   9434   8884    826  -1589    489
ATOM   3405  ND2 ASN A 316     -16.256 -14.563 -10.598  1.00 62.40           N  
ANISOU 3405  ND2 ASN A 316     5754   9273   8683    782  -1734    333
ATOM   3406  H   ASN A 316     -14.373 -12.446  -7.960  1.00 57.80           H  
ATOM   3407  HA  ASN A 316     -17.073 -11.827  -7.595  1.00 61.66           H  
ATOM   3408  HB3 ASN A 316     -17.427 -14.401  -7.914  1.00 57.93           H  
ATOM   3409  HB2 ASN A 316     -15.596 -14.403  -8.038  1.00 57.93           H  
ATOM   3410 HD22 ASN A 316     -16.264 -14.479 -11.604  1.00 62.40           H  
ATOM   3411 HD21 ASN A 316     -15.919 -15.372 -10.095  1.00 62.40           H  
ATOM   3412  N   LYS A 317     -15.826 -12.823  -4.951  1.00 56.36           N  
ANISOU 3412  N   LYS A 317     8091   5879   7443   1361  -1614   -207
ATOM   3413  CA  LYS A 317     -15.915 -13.173  -3.532  1.00 57.78           C  
ANISOU 3413  CA  LYS A 317     8198   6000   7757   1300  -1577   -227
ATOM   3414  C   LYS A 317     -15.542 -11.980  -2.686  1.00 62.15           C  
ANISOU 3414  C   LYS A 317     8749   6524   8342   1215  -1477   -188
ATOM   3415  O   LYS A 317     -15.531 -12.096  -1.471  1.00 72.10           O  
ANISOU 3415  O   LYS A 317     9947   7741   9708   1149  -1428   -205
ATOM   3416  CB  LYS A 317     -14.958 -14.383  -3.268  1.00 55.62           C  
ANISOU 3416  CB  LYS A 317     7798   5746   7589   1282  -1623   -334
ATOM   3417  CG  LYS A 317     -15.306 -15.626  -4.134  1.00 61.23           C  
ANISOU 3417  CG  LYS A 317     8504   6479   8283   1359  -1725   -386
ATOM   3418  CD  LYS A 317     -14.210 -16.693  -4.001  1.00 66.95           C  
ANISOU 3418  CD  LYS A 317     9143   7256   9038   1360  -1775   -481
ATOM   3419  CE  LYS A 317     -14.552 -18.065  -4.594  1.00 67.83           C  
ANISOU 3419  CE  LYS A 317     9130   7349   9295   1281  -1738   -545
ATOM   3420  NZ  LYS A 317     -13.414 -18.929  -4.664  1.00 73.78           N1+
ANISOU 3420  NZ  LYS A 317     9803   8152  10079   1278  -1777   -633
ATOM   3421  H   LYS A 317     -14.912 -12.525  -5.262  1.00 56.36           H  
ATOM   3422  HA  LYS A 317     -16.838 -13.608  -3.149  1.00 57.78           H  
ATOM   3423  HB3 LYS A 317     -14.906 -14.618  -2.204  1.00 55.62           H  
ATOM   3424  HB2 LYS A 317     -13.960 -14.008  -3.497  1.00 55.62           H  
ATOM   3425  HG3 LYS A 317     -15.517 -15.477  -5.193  1.00 61.23           H  
ATOM   3426  HG2 LYS A 317     -16.325 -15.892  -3.851  1.00 61.23           H  
ATOM   3427  HD3 LYS A 317     -13.806 -16.793  -2.993  1.00 66.95           H  
ATOM   3428  HD2 LYS A 317     -13.353 -16.395  -4.605  1.00 66.95           H  
ATOM   3429  HE3 LYS A 317     -15.075 -17.889  -5.533  1.00 67.83           H  
ATOM   3430  HE2 LYS A 317     -15.165 -18.683  -3.938  1.00 67.83           H  
ATOM   3431  HZ1 LYS A 317     -13.651 -19.909  -4.724  1.00 73.78           H  
ATOM   3432  HZ2 LYS A 317     -12.920 -18.813  -5.537  1.00 73.78           H  
ATOM   3433  HZ3 LYS A 317     -12.676 -18.737  -4.002  1.00 73.78           H  
ATOM   3434  N   CYS A 318     -15.361 -10.763  -3.287  1.00 62.89           N  
ANISOU 3434  N   CYS A 318     8909   6650   8335   1207  -1435   -136
ATOM   3435  CA  CYS A 318     -15.333  -9.480  -2.550  1.00 65.64           C  
ANISOU 3435  CA  CYS A 318     9241   7010   8688   1090  -1308   -102
ATOM   3436  C   CYS A 318     -16.710  -8.928  -2.210  1.00 73.41           C  
ANISOU 3436  C   CYS A 318    10250   7926   9716   1046  -1240    -52
ATOM   3437  O   CYS A 318     -17.183  -8.019  -2.864  1.00 68.50           O  
ANISOU 3437  O   CYS A 318     9683   7254   9090   1109  -1278    -21
ATOM   3438  CB  CYS A 318     -14.478  -8.503  -3.283  1.00 63.53           C  
ANISOU 3438  CB  CYS A 318     9042   6810   8286   1073  -1253    -48
ATOM   3439  SG  CYS A 318     -12.726  -8.985  -3.083  1.00 73.54           S  
ANISOU 3439  SG  CYS A 318    10231   8155   9554    999  -1213    -94
ATOM   3440  H   CYS A 318     -15.481 -10.708  -4.288  1.00 62.89           H  
ATOM   3441  HA  CYS A 318     -14.917  -9.585  -1.548  1.00 65.64           H  
ATOM   3442  HB3 CYS A 318     -14.604  -7.472  -2.950  1.00 63.53           H  
ATOM   3443  HB2 CYS A 318     -14.661  -8.590  -4.354  1.00 63.53           H  
ATOM   3444  HG  CYS A 318     -12.875 -10.207  -3.602  1.00 73.54           H  
ATOM   3445  N   THR A 319     -17.187  -9.450  -1.042  1.00100.65           N  
ANISOU 3445  N   THR A 319    13660  11374  13207    940  -1138    -44
ATOM   3446  CA  THR A 319     -18.479  -9.015  -0.409  1.00 83.62           C  
ANISOU 3446  CA  THR A 319    11518   9153  11102    891  -1067     -3
ATOM   3447  C   THR A 319     -18.181  -7.809   0.460  1.00 81.16           C  
ANISOU 3447  C   THR A 319    11223   8864  10751    795   -946     43
ATOM   3448  O   THR A 319     -17.189  -7.100   0.198  1.00 93.97           O  
ANISOU 3448  O   THR A 319    12826  10550  12330    753   -915     33
ATOM   3449  CB  THR A 319     -18.896 -10.221   0.486  1.00 75.67           C  
ANISOU 3449  CB  THR A 319    10420   8092  10241    858  -1077    -66
ATOM   3450  OG1 THR A 319     -17.865 -10.663   1.350  1.00 91.76           O  
ANISOU 3450  OG1 THR A 319    12382  10165  12319    776  -1025   -108
ATOM   3451  CG2 THR A 319     -19.310 -11.390  -0.402  1.00 80.53           C  
ANISOU 3451  CG2 THR A 319    11001   8683  10915    949  -1198   -127
ATOM   3452  H   THR A 319     -16.831 -10.322  -0.678  1.00100.65           H  
ATOM   3453  HA  THR A 319     -19.289  -8.682  -1.058  1.00 83.62           H  
ATOM   3454  HB  THR A 319     -19.774  -9.936   1.065  1.00 75.67           H  
ATOM   3455  HG1 THR A 319     -17.938 -10.120   2.139  1.00 91.76           H  
ATOM   3456 HG21 THR A 319     -20.013 -11.059  -1.165  1.00 80.53           H  
ATOM   3457 HG22 THR A 319     -18.480 -11.850  -0.938  1.00 80.53           H  
ATOM   3458 HG23 THR A 319     -19.843 -12.140   0.183  1.00 80.53           H  
ATOM   3459  N   SER A 320     -19.165  -7.487   1.411  1.00 63.78           N  
ANISOU 3459  N   SER A 320     9053   6609   8572    759   -878     92
ATOM   3460  CA  SER A 320     -18.986  -6.476   2.478  1.00 58.58           C  
ANISOU 3460  CA  SER A 320     8402   5962   7892    666   -763    128
ATOM   3461  C   SER A 320     -17.693  -6.492   3.270  1.00 53.06           C  
ANISOU 3461  C   SER A 320     7612   5292   7255    583   -729     70
ATOM   3462  O   SER A 320     -17.249  -7.650   3.404  1.00 53.61           O  
ANISOU 3462  O   SER A 320     7614   5356   7400    593   -784      6
ATOM   3463  CB  SER A 320     -20.319  -6.432   3.285  1.00 61.98           C  
ANISOU 3463  CB  SER A 320     8864   6321   8366    641   -701    173
ATOM   3464  OG  SER A 320     -20.509  -7.589   3.993  1.00 70.41           O  
ANISOU 3464  OG  SER A 320     9868   7333   9552    626   -722    127
ATOM   3465  H   SER A 320     -20.030  -7.991   1.543  1.00 63.78           H  
ATOM   3466  HA  SER A 320     -19.047  -5.547   1.912  1.00 58.58           H  
ATOM   3467  HB3 SER A 320     -21.136  -6.204   2.601  1.00 61.98           H  
ATOM   3468  HB2 SER A 320     -20.293  -5.618   4.009  1.00 61.98           H  
ATOM   3469  HG  SER A 320     -21.441  -7.580   4.224  1.00 70.41           H  
ATOM   3470  N   LEU A 321     -17.164  -5.404   3.795  1.00 50.44           N  
ANISOU 3470  N   LEU A 321     7280   4989   6896    504   -639     90
ATOM   3471  CA  LEU A 321     -15.925  -5.318   4.613  1.00 45.79           C  
ANISOU 3471  CA  LEU A 321     6613   4428   6356    425   -602     41
ATOM   3472  C   LEU A 321     -16.164  -5.393   6.101  1.00 34.83           C  
ANISOU 3472  C   LEU A 321     5201   2991   5043    356   -534     40
ATOM   3473  O   LEU A 321     -17.080  -4.724   6.615  1.00 39.18           O  
ANISOU 3473  O   LEU A 321     5797   3512   5578    335   -474     88
ATOM   3474  CB  LEU A 321     -15.037  -4.091   4.215  1.00 45.51           C  
ANISOU 3474  CB  LEU A 321     6583   4463   6244    383   -557     53
ATOM   3475  CG  LEU A 321     -14.320  -4.131   2.784  1.00 48.32           C  
ANISOU 3475  CG  LEU A 321     6916   4883   6561    420   -620     18
[truncated: 4,991,812 more chars]
