# Supplementary material for: Design of a Cereblon construct for crystallographic and biophysical studies of protein degraders
Source: Nat Commun. 2024 Oct 15;15:8885. doi: 10.1038/s41467-024-52871-9 (PMC11480361; doi:10.1038/s41467-024-52871-9)
Supplement: Supplementary file 4 — Supplementary Data 1 [file 41467_2024_52871_MOESM4_ESM.zip › MD-sim_supp_data/CRBN-midi/CRBNmidi_MD_run5_Frame10000.pdb]

TITLE     CRBN_midi_Zn_loopbuild-prepared - Frame 10000
REMARK   4      COMPLIES WITH FORMAT V. 3.0, 1-DEC-2006
REMARK 888
REMARK 888 WRITTEN BY MAESTRO (A PRODUCT OF SCHRODINGER, LLC)
SEQRES   1 A  323  ACE ILE ASN PHE ASP THR SER LEU PRO THR SER HIS THR
SEQRES   2 A  323  TYR LEU GLY ALA ASP MET GLU GLU PHE HIS GLY ARG THR
SEQRES   3 A  323  LEU HIS ASP ASP ASP SER ILE GLN VAL ILE PRO VAL LEU
SEQRES   4 A  323  PRO GLN VAL MET MET ILE LEU VAL PRO GLY GLN THR LEU
SEQRES   5 A  323  PRO LEU GLN LEU PHE HIS PRO GLN GLU VAL SER MET VAL
SEQRES   6 A  323  ARG ASN LEU ILE GLN ASN ASP ARG THR PHE ALA VAL LEU
SEQRES   7 A  323  ALA TYR SER ASN VAL GLN GLU ARG GLU ALA GLU PHE GLY
SEQRES   8 A  323  THR THR ALA GLU ILE TYR ALA TYR ARG GLU GLU GLN ASP
SEQRES   9 A  323  PHE GLY ILE GLU ILE VAL LYS VAL LYS ALA ILE GLY ARG
SEQRES  10 A  323  GLN ARG PHE LYS VAL LEU GLU LEU ARG THR GLN SER ASP
SEQRES  11 A  323  GLY ILE GLN GLN ALA LYS VAL GLN ILE LEU PRO GLU GLY
SEQRES  12 A  323  SER GLY ASP ALA GLU THR LEU MET ASP ARG ILE LYS LYS
SEQRES  13 A  323  GLN LEU ARG GLU TRP ASP GLU ASN LEU LYS ASP ASP SER
SEQRES  14 A  323  LEU PRO SER ASN PRO ILE ASP PHE SER TYR TRP VAL ALA
SEQRES  15 A  323  ALA ASN LEU PRO ILE ASP ASP SER LEU ARG ILE GLN LEU
SEQRES  16 A  323  LEU LYS ILE ASP SER ALA ILE GLN ARG LEU ARG CYS GLU
SEQRES  17 A  323  LEU ASP ILE MET ASN LYS CYS THR SER LEU CYS CYS LYS
SEQRES  18 A  323  GLN CYS GLN GLU THR GLU ILE THR THR LYS ASN GLU ILE
SEQRES  19 A  323  PHE SER LEU SER ARG GLU GLY PRO MET ALA ALA TYR VAL
SEQRES  20 A  323  ASN PRO HIS GLY TYR VAL HIS GLU ILE LEU THR VAL TYR
SEQRES  21 A  323  LYS ALA CYS ASN LEU ASN LEU ILE GLY ARG PRO SER THR
SEQRES  22 A  323  GLU HIS SER TRP PHE PRO GLY TYR ALA TRP THR VAL ALA
SEQRES  23 A  323  GLN CYS LYS ILE CYS ALA SER HIS ILE GLY TRP LYS PHE
SEQRES  24 A  323  THR ALA THR LYS LYS ASP MET SER PRO GLN LYS PHE TRP
SEQRES  25 A  323  GLY LEU THR ARG SER ALA LEU ILE PRO THR NMA
HELIX    1   1 LEU A  111  SER A  114  1
HELIX    2   2 GLU A  164  ILE A  172  1
HELIX    3   3 GLU A  251  ARG A  262  1
HELIX    4   4 ASP A  279  ASN A  287  1
HELIX    5   5 ASP A  292  LYS A  300  1
HELIX    6   6 ALA A  304  ASN A  316  1
TURN     1   1 ACE A 104  SER A 110
TURN     2   2 HIS A 115  MET A 122
TURN     3   3 PHE A 125  SER A 135
TURN     4   4 PRO A 140  GLN A 153
TURN     5   5 PRO A 156  LEU A 157
TURN     6   6 PHE A 160  GLN A 163
TURN     7   7 GLN A 173  ARG A 176
TURN     8   8 TYR A 183  GLU A 192
TURN     9   9 PHE A 208  GLY A 209
TURN    10  10 ARG A 220  GLN A 221
TURN    11  11 GLN A 231  ILE A 235
TURN    12  12 LEU A 243  ALA A 250
TURN    13  13 GLU A 263  ILE A 278
TURN    14  14 LEU A 288  ASP A 291
TURN    15  15 ILE A 301  SER A 303
TURN    16  16 LYS A 317  SER A 320
TURN    17  17 LYS A 324  THR A 329
TURN    18  18 THR A 333  MET A 346
TURN    19  19 ASN A 351  TYR A 355
TURN    20  20 TYR A 363  ASN A 367
TURN    21  21 GLY A 372  GLY A 383
TURN    22  22 LYS A 392  SER A 396
TURN    23  23 THR A 405  GLN A 412
TURN    24  24 ARG A 419  ALA A 421
TURN    25  25 PRO A 424  NMA A 425A
TURN    26  26 CYS A 326  CYS A 326
TURN    27  27 CYS A 394  CYS A 394
SHEET    1   1 1 GLU A 123  GLU A 124  0
SHEET    1   2 1 ILE A 136  ILE A 139  0
SHEET    1   3 1 THR A 154  LEU A 155  0
SHEET    1   4 1 GLN A 158  LEU A 159  0
SHEET    1   5 1 THR A 177  ALA A 182  0
SHEET    1   6 1 PHE A 193  ASP A 207  0
SHEET    1   7 1 ILE A 210  GLY A 219  0
SHEET    1   8 1 ARG A 222  THR A 230  0
SHEET    1   9 1 GLN A 236  ILE A 242  0
SHEET    1  10 1 LEU A 321  CYS A 323  0
SHEET    1  11 1 GLU A 330  THR A 332  0
SHEET    1  12 1 ALA A 347  VAL A 350  0
SHEET    1  13 1 VAL A 356  VAL A 362  0
SHEET    1  14 1 LEU A 368  ILE A 371  0
SHEET    1  15 1 TYR A 384  CYS A 391  0
SHEET    1  16 1 HIS A 397  ALA A 404  0
SHEET    1  17 1 LYS A 413  THR A 418  0
SHEET    1  18 1 LEU A 422  ILE A 423  0
SHEET    1  19 1 CYS A 323  CYS A 323  0
SHEET    1  20 1 CYS A 391  CYS A 391  0
SHEET    1  21 1 HIS A 357  HIS A 357  0
CRYST1   84.301   80.180   78.905  90.00  90.00  90.00 P 1           1
ATOM      1  CH3 ACE A 104     -14.971  15.961 -10.438  1.00  0.00           C  
ATOM      2  C   ACE A 104     -14.416  16.234  -9.064  1.00  0.00           C  
ATOM      3  O   ACE A 104     -15.043  16.955  -8.348  1.00  0.00           O  
ATOM      4 1H   ACE A 104     -16.015  15.654 -10.501  1.00  0.00           H  
ATOM      5 2H   ACE A 104     -14.859  16.787 -11.140  1.00  0.00           H  
ATOM      6 3H   ACE A 104     -14.377  15.158 -10.873  1.00  0.00           H  
ATOM      7  N   ILE A 105     -13.356  15.612  -8.632  1.00 55.77           N  
ANISOU    7  N   ILE A 105     9514   5094   6582   -475   2578   -222
ATOM      8  CA  ILE A 105     -12.776  15.783  -7.268  1.00 63.50           C  
ANISOU    8  CA  ILE A 105    10376   6112   7641   -544   2597   -289
ATOM      9  C   ILE A 105     -12.145  17.170  -7.244  1.00 70.35           C  
ANISOU    9  C   ILE A 105    11237   6940   8553   -601   2696   -336
ATOM     10  O   ILE A 105     -11.228  17.390  -8.006  1.00 78.34           O  
ANISOU   10  O   ILE A 105    12338   7902   9525   -574   2734   -307
ATOM     11  CB  ILE A 105     -11.640  14.787  -6.878  1.00 62.96           C  
ANISOU   11  CB  ILE A 105    10233   6120   7568   -500   2484   -271
ATOM     12  CG1 ILE A 105     -12.087  13.245  -7.006  1.00 70.46           C  
ANISOU   12  CG1 ILE A 105    11189   7075   8509   -472   2470   -257
ATOM     13  CG2 ILE A 105     -11.104  14.948  -5.408  1.00 55.91           C  
ANISOU   13  CG2 ILE A 105     9379   5256   6609   -418   2380   -205
ATOM     14  CD1 ILE A 105     -13.241  12.694  -6.318  1.00 66.90           C  
ANISOU   14  CD1 ILE A 105    10651   6696   8071   -449   2378   -255
ATOM     15  H2  ILE A 105     -12.634  15.279  -9.255  1.00 55.77           H  
ATOM     16  HA  ILE A 105     -13.508  15.755  -6.461  1.00 63.50           H  
ATOM     17  HB  ILE A 105     -10.831  14.939  -7.593  1.00 62.96           H  
ATOM     18 HG13 ILE A 105     -11.204  12.640  -6.801  1.00 70.46           H  
ATOM     19 HG12 ILE A 105     -12.273  13.110  -8.072  1.00 70.46           H  
ATOM     20 HG21 ILE A 105     -10.200  14.393  -5.160  1.00 55.91           H  
ATOM     21 HG22 ILE A 105     -10.797  15.918  -5.018  1.00 55.91           H  
ATOM     22 HG23 ILE A 105     -11.904  14.681  -4.717  1.00 55.91           H  
ATOM     23 HD11 ILE A 105     -13.356  13.080  -5.305  1.00 66.90           H  
ATOM     24 HD12 ILE A 105     -14.136  13.072  -6.812  1.00 66.90           H  
ATOM     25 HD13 ILE A 105     -13.267  11.610  -6.429  1.00 66.90           H  
ATOM     26  N   ASN A 106     -12.691  18.121  -6.494  1.00 74.32           N  
ANISOU   26  N   ASN A 106    11636   7464   9139   -685   2744   -416
ATOM     27  CA  ASN A 106     -12.104  19.441  -6.425  1.00 73.09           C  
ANISOU   27  CA  ASN A 106    11456   7278   9036   -744   2836   -473
ATOM     28  C   ASN A 106     -10.801  19.465  -5.524  1.00 79.01           C  
ANISOU   28  C   ASN A 106    12109   8086   9824   -746   2788   -499
ATOM     29  O   ASN A 106     -10.759  20.089  -4.431  1.00 85.23           O  
ANISOU   29  O   ASN A 106    12825   8897  10660   -772   2819   -570
ATOM     30  CB  ASN A 106     -13.175  20.384  -5.850  1.00 70.47           C  
ANISOU   30  CB  ASN A 106    11074   6923   8778   -848   2939   -560
ATOM     31  CG  ASN A 106     -14.342  20.807  -6.706  1.00 76.03           C  
ANISOU   31  CG  ASN A 106    11630   7688   9571   -926   2943   -655
ATOM     32  OD1 ASN A 106     -14.466  20.542  -7.872  1.00 74.45           O  
ANISOU   32  OD1 ASN A 106    11332   7591   9366   -885   2824   -669
ATOM     33  ND2 ASN A 106     -15.215  21.511  -6.016  1.00 86.65           N  
ANISOU   33  ND2 ASN A 106    12918   9021  10984  -1001   3032   -745
ATOM     34  H   ASN A 106     -13.540  17.964  -5.969  1.00 74.32           H  
ATOM     35  HA  ASN A 106     -11.863  19.764  -7.438  1.00 73.09           H  
ATOM     36  HB3 ASN A 106     -12.751  21.296  -5.431  1.00 70.47           H  
ATOM     37  HB2 ASN A 106     -13.629  19.991  -4.940  1.00 70.47           H  
ATOM     38 HD22 ASN A 106     -15.988  21.969  -6.476  1.00 86.65           H  
ATOM     39 HD21 ASN A 106     -14.909  21.903  -5.137  1.00 86.65           H  
ATOM     40  N   PHE A 107      -9.721  18.793  -6.020  1.00 70.63           N  
ANISOU   40  N   PHE A 107    11010   7097   8730   -682   2664   -462
ATOM     41  CA  PHE A 107      -8.555  18.448  -5.211  1.00 66.66           C  
ANISOU   41  CA  PHE A 107    10362   6723   8243   -629   2544   -512
ATOM     42  C   PHE A 107      -7.648  17.613  -6.158  1.00 65.19           C  
ANISOU   42  C   PHE A 107    10240   6522   8006   -554   2506   -447
ATOM     43  O   PHE A 107      -8.099  16.631  -6.772  1.00 64.88           O  
ANISOU   43  O   PHE A 107    10343   6407   7901   -519   2518   -351
ATOM     44  CB  PHE A 107      -8.822  17.919  -3.815  1.00 59.00           C  
ANISOU   44  CB  PHE A 107     9300   5855   7263   -596   2424   -519
ATOM     45  CG  PHE A 107      -7.816  16.918  -3.241  1.00 55.56           C  
ANISOU   45  CG  PHE A 107     8705   5563   6841   -545   2303   -577
ATOM     46  CD1 PHE A 107      -6.886  17.358  -2.284  1.00 55.98           C  
ANISOU   46  CD1 PHE A 107     8624   5696   6949   -575   2307   -687
ATOM     47  CD2 PHE A 107      -7.673  15.621  -3.702  1.00 47.21           C  
ANISOU   47  CD2 PHE A 107     7635   4564   5737   -465   2186   -524
ATOM     48  CE1 PHE A 107      -5.946  16.577  -1.725  1.00 50.08           C  
ANISOU   48  CE1 PHE A 107     7739   5087   6204   -518   2196   -738
ATOM     49  CE2 PHE A 107      -6.783  14.737  -3.069  1.00 48.61           C  
ANISOU   49  CE2 PHE A 107     7673   4875   5922   -415   2080   -576
ATOM     50  CZ  PHE A 107      -5.913  15.223  -2.081  1.00 49.97           C  
ANISOU   50  CZ  PHE A 107     7718   5128   6142   -438   2084   -680
ATOM     51  H   PHE A 107      -9.753  18.294  -6.898  1.00 70.63           H  
ATOM     52  HA  PHE A 107      -8.158  19.459  -5.119  1.00 66.66           H  
ATOM     53  HB3 PHE A 107      -9.680  17.262  -3.962  1.00 59.00           H  
ATOM     54  HB2 PHE A 107      -8.920  18.622  -2.988  1.00 59.00           H  
ATOM     55  HD1 PHE A 107      -6.857  18.357  -1.874  1.00 55.98           H  
ATOM     56  HD2 PHE A 107      -8.318  15.249  -4.484  1.00 47.21           H  
ATOM     57  HE1 PHE A 107      -5.326  17.014  -0.956  1.00 50.08           H  
ATOM     58  HE2 PHE A 107      -6.700  13.695  -3.342  1.00 48.61           H  
ATOM     59  HZ  PHE A 107      -5.180  14.593  -1.599  1.00 49.97           H  
ATOM     60  N   ASP A 108      -6.338  18.026  -6.422  1.00 61.35           N  
ANISOU   60  N   ASP A 108     9647   6114   7548   -524   2455   -505
ATOM     61  CA  ASP A 108      -5.430  17.353  -7.342  1.00 54.75           C  
ANISOU   61  CA  ASP A 108     8857   5276   6671   -453   2414   -459
ATOM     62  C   ASP A 108      -5.055  16.018  -6.765  1.00 56.67           C  
ANISOU   62  C   ASP A 108     9082   5580   6869   -384   2289   -404
ATOM     63  O   ASP A 108      -4.405  15.940  -5.732  1.00 62.74           O  
ANISOU   63  O   ASP A 108     9719   6458   7662   -360   2197   -452
ATOM     64  CB  ASP A 108      -4.177  18.164  -7.776  1.00 57.29           C  
ANISOU   64  CB  ASP A 108     9069   5656   7041   -442   2405   -545
ATOM     65  CG  ASP A 108      -4.371  19.319  -8.727  1.00 64.54           C  
ANISOU   65  CG  ASP A 108    10046   6554   7924   -377   2387   -508
ATOM     66  OD1 ASP A 108      -5.442  19.384  -9.313  1.00 70.23           O  
ANISOU   66  OD1 ASP A 108    10881   7226   8576   -339   2370   -418
ATOM     67  OD2 ASP A 108      -3.406  20.068  -8.913  1.00 66.41           O1-
ANISOU   67  OD2 ASP A 108    10211   6824   8198   -360   2387   -576
ATOM     68  H   ASP A 108      -5.966  18.756  -5.831  1.00 61.35           H  
ATOM     69  HA  ASP A 108      -6.063  17.249  -8.224  1.00 54.75           H  
ATOM     70  HB3 ASP A 108      -3.544  17.386  -8.202  1.00 57.29           H  
ATOM     71  HB2 ASP A 108      -3.634  18.495  -6.891  1.00 57.29           H  
ATOM     72  N   THR A 109      -5.473  14.879  -7.341  1.00 59.08           N  
ANISOU   72  N   THR A 109     9519   5822   7105   -347   2282   -308
ATOM     73  CA  THR A 109      -5.207  13.567  -6.792  1.00 60.46           C  
ANISOU   73  CA  THR A 109     9685   6048   7238   -285   2168   -254
ATOM     74  C   THR A 109      -3.838  13.010  -7.032  1.00 56.24           C  
ANISOU   74  C   THR A 109     9105   5570   6692   -223   2092   -256
ATOM     75  O   THR A 109      -3.465  12.040  -6.457  1.00 59.50           O  
ANISOU   75  O   THR A 109     9543   6005   7061   -170   2011   -200
ATOM     76  CB  THR A 109      -6.315  12.577  -7.193  1.00 60.52           C  
ANISOU   76  CB  THR A 109     9857   5967   7171   -265   2190   -153
ATOM     77  OG1 THR A 109      -6.410  12.467  -8.547  1.00 69.67           O  
ANISOU   77  OG1 THR A 109    11118   7061   8294   -252   2252   -135
ATOM     78  CG2 THR A 109      -7.716  12.987  -6.651  1.00 58.58           C  
ANISOU   78  CG2 THR A 109     9620   5704   6935   -301   2219   -164
ATOM     79  H   THR A 109      -5.978  14.877  -8.216  1.00 59.08           H  
ATOM     80  HA  THR A 109      -5.218  13.624  -5.703  1.00 60.46           H  
ATOM     81  HB  THR A 109      -6.073  11.562  -6.879  1.00 60.52           H  
ATOM     82  HG1 THR A 109      -6.889  11.657  -8.733  1.00 69.67           H  
ATOM     83 HG21 THR A 109      -7.984  14.031  -6.813  1.00 58.58           H  
ATOM     84 HG22 THR A 109      -8.506  12.460  -7.185  1.00 58.58           H  
ATOM     85 HG23 THR A 109      -7.899  12.797  -5.593  1.00 58.58           H  
ATOM     86  N   SER A 110      -3.096  13.714  -7.896  1.00 58.06           N  
ANISOU   86  N   SER A 110     9269   5825   6967   -229   2118   -324
ATOM     87  CA  SER A 110      -1.622  13.617  -7.971  1.00 55.17           C  
ANISOU   87  CA  SER A 110     8859   5509   6595   -169   2053   -334
ATOM     88  C   SER A 110      -0.870  13.901  -6.616  1.00 57.88           C  
ANISOU   88  C   SER A 110     9036   5958   6996   -163   2002   -422
ATOM     89  O   SER A 110       0.229  13.400  -6.447  1.00 66.52           O  
ANISOU   89  O   SER A 110    10081   7100   8094   -111   1947   -440
ATOM     90  CB  SER A 110      -1.137  14.602  -9.107  1.00 60.52           C  
ANISOU   90  CB  SER A 110     9611   6118   7267   -164   2128   -343
ATOM     91  OG  SER A 110      -1.684  15.904  -9.034  1.00 74.21           O  
ANISOU   91  OG  SER A 110    11502   7761   8934   -161   2177   -268
ATOM     92  H   SER A 110      -3.548  14.486  -8.366  1.00 58.06           H  
ATOM     93  HA  SER A 110      -1.510  12.545  -8.132  1.00 55.17           H  
ATOM     94  HB3 SER A 110      -1.489  14.101 -10.009  1.00 60.52           H  
ATOM     95  HB2 SER A 110      -0.055  14.658  -9.230  1.00 60.52           H  
ATOM     96  HG  SER A 110      -0.940  16.498  -8.913  1.00 74.21           H  
ATOM     97  N   LEU A 111      -1.428  14.768  -5.751  1.00 59.73           N  
ANISOU   97  N   LEU A 111     9187   6234   7273   -213   2018   -483
ATOM     98  CA  LEU A 111      -0.718  15.143  -4.525  1.00 54.04           C  
ANISOU   98  CA  LEU A 111     8302   5637   6595   -203   1962   -577
ATOM     99  C   LEU A 111      -0.417  13.984  -3.483  1.00 50.50           C  
ANISOU   99  C   LEU A 111     7766   5298   6123   -165   1846   -571
ATOM    100  O   LEU A 111       0.753  13.901  -3.160  1.00 51.25           O  
ANISOU  100  O   LEU A 111     7747   5506   6220   -115   1767   -615
ATOM    101  CB  LEU A 111      -1.447  16.340  -3.865  1.00 50.96           C  
ANISOU  101  CB  LEU A 111     7852   5255   6257   -276   2035   -663
ATOM    102  CG  LEU A 111      -1.476  17.787  -4.492  1.00 53.12           C  
ANISOU  102  CG  LEU A 111     8110   5499   6576   -297   2113   -731
ATOM    103  CD1 LEU A 111      -2.708  18.612  -3.935  1.00 52.48           C  
ANISOU  103  CD1 LEU A 111     7921   5472   6547   -361   2150   -835
ATOM    104  CD2 LEU A 111      -0.234  18.651  -4.469  1.00 59.36           C  
ANISOU  104  CD2 LEU A 111     8842   6345   7368   -221   2054   -757
ATOM    105  H   LEU A 111      -2.321  15.128  -6.056  1.00 59.73           H  
ATOM    106  HA  LEU A 111       0.173  15.517  -5.030  1.00 54.04           H  
ATOM    107  HB3 LEU A 111      -1.362  16.366  -2.778  1.00 50.96           H  
ATOM    108  HB2 LEU A 111      -2.486  16.010  -3.895  1.00 50.96           H  
ATOM    109  HG  LEU A 111      -1.747  17.709  -5.545  1.00 53.12           H  
ATOM    110 HD11 LEU A 111      -2.529  19.095  -2.974  1.00 52.48           H  
ATOM    111 HD12 LEU A 111      -2.988  19.493  -4.511  1.00 52.48           H  
ATOM    112 HD13 LEU A 111      -3.602  17.998  -3.833  1.00 52.48           H  
ATOM    113 HD21 LEU A 111      -0.182  19.158  -5.432  1.00 59.36           H  
ATOM    114 HD22 LEU A 111      -0.268  19.485  -3.768  1.00 59.36           H  
ATOM    115 HD23 LEU A 111       0.641  18.055  -4.208  1.00 59.36           H  
ATOM    116  N   PRO A 112      -1.422  13.175  -3.112  1.00 50.07           N  
ANISOU  116  N   PRO A 112     7757   5226   6043   -183   1831   -522
ATOM    117  CA  PRO A 112      -1.197  11.977  -2.348  1.00 46.65           C  
ANISOU  117  CA  PRO A 112     7240   4902   5582   -138   1714   -515
ATOM    118  C   PRO A 112      -0.238  10.914  -2.898  1.00 42.44           C  
ANISOU  118  C   PRO A 112     6717   4388   5019    -68   1642   -468
ATOM    119  O   PRO A 112       0.385  10.244  -2.073  1.00 31.91           O  
ANISOU  119  O   PRO A 112     5274   3178   3674    -23   1547   -493
ATOM    120  CB  PRO A 112      -2.613  11.421  -2.065  1.00 46.30           C  
ANISOU  120  CB  PRO A 112     7281   4798   5514   -164   1726   -456
ATOM    121  CG  PRO A 112      -3.560  12.195  -2.935  1.00 47.85           C  
ANISOU  121  CG  PRO A 112     7552   4892   5737   -236   1848   -468
ATOM    122  CD  PRO A 112      -2.848  13.488  -3.237  1.00 55.25           C  
ANISOU  122  CD  PRO A 112     8533   5769   6691   -239   1917   -476
ATOM    123  HA  PRO A 112      -0.684  12.355  -1.464  1.00 46.65           H  
ATOM    124  HB3 PRO A 112      -2.849  11.692  -1.036  1.00 46.30           H  
ATOM    125  HB2 PRO A 112      -2.711  10.336  -2.009  1.00 46.30           H  
ATOM    126  HG3 PRO A 112      -4.617  12.346  -2.718  1.00 47.85           H  
ATOM    127  HG2 PRO A 112      -3.604  11.657  -3.882  1.00 47.85           H  
ATOM    128  HD2 PRO A 112      -3.181  13.905  -4.188  1.00 55.25           H  
ATOM    129  HD3 PRO A 112      -3.123  14.237  -2.495  1.00 55.25           H  
ATOM    130  N   THR A 113      -0.173  10.850  -4.262  1.00 53.35           N  
ANISOU  130  N   THR A 113     8227   5661   6384    -56   1688   -404
ATOM    131  CA  THR A 113       0.706   9.979  -5.081  1.00 49.39           C  
ANISOU  131  CA  THR A 113     7754   5161   5851      5   1629   -354
ATOM    132  C   THR A 113       2.191  10.547  -5.112  1.00 46.10           C  
ANISOU  132  C   THR A 113     7262   4795   5460     43   1615   -408
ATOM    133  O   THR A 113       3.142   9.709  -4.873  1.00 37.30           O  
ANISOU  133  O   THR A 113     6148   3700   4326     96   1558   -379
ATOM    134  CB  THR A 113       0.072   9.923  -6.495  1.00 50.35           C  
ANISOU  134  CB  THR A 113     8046   5157   5927      7   1681   -269
ATOM    135  OG1 THR A 113      -1.386   9.815  -6.467  1.00 61.55           O  
ANISOU  135  OG1 THR A 113     9511   6514   7361     -5   1765   -294
ATOM    136  CG2 THR A 113       0.538   8.751  -7.334  1.00 51.36           C  
ANISOU  136  CG2 THR A 113     8262   5222   6032    -31   1720   -222
ATOM    137  H   THR A 113      -0.727  11.509  -4.790  1.00 53.35           H  
ATOM    138  HA  THR A 113       0.865   8.992  -4.647  1.00 49.39           H  
ATOM    139  HB  THR A 113       0.410  10.870  -6.916  1.00 50.35           H  
ATOM    140  HG1 THR A 113      -1.587   9.101  -5.858  1.00 61.55           H  
ATOM    141 HG21 THR A 113       0.312   8.935  -8.384  1.00 51.36           H  
ATOM    142 HG22 THR A 113       1.624   8.689  -7.258  1.00 51.36           H  
ATOM    143 HG23 THR A 113       0.129   7.775  -7.070  1.00 51.36           H  
ATOM    144  N   SER A 114       2.380  11.889  -5.179  1.00 47.18           N  
ANISOU  144  N   SER A 114     7333   4952   5640     18   1665   -488
ATOM    145  CA  SER A 114       3.688  12.480  -5.032  1.00 45.04           C  
ANISOU  145  CA  SER A 114     6982   4735   5395     62   1650   -549
ATOM    146  C   SER A 114       4.155  12.432  -3.493  1.00 41.83           C  
ANISOU  146  C   SER A 114     6415   4491   4989    101   1563   -611
ATOM    147  O   SER A 114       5.279  12.817  -3.219  1.00 39.29           O  
ANISOU  147  O   SER A 114     6025   4229   4673    157   1532   -649
ATOM    148  CB  SER A 114       3.633  13.853  -5.767  1.00 49.10           C  
ANISOU  148  CB  SER A 114     7501   5200   5954     24   1744   -614
ATOM    149  OG  SER A 114       2.682  14.790  -5.295  1.00 57.41           O  
ANISOU  149  OG  SER A 114     8695   6121   6996     -3   1827   -564
ATOM    150  H   SER A 114       1.613  12.511  -5.392  1.00 47.18           H  
ATOM    151  HA  SER A 114       4.428  11.827  -5.493  1.00 45.04           H  
ATOM    152  HB3 SER A 114       3.427  13.592  -6.805  1.00 49.10           H  
ATOM    153  HB2 SER A 114       4.595  14.366  -5.745  1.00 49.10           H  
ATOM    154  HG  SER A 114       1.819  14.456  -5.549  1.00 57.41           H  
ATOM    155  N   HIS A 115       3.359  12.000  -2.498  1.00 36.38           N  
ANISOU  155  N   HIS A 115     5659   3880   4282     79   1525   -626
ATOM    156  CA  HIS A 115       3.592  11.954  -1.007  1.00 36.42           C  
ANISOU  156  CA  HIS A 115     5502   4072   4263    120   1440   -688
ATOM    157  C   HIS A 115       4.077  13.208  -0.370  1.00 35.64           C  
ANISOU  157  C   HIS A 115     5304   4055   4181    146   1454   -777
ATOM    158  O   HIS A 115       5.127  13.235   0.265  1.00 35.33           O  
ANISOU  158  O   HIS A 115     5175   4133   4115    221   1396   -801
ATOM    159  CB  HIS A 115       4.369  10.719  -0.484  1.00 35.22           C  
ANISOU  159  CB  HIS A 115     5323   3990   4070    185   1350   -641
ATOM    160  CG  HIS A 115       3.774   9.468  -0.930  1.00 33.60           C  
ANISOU  160  CG  HIS A 115     5199   3724   3844    165   1326   -563
ATOM    161  ND1 HIS A 115       2.694   8.902  -0.291  1.00 34.70           N  
ANISOU  161  ND1 HIS A 115     5264   3966   3955    156   1272   -577
ATOM    162  CD2 HIS A 115       4.044   8.677  -1.998  1.00 38.49           C  
ANISOU  162  CD2 HIS A 115     5966   4198   4460    158   1350   -473
ATOM    163  CE1 HIS A 115       2.241   7.919  -1.050  1.00 36.37           C  
ANISOU  163  CE1 HIS A 115     5574   4090   4156    144   1262   -501
ATOM    164  NE2 HIS A 115       3.004   7.793  -2.116  1.00 35.73           N  
ANISOU  164  NE2 HIS A 115     5630   3860   4084    147   1308   -434
ATOM    165  H   HIS A 115       2.465  11.577  -2.705  1.00 36.38           H  
ATOM    166  HA  HIS A 115       2.623  11.796  -0.533  1.00 36.42           H  
ATOM    167  HB3 HIS A 115       4.270  10.736   0.602  1.00 35.22           H  
ATOM    168  HB2 HIS A 115       5.374  10.793  -0.898  1.00 35.22           H  
ATOM    169  HD2 HIS A 115       4.729   8.886  -2.807  1.00 38.49           H  
ATOM    170  HE1 HIS A 115       1.367   7.426  -0.650  1.00 36.37           H  
ATOM    171  HE2 HIS A 115       2.907   7.195  -2.924  1.00 35.73           H  
ATOM    172  N   THR A 116       3.306  14.224  -0.551  1.00 37.66           N  
ANISOU  172  N   THR A 116     5579   4251   4479     85   1537   -825
ATOM    173  CA  THR A 116       3.628  15.607  -0.185  1.00 36.14           C  
ANISOU  173  CA  THR A 116     5303   4119   4308    103   1560   -914
ATOM    174  C   THR A 116       3.999  15.841   1.329  1.00 29.39           C  
ANISOU  174  C   THR A 116     4291   3467   3410    136   1498   -983
ATOM    175  O   THR A 116       4.759  16.810   1.642  1.00 40.49           O  
ANISOU  175  O   THR A 116     5616   4955   4814    176   1501  -1048
ATOM    176  CB  THR A 116       2.460  16.548  -0.457  1.00 40.43           C  
ANISOU  176  CB  THR A 116     5913   4538   4911     18   1674   -947
ATOM    177  OG1 THR A 116       1.300  15.817  -0.259  1.00 42.34           O  
ANISOU  177  OG1 THR A 116     6228   4703   5156    -59   1715   -906
ATOM    178  CG2 THR A 116       2.309  17.026  -1.881  1.00 43.34           C  
ANISOU  178  CG2 THR A 116     6386   4771   5310     29   1733   -917
ATOM    179  H   THR A 116       2.552  14.167  -1.221  1.00 37.66           H  
ATOM    180  HA  THR A 116       4.561  15.914  -0.659  1.00 36.14           H  
ATOM    181  HB  THR A 116       2.392  17.390   0.232  1.00 40.43           H  
ATOM    182  HG1 THR A 116       1.160  15.747   0.689  1.00 42.34           H  
ATOM    183 HG21 THR A 116       1.460  17.691  -2.041  1.00 43.34           H  
ATOM    184 HG22 THR A 116       3.169  17.462  -2.389  1.00 43.34           H  
ATOM    185 HG23 THR A 116       2.108  16.176  -2.533  1.00 43.34           H  
ATOM    186  N   TYR A 117       3.411  14.984   2.191  1.00 33.37           N  
ANISOU  186  N   TYR A 117     4750   4059   3870    128   1444   -965
ATOM    187  CA  TYR A 117       3.796  15.027   3.615  1.00 30.46           C  
ANISOU  187  CA  TYR A 117     4233   3904   3435    178   1378  -1007
ATOM    188  C   TYR A 117       5.252  14.646   3.957  1.00 34.31           C  
ANISOU  188  C   TYR A 117     4652   4529   3854    300   1306   -977
ATOM    189  O   TYR A 117       5.731  15.110   4.999  1.00 30.46           O  
ANISOU  189  O   TYR A 117     4060   4213   3300    362   1275   -984
ATOM    190  CB  TYR A 117       2.771  14.242   4.368  1.00 31.05           C  
ANISOU  190  CB  TYR A 117     4281   4042   3475    148   1336   -985
ATOM    191  CG  TYR A 117       2.620  12.754   3.893  1.00 23.74           C  
ANISOU  191  CG  TYR A 117     3411   3086   2525    174   1283   -904
ATOM    192  CD1 TYR A 117       1.804  12.426   2.757  1.00 25.85           C  
ANISOU  192  CD1 TYR A 117     3814   3164   2843    108   1330   -855
ATOM    193  CD2 TYR A 117       3.408  11.838   4.554  1.00 28.00           C  
ANISOU  193  CD2 TYR A 117     3870   3783   2984    265   1194   -865
ATOM    194  CE1 TYR A 117       1.814  11.124   2.308  1.00 31.61           C  
ANISOU  194  CE1 TYR A 117     4598   3859   3552    127   1285   -781
ATOM    195  CE2 TYR A 117       3.410  10.488   4.102  1.00 30.56           C  
ANISOU  195  CE2 TYR A 117     4233   4084   3294    276   1147   -803
ATOM    196  CZ  TYR A 117       2.603  10.139   3.001  1.00 32.04           C  
ANISOU  196  CZ  TYR A 117     4558   4074   3542    204   1191   -766
ATOM    197  OH  TYR A 117       2.670   8.830   2.594  1.00 33.33           O  
ANISOU  197  OH  TYR A 117     4771   4199   3692    213   1149   -700
ATOM    198  H   TYR A 117       2.636  14.380   1.957  1.00 33.37           H  
ATOM    199  HA  TYR A 117       3.734  16.042   4.009  1.00 30.46           H  
ATOM    200  HB3 TYR A 117       1.828  14.695   4.062  1.00 31.05           H  
ATOM    201  HB2 TYR A 117       2.896  14.339   5.446  1.00 31.05           H  
ATOM    202  HD1 TYR A 117       1.206  13.122   2.187  1.00 25.85           H  
ATOM    203  HD2 TYR A 117       4.081  12.185   5.324  1.00 28.00           H  
ATOM    204  HE1 TYR A 117       1.268  10.858   1.415  1.00 31.61           H  
ATOM    205  HE2 TYR A 117       3.928   9.731   4.673  1.00 30.56           H  
ATOM    206  HH  TYR A 117       2.645   8.740   1.638  1.00 33.33           H  
ATOM    207  N   LEU A 118       5.862  13.859   3.101  1.00 31.45           N  
ANISOU  207  N   LEU A 118     4358   4082   3508    329   1295   -930
ATOM    208  CA  LEU A 118       7.332  13.493   3.290  1.00 31.55           C  
ANISOU  208  CA  LEU A 118     4307   4213   3468    434   1237   -906
ATOM    209  C   LEU A 118       8.359  14.594   3.028  1.00 35.14           C  
ANISOU  209  C   LEU A 118     4748   4655   3949    484   1273   -951
ATOM    210  O   LEU A 118       9.546  14.359   2.994  1.00 47.02           O  
ANISOU  210  O   LEU A 118     6202   6242   5422    569   1237   -936
ATOM    211  CB  LEU A 118       7.765  12.204   2.461  1.00 27.87           C  
ANISOU  211  CB  LEU A 118     3924   3642   3023    422   1214   -837
ATOM    212  CG  LEU A 118       7.012  10.896   2.813  1.00 33.59           C  
ANISOU  212  CG  LEU A 118     4622   4445   3696    413   1150   -789
ATOM    213  CD1 LEU A 118       7.344   9.726   1.843  1.00 35.47           C  
ANISOU  213  CD1 LEU A 118     4984   4521   3972    388   1150   -712
ATOM    214  CD2 LEU A 118       7.219  10.492   4.250  1.00 42.59           C  
ANISOU  214  CD2 LEU A 118     5593   5868   4721    508   1073   -783
ATOM    215  H   LEU A 118       5.412  13.727   2.207  1.00 31.45           H  
ATOM    216  HA  LEU A 118       7.339  13.328   4.367  1.00 31.55           H  
ATOM    217  HB3 LEU A 118       8.840  12.142   2.634  1.00 27.87           H  
ATOM    218  HB2 LEU A 118       7.747  12.358   1.382  1.00 27.87           H  
ATOM    219  HG  LEU A 118       5.954  11.093   2.640  1.00 33.59           H  
ATOM    220 HD11 LEU A 118       8.361   9.779   1.455  1.00 35.47           H  
ATOM    221 HD12 LEU A 118       7.336   8.770   2.367  1.00 35.47           H  
ATOM    222 HD13 LEU A 118       6.776   9.784   0.915  1.00 35.47           H  
ATOM    223 HD21 LEU A 118       7.242   9.411   4.392  1.00 42.59           H  
ATOM    224 HD22 LEU A 118       8.090  11.031   4.624  1.00 42.59           H  
ATOM    225 HD23 LEU A 118       6.407  10.916   4.842  1.00 42.59           H  
ATOM    226  N   GLY A 119       7.833  15.705   2.719  1.00 45.41           N  
ANISOU  226  N   GLY A 119     6084   5860   5311    429   1346  -1010
ATOM    227  CA  GLY A 119       8.569  16.857   2.184  1.00 45.98           C  
ANISOU  227  CA  GLY A 119     6157   5893   5422    469   1386  -1057
ATOM    228  C   GLY A 119       8.506  16.611   0.644  1.00 39.05           C  
ANISOU  228  C   GLY A 119     5418   4785   4634    408   1453  -1043
ATOM    229  O   GLY A 119       8.527  15.476   0.159  1.00 39.54           O  
ANISOU  229  O   GLY A 119     5576   4741   4708    382   1448   -969
ATOM    230  H   GLY A 119       6.840  15.881   2.774  1.00 45.41           H  
ATOM    231  HA3 GLY A 119       9.627  16.956   2.429  1.00 45.98           H  
ATOM    232  HA2 GLY A 119       8.119  17.814   2.446  1.00 45.98           H  
ATOM    233  N   ALA A 120       8.405  17.667  -0.191  1.00 43.88           N  
ANISOU  233  N   ALA A 120     6046   5325   5302    387   1522  -1106
ATOM    234  CA  ALA A 120       8.018  17.600  -1.570  1.00 54.62           C  
ANISOU  234  CA  ALA A 120     7535   6486   6733    327   1600  -1090
ATOM    235  C   ALA A 120       9.198  17.448  -2.496  1.00 55.35           C  
ANISOU  235  C   ALA A 120     7659   6516   6854    402   1596  -1088
ATOM    236  O   ALA A 120       9.068  16.818  -3.544  1.00 59.59           O  
ANISOU  236  O   ALA A 120     8289   6910   7444    370   1662  -1088
ATOM    237  CB  ALA A 120       7.320  18.929  -2.008  1.00 50.83           C  
ANISOU  237  CB  ALA A 120     7054   5957   6302    248   1688  -1163
ATOM    238  H   ALA A 120       8.342  18.564   0.268  1.00 43.88           H  
ATOM    239  HA  ALA A 120       7.260  16.816  -1.562  1.00 54.62           H  
ATOM    240  HB1 ALA A 120       6.669  18.810  -2.873  1.00 50.83           H  
ATOM    241  HB2 ALA A 120       6.692  19.289  -1.193  1.00 50.83           H  
ATOM    242  HB3 ALA A 120       8.038  19.741  -2.129  1.00 50.83           H  
ATOM    243  N   ASP A 121      10.313  18.087  -2.101  1.00 50.59           N  
ANISOU  243  N   ASP A 121     6980   6023   6217    505   1524  -1085
ATOM    244  CA  ASP A 121      11.536  18.127  -2.874  1.00 58.75           C  
ANISOU  244  CA  ASP A 121     8034   6998   7292    583   1517  -1094
ATOM    245  C   ASP A 121      12.510  17.072  -2.371  1.00 60.60           C  
ANISOU  245  C   ASP A 121     8271   7253   7502    637   1453  -1019
ATOM    246  O   ASP A 121      12.778  17.082  -1.180  1.00 63.31           O  
ANISOU  246  O   ASP A 121     8504   7739   7811    721   1400  -1031
ATOM    247  CB  ASP A 121      12.306  19.583  -2.645  1.00  0.00           C  
ATOM    248  CG  ASP A 121      11.566  20.857  -3.147  1.00  0.00           C  
ATOM    249  OD1 ASP A 121      10.610  20.785  -4.018  1.00  0.00           O  
ATOM    250  OD2 ASP A 121      12.121  21.953  -2.906  1.00  0.00           O1-
ATOM    251  H   ASP A 121      10.321  18.504  -1.181  1.00 50.59           H  
ATOM    252  HA  ASP A 121      11.361  17.821  -3.905  1.00 58.75           H  
ATOM    253  HB3 ASP A 121      13.355  19.600  -2.942  1.00  0.00           H  
ATOM    254  HB2 ASP A 121      12.321  19.679  -1.559  1.00  0.00           H  
ATOM    255  N   MET A 122      12.973  16.212  -3.252  1.00 55.23           N  
ANISOU  255  N   MET A 122     7715   6436   6832    589   1464   -938
ATOM    256  CA  MET A 122      13.765  15.033  -2.878  1.00 54.53           C  
ANISOU  256  CA  MET A 122     7653   6339   6728    625   1413   -858
ATOM    257  C   MET A 122      14.988  14.973  -3.748  1.00 55.04           C  
ANISOU  257  C   MET A 122     7816   6245   6852    659   1428   -840
ATOM    258  O   MET A 122      14.973  15.509  -4.818  1.00 59.11           O  
ANISOU  258  O   MET A 122     8420   6639   7399    621   1481   -857
ATOM    259  CB  MET A 122      12.951  13.641  -2.905  1.00 46.11           C  
ANISOU  259  CB  MET A 122     6650   5257   5612    555   1399   -776
ATOM    260  CG  MET A 122      11.834  13.599  -1.858  1.00 41.86           C  
ANISOU  260  CG  MET A 122     5996   4895   5013    542   1355   -792
ATOM    261  SD  MET A 122      11.799  12.056  -0.995  1.00 45.12           S  
ANISOU  261  SD  MET A 122     6429   5343   5370    524   1293   -695
ATOM    262  CE  MET A 122      10.230  12.191  -0.094  1.00 38.43           C  
ANISOU  262  CE  MET A 122     5409   4742   4452    518   1241   -754
ATOM    263  H   MET A 122      12.831  16.471  -4.218  1.00 55.23           H  
ATOM    264  HA  MET A 122      14.204  15.217  -1.898  1.00 54.53           H  
ATOM    265  HB3 MET A 122      13.449  12.672  -2.876  1.00 46.11           H  
ATOM    266  HB2 MET A 122      12.570  13.613  -3.925  1.00 46.11           H  
ATOM    267  HG3 MET A 122      10.850  13.810  -2.277  1.00 41.86           H  
ATOM    268  HG2 MET A 122      12.091  14.338  -1.100  1.00 41.86           H  
ATOM    269  HE1 MET A 122       9.450  12.234  -0.855  1.00 38.43           H  
ATOM    270  HE2 MET A 122      10.075  11.265   0.458  1.00 38.43           H  
ATOM    271  HE3 MET A 122      10.121  12.989   0.641  1.00 38.43           H  
ATOM    272  N   GLU A 123      16.051  14.270  -3.387  1.00 53.65           N  
ANISOU  272  N   GLU A 123     7616   6075   6692    734   1382   -808
ATOM    273  CA  GLU A 123      17.174  13.783  -4.239  1.00 50.75           C  
ANISOU  273  CA  GLU A 123     7349   5552   6383    765   1377   -781
ATOM    274  C   GLU A 123      16.684  12.541  -4.963  1.00 48.49           C  
ANISOU  274  C   GLU A 123     7193   5181   6049    691   1389   -706
ATOM    275  O   GLU A 123      16.647  11.442  -4.404  1.00 48.91           O  
ANISOU  275  O   GLU A 123     7251   5298   6035    637   1381   -650
ATOM    276  CB  GLU A 123      18.492  13.589  -3.547  1.00 53.38           C  
ANISOU  276  CB  GLU A 123     7634   5895   6752    854   1323   -743
ATOM    277  CG  GLU A 123      18.842  14.578  -2.418  1.00 56.57           C  
ANISOU  277  CG  GLU A 123     7908   6373   7213    951   1308   -800
ATOM    278  CD  GLU A 123      20.261  14.385  -1.877  1.00 63.29           C  
ANISOU  278  CD  GLU A 123     8723   7192   8131   1042   1261   -735
ATOM    279  OE1 GLU A 123      20.727  15.329  -1.206  1.00 55.59           O  
ANISOU  279  OE1 GLU A 123     7850   6067   7204   1042   1229   -681
ATOM    280  OE2 GLU A 123      20.933  13.300  -2.095  1.00 76.09           O1-
ANISOU  280  OE2 GLU A 123    10205   8942   9765   1117   1255   -733
ATOM    281  H   GLU A 123      15.908  13.793  -2.509  1.00 53.65           H  
ATOM    282  HA  GLU A 123      17.435  14.622  -4.883  1.00 50.75           H  
ATOM    283  HB3 GLU A 123      19.163  13.620  -4.405  1.00 53.38           H  
ATOM    284  HB2 GLU A 123      18.604  12.572  -3.171  1.00 53.38           H  
ATOM    285  HG3 GLU A 123      18.127  14.495  -1.600  1.00 56.57           H  
ATOM    286  HG2 GLU A 123      18.912  15.540  -2.925  1.00 56.57           H  
ATOM    287  N   GLU A 124      15.976  12.825  -6.068  1.00 52.65           N  
ANISOU  287  N   GLU A 124     7819   5572   6615    698   1398   -712
ATOM    288  CA  GLU A 124      15.570  11.860  -7.111  1.00 51.22           C  
ANISOU  288  CA  GLU A 124     7758   5322   6383    650   1401   -647
ATOM    289  C   GLU A 124      16.729  11.189  -7.877  1.00 59.60           C  
ANISOU  289  C   GLU A 124     8856   6305   7485    708   1337   -626
ATOM    290  O   GLU A 124      17.540  11.871  -8.461  1.00 59.01           O  
ANISOU  290  O   GLU A 124     8732   6182   7508    785   1298   -670
ATOM    291  CB  GLU A 124      14.554  12.540  -8.091  1.00  0.00           C  
ATOM    292  CG  GLU A 124      13.380  13.073  -7.280  1.00  0.00           C  
ATOM    293  CD  GLU A 124      12.385  13.886  -8.018  1.00  0.00           C  
ATOM    294  OE1 GLU A 124      11.401  14.428  -7.443  1.00  0.00           O  
ATOM    295  OE2 GLU A 124      12.493  13.953  -9.262  1.00  0.00           O1-
ATOM    296  H   GLU A 124      15.678  13.782  -6.190  1.00 52.65           H  
ATOM    297  HA  GLU A 124      14.958  11.089  -6.643  1.00 51.22           H  
ATOM    298  HB3 GLU A 124      14.134  11.883  -8.853  1.00  0.00           H  
ATOM    299  HB2 GLU A 124      15.018  13.455  -8.459  1.00  0.00           H  
ATOM    300  HG3 GLU A 124      13.658  13.702  -6.434  1.00  0.00           H  
ATOM    301  HG2 GLU A 124      12.886  12.175  -6.909  1.00  0.00           H  
ATOM    302  N   PHE A 125      16.789   9.846  -7.795  1.00 64.33           N  
ANISOU  302  N   PHE A 125     9537   6885   8022    676   1317   -560
ATOM    303  CA  PHE A 125      17.646   8.982  -8.576  1.00 60.45           C  
ANISOU  303  CA  PHE A 125     9084   6308   7577    722   1247   -549
ATOM    304  C   PHE A 125      16.842   8.498  -9.800  1.00 68.16           C  
ANISOU  304  C   PHE A 125    10176   7229   8492    677   1256   -532
ATOM    305  O   PHE A 125      15.764   7.908  -9.653  1.00 65.84           O  
ANISOU  305  O   PHE A 125     9926   6996   8095    625   1268   -463
ATOM    306  CB  PHE A 125      18.336   7.791  -7.869  1.00 60.66           C  
ANISOU  306  CB  PHE A 125     9071   6399   7578    737   1198   -477
ATOM    307  CG  PHE A 125      19.238   8.166  -6.697  1.00 58.97           C  
ANISOU  307  CG  PHE A 125     8733   6277   7396    783   1196   -474
ATOM    308  CD1 PHE A 125      20.611   8.324  -6.921  1.00 53.53           C  
ANISOU  308  CD1 PHE A 125     7976   5529   6833    863   1173   -527
ATOM    309  CD2 PHE A 125      18.658   8.509  -5.431  1.00 52.33           C  
ANISOU  309  CD2 PHE A 125     7836   5581   6467    755   1205   -418
ATOM    310  CE1 PHE A 125      21.407   8.691  -5.797  1.00 52.50           C  
ANISOU  310  CE1 PHE A 125     7723   5501   6724    919   1175   -520
ATOM    311  CE2 PHE A 125      19.439   8.982  -4.398  1.00 48.77           C  
ANISOU  311  CE2 PHE A 125     7255   5242   6033    805   1202   -422
ATOM    312  CZ  PHE A 125      20.834   9.034  -4.600  1.00 49.55           C  
ANISOU  312  CZ  PHE A 125     7286   5300   6241    890   1195   -470
ATOM    313  H   PHE A 125      16.112   9.336  -7.246  1.00 64.33           H  
ATOM    314  HA  PHE A 125      18.435   9.648  -8.924  1.00 60.45           H  
ATOM    315  HB3 PHE A 125      18.993   7.274  -8.569  1.00 60.66           H  
ATOM    316  HB2 PHE A 125      17.568   7.136  -7.459  1.00 60.66           H  
ATOM    317  HD1 PHE A 125      21.128   8.097  -7.841  1.00 53.53           H  
ATOM    318  HD2 PHE A 125      17.603   8.383  -5.235  1.00 52.33           H  
ATOM    319  HE1 PHE A 125      22.478   8.824  -5.841  1.00 52.50           H  
ATOM    320  HE2 PHE A 125      18.981   9.397  -3.512  1.00 48.77           H  
ATOM    321  HZ  PHE A 125      21.459   9.461  -3.830  1.00 49.55           H  
ATOM    322  N   HIS A 126      17.168   8.848 -11.054  1.00 85.88           N  
ANISOU  322  N   HIS A 126    12470   9356  10803    701   1246   -598
ATOM    323  CA  HIS A 126      16.353   8.514 -12.276  1.00 93.03           C  
ANISOU  323  CA  HIS A 126    13484  10207  11658    673   1243   -591
ATOM    324  C   HIS A 126      16.786   7.263 -13.029  1.00 90.01           C  
ANISOU  324  C   HIS A 126    13109   9725  11365    720   1136   -603
ATOM    325  O   HIS A 126      16.010   6.786 -13.870  1.00 85.58           O  
ANISOU  325  O   HIS A 126    12491   9070  10955    777   1073   -649
ATOM    326  CB  HIS A 126      16.298   9.774 -13.144  1.00 94.91           C  
ANISOU  326  CB  HIS A 126    13767  10374  11921    669   1294   -659
ATOM    327  CG  HIS A 126      15.714  11.005 -12.500  1.00 95.97           C  
ANISOU  327  CG  HIS A 126    13859  10568  12038    638   1382   -672
ATOM    328  ND1 HIS A 126      16.474  12.110 -12.282  1.00 98.22           N  
ANISOU  328  ND1 HIS A 126    14185  10909  12227    568   1458   -622
ATOM    329  CD2 HIS A 126      14.490  11.233 -11.917  1.00 93.12           C  
ANISOU  329  CD2 HIS A 126    13416  10206  11759    668   1397   -736
ATOM    330  CE1 HIS A 126      15.744  12.961 -11.595  1.00 99.87           C  
ANISOU  330  CE1 HIS A 126    14335  11146  12465    550   1517   -658
ATOM    331  NE2 HIS A 126      14.518  12.499 -11.397  1.00 96.72           N  
ANISOU  331  NE2 HIS A 126    13862  10723  12165    611   1483   -729
ATOM    332  H   HIS A 126      17.949   9.440 -11.299  1.00 85.88           H  
ATOM    333  HA  HIS A 126      15.309   8.270 -12.083  1.00 93.03           H  
ATOM    334  HB3 HIS A 126      15.738   9.649 -14.071  1.00 94.91           H  
ATOM    335  HB2 HIS A 126      17.246  10.014 -13.625  1.00 94.91           H  
ATOM    336  HD2 HIS A 126      13.626  10.585 -11.925  1.00 93.12           H  
ATOM    337  HE1 HIS A 126      16.142  13.946 -11.399  1.00 99.87           H  
ATOM    338  HE2 HIS A 126      13.782  13.043 -10.970  1.00 96.72           H  
ATOM    339  N   GLY A 127      17.871   6.628 -12.549  1.00 81.97           N  
ANISOU  339  N   GLY A 127    12155   8713  10275    695   1104   -558
ATOM    340  CA  GLY A 127      18.462   5.458 -13.019  1.00 77.06           C  
ANISOU  340  CA  GLY A 127    11533   7989   9759    726    990   -563
ATOM    341  C   GLY A 127      17.864   4.304 -12.266  1.00 75.76           C  
ANISOU  341  C   GLY A 127    11433   7904   9449    681    990   -497
ATOM    342  O   GLY A 127      17.590   4.458 -11.054  1.00 69.82           O  
ANISOU  342  O   GLY A 127    10729   7248   8550    635   1069   -455
ATOM    343  H   GLY A 127      18.347   6.997 -11.739  1.00 81.97           H  
ATOM    344  HA3 GLY A 127      19.467   5.709 -12.678  1.00 77.06           H  
ATOM    345  HA2 GLY A 127      18.324   5.350 -14.095  1.00 77.06           H  
ATOM    346  N   ARG A 128      17.679   3.097 -12.797  1.00 60.47           N  
ANISOU  346  N   ARG A 128     9495   5914   7566    688    895   -476
ATOM    347  CA  ARG A 128      17.125   1.904 -12.201  1.00 61.08           C  
ANISOU  347  CA  ARG A 128     9645   6067   7497    646    895   -425
ATOM    348  C   ARG A 128      18.214   0.799 -12.116  1.00 61.51           C  
ANISOU  348  C   ARG A 128     9701   6062   7609    644    789   -405
ATOM    349  O   ARG A 128      19.325   0.979 -12.665  1.00 62.51           O  
ANISOU  349  O   ARG A 128     9886   6099   7767    638    730   -432
ATOM    350  CB  ARG A 128      15.913   1.437 -13.101  1.00 30.00           C  
ATOM    351  CG  ARG A 128      14.724   2.374 -12.896  1.00 30.00           C  
ATOM    352  CD  ARG A 128      13.470   2.115 -13.710  1.00 30.00           C  
ATOM    353  NE  ARG A 128      13.038   0.730 -13.578  1.00 30.00           N  
ATOM    354  CZ  ARG A 128      12.099   0.063 -14.289  1.00 30.00           C  
ATOM    355  NH1 ARG A 128      11.467   0.699 -15.298  1.00 30.00           N  
ATOM    356  NH2 ARG A 128      11.938  -1.247 -14.076  1.00 30.00           N1+
ATOM    357  H   ARG A 128      18.087   2.905 -13.701  1.00 60.47           H  
ATOM    358  HA  ARG A 128      16.719   2.178 -11.227  1.00 61.08           H  
ATOM    359  HB3 ARG A 128      15.624   0.441 -12.766  1.00 30.00           H  
ATOM    360  HB2 ARG A 128      16.217   1.298 -14.139  1.00 30.00           H  
ATOM    361  HG3 ARG A 128      15.040   3.343 -13.281  1.00 30.00           H  
ATOM    362  HG2 ARG A 128      14.480   2.607 -11.859  1.00 30.00           H  
ATOM    363  HD3 ARG A 128      13.657   2.375 -14.752  1.00 30.00           H  
ATOM    364  HD2 ARG A 128      12.702   2.723 -13.232  1.00 30.00           H  
ATOM    365  HE  ARG A 128      13.543   0.180 -12.898  1.00 30.00           H  
ATOM    366 HH12 ARG A 128      10.554   0.443 -15.646  1.00 30.00           H  
ATOM    367 HH11 ARG A 128      11.787   1.616 -15.576  1.00 30.00           H  
ATOM    368 HH22 ARG A 128      11.260  -1.783 -14.599  1.00 30.00           H  
ATOM    369 HH21 ARG A 128      12.481  -1.728 -13.374  1.00 30.00           H  
ATOM    370  N   THR A 129      17.914  -0.255 -11.368  1.00 58.60           N  
ANISOU  370  N   THR A 129     9264   5743   7257    645    762   -351
ATOM    371  CA  THR A 129      18.802  -1.379 -11.122  1.00 56.83           C  
ANISOU  371  CA  THR A 129     9028   5439   7127    635    650   -315
ATOM    372  C   THR A 129      17.983  -2.624 -11.505  1.00 51.35           C  
ANISOU  372  C   THR A 129     8418   4853   6241    594    672   -296
ATOM    373  O   THR A 129      17.500  -3.326 -10.569  1.00 48.61           O  
ANISOU  373  O   THR A 129     8084   4670   5716    573    752   -250
ATOM    374  CB  THR A 129      19.327  -1.524  -9.614  1.00 54.75           C  
ANISOU  374  CB  THR A 129     8662   5188   6951    646    608   -236
ATOM    375  OG1 THR A 129      19.997  -0.321  -9.362  1.00 58.88           O  
ANISOU  375  OG1 THR A 129     9112   5686   7575    692    637   -247
ATOM    376  CG2 THR A 129      20.384  -2.615  -9.509  1.00 58.55           C  
ANISOU  376  CG2 THR A 129     9098   5484   7665    625    446   -148
ATOM    377  H   THR A 129      17.064  -0.212 -10.825  1.00 58.60           H  
ATOM    378  HA  THR A 129      19.665  -1.418 -11.788  1.00 56.83           H  
ATOM    379  HB  THR A 129      18.561  -1.758  -8.875  1.00 54.75           H  
ATOM    380  HG1 THR A 129      19.338   0.360  -9.210  1.00 58.88           H  
ATOM    381 HG21 THR A 129      21.187  -2.417  -8.799  1.00 58.55           H  
ATOM    382 HG22 THR A 129      19.977  -3.574  -9.189  1.00 58.55           H  
ATOM    383 HG23 THR A 129      20.838  -2.835 -10.475  1.00 58.55           H  
ATOM    384  N   LEU A 130      17.758  -2.839 -12.790  1.00 53.56           N  
ANISOU  384  N   LEU A 130     8751   5027   6574    582    594   -320
ATOM    385  CA  LEU A 130      17.169  -4.064 -13.348  1.00 47.21           C  
ANISOU  385  CA  LEU A 130     8025   4307   5606    548    589   -298
ATOM    386  C   LEU A 130      18.244  -5.139 -13.302  1.00 45.46           C  
ANISOU  386  C   LEU A 130     7775   3950   5546    528    454   -282
ATOM    387  O   LEU A 130      19.284  -4.960 -13.860  1.00 43.44           O  
ANISOU  387  O   LEU A 130     7498   3507   5502    533    375   -303
ATOM    388  CB  LEU A 130      16.638  -3.918 -14.788  1.00 42.18           C  
ANISOU  388  CB  LEU A 130     7487   3668   4872    550    631   -334
ATOM    389  CG  LEU A 130      15.396  -3.054 -15.081  1.00 51.91           C  
ANISOU  389  CG  LEU A 130     8760   5044   5920    537    748   -280
ATOM    390  CD1 LEU A 130      15.593  -1.540 -14.966  1.00 54.88           C  
ANISOU  390  CD1 LEU A 130     9220   5370   6263    545    788   -313
ATOM    391  CD2 LEU A 130      14.776  -3.336 -16.451  1.00 54.15           C  
ANISOU  391  CD2 LEU A 130     9068   5445   6060    504    745   -195
ATOM    392  H   LEU A 130      18.146  -2.271 -13.529  1.00 53.56           H  
ATOM    393  HA  LEU A 130      16.338  -4.415 -12.736  1.00 47.21           H  
ATOM    394  HB3 LEU A 130      16.381  -4.927 -15.111  1.00 42.18           H  
ATOM    395  HB2 LEU A 130      17.483  -3.517 -15.347  1.00 42.18           H  
ATOM    396  HG  LEU A 130      14.608  -3.317 -14.375  1.00 51.91           H  
ATOM    397 HD11 LEU A 130      14.825  -1.032 -14.382  1.00 54.88           H  
ATOM    398 HD12 LEU A 130      16.525  -1.249 -14.480  1.00 54.88           H  
ATOM    399 HD13 LEU A 130      15.569  -1.018 -15.922  1.00 54.88           H  
ATOM    400 HD21 LEU A 130      14.722  -2.442 -17.073  1.00 54.15           H  
ATOM    401 HD22 LEU A 130      15.409  -4.003 -17.037  1.00 54.15           H  
ATOM    402 HD23 LEU A 130      13.808  -3.785 -16.227  1.00 54.15           H  
ATOM    403  N   HIS A 131      17.874  -6.256 -12.669  1.00 43.79           N  
ANISOU  403  N   HIS A 131     7556   3822   5262    494    422   -225
ATOM    404  CA  HIS A 131      18.582  -7.533 -12.796  1.00 46.35           C  
ANISOU  404  CA  HIS A 131     7843   4012   5754    451    287   -168
ATOM    405  C   HIS A 131      17.881  -8.456 -13.760  1.00 49.85           C  
ANISOU  405  C   HIS A 131     8385   4453   6103    429    254   -213
ATOM    406  O   HIS A 131      16.671  -8.288 -14.090  1.00 51.25           O  
ANISOU  406  O   HIS A 131     8653   4769   6051    443    332   -249
ATOM    407  CB  HIS A 131      18.527  -8.218 -11.353  1.00 44.53           C  
ANISOU  407  CB  HIS A 131     7547   3867   5507    415    259    -64
ATOM    408  CG  HIS A 131      19.360  -7.654 -10.231  1.00 44.53           C  
ANISOU  408  CG  HIS A 131     7445   3883   5592    442    289      1
ATOM    409  ND1 HIS A 131      20.463  -8.281  -9.571  1.00 46.46           N  
ANISOU  409  ND1 HIS A 131     7599   3948   6104    458    229     70
ATOM    410  CD2 HIS A 131      19.197  -6.428  -9.576  1.00 44.96           C  
ANISOU  410  CD2 HIS A 131     7468   4110   5504    459    372     20
ATOM    411  CE1 HIS A 131      20.857  -7.424  -8.643  1.00 44.20           C  
ANISOU  411  CE1 HIS A 131     7234   3728   5831    486    263    134
ATOM    412  NE2 HIS A 131      20.169  -6.314  -8.608  1.00 46.53           N  
ANISOU  412  NE2 HIS A 131     7561   4236   5881    488    355     99
ATOM    413  H   HIS A 131      16.955  -6.399 -12.274  1.00 43.79           H  
ATOM    414  HA  HIS A 131      19.643  -7.442 -13.029  1.00 46.35           H  
ATOM    415  HB3 HIS A 131      18.715  -9.290 -11.410  1.00 44.53           H  
ATOM    416  HB2 HIS A 131      17.483  -8.132 -11.050  1.00 44.53           H  
ATOM    417  HD2 HIS A 131      18.511  -5.619  -9.781  1.00 44.96           H  
ATOM    418  HE1 HIS A 131      21.798  -7.507  -8.120  1.00 44.20           H  
ATOM    419  HE2 HIS A 131      20.348  -5.617  -7.900  1.00 46.53           H  
ATOM    420  N   ASP A 132      18.619  -9.466 -14.129  1.00 45.95           N  
ANISOU  420  N   ASP A 132     7863   3783   5814    389    135   -174
ATOM    421  CA  ASP A 132      18.090 -10.534 -14.986  1.00 44.54           C  
ANISOU  421  CA  ASP A 132     7769   3587   5567    368     92   -218
ATOM    422  C   ASP A 132      17.256 -11.583 -14.221  1.00 39.10           C  
ANISOU  422  C   ASP A 132     7115   3052   4691    329     78   -185
ATOM    423  O   ASP A 132      17.382 -11.629 -13.020  1.00 39.49           O  
ANISOU  423  O   ASP A 132     7104   3180   4722    303     78   -112
ATOM    424  CB  ASP A 132      19.136 -11.386 -15.783  1.00 49.29           C  
ANISOU  424  CB  ASP A 132     8322   3949   6458    329    -17   -173
ATOM    425  CG  ASP A 132      20.203 -10.589 -16.441  1.00 53.12           C  
ANISOU  425  CG  ASP A 132     8789   4278   7117    370      0   -224
ATOM    426  OD1 ASP A 132      21.254 -11.223 -16.746  1.00 51.98           O  
ANISOU  426  OD1 ASP A 132     8561   3930   7259    344    -58   -140
ATOM    427  OD2 ASP A 132      19.988  -9.398 -16.856  1.00 54.68           O1-
ANISOU  427  OD2 ASP A 132     9054   4554   7169    423     81   -326
ATOM    428  H   ASP A 132      19.440  -9.617 -13.560  1.00 45.95           H  
ATOM    429  HA  ASP A 132      17.433 -10.040 -15.702  1.00 44.54           H  
ATOM    430  HB3 ASP A 132      18.798 -12.019 -16.604  1.00 49.29           H  
ATOM    431  HB2 ASP A 132      19.640 -12.107 -15.139  1.00 49.29           H  
ATOM    432  N   ASP A 133      16.505 -12.467 -14.882  1.00 46.40           N  
ANISOU  432  N   ASP A 133     8134   4019   5476    327     65   -232
ATOM    433  CA  ASP A 133      15.725 -13.598 -14.359  1.00 44.38           C  
ANISOU  433  CA  ASP A 133     7919   3910   5033    296     51   -204
ATOM    434  C   ASP A 133      16.662 -14.722 -13.827  1.00 41.85           C  
ANISOU  434  C   ASP A 133     7544   3482   4874    213    -80   -142
ATOM    435  O   ASP A 133      17.595 -15.066 -14.528  1.00 38.63           O  
ANISOU  435  O   ASP A 133     7099   2880   4700    182   -157   -114
ATOM    436  CB  ASP A 133      14.549 -14.315 -15.143  1.00 50.19           C  
ANISOU  436  CB  ASP A 133     8767   4723   5580    329     84   -238
ATOM    437  CG  ASP A 133      13.743 -13.324 -16.026  1.00 54.98           C  
ANISOU  437  CG  ASP A 133     9415   5388   6086    387    203   -242
ATOM    438  OD1 ASP A 133      13.166 -13.648 -17.090  1.00 55.05           O  
ANISOU  438  OD1 ASP A 133     9504   5394   6019    414    221   -255
ATOM    439  OD2 ASP A 133      13.510 -12.206 -15.517  1.00 53.66           O1-
ANISOU  439  OD2 ASP A 133     9197   5260   5931    402    275   -224
ATOM    440  H   ASP A 133      16.699 -12.570 -15.868  1.00 46.40           H  
ATOM    441  HA  ASP A 133      15.259 -13.037 -13.550  1.00 44.38           H  
ATOM    442  HB3 ASP A 133      13.768 -14.719 -14.499  1.00 50.19           H  
ATOM    443  HB2 ASP A 133      14.899 -15.167 -15.726  1.00 50.19           H  
ATOM    444  N   ASP A 134      16.417 -15.353 -12.614  1.00 48.07           N  
ANISOU  444  N   ASP A 134     8323   4400   5543    168    -97    -92
ATOM    445  CA  ASP A 134      17.211 -16.483 -12.063  1.00 48.06           C  
ANISOU  445  CA  ASP A 134     8239   4325   5695     63   -213     35
ATOM    446  C   ASP A 134      18.564 -15.912 -11.373  1.00 44.48           C  
ANISOU  446  C   ASP A 134     7669   3751   5480     22   -247    223
ATOM    447  O   ASP A 134      19.410 -16.700 -10.933  1.00 46.48           O  
ANISOU  447  O   ASP A 134     7915   3964   5780    -81   -349    429
ATOM    448  CB  ASP A 134      17.528 -17.574 -13.098  1.00  0.00           C  
ATOM    449  CG  ASP A 134      16.334 -18.308 -13.800  1.00  0.00           C  
ATOM    450  OD1 ASP A 134      15.211 -18.310 -13.306  1.00  0.00           O  
ATOM    451  OD2 ASP A 134      16.662 -18.962 -14.800  1.00  0.00           O1-
ATOM    452  H   ASP A 134      15.523 -15.227 -12.162  1.00 48.07           H  
ATOM    453  HA  ASP A 134      16.729 -16.968 -11.214  1.00 48.06           H  
ATOM    454  HB3 ASP A 134      18.274 -18.228 -12.646  1.00  0.00           H  
ATOM    455  HB2 ASP A 134      18.104 -17.137 -13.914  1.00  0.00           H  
ATOM    456  N   SER A 135      18.801 -14.586 -11.432  1.00 39.77           N  
ANISOU  456  N   SER A 135     7012   3109   4991     91   -176    191
ATOM    457  CA  SER A 135      19.833 -13.814 -10.780  1.00 39.04           C  
ANISOU  457  CA  SER A 135     6783   2918   5133     67   -196    397
ATOM    458  C   SER A 135      19.749 -13.901  -9.235  1.00 43.38           C  
ANISOU  458  C   SER A 135     7361   3608   5513     24   -211    561
ATOM    459  O   SER A 135      18.685 -13.810  -8.638  1.00 41.46           O  
ANISOU  459  O   SER A 135     7221   3534   4997     46   -150    448
ATOM    460  CB  SER A 135      19.818 -12.373 -11.328  1.00 36.92           C  
ANISOU  460  CB  SER A 135     6499   2572   4958    153   -130    307
ATOM    461  OG  SER A 135      20.754 -11.646 -10.726  1.00 44.30           O  
ANISOU  461  OG  SER A 135     7481   3681   5671    219    -27    181
ATOM    462  H   SER A 135      18.165 -14.004 -11.958  1.00 39.77           H  
ATOM    463  HA  SER A 135      20.738 -14.351 -11.063  1.00 39.04           H  
ATOM    464  HB3 SER A 135      18.853 -11.931 -11.078  1.00 36.92           H  
ATOM    465  HB2 SER A 135      19.908 -12.599 -12.390  1.00 36.92           H  
ATOM    466  HG  SER A 135      20.398 -11.271  -9.916  1.00 44.30           H  
ATOM    467  N   ILE A 136      20.913 -14.185  -8.596  1.00 41.53           N  
ANISOU  467  N   ILE A 136     7009   3340   5432    -37   -270    848
ATOM    468  CA  ILE A 136      21.146 -14.240  -7.166  1.00 37.65           C  
ANISOU  468  CA  ILE A 136     6442   3066   4798   -101   -292   1078
ATOM    469  C   ILE A 136      21.977 -13.071  -6.679  1.00 40.89           C  
ANISOU  469  C   ILE A 136     6741   3474   5323    -41   -238   1213
ATOM    470  O   ILE A 136      22.955 -12.691  -7.369  1.00 36.95           O  
ANISOU  470  O   ILE A 136     6175   2814   5049    -23   -241   1341
ATOM    471  CB  ILE A 136      21.763 -15.557  -6.741  1.00 38.30           C  
ANISOU  471  CB  ILE A 136     6444   3223   4885   -233   -405   1318
ATOM    472  CG1 ILE A 136      20.898 -16.708  -6.932  1.00 34.00           C  
ANISOU  472  CG1 ILE A 136     6019   2667   4234   -294   -470   1171
ATOM    473  CG2 ILE A 136      22.378 -15.743  -5.367  1.00 37.96           C  
ANISOU  473  CG2 ILE A 136     6246   3504   4673   -292   -409   1527
ATOM    474  CD1 ILE A 136      21.536 -18.047  -7.106  1.00 39.70           C  
ANISOU  474  CD1 ILE A 136     6667   3460   4959   -442   -602   1363
ATOM    475  H   ILE A 136      21.703 -14.339  -9.206  1.00 41.53           H  
ATOM    476  HA  ILE A 136      20.190 -14.183  -6.644  1.00 37.65           H  
ATOM    477  HB  ILE A 136      22.541 -15.727  -7.485  1.00 38.30           H  
ATOM    478 HG13 ILE A 136      20.343 -16.494  -7.845  1.00 34.00           H  
ATOM    479 HG12 ILE A 136      20.169 -16.655  -6.124  1.00 34.00           H  
ATOM    480 HG21 ILE A 136      23.347 -15.268  -5.214  1.00 37.96           H  
ATOM    481 HG22 ILE A 136      21.706 -15.300  -4.632  1.00 37.96           H  
ATOM    482 HG23 ILE A 136      22.419 -16.770  -5.004  1.00 37.96           H  
ATOM    483 HD11 ILE A 136      20.919 -18.596  -7.817  1.00 39.70           H  
ATOM    484 HD12 ILE A 136      22.521 -17.889  -7.546  1.00 39.70           H  
ATOM    485 HD13 ILE A 136      21.679 -18.650  -6.209  1.00 39.70           H  
ATOM    486  N   GLN A 137      21.541 -12.547  -5.532  1.00 40.62           N  
ANISOU  486  N   GLN A 137     6706   3624   5105     -3   -168   1173
ATOM    487  CA  GLN A 137      22.201 -11.494  -4.756  1.00 39.23           C  
ANISOU  487  CA  GLN A 137     6457   3445   5003     67   -115   1237
ATOM    488  C   GLN A 137      21.897 -11.731  -3.253  1.00 34.81           C  
ANISOU  488  C   GLN A 137     5747   3231   4248     27    -93   1454
ATOM    489  O   GLN A 137      20.927 -12.468  -2.887  1.00 38.69           O  
ANISOU  489  O   GLN A 137     6216   3990   4495    -20    -64   1408
ATOM    490  CB  GLN A 137      21.735 -10.095  -5.203  1.00 36.71           C  
ANISOU  490  CB  GLN A 137     6288   3039   4621    193     11    887
ATOM    491  CG  GLN A 137      20.240  -9.972  -5.191  1.00 38.78           C  
ANISOU  491  CG  GLN A 137     6624   3138   4973    224     15    631
ATOM    492  CD  GLN A 137      19.664  -8.579  -5.551  1.00 44.21           C  
ANISOU  492  CD  GLN A 137     7192   3612   5995    239    -37    671
ATOM    493  OE1 GLN A 137      18.502  -8.429  -5.990  1.00 44.87           O  
ANISOU  493  OE1 GLN A 137     7180   3641   6228    254    -56    839
ATOM    494  NE2 GLN A 137      20.523  -7.560  -5.321  1.00 47.00           N  
ANISOU  494  NE2 GLN A 137     7533   3859   6466    237    -51    530
ATOM    495  H   GLN A 137      20.873 -13.064  -4.979  1.00 40.62           H  
ATOM    496  HA  GLN A 137      23.274 -11.333  -4.858  1.00 39.23           H  
ATOM    497  HB3 GLN A 137      22.087  -9.838  -6.202  1.00 36.71           H  
ATOM    498  HB2 GLN A 137      22.146  -9.313  -4.565  1.00 36.71           H  
ATOM    499  HG3 GLN A 137      19.649 -10.329  -4.348  1.00 38.78           H  
ATOM    500  HG2 GLN A 137      19.962 -10.675  -5.976  1.00 38.78           H  
ATOM    501 HE22 GLN A 137      20.195  -6.647  -5.603  1.00 47.00           H  
ATOM    502 HE21 GLN A 137      21.506  -7.487  -5.105  1.00 47.00           H  
ATOM    503  N   VAL A 138      22.637 -11.000  -2.416  1.00 31.80           N  
ANISOU  503  N   VAL A 138     5237   2879   3965     69    -76   1666
ATOM    504  CA  VAL A 138      22.321 -10.643  -1.043  1.00 35.31           C  
ANISOU  504  CA  VAL A 138     5656   3631   4129     74    -21   1726
ATOM    505  C   VAL A 138      21.740  -9.191  -1.113  1.00 36.36           C  
ANISOU  505  C   VAL A 138     5736   3815   4265     75    -18   1649
ATOM    506  O   VAL A 138      22.225  -8.343  -1.915  1.00 36.36           O  
ANISOU  506  O   VAL A 138     5790   3569   4456    179     -1   1625
ATOM    507  CB  VAL A 138      23.537 -10.841  -0.124  1.00 33.03           C  
ANISOU  507  CB  VAL A 138     5205   3404   3941    -28   -178   1951
ATOM    508  CG1 VAL A 138      23.503 -10.033   1.148  1.00 35.96           C  
ANISOU  508  CG1 VAL A 138     5326   4145   4192    -60   -165   2031
ATOM    509  CG2 VAL A 138      23.950 -12.285  -0.037  1.00 36.76           C  
ANISOU  509  CG2 VAL A 138     5595   3929   4442   -156   -290   2046
ATOM    510  H   VAL A 138      23.489 -10.592  -2.772  1.00 31.80           H  
ATOM    511  HA  VAL A 138      21.579 -11.345  -0.662  1.00 35.31           H  
ATOM    512  HB  VAL A 138      24.404 -10.382  -0.601  1.00 33.03           H  
ATOM    513 HG11 VAL A 138      24.506 -10.087   1.572  1.00 35.96           H  
ATOM    514 HG12 VAL A 138      23.222  -9.002   0.931  1.00 35.96           H  
ATOM    515 HG13 VAL A 138      22.764 -10.404   1.858  1.00 35.96           H  
ATOM    516 HG21 VAL A 138      24.217 -12.675  -1.020  1.00 36.76           H  
ATOM    517 HG22 VAL A 138      24.733 -12.403   0.712  1.00 36.76           H  
ATOM    518 HG23 VAL A 138      23.127 -12.909   0.311  1.00 36.76           H  
ATOM    519  N   ILE A 139      20.780  -9.036  -0.192  1.00 40.69           N  
ANISOU  519  N   ILE A 139     6241   4666   4553    103    132   1493
ATOM    520  CA  ILE A 139      19.842  -7.942  -0.222  1.00 42.14           C  
ANISOU  520  CA  ILE A 139     6460   4906   4646    265    347   1291
ATOM    521  C   ILE A 139      19.396  -7.648   1.233  1.00 38.34           C  
ANISOU  521  C   ILE A 139     5710   4887   3972    186    379   1305
ATOM    522  O   ILE A 139      19.078  -8.588   1.951  1.00 37.02           O  
ANISOU  522  O   ILE A 139     5449   4914   3703     38    292   1308
ATOM    523  CB  ILE A 139      18.726  -8.223  -1.196  1.00 34.03           C  
ANISOU  523  CB  ILE A 139     5687   3718   3524    382    516    909
ATOM    524  CG1 ILE A 139      17.803  -6.999  -1.297  1.00 37.59           C  
ANISOU  524  CG1 ILE A 139     6300   3928   4053    329    409    848
ATOM    525  CG2 ILE A 139      17.866  -9.525  -0.942  1.00 45.34           C  
ANISOU  525  CG2 ILE A 139     7312   4876   5039    565    679    714
ATOM    526  CD1 ILE A 139      17.011  -6.987  -2.673  1.00 38.04           C  
ANISOU  526  CD1 ILE A 139     6613   3840   3999    434    557    471
ATOM    527  H   ILE A 139      20.433  -9.891   0.220  1.00 40.69           H  
ATOM    528  HA  ILE A 139      20.366  -7.123  -0.715  1.00 42.14           H  
ATOM    529  HB  ILE A 139      19.200  -8.361  -2.167  1.00 34.03           H  
ATOM    530 HG13 ILE A 139      18.343  -6.056  -1.213  1.00 37.59           H  
ATOM    531 HG12 ILE A 139      17.055  -6.983  -0.505  1.00 37.59           H  
ATOM    532 HG21 ILE A 139      17.133  -9.519  -1.748  1.00 45.34           H  
ATOM    533 HG22 ILE A 139      18.510 -10.404  -0.966  1.00 45.34           H  
ATOM    534 HG23 ILE A 139      17.363  -9.567   0.024  1.00 45.34           H  
ATOM    535 HD11 ILE A 139      17.520  -7.429  -3.529  1.00 38.04           H  
ATOM    536 HD12 ILE A 139      16.098  -7.571  -2.561  1.00 38.04           H  
ATOM    537 HD13 ILE A 139      16.665  -6.027  -3.056  1.00 38.04           H  
ATOM    538  N   PRO A 140      19.489  -6.379   1.688  1.00 39.18           N  
ANISOU  538  N   PRO A 140     5727   5095   4065    299    508   1256
ATOM    539  CA  PRO A 140      19.009  -5.996   3.023  1.00 38.06           C  
ANISOU  539  CA  PRO A 140     5334   5321   3805    223    529   1157
ATOM    540  C   PRO A 140      17.433  -6.121   3.027  1.00 36.31           C  
ANISOU  540  C   PRO A 140     5126   5165   3504    155    580    806
ATOM    541  O   PRO A 140      16.882  -5.971   1.959  1.00 40.27           O  
ANISOU  541  O   PRO A 140     5758   5512   4030    234    639    618
ATOM    542  CB  PRO A 140      19.418  -4.547   3.224  1.00 37.01           C  
ANISOU  542  CB  PRO A 140     5108   5239   3714    367    642   1177
ATOM    543  CG  PRO A 140      19.652  -3.956   1.844  1.00 44.31           C  
ANISOU  543  CG  PRO A 140     6211   5811   4814    489    633   1396
ATOM    544  CD  PRO A 140      20.052  -5.179   1.040  1.00 41.34           C  
ANISOU  544  CD  PRO A 140     6124   5102   4480    486    613   1283
ATOM    545  HA  PRO A 140      19.466  -6.598   3.808  1.00 38.06           H  
ATOM    546  HB3 PRO A 140      20.321  -4.528   3.834  1.00 37.01           H  
ATOM    547  HB2 PRO A 140      18.621  -3.967   3.689  1.00 37.01           H  
ATOM    548  HG3 PRO A 140      20.424  -3.195   1.963  1.00 44.31           H  
ATOM    549  HG2 PRO A 140      18.854  -3.508   1.252  1.00 44.31           H  
ATOM    550  HD2 PRO A 140      19.909  -5.075  -0.035  1.00 41.34           H  
ATOM    551  HD3 PRO A 140      21.128  -5.299   1.164  1.00 41.34           H  
ATOM    552  N   VAL A 141      16.764  -6.303   4.165  1.00 36.10           N  
ANISOU  552  N   VAL A 141     4952   5304   3461     77    552    732
ATOM    553  CA  VAL A 141      15.276  -6.298   4.205  1.00 37.21           C  
ANISOU  553  CA  VAL A 141     5044   5501   3592    100    587    525
ATOM    554  C   VAL A 141      14.930  -5.194   5.285  1.00 40.55           C  
ANISOU  554  C   VAL A 141     5294   6057   4055    188    622    451
ATOM    555  O   VAL A 141      15.679  -5.176   6.284  1.00 41.05           O  
ANISOU  555  O   VAL A 141     5141   6334   4124    208    567    589
ATOM    556  CB  VAL A 141      14.676  -7.670   4.704  1.00 31.53           C  
ANISOU  556  CB  VAL A 141     4228   4904   2847     54    499    595
ATOM    557  CG1 VAL A 141      13.139  -7.631   5.078  1.00 36.22           C  
ANISOU  557  CG1 VAL A 141     4686   5614   3462     92    495    450
ATOM    558  CG2 VAL A 141      14.865  -8.898   3.841  1.00 32.18           C  
ANISOU  558  CG2 VAL A 141     4540   4801   2885    -26    466    602
ATOM    559  H   VAL A 141      17.111  -6.340   5.113  1.00 36.10           H  
ATOM    560  HA  VAL A 141      14.817  -5.965   3.274  1.00 37.21           H  
ATOM    561  HB  VAL A 141      15.176  -7.888   5.648  1.00 31.53           H  
ATOM    562 HG11 VAL A 141      12.498  -7.235   4.290  1.00 36.22           H  
ATOM    563 HG12 VAL A 141      12.793  -8.657   5.200  1.00 36.22           H  
ATOM    564 HG13 VAL A 141      13.000  -7.062   5.998  1.00 36.22           H  
ATOM    565 HG21 VAL A 141      14.762  -9.828   4.400  1.00 32.18           H  
ATOM    566 HG22 VAL A 141      14.154  -8.906   3.014  1.00 32.18           H  
ATOM    567 HG23 VAL A 141      15.864  -8.928   3.406  1.00 32.18           H  
ATOM    568  N   LEU A 142      13.834  -4.441   5.193  1.00 43.48           N  
ANISOU  568  N   LEU A 142     5734   6323   4464    223    677    254
ATOM    569  CA  LEU A 142      13.452  -3.648   6.304  1.00 45.49           C  
ANISOU  569  CA  LEU A 142     5874   6660   4751    281    690    195
ATOM    570  C   LEU A 142      12.253  -4.228   6.965  1.00 44.53           C  
ANISOU  570  C   LEU A 142     5517   6799   4604    279    580    259
ATOM    571  O   LEU A 142      11.183  -4.119   6.324  1.00 46.49           O  
ANISOU  571  O   LEU A 142     5750   7069   4844    240    531    231
ATOM    572  CB  LEU A 142      13.301  -2.200   5.869  1.00 46.08           C  
ANISOU  572  CB  LEU A 142     6063   6565   4882    283    741      7
ATOM    573  CG  LEU A 142      14.671  -1.506   5.432  1.00 45.43           C  
ANISOU  573  CG  LEU A 142     5950   6473   4839    330    788    -50
ATOM    574  CD1 LEU A 142      14.476  -0.309   4.494  1.00 45.02           C  
ANISOU  574  CD1 LEU A 142     5939   6357   4808    396    831      0
ATOM    575  CD2 LEU A 142      15.532  -1.243   6.684  1.00 43.34           C  
ANISOU  575  CD2 LEU A 142     5749   6090   4630    317    808   -196
ATOM    576  H   LEU A 142      13.227  -4.616   4.405  1.00 43.48           H  
ATOM    577  HA  LEU A 142      14.211  -3.596   7.084  1.00 45.49           H  
ATOM    578  HB3 LEU A 142      12.980  -1.635   6.744  1.00 46.08           H  
ATOM    579  HB2 LEU A 142      12.654  -1.997   5.014  1.00 46.08           H  
ATOM    580  HG  LEU A 142      15.185  -2.190   4.756  1.00 45.43           H  
ATOM    581 HD11 LEU A 142      14.019   0.577   4.935  1.00 45.02           H  
ATOM    582 HD12 LEU A 142      15.433   0.031   4.097  1.00 45.02           H  
ATOM    583 HD13 LEU A 142      13.720  -0.603   3.767  1.00 45.02           H  
ATOM    584 HD21 LEU A 142      16.526  -1.687   6.642  1.00 43.34           H  
ATOM    585 HD22 LEU A 142      15.714  -0.168   6.704  1.00 43.34           H  
ATOM    586 HD23 LEU A 142      15.042  -1.519   7.618  1.00 43.34           H  
ATOM    587  N   PRO A 143      12.309  -5.033   8.065  1.00 49.70           N  
ANISOU  587  N   PRO A 143     5958   7678   5246    311    519    335
ATOM    588  CA  PRO A 143      11.151  -5.807   8.440  1.00 52.47           C  
ANISOU  588  CA  PRO A 143     6023   8350   5564    276    366    423
ATOM    589  C   PRO A 143       9.960  -5.098   9.048  1.00 55.23           C  
ANISOU  589  C   PRO A 143     6321   8749   5913    253    309    299
ATOM    590  O   PRO A 143       8.917  -5.711   9.278  1.00 65.01           O  
ANISOU  590  O   PRO A 143     7431  10129   7141    196    218    327
ATOM    591  CB  PRO A 143      11.759  -6.887   9.375  1.00 55.08           C  
ANISOU  591  CB  PRO A 143     6168   8889   5871    316    314    520
ATOM    592  CG  PRO A 143      12.974  -6.197  10.064  1.00 55.58           C  
ANISOU  592  CG  PRO A 143     6410   8741   5965    368    448    530
ATOM    593  CD  PRO A 143      13.399  -5.169   8.997  1.00 61.88           C  
ANISOU  593  CD  PRO A 143     7494   9215   6801    368    572    353
ATOM    594  HA  PRO A 143      10.781  -6.409   7.610  1.00 52.47           H  
ATOM    595  HB3 PRO A 143      11.984  -7.865   8.948  1.00 55.08           H  
ATOM    596  HB2 PRO A 143      11.029  -7.079  10.161  1.00 55.08           H  
ATOM    597  HG3 PRO A 143      13.727  -6.926  10.365  1.00 55.58           H  
ATOM    598  HG2 PRO A 143      12.715  -5.672  10.984  1.00 55.58           H  
ATOM    599  HD2 PRO A 143      13.590  -4.176   9.405  1.00 61.88           H  
ATOM    600  HD3 PRO A 143      14.255  -5.628   8.502  1.00 61.88           H  
ATOM    601  N   GLN A 144      10.070  -3.817   9.322  1.00 51.41           N  
ANISOU  601  N   GLN A 144     5920   8164   5448    284    357    172
ATOM    602  CA  GLN A 144       8.916  -3.018   9.791  1.00 52.60           C  
ANISOU  602  CA  GLN A 144     5972   8419   5596    252    282     86
ATOM    603  C   GLN A 144       7.903  -2.753   8.768  1.00 51.32           C  
ANISOU  603  C   GLN A 144     6013   8003   5485    237    365    -29
ATOM    604  O   GLN A 144       6.924  -2.195   9.161  1.00 47.29           O  
ANISOU  604  O   GLN A 144     5413   7579   4976    199    297    -73
ATOM    605  CB  GLN A 144       9.412  -1.722  10.448  1.00  0.00           C  
ATOM    606  CG  GLN A 144      10.084  -0.632   9.593  1.00  0.00           C  
ATOM    607  CD  GLN A 144      11.503  -0.828   9.060  1.00  0.00           C  
ATOM    608  OE1 GLN A 144      12.088  -1.913   9.191  1.00  0.00           O  
ATOM    609  NE2 GLN A 144      12.026   0.236   8.420  1.00  0.00           N  
ATOM    610  H   GLN A 144      10.878  -3.211   9.343  1.00 51.41           H  
ATOM    611  HA  GLN A 144       8.347  -3.478  10.598  1.00 52.60           H  
ATOM    612  HB3 GLN A 144      10.205  -2.032  11.129  1.00  0.00           H  
ATOM    613  HB2 GLN A 144       8.699  -1.268  11.136  1.00  0.00           H  
ATOM    614  HG3 GLN A 144      10.100   0.335  10.096  1.00  0.00           H  
ATOM    615  HG2 GLN A 144       9.500  -0.351   8.716  1.00  0.00           H  
ATOM    616 HE22 GLN A 144      12.956   0.066   8.065  1.00  0.00           H  
ATOM    617 HE21 GLN A 144      11.617   1.158   8.470  1.00  0.00           H  
ATOM    618  N   VAL A 145       8.112  -3.138   7.475  1.00 50.32           N  
ANISOU  618  N   VAL A 145     6149   7575   5397    256    503    -73
ATOM    619  CA  VAL A 145       7.158  -3.089   6.323  1.00 41.08           C  
ANISOU  619  CA  VAL A 145     5174   6166   4270    234    583   -167
ATOM    620  C   VAL A 145       6.588  -4.537   6.292  1.00 43.23           C  
ANISOU  620  C   VAL A 145     5435   6460   4530    206    530   -146
ATOM    621  O   VAL A 145       7.249  -5.507   5.830  1.00 53.08           O  
ANISOU  621  O   VAL A 145     6719   7694   5756    197    527    -90
ATOM    622  CB  VAL A 145       7.890  -2.763   5.010  1.00 45.88           C  
ANISOU  622  CB  VAL A 145     6011   6503   4918    208    715   -232
ATOM    623  CG1 VAL A 145       6.879  -2.780   3.836  1.00 42.41           C  
ANISOU  623  CG1 VAL A 145     5659   5932   4522    134    736   -332
ATOM    624  CG2 VAL A 145       8.583  -1.402   5.103  1.00 50.16           C  
ANISOU  624  CG2 VAL A 145     6543   7034   5483    226    769   -269
ATOM    625  H   VAL A 145       8.950  -3.617   7.178  1.00 50.32           H  
ATOM    626  HA  VAL A 145       6.413  -2.334   6.574  1.00 41.08           H  
ATOM    627  HB  VAL A 145       8.717  -3.468   4.917  1.00 45.88           H  
ATOM    628 HG11 VAL A 145       6.477  -3.785   3.711  1.00 42.41           H  
ATOM    629 HG12 VAL A 145       5.964  -2.231   4.057  1.00 42.41           H  
ATOM    630 HG13 VAL A 145       7.378  -2.482   2.913  1.00 42.41           H  
ATOM    631 HG21 VAL A 145       9.381  -1.270   5.834  1.00 50.16           H  
ATOM    632 HG22 VAL A 145       8.972  -0.988   4.174  1.00 50.16           H  
ATOM    633 HG23 VAL A 145       7.841  -0.743   5.552  1.00 50.16           H  
ATOM    634  N   MET A 146       5.392  -4.669   6.770  1.00 39.66           N  
ANISOU  634  N   MET A 146     4937   6039   4092    186    494   -192
ATOM    635  CA  MET A 146       4.655  -5.999   6.809  1.00 42.23           C  
ANISOU  635  CA  MET A 146     5237   6396   4413    158    444   -184
ATOM    636  C   MET A 146       3.562  -6.089   5.680  1.00 42.53           C  
ANISOU  636  C   MET A 146     5505   6174   4482    156    537   -244
ATOM    637  O   MET A 146       2.927  -7.138   5.499  1.00 48.84           O  
ANISOU  637  O   MET A 146     6248   7020   5290    143    498   -267
ATOM    638  CB  MET A 146       3.884  -6.120   8.163  1.00 42.69           C  
ANISOU  638  CB  MET A 146     5003   6758   4458    116    303   -178
ATOM    639  CG  MET A 146       4.856  -5.835   9.342  1.00 50.27           C  
ANISOU  639  CG  MET A 146     5709   8014   5376     96    190    -98
ATOM    640  SD  MET A 146       4.313  -6.245  11.004  1.00 66.35           S  
ANISOU  640  SD  MET A 146     7698  10123   7388     65    159      9
ATOM    641  CE  MET A 146       5.687  -5.732  12.052  1.00 68.12           C  
ANISOU  641  CE  MET A 146     7712  10601   7570     66     83    130
ATOM    642  H   MET A 146       4.800  -3.900   7.049  1.00 39.66           H  
ATOM    643  HA  MET A 146       5.363  -6.824   6.732  1.00 42.23           H  
ATOM    644  HB3 MET A 146       3.425  -7.085   8.381  1.00 42.69           H  
ATOM    645  HB2 MET A 146       3.058  -5.410   8.177  1.00 42.69           H  
ATOM    646  HG3 MET A 146       5.206  -4.802   9.336  1.00 50.27           H  
ATOM    647  HG2 MET A 146       5.783  -6.371   9.136  1.00 50.27           H  
ATOM    648  HE1 MET A 146       6.482  -6.405  11.728  1.00 68.12           H  
ATOM    649  HE2 MET A 146       5.939  -4.693  11.841  1.00 68.12           H  
ATOM    650  HE3 MET A 146       5.583  -6.057  13.087  1.00 68.12           H  
ATOM    651  N   MET A 147       3.341  -4.884   5.010  1.00 38.87           N  
ANISOU  651  N   MET A 147     5257   5474   4038    120    649   -286
ATOM    652  CA  MET A 147       2.492  -4.674   3.852  1.00 36.62           C  
ANISOU  652  CA  MET A 147     4942   5166   3806     62    618   -379
ATOM    653  C   MET A 147       3.083  -5.361   2.640  1.00 43.68           C  
ANISOU  653  C   MET A 147     5903   6026   4668    151    585   -346
ATOM    654  O   MET A 147       4.348  -5.166   2.489  1.00 45.38           O  
ANISOU  654  O   MET A 147     6124   6264   4854    131    576   -308
ATOM    655  CB  MET A 147       2.236  -3.174   3.510  1.00 42.62           C  
ANISOU  655  CB  MET A 147     5720   5902   4573    177    637   -409
ATOM    656  CG  MET A 147       3.308  -2.187   2.991  1.00 36.13           C  
ANISOU  656  CG  MET A 147     5074   4857   3795    253    666   -341
ATOM    657  SD  MET A 147       2.818  -1.287   1.465  1.00 46.19           S  
ANISOU  657  SD  MET A 147     6464   5954   5132    282    736   -342
ATOM    658  CE  MET A 147       3.873  -2.200   0.201  1.00 42.66           C  
ANISOU  658  CE  MET A 147     6148   5340   4722    265    765   -324
ATOM    659  H   MET A 147       3.879  -4.062   5.243  1.00 38.87           H  
ATOM    660  HA  MET A 147       1.522  -5.051   4.175  1.00 36.62           H  
ATOM    661  HB3 MET A 147       1.760  -2.723   4.381  1.00 42.62           H  
ATOM    662  HB2 MET A 147       1.470  -3.188   2.735  1.00 42.62           H  
ATOM    663  HG3 MET A 147       4.151  -2.773   2.625  1.00 36.13           H  
ATOM    664  HG2 MET A 147       3.763  -1.566   3.763  1.00 36.13           H  
ATOM    665  HE1 MET A 147       4.925  -2.160   0.485  1.00 42.66           H  
ATOM    666  HE2 MET A 147       3.671  -3.269   0.132  1.00 42.66           H  
ATOM    667  HE3 MET A 147       3.762  -1.818  -0.814  1.00 42.66           H  
ATOM    668  N   ILE A 148       2.311  -6.134   1.845  1.00 46.16           N  
ANISOU  668  N   ILE A 148     6355   6156   5028    215    586   -324
ATOM    669  CA  ILE A 148       2.605  -6.908   0.568  1.00 40.50           C  
ANISOU  669  CA  ILE A 148     5816   5233   4338    252    583   -264
ATOM    670  C   ILE A 148       2.902  -5.927  -0.602  1.00 37.44           C  
ANISOU  670  C   ILE A 148     5645   4568   4011    292    639   -205
ATOM    671  O   ILE A 148       2.036  -5.192  -1.107  1.00 35.28           O  
ANISOU  671  O   ILE A 148     5470   4172   3761    294    674   -185
ATOM    672  CB  ILE A 148       1.504  -7.921   0.280  1.00 42.68           C  
ANISOU  672  CB  ILE A 148     6098   5514   4604    243    558   -272
ATOM    673  CG1 ILE A 148       1.594  -9.211   1.085  1.00 43.87           C  
ANISOU  673  CG1 ILE A 148     6030   5959   4679    164    512   -321
ATOM    674  CG2 ILE A 148       1.506  -8.367  -1.188  1.00 41.64           C  
ANISOU  674  CG2 ILE A 148     6175   5149   4499    278    561   -207
ATOM    675  CD1 ILE A 148       1.123  -9.080   2.499  1.00 43.35           C  
ANISOU  675  CD1 ILE A 148     5938   5935   4597    141    489   -340
ATOM    676  H   ILE A 148       1.340  -6.012   2.094  1.00 46.16           H  
ATOM    677  HA  ILE A 148       3.480  -7.469   0.897  1.00 40.50           H  
ATOM    678  HB  ILE A 148       0.609  -7.317   0.428  1.00 42.68           H  
ATOM    679 HG13 ILE A 148       2.630  -9.546   1.027  1.00 43.87           H  
ATOM    680 HG12 ILE A 148       1.025 -10.023   0.631  1.00 43.87           H  
ATOM    681 HG21 ILE A 148       1.276  -7.490  -1.792  1.00 41.64           H  
ATOM    682 HG22 ILE A 148       2.418  -8.741  -1.653  1.00 41.64           H  
ATOM    683 HG23 ILE A 148       0.618  -8.967  -1.386  1.00 41.64           H  
ATOM    684 HD11 ILE A 148       1.113 -10.018   3.055  1.00 43.35           H  
ATOM    685 HD12 ILE A 148       1.675  -8.329   3.063  1.00 43.35           H  
ATOM    686 HD13 ILE A 148       0.083  -8.768   2.400  1.00 43.35           H  
ATOM    687  N   LEU A 149       4.162  -5.962  -1.031  1.00 42.29           N  
ANISOU  687  N   LEU A 149     6330   5101   4636    313    655   -170
ATOM    688  CA  LEU A 149       4.596  -5.191  -2.144  1.00 39.34           C  
ANISOU  688  CA  LEU A 149     6137   4512   4297    330    714   -110
ATOM    689  C   LEU A 149       4.459  -6.063  -3.468  1.00 37.27           C  
ANISOU  689  C   LEU A 149     6071   4064   4026    339    722    -32
ATOM    690  O   LEU A 149       4.956  -7.192  -3.482  1.00 39.26           O  
ANISOU  690  O   LEU A 149     6347   4310   4260    346    677    -19
ATOM    691  CB  LEU A 149       6.065  -4.706  -1.886  1.00 40.39           C  
ANISOU  691  CB  LEU A 149     6268   4642   4435    349    729   -101
ATOM    692  CG  LEU A 149       6.760  -3.842  -2.991  1.00 40.09           C  
ANISOU  692  CG  LEU A 149     6358   4454   4420    354    799    -60
ATOM    693  CD1 LEU A 149       6.115  -2.422  -3.184  1.00 36.21           C  
ANISOU  693  CD1 LEU A 149     5796   4014   3949    332    838   -109
ATOM    694  CD2 LEU A 149       8.233  -3.549  -2.681  1.00 26.38           C  
ANISOU  694  CD2 LEU A 149     4621   2717   2686    381    807    -50
ATOM    695  H   LEU A 149       4.786  -6.574  -0.526  1.00 42.29           H  
ATOM    696  HA  LEU A 149       3.975  -4.299  -2.236  1.00 39.34           H  
ATOM    697  HB3 LEU A 149       6.684  -5.573  -1.655  1.00 40.39           H  
ATOM    698  HB2 LEU A 149       5.960  -4.116  -0.975  1.00 40.39           H  
ATOM    699  HG  LEU A 149       6.665  -4.259  -3.994  1.00 40.09           H  
ATOM    700 HD11 LEU A 149       6.697  -1.503  -3.112  1.00 36.21           H  
ATOM    701 HD12 LEU A 149       5.709  -2.331  -4.191  1.00 36.21           H  
ATOM    702 HD13 LEU A 149       5.295  -2.425  -2.466  1.00 36.21           H  
ATOM    703 HD21 LEU A 149       8.852  -4.347  -3.091  1.00 26.38           H  
ATOM    704 HD22 LEU A 149       8.680  -2.660  -3.125  1.00 26.38           H  
ATOM    705 HD23 LEU A 149       8.302  -3.531  -1.593  1.00 26.38           H  
ATOM    706  N   VAL A 150       3.805  -5.473  -4.537  1.00 40.39           N  
ANISOU  706  N   VAL A 150     6598   4329   4418    334    781     16
ATOM    707  CA  VAL A 150       3.719  -6.016  -5.869  1.00 40.03           C  
ANISOU  707  CA  VAL A 150     6733   4147   4331    342    797     92
ATOM    708  C   VAL A 150       4.591  -5.154  -6.796  1.00 40.24           C  
ANISOU  708  C   VAL A 150     6826   4123   4340    340    835    110
ATOM    709  O   VAL A 150       4.943  -4.013  -6.511  1.00 38.34           O  
ANISOU  709  O   VAL A 150     6592   3860   4114    330    900    109
ATOM    710  CB  VAL A 150       2.207  -5.989  -6.410  1.00 43.63           C  
ANISOU  710  CB  VAL A 150     7233   4566   4777    334    826    102
ATOM    711  CG1 VAL A 150       1.336  -7.092  -5.896  1.00 44.69           C  
ANISOU  711  CG1 VAL A 150     7432   4673   4876    343    804    114
ATOM    712  CG2 VAL A 150       1.463  -4.630  -6.212  1.00 40.03           C  
ANISOU  712  CG2 VAL A 150     6644   4224   4342    333    774     43
ATOM    713  H   VAL A 150       3.711  -4.467  -4.543  1.00 40.39           H  
ATOM    714  HA  VAL A 150       4.051  -7.054  -5.908  1.00 40.03           H  
ATOM    715  HB  VAL A 150       2.205  -6.124  -7.491  1.00 43.63           H  
ATOM    716 HG11 VAL A 150       1.148  -6.989  -4.827  1.00 44.69           H  
ATOM    717 HG12 VAL A 150       0.360  -7.255  -6.353  1.00 44.69           H  
ATOM    718 HG13 VAL A 150       1.851  -8.048  -5.801  1.00 44.69           H  
ATOM    719 HG21 VAL A 150       1.858  -3.901  -6.919  1.00 40.03           H  
ATOM    720 HG22 VAL A 150       0.407  -4.727  -6.466  1.00 40.03           H  
ATOM    721 HG23 VAL A 150       1.484  -4.353  -5.158  1.00 40.03           H  
ATOM    722  N   PRO A 151       4.856  -5.689  -7.971  1.00 36.80           N  
ANISOU  722  N   PRO A 151     6439   3674   3870    349    801    117
ATOM    723  CA  PRO A 151       5.428  -4.899  -9.050  1.00 34.90           C  
ANISOU  723  CA  PRO A 151     6278   3386   3597    353    849    122
ATOM    724  C   PRO A 151       4.606  -3.635  -9.335  1.00 35.93           C  
ANISOU  724  C   PRO A 151     6462   3470   3721    341    925    124
ATOM    725  O   PRO A 151       3.467  -3.700  -9.796  1.00 35.76           O  
ANISOU  725  O   PRO A 151     6463   3438   3688    339    922    127
ATOM    726  CB  PRO A 151       5.591  -5.885 -10.170  1.00 33.55           C  
ANISOU  726  CB  PRO A 151     6178   3197   3371    367    802    123
ATOM    727  CG  PRO A 151       5.575  -7.247  -9.556  1.00 36.12           C  
ANISOU  727  CG  PRO A 151     6429   3575   3719    364    721    118
ATOM    728  CD  PRO A 151       4.777  -7.108  -8.232  1.00 36.57           C  
ANISOU  728  CD  PRO A 151     6412   3662   3820    357    727    115
ATOM    729  HA  PRO A 151       6.438  -4.598  -8.774  1.00 34.90           H  
ATOM    730  HB3 PRO A 151       6.521  -5.748 -10.721  1.00 33.55           H  
ATOM    731  HB2 PRO A 151       4.903  -5.664 -10.986  1.00 33.55           H  
ATOM    732  HG3 PRO A 151       6.617  -7.507  -9.369  1.00 36.12           H  
ATOM    733  HG2 PRO A 151       5.215  -7.974 -10.284  1.00 36.12           H  
ATOM    734  HD2 PRO A 151       3.746  -7.435  -8.359  1.00 36.57           H  
ATOM    735  HD3 PRO A 151       5.285  -7.725  -7.491  1.00 36.57           H  
ATOM    736  N   GLY A 152       5.253  -2.499  -9.259  1.00 35.80           N  
ANISOU  736  N   GLY A 152     6469   3421   3713    335    999    122
ATOM    737  CA  GLY A 152       4.534  -1.218  -9.634  1.00 37.38           C  
ANISOU  737  CA  GLY A 152     6716   3572   3914    316   1084    119
ATOM    738  C   GLY A 152       3.638  -0.667  -8.584  1.00 30.62           C  
ANISOU  738  C   GLY A 152     5791   2728   3114    289   1127    109
ATOM    739  O   GLY A 152       2.898   0.268  -8.911  1.00 38.41           O  
ANISOU  739  O   GLY A 152     6802   3676   4115    267   1210     95
ATOM    740  H   GLY A 152       6.249  -2.539  -9.098  1.00 35.80           H  
ATOM    741  HA3 GLY A 152       3.852  -1.474 -10.444  1.00 37.38           H  
ATOM    742  HA2 GLY A 152       5.194  -0.476 -10.082  1.00 37.38           H  
ATOM    743  N   GLN A 153       3.760  -1.043  -7.332  1.00 29.97           N  
ANISOU  743  N   GLN A 153     5619   2704   3064    289   1074    101
ATOM    744  CA  GLN A 153       3.142  -0.321  -6.140  1.00 32.17           C  
ANISOU  744  CA  GLN A 153     5765   3057   3402    268   1079     38
ATOM    745  C   GLN A 153       4.201   0.669  -5.628  1.00 33.76           C  
ANISOU  745  C   GLN A 153     5872   3316   3639    275   1088    -12
ATOM    746  O   GLN A 153       5.374   0.249  -5.539  1.00 33.63           O  
ANISOU  746  O   GLN A 153     5850   3312   3615    303   1059     -2
ATOM    747  CB  GLN A 153       2.777  -1.561  -5.191  1.00 33.84           C  
ANISOU  747  CB  GLN A 153     5866   3363   3627    275   1001      8
ATOM    748  CG  GLN A 153       2.051  -1.039  -3.972  1.00 46.45           C  
ANISOU  748  CG  GLN A 153     7326   5064   5260    252   1001    -68
ATOM    749  CD  GLN A 153       1.463  -2.136  -3.133  1.00 45.84           C  
ANISOU  749  CD  GLN A 153     7132   5109   5178    259    926   -107
ATOM    750  OE1 GLN A 153       2.090  -3.174  -3.160  1.00 38.87           O  
ANISOU  750  OE1 GLN A 153     6267   4226   4275    280    874    -80
ATOM    751  NE2 GLN A 153       0.386  -1.824  -2.449  1.00 49.88           N  
ANISOU  751  NE2 GLN A 153     7513   5738   5700    238    920   -179
ATOM    752  H   GLN A 153       4.321  -1.816  -7.004  1.00 29.97           H  
ATOM    753  HA  GLN A 153       2.322   0.358  -6.375  1.00 32.17           H  
ATOM    754  HB3 GLN A 153       3.722  -2.051  -4.956  1.00 33.84           H  
ATOM    755  HB2 GLN A 153       2.103  -2.248  -5.702  1.00 33.84           H  
ATOM    756  HG3 GLN A 153       1.208  -0.425  -4.289  1.00 46.45           H  
ATOM    757  HG2 GLN A 153       2.591  -0.262  -3.430  1.00 46.45           H  
ATOM    758 HE22 GLN A 153       0.162  -2.438  -1.679  1.00 49.88           H  
ATOM    759 HE21 GLN A 153      -0.114  -0.978  -2.684  1.00 49.88           H  
ATOM    760  N   THR A 154       3.766   1.921  -5.416  1.00 36.29           N  
ANISOU  760  N   THR A 154     5206   4231   4350    -72    -62   -271
ATOM    761  CA  THR A 154       4.543   2.863  -4.599  1.00 31.64           C  
ANISOU  761  CA  THR A 154     4604   3636   3782    -37    -36   -221
ATOM    762  C   THR A 154       4.721   2.403  -3.148  1.00 28.74           C  
ANISOU  762  C   THR A 154     4219   3314   3387      6    -61   -178
ATOM    763  O   THR A 154       3.791   1.904  -2.508  1.00 28.96           O  
ANISOU  763  O   THR A 154     4248   3388   3369     18   -116   -190
ATOM    764  CB  THR A 154       3.916   4.253  -4.675  1.00 35.95           C  
ANISOU  764  CB  THR A 154     5159   4177   4322    -39    -51   -233
ATOM    765  OG1 THR A 154       3.707   4.775  -5.989  1.00 38.44           O  
ANISOU  765  OG1 THR A 154     5494   4450   4663    -83    -20   -273
ATOM    766  CG2 THR A 154       4.711   5.322  -3.873  1.00 37.90           C  
ANISOU  766  CG2 THR A 154     5386   4419   4596      2    -33   -187
ATOM    767  H   THR A 154       2.786   2.140  -5.525  1.00 36.29           H  
ATOM    768  HA  THR A 154       5.466   2.975  -5.167  1.00 31.64           H  
ATOM    769  HB  THR A 154       2.921   4.236  -4.232  1.00 35.95           H  
ATOM    770  HG1 THR A 154       2.863   4.464  -6.322  1.00 38.44           H  
ATOM    771 HG21 THR A 154       4.263   6.281  -4.133  1.00 37.90           H  
ATOM    772 HG22 THR A 154       4.727   5.055  -2.817  1.00 37.90           H  
ATOM    773 HG23 THR A 154       5.731   5.423  -4.243  1.00 37.90           H  
ATOM    774  N   LEU A 155       5.919   2.456  -2.597  1.00 32.52           N  
ANISOU  774  N   LEU A 155     4687   3777   3893     30    -23   -129
ATOM    775  CA  LEU A 155       6.232   2.182  -1.182  1.00 31.90           C  
ANISOU  775  CA  LEU A 155     4599   3735   3786     68    -40    -85
ATOM    776  C   LEU A 155       6.761   3.493  -0.483  1.00 32.72           C  
ANISOU  776  C   LEU A 155     4700   3831   3900    111    -47    -41
ATOM    777  O   LEU A 155       7.900   3.811  -0.764  1.00 37.46           O  
ANISOU  777  O   LEU A 155     5302   4385   4545    119     -9    -15
ATOM    778  CB  LEU A 155       7.175   1.025  -0.959  1.00 28.22           C  
ANISOU  778  CB  LEU A 155     4130   3257   3335     58      5    -62
ATOM    779  CG  LEU A 155       7.473   0.597   0.546  1.00 26.83           C  
ANISOU  779  CG  LEU A 155     3950   3124   3121     86     -6    -24
ATOM    780  CD1 LEU A 155       6.303   0.352   1.473  1.00 33.79           C  
ANISOU  780  CD1 LEU A 155     4820   4067   3950     94    -63    -56
ATOM    781  CD2 LEU A 155       8.318  -0.718   0.447  1.00 32.51           C  
ANISOU  781  CD2 LEU A 155     4669   3830   3852     61     46    -10
ATOM    782  H   LEU A 155       6.668   2.885  -3.120  1.00 32.52           H  
ATOM    783  HA  LEU A 155       5.319   1.875  -0.672  1.00 31.90           H  
ATOM    784  HB3 LEU A 155       8.090   1.137  -1.539  1.00 28.22           H  
ATOM    785  HB2 LEU A 155       6.738   0.202  -1.524  1.00 28.22           H  
ATOM    786  HG  LEU A 155       8.231   1.306   0.879  1.00 26.83           H  
ATOM    787 HD11 LEU A 155       5.343   0.355   0.957  1.00 33.79           H  
ATOM    788 HD12 LEU A 155       6.404  -0.561   2.060  1.00 33.79           H  
ATOM    789 HD13 LEU A 155       6.246   1.187   2.171  1.00 33.79           H  
ATOM    790 HD21 LEU A 155       7.678  -1.467  -0.018  1.00 32.51           H  
ATOM    791 HD22 LEU A 155       9.267  -0.709  -0.090  1.00 32.51           H  
ATOM    792 HD23 LEU A 155       8.609  -1.047   1.445  1.00 32.51           H  
ATOM    793  N   PRO A 156       5.853   4.278   0.236  1.00 26.42           N  
ANISOU  793  N   PRO A 156     3899   3075   3064    141    -99    -34
ATOM    794  CA  PRO A 156       6.366   5.370   1.103  1.00 26.20           C  
ANISOU  794  CA  PRO A 156     3867   3042   3047    186   -112      8
ATOM    795  C   PRO A 156       6.860   4.768   2.457  1.00 31.86           C  
ANISOU  795  C   PRO A 156     4588   3777   3740    220   -117     60
ATOM    796  O   PRO A 156       6.308   3.824   2.998  1.00 30.33           O  
ANISOU  796  O   PRO A 156     4394   3626   3503    219   -135     57
ATOM    797  CB  PRO A 156       5.125   6.229   1.262  1.00 25.88           C  
ANISOU  797  CB  PRO A 156     3822   3038   2972    194   -168    -15
ATOM    798  CG  PRO A 156       3.988   5.269   1.274  1.00 28.09           C  
ANISOU  798  CG  PRO A 156     4111   3354   3208    164   -198    -57
ATOM    799  CD  PRO A 156       4.443   4.042   0.450  1.00 31.42           C  
ANISOU  799  CD  PRO A 156     4534   3761   3644    138   -155    -64
ATOM    800  HA  PRO A 156       7.087   5.959   0.536  1.00 26.20           H  
ATOM    801  HB3 PRO A 156       5.044   6.922   0.425  1.00 25.88           H  
ATOM    802  HB2 PRO A 156       5.084   6.919   2.105  1.00 25.88           H  
ATOM    803  HG3 PRO A 156       3.108   5.734   0.829  1.00 28.09           H  
ATOM    804  HG2 PRO A 156       3.827   4.861   2.272  1.00 28.09           H  
ATOM    805  HD2 PRO A 156       4.179   3.173   1.052  1.00 31.42           H  
ATOM    806  HD3 PRO A 156       3.895   3.984  -0.491  1.00 31.42           H  
ATOM    807  N   LEU A 157       8.010   5.372   2.984  1.00 30.21           N  
ANISOU  807  N   LEU A 157     4384   3533   3562    251   -103    104
ATOM    808  CA  LEU A 157       8.812   4.810   4.000  1.00 30.59           C  
ANISOU  808  CA  LEU A 157     4449   3586   3588    276   -100    157
ATOM    809  C   LEU A 157       9.635   5.997   4.552  1.00 31.68           C  
ANISOU  809  C   LEU A 157     4593   3709   3736    329   -131    201
ATOM    810  O   LEU A 157       9.930   6.933   3.830  1.00 31.37           O  
ANISOU  810  O   LEU A 157     4544   3630   3744    344   -131    197
ATOM    811  CB  LEU A 157       9.698   3.748   3.350  1.00 30.94           C  
ANISOU  811  CB  LEU A 157     4509   3587   3660    248    -42    173
ATOM    812  CG  LEU A 157      10.613   2.962   4.279  1.00 35.24           C  
ANISOU  812  CG  LEU A 157     5047   4150   4193    197    -13    133
ATOM    813  CD1 LEU A 157       9.699   2.203   5.276  1.00 36.84           C  
ANISOU  813  CD1 LEU A 157     5264   4302   4431    167     45    149
ATOM    814  CD2 LEU A 157      11.719   2.198   3.573  1.00 33.71           C  
ANISOU  814  CD2 LEU A 157     4848   4022   3940    198    -36    129
ATOM    815  H   LEU A 157       8.410   6.165   2.503  1.00 30.21           H  
ATOM    816  HA  LEU A 157       8.181   4.449   4.812  1.00 30.59           H  
ATOM    817  HB3 LEU A 157      10.255   4.235   2.550  1.00 30.94           H  
ATOM    818  HB2 LEU A 157       9.142   2.978   2.814  1.00 30.94           H  
ATOM    819  HG  LEU A 157      11.156   3.715   4.851  1.00 35.24           H  
ATOM    820 HD11 LEU A 157       9.765   2.708   6.240  1.00 36.84           H  
ATOM    821 HD12 LEU A 157       8.680   2.187   4.889  1.00 36.84           H  
ATOM    822 HD13 LEU A 157      10.007   1.167   5.413  1.00 36.84           H  
ATOM    823 HD21 LEU A 157      12.685   2.221   4.078  1.00 33.71           H  
ATOM    824 HD22 LEU A 157      11.524   1.126   3.564  1.00 33.71           H  
ATOM    825 HD23 LEU A 157      12.036   2.517   2.580  1.00 33.71           H  
ATOM    826  N   GLN A 158       9.731   6.052   5.893  1.00 26.29           N  
ANISOU  826  N   GLN A 158     3926   3057   3007    358   -157    239
ATOM    827  CA  GLN A 158      10.533   7.058   6.592  1.00 23.90           C  
ANISOU  827  CA  GLN A 158     3634   2743   2703    413   -196    283
ATOM    828  C   GLN A 158      11.094   6.233   7.787  1.00 33.89           C  
ANISOU  828  C   GLN A 158     4938   4002   3937    422   -184    336
ATOM    829  O   GLN A 158      10.396   5.410   8.368  1.00 33.22           O  
ANISOU  829  O   GLN A 158     4859   3968   3795    416   -190    341
ATOM    830  CB  GLN A 158       9.773   8.298   6.920  1.00 30.39           C  
ANISOU  830  CB  GLN A 158     4440   3619   3486    441   -257    272
ATOM    831  CG  GLN A 158       8.874   8.257   8.194  1.00 35.72           C  
ANISOU  831  CG  GLN A 158     5107   4274   4190    488   -298    288
ATOM    832  CD  GLN A 158       8.102   9.531   8.311  1.00 32.15           C  
ANISOU  832  CD  GLN A 158     4633   3870   3712    499   -349    260
ATOM    833  OE1 GLN A 158       8.674  10.633   8.092  1.00 29.89           O  
ANISOU  833  OE1 GLN A 158     4338   3622   3398    466   -352    221
ATOM    834  NE2 GLN A 158       6.813   9.500   8.460  1.00 38.33           N  
ANISOU  834  NE2 GLN A 158     5409   4648   4506    546   -395    279
ATOM    835  H   GLN A 158       9.259   5.368   6.467  1.00 26.29           H  
ATOM    836  HA  GLN A 158      11.417   7.229   5.977  1.00 23.90           H  
ATOM    837  HB3 GLN A 158       9.128   8.508   6.066  1.00 30.39           H  
ATOM    838  HB2 GLN A 158      10.455   9.142   7.025  1.00 30.39           H  
ATOM    839  HG3 GLN A 158       9.433   8.108   9.118  1.00 35.72           H  
ATOM    840  HG2 GLN A 158       8.119   7.481   8.066  1.00 35.72           H  
ATOM    841 HE22 GLN A 158       6.311  10.371   8.551  1.00 38.33           H  
ATOM    842 HE21 GLN A 158       6.349   8.641   8.719  1.00 38.33           H  
ATOM    843  N   LEU A 159      12.375   6.516   8.147  1.00 32.38           N  
ANISOU  843  N   LEU A 159     4773   3747   3783    433   -166    373
ATOM    844  CA  LEU A 159      13.197   5.853   9.211  1.00 27.71           C  
ANISOU  844  CA  LEU A 159     4229   3136   3164    427   -144    424
ATOM    845  C   LEU A 159      13.797   6.952  10.110  1.00 29.10           C  
ANISOU  845  C   LEU A 159     4440   3283   3333    482   -190    477
ATOM    846  O   LEU A 159      14.182   7.975   9.526  1.00 31.05           O  
ANISOU  846  O   LEU A 159     4682   3482   3633    517   -216    480
ATOM    847  CB  LEU A 159      14.316   5.040   8.541  1.00 31.23           C  
ANISOU  847  CB  LEU A 159     4690   3522   3653    387    -87    425
ATOM    848  CG  LEU A 159      13.935   4.277   7.230  1.00 29.13           C  
ANISOU  848  CG  LEU A 159     4392   3281   3396    332    -44    370
ATOM    849  CD1 LEU A 159      14.023   5.260   6.028  1.00 35.39           C  
ANISOU  849  CD1 LEU A 159     5202   4012   4234    295      9    373
ATOM    850  CD2 LEU A 159      14.841   3.076   6.980  1.00 33.56           C  
ANISOU  850  CD2 LEU A 159     4948   3911   3893    307    -35    359
ATOM    851  H   LEU A 159      12.808   7.208   7.554  1.00 32.38           H  
ATOM    852  HA  LEU A 159      12.648   5.169   9.859  1.00 27.71           H  
ATOM    853  HB3 LEU A 159      14.635   4.338   9.312  1.00 31.23           H  
ATOM    854  HB2 LEU A 159      15.146   5.718   8.340  1.00 31.23           H  
ATOM    855  HG  LEU A 159      12.911   3.905   7.224  1.00 29.13           H  
ATOM    856 HD11 LEU A 159      14.456   4.721   5.185  1.00 35.39           H  
ATOM    857 HD12 LEU A 159      13.037   5.488   5.625  1.00 35.39           H  
ATOM    858 HD13 LEU A 159      14.615   6.163   6.180  1.00 35.39           H  
ATOM    859 HD21 LEU A 159      15.879   3.316   7.209  1.00 33.56           H  
ATOM    860 HD22 LEU A 159      14.462   2.217   7.533  1.00 33.56           H  
ATOM    861 HD23 LEU A 159      14.887   2.638   5.983  1.00 33.56           H  
ATOM    862  N   PHE A 160      13.920   6.718  11.377  1.00 33.53           N  
ANISOU  862  N   PHE A 160     5039   3871   3831    488   -199    516
ATOM    863  CA  PHE A 160      14.506   7.705  12.294  1.00 34.49           C  
ANISOU  863  CA  PHE A 160     5200   3973   3932    540   -250    567
ATOM    864  C   PHE A 160      15.193   7.032  13.509  1.00 35.88           C  
ANISOU  864  C   PHE A 160     5448   4109   4077    528   -230    624
ATOM    865  O   PHE A 160      15.829   7.732  14.325  1.00 37.33           O  
ANISOU  865  O   PHE A 160     5675   4240   4269    569   -270    668
ATOM    866  CB  PHE A 160      13.549   8.816  12.755  1.00 39.58           C  
ANISOU  866  CB  PHE A 160     5833   4690   4515    567   -294    565
ATOM    867  CG  PHE A 160      12.240   8.457  13.401  1.00 35.87           C  
ANISOU  867  CG  PHE A 160     5302   4267   4060    571   -317    509
ATOM    868  CD1 PHE A 160      11.142   7.896  12.697  1.00 35.14           C  
ANISOU  868  CD1 PHE A 160     5182   4245   3923    544   -308    472
ATOM    869  CD2 PHE A 160      12.211   8.533  14.786  1.00 39.50           C  
ANISOU  869  CD2 PHE A 160     5732   4698   4577    601   -349    492
ATOM    870  CE1 PHE A 160      10.065   7.439  13.437  1.00 39.02           C  
ANISOU  870  CE1 PHE A 160     5629   4773   4425    545   -336    423
ATOM    871  CE2 PHE A 160      11.063   8.089  15.477  1.00 40.40           C  
ANISOU  871  CE2 PHE A 160     5798   4853   4701    598   -367    443
ATOM    872  CZ  PHE A 160      10.006   7.479  14.842  1.00 36.22           C  
ANISOU  872  CZ  PHE A 160     5251   4388   4122    569   -363    411
ATOM    873  H   PHE A 160      13.724   5.792  11.729  1.00 33.53           H  
ATOM    874  HA  PHE A 160      15.314   8.206  11.761  1.00 34.49           H  
ATOM    875  HB3 PHE A 160      13.292   9.529  11.972  1.00 39.58           H  
ATOM    876  HB2 PHE A 160      14.107   9.486  13.409  1.00 39.58           H  
ATOM    877  HD1 PHE A 160      11.100   7.991  11.621  1.00 35.14           H  
ATOM    878  HD2 PHE A 160      12.964   9.008  15.397  1.00 39.50           H  
ATOM    879  HE1 PHE A 160       9.224   7.080  12.863  1.00 39.02           H  
ATOM    880  HE2 PHE A 160      11.102   8.202  16.550  1.00 40.40           H  
ATOM    881  HZ  PHE A 160       9.121   7.115  15.343  1.00 36.22           H  
ATOM    882  N   HIS A 161      15.192   5.695  13.657  1.00 37.82           N  
ANISOU  882  N   HIS A 161     5708   4376   4285    472   -172    624
ATOM    883  CA  HIS A 161      16.022   4.953  14.549  1.00 37.67           C  
ANISOU  883  CA  HIS A 161     5762   4327   4222    453   -151    680
ATOM    884  C   HIS A 161      17.494   4.994  13.864  1.00 37.09           C  
ANISOU  884  C   HIS A 161     5730   4163   4201    437   -130    705
ATOM    885  O   HIS A 161      17.585   4.741  12.689  1.00 43.60           O  
ANISOU  885  O   HIS A 161     6517   4963   5085    416   -102    670
ATOM    886  CB  HIS A 161      15.418   3.471  14.631  1.00 37.99           C  
ANISOU  886  CB  HIS A 161     5800   4431   4205    394    -92    664
ATOM    887  CG  HIS A 161      13.976   3.285  14.893  1.00 46.12           C  
ANISOU  887  CG  HIS A 161     6792   5549   5183    411   -117    635
ATOM    888  ND1 HIS A 161      13.313   2.045  14.722  1.00 53.20           N  
ANISOU  888  ND1 HIS A 161     7619   6504   6089    394   -107    571
ATOM    889  CD2 HIS A 161      13.104   4.103  15.456  1.00 52.24           C  
ANISOU  889  CD2 HIS A 161     7592   6360   5898    446   -157    661
ATOM    890  CE1 HIS A 161      12.030   2.285  15.025  1.00 54.01           C  
ANISOU  890  CE1 HIS A 161     7706   6676   6141    419   -142    558
ATOM    891  NE2 HIS A 161      11.826   3.531  15.533  1.00 49.49           N  
ANISOU  891  NE2 HIS A 161     7187   6091   5525    451   -171    612
ATOM    892  H   HIS A 161      14.640   5.010  13.162  1.00 37.82           H  
ATOM    893  HA  HIS A 161      15.985   5.454  15.516  1.00 37.67           H  
ATOM    894  HB3 HIS A 161      16.021   3.103  15.461  1.00 37.99           H  
ATOM    895  HB2 HIS A 161      15.631   2.877  13.742  1.00 37.99           H  
ATOM    896  HD1 HIS A 161      13.654   1.316  14.112  1.00 53.20           H  
ATOM    897  HD2 HIS A 161      13.177   5.158  15.673  1.00 52.24           H  
ATOM    898  HE1 HIS A 161      11.206   1.587  15.034  1.00 54.01           H  
ATOM    899  N   PRO A 162      18.568   5.340  14.629  1.00 42.51           N  
ANISOU  899  N   PRO A 162     6496   4793   4862    449   -148    766
ATOM    900  CA  PRO A 162      19.940   5.665  14.145  1.00 45.27           C  
ANISOU  900  CA  PRO A 162     6889   5045   5265    445   -146    792
ATOM    901  C   PRO A 162      20.560   4.662  13.173  1.00 42.91           C  
ANISOU  901  C   PRO A 162     6588   4735   4981    373    -70    775
ATOM    902  O   PRO A 162      21.360   5.168  12.337  1.00 39.60           O  
ANISOU  902  O   PRO A 162     6159   4256   4631    370    -61    761
ATOM    903  CB  PRO A 162      20.809   5.856  15.443  1.00 41.07           C  
ANISOU  903  CB  PRO A 162     6457   4465   4683    463   -182    863
ATOM    904  CG  PRO A 162      19.921   5.243  16.479  1.00 41.50           C  
ANISOU  904  CG  PRO A 162     6508   4592   4668    491   -214    871
ATOM    905  CD  PRO A 162      18.502   5.499  16.065  1.00 36.20           C  
ANISOU  905  CD  PRO A 162     5758   4016   3980    456   -166    814
ATOM    906  HA  PRO A 162      19.840   6.587  13.573  1.00 45.27           H  
ATOM    907  HB3 PRO A 162      21.001   6.921  15.578  1.00 41.07           H  
ATOM    908  HB2 PRO A 162      21.820   5.457  15.357  1.00 41.07           H  
ATOM    909  HG3 PRO A 162      20.158   5.546  17.499  1.00 41.50           H  
ATOM    910  HG2 PRO A 162      20.023   4.160  16.401  1.00 41.50           H  
ATOM    911  HD2 PRO A 162      17.915   4.813  16.676  1.00 36.20           H  
ATOM    912  HD3 PRO A 162      18.227   6.538  16.244  1.00 36.20           H  
ATOM    913  N   GLN A 163      20.456   3.330  13.337  1.00 41.11           N  
ANISOU  913  N   GLN A 163     6366   4562   4691    315    -14    774
ATOM    914  CA  GLN A 163      21.052   2.257  12.509  1.00 44.85           C  
ANISOU  914  CA  GLN A 163     6831   5032   5179    243     60    753
ATOM    915  C   GLN A 163      20.196   2.011  11.219  1.00 46.20           C  
ANISOU  915  C   GLN A 163     6920   5214   5419    242     73    688
ATOM    916  O   GLN A 163      20.778   1.794  10.131  1.00 41.70           O  
ANISOU  916  O   GLN A 163     6350   4589   4904    217     99    679
ATOM    917  CB  GLN A 163      21.262   1.003  13.416  1.00 47.98           C  
ANISOU  917  CB  GLN A 163     7226   5504   5500    186    115    746
ATOM    918  CG  GLN A 163      22.054   1.248  14.657  1.00 60.55           C  
ANISOU  918  CG  GLN A 163     8759   7192   7056    213     93    707
ATOM    919  CD  GLN A 163      23.441   1.942  14.545  1.00 66.56           C  
ANISOU  919  CD  GLN A 163     9482   8031   7775    154    154    665
ATOM    920  OE1 GLN A 163      23.745   3.082  14.930  1.00 54.96           O  
ANISOU  920  OE1 GLN A 163     7947   6634   6301    168    141    613
ATOM    921  NE2 GLN A 163      24.268   1.149  13.899  1.00 68.10           N  
ANISOU  921  NE2 GLN A 163     9719   8213   7941     87    217    685
ATOM    922  H   GLN A 163      20.017   3.027  14.194  1.00 41.11           H  
ATOM    923  HA  GLN A 163      22.016   2.530  12.080  1.00 44.85           H  
ATOM    924  HB3 GLN A 163      21.798   0.222  12.876  1.00 47.98           H  
ATOM    925  HB2 GLN A 163      20.306   0.579  13.723  1.00 47.98           H  
ATOM    926  HG3 GLN A 163      22.388   0.386  15.234  1.00 60.55           H  
ATOM    927  HG2 GLN A 163      21.472   1.846  15.358  1.00 60.55           H  
ATOM    928 HE22 GLN A 163      25.217   1.258  13.571  1.00 68.10           H  
ATOM    929 HE21 GLN A 163      23.849   0.281  13.599  1.00 68.10           H  
ATOM    930  N   GLU A 164      18.906   2.183  11.336  1.00 41.68           N  
ANISOU  930  N   GLU A 164     6282   4712   4843    267     51    643
ATOM    931  CA  GLU A 164      18.060   2.010  10.203  1.00 38.30           C  
ANISOU  931  CA  GLU A 164     5782   4300   4469    259     63    580
ATOM    932  C   GLU A 164      18.277   3.235   9.269  1.00 35.70           C  
ANISOU  932  C   GLU A 164     5443   3906   4214    301     29    574
ATOM    933  O   GLU A 164      18.563   2.954   8.106  1.00 37.37           O  
ANISOU  933  O   GLU A 164     5620   4097   4480    280     55    533
ATOM    934  CB  GLU A 164      16.584   2.024  10.652  1.00 44.21           C  
ANISOU  934  CB  GLU A 164     6475   5136   5186    275     40    537
ATOM    935  CG  GLU A 164      16.216   0.917  11.616  1.00 48.11           C  
ANISOU  935  CG  GLU A 164     6977   5700   5604    249     60    541
ATOM    936  CD  GLU A 164      14.722   0.782  11.908  1.00 56.12           C  
ANISOU  936  CD  GLU A 164     7941   6794   6587    275     22    500
ATOM    937  OE1 GLU A 164      13.791   1.256  11.255  1.00 48.09           O  
ANISOU  937  OE1 GLU A 164     6903   5776   5594    324    -31    491
ATOM    938  OE2 GLU A 164      14.505   0.114  12.960  1.00 55.71           O1-
ANISOU  938  OE2 GLU A 164     7870   6806   6491    246     45    474
ATOM    939  H   GLU A 164      18.394   2.551  12.126  1.00 41.68           H  
ATOM    940  HA  GLU A 164      18.451   1.128   9.695  1.00 38.30           H  
ATOM    941  HB3 GLU A 164      16.025   1.837   9.735  1.00 44.21           H  
ATOM    942  HB2 GLU A 164      16.170   3.003  10.892  1.00 44.21           H  
ATOM    943  HG3 GLU A 164      16.758   1.056  12.552  1.00 48.11           H  
ATOM    944  HG2 GLU A 164      16.606  -0.022  11.224  1.00 48.11           H  
ATOM    945  N   VAL A 165      18.203   4.438   9.786  1.00 39.36           N  
ANISOU  945  N   VAL A 165     5934   4337   4683    359    -28    609
ATOM    946  CA  VAL A 165      18.667   5.653   9.110  1.00 41.48           C  
ANISOU  946  CA  VAL A 165     6187   4547   5028    402    -62    596
ATOM    947  C   VAL A 165      20.019   5.539   8.362  1.00 37.89           C  
ANISOU  947  C   VAL A 165     5771   4005   4620    382    -38    614
ATOM    948  O   VAL A 165      20.011   5.756   7.120  1.00 36.22           O  
ANISOU  948  O   VAL A 165     5530   3753   4480    393    -37    580
ATOM    949  CB  VAL A 165      18.734   6.729  10.230  1.00 33.15           C  
ANISOU  949  CB  VAL A 165     5149   3479   3967    473   -136    626
ATOM    950  CG1 VAL A 165      19.533   8.027  10.016  1.00 49.43           C  
ANISOU  950  CG1 VAL A 165     7199   5469   6113    517   -170    614
ATOM    951  CG2 VAL A 165      17.391   7.147  10.756  1.00 34.13           C  
ANISOU  951  CG2 VAL A 165     5226   3685   4057    495   -164    601
ATOM    952  H   VAL A 165      18.028   4.567  10.772  1.00 39.36           H  
ATOM    953  HA  VAL A 165      17.899   6.066   8.454  1.00 41.48           H  
ATOM    954  HB  VAL A 165      19.333   6.247  11.002  1.00 33.15           H  
ATOM    955 HG11 VAL A 165      19.238   8.573   9.120  1.00 49.43           H  
ATOM    956 HG12 VAL A 165      19.774   8.678  10.857  1.00 49.43           H  
ATOM    957 HG13 VAL A 165      20.545   7.678   9.810  1.00 49.43           H  
ATOM    958 HG21 VAL A 165      17.498   7.472  11.791  1.00 34.13           H  
ATOM    959 HG22 VAL A 165      16.949   7.930  10.139  1.00 34.13           H  
ATOM    960 HG23 VAL A 165      16.720   6.290  10.812  1.00 34.13           H  
ATOM    961  N   SER A 166      21.161   5.051   8.936  1.00 46.53           N  
ANISOU  961  N   SER A 166     6937   5069   5675    353    -19    666
ATOM    962  CA  SER A 166      22.444   4.743   8.344  1.00 48.88           C  
ANISOU  962  CA  SER A 166     7280   5279   6012    330      0    686
ATOM    963  C   SER A 166      22.372   3.746   7.200  1.00 46.68           C  
ANISOU  963  C   SER A 166     6966   5010   5761    269     68    644
ATOM    964  O   SER A 166      23.197   3.927   6.290  1.00 49.63           O  
ANISOU  964  O   SER A 166     7337   5322   6199    265     77    628
ATOM    965  CB  SER A 166      23.346   4.288   9.468  1.00 43.23           C  
ANISOU  965  CB  SER A 166     6660   4528   5239    308      1    755
ATOM    966  OG  SER A 166      24.743   4.020   9.250  1.00 54.79           O  
ANISOU  966  OG  SER A 166     8150   6016   6650    351    -50    789
ATOM    967  H   SER A 166      21.031   4.681   9.867  1.00 46.53           H  
ATOM    968  HA  SER A 166      22.932   5.641   7.965  1.00 48.88           H  
ATOM    969  HB3 SER A 166      22.856   3.409   9.886  1.00 43.23           H  
ATOM    970  HB2 SER A 166      23.376   5.004  10.288  1.00 43.23           H  
ATOM    971  HG  SER A 166      24.935   3.085   9.154  1.00 54.79           H  
ATOM    972  N   MET A 167      21.607   2.637   7.366  1.00 35.00           N  
ANISOU  972  N   MET A 167     5459   3607   4234    221    112    623
ATOM    973  CA  MET A 167      21.622   1.492   6.482  1.00 38.08           C  
ANISOU  973  CA  MET A 167     5810   4009   4650    165    170    577
ATOM    974  C   MET A 167      21.121   1.869   5.028  1.00 41.52           C  
ANISOU  974  C   MET A 167     6188   4433   5155    190    158    521
ATOM    975  O   MET A 167      21.696   1.402   4.074  1.00 46.68           O  
ANISOU  975  O   MET A 167     6839   5033   5864    171    183    504
ATOM    976  CB  MET A 167      20.789   0.234   7.005  1.00 44.53           C  
ANISOU  976  CB  MET A 167     6593   4916   5409    125    204    550
ATOM    977  CG  MET A 167      20.914  -1.079   6.156  1.00 39.58           C  
ANISOU  977  CG  MET A 167     5911   4312   4814     82    246    487
ATOM    978  SD  MET A 167      19.504  -2.069   5.853  1.00 46.17           S  
ANISOU  978  SD  MET A 167     6693   5255   5593     52    264    440
ATOM    979  CE  MET A 167      19.051  -1.394   4.231  1.00 51.62           C  
ANISOU  979  CE  MET A 167     7347   5992   6274    122    194    422
ATOM    980  H   MET A 167      21.060   2.510   8.206  1.00 35.00           H  
ATOM    981  HA  MET A 167      22.655   1.143   6.453  1.00 38.08           H  
ATOM    982  HB3 MET A 167      19.736   0.507   6.940  1.00 44.53           H  
ATOM    983  HB2 MET A 167      21.071   0.001   8.031  1.00 44.53           H  
ATOM    984  HG3 MET A 167      21.599  -1.705   6.727  1.00 39.58           H  
ATOM    985  HG2 MET A 167      21.285  -1.016   5.132  1.00 39.58           H  
ATOM    986  HE1 MET A 167      19.824  -1.606   3.492  1.00 51.62           H  
ATOM    987  HE2 MET A 167      18.169  -1.850   3.782  1.00 51.62           H  
ATOM    988  HE3 MET A 167      18.881  -0.318   4.275  1.00 51.62           H  
ATOM    989  N   VAL A 168      20.187   2.827   5.008  1.00 38.60           N  
ANISOU  989  N   VAL A 168     5770   4115   4781    229    123    491
ATOM    990  CA  VAL A 168      19.645   3.365   3.762  1.00 42.23           C  
ANISOU  990  CA  VAL A 168     6175   4572   5298    243    118    435
ATOM    991  C   VAL A 168      20.535   4.487   3.248  1.00 40.52           C  
ANISOU  991  C   VAL A 168     5973   4270   5151    277    100    441
ATOM    992  O   VAL A 168      20.678   4.444   2.067  1.00 45.49           O  
ANISOU  992  O   VAL A 168     6571   4877   5838    270    116    396
ATOM    993  CB  VAL A 168      18.209   3.871   3.972  1.00 38.70           C  
ANISOU  993  CB  VAL A 168     5683   4190   4830    278     78    407
ATOM    994  CG1 VAL A 168      17.254   2.685   4.012  1.00 44.00           C  
ANISOU  994  CG1 VAL A 168     6303   4864   5551    276     84    344
ATOM    995  CG2 VAL A 168      17.885   4.751   5.163  1.00 36.85           C  
ANISOU  995  CG2 VAL A 168     5440   4035   4525    253     86    403
ATOM    996  H   VAL A 168      19.661   3.018   5.849  1.00 38.60           H  
ATOM    997  HA  VAL A 168      19.542   2.632   2.962  1.00 42.23           H  
ATOM    998  HB  VAL A 168      17.926   4.439   3.086  1.00 38.70           H  
ATOM    999 HG11 VAL A 168      17.305   2.110   4.936  1.00 44.00           H  
ATOM   1000 HG12 VAL A 168      16.229   3.008   3.828  1.00 44.00           H  
ATOM   1001 HG13 VAL A 168      17.445   1.917   3.262  1.00 44.00           H  
ATOM   1002 HG21 VAL A 168      16.835   5.026   5.265  1.00 36.85           H  
ATOM   1003 HG22 VAL A 168      18.133   4.104   6.004  1.00 36.85           H  
ATOM   1004 HG23 VAL A 168      18.601   5.573   5.179  1.00 36.85           H  
ATOM   1005  N   ARG A 169      21.233   5.213   4.125  1.00 39.84           N  
ANISOU 1005  N   ARG A 169     5938   4138   5062    313     62    495
ATOM   1006  CA  ARG A 169      22.158   6.272   3.741  1.00 42.18           C  
ANISOU 1006  CA  ARG A 169     6251   4347   5428    348     38    499
ATOM   1007  C   ARG A 169      23.456   5.649   3.128  1.00 42.56           C  
ANISOU 1007  C   ARG A 169     6330   4334   5507    303     81    502
ATOM   1008  O   ARG A 169      24.143   6.327   2.339  1.00 48.48           O  
ANISOU 1008  O   ARG A 169     7069   5025   6326    319     78    476
ATOM   1009  CB  ARG A 169      22.656   7.028   5.057  1.00 49.49           C  
ANISOU 1009  CB  ARG A 169     7230   5233   6340    400    -23    554
ATOM   1010  CG  ARG A 169      23.483   8.265   4.894  1.00 51.25           C  
ANISOU 1010  CG  ARG A 169     7412   5495   6564    460    -76    538
ATOM   1011  CD  ARG A 169      24.065   8.851   6.201  1.00 55.55           C  
ANISOU 1011  CD  ARG A 169     8014   6018   7073    504   -135    597
ATOM   1012  NE  ARG A 169      22.923   9.336   6.944  1.00 58.82           N  
ANISOU 1012  NE  ARG A 169     8386   6456   7506    566   -191    577
ATOM   1013  CZ  ARG A 169      22.651   9.470   8.254  1.00 58.20           C  
ANISOU 1013  CZ  ARG A 169     8342   6374   7398    613   -251    617
ATOM   1014  NH1 ARG A 169      23.399   8.968   9.221  1.00 57.97           N  
ANISOU 1014  NH1 ARG A 169     8394   6320   7312    604   -262    681
ATOM   1015  NH2 ARG A 169      21.545  10.177   8.602  1.00 59.54           N1+
ANISOU 1015  NH2 ARG A 169     8464   6564   7593    667   -301    592
ATOM   1016  H   ARG A 169      21.116   5.018   5.109  1.00 39.84           H  
ATOM   1017  HA  ARG A 169      21.804   6.968   2.980  1.00 42.18           H  
ATOM   1018  HB3 ARG A 169      23.294   6.329   5.597  1.00 49.49           H  
ATOM   1019  HB2 ARG A 169      21.866   7.275   5.766  1.00 49.49           H  
ATOM   1020  HG3 ARG A 169      22.999   9.054   4.319  1.00 51.25           H  
ATOM   1021  HG2 ARG A 169      24.297   7.930   4.251  1.00 51.25           H  
ATOM   1022  HD3 ARG A 169      24.744   9.673   5.979  1.00 55.55           H  
ATOM   1023  HD2 ARG A 169      24.491   8.009   6.747  1.00 55.55           H  
ATOM   1024  HE  ARG A 169      22.146   9.706   6.416  1.00 58.82           H  
ATOM   1025 HH12 ARG A 169      23.147   9.128  10.186  1.00 57.97           H  
ATOM   1026 HH11 ARG A 169      23.987   8.212   8.902  1.00 57.97           H  
ATOM   1027 HH22 ARG A 169      21.406  10.408   9.575  1.00 59.54           H  
ATOM   1028 HH21 ARG A 169      21.133  10.759   7.886  1.00 59.54           H  
ATOM   1029  N   ASN A 170      23.744   4.341   3.372  1.00 44.00           N  
ANISOU 1029  N   ASN A 170     6547   4529   5641    246    123    529
ATOM   1030  CA  ASN A 170      24.692   3.510   2.770  1.00 48.73           C  
ANISOU 1030  CA  ASN A 170     7172   5074   6271    198    166    528
ATOM   1031  C   ASN A 170      24.185   2.813   1.522  1.00 47.98           C  
ANISOU 1031  C   ASN A 170     7020   5013   6199    156    215    467
ATOM   1032  O   ASN A 170      24.796   3.011   0.438  1.00 53.04           O  
ANISOU 1032  O   ASN A 170     7671   5605   6875    123    247    457
ATOM   1033  CB  ASN A 170      25.165   2.432   3.817  1.00 52.42           C  
ANISOU 1033  CB  ASN A 170     7708   5528   6681    150    191    586
ATOM   1034  CG  ASN A 170      26.269   2.935   4.801  1.00 70.21           C  
ANISOU 1034  CG  ASN A 170    10040   7684   8951    170    156    640
ATOM   1035  OD1 ASN A 170      27.440   2.718   4.551  1.00 70.95           O  
ANISOU 1035  OD1 ASN A 170    10149   7744   9064    234     94    655
ATOM   1036  ND2 ASN A 170      25.911   3.548   5.918  1.00 77.58           N  
ANISOU 1036  ND2 ASN A 170    11027   8570   9879    114    193    667
ATOM   1037  H   ASN A 170      23.125   3.931   4.057  1.00 44.00           H  
ATOM   1038  HA  ASN A 170      25.517   4.168   2.496  1.00 48.73           H  
ATOM   1039  HB3 ASN A 170      25.651   1.615   3.284  1.00 52.42           H  
ATOM   1040  HB2 ASN A 170      24.381   1.919   4.374  1.00 52.42           H  
ATOM   1041 HD22 ASN A 170      26.517   4.041   6.558  1.00 77.58           H  
ATOM   1042 HD21 ASN A 170      24.936   3.547   6.182  1.00 77.58           H  
ATOM   1043  N   LEU A 171      22.979   2.125   1.561  1.00 42.86           N  
ANISOU 1043  N   LEU A 171     6315   4442   5526    155    219    427
ATOM   1044  CA  LEU A 171      22.351   1.455   0.423  1.00 42.29           C  
ANISOU 1044  CA  LEU A 171     6195   4397   5477    120    255    366
ATOM   1045  C   LEU A 171      22.158   2.353  -0.824  1.00 43.24           C  
ANISOU 1045  C   LEU A 171     6283   4484   5664    152    241    323
ATOM   1046  O   LEU A 171      22.292   1.888  -1.951  1.00 41.23           O  
ANISOU 1046  O   LEU A 171     6007   4215   5444    123    272    279
ATOM   1047  CB  LEU A 171      21.008   0.796   0.871  1.00 43.42           C  
ANISOU 1047  CB  LEU A 171     6299   4631   5567    109    254    339
ATOM   1048  CG  LEU A 171      20.427  -0.172  -0.205  1.00 42.84           C  
ANISOU 1048  CG  LEU A 171     6235   4607   5436     61    285    351
ATOM   1049  CD1 LEU A 171      21.364  -1.446  -0.281  1.00 39.78           C  
ANISOU 1049  CD1 LEU A 171     5804   4306   5006     64    269    315
ATOM   1050  CD2 LEU A 171      18.944  -0.492   0.223  1.00 41.29           C  
ANISOU 1050  CD2 LEU A 171     6040   4384   5264      1    337    330
ATOM   1051  H   LEU A 171      22.499   1.977   2.438  1.00 42.86           H  
ATOM   1052  HA  LEU A 171      23.026   0.655   0.118  1.00 42.29           H  
ATOM   1053  HB3 LEU A 171      20.382   1.667   1.064  1.00 43.42           H  
ATOM   1054  HB2 LEU A 171      21.207   0.283   1.812  1.00 43.42           H  
ATOM   1055  HG  LEU A 171      20.446   0.240  -1.215  1.00 42.84           H  
ATOM   1056 HD11 LEU A 171      22.093  -1.541   0.524  1.00 39.78           H  
ATOM   1057 HD12 LEU A 171      20.919  -2.396  -0.576  1.00 39.78           H  
ATOM   1058 HD13 LEU A 171      21.985  -1.318  -1.168  1.00 39.78           H  
ATOM   1059 HD21 LEU A 171      18.753  -1.546   0.428  1.00 41.29           H  
ATOM   1060 HD22 LEU A 171      18.814  -0.016   1.196  1.00 41.29           H  
ATOM   1061 HD23 LEU A 171      18.193  -0.169  -0.499  1.00 41.29           H  
ATOM   1062  N   ILE A 172      21.846   3.601  -0.618  1.00 42.04           N  
ANISOU 1062  N   ILE A 172     6125   4319   5530    211    195    330
ATOM   1063  CA  ILE A 172      21.475   4.495  -1.677  1.00 46.16           C  
ANISOU 1063  CA  ILE A 172     6612   4809   6118    242    184    284
ATOM   1064  C   ILE A 172      22.732   4.850  -2.579  1.00 49.97           C  
ANISOU 1064  C   ILE A 172     7125   5200   6660    247    189    294
ATOM   1065  O   ILE A 172      22.522   5.357  -3.680  1.00 50.22           O  
ANISOU 1065  O   ILE A 172     7130   5202   6749    245    207    245
ATOM   1066  CB  ILE A 172      20.649   5.725  -1.131  1.00 41.38           C  
ANISOU 1066  CB  ILE A 172     5984   4222   5516    304    131    285
ATOM   1067  CG1 ILE A 172      19.758   6.411  -2.194  1.00 43.79           C  
ANISOU 1067  CG1 ILE A 172     6258   4617   5764    298    123    271
ATOM   1068  CG2 ILE A 172      21.558   6.771  -0.399  1.00 46.37           C  
ANISOU 1068  CG2 ILE A 172     6577   4819   6224    336    123    233
ATOM   1069  CD1 ILE A 172      18.499   5.602  -2.631  1.00 50.97           C  
ANISOU 1069  CD1 ILE A 172     7126   5567   6675    258    157    209
ATOM   1070  H   ILE A 172      21.678   3.927   0.323  1.00 42.04           H  
ATOM   1071  HA  ILE A 172      20.801   3.934  -2.325  1.00 46.16           H  
ATOM   1072  HB  ILE A 172      19.912   5.316  -0.439  1.00 41.38           H  
ATOM   1073 HG13 ILE A 172      20.352   6.540  -3.099  1.00 43.79           H  
ATOM   1074 HG12 ILE A 172      19.398   7.353  -1.781  1.00 43.79           H  
ATOM   1075 HG21 ILE A 172      21.883   7.484  -1.156  1.00 46.37           H  
ATOM   1076 HG22 ILE A 172      21.076   7.478   0.277  1.00 46.37           H  
ATOM   1077 HG23 ILE A 172      22.390   6.360   0.173  1.00 46.37           H  
ATOM   1078 HD11 ILE A 172      18.296   5.734  -3.694  1.00 50.97           H  
ATOM   1079 HD12 ILE A 172      18.476   4.539  -2.390  1.00 50.97           H  
ATOM   1080 HD13 ILE A 172      17.687   6.126  -2.127  1.00 50.97           H  
ATOM   1081  N   GLN A 173      23.951   4.671  -2.050  1.00 45.32           N  
ANISOU 1081  N   GLN A 173     6598   4565   6058    250    175    354
ATOM   1082  CA  GLN A 173      25.233   4.852  -2.769  1.00 45.67           C  
ANISOU 1082  CA  GLN A 173     6684   4517   6152    251    174    370
ATOM   1083  C   GLN A 173      25.753   3.581  -3.527  1.00 46.72           C  
ANISOU 1083  C   GLN A 173     6820   4642   6291    188    230    352
ATOM   1084  O   GLN A 173      26.873   3.581  -4.083  1.00 50.54           O  
ANISOU 1084  O   GLN A 173     7308   5062   6831    186    240    331
ATOM   1085  CB  GLN A 173      26.296   5.218  -1.776  1.00 47.56           C  
ANISOU 1085  CB  GLN A 173     6998   4718   6355    256    146    444
ATOM   1086  CG  GLN A 173      26.049   6.321  -0.729  1.00 59.80           C  
ANISOU 1086  CG  GLN A 173     8597   6167   7959    296    102    467
ATOM   1087  CD  GLN A 173      25.341   7.593  -1.318  1.00 62.62           C  
ANISOU 1087  CD  GLN A 173     9043   6486   8265    291     75    545
ATOM   1088  OE1 GLN A 173      25.491   8.002  -2.484  1.00 60.60           O  
ANISOU 1088  OE1 GLN A 173     8808   6283   7935    253     98    580
ATOM   1089  NE2 GLN A 173      24.562   8.300  -0.495  1.00 67.38           N  
ANISOU 1089  NE2 GLN A 173     9700   6994   8906    327     24    571
ATOM   1090  H   GLN A 173      24.042   4.322  -1.107  1.00 45.32           H  
ATOM   1091  HA  GLN A 173      25.210   5.760  -3.371  1.00 45.67           H  
ATOM   1092  HB3 GLN A 173      27.169   5.572  -2.325  1.00 47.56           H  
ATOM   1093  HB2 GLN A 173      26.560   4.336  -1.193  1.00 47.56           H  
ATOM   1094  HG3 GLN A 173      26.916   6.522  -0.101  1.00 59.80           H  
ATOM   1095  HG2 GLN A 173      25.438   5.920   0.079  1.00 59.80           H  
ATOM   1096 HE22 GLN A 173      24.336   9.271  -0.655  1.00 67.38           H  
ATOM   1097 HE21 GLN A 173      24.491   7.992   0.465  1.00 67.38           H  
ATOM   1098  N   ASN A 174      24.949   2.540  -3.413  1.00 47.04           N  
ANISOU 1098  N   ASN A 174     6855   4745   6274    137    266    356
ATOM   1099  CA  ASN A 174      25.220   1.202  -3.916  1.00 40.30           C  
ANISOU 1099  CA  ASN A 174     5998   3891   5423     74    319    334
ATOM   1100  C   ASN A 174      23.986   0.831  -4.716  1.00 39.10           C  
ANISOU 1100  C   ASN A 174     5785   3794   5277     56    343    267
ATOM   1101  O   ASN A 174      23.595   1.587  -5.594  1.00 39.20           O  
ANISOU 1101  O   ASN A 174     5764   3805   5327     88    328    226
ATOM   1102  CB  ASN A 174      25.478   0.312  -2.672  1.00 44.83           C  
ANISOU 1102  CB  ASN A 174     6609   4492   5934     25    343    380
ATOM   1103  CG  ASN A 174      26.905   0.407  -2.049  1.00 55.06           C  
ANISOU 1103  CG  ASN A 174     7980   5722   7218     28    326    449
ATOM   1104  OD1 ASN A 174      27.848   0.750  -2.712  1.00 54.75           O  
ANISOU 1104  OD1 ASN A 174     7978   5701   7123    -10    344    491
ATOM   1105  ND2 ASN A 174      27.010  -0.015  -0.805  1.00 56.64           N  
ANISOU 1105  ND2 ASN A 174     8205   5845   7472     72    290    457
ATOM   1106  H   ASN A 174      24.047   2.628  -2.968  1.00 47.04           H  
ATOM   1107  HA  ASN A 174      26.065   1.241  -4.603  1.00 40.30           H  
ATOM   1108  HB3 ASN A 174      25.391  -0.736  -2.959  1.00 44.83           H  
ATOM   1109  HB2 ASN A 174      24.732   0.403  -1.884  1.00 44.83           H  
ATOM   1110 HD22 ASN A 174      27.831   0.282  -0.298  1.00 56.64           H  
ATOM   1111 HD21 ASN A 174      26.211  -0.414  -0.332  1.00 56.64           H  
ATOM   1112  N   ASP A 175      23.376  -0.276  -4.370  1.00 47.29           N  
ANISOU 1112  N   ASP A 175     6811   4880   6277      3    377    253
ATOM   1113  CA  ASP A 175      22.102  -0.846  -4.967  1.00 47.37           C  
ANISOU 1113  CA  ASP A 175     6774   4932   6291    -21    395    187
ATOM   1114  C   ASP A 175      20.890   0.101  -5.135  1.00 45.01           C  
ANISOU 1114  C   ASP A 175     6437   4710   5956     -2    371    159
ATOM   1115  O   ASP A 175      20.406   0.055  -6.250  1.00 44.47           O  
ANISOU 1115  O   ASP A 175     6339   4668   5889    -23    381    105
ATOM   1116  CB  ASP A 175      21.628  -2.067  -4.124  1.00 47.26           C  
ANISOU 1116  CB  ASP A 175     6764   4933   6259    -86    436    177
ATOM   1117  CG  ASP A 175      22.484  -3.330  -4.196  1.00 63.74           C  
ANISOU 1117  CG  ASP A 175     8860   7076   8284   -106    440    210
ATOM   1118  OD1 ASP A 175      21.933  -4.427  -4.068  1.00 57.97           O  
ANISOU 1118  OD1 ASP A 175     8147   6358   7521    -72    413    254
ATOM   1119  OD2 ASP A 175      23.684  -3.284  -4.362  1.00 68.81           O1-
ANISOU 1119  OD2 ASP A 175     9489   7748   8908   -156    469    188
ATOM   1120  H   ASP A 175      23.724  -1.008  -3.767  1.00 47.29           H  
ATOM   1121  HA  ASP A 175      22.449  -1.203  -5.936  1.00 47.37           H  
ATOM   1122  HB3 ASP A 175      20.622  -2.427  -4.338  1.00 47.26           H  
ATOM   1123  HB2 ASP A 175      21.693  -1.832  -3.062  1.00 47.26           H  
ATOM   1124  N   ARG A 176      20.416   0.865  -4.137  1.00 43.81           N  
ANISOU 1124  N   ARG A 176     6287   4588   5769     36    337    193
ATOM   1125  CA  ARG A 176      19.183   1.535  -4.068  1.00 43.07           C  
ANISOU 1125  CA  ARG A 176     6160   4562   5644     58    308    168
ATOM   1126  C   ARG A 176      17.944   0.575  -3.937  1.00 42.69           C  
ANISOU 1126  C   ARG A 176     6094   4579   5548     17    320    141
ATOM   1127  O   ARG A 176      16.862   1.103  -4.170  1.00 43.64           O  
ANISOU 1127  O   ARG A 176     6189   4752   5641     27    296    114
ATOM   1128  CB  ARG A 176      18.990   2.587  -5.206  1.00 41.73           C  
ANISOU 1128  CB  ARG A 176     5959   4377   5519     79    300    119
ATOM   1129  CG  ARG A 176      20.155   3.591  -5.337  1.00 45.19           C  
ANISOU 1129  CG  ARG A 176     6399   4768   6003    133    275    133
ATOM   1130  CD  ARG A 176      19.838   4.748  -6.189  1.00 50.80           C  
ANISOU 1130  CD  ARG A 176     7087   5442   6773    131    294     77
ATOM   1131  NE  ARG A 176      19.538   4.298  -7.561  1.00 53.52           N  
ANISOU 1131  NE  ARG A 176     7403   5833   7098     97    309     21
ATOM   1132  CZ  ARG A 176      20.387   3.895  -8.538  1.00 60.39           C  
ANISOU 1132  CZ  ARG A 176     8259   6681   8004     75    336    -34
ATOM   1133  NH1 ARG A 176      21.663   4.270  -8.461  1.00 57.44           N  
ANISOU 1133  NH1 ARG A 176     7890   6242   7693     88    352    -44
ATOM   1134  NH2 ARG A 176      20.008   3.220  -9.577  1.00 62.08           N1+
ANISOU 1134  NH2 ARG A 176     8460   6936   8191     41    344    -81
ATOM   1135  H   ARG A 176      21.074   0.924  -3.373  1.00 43.81           H  
ATOM   1136  HA  ARG A 176      19.367   2.183  -3.211  1.00 43.07           H  
ATOM   1137  HB3 ARG A 176      18.033   3.106  -5.151  1.00 41.73           H  
ATOM   1138  HB2 ARG A 176      18.936   1.989  -6.116  1.00 41.73           H  
ATOM   1139  HG3 ARG A 176      21.052   3.032  -5.603  1.00 45.19           H  
ATOM   1140  HG2 ARG A 176      20.412   4.005  -4.362  1.00 45.19           H  
ATOM   1141  HD3 ARG A 176      20.685   5.427  -6.285  1.00 50.80           H  
ATOM   1142  HD2 ARG A 176      18.996   5.296  -5.765  1.00 50.80           H  
ATOM   1143  HE  ARG A 176      18.553   4.084  -7.637  1.00 53.52           H  
ATOM   1144 HH12 ARG A 176      22.303   4.015  -9.199  1.00 57.44           H  
ATOM   1145 HH11 ARG A 176      22.122   4.767  -7.710  1.00 57.44           H  
ATOM   1146 HH22 ARG A 176      20.703   3.053 -10.291  1.00 62.08           H  
ATOM   1147 HH21 ARG A 176      19.059   3.002  -9.844  1.00 62.08           H  
ATOM   1148  N   THR A 177      18.178  -0.730  -3.661  1.00 41.58           N  
ANISOU 1148  N   THR A 177     5968   4433   5399    -28    353    148
ATOM   1149  CA  THR A 177      17.140  -1.726  -3.530  1.00 41.82           C  
ANISOU 1149  CA  THR A 177     5978   4521   5390    -66    362    118
ATOM   1150  C   THR A 177      17.221  -2.363  -2.173  1.00 38.98           C  
ANISOU 1150  C   THR A 177     5631   4199   4982    -79    369    155
ATOM   1151  O   THR A 177      18.308  -2.784  -1.736  1.00 39.43           O  
ANISOU 1151  O   THR A 177     5722   4220   5039    -85    388    203
ATOM   1152  CB  THR A 177      17.357  -2.765  -4.706  1.00 43.96           C  
ANISOU 1152  CB  THR A 177     6245   4762   5695   -117    400     77
ATOM   1153  OG1 THR A 177      18.583  -3.478  -4.549  1.00 46.69           O  
ANISOU 1153  OG1 THR A 177     6579   5082   6078   -112    395     33
ATOM   1154  CG2 THR A 177      17.391  -2.263  -6.193  1.00 40.86           C  
ANISOU 1154  CG2 THR A 177     5830   4427   5268   -155    404     42
ATOM   1155  H   THR A 177      19.070  -1.081  -3.342  1.00 41.58           H  
ATOM   1156  HA  THR A 177      16.148  -1.307  -3.697  1.00 41.82           H  
ATOM   1157  HB  THR A 177      16.516  -3.454  -4.622  1.00 43.96           H  
ATOM   1158  HG1 THR A 177      18.890  -3.188  -3.687  1.00 46.69           H  
ATOM   1159 HG21 THR A 177      18.339  -1.749  -6.353  1.00 40.86           H  
ATOM   1160 HG22 THR A 177      17.241  -3.097  -6.878  1.00 40.86           H  
ATOM   1161 HG23 THR A 177      16.489  -1.665  -6.322  1.00 40.86           H  
ATOM   1162  N   PHE A 178      16.076  -2.534  -1.543  1.00 35.04           N  
ANISOU 1162  N   PHE A 178     5106   3770   4436    -83    352    130
ATOM   1163  CA  PHE A 178      15.885  -3.322  -0.254  1.00 33.74           C  
ANISOU 1163  CA  PHE A 178     4945   3653   4221    -97    361    154
ATOM   1164  C   PHE A 178      14.817  -4.404  -0.533  1.00 26.92           C  
ANISOU 1164  C   PHE A 178     4044   2847   3338   -129    363     95
ATOM   1165  O   PHE A 178      13.930  -4.251  -1.318  1.00 27.85           O  
ANISOU 1165  O   PHE A 178     4141   2963   3479   -139    352     41
ATOM   1166  CB  PHE A 178      15.562  -2.478   0.989  1.00 30.29           C  
ANISOU 1166  CB  PHE A 178     4518   3249   3740    -48    323    194
ATOM   1167  CG  PHE A 178      14.266  -1.756   1.057  1.00 29.18           C  
ANISOU 1167  CG  PHE A 178     4349   3153   3586    -12    273    162
ATOM   1168  CD1 PHE A 178      14.146  -0.423   0.537  1.00 40.17           C  
ANISOU 1168  CD1 PHE A 178     5739   4512   5011     23    248    159
ATOM   1169  CD2 PHE A 178      13.158  -2.408   1.607  1.00 26.73           C  
ANISOU 1169  CD2 PHE A 178     4013   2916   3229    -13    250    132
ATOM   1170  CE1 PHE A 178      12.904   0.176   0.610  1.00 39.58           C  
ANISOU 1170  CE1 PHE A 178     5640   4477   4920     49    206    130
ATOM   1171  CE2 PHE A 178      11.955  -1.698   1.608  1.00 33.40           C  
ANISOU 1171  CE2 PHE A 178     4837   3796   4057     17    200    104
ATOM   1172  CZ  PHE A 178      11.793  -0.431   1.068  1.00 35.39           C  
ANISOU 1172  CZ  PHE A 178     5091   4015   4340     46    180    105
ATOM   1173  H   PHE A 178      15.305  -2.139  -2.062  1.00 35.04           H  
ATOM   1174  HA  PHE A 178      16.735  -3.957  -0.004  1.00 33.74           H  
ATOM   1175  HB3 PHE A 178      16.364  -1.754   1.130  1.00 30.29           H  
ATOM   1176  HB2 PHE A 178      15.580  -3.032   1.927  1.00 30.29           H  
ATOM   1177  HD1 PHE A 178      15.063   0.065   0.241  1.00 40.17           H  
ATOM   1178  HD2 PHE A 178      13.274  -3.401   2.016  1.00 26.73           H  
ATOM   1179  HE1 PHE A 178      12.872   1.187   0.231  1.00 39.58           H  
ATOM   1180  HE2 PHE A 178      11.088  -2.134   2.082  1.00 33.40           H  
ATOM   1181  HZ  PHE A 178      10.818   0.035   1.082  1.00 35.39           H  
ATOM   1182  N   ALA A 179      14.893  -5.524   0.145  1.00 29.58           N  
ANISOU 1182  N   ALA A 179     4374   3235   3631   -145    373    101
ATOM   1183  CA  ALA A 179      13.812  -6.591   0.008  1.00 30.33           C  
ANISOU 1183  CA  ALA A 179     4430   3381   3713   -179    378     42
ATOM   1184  C   ALA A 179      12.603  -6.413   0.902  1.00 33.06           C  
ANISOU 1184  C   ALA A 179     4753   3803   4004   -148    335     26
ATOM   1185  O   ALA A 179      12.742  -5.991   2.061  1.00 30.77           O  
ANISOU 1185  O   ALA A 179     4480   3537   3675   -123    328     72
ATOM   1186  CB  ALA A 179      14.458  -7.963   0.390  1.00 34.77           C  
ANISOU 1186  CB  ALA A 179     4994   3940   4276   -234    437     47
ATOM   1187  H   ALA A 179      15.496  -5.540   0.955  1.00 29.58           H  
ATOM   1188  HA  ALA A 179      13.423  -6.789  -0.991  1.00 30.33           H  
ATOM   1189  HB1 ALA A 179      14.846  -8.469  -0.494  1.00 34.77           H  
ATOM   1190  HB2 ALA A 179      15.204  -7.906   1.183  1.00 34.77           H  
ATOM   1191  HB3 ALA A 179      13.725  -8.605   0.880  1.00 34.77           H  
ATOM   1192  N   VAL A 180      11.409  -6.532   0.393  1.00 30.99           N  
ANISOU 1192  N   VAL A 180     4457   3575   3741   -151    302    -39
ATOM   1193  CA  VAL A 180      10.159  -6.598   1.082  1.00 28.33           C  
ANISOU 1193  CA  VAL A 180     4097   3310   3359   -125    253    -68
ATOM   1194  C   VAL A 180       9.649  -8.004   0.973  1.00 29.39           C  
ANISOU 1194  C   VAL A 180     4192   3482   3493   -161    261   -134
ATOM   1195  O   VAL A 180       9.412  -8.505  -0.142  1.00 29.98           O  
ANISOU 1195  O   VAL A 180     4253   3537   3602   -183    252   -187
ATOM   1196  CB  VAL A 180       9.041  -5.666   0.585  1.00 28.16           C  
ANISOU 1196  CB  VAL A 180     4076   3291   3334    -89    191    -89
ATOM   1197  CG1 VAL A 180       7.701  -5.785   1.298  1.00 35.54           C  
ANISOU 1197  CG1 VAL A 180     4995   4294   4215    -55    137   -101
ATOM   1198  CG2 VAL A 180       9.556  -4.232   0.711  1.00 34.39           C  
ANISOU 1198  CG2 VAL A 180     4895   4027   4143    -64    194    -39
ATOM   1199  H   VAL A 180      11.229  -6.821  -0.558  1.00 30.99           H  
ATOM   1200  HA  VAL A 180      10.359  -6.427   2.140  1.00 28.33           H  
ATOM   1201  HB  VAL A 180       8.793  -5.920  -0.446  1.00 28.16           H  
ATOM   1202 HG11 VAL A 180       7.180  -6.694   0.997  1.00 35.54           H  
ATOM   1203 HG12 VAL A 180       7.871  -5.738   2.374  1.00 35.54           H  
ATOM   1204 HG13 VAL A 180       7.096  -4.902   1.094  1.00 35.54           H  
ATOM   1205 HG21 VAL A 180       9.857  -4.038   1.741  1.00 34.39           H  
ATOM   1206 HG22 VAL A 180      10.482  -4.108   0.149  1.00 34.39           H  
ATOM   1207 HG23 VAL A 180       8.876  -3.483   0.307  1.00 34.39           H  
ATOM   1208  N   LEU A 181       9.596  -8.687   2.112  1.00 30.54           N  
ANISOU 1208  N   LEU A 181     4320   3680   3604   -169    279   -133
ATOM   1209  CA  LEU A 181       9.232 -10.030   2.285  1.00 32.46           C  
ANISOU 1209  CA  LEU A 181     4520   3959   3855   -208    298   -197
ATOM   1210  C   LEU A 181       7.718 -10.212   2.414  1.00 31.98           C  
ANISOU 1210  C   LEU A 181     4423   3956   3773   -183    231   -266
ATOM   1211  O   LEU A 181       7.120  -9.501   3.247  1.00 34.64           O  
ANISOU 1211  O   LEU A 181     4769   4321   4073   -137    177   -253
ATOM   1212  CB  LEU A 181       9.918 -10.556   3.562  1.00 33.78           C  
ANISOU 1212  CB  LEU A 181     4684   4157   3994   -235    357   -169
ATOM   1213  CG  LEU A 181      11.443 -10.883   3.473  1.00 39.32           C  
ANISOU 1213  CG  LEU A 181     5413   4806   4721   -284    433   -126
ATOM   1214  CD1 LEU A 181      12.054 -11.560   4.722  1.00 36.44           C  
ANISOU 1214  CD1 LEU A 181     5094   4362   4388   -272    433    -73
ATOM   1215  CD2 LEU A 181      11.789 -11.542   2.154  1.00 42.08           C  
ANISOU 1215  CD2 LEU A 181     5781   5186   5020   -299    478    -77
ATOM   1216  H   LEU A 181       9.719  -8.115   2.936  1.00 30.54           H  
ATOM   1217  HA  LEU A 181       9.483 -10.661   1.432  1.00 32.46           H  
ATOM   1218  HB3 LEU A 181       9.385 -11.460   3.856  1.00 33.78           H  
ATOM   1219  HB2 LEU A 181       9.721  -9.924   4.428  1.00 33.78           H  
ATOM   1220  HG  LEU A 181      11.920  -9.911   3.348  1.00 39.32           H  
ATOM   1221 HD11 LEU A 181      13.069 -11.240   4.958  1.00 36.44           H  
ATOM   1222 HD12 LEU A 181      11.393 -11.372   5.569  1.00 36.44           H  
ATOM   1223 HD13 LEU A 181      11.961 -12.645   4.752  1.00 36.44           H  
ATOM   1224 HD21 LEU A 181      10.981 -12.024   1.603  1.00 42.08           H  
ATOM   1225 HD22 LEU A 181      12.568 -11.022   1.597  1.00 42.08           H  
ATOM   1226 HD23 LEU A 181      12.345 -12.406   2.517  1.00 42.08           H  
ATOM   1227  N   ALA A 182       7.275 -11.264   1.790  1.00 31.70           N  
ANISOU 1227  N   ALA A 182     4347   3932   3764   -213    229   -341
ATOM   1228  CA  ALA A 182       5.864 -11.652   1.930  1.00 37.14           C  
ANISOU 1228  CA  ALA A 182     4999   4673   4438   -194    162   -418
ATOM   1229  C   ALA A 182       5.671 -12.673   3.135  1.00 38.83           C  
ANISOU 1229  C   ALA A 182     5168   4955   4632   -208    191   -449
ATOM   1230  O   ALA A 182       5.496 -13.860   2.853  1.00 46.64           O  
ANISOU 1230  O   ALA A 182     6127   5943   5650   -255    247   -479
ATOM   1231  CB  ALA A 182       5.444 -12.160   0.606  1.00 41.91           C  
ANISOU 1231  CB  ALA A 182     5590   5244   5088   -214    130   -489
ATOM   1232  H   ALA A 182       7.930 -11.942   1.429  1.00 31.70           H  
ATOM   1233  HA  ALA A 182       5.233 -10.768   2.019  1.00 37.14           H  
ATOM   1234  HB1 ALA A 182       5.853 -11.550  -0.199  1.00 41.91           H  
ATOM   1235  HB2 ALA A 182       5.723 -13.209   0.501  1.00 41.91           H  
ATOM   1236  HB3 ALA A 182       4.363 -12.101   0.480  1.00 41.91           H  
ATOM   1237  N   TYR A 183       5.680 -12.213   4.397  1.00 42.02           N  
ANISOU 1237  N   TYR A 183     5565   5417   4985   -169    157   -444
ATOM   1238  CA  TYR A 183       5.785 -13.027   5.603  1.00 49.80           C  
ANISOU 1238  CA  TYR A 183     6509   6471   5943   -180    188   -472
ATOM   1239  C   TYR A 183       4.654 -14.023   5.789  1.00 48.59           C  
ANISOU 1239  C   TYR A 183     6298   6366   5798   -168    128   -576
ATOM   1240  O   TYR A 183       3.495 -13.682   5.891  1.00 50.76           O  
ANISOU 1240  O   TYR A 183     6578   6653   6056   -123     41   -601
ATOM   1241  CB  TYR A 183       5.831 -12.087   6.857  1.00 44.39           C  
ANISOU 1241  CB  TYR A 183     5850   5821   5196   -145    187   -408
ATOM   1242  CG  TYR A 183       7.088 -11.156   6.989  1.00 41.39           C  
ANISOU 1242  CG  TYR A 183     5517   5405   4806   -169    262   -317
ATOM   1243  CD1 TYR A 183       8.322 -11.749   7.291  1.00 41.75           C  
ANISOU 1243  CD1 TYR A 183     5616   5386   4860   -151    255   -246
ATOM   1244  CD2 TYR A 183       6.982  -9.793   6.711  1.00 49.61           C  
ANISOU 1244  CD2 TYR A 183     6548   6473   5827   -211    338   -307
ATOM   1245  CE1 TYR A 183       9.504 -11.006   7.341  1.00 47.64           C  
ANISOU 1245  CE1 TYR A 183     6409   6093   5599   -169    313   -166
ATOM   1246  CE2 TYR A 183       8.115  -8.998   6.744  1.00 55.36           C  
ANISOU 1246  CE2 TYR A 183     7330   7162   6542   -236    400   -222
ATOM   1247  CZ  TYR A 183       9.363  -9.606   7.074  1.00 53.72           C  
ANISOU 1247  CZ  TYR A 183     7178   6886   6346   -211    382   -152
ATOM   1248  OH  TYR A 183      10.553  -8.867   6.978  1.00 61.90           O  
ANISOU 1248  OH  TYR A 183     8270   7877   7371   -231    433    -71
ATOM   1249  H   TYR A 183       5.720 -11.209   4.494  1.00 42.02           H  
ATOM   1250  HA  TYR A 183       6.734 -13.552   5.492  1.00 49.80           H  
ATOM   1251  HB3 TYR A 183       5.713 -12.770   7.698  1.00 44.39           H  
ATOM   1252  HB2 TYR A 183       4.960 -11.436   6.928  1.00 44.39           H  
ATOM   1253  HD1 TYR A 183       8.289 -12.819   7.431  1.00 41.75           H  
ATOM   1254  HD2 TYR A 183       6.063  -9.336   6.375  1.00 49.61           H  
ATOM   1255  HE1 TYR A 183      10.429 -11.546   7.475  1.00 47.64           H  
ATOM   1256  HE2 TYR A 183       8.055  -7.962   6.447  1.00 55.36           H  
ATOM   1257  HH  TYR A 183      11.311  -9.379   7.270  1.00 61.90           H  
ATOM   1258  N   SER A 184       5.029 -15.236   6.095  1.00 48.60           N  
ANISOU 1258  N   SER A 184     6245   6392   5827   -210    171   -640
ATOM   1259  CA  SER A 184       4.095 -16.245   6.707  1.00 55.83           C  
ANISOU 1259  CA  SER A 184     7099   7362   6753   -197    115   -747
ATOM   1260  C   SER A 184       3.939 -15.971   8.224  1.00 60.99           C  
ANISOU 1260  C   SER A 184     7734   8090   7348   -156     89   -754
ATOM   1261  O   SER A 184       2.870 -16.274   8.747  1.00 66.65           O  
ANISOU 1261  O   SER A 184     8429   8839   8057   -114      1   -817
ATOM   1262  CB  SER A 184       4.558 -17.647   6.399  1.00 54.49           C  
ANISOU 1262  CB  SER A 184     6869   7204   6630   -253    176   -815
ATOM   1263  OG  SER A 184       5.987 -17.689   6.587  1.00 55.92           O  
ANISOU 1263  OG  SER A 184     7072   7313   6863   -292    207   -799
ATOM   1264  H   SER A 184       5.964 -15.599   5.984  1.00 48.60           H  
ATOM   1265  HA  SER A 184       3.122 -16.244   6.216  1.00 55.83           H  
ATOM   1266  HB3 SER A 184       4.375 -18.044   5.400  1.00 54.49           H  
ATOM   1267  HB2 SER A 184       4.077 -18.383   7.044  1.00 54.49           H  
ATOM   1268  HG  SER A 184       6.313 -18.344   5.966  1.00 55.92           H  
ATOM   1269  N   ASN A 185       4.913 -15.427   8.928  1.00 60.27           N  
ANISOU 1269  N   ASN A 185     7658   8025   7215   -169    159   -691
ATOM   1270  CA  ASN A 185       4.840 -15.078  10.323  1.00 60.62           C  
ANISOU 1270  CA  ASN A 185     7694   8140   7200   -131    139   -689
ATOM   1271  C   ASN A 185       5.893 -14.043  10.589  1.00 52.76           C  
ANISOU 1271  C   ASN A 185     6766   7121   6159    -86    105   -595
ATOM   1272  O   ASN A 185       7.095 -14.307  10.669  1.00 52.52           O  
ANISOU 1272  O   ASN A 185     6779   7081   6097    -96    162   -511
ATOM   1273  CB  ASN A 185       5.091 -16.304  11.233  1.00  0.00           C  
ATOM   1274  CG  ASN A 185       4.871 -15.962  12.706  1.00  0.00           C  
ATOM   1275  OD1 ASN A 185       4.637 -14.850  13.186  1.00  0.00           O  
ATOM   1276  ND2 ASN A 185       4.921 -16.983  13.633  1.00  0.00           N  
ATOM   1277  H   ASN A 185       5.792 -15.282   8.452  1.00 60.27           H  
ATOM   1278  HA  ASN A 185       3.877 -14.607  10.522  1.00 60.62           H  
ATOM   1279  HB3 ASN A 185       6.076 -16.717  11.015  1.00  0.00           H  
ATOM   1280  HB2 ASN A 185       4.463 -17.176  11.048  1.00  0.00           H  
ATOM   1281 HD22 ASN A 185       4.854 -16.654  14.586  1.00  0.00           H  
ATOM   1282 HD21 ASN A 185       5.095 -17.942  13.368  1.00  0.00           H  
ATOM   1283  N   VAL A 186       5.358 -12.786  10.637  1.00 45.49           N  
ATOM   1284  CA  VAL A 186       6.111 -11.547  10.863  1.00 46.48           C  
ATOM   1285  C   VAL A 186       7.023 -11.640  12.095  1.00 46.57           C  
ATOM   1286  O   VAL A 186       8.208 -11.144  12.117  1.00 47.48           O  
ATOM   1287  CB  VAL A 186       5.198 -10.199  10.936  1.00  0.00           C  
ATOM   1288  CG1 VAL A 186       4.633  -9.910   9.573  1.00  0.00           C  
ATOM   1289  CG2 VAL A 186       4.219 -10.135  12.104  1.00  0.00           C  
ATOM   1290  H   VAL A 186       4.363 -12.636  10.547  1.00 45.49           H  
ATOM   1291  HA  VAL A 186       6.805 -11.570  10.023  1.00 46.48           H  
ATOM   1292  HB  VAL A 186       5.943  -9.430  11.143  1.00  0.00           H  
ATOM   1293 HG11 VAL A 186       4.171  -8.928   9.475  1.00  0.00           H  
ATOM   1294 HG12 VAL A 186       5.441  -9.920   8.841  1.00  0.00           H  
ATOM   1295 HG13 VAL A 186       3.907 -10.681   9.315  1.00  0.00           H  
ATOM   1296 HG21 VAL A 186       3.745  -9.154  12.070  1.00  0.00           H  
ATOM   1297 HG22 VAL A 186       3.534 -10.981  12.068  1.00  0.00           H  
ATOM   1298 HG23 VAL A 186       4.796 -10.157  13.029  1.00  0.00           H  
ATOM   1299  N   GLN A 187       6.471 -12.161  13.252  1.00 46.56           N  
ATOM   1300  CA  GLN A 187       7.161 -12.263  14.581  1.00 46.60           C  
ATOM   1301  C   GLN A 187       8.439 -13.140  14.463  1.00 45.94           C  
ATOM   1302  O   GLN A 187       9.425 -12.732  15.011  1.00 45.45           O  
ATOM   1303  CB  GLN A 187       6.143 -12.697  15.654  1.00  0.00           C  
ATOM   1304  CG  GLN A 187       6.691 -12.686  17.059  1.00  0.00           C  
ATOM   1305  CD  GLN A 187       5.731 -12.126  18.093  1.00  0.00           C  
ATOM   1306  OE1 GLN A 187       4.495 -11.940  17.899  1.00  0.00           O  
ATOM   1307  NE2 GLN A 187       6.273 -11.644  19.168  1.00  0.00           N  
ATOM   1308  H   GLN A 187       5.488 -12.391  13.229  1.00 46.56           H  
ATOM   1309  HA  GLN A 187       7.357 -11.234  14.883  1.00 46.60           H  
ATOM   1310  HB3 GLN A 187       5.788 -13.715  15.492  1.00  0.00           H  
ATOM   1311  HB2 GLN A 187       5.294 -12.014  15.631  1.00  0.00           H  
ATOM   1312  HG3 GLN A 187       7.629 -12.134  17.113  1.00  0.00           H  
ATOM   1313  HG2 GLN A 187       6.908 -13.684  17.440  1.00  0.00           H  
ATOM   1314 HE22 GLN A 187       5.665 -11.037  19.699  1.00  0.00           H  
ATOM   1315 HE21 GLN A 187       7.131 -11.970  19.590  1.00  0.00           H  
ATOM   1316  N   GLU A 188       8.264 -14.239  13.769  1.00 45.12           N  
ATOM   1317  CA  GLU A 188       9.338 -15.258  13.464  1.00 45.15           C  
ATOM   1318  C   GLU A 188      10.275 -14.819  12.316  1.00 44.68           C  
ATOM   1319  O   GLU A 188      11.369 -15.245  12.099  1.00 44.85           O  
ATOM   1320  CB  GLU A 188       8.819 -16.731  13.356  1.00  0.00           C  
ATOM   1321  CG  GLU A 188       8.365 -17.319  14.723  1.00  0.00           C  
ATOM   1322  CD  GLU A 188       9.598 -17.591  15.627  1.00  0.00           C  
ATOM   1323  OE1 GLU A 188       9.974 -16.768  16.504  1.00  0.00           O  
ATOM   1324  OE2 GLU A 188      10.292 -18.551  15.372  1.00  0.00           O1-
ATOM   1325  H   GLU A 188       7.326 -14.511  13.513  1.00 45.12           H  
ATOM   1326  HA  GLU A 188       9.995 -15.186  14.331  1.00 45.15           H  
ATOM   1327  HB3 GLU A 188       9.653 -17.321  12.977  1.00  0.00           H  
ATOM   1328  HB2 GLU A 188       8.039 -16.784  12.597  1.00  0.00           H  
ATOM   1329  HG3 GLU A 188       7.817 -18.260  14.680  1.00  0.00           H  
ATOM   1330  HG2 GLU A 188       7.722 -16.562  15.172  1.00  0.00           H  
ATOM   1331  N   ARG A 189       9.797 -13.809  11.633  1.00 43.43           N  
ATOM   1332  CA  ARG A 189      10.340 -13.096  10.503  1.00 42.93           C  
ATOM   1333  C   ARG A 189      10.451 -14.025   9.271  1.00 42.14           C  
ATOM   1334  O   ARG A 189      11.194 -13.678   8.312  1.00 42.83           O  
ATOM   1335  CB  ARG A 189      11.574 -12.304  10.869  1.00  0.00           C  
ATOM   1336  CG  ARG A 189      11.521 -11.469  12.137  1.00  0.00           C  
ATOM   1337  CD  ARG A 189      12.517 -10.262  12.222  1.00  0.00           C  
ATOM   1338  NE  ARG A 189      13.909 -10.737  12.180  1.00  0.00           N  
ATOM   1339  CZ  ARG A 189      15.022 -10.007  12.209  1.00  0.00           C  
ATOM   1340  NH1 ARG A 189      14.997  -8.667  12.496  1.00  0.00           N  
ATOM   1341  NH2 ARG A 189      16.181 -10.593  11.979  1.00  0.00           N1+
ATOM   1342  H   ARG A 189       8.830 -13.601  11.835  1.00 43.43           H  
ATOM   1343  HA  ARG A 189       9.508 -12.461  10.197  1.00 42.93           H  
ATOM   1344  HB3 ARG A 189      11.856 -11.612  10.075  1.00  0.00           H  
ATOM   1345  HB2 ARG A 189      12.402 -13.004  10.978  1.00  0.00           H  
ATOM   1346  HG3 ARG A 189      11.542 -12.118  13.012  1.00  0.00           H  
ATOM   1347  HG2 ARG A 189      10.542 -10.989  12.125  1.00  0.00           H  
ATOM   1348  HD3 ARG A 189      12.407  -9.760  13.183  1.00  0.00           H  
ATOM   1349  HD2 ARG A 189      12.310  -9.529  11.443  1.00  0.00           H  
ATOM   1350  HE  ARG A 189      14.067 -11.734  12.144  1.00  0.00           H  
ATOM   1351 HH12 ARG A 189      15.848  -8.127  12.553  1.00  0.00           H  
ATOM   1352 HH11 ARG A 189      14.164  -8.219  12.852  1.00  0.00           H  
ATOM   1353 HH22 ARG A 189      16.305 -11.591  11.884  1.00  0.00           H  
ATOM   1354 HH21 ARG A 189      17.087 -10.154  11.902  1.00  0.00           H  
ATOM   1355  N   GLU A 190       9.757 -15.191   9.189  1.00 42.35           N  
ATOM   1356  CA  GLU A 190       9.890 -16.171   8.142  1.00 41.75           C  
ATOM   1357  C   GLU A 190       9.074 -15.737   6.948  1.00 41.87           C  
ATOM   1358  O   GLU A 190       7.877 -15.317   7.024  1.00 42.26           O  
ATOM   1359  CB  GLU A 190       9.496 -17.570   8.604  1.00  0.00           C  
ATOM   1360  CG  GLU A 190      10.263 -18.173   9.837  1.00  0.00           C  
ATOM   1361  CD  GLU A 190       9.949 -19.632  10.242  1.00  0.00           C  
ATOM   1362  OE1 GLU A 190       8.753 -20.022  10.236  1.00  0.00           O  
ATOM   1363  OE2 GLU A 190      10.897 -20.311  10.598  1.00  0.00           O1-
ATOM   1364  H   GLU A 190       9.190 -15.524   9.956  1.00 42.35           H  
ATOM   1365  HA  GLU A 190      10.938 -16.157   7.843  1.00 41.75           H  
ATOM   1366  HB3 GLU A 190       9.732 -18.278   7.810  1.00  0.00           H  
ATOM   1367  HB2 GLU A 190       8.410 -17.650   8.620  1.00  0.00           H  
ATOM   1368  HG3 GLU A 190      10.156 -17.580  10.746  1.00  0.00           H  
ATOM   1369  HG2 GLU A 190      11.297 -18.186   9.495  1.00  0.00           H  
ATOM   1370  N   ALA A 191       9.681 -15.887   5.767  1.00 50.45           N  
ANISOU 1370  N   ALA A 191     6551   6529   6088   -377    469   -460
ATOM   1371  CA  ALA A 191       9.197 -15.748   4.444  1.00 47.38           C  
ANISOU 1371  CA  ALA A 191     6219   6057   5727   -372    464   -398
ATOM   1372  C   ALA A 191       9.983 -16.725   3.563  1.00 47.58           C  
ANISOU 1372  C   ALA A 191     6239   6031   5810   -433    521   -412
ATOM   1373  O   ALA A 191      11.057 -17.253   3.975  1.00 52.72           O  
ANISOU 1373  O   ALA A 191     6921   6651   6458   -476    591   -356
ATOM   1374  CB  ALA A 191       9.276 -14.314   3.994  1.00 56.25           C  
ANISOU 1374  CB  ALA A 191     7408   7156   6807   -355    485   -294
ATOM   1375  H   ALA A 191      10.489 -16.492   5.730  1.00 50.45           H  
ATOM   1376  HA  ALA A 191       8.142 -16.014   4.505  1.00 47.38           H  
ATOM   1377  HB1 ALA A 191       8.785 -13.719   4.763  1.00 56.25           H  
ATOM   1378  HB2 ALA A 191      10.301 -13.945   4.027  1.00 56.25           H  
ATOM   1379  HB3 ALA A 191       8.710 -14.117   3.083  1.00 56.25           H  
ATOM   1380  N   GLU A 192       9.392 -16.980   2.380  1.00 44.13           N  
ANISOU 1380  N   GLU A 192     5765   5580   5422   -437    484   -487
ATOM   1381  CA  GLU A 192       9.817 -17.904   1.281  1.00 44.56           C  
ANISOU 1381  CA  GLU A 192     5812   5582   5537   -490    524   -509
ATOM   1382  C   GLU A 192       9.882 -17.044  -0.069  1.00 38.41           C  
ANISOU 1382  C   GLU A 192     5073   4726   4794   -472    486   -491
ATOM   1383  O   GLU A 192      10.740 -17.467  -0.925  1.00 39.58           O  
ANISOU 1383  O   GLU A 192     5232   4817   4988   -512    524   -486
ATOM   1384  CB  GLU A 192       8.836 -19.006   1.073  1.00 45.25           C  
ANISOU 1384  CB  GLU A 192     5823   5709   5660   -515    515   -619
ATOM   1385  CG  GLU A 192       8.784 -20.069   2.101  1.00 55.29           C  
ANISOU 1385  CG  GLU A 192     7077   6934   6998   -571    555   -654
ATOM   1386  CD  GLU A 192       7.856 -21.274   1.845  1.00 65.53           C  
ANISOU 1386  CD  GLU A 192     8292   8273   8332   -588    534   -771
ATOM   1387  OE1 GLU A 192       7.472 -22.036   2.775  1.00 66.77           O  
ANISOU 1387  OE1 GLU A 192     8403   8505   8462   -568    513   -820
ATOM   1388  OE2 GLU A 192       7.582 -21.504   0.665  1.00 66.34           O1-
ANISOU 1388  OE2 GLU A 192     8377   8335   8495   -619    535   -818
ATOM   1389  H   GLU A 192       8.452 -16.620   2.295  1.00 44.13           H  
ATOM   1390  HA  GLU A 192      10.787 -18.338   1.524  1.00 44.56           H  
ATOM   1391  HB3 GLU A 192       8.994 -19.571   0.155  1.00 45.25           H  
ATOM   1392  HB2 GLU A 192       7.858 -18.592   0.824  1.00 45.25           H  
ATOM   1393  HG3 GLU A 192       8.621 -19.568   3.056  1.00 55.29           H  
ATOM   1394  HG2 GLU A 192       9.761 -20.479   2.358  1.00 55.29           H  
ATOM   1395  N   PHE A 193       9.044 -15.958  -0.170  1.00 37.41           N  
ANISOU 1395  N   PHE A 193     4970   4597   4646   -415    415   -481
ATOM   1396  CA  PHE A 193       9.031 -15.066  -1.347  1.00 37.63           C  
ANISOU 1396  CA  PHE A 193     5038   4558   4701   -398    381   -466
ATOM   1397  C   PHE A 193       9.117 -13.654  -0.819  1.00 30.42           C  
ANISOU 1397  C   PHE A 193     4170   3641   3747   -348    350   -399
ATOM   1398  O   PHE A 193       8.782 -13.308   0.316  1.00 32.42           O  
ANISOU 1398  O   PHE A 193     4419   3947   3952   -317    334   -381
ATOM   1399  CB  PHE A 193       7.620 -15.305  -2.051  1.00 39.63           C  
ANISOU 1399  CB  PHE A 193     5269   4808   4980   -389    311   -552
ATOM   1400  CG  PHE A 193       7.503 -16.612  -2.853  1.00 43.15           C  
ANISOU 1400  CG  PHE A 193     5671   5248   5476   -435    332   -623
ATOM   1401  CD1 PHE A 193       7.051 -17.766  -2.216  1.00 45.39           C  
ANISOU 1401  CD1 PHE A 193     5894   5595   5758   -452    343   -681
ATOM   1402  CD2 PHE A 193       7.923 -16.729  -4.185  1.00 48.16           C  
ANISOU 1402  CD2 PHE A 193     6323   5814   6160   -462    338   -637
ATOM   1403  CE1 PHE A 193       6.936 -18.987  -2.899  1.00 48.95           C  
ANISOU 1403  CE1 PHE A 193     6297   6040   6260   -495    361   -753
ATOM   1404  CE2 PHE A 193       7.673 -17.905  -4.906  1.00 46.86           C  
ANISOU 1404  CE2 PHE A 193     6117   5641   6045   -504    354   -705
ATOM   1405  CZ  PHE A 193       7.274 -19.066  -4.225  1.00 45.32           C  
ANISOU 1405  CZ  PHE A 193     5857   5509   5852   -520    364   -764
ATOM   1406  H   PHE A 193       8.385 -15.780   0.574  1.00 37.41           H  
ATOM   1407  HA  PHE A 193       9.875 -15.359  -1.972  1.00 37.63           H  
ATOM   1408  HB3 PHE A 193       7.445 -14.456  -2.712  1.00 39.63           H  
ATOM   1409  HB2 PHE A 193       6.861 -15.339  -1.269  1.00 39.63           H  
ATOM   1410  HD1 PHE A 193       6.733 -17.781  -1.184  1.00 45.39           H  
ATOM   1411  HD2 PHE A 193       8.187 -15.818  -4.702  1.00 48.16           H  
ATOM   1412  HE1 PHE A 193       6.641 -19.889  -2.384  1.00 48.95           H  
ATOM   1413  HE2 PHE A 193       7.771 -18.002  -5.977  1.00 46.86           H  
ATOM   1414  HZ  PHE A 193       7.106 -19.995  -4.750  1.00 45.32           H  
ATOM   1415  N   GLY A 194       9.551 -12.718  -1.685  1.00 31.24           N  
ANISOU 1415  N   GLY A 194     4314   3681   3873   -338    341   -368
ATOM   1416  CA  GLY A 194       9.359 -11.300  -1.500  1.00 27.05           C  
ANISOU 1416  CA  GLY A 194     3821   3143   3314   -291    309   -316
ATOM   1417  C   GLY A 194       9.481 -10.609  -2.799  1.00 28.70           C  
ANISOU 1417  C   GLY A 194     4062   3288   3555   -286    291   -315
ATOM   1418  O   GLY A 194       9.720 -11.141  -3.921  1.00 26.69           O  
ANISOU 1418  O   GLY A 194     3803   2999   3340   -315    293   -361
ATOM   1419  H   GLY A 194       9.899 -12.868  -2.621  1.00 31.24           H  
ATOM   1420  HA3 GLY A 194      10.024 -10.820  -0.783  1.00 27.05           H  
ATOM   1421  HA2 GLY A 194       8.421 -11.133  -0.969  1.00 27.05           H  
ATOM   1422  N   THR A 195       9.410  -9.286  -2.725  1.00 28.66           N  
ANISOU 1422  N   THR A 195     4088   3268   3533   -249    275   -265
ATOM   1423  CA  THR A 195       9.634  -8.433  -3.897  1.00 33.70           C  
ANISOU 1423  CA  THR A 195     4756   3849   4199   -244    266   -260
ATOM   1424  C   THR A 195      10.653  -7.351  -3.552  1.00 30.66           C  
ANISOU 1424  C   THR A 195     4400   3431   3817   -221    294   -185
ATOM   1425  O   THR A 195      10.830  -7.066  -2.375  1.00 31.45           O  
ANISOU 1425  O   THR A 195     4503   3561   3884   -195    294   -139
ATOM   1426  CB  THR A 195       8.373  -7.691  -4.264  1.00 34.44           C  
ANISOU 1426  CB  THR A 195     4855   3961   4270   -219    197   -298
ATOM   1427  OG1 THR A 195       7.290  -8.550  -4.266  1.00 37.47           O  
ANISOU 1427  OG1 THR A 195     5218   4366   4654   -239    162   -372
ATOM   1428  CG2 THR A 195       8.394  -6.925  -5.603  1.00 30.10           C  
ANISOU 1428  CG2 THR A 195     4337   3354   3745   -219    197   -294
ATOM   1429  H   THR A 195       9.303  -8.821  -1.834  1.00 28.66           H  
ATOM   1430  HA  THR A 195      10.054  -8.894  -4.791  1.00 33.70           H  
ATOM   1431  HB  THR A 195       8.108  -7.077  -3.403  1.00 34.44           H  
ATOM   1432  HG1 THR A 195       6.494  -8.061  -4.046  1.00 37.47           H  
ATOM   1433 HG21 THR A 195       8.931  -5.987  -5.461  1.00 30.10           H  
ATOM   1434 HG22 THR A 195       8.772  -7.484  -6.458  1.00 30.10           H  
ATOM   1435 HG23 THR A 195       7.369  -6.684  -5.886  1.00 30.10           H  
ATOM   1436  N   THR A 196      11.475  -6.935  -4.483  1.00 34.24           N  
ANISOU 1436  N   THR A 196     4876   3820   4312   -229    314   -175
ATOM   1437  CA  THR A 196      12.344  -5.804  -4.372  1.00 32.98           C  
ANISOU 1437  CA  THR A 196     4744   3621   4166   -204    334   -114
ATOM   1438  C   THR A 196      11.537  -4.471  -4.528  1.00 31.41           C  
ANISOU 1438  C   THR A 196     4552   3426   3956   -164    292   -113
ATOM   1439  O   THR A 196      10.697  -4.220  -5.396  1.00 34.10           O  
ANISOU 1439  O   THR A 196     4888   3774   4293   -169    261   -162
ATOM   1440  CB  THR A 196      13.475  -5.864  -5.507  1.00 27.95           C  
ANISOU 1440  CB  THR A 196     4124   2910   3584   -231    378   -107
ATOM   1441  OG1 THR A 196      12.916  -5.799  -6.765  1.00 32.36           O  
ANISOU 1441  OG1 THR A 196     4687   3441   4169   -239    364   -154
ATOM   1442  CG2 THR A 196      14.427  -7.131  -5.495  1.00 32.34           C  
ANISOU 1442  CG2 THR A 196     4673   3462   4154   -279    419   -116
ATOM   1443  H   THR A 196      11.298  -7.307  -5.406  1.00 34.24           H  
ATOM   1444  HA  THR A 196      12.890  -5.804  -3.429  1.00 32.98           H  
ATOM   1445  HB  THR A 196      14.006  -4.914  -5.566  1.00 27.95           H  
ATOM   1446  HG1 THR A 196      13.673  -5.832  -7.355  1.00 32.36           H  
ATOM   1447 HG21 THR A 196      13.967  -7.952  -6.044  1.00 32.34           H  
ATOM   1448 HG22 THR A 196      15.405  -6.969  -5.946  1.00 32.34           H  
ATOM   1449 HG23 THR A 196      14.402  -7.521  -4.477  1.00 32.34           H  
ATOM   1450  N   ALA A 197      11.794  -3.634  -3.537  1.00 31.98           N  
ANISOU 1450  N   ALA A 197     4637   3490   4024   -127    291    -59
ATOM   1451  CA  ALA A 197      11.616  -2.239  -3.546  1.00 27.68           C  
ANISOU 1451  CA  ALA A 197     4094   2955   3469    -88    253    -55
ATOM   1452  C   ALA A 197      12.777  -1.518  -4.263  1.00 30.49           C  
ANISOU 1452  C   ALA A 197     4467   3253   3865    -65    273    -17
ATOM   1453  O   ALA A 197      13.857  -1.861  -3.906  1.00 30.82           O  
ANISOU 1453  O   ALA A 197     4524   3276   3910    -52    289     36
ATOM   1454  CB  ALA A 197      11.331  -1.706  -2.145  1.00 36.70           C  
ANISOU 1454  CB  ALA A 197     5227   4160   4556    -54    212    -35
ATOM   1455  H   ALA A 197      12.443  -3.952  -2.832  1.00 31.98           H  
ATOM   1456  HA  ALA A 197      10.758  -2.019  -4.182  1.00 27.68           H  
ATOM   1457  HB1 ALA A 197      10.862  -2.431  -1.479  1.00 36.70           H  
ATOM   1458  HB2 ALA A 197      12.243  -1.584  -1.560  1.00 36.70           H  
ATOM   1459  HB3 ALA A 197      10.789  -0.761  -2.195  1.00 36.70           H  
ATOM   1460  N   GLU A 198      12.579  -0.488  -5.120  1.00 33.26           N  
ANISOU 1460  N   GLU A 198     4817   3574   4245    -61    269    -45
ATOM   1461  CA  GLU A 198      13.560   0.393  -5.728  1.00 35.99           C  
ANISOU 1461  CA  GLU A 198     5172   3862   4640    -40    287    -24
ATOM   1462  C   GLU A 198      13.261   1.792  -5.187  1.00 36.11           C  
ANISOU 1462  C   GLU A 198     5176   3894   4649      4    253    -19
ATOM   1463  O   GLU A 198      12.168   2.368  -5.415  1.00 29.09           O  
ANISOU 1463  O   GLU A 198     4275   3032   3744     -2    233    -60
ATOM   1464  CB  GLU A 198      13.371   0.302  -7.246  1.00 41.82           C  
ANISOU 1464  CB  GLU A 198     5914   4552   5425    -72    318    -68
ATOM   1465  CG  GLU A 198      14.574   0.961  -7.845  1.00 46.54           C  
ANISOU 1465  CG  GLU A 198     6522   5082   6080    -55    342    -49
ATOM   1466  CD  GLU A 198      14.596   0.804  -9.342  1.00 50.51           C  
ANISOU 1466  CD  GLU A 198     7027   5539   6624    -86    372    -98
ATOM   1467  OE1 GLU A 198      15.548   0.137  -9.767  1.00 48.98           O  
ANISOU 1467  OE1 GLU A 198     6824   5355   6431    -90    365   -142
ATOM   1468  OE2 GLU A 198      13.608   1.044 -10.062  1.00 56.06           O1-
ANISOU 1468  OE2 GLU A 198     7745   6197   7359   -109    402    -91
ATOM   1469  H   GLU A 198      11.689  -0.351  -5.577  1.00 33.26           H  
ATOM   1470  HA  GLU A 198      14.570  -0.003  -5.629  1.00 35.99           H  
ATOM   1471  HB3 GLU A 198      12.404   0.642  -7.614  1.00 41.82           H  
ATOM   1472  HB2 GLU A 198      13.298  -0.746  -7.538  1.00 41.82           H  
ATOM   1473  HG3 GLU A 198      15.497   0.527  -7.461  1.00 46.54           H  
ATOM   1474  HG2 GLU A 198      14.776   2.010  -7.625  1.00 46.54           H  
ATOM   1475  N   ILE A 199      14.312   2.399  -4.535  1.00 37.30           N  
ANISOU 1475  N   ILE A 199     5334   4026   4813     45    245     30
ATOM   1476  CA  ILE A 199      14.200   3.726  -3.944  1.00 34.53           C  
ANISOU 1476  CA  ILE A 199     4969   3687   4464     90    211     35
ATOM   1477  C   ILE A 199      14.448   4.755  -5.022  1.00 32.57           C  
ANISOU 1477  C   ILE A 199     4706   3403   4266     87    226    -10
ATOM   1478  O   ILE A 199      15.594   4.720  -5.461  1.00 42.19           O  
ANISOU 1478  O   ILE A 199     5932   4563   5535     81    257    -14
ATOM   1479  CB  ILE A 199      15.152   4.084  -2.759  1.00 32.86           C  
ANISOU 1479  CB  ILE A 199     4772   3453   4259    136    195     95
ATOM   1480  CG1 ILE A 199      14.851   3.127  -1.547  1.00 29.74           C  
ANISOU 1480  CG1 ILE A 199     4393   3100   3805    135    182    136
ATOM   1481  CG2 ILE A 199      15.014   5.539  -2.239  1.00 33.61           C  
ANISOU 1481  CG2 ILE A 199     4848   3554   4369    185    158     94
ATOM   1482  CD1 ILE A 199      16.135   2.661  -0.843  1.00 31.73           C  
ANISOU 1482  CD1 ILE A 199     4677   3321   4059    167    173    200
ATOM   1483  H   ILE A 199      15.197   1.957  -4.335  1.00 37.30           H  
ATOM   1484  HA  ILE A 199      13.234   3.800  -3.444  1.00 34.53           H  
ATOM   1485  HB  ILE A 199      16.167   3.889  -3.104  1.00 32.86           H  
ATOM   1486 HG13 ILE A 199      14.344   2.210  -1.846  1.00 29.74           H  
ATOM   1487 HG12 ILE A 199      14.192   3.491  -0.759  1.00 29.74           H  
ATOM   1488 HG21 ILE A 199      15.448   6.323  -2.859  1.00 33.61           H  
ATOM   1489 HG22 ILE A 199      13.963   5.763  -2.059  1.00 33.61           H  
ATOM   1490 HG23 ILE A 199      15.562   5.782  -1.328  1.00 33.61           H  
ATOM   1491 HD11 ILE A 199      16.766   1.991  -1.428  1.00 31.73           H  
ATOM   1492 HD12 ILE A 199      16.773   3.524  -0.655  1.00 31.73           H  
ATOM   1493 HD13 ILE A 199      15.878   2.227   0.123  1.00 31.73           H  
ATOM   1494  N   TYR A 200      13.438   5.489  -5.493  1.00 28.05           N  
ANISOU 1494  N   TYR A 200     4114   2865   3677     89    206    -45
ATOM   1495  CA  TYR A 200      13.520   6.505  -6.535  1.00 36.36           C  
ANISOU 1495  CA  TYR A 200     5151   3893   4773     86    222    -90
ATOM   1496  C   TYR A 200      13.920   7.825  -5.913  1.00 39.25           C  
ANISOU 1496  C   TYR A 200     5491   4272   5151    130    194    -88
ATOM   1497  O   TYR A 200      14.766   8.463  -6.525  1.00 44.00           O  
ANISOU 1497  O   TYR A 200     6072   4852   5795    130    211   -128
ATOM   1498  CB  TYR A 200      12.386   6.522  -7.577  1.00 40.17           C  
ANISOU 1498  CB  TYR A 200     5636   4397   5229     34    232   -148
ATOM   1499  CG  TYR A 200      11.013   6.764  -6.973  1.00 28.96           C  
ANISOU 1499  CG  TYR A 200     4215   3040   3749     28    190   -158
ATOM   1500  CD1 TYR A 200      10.183   5.705  -6.633  1.00 29.82           C  
ANISOU 1500  CD1 TYR A 200     4308   3170   3854     38    174   -180
ATOM   1501  CD2 TYR A 200      10.610   8.096  -6.888  1.00 32.50           C  
ANISOU 1501  CD2 TYR A 200     4678   3526   4145     12    167   -150
ATOM   1502  CE1 TYR A 200       8.858   6.004  -6.195  1.00 34.76           C  
ANISOU 1502  CE1 TYR A 200     4936   3849   4422     31    132   -188
ATOM   1503  CE2 TYR A 200       9.328   8.383  -6.505  1.00 38.36           C  
ANISOU 1503  CE2 TYR A 200     5421   4321   4832     10    122   -161
ATOM   1504  CZ  TYR A 200       8.435   7.358  -6.202  1.00 34.99           C  
ANISOU 1504  CZ  TYR A 200     4984   3912   4400     19    104   -178
ATOM   1505  OH  TYR A 200       7.193   7.594  -5.813  1.00 43.11           O  
ANISOU 1505  OH  TYR A 200     6018   4990   5372     14     56   -188
ATOM   1506  H   TYR A 200      12.556   5.253  -5.061  1.00 28.05           H  
ATOM   1507  HA  TYR A 200      14.419   6.163  -7.048  1.00 36.36           H  
ATOM   1508  HB3 TYR A 200      12.296   5.580  -8.117  1.00 40.17           H  
ATOM   1509  HB2 TYR A 200      12.712   7.191  -8.374  1.00 40.17           H  
ATOM   1510  HD1 TYR A 200      10.575   4.704  -6.727  1.00 29.82           H  
ATOM   1511  HD2 TYR A 200      11.284   8.862  -7.240  1.00 32.50           H  
ATOM   1512  HE1 TYR A 200       8.174   5.209  -5.936  1.00 34.76           H  
ATOM   1513  HE2 TYR A 200       8.904   9.377  -6.510  1.00 38.36           H  
ATOM   1514  HH  TYR A 200       6.852   8.470  -6.012  1.00 43.11           H  
ATOM   1515  N   ALA A 201      13.402   8.207  -4.706  1.00 43.66           N  
ANISOU 1515  N   ALA A 201     6049   4863   5677    167    153    -46
ATOM   1516  CA  ALA A 201      13.538   9.533  -4.199  1.00 40.94           C  
ANISOU 1516  CA  ALA A 201     5680   4528   5349    213    121    -41
ATOM   1517  C   ALA A 201      13.915   9.370  -2.673  1.00 38.58           C  
ANISOU 1517  C   ALA A 201     5394   4231   5033    261     84     24
ATOM   1518  O   ALA A 201      13.326   8.510  -2.020  1.00 31.62           O  
ANISOU 1518  O   ALA A 201     4536   3380   4100    252     73     56
ATOM   1519  CB  ALA A 201      12.155  10.209  -4.359  1.00 37.14           C  
ANISOU 1519  CB  ALA A 201     5182   4102   4826    197     98    -75
ATOM   1520  H   ALA A 201      12.624   7.669  -4.350  1.00 43.66           H  
ATOM   1521  HA  ALA A 201      14.309   9.998  -4.813  1.00 40.94           H  
ATOM   1522  HB1 ALA A 201      12.004  11.198  -3.926  1.00 37.14           H  
ATOM   1523  HB2 ALA A 201      11.948  10.302  -5.425  1.00 37.14           H  
ATOM   1524  HB3 ALA A 201      11.380   9.605  -3.886  1.00 37.14           H  
ATOM   1525  N   TYR A 202      14.875  10.274  -2.260  1.00 46.61           N  
ANISOU 1525  N   TYR A 202     6399   5217   6095    311     63     38
ATOM   1526  CA  TYR A 202      15.592  10.220  -0.951  1.00 44.16           C  
ANISOU 1526  CA  TYR A 202     6111   4888   5778    358     29    100
ATOM   1527  C   TYR A 202      15.644  11.653  -0.357  1.00 42.74           C  
ANISOU 1527  C   TYR A 202     5905   4714   5622    413    -18    100
ATOM   1528  O   TYR A 202      15.713  12.639  -1.083  1.00 51.33           O  
ANISOU 1528  O   TYR A 202     6953   5791   6758    420    -12     51
ATOM   1529  CB  TYR A 202      17.023   9.650  -1.194  1.00 51.14           C  
ANISOU 1529  CB  TYR A 202     7022   5699   6709    365     50    123
ATOM   1530  CG  TYR A 202      17.827   9.403   0.067  1.00 51.80           C  
ANISOU 1530  CG  TYR A 202     7147   5758   6775    401     17    192
ATOM   1531  CD1 TYR A 202      17.813   8.080   0.511  1.00 62.17           C  
ANISOU 1531  CD1 TYR A 202     8498   7097   8027    376     25    234
ATOM   1532  CD2 TYR A 202      18.450  10.476   0.815  1.00 54.49           C  
ANISOU 1532  CD2 TYR A 202     7492   6049   7162    459    -21    211
ATOM   1533  CE1 TYR A 202      18.574   7.798   1.686  1.00 66.55           C  
ANISOU 1533  CE1 TYR A 202     9098   7630   8559    401      1    297
ATOM   1534  CE2 TYR A 202      19.235  10.216   1.900  1.00 54.97           C  
ANISOU 1534  CE2 TYR A 202     7602   6082   7201    488    -54    275
ATOM   1535  CZ  TYR A 202      19.271   8.857   2.337  1.00 65.44           C  
ANISOU 1535  CZ  TYR A 202     8971   7436   8459    456    -41    320
ATOM   1536  OH  TYR A 202      19.980   8.641   3.521  1.00 68.75           O  
ANISOU 1536  OH  TYR A 202     9446   7827   8849    479    -69    384
ATOM   1537  H   TYR A 202      15.252  10.991  -2.863  1.00 46.61           H  
ATOM   1538  HA  TYR A 202      15.045   9.525  -0.314  1.00 44.16           H  
ATOM   1539  HB3 TYR A 202      17.635  10.295  -1.824  1.00 51.14           H  
ATOM   1540  HB2 TYR A 202      16.885   8.781  -1.838  1.00 51.14           H  
ATOM   1541  HD1 TYR A 202      17.373   7.268  -0.047  1.00 62.17           H  
ATOM   1542  HD2 TYR A 202      18.279  11.511   0.558  1.00 54.49           H  
ATOM   1543  HE1 TYR A 202      18.657   6.765   1.991  1.00 66.55           H  
ATOM   1544  HE2 TYR A 202      19.892  10.932   2.371  1.00 54.97           H  
ATOM   1545  HH  TYR A 202      20.065   9.510   3.921  1.00 68.75           H  
ATOM   1546  N   ARG A 203      15.653  11.697   0.983  1.00 40.41           N  
ANISOU 1546  N   ARG A 203     5629   4434   5290    451    -63    151
ATOM   1547  CA  ARG A 203      15.634  12.880   1.783  1.00 44.75           C  
ANISOU 1547  CA  ARG A 203     6157   4986   5860    507   -115    156
ATOM   1548  C   ARG A 203      16.070  12.619   3.209  1.00 40.43           C  
ANISOU 1548  C   ARG A 203     5652   4433   5275    547   -159    225
ATOM   1549  O   ARG A 203      15.933  11.498   3.670  1.00 33.03           O  
ANISOU 1549  O   ARG A 203     4741   3540   4268    528   -162    255
ATOM   1550  CB  ARG A 203      14.277  13.559   1.647  1.00 46.36           C  
ANISOU 1550  CB  ARG A 203     6324   5255   6036    496   -130    120
ATOM   1551  CG  ARG A 203      13.905  14.746   2.600  1.00 54.21           C  
ANISOU 1551  CG  ARG A 203     7302   6265   7032    551   -191    136
ATOM   1552  CD  ARG A 203      12.638  15.451   2.103  1.00 52.41           C  
ANISOU 1552  CD  ARG A 203     7060   6111   6744    533   -213    123
ATOM   1553  NE  ARG A 203      12.231  16.520   3.075  1.00 55.16           N  
ANISOU 1553  NE  ARG A 203     7359   6474   7125    531   -218     69
ATOM   1554  CZ  ARG A 203      12.249  17.842   2.773  1.00 59.90           C  
ANISOU 1554  CZ  ARG A 203     7932   7081   7748    577   -265     69
ATOM   1555  NH1 ARG A 203      12.605  18.294   1.591  1.00 52.74           N  
ANISOU 1555  NH1 ARG A 203     7046   6163   6830    633   -317    122
ATOM   1556  NH2 ARG A 203      11.886  18.740   3.625  1.00 64.90           N1+
ANISOU 1556  NH2 ARG A 203     8517   7730   8412    564   -259     14
ATOM   1557  H   ARG A 203      15.547  10.860   1.538  1.00 40.41           H  
ATOM   1558  HA  ARG A 203      16.333  13.584   1.330  1.00 44.75           H  
ATOM   1559  HB3 ARG A 203      13.490  12.806   1.644  1.00 46.36           H  
ATOM   1560  HB2 ARG A 203      14.366  13.935   0.628  1.00 46.36           H  
ATOM   1561  HG3 ARG A 203      14.698  15.476   2.765  1.00 54.21           H  
ATOM   1562  HG2 ARG A 203      13.644  14.313   3.566  1.00 54.21           H  
ATOM   1563  HD3 ARG A 203      11.895  14.658   2.186  1.00 52.41           H  
ATOM   1564  HD2 ARG A 203      12.583  15.685   1.040  1.00 52.41           H  
ATOM   1565  HE  ARG A 203      11.897  16.234   3.985  1.00 55.16           H  
ATOM   1566 HH12 ARG A 203      12.537  19.287   1.421  1.00 52.74           H  
ATOM   1567 HH11 ARG A 203      12.771  17.663   0.820  1.00 52.74           H  
ATOM   1568 HH22 ARG A 203      12.309  19.653   3.543  1.00 64.90           H  
ATOM   1569 HH21 ARG A 203      11.408  18.384   4.441  1.00 64.90           H  
ATOM   1570  N   GLU A 204      16.472  13.702   3.932  1.00 47.51           N  
ANISOU 1570  N   GLU A 204     6557   5276   6218    602   -197    247
ATOM   1571  CA  GLU A 204      16.648  13.683   5.372  1.00 48.11           C  
ANISOU 1571  CA  GLU A 204     6681   5338   6260    643   -246    312
ATOM   1572  C   GLU A 204      16.129  14.991   5.947  1.00 46.49           C  
ANISOU 1572  C   GLU A 204     6449   5155   6059    696   -308    310
ATOM   1573  O   GLU A 204      16.449  16.050   5.397  1.00 47.62           O  
ANISOU 1573  O   GLU A 204     6544   5279   6269    724   -323    266
ATOM   1574  CB  GLU A 204      18.179  13.559   5.858  1.00 47.85           C  
ANISOU 1574  CB  GLU A 204     6692   5219   6271    667   -254    343
ATOM   1575  CG  GLU A 204      18.936  12.455   5.067  1.00 53.68           C  
ANISOU 1575  CG  GLU A 204     7459   5932   7005    612   -194    348
ATOM   1576  CD  GLU A 204      20.269  11.928   5.614  1.00 59.50           C  
ANISOU 1576  CD  GLU A 204     8272   6613   7723    619   -206    414
ATOM   1577  OE1 GLU A 204      20.874  12.488   6.525  1.00 58.94           O  
ANISOU 1577  OE1 GLU A 204     8239   6537   7617    656   -256    462
ATOM   1578  OE2 GLU A 204      20.868  10.983   5.062  1.00 64.18           O1-
ANISOU 1578  OE2 GLU A 204     8890   7163   8332    584   -165    417
ATOM   1579  H   GLU A 204      16.283  14.584   3.479  1.00 47.51           H  
ATOM   1580  HA  GLU A 204      16.056  12.915   5.868  1.00 48.11           H  
ATOM   1581  HB3 GLU A 204      18.097  13.178   6.876  1.00 47.85           H  
ATOM   1582  HB2 GLU A 204      18.805  14.448   5.783  1.00 47.85           H  
ATOM   1583  HG3 GLU A 204      19.101  12.868   4.072  1.00 53.68           H  
ATOM   1584  HG2 GLU A 204      18.276  11.607   4.883  1.00 53.68           H  
ATOM   1585  N   GLU A 205      15.424  14.943   7.105  1.00 47.60           N  
ANISOU 1585  N   GLU A 205     6617   5337   6131    709   -342    353
ATOM   1586  CA  GLU A 205      15.067  16.162   7.973  1.00 52.62           C  
ANISOU 1586  CA  GLU A 205     7235   5997   6761    760   -406    358
ATOM   1587  C   GLU A 205      15.667  15.946   9.396  1.00 46.62           C  
ANISOU 1587  C   GLU A 205     6537   5205   5971    805   -458    426
ATOM   1588  O   GLU A 205      15.794  14.817   9.918  1.00 39.42           O  
ANISOU 1588  O   GLU A 205     5684   4267   5026    787   -438    470
ATOM   1589  CB  GLU A 205      13.527  16.223   8.060  1.00 47.43           C  
ANISOU 1589  CB  GLU A 205     6554   5425   6042    735   -407    342
ATOM   1590  CG  GLU A 205      12.885  16.644   6.679  1.00 52.86           C  
ANISOU 1590  CG  GLU A 205     7179   6143   6762    707   -386    274
ATOM   1591  CD  GLU A 205      11.420  17.075   6.650  1.00 62.69           C  
ANISOU 1591  CD  GLU A 205     8406   7461   7951    702   -416    265
ATOM   1592  OE1 GLU A 205      10.920  17.664   7.602  1.00 60.60           O  
ANISOU 1592  OE1 GLU A 205     8168   7218   7641    737   -465    308
ATOM   1593  OE2 GLU A 205      10.725  16.575   5.752  1.00 67.26           O1-
ANISOU 1593  OE2 GLU A 205     8951   8075   8531    661   -393    215
ATOM   1594  H   GLU A 205      15.299  14.029   7.517  1.00 47.60           H  
ATOM   1595  HA  GLU A 205      15.356  17.113   7.526  1.00 52.62           H  
ATOM   1596  HB3 GLU A 205      13.307  17.076   8.702  1.00 47.43           H  
ATOM   1597  HB2 GLU A 205      13.075  15.300   8.422  1.00 47.43           H  
ATOM   1598  HG3 GLU A 205      13.135  15.946   5.879  1.00 52.86           H  
ATOM   1599  HG2 GLU A 205      13.418  17.544   6.374  1.00 52.86           H  
ATOM   1600  N   GLN A 206      16.140  17.032  10.059  1.00 51.65           N  
ANISOU 1600  N   GLN A 206     7163   5843   6617    862   -524    433
ATOM   1601  CA  GLN A 206      16.683  17.063  11.413  1.00 52.91           C  
ANISOU 1601  CA  GLN A 206     7385   5985   6735    905   -582    496
ATOM   1602  C   GLN A 206      15.945  18.012  12.409  1.00 49.95           C  
ANISOU 1602  C   GLN A 206     6988   5668   6324    935   -633    497
ATOM   1603  O   GLN A 206      16.518  18.543  13.320  1.00 47.44           O  
ANISOU 1603  O   GLN A 206     6609   5362   6055    957   -657    453
ATOM   1604  CB  GLN A 206      18.201  17.290  11.284  1.00 52.25           C  
ANISOU 1604  CB  GLN A 206     7328   5809   6716    960   -630    513
ATOM   1605  CG  GLN A 206      19.262  16.314  10.774  1.00 54.10           C  
ANISOU 1605  CG  GLN A 206     7616   5977   6961    935   -595    537
ATOM   1606  CD  GLN A 206      19.357  16.009   9.245  1.00 61.33           C  
ANISOU 1606  CD  GLN A 206     8602   6807   7894    988   -659    585
ATOM   1607  OE1 GLN A 206      18.947  16.829   8.417  1.00 67.91           O  
ANISOU 1607  OE1 GLN A 206     9450   7631   8722   1043   -732    605
ATOM   1608  NE2 GLN A 206      19.766  14.807   8.824  1.00 68.68           N  
ANISOU 1608  NE2 GLN A 206     9580   7670   8845    970   -637    602
ATOM   1609  H   GLN A 206      16.221  17.904   9.558  1.00 51.65           H  
ATOM   1610  HA  GLN A 206      16.602  16.066  11.846  1.00 52.91           H  
ATOM   1611  HB3 GLN A 206      18.514  17.497  12.308  1.00 52.25           H  
ATOM   1612  HB2 GLN A 206      18.428  18.190  10.713  1.00 52.25           H  
ATOM   1613  HG3 GLN A 206      19.028  15.460  11.410  1.00 54.10           H  
ATOM   1614  HG2 GLN A 206      20.276  16.534  11.106  1.00 54.10           H  
ATOM   1615 HE22 GLN A 206      20.148  14.695   7.896  1.00 68.68           H  
ATOM   1616 HE21 GLN A 206      19.832  13.994   9.420  1.00 68.68           H  
ATOM   1617  N   ASP A 207      14.606  18.155  12.206  1.00 53.63           N  
ANISOU 1617  N   ASP A 207     7503   6170   6704    933   -648    545
ATOM   1618  CA  ASP A 207      13.780  18.972  13.114  1.00 55.15           C  
ANISOU 1618  CA  ASP A 207     7682   6422   6849    957   -695    551
ATOM   1619  C   ASP A 207      13.365  18.293  14.462  1.00 55.99           C  
ANISOU 1619  C   ASP A 207     7863   6507   6905    999   -748    616
ATOM   1620  O   ASP A 207      13.276  17.053  14.596  1.00 56.01           O  
ANISOU 1620  O   ASP A 207     7923   6518   6840    970   -720    657
ATOM   1621  CB  ASP A 207      12.469  19.567  12.414  1.00 51.40           C  
ANISOU 1621  CB  ASP A 207     7189   6030   6310    904   -654    532
ATOM   1622  CG  ASP A 207      12.576  20.294  11.084  1.00 48.06           C  
ANISOU 1622  CG  ASP A 207     6722   5666   5871    919   -695    506
ATOM   1623  OD1 ASP A 207      13.626  20.694  10.564  1.00 52.02           O  
ANISOU 1623  OD1 ASP A 207     7217   6153   6395    974   -759    514
ATOM   1624  OD2 ASP A 207      11.520  20.602  10.436  1.00 40.75           O1-
ANISOU 1624  OD2 ASP A 207     5772   4801   4911    876   -668    475
ATOM   1625  H   ASP A 207      14.082  17.556  11.584  1.00 53.63           H  
ATOM   1626  HA  ASP A 207      14.352  19.864  13.371  1.00 55.15           H  
ATOM   1627  HB3 ASP A 207      12.010  20.298  13.079  1.00 51.40           H  
ATOM   1628  HB2 ASP A 207      11.738  18.775  12.248  1.00 51.40           H  
ATOM   1629  N   PHE A 208      13.143  19.156  15.471  1.00 56.95           N  
ANISOU 1629  N   PHE A 208     7984   6595   7059   1062   -822    625
ATOM   1630  CA  PHE A 208      12.688  18.877  16.917  1.00 65.64           C  
ANISOU 1630  CA  PHE A 208     9153   7677   8110   1098   -875    683
ATOM   1631  C   PHE A 208      13.605  17.871  17.645  1.00 66.22           C  
ANISOU 1631  C   PHE A 208     9311   7687   8162   1085   -854    732
ATOM   1632  O   PHE A 208      13.219  17.330  18.699  1.00 59.46           O  
ANISOU 1632  O   PHE A 208     8513   6848   7230   1063   -845    777
ATOM   1633  CB  PHE A 208      11.220  18.445  16.997  1.00 58.34           C  
ANISOU 1633  CB  PHE A 208     8218   6847   7102   1064   -861    689
ATOM   1634  CG  PHE A 208      10.295  19.294  16.226  1.00 54.79           C  
ANISOU 1634  CG  PHE A 208     7713   6442   6663   1069   -897    673
ATOM   1635  CD1 PHE A 208       9.853  20.485  16.718  1.00 47.24           C  
ANISOU 1635  CD1 PHE A 208     6742   5443   5763   1099   -938    673
ATOM   1636  CD2 PHE A 208       9.956  18.953  14.940  1.00 52.07           C  
ANISOU 1636  CD2 PHE A 208     7333   6182   6269   1040   -888    656
ATOM   1637  CE1 PHE A 208       9.192  21.395  15.894  1.00 43.86           C  
ANISOU 1637  CE1 PHE A 208     6268   5055   5341   1101   -966    659
ATOM   1638  CE2 PHE A 208       9.230  19.824  14.126  1.00 46.54           C  
ANISOU 1638  CE2 PHE A 208     6586   5520   5578   1038   -915    642
ATOM   1639  CZ  PHE A 208       8.947  21.069  14.578  1.00 42.91           C  
ANISOU 1639  CZ  PHE A 208     6114   5016   5172   1069   -953    645
ATOM   1640  H   PHE A 208      13.218  20.120  15.180  1.00 56.95           H  
ATOM   1641  HA  PHE A 208      12.767  19.898  17.290  1.00 65.64           H  
ATOM   1642  HB3 PHE A 208      10.905  18.591  18.030  1.00 58.34           H  
ATOM   1643  HB2 PHE A 208      11.069  17.409  16.694  1.00 58.34           H  
ATOM   1644  HD1 PHE A 208      10.161  20.905  17.664  1.00 47.24           H  
ATOM   1645  HD2 PHE A 208      10.208  17.976  14.553  1.00 52.07           H  
ATOM   1646  HE1 PHE A 208       8.860  22.355  16.259  1.00 43.86           H  
ATOM   1647  HE2 PHE A 208       8.822  19.673  13.137  1.00 46.54           H  
ATOM   1648  HZ  PHE A 208       8.379  21.771  13.986  1.00 42.91           H  
ATOM   1649  N   GLY A 209      14.764  17.514  17.101  1.00 52.12           N  
ANISOU 1649  N   GLY A 209     7519   5837   6449   1080   -834    714
ATOM   1650  CA  GLY A 209      15.669  16.542  17.715  1.00 55.84           C  
ANISOU 1650  CA  GLY A 209     8069   6243   6905   1059   -812    757
ATOM   1651  C   GLY A 209      15.347  15.112  17.116  1.00 63.49           C  
ANISOU 1651  C   GLY A 209     9058   7257   7810    983   -727    768
ATOM   1652  O   GLY A 209      15.833  14.134  17.732  1.00 57.48           O  
ANISOU 1652  O   GLY A 209     8378   6471   6989    960   -712    821
ATOM   1653  H   GLY A 209      14.998  17.884  16.191  1.00 52.12           H  
ATOM   1654  HA3 GLY A 209      15.653  16.460  18.802  1.00 55.84           H  
ATOM   1655  HA2 GLY A 209      16.698  16.811  17.478  1.00 55.84           H  
ATOM   1656  N   ILE A 210      14.641  15.080  15.996  1.00 62.53           N  
ANISOU 1656  N   ILE A 210     8864   7200   7693    941   -671    719
ATOM   1657  CA  ILE A 210      14.281  13.825  15.271  1.00 51.54           C  
ANISOU 1657  CA  ILE A 210     7477   5850   6254    869   -590    715
ATOM   1658  C   ILE A 210      14.898  13.842  13.822  1.00 46.46           C  
ANISOU 1658  C   ILE A 210     6776   5195   5682    836   -538    661
ATOM   1659  O   ILE A 210      14.485  14.644  12.948  1.00 48.28           O  
ANISOU 1659  O   ILE A 210     6936   5450   5960    848   -546    609
ATOM   1660  CB  ILE A 210      12.730  13.499  15.120  1.00 52.64           C  
ANISOU 1660  CB  ILE A 210     7591   6088   6321    849   -579    704
ATOM   1661  CG1 ILE A 210      11.790  13.763  16.333  1.00 55.59           C  
ANISOU 1661  CG1 ILE A 210     8024   6475   6623    884   -631    756
ATOM   1662  CG2 ILE A 210      12.642  11.979  14.679  1.00 45.51           C  
ANISOU 1662  CG2 ILE A 210     6686   5225   5381    777   -499    690
ATOM   1663  CD1 ILE A 210      10.344  13.693  16.033  1.00 53.47           C  
ANISOU 1663  CD1 ILE A 210     7730   6300   6287    875   -633    742
ATOM   1664  H   ILE A 210      14.384  15.970  15.591  1.00 62.53           H  
ATOM   1665  HA  ILE A 210      14.720  13.016  15.854  1.00 51.54           H  
ATOM   1666  HB  ILE A 210      12.394  14.091  14.268  1.00 52.64           H  
ATOM   1667 HG13 ILE A 210      12.033  14.736  16.761  1.00 55.59           H  
ATOM   1668 HG12 ILE A 210      12.082  13.092  17.142  1.00 55.59           H  
ATOM   1669 HG21 ILE A 210      11.657  11.651  14.347  1.00 45.51           H  
ATOM   1670 HG22 ILE A 210      13.431  11.645  14.005  1.00 45.51           H  
ATOM   1671 HG23 ILE A 210      12.937  11.394  15.550  1.00 45.51           H  
ATOM   1672 HD11 ILE A 210      10.127  12.650  15.803  1.00 53.47           H  
ATOM   1673 HD12 ILE A 210       9.668  13.937  16.853  1.00 53.47           H  
ATOM   1674 HD13 ILE A 210      10.131  14.311  15.161  1.00 53.47           H  
ATOM   1675  N   GLU A 211      15.956  13.055  13.732  1.00 47.44           N  
ANISOU 1675  N   GLU A 211     6932   5280   5812    792   -485    672
ATOM   1676  CA  GLU A 211      16.814  12.845  12.565  1.00 43.98           C  
ANISOU 1676  CA  GLU A 211     6446   4830   5436    756   -432    622
ATOM   1677  C   GLU A 211      16.231  11.708  11.699  1.00 40.54           C  
ANISOU 1677  C   GLU A 211     5969   4475   4959    701   -377    587
ATOM   1678  O   GLU A 211      16.591  10.559  11.929  1.00 43.36           O  
ANISOU 1678  O   GLU A 211     6358   4861   5254    658   -339    609
ATOM   1679  CB  GLU A 211      18.288  12.604  12.876  1.00 48.39           C  
ANISOU 1679  CB  GLU A 211     7058   5311   6016    733   -402    648
ATOM   1680  CG  GLU A 211      19.288  12.229  11.683  1.00 55.61           C  
ANISOU 1680  CG  GLU A 211     8006   6135   6990    790   -462    667
ATOM   1681  CD  GLU A 211      20.750  11.951  12.156  1.00 60.99           C  
ANISOU 1681  CD  GLU A 211     8773   6740   7660    770   -452    717
ATOM   1682  OE1 GLU A 211      21.024  12.323  13.323  1.00 61.01           O  
ANISOU 1682  OE1 GLU A 211     8805   6764   7613    707   -390    734
ATOM   1683  OE2 GLU A 211      21.495  11.332  11.395  1.00 62.10           O1-
ANISOU 1683  OE2 GLU A 211     8954   6798   7844    817   -509    737
ATOM   1684  H   GLU A 211      16.111  12.396  14.482  1.00 47.44           H  
ATOM   1685  HA  GLU A 211      16.690  13.747  11.966  1.00 43.98           H  
ATOM   1686  HB3 GLU A 211      18.327  11.829  13.642  1.00 48.39           H  
ATOM   1687  HB2 GLU A 211      18.726  13.434  13.431  1.00 48.39           H  
ATOM   1688  HG3 GLU A 211      19.375  13.077  11.003  1.00 55.61           H  
ATOM   1689  HG2 GLU A 211      18.926  11.324  11.197  1.00 55.61           H  
ATOM   1690  N   ILE A 212      15.295  12.098  10.814  1.00 40.11           N  
ANISOU 1690  N   ILE A 212     5845   4457   4937    700   -376    531
ATOM   1691  CA  ILE A 212      14.451  11.237   9.957  1.00 39.64           C  
ANISOU 1691  CA  ILE A 212     5748   4466   4849    649   -333    491
ATOM   1692  C   ILE A 212      15.043  11.271   8.525  1.00 42.09           C  
ANISOU 1692  C   ILE A 212     6026   4746   5219    612   -281    445
ATOM   1693  O   ILE A 212      15.056  12.296   7.889  1.00 44.46           O  
ANISOU 1693  O   ILE A 212     6299   5003   5589    636   -292    419
ATOM   1694  CB  ILE A 212      12.943  11.616   9.890  1.00 37.13           C  
ANISOU 1694  CB  ILE A 212     5385   4211   4512    669   -372    461
ATOM   1695  CG1 ILE A 212      12.384  12.096  11.244  1.00 44.44           C  
ANISOU 1695  CG1 ILE A 212     6340   5153   5391    719   -434    507
ATOM   1696  CG2 ILE A 212      12.060  10.424   9.382  1.00 39.52           C  
ANISOU 1696  CG2 ILE A 212     5664   4582   4770    618   -339    426
ATOM   1697  CD1 ILE A 212      10.959  12.761  11.327  1.00 51.25           C  
ANISOU 1697  CD1 ILE A 212     7166   6080   6226    737   -477    484
ATOM   1698  H   ILE A 212      15.209  13.064  10.532  1.00 40.11           H  
ATOM   1699  HA  ILE A 212      14.510  10.221  10.349  1.00 39.64           H  
ATOM   1700  HB  ILE A 212      12.938  12.532   9.300  1.00 37.13           H  
ATOM   1701 HG13 ILE A 212      13.095  12.805  11.670  1.00 44.44           H  
ATOM   1702 HG12 ILE A 212      12.494  11.388  12.065  1.00 44.44           H  
ATOM   1703 HG21 ILE A 212      12.089   9.518   9.987  1.00 39.52           H  
ATOM   1704 HG22 ILE A 212      11.039  10.804   9.411  1.00 39.52           H  
ATOM   1705 HG23 ILE A 212      12.337  10.160   8.362  1.00 39.52           H  
ATOM   1706 HD11 ILE A 212      11.001  13.692  11.892  1.00 51.25           H  
ATOM   1707 HD12 ILE A 212      10.545  12.924  10.332  1.00 51.25           H  
ATOM   1708 HD13 ILE A 212      10.257  12.049  11.760  1.00 51.25           H  
ATOM   1709  N   VAL A 213      15.401  10.137   7.935  1.00 37.65           N  
ANISOU 1709  N   VAL A 213     5468   4206   4632    555   -226    432
ATOM   1710  CA  VAL A 213      15.606   9.921   6.431  1.00 32.93           C  
ANISOU 1710  CA  VAL A 213     4842   3588   4082    514   -176    385
ATOM   1711  C   VAL A 213      14.183   9.520   5.918  1.00 27.49           C  
ANISOU 1711  C   VAL A 213     4114   2967   3363    478   -163    337
ATOM   1712  O   VAL A 213      13.460   8.717   6.537  1.00 34.07           O  
ANISOU 1712  O   VAL A 213     4955   3856   4133    464   -169    345
ATOM   1713  CB  VAL A 213      16.678   8.747   6.152  1.00 36.13           C  
ANISOU 1713  CB  VAL A 213     5284   3952   4490    473   -125    405
ATOM   1714  CG1 VAL A 213      16.670   8.244   4.735  1.00 37.68           C  
ANISOU 1714  CG1 VAL A 213     5452   4125   4740    435    -78    354
ATOM   1715  CG2 VAL A 213      18.085   9.137   6.594  1.00 46.65           C  
ANISOU 1715  CG2 VAL A 213     6668   5213   5842    506   -146    458
ATOM   1716  H   VAL A 213      15.087   9.329   8.454  1.00 37.65           H  
ATOM   1717  HA  VAL A 213      16.038  10.789   5.934  1.00 32.93           H  
ATOM   1718  HB  VAL A 213      16.487   7.907   6.820  1.00 36.13           H  
ATOM   1719 HG11 VAL A 213      15.663   7.931   4.460  1.00 37.68           H  
ATOM   1720 HG12 VAL A 213      16.804   9.150   4.142  1.00 37.68           H  
ATOM   1721 HG13 VAL A 213      17.447   7.520   4.488  1.00 37.68           H  
ATOM   1722 HG21 VAL A 213      18.600   9.696   5.812  1.00 46.65           H  
ATOM   1723 HG22 VAL A 213      18.056   9.752   7.493  1.00 46.65           H  
ATOM   1724 HG23 VAL A 213      18.666   8.227   6.748  1.00 46.65           H  
ATOM   1725  N   LYS A 214      13.736  10.195   4.842  1.00 34.28           N  
ANISOU 1725  N   LYS A 214     4935   3820   4268    463   -149    284
ATOM   1726  CA  LYS A 214      12.352  10.022   4.283  1.00 37.40           C  
ANISOU 1726  CA  LYS A 214     5302   4269   4639    425   -139    234
ATOM   1727  C   LYS A 214      12.478   9.645   2.788  1.00 33.16           C  
ANISOU 1727  C   LYS A 214     4756   3701   4144    378    -85    193
ATOM   1728  O   LYS A 214      13.171  10.330   2.126  1.00 35.38           O  
ANISOU 1728  O   LYS A 214     5021   3936   4486    386    -72    173
ATOM   1729  CB  LYS A 214      11.681  11.376   4.382  1.00 36.72           C  
ANISOU 1729  CB  LYS A 214     5183   4212   4557    449   -181    208
ATOM   1730  CG  LYS A 214      11.621  11.849   5.829  1.00 40.12           C  
ANISOU 1730  CG  LYS A 214     5623   4663   4956    503   -239    251
ATOM   1731  CD  LYS A 214      10.401  12.829   6.004  1.00 39.45           C  
ANISOU 1731  CD  LYS A 214     5506   4618   4865    518   -282    223
ATOM   1732  CE  LYS A 214      10.401  13.461   7.433  1.00 39.58           C  
ANISOU 1732  CE  LYS A 214     5536   4659   4845    570   -342    267
ATOM   1733  NZ  LYS A 214       9.337  14.496   7.543  1.00 52.93           N1+
ANISOU 1733  NZ  LYS A 214     7198   6393   6520    580   -386    241
ATOM   1734  H   LYS A 214      14.375  10.755   4.297  1.00 34.28           H  
ATOM   1735  HA  LYS A 214      11.741   9.241   4.734  1.00 37.40           H  
ATOM   1736  HB3 LYS A 214      10.691  11.265   3.941  1.00 36.72           H  
ATOM   1737  HB2 LYS A 214      12.206  12.125   3.789  1.00 36.72           H  
ATOM   1738  HG3 LYS A 214      12.602  12.282   6.025  1.00 40.12           H  
ATOM   1739  HG2 LYS A 214      11.465  11.001   6.496  1.00 40.12           H  
ATOM   1740  HD3 LYS A 214       9.470  12.279   5.865  1.00 39.45           H  
ATOM   1741  HD2 LYS A 214      10.323  13.566   5.206  1.00 39.45           H  
ATOM   1742  HE3 LYS A 214      11.433  13.745   7.641  1.00 39.58           H  
ATOM   1743  HE2 LYS A 214      10.112  12.691   8.148  1.00 39.58           H  
ATOM   1744  HZ1 LYS A 214       9.410  15.124   6.755  1.00 52.93           H  
ATOM   1745  HZ2 LYS A 214       8.435  14.068   7.692  1.00 52.93           H  
ATOM   1746  HZ3 LYS A 214       9.535  15.097   8.330  1.00 52.93           H  
ATOM   1747  N   VAL A 215      11.863   8.545   2.305  1.00 34.16           N  
ANISOU 1747  N   VAL A 215     4890   3851   4238    331    -57    177
ATOM   1748  CA  VAL A 215      12.256   7.887   1.038  1.00 31.34           C  
ANISOU 1748  CA  VAL A 215     4531   3461   3915    285     -6    142
ATOM   1749  C   VAL A 215      10.968   7.371   0.352  1.00 32.60           C  
ANISOU 1749  C   VAL A 215     4678   3664   4044    242     -5     91
ATOM   1750  O   VAL A 215      10.100   7.005   1.129  1.00 34.38           O  
ANISOU 1750  O   VAL A 215     4904   3944   4214    241    -36     90
ATOM   1751  CB  VAL A 215      13.208   6.664   1.211  1.00 27.31           C  
ANISOU 1751  CB  VAL A 215     4050   2920   3405    264     30    173
ATOM   1752  CG1 VAL A 215      14.496   7.041   1.942  1.00 33.08           C  
ANISOU 1752  CG1 VAL A 215     4810   3657   4103    298      7    235
ATOM   1753  CG2 VAL A 215      12.620   5.497   2.003  1.00 32.94           C  
ANISOU 1753  CG2 VAL A 215     4763   3666   4087    212     55    143
ATOM   1754  H   VAL A 215      11.129   8.043   2.784  1.00 34.16           H  
ATOM   1755  HA  VAL A 215      12.798   8.609   0.427  1.00 31.34           H  
ATOM   1756  HB  VAL A 215      13.559   6.313   0.240  1.00 27.31           H  
ATOM   1757 HG11 VAL A 215      14.456   7.340   2.989  1.00 33.08           H  
ATOM   1758 HG12 VAL A 215      15.158   6.177   1.993  1.00 33.08           H  
ATOM   1759 HG13 VAL A 215      14.977   7.796   1.319  1.00 33.08           H  
ATOM   1760 HG21 VAL A 215      12.154   5.705   2.966  1.00 32.94           H  
ATOM   1761 HG22 VAL A 215      11.900   4.912   1.430  1.00 32.94           H  
ATOM   1762 HG23 VAL A 215      13.475   4.842   2.173  1.00 32.94           H  
ATOM   1763  N   LYS A 216      10.764   7.501  -1.001  1.00 37.12           N  
ANISOU 1763  N   LYS A 216     5242   4209   4652    208     27     46
ATOM   1764  CA  LYS A 216       9.709   6.865  -1.773  1.00 35.84           C  
ANISOU 1764  CA  LYS A 216     5081   4072   4465    160     32     -4
ATOM   1765  C   LYS A 216      10.411   5.777  -2.634  1.00 31.88           C  
ANISOU 1765  C   LYS A 216     4591   3532   3989    121     81    -17
ATOM   1766  O   LYS A 216      11.339   6.002  -3.318  1.00 36.52           O  
ANISOU 1766  O   LYS A 216     5179   4067   4631    119    115    -20
ATOM   1767  CB  LYS A 216       9.018   7.960  -2.676  1.00 35.62           C  
ANISOU 1767  CB  LYS A 216     5038   4046   4449    147     26    -50
ATOM   1768  CG  LYS A 216       8.388   9.154  -1.962  1.00 39.65           C  
ANISOU 1768  CG  LYS A 216     5538   4602   4924    175    -26    -44
ATOM   1769  CD  LYS A 216       7.609  10.023  -2.860  1.00 38.05           C  
ANISOU 1769  CD  LYS A 216     5313   4387   4757    178    -21    -73
ATOM   1770  CE  LYS A 216       8.589  10.944  -3.631  1.00 41.70           C  
ANISOU 1770  CE  LYS A 216     5782   4837   5225    120     10   -132
ATOM   1771  NZ  LYS A 216       8.037  12.043  -4.379  1.00 52.28           N1+
ANISOU 1771  NZ  LYS A 216     7096   6157   6610    121     31   -163
ATOM   1772  H   LYS A 216      11.477   7.912  -1.587  1.00 37.12           H  
ATOM   1773  HA  LYS A 216       8.918   6.440  -1.154  1.00 35.84           H  
ATOM   1774  HB3 LYS A 216       8.203   7.394  -3.127  1.00 35.62           H  
ATOM   1775  HB2 LYS A 216       9.722   8.387  -3.391  1.00 35.62           H  
ATOM   1776  HG3 LYS A 216       9.174   9.708  -1.448  1.00 39.65           H  
ATOM   1777  HG2 LYS A 216       7.686   8.764  -1.225  1.00 39.65           H  
ATOM   1778  HD3 LYS A 216       6.897  10.608  -2.278  1.00 38.05           H  
ATOM   1779  HD2 LYS A 216       7.102   9.427  -3.618  1.00 38.05           H  
ATOM   1780  HE3 LYS A 216       9.175  10.374  -4.352  1.00 41.70           H  
ATOM   1781  HE2 LYS A 216       9.182  11.413  -2.846  1.00 41.70           H  
ATOM   1782  HZ1 LYS A 216       7.401  12.603  -3.829  1.00 52.28           H  
ATOM   1783  HZ2 LYS A 216       8.775  12.626  -4.748  1.00 52.28           H  
ATOM   1784  HZ3 LYS A 216       7.557  11.626  -5.163  1.00 52.28           H  
ATOM   1785  N   ALA A 217       9.886   4.571  -2.510  1.00 31.24           N  
ANISOU 1785  N   ALA A 217     4519   3478   3873     91     80    -29
ATOM   1786  CA  ALA A 217      10.205   3.439  -3.256  1.00 30.84           C  
ANISOU 1786  CA  ALA A 217     4478   3396   3843     53    122    -40
ATOM   1787  C   ALA A 217       9.011   3.107  -4.118  1.00 30.58           C  
ANISOU 1787  C   ALA A 217     4448   3380   3791      9    115    -98
ATOM   1788  O   ALA A 217       7.878   3.527  -3.926  1.00 28.62           O  
ANISOU 1788  O   ALA A 217     4198   3174   3501      8     72   -122
ATOM   1789  CB  ALA A 217      10.606   2.272  -2.395  1.00 29.47           C  
ANISOU 1789  CB  ALA A 217     4312   3235   3650     57    132      1
ATOM   1790  H   ALA A 217       9.170   4.446  -1.809  1.00 31.24           H  
ATOM   1791  HA  ALA A 217      11.038   3.554  -3.949  1.00 30.84           H  
ATOM   1792  HB1 ALA A 217      11.685   2.210  -2.249  1.00 29.47           H  
ATOM   1793  HB2 ALA A 217      10.148   2.147  -1.414  1.00 29.47           H  
ATOM   1794  HB3 ALA A 217      10.410   1.256  -2.739  1.00 29.47           H  
ATOM   1795  N   ILE A 218       9.289   2.233  -5.088  1.00 31.06           N  
ANISOU 1795  N   ILE A 218     4516   3402   3883    -28    153   -120
ATOM   1796  CA  ILE A 218       8.308   1.512  -5.820  1.00 36.81           C  
ANISOU 1796  CA  ILE A 218     5253   4132   4600    -71    147   -177
ATOM   1797  C   ILE A 218       8.723   0.033  -5.998  1.00 32.69           C  
ANISOU 1797  C   ILE A 218     4731   3607   4084    -97    168   -181
ATOM   1798  O   ILE A 218       9.863  -0.314  -6.047  1.00 33.95           O  
ANISOU 1798  O   ILE A 218     4890   3730   4278   -100    210   -152
ATOM   1799  CB  ILE A 218       8.168   2.163  -7.230  1.00 37.52           C  
ANISOU 1799  CB  ILE A 218     5354   4175   4727    -96    174   -212
ATOM   1800  CG1 ILE A 218       6.884   1.641  -7.991  1.00 34.12           C  
ANISOU 1800  CG1 ILE A 218     4943   3747   4275   -141    156   -271
ATOM   1801  CG2 ILE A 218       9.416   2.119  -8.121  1.00 42.52           C  
ANISOU 1801  CG2 ILE A 218     5990   4750   5417   -104    227   -197
ATOM   1802  CD1 ILE A 218       6.760   2.139  -9.382  1.00 32.86           C  
ANISOU 1802  CD1 ILE A 218     4794   3625   4067   -142    106   -296
ATOM   1803  H   ILE A 218      10.245   1.953  -5.253  1.00 31.06           H  
ATOM   1804  HA  ILE A 218       7.348   1.561  -5.307  1.00 36.81           H  
ATOM   1805  HB  ILE A 218       7.936   3.216  -7.070  1.00 37.52           H  
ATOM   1806 HG13 ILE A 218       5.991   1.973  -7.462  1.00 34.12           H  
ATOM   1807 HG12 ILE A 218       6.888   0.551  -7.979  1.00 34.12           H  
ATOM   1808 HG21 ILE A 218       9.351   2.806  -8.965  1.00 42.52           H  
ATOM   1809 HG22 ILE A 218      10.255   2.364  -7.470  1.00 42.52           H  
ATOM   1810 HG23 ILE A 218       9.518   1.161  -8.631  1.00 42.52           H  
ATOM   1811 HD11 ILE A 218       5.784   1.860  -9.779  1.00 32.86           H  
ATOM   1812 HD12 ILE A 218       6.869   3.208  -9.564  1.00 32.86           H  
ATOM   1813 HD13 ILE A 218       7.452   1.601 -10.029  1.00 32.86           H  
ATOM   1814  N   GLY A 219       7.735  -0.856  -6.012  1.00 37.59           N  
ANISOU 1814  N   GLY A 219     5349   4262   4671   -117    136   -219
ATOM   1815  CA  GLY A 219       7.977  -2.322  -6.114  1.00 27.27           C  
ANISOU 1815  CA  GLY A 219     4037   2948   3378   -148    155   -240
ATOM   1816  C   GLY A 219       8.424  -2.695  -7.490  1.00 29.97           C  
ANISOU 1816  C   GLY A 219     4394   3230   3765   -184    191   -269
ATOM   1817  O   GLY A 219       7.990  -2.071  -8.468  1.00 34.59           O  
ANISOU 1817  O   GLY A 219     4997   3794   4352   -198    179   -302
ATOM   1818  H   GLY A 219       6.785  -0.529  -5.915  1.00 37.59           H  
ATOM   1819  HA3 GLY A 219       6.978  -2.671  -5.856  1.00 27.27           H  
ATOM   1820  HA2 GLY A 219       8.634  -2.799  -5.387  1.00 27.27           H  
ATOM   1821  N   ARG A 220       9.349  -3.687  -7.686  1.00 25.59           N  
ANISOU 1821  N   ARG A 220     3833   2645   3244   -203    235   -255
ATOM   1822  CA  ARG A 220       9.936  -4.124  -8.918  1.00 32.39           C  
ANISOU 1822  CA  ARG A 220     4709   3445   4153   -234    271   -276
ATOM   1823  C   ARG A 220       9.911  -5.675  -9.034  1.00 34.90           C  
ANISOU 1823  C   ARG A 220     5020   3758   4483   -273    279   -313
ATOM   1824  O   ARG A 220       8.807  -6.180  -9.212  1.00 44.01           O  
ANISOU 1824  O   ARG A 220     6184   4903   5635   -297    254   -368
ATOM   1825  CB  ARG A 220      11.313  -3.552  -9.248  1.00 30.33           C  
ANISOU 1825  CB  ARG A 220     4453   3138   3932   -221    319   -225
ATOM   1826  CG  ARG A 220      11.438  -2.055  -9.351  1.00 29.41           C  
ANISOU 1826  CG  ARG A 220     4341   3014   3818   -183    313   -199
ATOM   1827  CD  ARG A 220      10.505  -1.494 -10.482  1.00 38.76           C  
ANISOU 1827  CD  ARG A 220     5537   4179   5012   -195    306   -246
ATOM   1828  NE  ARG A 220      10.899  -0.080 -10.892  1.00 46.19           N  
ANISOU 1828  NE  ARG A 220     6477   5093   5981   -167    321   -227
ATOM   1829  CZ  ARG A 220      10.180   0.900 -11.519  1.00 44.07           C  
ANISOU 1829  CZ  ARG A 220     6211   4821   5711   -168    314   -260
ATOM   1830  NH1 ARG A 220       8.995   0.646 -12.047  1.00 42.18           N  
ANISOU 1830  NH1 ARG A 220     5986   4602   5438   -198    291   -308
ATOM   1831  NH2 ARG A 220      10.701   2.116 -11.534  1.00 51.00           N1+
ANISOU 1831  NH2 ARG A 220     7080   5675   6623   -141    331   -248
ATOM   1832  H   ARG A 220       9.860  -3.957  -6.858  1.00 25.59           H  
ATOM   1833  HA  ARG A 220       9.158  -3.852  -9.631  1.00 32.39           H  
ATOM   1834  HB3 ARG A 220      11.768  -4.042 -10.109  1.00 30.33           H  
ATOM   1835  HB2 ARG A 220      12.030  -3.915  -8.512  1.00 30.33           H  
ATOM   1836  HG3 ARG A 220      12.476  -1.870  -9.629  1.00 29.41           H  
ATOM   1837  HG2 ARG A 220      11.197  -1.607  -8.387  1.00 29.41           H  
ATOM   1838  HD3 ARG A 220       9.472  -1.518 -10.133  1.00 38.76           H  
ATOM   1839  HD2 ARG A 220      10.632  -2.189 -11.311  1.00 38.76           H  
ATOM   1840  HE  ARG A 220      11.867   0.105 -10.669  1.00 46.19           H  
ATOM   1841 HH12 ARG A 220       8.362   1.392 -12.298  1.00 42.18           H  
ATOM   1842 HH11 ARG A 220       8.631  -0.295 -12.071  1.00 42.18           H  
ATOM   1843 HH22 ARG A 220      10.120   2.931 -11.664  1.00 51.00           H  
ATOM   1844 HH21 ARG A 220      11.662   2.271 -11.263  1.00 51.00           H  
ATOM   1845  N   GLN A 221      11.115  -6.291  -8.950  1.00 30.60           N  
ANISOU 1845  N   GLN A 221     4459   3216   3950   -282    311   -287
ATOM   1846  CA  GLN A 221      11.302  -7.688  -9.087  1.00 30.63           C  
ANISOU 1846  CA  GLN A 221     4452   3209   3978   -322    328   -322
ATOM   1847  C   GLN A 221      10.777  -8.601  -7.971  1.00 29.20           C  
ANISOU 1847  C   GLN A 221     4238   3087   3768   -324    321   -324
ATOM   1848  O   GLN A 221      11.228  -8.442  -6.795  1.00 35.09           O  
ANISOU 1848  O   GLN A 221     4979   3869   4486   -298    324   -278
ATOM   1849  CB  GLN A 221      12.741  -7.915  -9.540  1.00 28.81           C  
ANISOU 1849  CB  GLN A 221     4232   2917   3797   -345    386   -294
ATOM   1850  CG  GLN A 221      12.971  -7.453 -11.005  1.00 38.37           C  
ANISOU 1850  CG  GLN A 221     5471   4067   5042   -347    396   -305
ATOM   1851  CD  GLN A 221      14.338  -7.655 -11.608  1.00 40.92           C  
ANISOU 1851  CD  GLN A 221     5806   4327   5415   -366    447   -278
ATOM   1852  OE1 GLN A 221      15.293  -6.917 -11.392  1.00 41.28           O  
ANISOU 1852  OE1 GLN A 221     5861   4351   5471   -345    469   -224
ATOM   1853  NE2 GLN A 221      14.463  -8.565 -12.578  1.00 47.92           N  
ANISOU 1853  NE2 GLN A 221     6694   5180   6333   -405    461   -318
ATOM   1854  H   GLN A 221      11.848  -5.906  -8.371  1.00 30.60           H  
ATOM   1855  HA  GLN A 221      10.559  -7.897  -9.858  1.00 30.63           H  
ATOM   1856  HB3 GLN A 221      12.956  -8.982  -9.491  1.00 28.81           H  
ATOM   1857  HB2 GLN A 221      13.402  -7.540  -8.758  1.00 28.81           H  
ATOM   1858  HG3 GLN A 221      12.817  -6.378 -11.092  1.00 38.37           H  
ATOM   1859  HG2 GLN A 221      12.171  -7.818 -11.650  1.00 38.37           H  
ATOM   1860 HE22 GLN A 221      15.287  -8.637 -13.159  1.00 47.92           H  
ATOM   1861 HE21 GLN A 221      13.639  -9.110 -12.786  1.00 47.92           H  
ATOM   1862  N   ARG A 222      10.001  -9.621  -8.352  1.00 32.49           N  
ANISOU 1862  N   ARG A 222     4635   3514   4196   -355    311   -380
ATOM   1863  CA  ARG A 222       9.682 -10.732  -7.453  1.00 31.22           C  
ANISOU 1863  CA  ARG A 222     4437   3411   4016   -361    307   -398
ATOM   1864  C   ARG A 222      10.929 -11.697  -7.246  1.00 32.98           C  
ANISOU 1864  C   ARG A 222     4645   3618   4266   -396    373   -374
ATOM   1865  O   ARG A 222      11.643 -11.900  -8.230  1.00 33.21           O  
ANISOU 1865  O   ARG A 222     4692   3588   4338   -422    411   -363
ATOM   1866  CB  ARG A 222       8.447 -11.449  -7.992  1.00 42.38           C  
ANISOU 1866  CB  ARG A 222     5829   4845   5427   -372    253   -480
ATOM   1867  CG  ARG A 222       7.211 -10.533  -8.022  1.00 50.01           C  
ANISOU 1867  CG  ARG A 222     6828   5794   6380   -358    194   -512
ATOM   1868  CD  ARG A 222       6.083 -10.954  -8.991  1.00 44.18           C  
ANISOU 1868  CD  ARG A 222     6074   5084   5627   -360    125   -589
ATOM   1869  NE  ARG A 222       5.610 -12.381  -8.883  1.00 44.54           N  
ANISOU 1869  NE  ARG A 222     6080   5138   5707   -389    139   -636
ATOM   1870  CZ  ARG A 222       5.817 -13.410  -9.691  1.00 49.11           C  
ANISOU 1870  CZ  ARG A 222     6662   5666   6330   -424    149   -675
ATOM   1871  NH1 ARG A 222       6.652 -13.411 -10.703  1.00 45.63           N  
ANISOU 1871  NH1 ARG A 222     6267   5164   5906   -435    150   -672
ATOM   1872  NH2 ARG A 222       5.131 -14.505  -9.338  1.00 49.65           N1+
ANISOU 1872  NH2 ARG A 222     6686   5748   6430   -449    160   -721
ATOM   1873  H   ARG A 222       9.760  -9.748  -9.325  1.00 32.49           H  
ATOM   1874  HA  ARG A 222       9.288 -10.299  -6.533  1.00 31.22           H  
ATOM   1875  HB3 ARG A 222       8.230 -12.299  -7.345  1.00 42.38           H  
ATOM   1876  HB2 ARG A 222       8.625 -11.932  -8.953  1.00 42.38           H  
ATOM   1877  HG3 ARG A 222       7.544  -9.588  -8.451  1.00 50.01           H  
ATOM   1878  HG2 ARG A 222       6.936 -10.142  -7.043  1.00 50.01           H  
ATOM   1879  HD3 ARG A 222       6.160 -10.631 -10.029  1.00 44.18           H  
ATOM   1880  HD2 ARG A 222       5.217 -10.373  -8.672  1.00 44.18           H  
ATOM   1881  HE  ARG A 222       4.913 -12.506  -8.163  1.00 44.54           H  
ATOM   1882 HH12 ARG A 222       6.963 -14.266 -11.142  1.00 45.63           H  
ATOM   1883 HH11 ARG A 222       7.167 -12.575 -10.941  1.00 45.63           H  
ATOM   1884 HH22 ARG A 222       5.092 -15.264 -10.003  1.00 49.65           H  
ATOM   1885 HH21 ARG A 222       4.428 -14.529  -8.614  1.00 49.65           H  
ATOM   1886  N   PHE A 223      11.074 -12.288  -6.060  1.00 32.13           N  
ANISOU 1886  N   PHE A 223     4508   3566   4134   -400    387   -369
ATOM   1887  CA  PHE A 223      12.067 -13.334  -5.798  1.00 34.39           C  
ANISOU 1887  CA  PHE A 223     4785   3843   4440   -442    454   -346
ATOM   1888  C   PHE A 223      11.536 -14.405  -4.903  1.00 35.59           C  
ANISOU 1888  C   PHE A 223     4888   4063   4571   -459    460   -383
ATOM   1889  O   PHE A 223      10.657 -14.209  -4.088  1.00 35.17           O  
ANISOU 1889  O   PHE A 223     4811   4069   4483   -430    413   -415
ATOM   1890  CB  PHE A 223      13.369 -12.707  -5.288  1.00 35.35           C  
ANISOU 1890  CB  PHE A 223     4945   3939   4549   -432    494   -256
ATOM   1891  CG  PHE A 223      13.296 -11.931  -4.011  1.00 34.09           C  
ANISOU 1891  CG  PHE A 223     4789   3831   4333   -390    474   -217
ATOM   1892  CD1 PHE A 223      13.119 -12.493  -2.742  1.00 34.88           C  
ANISOU 1892  CD1 PHE A 223     4861   3994   4396   -401    489   -221
ATOM   1893  CD2 PHE A 223      13.292 -10.514  -4.120  1.00 33.05           C  
ANISOU 1893  CD2 PHE A 223     4686   3685   4185   -343    442   -177
ATOM   1894  CE1 PHE A 223      12.911 -11.673  -1.630  1.00 33.37           C  
ANISOU 1894  CE1 PHE A 223     4678   3849   4152   -363    469   -184
ATOM   1895  CE2 PHE A 223      13.082  -9.752  -2.957  1.00 33.15           C  
ANISOU 1895  CE2 PHE A 223     4703   3743   4149   -304    421   -141
ATOM   1896  CZ  PHE A 223      12.912 -10.320  -1.729  1.00 34.71           C  
ANISOU 1896  CZ  PHE A 223     4879   4000   4308   -313    433   -142
ATOM   1897  H   PHE A 223      10.543 -11.966  -5.263  1.00 32.13           H  
ATOM   1898  HA  PHE A 223      12.241 -13.851  -6.742  1.00 34.39           H  
ATOM   1899  HB3 PHE A 223      13.746 -12.068  -6.086  1.00 35.35           H  
ATOM   1900  HB2 PHE A 223      14.133 -13.444  -5.043  1.00 35.35           H  
ATOM   1901  HD1 PHE A 223      13.013 -13.567  -2.698  1.00 34.88           H  
ATOM   1902  HD2 PHE A 223      13.433 -10.023  -5.072  1.00 33.05           H  
ATOM   1903  HE1 PHE A 223      12.704 -12.114  -0.666  1.00 33.37           H  
ATOM   1904  HE2 PHE A 223      13.112  -8.673  -3.015  1.00 33.15           H  
ATOM   1905  HZ  PHE A 223      12.613  -9.684  -0.909  1.00 34.71           H  
ATOM   1906  N   LYS A 224      12.359 -15.465  -4.907  1.00 37.04           N  
ANISOU 1906  N   LYS A 224     5056   4239   4778   -510    521   -382
ATOM   1907  CA  LYS A 224      12.348 -16.542  -3.896  1.00 40.43           C  
ANISOU 1907  CA  LYS A 224     5437   4731   5194   -539    548   -418
ATOM   1908  C   LYS A 224      13.530 -16.352  -2.983  1.00 38.95           C  
ANISOU 1908  C   LYS A 224     5274   4546   4980   -563    615   -343
ATOM   1909  O   LYS A 224      14.507 -15.801  -3.427  1.00 34.12           O  
ANISOU 1909  O   LYS A 224     4694   3876   4394   -599    664   -302
ATOM   1910  CB  LYS A 224      12.346 -17.855  -4.612  1.00 41.13           C  
ANISOU 1910  CB  LYS A 224     5483   4808   5335   -588    563   -493
ATOM   1911  CG  LYS A 224      12.050 -19.067  -3.705  1.00 45.07           C  
ANISOU 1911  CG  LYS A 224     5934   5355   5834   -638    620   -520
ATOM   1912  CD  LYS A 224      10.572 -19.446  -3.422  1.00 53.94           C  
ANISOU 1912  CD  LYS A 224     7022   6450   7022   -691    642   -584
ATOM   1913  CE  LYS A 224      10.276 -20.544  -2.416  1.00 53.46           C  
ANISOU 1913  CE  LYS A 224     7012   6303   6999   -719    679   -533
ATOM   1914  NZ  LYS A 224      10.882 -21.847  -2.726  1.00 47.24           N1+
ANISOU 1914  NZ  LYS A 224     6193   5481   6276   -769    696   -594
ATOM   1915  H   LYS A 224      13.185 -15.460  -5.488  1.00 37.04           H  
ATOM   1916  HA  LYS A 224      11.418 -16.442  -3.337  1.00 40.43           H  
ATOM   1917  HB3 LYS A 224      13.336 -17.921  -5.063  1.00 41.13           H  
ATOM   1918  HB2 LYS A 224      11.651 -17.874  -5.451  1.00 41.13           H  
ATOM   1919  HG3 LYS A 224      12.680 -18.996  -2.818  1.00 45.07           H  
ATOM   1920  HG2 LYS A 224      12.524 -19.908  -4.212  1.00 45.07           H  
ATOM   1921  HD3 LYS A 224       9.968 -19.752  -4.277  1.00 53.94           H  
ATOM   1922  HD2 LYS A 224      10.092 -18.539  -3.055  1.00 53.94           H  
ATOM   1923  HE3 LYS A 224       9.207 -20.755  -2.440  1.00 53.46           H  
ATOM   1924  HE2 LYS A 224      10.552 -20.272  -1.397  1.00 53.46           H  
ATOM   1925  HZ1 LYS A 224      10.547 -22.569  -2.105  1.00 47.24           H  
ATOM   1926  HZ2 LYS A 224      10.721 -22.033  -3.705  1.00 47.24           H  
ATOM   1927  HZ3 LYS A 224      11.884 -21.777  -2.621  1.00 47.24           H  
ATOM   1928  N   VAL A 225      13.351 -16.700  -1.711  1.00 38.23           N  
ANISOU 1928  N   VAL A 225     5174   4519   4834   -546    616   -327
ATOM   1929  CA  VAL A 225      14.413 -16.608  -0.713  1.00 35.80           C  
ANISOU 1929  CA  VAL A 225     4901   4210   4490   -567    673   -252
ATOM   1930  C   VAL A 225      15.288 -17.974  -0.573  1.00 45.85           C  
ANISOU 1930  C   VAL A 225     6156   5480   5784   -644    748   -267
ATOM   1931  O   VAL A 225      14.690 -19.094  -0.486  1.00 44.01           O  
ANISOU 1931  O   VAL A 225     5861   5298   5562   -673    760   -342
ATOM   1932  CB  VAL A 225      13.786 -16.291   0.642  1.00 35.30           C  
ANISOU 1932  CB  VAL A 225     4831   4221   4362   -534    656   -239
ATOM   1933  CG1 VAL A 225      14.670 -16.488   1.869  1.00 37.12           C  
ANISOU 1933  CG1 VAL A 225     5105   4448   4550   -563    717   -164
ATOM   1934  CG2 VAL A 225      13.080 -14.939   0.587  1.00 44.13           C  
ANISOU 1934  CG2 VAL A 225     5970   5338   5460   -461    583   -219
ATOM   1935  H   VAL A 225      12.422 -17.051  -1.527  1.00 38.23           H  
ATOM   1936  HA  VAL A 225      15.174 -15.883  -1.001  1.00 35.80           H  
ATOM   1937  HB  VAL A 225      12.970 -16.997   0.796  1.00 35.30           H  
ATOM   1938 HG11 VAL A 225      14.987 -17.528   1.945  1.00 37.12           H  
ATOM   1939 HG12 VAL A 225      15.622 -15.968   1.760  1.00 37.12           H  
ATOM   1940 HG13 VAL A 225      14.250 -16.095   2.795  1.00 37.12           H  
ATOM   1941 HG21 VAL A 225      13.771 -14.098   0.647  1.00 44.13           H  
ATOM   1942 HG22 VAL A 225      12.382 -14.807  -0.239  1.00 44.13           H  
ATOM   1943 HG23 VAL A 225      12.513 -14.600   1.454  1.00 44.13           H  
ATOM   1944  N   LEU A 226      16.648 -17.851  -0.478  1.00 41.66           N  
ANISOU 1944  N   LEU A 226     5679   4888   5261   -677    797   -199
ATOM   1945  CA  LEU A 226      17.461 -19.045  -0.372  1.00 39.77           C  
ANISOU 1945  CA  LEU A 226     5437   4640   5032   -757    873   -199
ATOM   1946  C   LEU A 226      17.928 -19.146   1.089  1.00 40.06           C  
ANISOU 1946  C   LEU A 226     5507   4709   5006   -784    923   -142
ATOM   1947  O   LEU A 226      17.927 -20.246   1.587  1.00 33.52           O  
ANISOU 1947  O   LEU A 226     4649   3921   4165   -847    983   -170
ATOM   1948  CB  LEU A 226      18.719 -18.891  -1.315  1.00 36.59           C  
ANISOU 1948  CB  LEU A 226     5080   4143   4679   -785    895   -162
ATOM   1949  CG  LEU A 226      18.454 -18.490  -2.819  1.00 38.07           C  
ANISOU 1949  CG  LEU A 226     5234   4296   4933   -781    863   -226
ATOM   1950  CD1 LEU A 226      19.794 -18.632  -3.559  1.00 40.10           C  
ANISOU 1950  CD1 LEU A 226     5548   4458   5232   -794    877   -179
ATOM   1951  CD2 LEU A 226      17.289 -19.149  -3.547  1.00 43.09           C  
ANISOU 1951  CD2 LEU A 226     5800   4973   5600   -834    891   -312
ATOM   1952  H   LEU A 226      17.049 -16.926  -0.542  1.00 41.66           H  
ATOM   1953  HA  LEU A 226      17.022 -19.990  -0.691  1.00 39.77           H  
ATOM   1954  HB3 LEU A 226      19.198 -19.866  -1.411  1.00 36.59           H  
ATOM   1955  HB2 LEU A 226      19.373 -18.155  -0.848  1.00 36.59           H  
ATOM   1956  HG  LEU A 226      18.280 -17.416  -2.748  1.00 38.07           H  
ATOM   1957 HD11 LEU A 226      20.713 -18.679  -2.975  1.00 40.10           H  
ATOM   1958 HD12 LEU A 226      19.711 -19.568  -4.111  1.00 40.10           H  
ATOM   1959 HD13 LEU A 226      19.907 -17.868  -4.329  1.00 40.10           H  
ATOM   1960 HD21 LEU A 226      16.735 -19.926  -3.020  1.00 43.09           H  
ATOM   1961 HD22 LEU A 226      16.532 -18.395  -3.766  1.00 43.09           H  
ATOM   1962 HD23 LEU A 226      17.563 -19.675  -4.462  1.00 43.09           H  
ATOM   1963  N   GLU A 227      18.484 -18.135   1.723  1.00 38.92           N  
ANISOU 1963  N   GLU A 227     5422   4547   4817   -739    899    -66
ATOM   1964  CA  GLU A 227      18.875 -18.028   3.111  1.00 41.51           C  
ANISOU 1964  CA  GLU A 227     5799   4892   5080   -763    940     -2
ATOM   1965  C   GLU A 227      18.338 -16.678   3.617  1.00 37.08           C  
ANISOU 1965  C   GLU A 227     5281   4333   4475   -687    884     54
ATOM   1966  O   GLU A 227      18.400 -15.634   2.961  1.00 38.27           O  
ANISOU 1966  O   GLU A 227     5449   4438   4653   -631    830     72
ATOM   1967  CB  GLU A 227      20.434 -18.157   3.317  1.00 48.98           C  
ANISOU 1967  CB  GLU A 227     6813   5765   6032   -827    998     61
ATOM   1968  CG  GLU A 227      20.935 -19.531   2.663  1.00 53.77           C  
ANISOU 1968  CG  GLU A 227     7384   6388   6660   -918   1072     15
ATOM   1969  CD  GLU A 227      22.378 -19.924   3.035  1.00 56.73           C  
ANISOU 1969  CD  GLU A 227     7722   6852   6979   -957   1119    -17
ATOM   1970  OE1 GLU A 227      22.817 -21.022   2.628  1.00 53.81           O  
ANISOU 1970  OE1 GLU A 227     7372   6525   6548   -917   1098     12
ATOM   1971  OE2 GLU A 227      23.107 -19.071   3.599  1.00 50.60           O1-
ANISOU 1971  OE2 GLU A 227     6894   6108   6223  -1027   1176    -76
ATOM   1972  H   GLU A 227      18.413 -17.210   1.323  1.00 38.92           H  
ATOM   1973  HA  GLU A 227      18.336 -18.830   3.615  1.00 41.51           H  
ATOM   1974  HB3 GLU A 227      20.690 -18.177   4.376  1.00 48.98           H  
ATOM   1975  HB2 GLU A 227      21.006 -17.307   2.944  1.00 48.98           H  
ATOM   1976  HG3 GLU A 227      20.876 -19.525   1.575  1.00 53.77           H  
ATOM   1977  HG2 GLU A 227      20.320 -20.353   3.029  1.00 53.77           H  
ATOM   1978  N   LEU A 228      17.833 -16.695   4.825  1.00 39.39           N  
ANISOU 1978  N   LEU A 228     5586   4680   4700   -688    899     76
ATOM   1979  CA  LEU A 228      17.541 -15.528   5.617  1.00 42.26           C  
ANISOU 1979  CA  LEU A 228     5991   5049   5017   -621    848    130
ATOM   1980  C   LEU A 228      18.771 -15.278   6.497  1.00 38.41           C  
ANISOU 1980  C   LEU A 228     5588   4537   4470   -647    883    216
ATOM   1981  O   LEU A 228      19.345 -16.327   6.818  1.00 40.66           O  
ANISOU 1981  O   LEU A 228     5884   4838   4726   -720    951    218
ATOM   1982  CB  LEU A 228      16.307 -15.837   6.462  1.00 37.22           C  
ANISOU 1982  CB  LEU A 228     5291   4502   4349   -577    809     73
ATOM   1983  CG  LEU A 228      14.899 -15.826   5.831  1.00 44.80           C  
ANISOU 1983  CG  LEU A 228     6221   5471   5331   -499    726     44
ATOM   1984  CD1 LEU A 228      13.841 -16.368   6.807  1.00 50.09           C  
ANISOU 1984  CD1 LEU A 228     6879   6080   6072   -497    708     20
ATOM   1985  CD2 LEU A 228      14.563 -14.388   5.323  1.00 45.41           C  
ANISOU 1985  CD2 LEU A 228     6224   5639   5390   -486    706    -36
ATOM   1986  H   LEU A 228      18.055 -17.499   5.395  1.00 39.39           H  
ATOM   1987  HA  LEU A 228      17.332 -14.659   4.992  1.00 42.26           H  
ATOM   1988  HB3 LEU A 228      16.279 -15.126   7.288  1.00 37.22           H  
ATOM   1989  HB2 LEU A 228      16.572 -16.754   6.988  1.00 37.22           H  
ATOM   1990  HG  LEU A 228      14.818 -16.596   5.064  1.00 44.80           H  
ATOM   1991 HD11 LEU A 228      13.540 -17.378   6.529  1.00 50.09           H  
ATOM   1992 HD12 LEU A 228      14.254 -16.382   7.815  1.00 50.09           H  
ATOM   1993 HD13 LEU A 228      13.009 -15.667   6.872  1.00 50.09           H  
ATOM   1994 HD21 LEU A 228      13.935 -13.833   6.020  1.00 45.41           H  
ATOM   1995 HD22 LEU A 228      15.482 -13.809   5.234  1.00 45.41           H  
ATOM   1996 HD23 LEU A 228      14.130 -14.431   4.324  1.00 45.41           H  
ATOM   1997  N   ARG A 229      19.253 -14.096   6.676  1.00 38.82           N  
ANISOU 1997  N   ARG A 229     5701   4548   4502   -590    835    284
ATOM   1998  CA  ARG A 229      20.628 -13.729   7.271  1.00 42.91           C  
ANISOU 1998  CA  ARG A 229     6310   5033   4961   -606    852    368
ATOM   1999  C   ARG A 229      20.279 -12.468   8.075  1.00 43.55           C  
ANISOU 1999  C   ARG A 229     6419   5121   5007   -523    782    408
ATOM   2000  O   ARG A 229      19.191 -11.839   7.869  1.00 45.46           O  
ANISOU 2000  O   ARG A 229     6653   5329   5291   -458    721    410
ATOM   2001  CB  ARG A 229      21.575 -13.374   6.121  1.00 41.23           C  
ANISOU 2001  CB  ARG A 229     6170   4716   4781   -637    867    426
ATOM   2002  CG  ARG A 229      22.003 -14.553   5.276  1.00 44.12           C  
ANISOU 2002  CG  ARG A 229     6643   5034   5087   -648    871    516
ATOM   2003  CD  ARG A 229      22.862 -14.214   3.987  1.00 45.28           C  
ANISOU 2003  CD  ARG A 229     6862   5072   5270   -677    878    568
ATOM   2004  NE  ARG A 229      23.329 -15.424   3.287  1.00 45.83           N  
ANISOU 2004  NE  ARG A 229     6929   5080   5403   -603    811    575
ATOM   2005  CZ  ARG A 229      24.466 -15.680   2.643  1.00 45.13           C  
ANISOU 2005  CZ  ARG A 229     6891   4895   5360   -608    801    610
ATOM   2006  NH1 ARG A 229      25.391 -14.759   2.374  1.00 35.07           N  
ANISOU 2006  NH1 ARG A 229     5680   3570   4075   -684    850    645
ATOM   2007  NH2 ARG A 229      24.627 -16.894   2.212  1.00 50.35           N1+
ANISOU 2007  NH2 ARG A 229     7541   5510   6078   -537    742    607
ATOM   2008  H   ARG A 229      18.707 -13.268   6.490  1.00 38.82           H  
ATOM   2009  HA  ARG A 229      20.867 -14.574   7.918  1.00 42.91           H  
ATOM   2010  HB3 ARG A 229      22.482 -12.950   6.553  1.00 41.23           H  
ATOM   2011  HB2 ARG A 229      21.040 -12.660   5.495  1.00 41.23           H  
ATOM   2012  HG3 ARG A 229      21.164 -15.200   5.022  1.00 44.12           H  
ATOM   2013  HG2 ARG A 229      22.632 -15.066   6.003  1.00 44.12           H  
ATOM   2014  HD3 ARG A 229      23.753 -13.631   4.222  1.00 45.28           H  
ATOM   2015  HD2 ARG A 229      22.323 -13.472   3.399  1.00 45.28           H  
ATOM   2016  HE  ARG A 229      22.740 -16.238   3.391  1.00 45.83           H  
ATOM   2017 HH12 ARG A 229      26.207 -14.900   1.796  1.00 35.07           H  
ATOM   2018 HH11 ARG A 229      25.268 -13.823   2.735  1.00 35.07           H  
ATOM   2019 HH22 ARG A 229      25.491 -17.108   1.734  1.00 50.35           H  
ATOM   2020 HH21 ARG A 229      24.147 -17.708   2.570  1.00 50.35           H  
ATOM   2021  N   THR A 230      21.237 -11.971   8.816  1.00 34.76           N  
ANISOU 2021  N   THR A 230     5338   4052   3817   -527    793    436
ATOM   2022  CA  THR A 230      21.139 -10.647   9.505  1.00 42.06           C  
ANISOU 2022  CA  THR A 230     6310   4966   4703   -457    730    490
ATOM   2023  C   THR A 230      21.907  -9.480   8.774  1.00 50.12           C  
ANISOU 2023  C   THR A 230     7443   5900   5702   -473    733    580
ATOM   2024  O   THR A 230      22.872  -9.795   8.106  1.00 51.31           O  
ANISOU 2024  O   THR A 230     7641   6028   5826   -552    797    604
ATOM   2025  CB  THR A 230      21.740 -10.820  10.908  1.00 50.40           C  
ANISOU 2025  CB  THR A 230     7347   6114   5687   -445    730    472
ATOM   2026  OG1 THR A 230      21.726  -9.642  11.714  1.00 60.31           O  
ANISOU 2026  OG1 THR A 230     8504   7442   6968   -415    706    390
ATOM   2027  CG2 THR A 230      23.240 -11.122  10.838  1.00 53.84           C  
ANISOU 2027  CG2 THR A 230     7846   6530   6079   -378    667    537
ATOM   2028  H   THR A 230      22.081 -12.490   9.013  1.00 34.76           H  
ATOM   2029  HA  THR A 230      20.117 -10.268   9.521  1.00 42.06           H  
ATOM   2030  HB  THR A 230      21.250 -11.658  11.404  1.00 50.40           H  
ATOM   2031  HG1 THR A 230      21.722  -9.964  12.618  1.00 60.31           H  
ATOM   2032 HG21 THR A 230      23.871 -10.262  10.615  1.00 53.84           H  
ATOM   2033 HG22 THR A 230      23.498 -11.475  11.837  1.00 53.84           H  
ATOM   2034 HG23 THR A 230      23.569 -11.880  10.127  1.00 53.84           H  
ATOM   2035  N   GLN A 231      21.516  -8.214   8.900  1.00 54.20           N  
ANISOU 2035  N   GLN A 231     6896   6348   7351    702   -792    962
ATOM   2036  CA  GLN A 231      22.197  -7.079   8.339  1.00 57.36           C  
ANISOU 2036  CA  GLN A 231     7239   6768   7787    782   -743   1016
ATOM   2037  C   GLN A 231      23.051  -6.341   9.467  1.00 61.73           C  
ANISOU 2037  C   GLN A 231     7708   7477   8270    877   -740   1039
ATOM   2038  O   GLN A 231      23.852  -5.413   9.208  1.00 63.68           O  
ANISOU 2038  O   GLN A 231     7939   7812   8444    878   -777   1008
ATOM   2039  CB  GLN A 231      21.110  -6.178   7.703  1.00 57.68           C  
ANISOU 2039  CB  GLN A 231     7312   6750   7853    740   -714    948
ATOM   2040  CG  GLN A 231      21.518  -4.826   7.058  1.00 56.20           C  
ANISOU 2040  CG  GLN A 231     7197   6417   7741    662   -709    930
ATOM   2041  CD  GLN A 231      22.321  -5.013   5.809  1.00 68.88           C  
ANISOU 2041  CD  GLN A 231     8829   7972   9370    631   -677    868
ATOM   2042  OE1 GLN A 231      22.306  -6.071   5.127  1.00 73.32           O  
ANISOU 2042  OE1 GLN A 231     9396   8587   9875    613   -681    794
ATOM   2043  NE2 GLN A 231      23.063  -3.970   5.492  1.00 67.69           N  
ANISOU 2043  NE2 GLN A 231     8694   7717   9309    625   -641    897
ATOM   2044  H   GLN A 231      20.585  -8.067   9.265  1.00 54.20           H  
ATOM   2045  HA  GLN A 231      22.971  -7.264   7.593  1.00 57.36           H  
ATOM   2046  HB3 GLN A 231      20.274  -6.023   8.385  1.00 57.68           H  
ATOM   2047  HB2 GLN A 231      20.699  -6.687   6.831  1.00 57.68           H  
ATOM   2048  HG3 GLN A 231      21.923  -4.215   7.864  1.00 56.20           H  
ATOM   2049  HG2 GLN A 231      20.641  -4.306   6.673  1.00 56.20           H  
ATOM   2050 HE22 GLN A 231      23.638  -4.050   4.666  1.00 67.69           H  
ATOM   2051 HE21 GLN A 231      23.099  -3.113   6.026  1.00 67.69           H  
ATOM   2052  N   SER A 232      22.904  -6.785  10.707  1.00 63.62           N  
ANISOU 2052  N   SER A 232     7890   7751   8531    958   -693   1090
ATOM   2053  CA  SER A 232      23.430  -6.161  12.009  1.00 61.00           C  
ANISOU 2053  CA  SER A 232     7480   7577   8120   1043   -679   1089
ATOM   2054  C   SER A 232      22.343  -5.365  12.711  1.00 69.03           C  
ANISOU 2054  C   SER A 232     8477   8693   9060   1027   -716   1003
ATOM   2055  O   SER A 232      21.492  -4.845  11.977  1.00 71.45           O  
ANISOU 2055  O   SER A 232     8728   9129   9291   1074   -741    994
ATOM   2056  CB  SER A 232      24.843  -5.460  11.856  1.00 62.28           C  
ANISOU 2056  CB  SER A 232     7599   7750   8316   1108   -612   1131
ATOM   2057  OG  SER A 232      25.398  -5.367  13.148  1.00 74.99           O  
ANISOU 2057  OG  SER A 232     9131   9508   9852   1178   -599   1127
ATOM   2058  H   SER A 232      22.381  -7.648  10.718  1.00 63.62           H  
ATOM   2059  HA  SER A 232      23.515  -7.085  12.580  1.00 61.00           H  
ATOM   2060  HB3 SER A 232      24.689  -4.428  11.539  1.00 62.28           H  
ATOM   2061  HB2 SER A 232      25.448  -6.109  11.223  1.00 62.28           H  
ATOM   2062  HG  SER A 232      25.073  -6.107  13.667  1.00 74.99           H  
ATOM   2063  N   ASP A 233      22.395  -5.185  14.076  1.00 75.60           N  
ANISOU 2063  N   ASP A 233     9361   9463   9900    947   -713    911
ATOM   2064  CA  ASP A 233      21.564  -4.198  14.779  1.00 70.65           C  
ANISOU 2064  CA  ASP A 233     8728   8913   9203    908   -735    797
ATOM   2065  C   ASP A 233      20.085  -4.493  14.629  1.00 67.46           C  
ANISOU 2065  C   ASP A 233     8368   8498   8764    832   -781    733
ATOM   2066  O   ASP A 233      19.195  -3.590  14.701  1.00 77.17           O  
ANISOU 2066  O   ASP A 233     9593   9785   9944    796   -796    636
ATOM   2067  CB  ASP A 233      21.912  -2.743  14.565  1.00 70.90           C  
ANISOU 2067  CB  ASP A 233     8800   8878   9260    854   -709    728
ATOM   2068  CG  ASP A 233      23.395  -2.433  14.324  1.00 76.04           C  
ANISOU 2068  CG  ASP A 233     9540   9364   9987    778   -700    733
ATOM   2069  OD1 ASP A 233      23.664  -1.695  13.362  1.00 79.31           O  
ANISOU 2069  OD1 ASP A 233     9991   9716  10429    751   -722    772
ATOM   2070  OD2 ASP A 233      24.276  -2.804  15.126  1.00 62.37           O1-
ANISOU 2070  OD2 ASP A 233     7838   7571   8287    748   -672    696
ATOM   2071  H   ASP A 233      23.012  -5.759  14.633  1.00 75.60           H  
ATOM   2072  HA  ASP A 233      21.720  -4.437  15.831  1.00 70.65           H  
ATOM   2073  HB3 ASP A 233      21.733  -2.159  15.468  1.00 70.90           H  
ATOM   2074  HB2 ASP A 233      21.360  -2.278  13.749  1.00 70.90           H  
ATOM   2075  N   GLY A 234      19.759  -5.771  14.541  1.00 58.83           N  
ANISOU 2075  N   GLY A 234     7317   7336   7701    809   -801    786
ATOM   2076  CA  GLY A 234      18.430  -6.295  14.597  1.00 61.24           C  
ANISOU 2076  CA  GLY A 234     7668   7623   7978    738   -839    737
ATOM   2077  C   GLY A 234      17.606  -6.079  13.340  1.00 60.64           C  
ANISOU 2077  C   GLY A 234     7682   7428   7931    631   -842    671
ATOM   2078  O   GLY A 234      16.439  -6.234  13.307  1.00 57.85           O  
ANISOU 2078  O   GLY A 234     7378   7029   7573    574   -868    660
ATOM   2079  H   GLY A 234      20.496  -6.461  14.519  1.00 58.83           H  
ATOM   2080  HA3 GLY A 234      17.808  -5.817  15.354  1.00 61.24           H  
ATOM   2081  HA2 GLY A 234      18.390  -7.373  14.751  1.00 61.24           H  
ATOM   2082  N   ILE A 235      18.291  -5.714  12.216  1.00 59.04           N  
ANISOU 2082  N   ILE A 235     7502   7177   7755    606   -815    630
ATOM   2083  CA  ILE A 235      17.682  -5.493  10.863  1.00 55.43           C  
ANISOU 2083  CA  ILE A 235     7129   6607   7325    512   -815    575
ATOM   2084  C   ILE A 235      17.815  -6.833  10.087  1.00 49.78           C  
ANISOU 2084  C   ILE A 235     6461   5786   6668    490   -823    641
ATOM   2085  O   ILE A 235      18.791  -7.594  10.215  1.00 48.42           O  
ANISOU 2085  O   ILE A 235     6260   5594   6542    545   -806    722
ATOM   2086  CB  ILE A 235      18.315  -4.310  10.077  1.00 55.49           C  
ANISOU 2086  CB  ILE A 235     7145   6590   7350    501   -782    524
ATOM   2087  CG1 ILE A 235      18.013  -2.978  10.875  1.00 52.10           C  
ANISOU 2087  CG1 ILE A 235     6680   6253   6863    499   -780    439
ATOM   2088  CG2 ILE A 235      17.942  -4.082   8.591  1.00 53.21           C  
ANISOU 2088  CG2 ILE A 235     6941   6177   7099    420   -778    490
ATOM   2089  CD1 ILE A 235      18.967  -1.847  10.741  1.00 53.13           C  
ANISOU 2089  CD1 ILE A 235     6815   6368   7004    488   -747    385
ATOM   2090  H   ILE A 235      19.269  -5.478  12.302  1.00 59.04           H  
ATOM   2091  HA  ILE A 235      16.614  -5.305  10.967  1.00 55.43           H  
ATOM   2092  HB  ILE A 235      19.383  -4.527  10.055  1.00 55.49           H  
ATOM   2093 HG13 ILE A 235      17.879  -3.193  11.935  1.00 52.10           H  
ATOM   2094 HG12 ILE A 235      17.022  -2.563  10.688  1.00 52.10           H  
ATOM   2095 HG21 ILE A 235      16.867  -4.157   8.424  1.00 53.21           H  
ATOM   2096 HG22 ILE A 235      18.433  -3.248   8.089  1.00 53.21           H  
ATOM   2097 HG23 ILE A 235      18.427  -4.860   8.001  1.00 53.21           H  
ATOM   2098 HD11 ILE A 235      19.806  -2.105  10.095  1.00 53.13           H  
ATOM   2099 HD12 ILE A 235      18.476  -1.032  10.209  1.00 53.13           H  
ATOM   2100 HD13 ILE A 235      19.356  -1.443  11.676  1.00 53.13           H  
ATOM   2101  N   GLN A 236      16.787  -7.169   9.236  1.00 42.30           N  
ANISOU 2101  N   GLN A 236     5582   4771   5719    412   -844    606
ATOM   2102  CA  GLN A 236      16.793  -8.387   8.445  1.00 41.02           C  
ANISOU 2102  CA  GLN A 236     5464   4517   5605    382   -857    655
ATOM   2103  C   GLN A 236      17.605  -8.267   7.118  1.00 37.16           C  
ANISOU 2103  C   GLN A 236     5022   3927   5169    340   -837    628
ATOM   2104  O   GLN A 236      17.843  -7.112   6.720  1.00 35.74           O  
ANISOU 2104  O   GLN A 236     4864   3740   4976    310   -820    558
ATOM   2105  CB  GLN A 236      15.323  -8.854   8.301  1.00 38.96           C  
ANISOU 2105  CB  GLN A 236     5247   4246   5310    324   -891    635
ATOM   2106  CG  GLN A 236      15.242 -10.288   7.886  1.00 46.26           C  
ANISOU 2106  CG  GLN A 236     6182   5130   6264    326   -915    712
ATOM   2107  CD  GLN A 236      13.787 -10.861   7.723  1.00 48.92           C  
ANISOU 2107  CD  GLN A 236     6539   5494   6554    296   -946    708
ATOM   2108  OE1 GLN A 236      12.826 -10.105   7.485  1.00 42.41           O  
ANISOU 2108  OE1 GLN A 236     5719   4717   5678    273   -946    646
ATOM   2109  NE2 GLN A 236      13.726 -12.153   7.839  1.00 53.20           N  
ANISOU 2109  NE2 GLN A 236     7090   6005   7118    296   -968    775
ATOM   2110  H   GLN A 236      16.235  -6.390   8.909  1.00 42.30           H  
ATOM   2111  HA  GLN A 236      17.295  -9.177   9.004  1.00 41.02           H  
ATOM   2112  HB3 GLN A 236      14.782  -8.178   7.639  1.00 38.96           H  
ATOM   2113  HB2 GLN A 236      14.850  -8.781   9.281  1.00 38.96           H  
ATOM   2114  HG3 GLN A 236      15.815 -10.970   8.515  1.00 46.26           H  
ATOM   2115  HG2 GLN A 236      15.783 -10.319   6.941  1.00 46.26           H  
ATOM   2116 HE22 GLN A 236      12.859 -12.618   7.611  1.00 53.20           H  
ATOM   2117 HE21 GLN A 236      14.576 -12.692   7.931  1.00 53.20           H  
ATOM   2118  N   GLN A 237      18.017  -9.388   6.554  1.00 39.43           N  
ANISOU 2118  N   GLN A 237     5322   4139   5521    338   -836    684
ATOM   2119  CA  GLN A 237      18.627  -9.529   5.265  1.00 38.28           C  
ANISOU 2119  CA  GLN A 237     5220   3892   5432    294   -819    656
ATOM   2120  C   GLN A 237      18.225 -10.933   4.628  1.00 36.51           C  
ANISOU 2120  C   GLN A 237     5047   3601   5223    234   -851    657
ATOM   2121  O   GLN A 237      17.730 -11.834   5.326  1.00 39.07           O  
ANISOU 2121  O   GLN A 237     5358   3940   5546    246   -876    714
ATOM   2122  CB  GLN A 237      20.121  -9.484   5.604  1.00 45.39           C  
ANISOU 2122  CB  GLN A 237     6081   4755   6411    349   -779    714
ATOM   2123  CG  GLN A 237      21.084  -9.365   4.369  1.00 47.11           C  
ANISOU 2123  CG  GLN A 237     6329   4900   6671    319   -746    660
ATOM   2124  CD  GLN A 237      22.524  -9.688   4.744  1.00 53.68           C  
ANISOU 2124  CD  GLN A 237     7112   5774   7509    383   -701    671
ATOM   2125  OE1 GLN A 237      22.960 -10.852   4.656  1.00 54.32           O  
ANISOU 2125  OE1 GLN A 237     7131   5936   7572    456   -692    728
ATOM   2126  NE2 GLN A 237      23.297  -8.642   5.006  1.00 53.74           N  
ANISOU 2126  NE2 GLN A 237     7147   5732   7540    357   -673    616
ATOM   2127  H   GLN A 237      17.910 -10.254   7.064  1.00 39.43           H  
ATOM   2128  HA  GLN A 237      18.324  -8.688   4.641  1.00 38.28           H  
ATOM   2129  HB3 GLN A 237      20.261 -10.395   6.186  1.00 45.39           H  
ATOM   2130  HB2 GLN A 237      20.277  -8.681   6.325  1.00 45.39           H  
ATOM   2131  HG3 GLN A 237      21.028  -8.319   4.069  1.00 47.11           H  
ATOM   2132  HG2 GLN A 237      20.830 -10.053   3.563  1.00 47.11           H  
ATOM   2133 HE22 GLN A 237      24.264  -8.777   5.265  1.00 53.74           H  
ATOM   2134 HE21 GLN A 237      22.981  -7.688   4.909  1.00 53.74           H  
ATOM   2135  N   ALA A 238      18.535 -11.127   3.372  1.00 35.57           N  
ANISOU 2135  N   ALA A 238     4983   3416   5115    171   -851    593
ATOM   2136  CA  ALA A 238      18.359 -12.413   2.798  1.00 38.26           C  
ANISOU 2136  CA  ALA A 238     5373   3708   5456    110   -884    580
ATOM   2137  C   ALA A 238      19.293 -12.521   1.544  1.00 36.83           C  
ANISOU 2137  C   ALA A 238     5217   3435   5341     76   -871    551
ATOM   2138  O   ALA A 238      19.710 -11.556   0.874  1.00 38.54           O  
ANISOU 2138  O   ALA A 238     5453   3629   5560     60   -848    491
ATOM   2139  CB  ALA A 238      16.830 -12.441   2.316  1.00 35.73           C  
ANISOU 2139  CB  ALA A 238     5099   3420   5058     60   -903    516
ATOM   2140  H   ALA A 238      18.948 -10.434   2.765  1.00 35.57           H  
ATOM   2141  HA  ALA A 238      18.640 -13.200   3.498  1.00 38.26           H  
ATOM   2142  HB1 ALA A 238      16.712 -11.536   1.720  1.00 35.73           H  
ATOM   2143  HB2 ALA A 238      16.683 -13.346   1.726  1.00 35.73           H  
ATOM   2144  HB3 ALA A 238      16.187 -12.491   3.195  1.00 35.73           H  
ATOM   2145  N   LYS A 239      19.564 -13.764   1.193  1.00 31.02           N  
ANISOU 2145  N   LYS A 239     4479   2647   4660     64   -886    589
ATOM   2146  CA  LYS A 239      19.979 -14.226  -0.066  1.00 34.82           C  
ANISOU 2146  CA  LYS A 239     4982   3040   5207     23   -879    551
ATOM   2147  C   LYS A 239      18.763 -14.714  -0.805  1.00 29.52           C  
ANISOU 2147  C   LYS A 239     4366   2364   4486    -46   -919    496
ATOM   2148  O   LYS A 239      18.073 -15.550  -0.201  1.00 34.01           O  
ANISOU 2148  O   LYS A 239     4937   2946   5040    -59   -953    532
ATOM   2149  CB  LYS A 239      21.138 -15.257   0.086  1.00 41.91           C  
ANISOU 2149  CB  LYS A 239     5839   3881   6205     49   -866    620
ATOM   2150  CG  LYS A 239      21.802 -15.724  -1.238  1.00 44.62           C  
ANISOU 2150  CG  LYS A 239     6192   4129   6632     12   -846    573
ATOM   2151  CD  LYS A 239      22.930 -16.645  -0.887  1.00 38.69           C  
ANISOU 2151  CD  LYS A 239     5387   3329   5985     48   -812    642
ATOM   2152  CE  LYS A 239      23.620 -17.295  -2.087  1.00 42.90           C  
ANISOU 2152  CE  LYS A 239     5928   3800   6572    -11   -819    599
ATOM   2153  NZ  LYS A 239      24.905 -17.969  -1.654  1.00 44.62           N1+
ANISOU 2153  NZ  LYS A 239     6082   3999   6874     25   -766    658
ATOM   2154  H   LYS A 239      19.130 -14.481   1.756  1.00 31.02           H  
ATOM   2155  HA  LYS A 239      20.372 -13.355  -0.589  1.00 34.82           H  
ATOM   2156  HB3 LYS A 239      20.733 -16.154   0.553  1.00 41.91           H  
ATOM   2157  HB2 LYS A 239      21.870 -14.930   0.824  1.00 41.91           H  
ATOM   2158  HG3 LYS A 239      22.105 -14.870  -1.844  1.00 44.62           H  
ATOM   2159  HG2 LYS A 239      21.077 -16.322  -1.790  1.00 44.62           H  
ATOM   2160  HD3 LYS A 239      22.487 -17.440  -0.287  1.00 38.69           H  
ATOM   2161  HD2 LYS A 239      23.705 -16.216  -0.251  1.00 38.69           H  
ATOM   2162  HE3 LYS A 239      23.769 -16.488  -2.804  1.00 42.90           H  
ATOM   2163  HE2 LYS A 239      23.020 -18.069  -2.567  1.00 42.90           H  
ATOM   2164  HZ1 LYS A 239      25.341 -18.243  -2.523  1.00 44.62           H  
ATOM   2165  HZ2 LYS A 239      25.509 -17.282  -1.225  1.00 44.62           H  
ATOM   2166  HZ3 LYS A 239      24.845 -18.724  -0.986  1.00 44.62           H  
ATOM   2167  N   VAL A 240      18.637 -14.205  -2.018  1.00 33.16           N  
ANISOU 2167  N   VAL A 240     4868   2812   4919    -85   -913    413
ATOM   2168  CA  VAL A 240      17.412 -14.356  -2.768  1.00 37.49           C  
ANISOU 2168  CA  VAL A 240     5467   3376   5400   -139   -945    360
ATOM   2169  C   VAL A 240      17.832 -14.682  -4.199  1.00 36.36           C  
ANISOU 2169  C   VAL A 240     5350   3173   5293   -184   -947    293
ATOM   2170  O   VAL A 240      18.954 -14.455  -4.582  1.00 40.57           O  
ANISOU 2170  O   VAL A 240     5876   3658   5880   -179   -915    259
ATOM   2171  CB  VAL A 240      16.485 -13.085  -2.745  1.00 34.63           C  
ANISOU 2171  CB  VAL A 240     5132   3071   4953   -141   -936    320
ATOM   2172  CG1 VAL A 240      16.041 -12.629  -1.369  1.00 39.87           C  
ANISOU 2172  CG1 VAL A 240     5769   3800   5581   -103   -937    375
ATOM   2173  CG2 VAL A 240      16.965 -11.885  -3.584  1.00 31.79           C  
ANISOU 2173  CG2 VAL A 240     4775   2690   4612   -131   -897    270
ATOM   2174  H   VAL A 240      19.369 -13.617  -2.391  1.00 33.16           H  
ATOM   2175  HA  VAL A 240      16.878 -15.219  -2.370  1.00 37.49           H  
ATOM   2176  HB  VAL A 240      15.579 -13.411  -3.257  1.00 34.63           H  
ATOM   2177 HG11 VAL A 240      15.386 -13.359  -0.895  1.00 39.87           H  
ATOM   2178 HG12 VAL A 240      16.882 -12.511  -0.686  1.00 39.87           H  
ATOM   2179 HG13 VAL A 240      15.584 -11.642  -1.436  1.00 39.87           H  
ATOM   2180 HG21 VAL A 240      17.854 -11.467  -3.112  1.00 31.79           H  
ATOM   2181 HG22 VAL A 240      17.253 -12.233  -4.576  1.00 31.79           H  
ATOM   2182 HG23 VAL A 240      16.220 -11.089  -3.552  1.00 31.79           H  
ATOM   2183  N   GLN A 241      16.815 -15.250  -4.896  1.00 34.83           N  
ANISOU 2183  N   GLN A 241     5183   2985   5066   -227   -984    271
ATOM   2184  CA  GLN A 241      16.847 -15.535  -6.323  1.00 38.35           C  
ANISOU 2184  CA  GLN A 241     5657   3397   5519   -273   -994    192
ATOM   2185  C   GLN A 241      15.639 -14.914  -6.934  1.00 33.12           C  
ANISOU 2185  C   GLN A 241     5042   2784   4757   -293   -997    134
ATOM   2186  O   GLN A 241      14.540 -15.408  -6.692  1.00 36.11           O  
ANISOU 2186  O   GLN A 241     5438   3219   5063   -294  -1015    159
ATOM   2187  CB  GLN A 241      17.051 -17.066  -6.554  1.00 43.25           C  
ANISOU 2187  CB  GLN A 241     6269   4001   6162   -305  -1034    202
ATOM   2188  CG  GLN A 241      17.276 -17.427  -7.949  1.00 44.48           C  
ANISOU 2188  CG  GLN A 241     6445   4132   6322   -353  -1049    111
ATOM   2189  CD  GLN A 241      17.841 -18.851  -8.181  1.00 46.75           C  
ANISOU 2189  CD  GLN A 241     6709   4393   6659   -382  -1083    120
ATOM   2190  OE1 GLN A 241      17.539 -19.773  -7.449  1.00 42.79           O  
ANISOU 2190  OE1 GLN A 241     6171   3865   6223   -362  -1082    193
ATOM   2191  NE2 GLN A 241      18.615 -19.070  -9.301  1.00 60.50           N  
ANISOU 2191  NE2 GLN A 241     8469   6147   8370   -425  -1111     45
ATOM   2192  H   GLN A 241      15.940 -15.501  -4.459  1.00 34.83           H  
ATOM   2193  HA  GLN A 241      17.704 -15.018  -6.756  1.00 38.35           H  
ATOM   2194  HB3 GLN A 241      16.169 -17.609  -6.214  1.00 43.25           H  
ATOM   2195  HB2 GLN A 241      17.920 -17.492  -6.053  1.00 43.25           H  
ATOM   2196  HG3 GLN A 241      17.963 -16.780  -8.494  1.00 44.48           H  
ATOM   2197  HG2 GLN A 241      16.310 -17.373  -8.453  1.00 44.48           H  
ATOM   2198 HE22 GLN A 241      18.943 -20.022  -9.380  1.00 60.50           H  
ATOM   2199 HE21 GLN A 241      18.776 -18.407 -10.046  1.00 60.50           H  
ATOM   2200  N   ILE A 242      15.962 -13.926  -7.794  1.00 33.89           N  
ANISOU 2200  N   ILE A 242     5160   2859   4857   -305   -975     60
ATOM   2201  CA  ILE A 242      14.994 -13.231  -8.696  1.00 37.44           C  
ANISOU 2201  CA  ILE A 242     5653   3353   5218   -316   -970      8
ATOM   2202  C   ILE A 242      14.302 -14.211  -9.631  1.00 39.55           C  
ANISOU 2202  C   ILE A 242     5947   3650   5430   -352  -1008    -23
ATOM   2203  O   ILE A 242      14.917 -15.166 -10.096  1.00 39.15           O  
ANISOU 2203  O   ILE A 242     5893   3569   5413   -380  -1026    -69
ATOM   2204  CB  ILE A 242      15.659 -12.159  -9.674  1.00 31.58           C  
ANISOU 2204  CB  ILE A 242     4924   2579   4497   -314   -934    -58
ATOM   2205  CG1 ILE A 242      16.562 -11.178  -9.027  1.00 37.44           C  
ANISOU 2205  CG1 ILE A 242     5636   3302   5289   -273   -895    -20
ATOM   2206  CG2 ILE A 242      14.620 -11.420 -10.511  1.00 42.81           C  
ANISOU 2206  CG2 ILE A 242     6391   4045   5830   -323   -926   -109
ATOM   2207  CD1 ILE A 242      15.959 -10.028  -8.237  1.00 28.62           C  
ANISOU 2207  CD1 ILE A 242     4517   2243   4115   -245   -885     21
ATOM   2208  H   ILE A 242      16.949 -13.735  -7.891  1.00 33.89           H  
ATOM   2209  HA  ILE A 242      14.342 -12.774  -7.952  1.00 37.44           H  
ATOM   2210  HB  ILE A 242      16.384 -12.744 -10.240  1.00 31.58           H  
ATOM   2211 HG13 ILE A 242      17.020 -10.687  -9.886  1.00 37.44           H  
ATOM   2212 HG12 ILE A 242      17.398 -11.683  -8.544  1.00 37.44           H  
ATOM   2213 HG21 ILE A 242      13.765 -11.151  -9.890  1.00 42.81           H  
ATOM   2214 HG22 ILE A 242      15.030 -10.466 -10.843  1.00 42.81           H  
ATOM   2215 HG23 ILE A 242      14.334 -11.877 -11.458  1.00 42.81           H  
ATOM   2216 HD11 ILE A 242      16.602  -9.465  -7.562  1.00 28.62           H  
ATOM   2217 HD12 ILE A 242      15.652  -9.221  -8.903  1.00 28.62           H  
ATOM   2218 HD13 ILE A 242      15.045 -10.264  -7.692  1.00 28.62           H  
ATOM   2219  N   LEU A 243      13.002 -14.065  -9.693  1.00 40.74           N  
ANISOU 2219  N   LEU A 243     6121   3863   5497   -350  -1016      0
ATOM   2220  CA  LEU A 243      12.046 -14.945 -10.393  1.00 40.23           C  
ANISOU 2220  CA  LEU A 243     6080   3840   5366   -376  -1046    -23
ATOM   2221  C   LEU A 243      11.503 -14.294 -11.653  1.00 43.76           C  
ANISOU 2221  C   LEU A 243     6561   4304   5760   -384  -1032   -102
ATOM   2222  O   LEU A 243      11.500 -13.082 -11.619  1.00 44.76           O  
ANISOU 2222  O   LEU A 243     6701   4424   5882   -368   -994   -124
ATOM   2223  CB  LEU A 243      10.878 -15.224  -9.419  1.00 38.65           C  
ANISOU 2223  CB  LEU A 243     5890   3697   5100   -366  -1052     40
ATOM   2224  CG  LEU A 243      11.146 -16.134  -8.197  1.00 41.55           C  
ANISOU 2224  CG  LEU A 243     6230   4064   5493   -365  -1082    114
ATOM   2225  CD1 LEU A 243       9.873 -16.239  -7.366  1.00 49.27           C  
ANISOU 2225  CD1 LEU A 243     7167   4986   6566   -350  -1078    145
ATOM   2226  CD2 LEU A 243      11.506 -17.619  -8.621  1.00 41.58           C  
ANISOU 2226  CD2 LEU A 243     6242   4116   5441   -347  -1070    174
ATOM   2227  H   LEU A 243      12.565 -13.350  -9.129  1.00 40.74           H  
ATOM   2228  HA  LEU A 243      12.608 -15.872 -10.501  1.00 40.23           H  
ATOM   2229  HB3 LEU A 243       9.996 -15.566  -9.961  1.00 38.65           H  
ATOM   2230  HB2 LEU A 243      10.535 -14.284  -8.985  1.00 38.65           H  
ATOM   2231  HG  LEU A 243      11.999 -15.688  -7.685  1.00 41.55           H  
ATOM   2232 HD11 LEU A 243       9.728 -15.321  -6.796  1.00 49.27           H  
ATOM   2233 HD12 LEU A 243       8.869 -16.472  -7.719  1.00 49.27           H  
ATOM   2234 HD13 LEU A 243      10.031 -17.023  -6.626  1.00 49.27           H  
ATOM   2235 HD21 LEU A 243      10.613 -18.120  -8.996  1.00 41.58           H  
ATOM   2236 HD22 LEU A 243      12.306 -17.715  -9.355  1.00 41.58           H  
ATOM   2237 HD23 LEU A 243      12.018 -18.187  -7.845  1.00 41.58           H  
ATOM   2238  N   PRO A 244      11.230 -15.089 -12.744  1.00 46.24           N  
ANISOU 2238  N   PRO A 244     6888   4647   6033   -408  -1060   -147
ATOM   2239  CA  PRO A 244      10.657 -14.550 -13.999  1.00 49.24           C  
ANISOU 2239  CA  PRO A 244     7298   5051   6359   -411  -1048   -226
ATOM   2240  C   PRO A 244       9.172 -14.124 -13.920  1.00 50.23           C  
ANISOU 2240  C   PRO A 244     7456   5250   6381   -393  -1033   -207
ATOM   2241  O   PRO A 244       8.484 -14.460 -12.944  1.00 52.99           O  
ANISOU 2241  O   PRO A 244     7805   5637   6692   -387  -1041   -143
ATOM   2242  CB  PRO A 244      10.892 -15.695 -15.057  1.00 52.28           C  
ANISOU 2242  CB  PRO A 244     7671   5439   6753   -443  -1090   -285
ATOM   2243  CG  PRO A 244      10.944 -16.910 -14.253  1.00 53.06           C  
ANISOU 2243  CG  PRO A 244     7750   5562   6849   -451  -1126   -217
ATOM   2244  CD  PRO A 244      11.610 -16.471 -12.998  1.00 52.99           C  
ANISOU 2244  CD  PRO A 244     7724   5514   6894   -431  -1107   -132
ATOM   2245  HA  PRO A 244      11.172 -13.635 -14.293  1.00 49.24           H  
ATOM   2246  HB3 PRO A 244      11.907 -15.574 -15.436  1.00 52.28           H  
ATOM   2247  HB2 PRO A 244      10.176 -15.687 -15.879  1.00 52.28           H  
ATOM   2248  HG3 PRO A 244      11.368 -17.675 -14.904  1.00 53.06           H  
ATOM   2249  HG2 PRO A 244       9.934 -17.180 -13.944  1.00 53.06           H  
ATOM   2250  HD2 PRO A 244      11.463 -17.142 -12.151  1.00 52.99           H  
ATOM   2251  HD3 PRO A 244      12.699 -16.489 -13.020  1.00 52.99           H  
ATOM   2252  N   GLU A 245       8.794 -13.332 -14.959  1.00 50.64           N  
ANISOU 2252  N   GLU A 245     7534   5321   6384   -384  -1008   -264
ATOM   2253  CA  GLU A 245       7.511 -12.634 -15.029  1.00 50.41           C  
ANISOU 2253  CA  GLU A 245     7535   5360   6260   -362   -986   -247
ATOM   2254  C   GLU A 245       6.363 -13.576 -15.490  1.00 53.14           C  
ANISOU 2254  C   GLU A 245     7892   5769   6531   -367  -1011   -294
ATOM   2255  O   GLU A 245       5.233 -13.293 -15.042  1.00 59.79           O  
ANISOU 2255  O   GLU A 245     8730   6664   7324   -367  -1035   -258
ATOM   2256  CB  GLU A 245       7.584 -11.390 -15.880  1.00 54.16           C  
ANISOU 2256  CB  GLU A 245     8030   5822   6725   -339   -932   -267
ATOM   2257  CG  GLU A 245       8.515 -10.336 -15.283  1.00 55.07           C  
ANISOU 2257  CG  GLU A 245     8131   5889   6905   -331   -904   -228
ATOM   2258  CD  GLU A 245       8.958  -9.272 -16.239  1.00 51.60           C  
ANISOU 2258  CD  GLU A 245     7677   5465   6463   -326   -906   -148
ATOM   2259  OE1 GLU A 245       8.185  -8.978 -17.152  1.00 51.51           O  
ANISOU 2259  OE1 GLU A 245     7679   5506   6388   -322   -909   -118
ATOM   2260  OE2 GLU A 245      10.145  -8.812 -16.163  1.00 52.11           O1-
ANISOU 2260  OE2 GLU A 245     7717   5495   6588   -323   -903   -114
ATOM   2261  H   GLU A 245       9.466 -13.225 -15.705  1.00 50.64           H  
ATOM   2262  HA  GLU A 245       7.287 -12.344 -14.002  1.00 50.41           H  
ATOM   2263  HB3 GLU A 245       6.587 -10.955 -15.943  1.00 54.16           H  
ATOM   2264  HB2 GLU A 245       7.940 -11.678 -16.870  1.00 54.16           H  
ATOM   2265  HG3 GLU A 245       9.402 -10.742 -14.796  1.00 55.07           H  
ATOM   2266  HG2 GLU A 245       8.039  -9.998 -14.362  1.00 55.07           H  
ATOM   2267  N   GLY A 246       6.599 -14.703 -16.261  1.00 60.69           N  
ANISOU 2267  N   GLY A 246     8860   6726   7474   -367  -1005   -375
ATOM   2268  CA  GLY A 246       5.448 -15.517 -16.646  1.00 57.27           C  
ANISOU 2268  CA  GLY A 246     8427   6354   6979   -374  -1038   -438
ATOM   2269  C   GLY A 246       4.748 -14.874 -17.839  1.00 53.87           C  
ANISOU 2269  C   GLY A 246     8025   5982   6461   -345  -1012   -487
ATOM   2270  O   GLY A 246       5.137 -13.809 -18.315  1.00 58.74           O  
ANISOU 2270  O   GLY A 246     8662   6574   7081   -325   -966   -492
ATOM   2271  H   GLY A 246       7.415 -14.750 -16.855  1.00 60.69           H  
ATOM   2272  HA3 GLY A 246       4.745 -15.655 -15.824  1.00 57.27           H  
ATOM   2273  HA2 GLY A 246       6.023 -16.417 -16.863  1.00 57.27           H  
ATOM   2274  N   SER A 247       3.751 -15.618 -18.335  1.00 53.89           N  
ANISOU 2274  N   SER A 247     8025   6067   6385   -341  -1042   -524
ATOM   2275  CA  SER A 247       2.800 -15.165 -19.414  1.00 59.23           C  
ANISOU 2275  CA  SER A 247     8724   6816   6964   -305  -1018   -565
ATOM   2276  C   SER A 247       1.929 -13.991 -18.982  1.00 59.61           C  
ANISOU 2276  C   SER A 247     8776   6968   6905   -273  -1017   -506
ATOM   2277  O   SER A 247       1.369 -13.977 -17.838  1.00 62.96           O  
ANISOU 2277  O   SER A 247     9186   7400   7336   -282  -1036   -437
ATOM   2278  CB  SER A 247       1.951 -16.321 -19.944  1.00 56.24           C  
ANISOU 2278  CB  SER A 247     8336   6455   6578   -322  -1051   -684
ATOM   2279  OG  SER A 247       1.218 -16.896 -18.900  1.00 61.21           O  
ANISOU 2279  OG  SER A 247     8992   7130   7136   -284  -1016   -727
ATOM   2280  H   SER A 247       3.586 -16.474 -17.825  1.00 53.89           H  
ATOM   2281  HA  SER A 247       3.444 -14.834 -20.228  1.00 59.23           H  
ATOM   2282  HB3 SER A 247       2.637 -17.068 -20.343  1.00 56.24           H  
ATOM   2283  HB2 SER A 247       1.278 -15.991 -20.735  1.00 56.24           H  
ATOM   2284  HG  SER A 247       1.903 -17.371 -18.423  1.00 61.21           H  
ATOM   2285  N   GLY A 248       1.855 -13.037 -19.947  1.00 57.16           N  
ANISOU 2285  N   GLY A 248     8483   6738   6497   -230   -993   -527
ATOM   2286  CA  GLY A 248       0.859 -11.978 -19.959  1.00 54.53           C  
ANISOU 2286  CA  GLY A 248     8152   6507   6060   -189   -981   -463
ATOM   2287  C   GLY A 248      -0.333 -12.426 -20.878  1.00 52.99           C  
ANISOU 2287  C   GLY A 248     7985   6327   5820   -137   -904   -402
ATOM   2288  O   GLY A 248      -0.711 -13.633 -20.819  1.00 59.56           O  
ANISOU 2288  O   GLY A 248     8834   7082   6713   -138   -862   -396
ATOM   2289  H   GLY A 248       2.380 -13.162 -20.800  1.00 57.16           H  
ATOM   2290  HA3 GLY A 248       1.399 -11.182 -20.470  1.00 54.53           H  
ATOM   2291  HA2 GLY A 248       0.546 -11.614 -18.980  1.00 54.53           H  
ATOM   2292  N   ASP A 249      -0.867 -11.463 -21.620  1.00 50.10           N  
ANISOU 2292  N   ASP A 249     7621   6062   5352    -89   -883   -353
ATOM   2293  CA  ASP A 249      -2.146 -11.431 -22.283  1.00 52.09           C  
ANISOU 2293  CA  ASP A 249     7897   6335   5561    -33   -803   -291
ATOM   2294  C   ASP A 249      -3.385 -11.779 -21.265  1.00 56.45           C  
ANISOU 2294  C   ASP A 249     8442   6944   6062     -2   -775   -185
ATOM   2295  O   ASP A 249      -3.362 -11.278 -20.119  1.00 58.48           O  
ANISOU 2295  O   ASP A 249     8679   7262   6279    -10   -824   -173
ATOM   2296  CB  ASP A 249      -2.318 -12.265 -23.585  1.00 59.67           C  
ANISOU 2296  CB  ASP A 249     8866   7379   6426     16   -787   -348
ATOM   2297  CG  ASP A 249      -1.370 -11.846 -24.718  1.00 69.12           C  
ANISOU 2297  CG  ASP A 249    10076   8516   7672     -5   -793   -445
ATOM   2298  OD1 ASP A 249      -1.259 -10.671 -25.055  1.00 67.00           O  
ANISOU 2298  OD1 ASP A 249     9817   8137   7502    -35   -773   -441
ATOM   2299  OD2 ASP A 249      -0.877 -12.774 -25.404  1.00 56.48           O1-
ANISOU 2299  OD2 ASP A 249     8473   6981   6006     13   -817   -527
ATOM   2300  H   ASP A 249      -0.406 -10.566 -21.676  1.00 50.10           H  
ATOM   2301  HA  ASP A 249      -2.371 -10.397 -22.546  1.00 52.09           H  
ATOM   2302  HB3 ASP A 249      -3.323 -12.094 -23.969  1.00 59.67           H  
ATOM   2303  HB2 ASP A 249      -2.150 -13.322 -23.374  1.00 59.67           H  
ATOM   2304  N   ALA A 250      -4.456 -12.366 -21.749  1.00 50.28           N  
ANISOU 2304  N   ALA A 250     7677   6144   5285     33   -695   -108
ATOM   2305  CA  ALA A 250      -5.692 -12.751 -20.936  1.00 45.37           C  
ANISOU 2305  CA  ALA A 250     7048   5577   4613     70   -656     -3
ATOM   2306  C   ALA A 250      -6.602 -11.583 -20.696  1.00 45.18           C  
ANISOU 2306  C   ALA A 250     7042   5541   4582    123   -551     58
ATOM   2307  O   ALA A 250      -7.196 -11.525 -19.589  1.00 52.56           O  
ANISOU 2307  O   ALA A 250     7982   6393   5597    108   -503    104
ATOM   2308  CB  ALA A 250      -5.351 -13.516 -19.682  1.00 56.09           C  
ANISOU 2308  CB  ALA A 250     8393   6878   6041     24   -680     49
ATOM   2309  H   ALA A 250      -4.525 -12.595 -22.731  1.00 50.28           H  
ATOM   2310  HA  ALA A 250      -6.294 -13.451 -21.516  1.00 45.37           H  
ATOM   2311  HB1 ALA A 250      -4.857 -12.851 -18.975  1.00 56.09           H  
ATOM   2312  HB2 ALA A 250      -6.277 -13.861 -19.221  1.00 56.09           H  
ATOM   2313  HB3 ALA A 250      -4.656 -14.328 -19.893  1.00 56.09           H  
ATOM   2314  N   GLU A 251      -6.656 -10.574 -21.652  1.00 46.00           N  
ANISOU 2314  N   GLU A 251     7153   5732   4592    186   -515     55
ATOM   2315  CA  GLU A 251      -7.226  -9.276 -21.597  1.00 46.14           C  
ANISOU 2315  CA  GLU A 251     7185   5740   4605    243   -410    113
ATOM   2316  C   GLU A 251      -8.771  -9.392 -21.409  1.00 47.79           C  
ANISOU 2316  C   GLU A 251     7386   5994   4779    290   -341    232
ATOM   2317  O   GLU A 251      -9.397  -8.570 -20.870  1.00 53.09           O  
ANISOU 2317  O   GLU A 251     8063   6603   5507    305   -254    294
ATOM   2318  CB  GLU A 251      -6.880  -8.421 -22.878  1.00 46.98           C  
ANISOU 2318  CB  GLU A 251     7302   5917   4630    298   -392     63
ATOM   2319  CG  GLU A 251      -5.317  -8.235 -23.223  1.00 58.53           C  
ANISOU 2319  CG  GLU A 251     8780   7309   6150    258   -426    -42
ATOM   2320  CD  GLU A 251      -4.992  -7.173 -24.252  1.00 66.46           C  
ANISOU 2320  CD  GLU A 251     9800   8207   7246    253   -353    -25
ATOM   2321  OE1 GLU A 251      -5.857  -6.819 -25.083  1.00 69.34           O  
ANISOU 2321  OE1 GLU A 251    10171   8587   7587    312   -263     36
ATOM   2322  OE2 GLU A 251      -3.896  -6.617 -24.221  1.00 59.24           O1-
ANISOU 2322  OE2 GLU A 251     8887   7195   6428    192   -384    -69
ATOM   2323  H   GLU A 251      -6.176 -10.718 -22.529  1.00 46.00           H  
ATOM   2324  HA  GLU A 251      -6.822  -8.704 -20.762  1.00 46.14           H  
ATOM   2325  HB3 GLU A 251      -7.221  -7.402 -22.693  1.00 46.98           H  
ATOM   2326  HB2 GLU A 251      -7.394  -8.723 -23.791  1.00 46.98           H  
ATOM   2327  HG3 GLU A 251      -4.828  -9.187 -23.424  1.00 58.53           H  
ATOM   2328  HG2 GLU A 251      -4.807  -7.846 -22.342  1.00 58.53           H  
ATOM   2329  N   THR A 252      -9.341 -10.537 -21.862  1.00 46.96           N  
ANISOU 2329  N   THR A 252     7263   5993   4585    314   -374    264
ATOM   2330  CA  THR A 252     -10.734 -10.941 -21.908  1.00 46.56           C  
ANISOU 2330  CA  THR A 252     7203   5980   4508    358   -307    384
ATOM   2331  C   THR A 252     -11.406 -11.251 -20.541  1.00 48.34           C  
ANISOU 2331  C   THR A 252     7429   6090   4849    307   -282    432
ATOM   2332  O   THR A 252     -12.612 -11.212 -20.392  1.00 50.95           O  
ANISOU 2332  O   THR A 252     7761   6376   5220    334   -184    505
ATOM   2333  CB  THR A 252     -10.850 -12.206 -22.808  1.00 50.30           C  
ANISOU 2333  CB  THR A 252     7654   6576   4880    377   -363    407
ATOM   2334  OG1 THR A 252     -12.207 -12.591 -23.071  1.00 48.78           O  
ANISOU 2334  OG1 THR A 252     7457   6507   4571    433   -379    363
ATOM   2335  CG2 THR A 252     -10.141 -13.489 -22.229  1.00 56.85           C  
ANISOU 2335  CG2 THR A 252     8474   7437   5689    423   -287    539
ATOM   2336  H   THR A 252      -8.636 -11.203 -22.145  1.00 46.96           H  
ATOM   2337  HA  THR A 252     -11.264 -10.090 -22.337  1.00 46.56           H  
ATOM   2338  HB  THR A 252     -10.487 -11.874 -23.781  1.00 50.30           H  
ATOM   2339  HG1 THR A 252     -12.682 -11.796 -23.322  1.00 48.78           H  
ATOM   2340 HG21 THR A 252     -10.734 -13.981 -21.459  1.00 56.85           H  
ATOM   2341 HG22 THR A 252      -9.984 -14.194 -23.046  1.00 56.85           H  
ATOM   2342 HG23 THR A 252      -9.131 -13.279 -21.876  1.00 56.85           H  
ATOM   2343  N   LEU A 253     -10.571 -11.460 -19.561  1.00 46.11           N  
ANISOU 2343  N   LEU A 253     7140   5757   4623    234   -368    388
ATOM   2344  CA  LEU A 253     -10.995 -11.726 -18.177  1.00 49.30           C  
ANISOU 2344  CA  LEU A 253     7541   6061   5131    188   -354    426
ATOM   2345  C   LEU A 253     -10.757 -10.388 -17.374  1.00 47.48           C  
ANISOU 2345  C   LEU A 253     7321   5732   4989    181   -282    416
ATOM   2346  O   LEU A 253     -11.407 -10.135 -16.378  1.00 49.11           O  
ANISOU 2346  O   LEU A 253     7523   5894   5242    193   -201    484
ATOM   2347  CB  LEU A 253     -10.045 -12.750 -17.495  1.00 49.92           C  
ANISOU 2347  CB  LEU A 253     7610   6101   5256    115   -459    370
ATOM   2348  CG  LEU A 253     -10.175 -14.191 -18.009  1.00 50.00           C  
ANISOU 2348  CG  LEU A 253     7603   6181   5213    111   -515    409
ATOM   2349  CD1 LEU A 253      -9.028 -15.184 -17.845  1.00 46.46           C  
ANISOU 2349  CD1 LEU A 253     7144   5687   4822     41   -615    349
ATOM   2350  CD2 LEU A 253     -11.363 -14.745 -17.289  1.00 48.51           C  
ANISOU 2350  CD2 LEU A 253     7409   5989   5035    130   -451    520
ATOM   2351  H   LEU A 253      -9.572 -11.423 -19.705  1.00 46.11           H  
ATOM   2352  HA  LEU A 253     -12.054 -11.983 -18.158  1.00 49.30           H  
ATOM   2353  HB3 LEU A 253     -10.142 -12.739 -16.409  1.00 49.92           H  
ATOM   2354  HB2 LEU A 253      -9.031 -12.366 -17.607  1.00 49.92           H  
ATOM   2355  HG  LEU A 253     -10.418 -14.046 -19.061  1.00 50.00           H  
ATOM   2356 HD11 LEU A 253      -8.367 -14.806 -17.065  1.00 46.46           H  
ATOM   2357 HD12 LEU A 253      -9.390 -16.126 -17.432  1.00 46.46           H  
ATOM   2358 HD13 LEU A 253      -8.525 -15.274 -18.808  1.00 46.46           H  
ATOM   2359 HD21 LEU A 253     -11.823 -15.549 -17.863  1.00 48.51           H  
ATOM   2360 HD22 LEU A 253     -11.076 -15.103 -16.300  1.00 48.51           H  
ATOM   2361 HD23 LEU A 253     -12.120 -14.001 -17.042  1.00 48.51           H  
ATOM   2362  N   MET A 254      -9.908  -9.550 -18.040  1.00 47.15           N  
ANISOU 2362  N   MET A 254     7289   5649   4975    160   -309    330
ATOM   2363  CA  MET A 254      -9.612  -8.196 -17.485  1.00 48.11           C  
ANISOU 2363  CA  MET A 254     7417   5680   5181    150   -248    315
ATOM   2364  C   MET A 254     -10.782  -7.295 -17.716  1.00 44.23           C  
ANISOU 2364  C   MET A 254     6929   5195   4683    210   -129    384
ATOM   2365  O   MET A 254     -11.236  -6.533 -16.837  1.00 46.65           O  
ANISOU 2365  O   MET A 254     7229   5423   5073    198    -65    402
ATOM   2366  CB  MET A 254      -8.264  -7.677 -17.919  1.00 47.76           C  
ANISOU 2366  CB  MET A 254     7385   5619   5142    137   -287    219
ATOM   2367  CG  MET A 254      -8.021  -6.271 -18.374  1.00 46.96           C  
ANISOU 2367  CG  MET A 254     7278   5466   5098     69   -380    150
ATOM   2368  SD  MET A 254      -6.614  -6.009 -19.505  1.00 39.52           S  
ANISOU 2368  SD  MET A 254     6350   4493   4174     56   -410     42
ATOM   2369  CE  MET A 254      -6.313  -4.320 -19.131  1.00 42.68           C  
ANISOU 2369  CE  MET A 254     6752   4797   4669     53   -328     51
ATOM   2370  H   MET A 254      -9.459  -9.764 -18.919  1.00 47.15           H  
ATOM   2371  HA  MET A 254      -9.417  -8.355 -16.425  1.00 48.11           H  
ATOM   2372  HB3 MET A 254      -7.829  -8.302 -18.699  1.00 47.76           H  
ATOM   2373  HB2 MET A 254      -7.563  -7.941 -17.127  1.00 47.76           H  
ATOM   2374  HG3 MET A 254      -7.861  -5.679 -17.472  1.00 46.96           H  
ATOM   2375  HG2 MET A 254      -8.890  -6.126 -19.016  1.00 46.96           H  
ATOM   2376  HE1 MET A 254      -5.505  -4.012 -19.795  1.00 42.68           H  
ATOM   2377  HE2 MET A 254      -7.279  -3.827 -19.240  1.00 42.68           H  
ATOM   2378  HE3 MET A 254      -5.853  -4.127 -18.161  1.00 42.68           H  
ATOM   2379  N   ASP A 255     -11.390  -7.394 -18.928  1.00 44.01           N  
ANISOU 2379  N   ASP A 255     6904   5262   4556    276    -96    425
ATOM   2380  CA  ASP A 255     -12.540  -6.572 -19.323  1.00 48.61           C  
ANISOU 2380  CA  ASP A 255     7486   5855   5127    344     26    497
ATOM   2381  C   ASP A 255     -13.764  -6.751 -18.447  1.00 44.63           C  
ANISOU 2381  C   ASP A 255     6968   5338   4650    359     96    598
ATOM   2382  O   ASP A 255     -14.403  -5.777 -18.133  1.00 40.31           O  
ANISOU 2382  O   ASP A 255     6416   4742   4157    385    204    648
ATOM   2383  CB  ASP A 255     -13.103  -6.850 -20.731  1.00 48.25           C  
ANISOU 2383  CB  ASP A 255     7446   5930   4955    417     29    505
ATOM   2384  CG  ASP A 255     -12.197  -6.856 -21.913  1.00 54.08           C  
ANISOU 2384  CG  ASP A 255     8201   6677   5671    416    -13    409
ATOM   2385  OD1 ASP A 255     -12.277  -7.764 -22.740  1.00 64.81           O  
ANISOU 2385  OD1 ASP A 255     9566   7946   7111    357    -47    337
ATOM   2386  OD2 ASP A 255     -11.473  -5.904 -22.118  1.00 48.36           O1-
ANISOU 2386  OD2 ASP A 255     7480   6053   4842    477     -9    405
ATOM   2387  H   ASP A 255     -11.076  -8.079 -19.601  1.00 44.01           H  
ATOM   2388  HA  ASP A 255     -12.225  -5.531 -19.251  1.00 48.61           H  
ATOM   2389  HB3 ASP A 255     -13.770  -6.056 -21.066  1.00 48.25           H  
ATOM   2390  HB2 ASP A 255     -13.613  -7.812 -20.784  1.00 48.25           H  
ATOM   2391  N   ARG A 256     -13.869  -7.998 -17.865  1.00 49.75           N  
ANISOU 2391  N   ARG A 256     7607   6028   5266    340     38    627
ATOM   2392  CA  ARG A 256     -14.953  -8.327 -16.871  1.00 52.28           C  
ANISOU 2392  CA  ARG A 256     7915   6335   5615    347     96    720
ATOM   2393  C   ARG A 256     -14.706  -7.706 -15.529  1.00 56.11           C  
ANISOU 2393  C   ARG A 256     8393   6702   6223    284    105    699
ATOM   2394  O   ARG A 256     -15.708  -7.504 -14.770  1.00 62.50           O  
ANISOU 2394  O   ARG A 256     9192   7461   7095    294    197    757
ATOM   2395  CB  ARG A 256     -15.067  -9.894 -16.683  1.00 43.59           C  
ANISOU 2395  CB  ARG A 256     6807   5308   4448    335     13    742
ATOM   2396  CG  ARG A 256     -15.556 -10.570 -17.936  1.00 49.09           C  
ANISOU 2396  CG  ARG A 256     7501   6141   5011    403      4    772
ATOM   2397  CD  ARG A 256     -15.815 -12.061 -17.590  1.00 56.86           C  
ANISOU 2397  CD  ARG A 256     8471   7190   5942    387    -70    802
ATOM   2398  NE  ARG A 256     -16.255 -12.863 -18.847  1.00 59.14           N  
ANISOU 2398  NE  ARG A 256     8752   7623   6096    449    -92    818
ATOM   2399  CZ  ARG A 256     -16.498 -14.188 -18.885  1.00 61.23           C  
ANISOU 2399  CZ  ARG A 256     9000   7972   6291    444   -166    830
ATOM   2400  NH1 ARG A 256     -16.590 -14.961 -17.796  1.00 47.67           N  
ANISOU 2400  NH1 ARG A 256     7278   6205   4630    381   -223    834
ATOM   2401  NH2 ARG A 256     -16.783 -14.635 -20.099  1.00 62.00           N1+
ANISOU 2401  NH2 ARG A 256     9085   8210   6261    504   -183    837
ATOM   2402  H   ARG A 256     -13.274  -8.736 -18.213  1.00 49.75           H  
ATOM   2403  HA  ARG A 256     -15.928  -8.049 -17.272  1.00 52.28           H  
ATOM   2404  HB3 ARG A 256     -15.821 -10.045 -15.910  1.00 43.59           H  
ATOM   2405  HB2 ARG A 256     -14.193 -10.373 -16.241  1.00 43.59           H  
ATOM   2406  HG3 ARG A 256     -15.026 -10.369 -18.867  1.00 49.09           H  
ATOM   2407  HG2 ARG A 256     -16.510 -10.086 -18.147  1.00 49.09           H  
ATOM   2408  HD3 ARG A 256     -16.712 -12.146 -16.977  1.00 56.86           H  
ATOM   2409  HD2 ARG A 256     -14.983 -12.532 -17.066  1.00 56.86           H  
ATOM   2410  HE  ARG A 256     -16.560 -12.398 -19.690  1.00 59.14           H  
ATOM   2411 HH12 ARG A 256     -16.804 -15.931 -17.981  1.00 47.67           H  
ATOM   2412 HH11 ARG A 256     -16.472 -14.538 -16.887  1.00 47.67           H  
ATOM   2413 HH22 ARG A 256     -17.175 -15.548 -20.282  1.00 62.00           H  
ATOM   2414 HH21 ARG A 256     -16.392 -14.143 -20.889  1.00 62.00           H  
ATOM   2415  N   ILE A 257     -13.464  -7.505 -15.126  1.00 45.36           N  
ANISOU 2415  N   ILE A 257     7034   5299   4901    219      9    614
ATOM   2416  CA  ILE A 257     -13.136  -6.767 -13.894  1.00 50.17           C  
ANISOU 2416  CA  ILE A 257     7633   5808   5621    162      9    587
ATOM   2417  C   ILE A 257     -13.344  -5.211 -13.990  1.00 50.20           C  
ANISOU 2417  C   ILE A 257     7634   5745   5694    175    106    576
ATOM   2418  O   ILE A 257     -13.899  -4.599 -13.074  1.00 53.78           O  
ANISOU 2418  O   ILE A 257     8071   6133   6230    159    168    598
ATOM   2419  CB  ILE A 257     -11.729  -7.046 -13.352  1.00 48.70           C  
ANISOU 2419  CB  ILE A 257     7449   5597   5459    101   -106    501
ATOM   2420  CG1 ILE A 257     -11.485  -8.509 -12.979  1.00 46.59           C  
ANISOU 2420  CG1 ILE A 257     7176   5372   5153     78   -191    521
ATOM   2421  CG2 ILE A 257     -11.262  -6.238 -12.123  1.00 54.89           C  
ANISOU 2421  CG2 ILE A 257     8219   6283   6352     54    -96    461
ATOM   2422  CD1 ILE A 257     -10.021  -9.063 -12.916  1.00 50.12           C  
ANISOU 2422  CD1 ILE A 257     7625   5814   5604     32   -303    440
ATOM   2423  H   ILE A 257     -12.721  -7.635 -15.798  1.00 45.36           H  
ATOM   2424  HA  ILE A 257     -13.903  -7.139 -13.216  1.00 50.17           H  
ATOM   2425  HB  ILE A 257     -11.096  -6.862 -14.220  1.00 48.70           H  
ATOM   2426 HG13 ILE A 257     -11.989  -9.096 -13.745  1.00 46.59           H  
ATOM   2427 HG12 ILE A 257     -12.053  -8.784 -12.090  1.00 46.59           H  
ATOM   2428 HG21 ILE A 257     -11.763  -6.548 -11.206  1.00 54.89           H  
ATOM   2429 HG22 ILE A 257     -10.233  -6.442 -11.827  1.00 54.89           H  
ATOM   2430 HG23 ILE A 257     -11.358  -5.160 -12.252  1.00 54.89           H  
ATOM   2431 HD11 ILE A 257      -9.886  -9.989 -12.357  1.00 50.12           H  
ATOM   2432 HD12 ILE A 257      -9.658  -9.299 -13.916  1.00 50.12           H  
ATOM   2433 HD13 ILE A 257      -9.261  -8.484 -12.391  1.00 50.12           H  
ATOM   2434  N   LYS A 258     -12.926  -4.704 -15.169  1.00 48.37           N  
ANISOU 2434  N   LYS A 258     7416   5533   5430    207    123    541
ATOM   2435  CA  LYS A 258     -13.037  -3.285 -15.620  1.00 48.37           C  
ANISOU 2435  CA  LYS A 258     7412   5470   5496    220    212    526
ATOM   2436  C   LYS A 258     -14.477  -2.932 -15.581  1.00 54.51           C  
ANISOU 2436  C   LYS A 258     8182   6258   6270    283    341    616
ATOM   2437  O   LYS A 258     -14.812  -2.022 -14.835  1.00 58.12           O  
ANISOU 2437  O   LYS A 258     8631   6659   6792    299    433    616
ATOM   2438  CB  LYS A 258     -12.404  -3.034 -16.990  1.00  0.00           C  
ATOM   2439  CG  LYS A 258     -10.882  -2.924 -16.822  1.00  0.00           C  
ATOM   2440  CD  LYS A 258     -10.152  -3.033 -18.161  1.00  0.00           C  
ATOM   2441  CE  LYS A 258     -10.507  -1.810 -19.066  1.00  0.00           C  
ATOM   2442  NZ  LYS A 258      -9.636  -1.643 -20.223  1.00  0.00           N1+
ATOM   2443  H   LYS A 258     -12.546  -5.309 -15.883  1.00 48.37           H  
ATOM   2444  HA  LYS A 258     -12.480  -2.750 -14.851  1.00 48.37           H  
ATOM   2445  HB3 LYS A 258     -12.832  -2.151 -17.464  1.00  0.00           H  
ATOM   2446  HB2 LYS A 258     -12.589  -3.843 -17.697  1.00  0.00           H  
ATOM   2447  HG3 LYS A 258     -10.425  -3.653 -16.154  1.00  0.00           H  
ATOM   2448  HG2 LYS A 258     -10.566  -1.976 -16.386  1.00  0.00           H  
ATOM   2449  HD3 LYS A 258     -10.333  -4.017 -18.594  1.00  0.00           H  
ATOM   2450  HD2 LYS A 258      -9.114  -3.011 -17.830  1.00  0.00           H  
ATOM   2451  HE3 LYS A 258     -10.448  -0.954 -18.395  1.00  0.00           H  
ATOM   2452  HE2 LYS A 258     -11.570  -1.887 -19.298  1.00  0.00           H  
ATOM   2453  HZ1 LYS A 258      -8.669  -1.466 -19.992  1.00  0.00           H  
ATOM   2454  HZ2 LYS A 258      -9.631  -2.520 -20.725  1.00  0.00           H  
ATOM   2455  HZ3 LYS A 258      -9.945  -0.859 -20.779  1.00  0.00           H  
ATOM   2456  N   LYS A 259     -15.286  -3.747 -16.266  1.00 53.70           N  
ANISOU 2456  N   LYS A 259     8080   6226   6098    322    355    695
ATOM   2457  CA  LYS A 259     -16.738  -3.793 -16.165  1.00 53.80           C  
ANISOU 2457  CA  LYS A 259     8082   6250   6110    387    483    794
ATOM   2458  C   LYS A 259     -17.405  -3.720 -14.757  1.00 59.42           C  
ANISOU 2458  C   LYS A 259     8773   6886   6918    349    529    826
ATOM   2459  O   LYS A 259     -18.148  -2.748 -14.473  1.00 66.49           O  
ANISOU 2459  O   LYS A 259     9652   7711   7901    358    639    849
ATOM   2460  CB  LYS A 259     -17.282  -4.873 -17.068  1.00 57.98           C  
ANISOU 2460  CB  LYS A 259     8617   6899   6513    449    471    865
ATOM   2461  CG  LYS A 259     -17.302  -4.435 -18.590  1.00 69.88           C  
ANISOU 2461  CG  LYS A 259    10109   8425   8017    483    547    976
ATOM   2462  CD  LYS A 259     -17.541  -5.627 -19.571  1.00 71.69           C  
ANISOU 2462  CD  LYS A 259    10342   8789   8107    535    501   1026
ATOM   2463  CE  LYS A 259     -18.913  -6.349 -19.454  1.00 86.47           C  
ANISOU 2463  CE  LYS A 259    12215  10683   9958    475    380   1001
ATOM   2464  NZ  LYS A 259     -19.161  -7.383 -20.513  1.00 99.21           N1+
ANISOU 2464  NZ  LYS A 259    13814  12321  11561    499    430   1108
ATOM   2465  H   LYS A 259     -14.997  -4.424 -16.958  1.00 53.70           H  
ATOM   2466  HA  LYS A 259     -17.048  -2.892 -16.694  1.00 53.80           H  
ATOM   2467  HB3 LYS A 259     -18.303  -5.196 -16.867  1.00 57.98           H  
ATOM   2468  HB2 LYS A 259     -16.624  -5.718 -16.869  1.00 57.98           H  
ATOM   2469  HG3 LYS A 259     -16.291  -4.047 -18.722  1.00 69.88           H  
ATOM   2470  HG2 LYS A 259     -17.941  -3.556 -18.678  1.00 69.88           H  
ATOM   2471  HD3 LYS A 259     -16.733  -6.352 -19.476  1.00 71.69           H  
ATOM   2472  HD2 LYS A 259     -17.274  -5.305 -20.577  1.00 71.69           H  
ATOM   2473  HE3 LYS A 259     -19.775  -5.683 -19.422  1.00 86.47           H  
ATOM   2474  HE2 LYS A 259     -18.937  -6.854 -18.489  1.00 86.47           H  
ATOM   2475  HZ1 LYS A 259     -20.097  -7.761 -20.494  1.00 99.21           H  
ATOM   2476  HZ2 LYS A 259     -18.877  -6.942 -21.376  1.00 99.21           H  
ATOM   2477  HZ3 LYS A 259     -18.443  -8.090 -20.444  1.00 99.21           H  
ATOM   2478  N   GLN A 260     -17.068  -4.708 -13.936  1.00 60.89           N  
ANISOU 2478  N   GLN A 260     8957   7084   7094    305    446    826
ATOM   2479  CA  GLN A 260     -17.578  -4.839 -12.552  1.00 59.27           C  
ANISOU 2479  CA  GLN A 260     8732   6808   6981    263    478    846
ATOM   2480  C   GLN A 260     -17.276  -3.621 -11.636  1.00 54.15           C  
ANISOU 2480  C   GLN A 260     8067   6057   6451    217    508    773
ATOM   2481  O   GLN A 260     -18.097  -3.136 -10.900  1.00 55.49           O  
ANISOU 2481  O   GLN A 260     8213   6160   6709    215    610    798
ATOM   2482  CB  GLN A 260     -17.236  -6.136 -11.783  1.00 56.60           C  
ANISOU 2482  CB  GLN A 260     8396   6495   6615    216    361    836
ATOM   2483  CG  GLN A 260     -18.093  -7.250 -12.453  1.00 63.72           C  
ANISOU 2483  CG  GLN A 260     9312   7507   7391    249    293    872
ATOM   2484  CD  GLN A 260     -17.599  -8.625 -11.981  1.00 69.78           C  
ANISOU 2484  CD  GLN A 260    10071   8312   8129    268    315    968
ATOM   2485  OE1 GLN A 260     -17.147  -8.790 -10.774  1.00 59.49           O  
ANISOU 2485  OE1 GLN A 260     8755   6949   6898    232    333    986
ATOM   2486  NE2 GLN A 260     -17.616  -9.603 -12.834  1.00 71.32           N  
ANISOU 2486  NE2 GLN A 260    10272   8610   8216    325    314   1029
ATOM   2487  H   GLN A 260     -16.397  -5.400 -14.238  1.00 60.89           H  
ATOM   2488  HA  GLN A 260     -18.664  -4.786 -12.617  1.00 59.27           H  
ATOM   2489  HB3 GLN A 260     -17.571  -6.025 -10.752  1.00 56.60           H  
ATOM   2490  HB2 GLN A 260     -16.167  -6.333 -11.859  1.00 56.60           H  
ATOM   2491  HG3 GLN A 260     -18.152  -7.150 -13.536  1.00 63.72           H  
ATOM   2492  HG2 GLN A 260     -19.112  -7.120 -12.089  1.00 63.72           H  
ATOM   2493 HE22 GLN A 260     -17.413 -10.525 -12.476  1.00 71.32           H  
ATOM   2494 HE21 GLN A 260     -18.114  -9.479 -13.704  1.00 71.32           H  
ATOM   2495  N   LEU A 261     -16.082  -3.073 -11.721  1.00 57.43           N  
ANISOU 2495  N   LEU A 261     8490   6460   6871    179    424    681
ATOM   2496  CA  LEU A 261     -15.457  -1.952 -10.954  1.00 58.08           C  
ANISOU 2496  CA  LEU A 261     8554   6457   7058    138    446    607
ATOM   2497  C   LEU A 261     -16.142  -0.627 -11.186  1.00 54.69           C  
ANISOU 2497  C   LEU A 261     8113   5984   6684    176    579    625
ATOM   2498  O   LEU A 261     -16.065   0.329 -10.384  1.00 54.14           O  
ANISOU 2498  O   LEU A 261     8016   5837   6717    144    628    581
ATOM   2499  CB  LEU A 261     -13.993  -2.004 -11.353  1.00 57.36           C  
ANISOU 2499  CB  LEU A 261     8475   6371   6947    105    340    518
ATOM   2500  CG  LEU A 261     -12.943  -1.059 -10.599  1.00 55.82           C  
ANISOU 2500  CG  LEU A 261     8272   6161   6776     43    230    463
ATOM   2501  CD1 LEU A 261     -12.835  -1.201  -9.053  1.00 56.75           C  
ANISOU 2501  CD1 LEU A 261     8371   6264   6929     17    229    501
ATOM   2502  CD2 LEU A 261     -11.555  -1.362 -11.268  1.00 47.52           C  
ANISOU 2502  CD2 LEU A 261     7246   5172   5638     40    115    439
ATOM   2503  H   LEU A 261     -15.460  -3.516 -12.382  1.00 57.43           H  
ATOM   2504  HA  LEU A 261     -15.556  -2.362  -9.949  1.00 58.08           H  
ATOM   2505  HB3 LEU A 261     -13.918  -1.817 -12.424  1.00 57.36           H  
ATOM   2506  HB2 LEU A 261     -13.627  -3.031 -11.369  1.00 57.36           H  
ATOM   2507  HG  LEU A 261     -13.133  -0.014 -10.845  1.00 55.82           H  
ATOM   2508 HD11 LEU A 261     -13.299  -0.314  -8.622  1.00 56.75           H  
ATOM   2509 HD12 LEU A 261     -13.272  -2.091  -8.600  1.00 56.75           H  
ATOM   2510 HD13 LEU A 261     -11.802  -1.197  -8.703  1.00 56.75           H  
ATOM   2511 HD21 LEU A 261     -11.720  -2.105 -12.048  1.00 47.52           H  
ATOM   2512 HD22 LEU A 261     -11.135  -0.536 -11.842  1.00 47.52           H  
ATOM   2513 HD23 LEU A 261     -10.751  -1.766 -10.654  1.00 47.52           H  
ATOM   2514  N   ARG A 262     -16.863  -0.505 -12.356  1.00 61.77           N  
ANISOU 2514  N   ARG A 262     9024   6930   7514    246    640    687
ATOM   2515  CA  ARG A 262     -17.730   0.611 -12.728  1.00 59.94           C  
ANISOU 2515  CA  ARG A 262     8779   6655   7339    290    780    719
ATOM   2516  C   ARG A 262     -18.792   0.929 -11.670  1.00 54.74           C  
ANISOU 2516  C   ARG A 262     8096   5959   6745    307    897    798
ATOM   2517  O   ARG A 262     -19.041   2.085 -11.403  1.00 54.40           O  
ANISOU 2517  O   ARG A 262     8025   5833   6813    299   1001    789
ATOM   2518  CB  ARG A 262     -18.352   0.558 -14.151  1.00  0.00           C  
ATOM   2519  CG  ARG A 262     -17.406   0.402 -15.353  1.00  0.00           C  
ATOM   2520  CD  ARG A 262     -18.122   0.072 -16.614  1.00  0.00           C  
ATOM   2521  NE  ARG A 262     -19.106   1.149 -17.122  1.00  0.00           N  
ATOM   2522  CZ  ARG A 262     -19.955   1.116 -18.158  1.00  0.00           C  
ATOM   2523  NH1 ARG A 262     -20.136   0.017 -18.943  1.00  0.00           N  
ATOM   2524  NH2 ARG A 262     -20.631   2.239 -18.457  1.00  0.00           N1+
ATOM   2525  H   ARG A 262     -17.017  -1.271 -12.996  1.00 61.77           H  
ATOM   2526  HA  ARG A 262     -17.036   1.449 -12.672  1.00 59.94           H  
ATOM   2527  HB3 ARG A 262     -18.884   1.497 -14.306  1.00  0.00           H  
ATOM   2528  HB2 ARG A 262     -19.086  -0.248 -14.143  1.00  0.00           H  
ATOM   2529  HG3 ARG A 262     -16.807  -0.478 -15.119  1.00  0.00           H  
ATOM   2530  HG2 ARG A 262     -16.728   1.245 -15.478  1.00  0.00           H  
ATOM   2531  HD3 ARG A 262     -18.624  -0.890 -16.519  1.00  0.00           H  
ATOM   2532  HD2 ARG A 262     -17.480  -0.065 -17.484  1.00  0.00           H  
ATOM   2533  HE  ARG A 262     -18.979   2.061 -16.708  1.00  0.00           H  
ATOM   2534 HH12 ARG A 262     -20.747   0.067 -19.745  1.00  0.00           H  
ATOM   2535 HH11 ARG A 262     -19.793  -0.897 -18.683  1.00  0.00           H  
ATOM   2536 HH22 ARG A 262     -21.118   2.279 -19.341  1.00  0.00           H  
ATOM   2537 HH21 ARG A 262     -20.775   3.014 -17.826  1.00  0.00           H  
ATOM   2538  N   GLU A 263     -19.217  -0.141 -10.923  1.00 57.30           N  
ANISOU 2538  N   GLU A 263     8426   6338   7006    328    885    875
ATOM   2539  CA  GLU A 263     -20.053  -0.073  -9.706  1.00 57.28           C  
ANISOU 2539  CA  GLU A 263     8400   6294   7070    337    990    949
ATOM   2540  C   GLU A 263     -19.409   0.586  -8.498  1.00 59.51           C  
ANISOU 2540  C   GLU A 263     8654   6487   7470    259    983    882
ATOM   2541  O   GLU A 263     -20.158   1.323  -7.882  1.00 61.97           O  
ANISOU 2541  O   GLU A 263     8940   6743   7864    258   1085    923
ATOM   2542  CB  GLU A 263     -20.456  -1.484  -9.388  1.00 60.68           C  
ANISOU 2542  CB  GLU A 263     8844   6808   7405    367    958   1036
ATOM   2543  CG  GLU A 263     -21.315  -2.107 -10.500  1.00 62.48           C  
ANISOU 2543  CG  GLU A 263     9100   7152   7486    418    886   1059
ATOM   2544  CD  GLU A 263     -21.895  -3.480 -10.199  1.00 73.74           C  
ANISOU 2544  CD  GLU A 263    10531   8667   8820    463    883   1159
ATOM   2545  OE1 GLU A 263     -21.976  -3.850  -9.044  1.00 77.30           O  
ANISOU 2545  OE1 GLU A 263    10966   9107   9296    512   1007   1257
ATOM   2546  OE2 GLU A 263     -22.416  -4.187 -11.083  1.00 72.51           O1-
ANISOU 2546  OE2 GLU A 263    10392   8590   8568    451    759   1140
ATOM   2547  H   GLU A 263     -19.178  -1.109 -11.208  1.00 57.30           H  
ATOM   2548  HA  GLU A 263     -20.922   0.532  -9.964  1.00 57.28           H  
ATOM   2549  HB3 GLU A 263     -21.016  -1.457  -8.453  1.00 60.68           H  
ATOM   2550  HB2 GLU A 263     -19.606  -2.048  -9.006  1.00 60.68           H  
ATOM   2551  HG3 GLU A 263     -20.687  -2.156 -11.390  1.00 62.48           H  
ATOM   2552  HG2 GLU A 263     -22.134  -1.447 -10.786  1.00 62.48           H  
ATOM   2553  N   TRP A 264     -18.077   0.420  -8.338  1.00 60.95           N  
ANISOU 2553  N   TRP A 264     8839   6658   7662    197    867    781
ATOM   2554  CA  TRP A 264     -17.292   1.252  -7.419  1.00 54.42           C  
ANISOU 2554  CA  TRP A 264     7980   5758   6940    128    856    709
ATOM   2555  C   TRP A 264     -17.117   2.628  -8.042  1.00 58.85           C  
ANISOU 2555  C   TRP A 264     8514   6246   7600    111    921    636
ATOM   2556  O   TRP A 264     -17.660   3.573  -7.467  1.00 60.54           O  
ANISOU 2556  O   TRP A 264     8689   6388   7926     82    997    609
ATOM   2557  CB  TRP A 264     -15.878   0.626  -7.169  1.00 56.94           C  
ANISOU 2557  CB  TRP A 264     8309   6107   7217     75    700    645
ATOM   2558  CG  TRP A 264     -15.689  -0.726  -6.479  1.00 54.94           C  
ANISOU 2558  CG  TRP A 264     8074   5912   6888     77    630    703
ATOM   2559  CD1 TRP A 264     -16.521  -1.791  -6.545  1.00 52.41           C  
ANISOU 2559  CD1 TRP A 264     7763   5630   6520    123    685    806
ATOM   2560  CD2 TRP A 264     -14.397  -1.253  -5.947  1.00 51.30           C  
ANISOU 2560  CD2 TRP A 264     7620   5479   6392     33    497    667
ATOM   2561  NE1 TRP A 264     -15.924  -2.931  -6.056  1.00 55.83           N  
ANISOU 2561  NE1 TRP A 264     8209   6114   6890    108    590    831
ATOM   2562  CE2 TRP A 264     -14.620  -2.636  -5.663  1.00 51.70           C  
ANISOU 2562  CE2 TRP A 264     7684   5582   6376     52    475    747
ATOM   2563  CE3 TRP A 264     -13.140  -0.726  -5.631  1.00 56.25           C  
ANISOU 2563  CE3 TRP A 264     8239   6093   7039    -17    398    578
ATOM   2564  CZ2 TRP A 264     -13.586  -3.500  -5.142  1.00 53.05           C  
ANISOU 2564  CZ2 TRP A 264     7863   5787   6506     20    358    740
ATOM   2565  CZ3 TRP A 264     -12.132  -1.511  -5.005  1.00 60.41           C  
ANISOU 2565  CZ3 TRP A 264     8774   6654   7525    -44    285    575
ATOM   2566  CH2 TRP A 264     -12.333  -2.889  -4.810  1.00 58.22           C  
ANISOU 2566  CH2 TRP A 264     8511   6424   7187    -27    266    654
ATOM   2567  H   TRP A 264     -17.620  -0.132  -9.050  1.00 60.95           H  
ATOM   2568  HA  TRP A 264     -17.846   1.354  -6.486  1.00 54.42           H  
ATOM   2569  HB3 TRP A 264     -15.219   1.283  -6.603  1.00 56.94           H  
ATOM   2570  HB2 TRP A 264     -15.390   0.527  -8.138  1.00 56.94           H  
ATOM   2571  HD1 TRP A 264     -17.538  -1.832  -6.906  1.00 52.41           H  
ATOM   2572  HE1 TRP A 264     -16.401  -3.821  -6.019  1.00 55.83           H  
ATOM   2573  HE3 TRP A 264     -12.954   0.337  -5.632  1.00 56.25           H  
ATOM   2574  HZ2 TRP A 264     -13.788  -4.559  -5.073  1.00 53.05           H  
ATOM   2575  HZ3 TRP A 264     -11.253  -1.035  -4.596  1.00 60.41           H  
ATOM   2576  HH2 TRP A 264     -11.561  -3.425  -4.278  1.00 58.22           H  
ATOM   2577  N   ASP A 265     -16.192   2.877  -9.020  1.00 55.94           N  
ANISOU 2577  N   ASP A 265     8164   5897   7194    129    894    601
ATOM   2578  CA  ASP A 265     -15.801   4.170  -9.519  1.00 52.92           C  
ANISOU 2578  CA  ASP A 265     7758   5454   6897    113    940    528
ATOM   2579  C   ASP A 265     -15.340   4.027 -10.982  1.00 58.28           C  
ANISOU 2579  C   ASP A 265     8462   6159   7522    174    979    555
ATOM   2580  O   ASP A 265     -14.451   3.217 -11.143  1.00 61.07           O  
ANISOU 2580  O   ASP A 265     8852   6582   7771    192    889    554
ATOM   2581  CB  ASP A 265     -14.704   4.754  -8.706  1.00 52.22           C  
ANISOU 2581  CB  ASP A 265     7660   5358   6824     50    823    421
ATOM   2582  CG  ASP A 265     -14.221   6.127  -9.049  1.00 54.63           C  
ANISOU 2582  CG  ASP A 265     7934   5604   7220     29    870    343
ATOM   2583  OD1 ASP A 265     -13.078   6.498  -8.681  1.00 61.92           O  
ANISOU 2583  OD1 ASP A 265     8838   6479   8211     56    998    366
ATOM   2584  OD2 ASP A 265     -15.050   6.919  -9.625  1.00 55.63           O1-
ANISOU 2584  OD2 ASP A 265     8051   5731   7353    -12    783    261
ATOM   2585  H   ASP A 265     -15.797   2.106  -9.539  1.00 55.94           H  
ATOM   2586  HA  ASP A 265     -16.689   4.801  -9.558  1.00 52.92           H  
ATOM   2587  HB3 ASP A 265     -13.832   4.112  -8.831  1.00 52.22           H  
ATOM   2588  HB2 ASP A 265     -14.875   4.640  -7.635  1.00 52.22           H  
ATOM   2589  N   GLU A 266     -15.908   4.757 -11.910  1.00 62.24           N  
ANISOU 2589  N   GLU A 266     8942   6607   8099    206   1116    579
ATOM   2590  CA  GLU A 266     -15.454   4.771 -13.297  1.00 58.04           C  
ANISOU 2590  CA  GLU A 266     8427   6092   7533    269   1173    608
ATOM   2591  C   GLU A 266     -14.090   5.645 -13.430  1.00 61.25           C  
ANISOU 2591  C   GLU A 266     8879   6602   7792    328   1119    671
ATOM   2592  O   GLU A 266     -13.248   5.325 -14.274  1.00 70.66           O  
ANISOU 2592  O   GLU A 266    10084   7847   8917    335   1077    722
ATOM   2593  CB  GLU A 266     -16.490   5.211 -14.302  1.00 54.01           C  
ANISOU 2593  CB  GLU A 266     7913   5553   7054    237   1128    508
ATOM   2594  CG  GLU A 266     -17.652   4.184 -14.167  1.00 53.46           C  
ANISOU 2594  CG  GLU A 266     7879   5548   6886    214    971    455
ATOM   2595  CD  GLU A 266     -18.814   4.409 -15.221  1.00 51.64           C  
ANISOU 2595  CD  GLU A 266     7636   5281   6702    170    923    353
ATOM   2596  OE1 GLU A 266     -19.838   5.035 -14.866  1.00 50.93           O  
ANISOU 2596  OE1 GLU A 266     7506   5120   6725    145    995    312
ATOM   2597  OE2 GLU A 266     -18.709   3.834 -16.282  1.00 57.89           O1-
ANISOU 2597  OE2 GLU A 266     8457   6116   7422    162    817    312
ATOM   2598  H   GLU A 266     -16.558   5.472 -11.618  1.00 62.24           H  
ATOM   2599  HA  GLU A 266     -15.167   3.759 -13.583  1.00 58.04           H  
ATOM   2600  HB3 GLU A 266     -16.199   5.097 -15.346  1.00 54.01           H  
ATOM   2601  HB2 GLU A 266     -16.821   6.246 -14.224  1.00 54.01           H  
ATOM   2602  HG3 GLU A 266     -18.059   4.274 -13.160  1.00 53.46           H  
ATOM   2603  HG2 GLU A 266     -17.195   3.197 -14.241  1.00 53.46           H  
ATOM   2604  N   ASN A 267     -13.910   6.623 -12.518  1.00 39.20           N  
ATOM   2605  CA  ASN A 267     -12.913   7.680 -12.632  1.00 38.03           C  
ATOM   2606  C   ASN A 267     -11.429   7.296 -12.733  1.00 38.61           C  
ATOM   2607  O   ASN A 267     -10.654   8.008 -13.359  1.00 38.19           O  
ATOM   2608  CB  ASN A 267     -13.239   8.810 -11.609  1.00  0.00           C  
ATOM   2609  CG  ASN A 267     -14.398   9.683 -11.991  1.00  0.00           C  
ATOM   2610  OD1 ASN A 267     -14.304  10.488 -12.916  1.00  0.00           O  
ATOM   2611  ND2 ASN A 267     -15.484   9.450 -11.226  1.00  0.00           N  
ATOM   2612  H   ASN A 267     -14.504   6.650 -11.702  1.00 39.20           H  
ATOM   2613  HA  ASN A 267     -13.055   8.038 -13.651  1.00 38.03           H  
ATOM   2614  HB3 ASN A 267     -12.425   9.535 -11.638  1.00  0.00           H  
ATOM   2615  HB2 ASN A 267     -13.300   8.469 -10.576  1.00  0.00           H  
ATOM   2616 HD22 ASN A 267     -16.316  10.009 -11.350  1.00  0.00           H  
ATOM   2617 HD21 ASN A 267     -15.435   8.693 -10.560  1.00  0.00           H  
ATOM   2618  N   LEU A 268     -11.060   6.130 -12.168  1.00 39.83           N  
ATOM   2619  CA  LEU A 268      -9.764   5.451 -12.168  1.00 39.77           C  
ATOM   2620  C   LEU A 268      -9.184   4.988 -13.529  1.00 40.23           C  
ATOM   2621  O   LEU A 268      -8.026   4.697 -13.690  1.00 39.92           O  
ATOM   2622  CB  LEU A 268      -9.814   4.341 -11.156  1.00  0.00           C  
ATOM   2623  CG  LEU A 268     -11.127   3.501 -11.059  1.00  0.00           C  
ATOM   2624  CD1 LEU A 268     -11.363   2.742 -12.353  1.00  0.00           C  
ATOM   2625  CD2 LEU A 268     -10.968   2.447  -9.902  1.00  0.00           C  
ATOM   2626  H   LEU A 268     -11.694   5.750 -11.479  1.00 39.83           H  
ATOM   2627  HA  LEU A 268      -9.054   6.166 -11.752  1.00 39.77           H  
ATOM   2628  HB3 LEU A 268      -9.593   4.804 -10.194  1.00  0.00           H  
ATOM   2629  HB2 LEU A 268      -8.965   3.701 -11.399  1.00  0.00           H  
ATOM   2630  HG  LEU A 268     -11.970   4.138 -10.790  1.00  0.00           H  
ATOM   2631 HD11 LEU A 268     -11.899   1.801 -12.239  1.00  0.00           H  
ATOM   2632 HD12 LEU A 268     -12.054   3.307 -12.979  1.00  0.00           H  
ATOM   2633 HD13 LEU A 268     -10.383   2.626 -12.816  1.00  0.00           H  
ATOM   2634 HD21 LEU A 268     -10.087   2.722  -9.321  1.00  0.00           H  
ATOM   2635 HD22 LEU A 268     -11.754   2.357  -9.152  1.00  0.00           H  
ATOM   2636 HD23 LEU A 268     -10.682   1.483 -10.323  1.00  0.00           H  
ATOM   2637  N   LYS A 269     -10.099   4.952 -14.542  1.00 40.52           N  
ATOM   2638  CA  LYS A 269      -9.785   4.329 -15.878  1.00 40.12           C  
ATOM   2639  C   LYS A 269      -8.536   5.007 -16.648  1.00 40.07           C  
ATOM   2640  O   LYS A 269      -7.671   4.257 -17.107  1.00 39.51           O  
ATOM   2641  CB  LYS A 269     -10.983   4.060 -16.755  1.00  0.00           C  
ATOM   2642  CG  LYS A 269     -11.641   5.369 -17.359  1.00  0.00           C  
ATOM   2643  CD  LYS A 269     -13.006   5.177 -17.963  1.00  0.00           C  
ATOM   2644  CE  LYS A 269     -13.801   6.444 -18.421  1.00  0.00           C  
ATOM   2645  NZ  LYS A 269     -15.129   6.233 -19.080  1.00  0.00           N1+
ATOM   2646  H   LYS A 269     -11.040   5.286 -14.391  1.00 40.52           H  
ATOM   2647  HA  LYS A 269      -9.468   3.327 -15.590  1.00 40.12           H  
ATOM   2648  HB3 LYS A 269     -11.687   3.488 -16.151  1.00  0.00           H  
ATOM   2649  HB2 LYS A 269     -10.668   3.527 -17.652  1.00  0.00           H  
ATOM   2650  HG3 LYS A 269     -10.953   5.756 -18.111  1.00  0.00           H  
ATOM   2651  HG2 LYS A 269     -11.574   6.250 -16.721  1.00  0.00           H  
ATOM   2652  HD3 LYS A 269     -13.683   4.589 -17.343  1.00  0.00           H  
ATOM   2653  HD2 LYS A 269     -12.781   4.533 -18.813  1.00  0.00           H  
ATOM   2654  HE3 LYS A 269     -13.135   6.963 -19.110  1.00  0.00           H  
ATOM   2655  HE2 LYS A 269     -13.926   7.160 -17.609  1.00  0.00           H  
ATOM   2656  HZ1 LYS A 269     -15.197   5.646 -19.899  1.00  0.00           H  
ATOM   2657  HZ2 LYS A 269     -15.867   6.035 -18.420  1.00  0.00           H  
ATOM   2658  HZ3 LYS A 269     -15.452   7.129 -19.416  1.00  0.00           H  
ATOM   2659  N   ASP A 270      -8.532   6.344 -16.745  1.00 39.24           N  
ATOM   2660  CA  ASP A 270      -7.369   7.078 -17.252  1.00 39.28           C  
ATOM   2661  C   ASP A 270      -6.338   7.527 -16.156  1.00 39.02           C  
ATOM   2662  O   ASP A 270      -5.247   7.910 -16.473  1.00 37.21           O  
ATOM   2663  CB  ASP A 270      -7.843   8.338 -18.174  1.00  0.00           C  
ATOM   2664  CG  ASP A 270      -8.743   8.029 -19.380  1.00  0.00           C  
ATOM   2665  OD1 ASP A 270      -9.048   6.861 -19.691  1.00  0.00           O  
ATOM   2666  OD2 ASP A 270      -9.193   8.960 -20.051  1.00  0.00           O1-
ATOM   2667  H   ASP A 270      -9.281   6.911 -16.375  1.00 39.24           H  
ATOM   2668  HA  ASP A 270      -6.734   6.435 -17.861  1.00 39.28           H  
ATOM   2669  HB3 ASP A 270      -6.890   8.788 -18.451  1.00  0.00           H  
ATOM   2670  HB2 ASP A 270      -8.338   9.039 -17.502  1.00  0.00           H  
ATOM   2671  N   ASP A 271      -6.799   7.620 -14.916  1.00 70.96           N  
ANISOU 2671  N   ASP A 271    10303   8055   8604    240    386    148
ATOM   2672  CA  ASP A 271      -6.064   8.179 -13.779  1.00 65.15           C  
ANISOU 2672  CA  ASP A 271     9582   7318   7853    210    296     68
ATOM   2673  C   ASP A 271      -5.019   7.255 -13.135  1.00 59.99           C  
ANISOU 2673  C   ASP A 271     8902   6602   7288    142    251     20
ATOM   2674  O   ASP A 271      -4.035   7.711 -12.607  1.00 70.10           O  
ANISOU 2674  O   ASP A 271    10189   7875   8571    110    174    -40
ATOM   2675  CB  ASP A 271      -6.969   8.645 -12.660  1.00  0.00           C  
ATOM   2676  CG  ASP A 271      -7.665   9.971 -12.872  1.00  0.00           C  
ATOM   2677  OD1 ASP A 271      -8.221  10.491 -11.896  1.00  0.00           O  
ATOM   2678  OD2 ASP A 271      -7.749  10.485 -13.998  1.00  0.00           O1-
ATOM   2679  HA  ASP A 271      -5.511   9.007 -14.221  1.00 65.15           H  
ATOM   2680  HB3 ASP A 271      -6.404   8.651 -11.728  1.00  0.00           H  
ATOM   2681  HB2 ASP A 271      -7.736   7.916 -12.397  1.00  0.00           H  
ATOM   2682  H   ASP A 271      -7.752   7.369 -14.693  1.00 70.96           H  
ATOM   2683  N   SER A 272      -5.326   5.935 -13.102  1.00 59.92           N  
ANISOU 2683  N   SER A 272     8861   6550   7354    124    305     45
ATOM   2684  CA  SER A 272      -4.630   4.997 -12.311  1.00 56.49           C  
ANISOU 2684  CA  SER A 272     8396   6075   6992     64    259      6
ATOM   2685  C   SER A 272      -4.654   3.566 -12.789  1.00 58.93           C  
ANISOU 2685  C   SER A 272     8710   6417   7263     34    161      9
ATOM   2686  O   SER A 272      -3.677   2.855 -12.694  1.00 61.87           O  
ANISOU 2686  O   SER A 272     9058   6764   7684    -11    113    -20
ATOM   2687  CB  SER A 272      -5.161   5.098 -10.912  1.00 58.62           C  
ANISOU 2687  CB  SER A 272     8626   6298   7348     52    342     27
ATOM   2688  OG  SER A 272      -6.563   4.789 -10.720  1.00 62.27           O  
ANISOU 2688  OG  SER A 272     9089   6783   7786     68    372     96
ATOM   2689  H   SER A 272      -6.225   5.677 -13.484  1.00 59.92           H  
ATOM   2690  HA  SER A 272      -3.586   5.310 -12.339  1.00 56.49           H  
ATOM   2691  HB3 SER A 272      -5.031   6.081 -10.460  1.00 58.62           H  
ATOM   2692  HB2 SER A 272      -4.619   4.363 -10.317  1.00 58.62           H  
ATOM   2693  HG  SER A 272      -6.971   5.638 -10.534  1.00 62.27           H  
ATOM   2694  N   LEU A 273      -5.779   3.107 -13.356  1.00 58.15           N  
ANISOU 2694  N   LEU A 273     8639   6376   7078     59    131     44
ATOM   2695  CA  LEU A 273      -5.946   1.762 -13.886  1.00 47.37           C  
ANISOU 2695  CA  LEU A 273     7277   5044   5678     33     44     53
ATOM   2696  C   LEU A 273      -5.003   1.496 -15.064  1.00 48.07           C  
ANISOU 2696  C   LEU A 273     7391   5168   5707     30    -41      8
ATOM   2697  O   LEU A 273      -5.064   2.251 -15.954  1.00 49.55           O  
ANISOU 2697  O   LEU A 273     7603   5389   5836     68    -25      0
ATOM   2698  CB  LEU A 273      -7.413   1.566 -14.403  1.00 43.62           C  
ANISOU 2698  CB  LEU A 273     6805   4613   5154     61     75    130
ATOM   2699  CG  LEU A 273      -7.908   0.150 -14.645  1.00 48.57           C  
ANISOU 2699  CG  LEU A 273     7405   5213   5838     33     91    167
ATOM   2700  CD1 LEU A 273      -9.429  -0.071 -14.437  1.00 50.15           C  
ANISOU 2700  CD1 LEU A 273     7573   5343   6138     11    152    139
ATOM   2701  CD2 LEU A 273      -7.665  -0.332 -16.079  1.00 54.28           C  
ANISOU 2701  CD2 LEU A 273     8132   5973   6520     70    150    251
ATOM   2702  H   LEU A 273      -6.579   3.688 -13.560  1.00 58.15           H  
ATOM   2703  HA  LEU A 273      -5.889   0.978 -13.131  1.00 47.37           H  
ATOM   2704  HB3 LEU A 273      -7.576   2.161 -15.301  1.00 43.62           H  
ATOM   2705  HB2 LEU A 273      -8.056   1.939 -13.606  1.00 43.62           H  
ATOM   2706  HG  LEU A 273      -7.406  -0.373 -13.831  1.00 48.57           H  
ATOM   2707 HD11 LEU A 273      -9.928   0.465 -13.630  1.00 50.15           H  
ATOM   2708 HD12 LEU A 273      -9.868   0.447 -15.290  1.00 50.15           H  
ATOM   2709 HD13 LEU A 273      -9.761  -1.108 -14.471  1.00 50.15           H  
ATOM   2710 HD21 LEU A 273      -6.612  -0.207 -16.332  1.00 54.28           H  
ATOM   2711 HD22 LEU A 273      -7.892  -1.390 -16.208  1.00 54.28           H  
ATOM   2712 HD23 LEU A 273      -8.226   0.308 -16.759  1.00 54.28           H  
ATOM   2713  N   PRO A 274      -4.142   0.512 -15.003  1.00 41.55           N  
ANISOU 2713  N   PRO A 274     6557   4332   4897    -12   -127    -22
ATOM   2714  CA  PRO A 274      -3.234   0.285 -16.139  1.00 47.45           C  
ANISOU 2714  CA  PRO A 274     7324   5105   5601    -20   -204    -70
ATOM   2715  C   PRO A 274      -3.882  -0.273 -17.424  1.00 47.65           C  
ANISOU 2715  C   PRO A 274     7373   5204   5527     17   -212    -51
ATOM   2716  O   PRO A 274      -4.843  -1.038 -17.410  1.00 48.24           O  
ANISOU 2716  O   PRO A 274     7447   5319   5562     41   -183     10
ATOM   2717  CB  PRO A 274      -2.338  -0.800 -15.635  1.00 40.87           C  
ANISOU 2717  CB  PRO A 274     6472   4256   4800    -65   -282    -76
ATOM   2718  CG  PRO A 274      -2.371  -0.651 -14.111  1.00 38.51           C  
ANISOU 2718  CG  PRO A 274     6143   3907   4583    -86   -248    -66
ATOM   2719  CD  PRO A 274      -3.795  -0.282 -13.785  1.00 42.38           C  
ANISOU 2719  CD  PRO A 274     6632   4398   5074    -55   -151    -24
ATOM   2720  HA  PRO A 274      -2.727   1.238 -16.286  1.00 47.45           H  
ATOM   2721  HB3 PRO A 274      -1.313  -0.578 -15.932  1.00 40.87           H  
ATOM   2722  HB2 PRO A 274      -2.617  -1.815 -15.915  1.00 40.87           H  
ATOM   2723  HG3 PRO A 274      -1.732   0.175 -13.799  1.00 38.51           H  
ATOM   2724  HG2 PRO A 274      -2.036  -1.449 -13.449  1.00 38.51           H  
ATOM   2725  HD2 PRO A 274      -4.419  -1.171 -13.692  1.00 42.38           H  
ATOM   2726  HD3 PRO A 274      -3.902   0.339 -12.895  1.00 42.38           H  
ATOM   2727  N   SER A 275      -3.103  -0.025 -18.443  1.00 43.39           N  
ANISOU 2727  N   SER A 275     6853   4686   4949     23   -251   -108
ATOM   2728  CA  SER A 275      -3.482  -0.415 -19.784  1.00 46.31           C  
ANISOU 2728  CA  SER A 275     7242   5136   5219     61   -265   -110
ATOM   2729  C   SER A 275      -3.026  -1.879 -20.126  1.00 48.32           C  
ANISOU 2729  C   SER A 275     7495   5421   5442     31   -361   -153
ATOM   2730  O   SER A 275      -3.610  -2.587 -20.948  1.00 47.00           O  
ANISOU 2730  O   SER A 275     7337   5333   5189     58   -382   -158
ATOM   2731  CB  SER A 275      -2.980   0.602 -20.783  1.00 48.99           C  
ANISOU 2731  CB  SER A 275     7602   5486   5527    100   -224   -147
ATOM   2732  OG  SER A 275      -1.557   0.720 -20.747  1.00 57.13           O  
ANISOU 2732  OG  SER A 275     8637   6469   6602     69   -264   -222
ATOM   2733  H   SER A 275      -2.119   0.169 -18.324  1.00 43.39           H  
ATOM   2734  HA  SER A 275      -4.561  -0.417 -19.938  1.00 46.31           H  
ATOM   2735  HB3 SER A 275      -3.443   1.558 -20.536  1.00 48.99           H  
ATOM   2736  HB2 SER A 275      -3.347   0.418 -21.793  1.00 48.99           H  
ATOM   2737  HG  SER A 275      -1.424   1.424 -20.108  1.00 57.13           H  
ATOM   2738  N   ASN A 276      -1.918  -2.232 -19.432  1.00 44.88           N  
ANISOU 2738  N   ASN A 276     7045   4934   5074    -20   -416   -177
ATOM   2739  CA  ASN A 276      -1.235  -3.551 -19.600  1.00 42.95           C  
ANISOU 2739  CA  ASN A 276     6796   4707   4817    -50   -499   -217
ATOM   2740  C   ASN A 276      -2.026  -4.567 -18.762  1.00 45.25           C  
ANISOU 2740  C   ASN A 276     7069   5010   5114    -69   -527   -161
ATOM   2741  O   ASN A 276      -2.159  -4.257 -17.582  1.00 43.39           O  
ANISOU 2741  O   ASN A 276     6821   4734   4930    -80   -500   -115
ATOM   2742  CB  ASN A 276       0.221  -3.445 -19.119  1.00 40.49           C  
ANISOU 2742  CB  ASN A 276     6477   4324   4584    -89   -534   -275
ATOM   2743  CG  ASN A 276       1.005  -4.675 -19.463  1.00 57.04           C  
ANISOU 2743  CG  ASN A 276     8589   6390   6694    -72   -494   -321
ATOM   2744  OD1 ASN A 276       0.960  -5.735 -18.889  1.00 60.60           O  
ANISOU 2744  OD1 ASN A 276     9031   6779   7216    -85   -471   -325
ATOM   2745  ND2 ASN A 276       1.683  -4.571 -20.645  1.00 66.53           N  
ANISOU 2745  ND2 ASN A 276     9811   7643   7824    -40   -484   -356
ATOM   2746  H   ASN A 276      -1.276  -1.549 -19.056  1.00 44.88           H  
ATOM   2747  HA  ASN A 276      -1.118  -3.861 -20.639  1.00 42.95           H  
ATOM   2748  HB3 ASN A 276       0.221  -3.210 -18.055  1.00 40.49           H  
ATOM   2749  HB2 ASN A 276       0.647  -2.588 -19.641  1.00 40.49           H  
ATOM   2750 HD22 ASN A 276       1.922  -5.464 -21.051  1.00 66.53           H  
ATOM   2751 HD21 ASN A 276       1.770  -3.718 -21.178  1.00 66.53           H  
ATOM   2752  N   PRO A 277      -2.264  -5.766 -19.305  1.00 43.83           N  
ANISOU 2752  N   PRO A 277     6886   4890   4877    -73   -581   -166
ATOM   2753  CA  PRO A 277      -2.885  -6.845 -18.500  1.00 42.29           C  
ANISOU 2753  CA  PRO A 277     6675   4711   4684    -88   -605   -103
ATOM   2754  C   PRO A 277      -2.042  -7.286 -17.244  1.00 44.75           C  
ANISOU 2754  C   PRO A 277     6967   4945   5090   -132   -632    -94
ATOM   2755  O   PRO A 277      -2.614  -7.633 -16.202  1.00 43.34           O  
ANISOU 2755  O   PRO A 277     6777   4752   4937   -135   -608    -31
ATOM   2756  CB  PRO A 277      -3.078  -8.040 -19.467  1.00 39.88           C  
ANISOU 2756  CB  PRO A 277     6364   4476   4313    -92   -672   -132
ATOM   2757  CG  PRO A 277      -1.984  -7.815 -20.542  1.00 46.53           C  
ANISOU 2757  CG  PRO A 277     7223   5366   5089    -59   -660   -194
ATOM   2758  CD  PRO A 277      -2.155  -6.265 -20.704  1.00 47.45           C  
ANISOU 2758  CD  PRO A 277     7351   5405   5272    -66   -626   -233
ATOM   2759  HA  PRO A 277      -3.919  -6.608 -18.249  1.00 42.29           H  
ATOM   2760  HB3 PRO A 277      -4.073  -8.047 -19.914  1.00 39.88           H  
ATOM   2761  HB2 PRO A 277      -2.802  -9.021 -19.082  1.00 39.88           H  
ATOM   2762  HG3 PRO A 277      -2.105  -8.386 -21.462  1.00 46.53           H  
ATOM   2763  HG2 PRO A 277      -0.948  -7.982 -20.244  1.00 46.53           H  
ATOM   2764  HD2 PRO A 277      -1.332  -5.742 -21.191  1.00 47.45           H  
ATOM   2765  HD3 PRO A 277      -3.001  -5.976 -21.327  1.00 47.45           H  
ATOM   2766  N   ILE A 278      -0.716  -7.405 -17.373  1.00 49.46           N  
ANISOU 2766  N   ILE A 278     7557   5494   5742   -164   -675   -155
ATOM   2767  CA  ILE A 278       0.206  -7.778 -16.299  1.00 43.53           C  
ANISOU 2767  CA  ILE A 278     6784   4679   5077   -198   -700   -142
ATOM   2768  C   ILE A 278       0.160  -6.887 -14.983  1.00 40.68           C  
ANISOU 2768  C   ILE A 278     6418   4276   4764   -190   -641   -113
ATOM   2769  O   ILE A 278      -0.262  -7.378 -13.920  1.00 38.42           O  
ANISOU 2769  O   ILE A 278     6112   3971   4514   -201   -638    -65
ATOM   2770  CB  ILE A 278       1.566  -8.308 -16.773  1.00 42.80           C  
ANISOU 2770  CB  ILE A 278     6683   4542   5037   -225   -747   -209
ATOM   2771  CG1 ILE A 278       1.646  -9.512 -17.712  1.00 42.03           C  
ANISOU 2771  CG1 ILE A 278     6585   4484   4899   -238   -803   -251
ATOM   2772  CG2 ILE A 278       2.616  -8.448 -15.620  1.00 47.71           C  
ANISOU 2772  CG2 ILE A 278     7278   5106   5745   -251   -768   -184
ATOM   2773  CD1 ILE A 278       3.032  -9.742 -18.293  1.00 52.66           C  
ANISOU 2773  CD1 ILE A 278     7954   5874   6182   -215   -791   -314
ATOM   2774  H   ILE A 278      -0.256  -7.001 -18.176  1.00 49.46           H  
ATOM   2775  HA  ILE A 278      -0.112  -8.725 -15.863  1.00 43.53           H  
ATOM   2776  HB  ILE A 278       1.859  -7.456 -17.386  1.00 42.80           H  
ATOM   2777 HG13 ILE A 278       0.935  -9.242 -18.493  1.00 42.03           H  
ATOM   2778 HG12 ILE A 278       1.271 -10.405 -17.211  1.00 42.03           H  
ATOM   2779 HG21 ILE A 278       3.639  -8.567 -15.977  1.00 47.71           H  
ATOM   2780 HG22 ILE A 278       2.755  -7.605 -14.943  1.00 47.71           H  
ATOM   2781 HG23 ILE A 278       2.449  -9.267 -14.921  1.00 47.71           H  
ATOM   2782 HD11 ILE A 278       3.835  -9.778 -17.557  1.00 52.66           H  
ATOM   2783 HD12 ILE A 278       2.964 -10.707 -18.794  1.00 52.66           H  
ATOM   2784 HD13 ILE A 278       3.337  -8.986 -19.018  1.00 52.66           H  
ATOM   2785  N   ASP A 279       0.396  -5.571 -15.278  1.00 40.49           N  
ANISOU 2785  N   ASP A 279     6407   4236   4742   -172   -594   -147
ATOM   2786  CA  ASP A 279       0.359  -4.464 -14.365  1.00 41.26           C  
ANISOU 2786  CA  ASP A 279     6494   4293   4889   -166   -538   -131
ATOM   2787  C   ASP A 279      -1.008  -4.372 -13.700  1.00 43.43           C  
ANISOU 2787  C   ASP A 279     6766   4590   5145   -148   -485    -67
ATOM   2788  O   ASP A 279      -1.079  -4.613 -12.524  1.00 44.06           O  
ANISOU 2788  O   ASP A 279     6825   4638   5276   -156   -453    -46
ATOM   2789  CB  ASP A 279       0.680  -3.007 -14.939  1.00 42.95           C  
ANISOU 2789  CB  ASP A 279     6723   4489   5106   -148   -497   -179
ATOM   2790  CG  ASP A 279       2.022  -2.718 -15.540  1.00 49.13           C  
ANISOU 2790  CG  ASP A 279     7504   5237   5925   -166   -538   -240
ATOM   2791  OD1 ASP A 279       3.012  -3.453 -15.253  1.00 50.77           O  
ANISOU 2791  OD1 ASP A 279     7698   5433   6159   -192   -597   -245
ATOM   2792  OD2 ASP A 279       2.116  -1.595 -16.170  1.00 45.21           O1-
ANISOU 2792  OD2 ASP A 279     7020   4722   5437   -153   -508   -280
ATOM   2793  H   ASP A 279       0.559  -5.334 -16.246  1.00 40.49           H  
ATOM   2794  HA  ASP A 279       1.128  -4.715 -13.634  1.00 41.26           H  
ATOM   2795  HB3 ASP A 279       0.497  -2.248 -14.179  1.00 42.95           H  
ATOM   2796  HB2 ASP A 279      -0.011  -2.802 -15.757  1.00 42.95           H  
ATOM   2797  N   PHE A 280      -2.042  -4.243 -14.499  1.00 43.26           N  
ANISOU 2797  N   PHE A 280     6762   4625   5050   -123   -471    -37
ATOM   2798  CA  PHE A 280      -3.434  -4.261 -14.086  1.00 43.17           C  
ANISOU 2798  CA  PHE A 280     6748   4634   5021   -101   -411     30
ATOM   2799  C   PHE A 280      -3.771  -5.405 -13.108  1.00 40.90           C  
ANISOU 2799  C   PHE A 280     6443   4351   4745   -122   -444     80
ATOM   2800  O   PHE A 280      -4.402  -5.178 -12.082  1.00 44.36           O  
ANISOU 2800  O   PHE A 280     6869   4778   5208   -119   -395    128
ATOM   2801  CB  PHE A 280      -4.305  -4.333 -15.290  1.00 38.42           C  
ANISOU 2801  CB  PHE A 280     6169   4097   4332    -56   -378     49
ATOM   2802  CG  PHE A 280      -5.884  -4.629 -15.038  1.00 38.75           C  
ANISOU 2802  CG  PHE A 280     6208   4160   4356    -25   -303    125
ATOM   2803  CD1 PHE A 280      -6.791  -3.597 -14.694  1.00 43.64           C  
ANISOU 2803  CD1 PHE A 280     6823   4742   5015     -5   -212    141
ATOM   2804  CD2 PHE A 280      -6.369  -5.958 -14.994  1.00 42.34           C  
ANISOU 2804  CD2 PHE A 280     6662   4670   4757    -14   -317    183
ATOM   2805  CE1 PHE A 280      -8.104  -3.911 -14.358  1.00 41.25           C  
ANISOU 2805  CE1 PHE A 280     6515   4451   4706     24   -134    212
ATOM   2806  CE2 PHE A 280      -7.659  -6.288 -14.660  1.00 44.95           C  
ANISOU 2806  CE2 PHE A 280     6988   5017   5074     18   -241    258
ATOM   2807  CZ  PHE A 280      -8.533  -5.225 -14.399  1.00 43.45           C  
ANISOU 2807  CZ  PHE A 280     6794   4784   4931     37   -147    273
ATOM   2808  H   PHE A 280      -1.837  -4.111 -15.479  1.00 43.26           H  
ATOM   2809  HA  PHE A 280      -3.584  -3.262 -13.677  1.00 43.17           H  
ATOM   2810  HB3 PHE A 280      -3.953  -5.054 -16.028  1.00 38.42           H  
ATOM   2811  HB2 PHE A 280      -4.235  -3.464 -15.945  1.00 38.42           H  
ATOM   2812  HD1 PHE A 280      -6.404  -2.590 -14.639  1.00 43.64           H  
ATOM   2813  HD2 PHE A 280      -5.640  -6.753 -15.049  1.00 42.34           H  
ATOM   2814  HE1 PHE A 280      -8.808  -3.248 -13.876  1.00 41.25           H  
ATOM   2815  HE2 PHE A 280      -8.109  -7.269 -14.602  1.00 44.95           H  
ATOM   2816  HZ  PHE A 280      -9.530  -5.315 -13.995  1.00 43.45           H  
ATOM   2817  N   SER A 281      -3.282  -6.644 -13.372  1.00 38.65           N  
ANISOU 2817  N   SER A 281     6155   4082   4448   -145   -523     68
ATOM   2818  CA  SER A 281      -3.513  -7.762 -12.534  1.00 39.65           C  
ANISOU 2818  CA  SER A 281     6265   4211   4589   -165   -557    118
ATOM   2819  C   SER A 281      -2.815  -7.820 -11.120  1.00 41.55           C  
ANISOU 2819  C   SER A 281     6480   4395   4912   -188   -554    120
ATOM   2820  O   SER A 281      -3.287  -8.508 -10.266  1.00 45.32           O  
ANISOU 2820  O   SER A 281     6943   4872   5406   -195   -548    170
ATOM   2821  CB  SER A 281      -3.243  -9.091 -13.260  1.00 42.91           C  
ANISOU 2821  CB  SER A 281     6675   4647   4980   -185   -642    100
ATOM   2822  OG  SER A 281      -1.889  -9.512 -13.205  1.00 42.40           O  
ANISOU 2822  OG  SER A 281     6603   4538   4969   -209   -683     39
ATOM   2823  H   SER A 281      -2.683  -6.766 -14.177  1.00 38.65           H  
ATOM   2824  HA  SER A 281      -4.577  -7.734 -12.302  1.00 39.65           H  
ATOM   2825  HB3 SER A 281      -3.608  -9.056 -14.286  1.00 42.91           H  
ATOM   2826  HB2 SER A 281      -3.790  -9.832 -12.676  1.00 42.91           H  
ATOM   2827  HG  SER A 281      -1.407  -8.697 -13.363  1.00 42.40           H  
ATOM   2828  N   TYR A 282      -1.798  -6.923 -10.930  1.00 40.69           N  
ANISOU 2828  N   TYR A 282     6364   4245   4852   -199   -559     67
ATOM   2829  CA  TYR A 282      -1.190  -6.663  -9.684  1.00 39.20           C  
ANISOU 2829  CA  TYR A 282     6145   4015   4734   -215   -556     65
ATOM   2830  C   TYR A 282      -1.768  -5.452  -9.029  1.00 41.86           C  
ANISOU 2830  C   TYR A 282     6472   4335   5097   -203   -478     69
ATOM   2831  O   TYR A 282      -2.017  -5.433  -7.818  1.00 45.68           O  
ANISOU 2831  O   TYR A 282     6926   4799   5631   -214   -469     73
ATOM   2832  CB  TYR A 282       0.371  -6.244 -10.042  1.00 35.43           C  
ANISOU 2832  CB  TYR A 282     5659   3506   4298   -227   -594     11
ATOM   2833  CG  TYR A 282       1.319  -7.383 -10.550  1.00 36.91           C  
ANISOU 2833  CG  TYR A 282     5845   3695   4483   -243   -667      8
ATOM   2834  CD1 TYR A 282       1.424  -8.581  -9.867  1.00 37.60           C  
ANISOU 2834  CD1 TYR A 282     5922   3800   4566   -254   -704     57
ATOM   2835  CD2 TYR A 282       2.214  -7.114 -11.610  1.00 42.04           C  
ANISOU 2835  CD2 TYR A 282     6502   4329   5141   -249   -696    -45
ATOM   2836  CE1 TYR A 282       2.296  -9.532 -10.290  1.00 40.05           C  
ANISOU 2836  CE1 TYR A 282     6226   4108   4882   -270   -768     54
ATOM   2837  CE2 TYR A 282       3.112  -8.107 -12.070  1.00 37.06           C  
ANISOU 2837  CE2 TYR A 282     5867   3695   4521   -266   -757    -52
ATOM   2838  CZ  TYR A 282       3.199  -9.305 -11.350  1.00 36.85           C  
ANISOU 2838  CZ  TYR A 282     5826   3683   4492   -277   -793     -2
ATOM   2839  OH  TYR A 282       4.154 -10.228 -11.625  1.00 43.63           O  
ANISOU 2839  OH  TYR A 282     6676   4534   5368   -296   -850    -10
ATOM   2840  H   TYR A 282      -1.546  -6.407 -11.761  1.00 40.69           H  
ATOM   2841  HA  TYR A 282      -1.311  -7.498  -8.993  1.00 39.20           H  
ATOM   2842  HB3 TYR A 282       0.909  -5.843  -9.183  1.00 35.43           H  
ATOM   2843  HB2 TYR A 282       0.428  -5.406 -10.737  1.00 35.43           H  
ATOM   2844  HD1 TYR A 282       0.765  -8.914  -9.079  1.00 37.60           H  
ATOM   2845  HD2 TYR A 282       2.114  -6.199 -12.175  1.00 42.04           H  
ATOM   2846  HE1 TYR A 282       2.385 -10.474  -9.768  1.00 40.05           H  
ATOM   2847  HE2 TYR A 282       3.795  -7.944 -12.890  1.00 37.06           H  
ATOM   2848  HH  TYR A 282       4.598 -10.248 -12.476  1.00 43.63           H  
ATOM   2849  N   TRP A 283      -2.192  -4.413  -9.847  1.00 42.27           N  
ANISOU 2849  N   TRP A 283     6545   4397   5118   -179   -419     65
ATOM   2850  CA  TRP A 283      -2.853  -3.231  -9.348  1.00 43.47           C  
ANISOU 2850  CA  TRP A 283     6685   4529   5303   -169   -336     72
ATOM   2851  C   TRP A 283      -4.270  -3.559  -8.751  1.00 41.91           C  
ANISOU 2851  C   TRP A 283     6478   4343   5101   -165   -300    134
ATOM   2852  O   TRP A 283      -4.481  -3.087  -7.633  1.00 44.94           O  
ANISOU 2852  O   TRP A 283     6834   4701   5539   -175   -261    137
ATOM   2853  CB  TRP A 283      -2.799  -2.278 -10.518  1.00 42.74           C  
ANISOU 2853  CB  TRP A 283     6615   4440   5183   -139   -277     56
ATOM   2854  CG  TRP A 283      -3.463  -0.988 -10.129  1.00 39.85           C  
ANISOU 2854  CG  TRP A 283     6232   4043   4866   -130   -189     53
ATOM   2855  CD1 TRP A 283      -3.010   0.033  -9.398  1.00 37.70           C  
ANISOU 2855  CD1 TRP A 283     5941   3734   4650   -138   -166      2
ATOM   2856  CD2 TRP A 283      -4.871  -0.625 -10.431  1.00 39.95           C  
ANISOU 2856  CD2 TRP A 283     6241   4055   4883   -112   -108    102
ATOM   2857  NE1 TRP A 283      -3.971   1.081  -9.334  1.00 42.54           N  
ANISOU 2857  NE1 TRP A 283     6537   4324   5304   -129    -76     11
ATOM   2858  CE2 TRP A 283      -5.146   0.620  -9.885  1.00 40.22           C  
ANISOU 2858  CE2 TRP A 283     6252   4048   4983   -112    -36     73
ATOM   2859  CE3 TRP A 283      -5.948  -1.287 -11.035  1.00 37.95           C  
ANISOU 2859  CE3 TRP A 283     5999   3834   4588    -93    -85    170
ATOM   2860  CZ2 TRP A 283      -6.417   1.225  -9.931  1.00 39.31           C  
ANISOU 2860  CZ2 TRP A 283     6124   3913   4900    -97     61    107
ATOM   2861  CZ3 TRP A 283      -7.255  -0.692 -11.084  1.00 41.44           C  
ANISOU 2861  CZ3 TRP A 283     6430   4259   5058    -74     14    209
ATOM   2862  CH2 TRP A 283      -7.485   0.561 -10.512  1.00 44.78           C  
ANISOU 2862  CH2 TRP A 283     6829   4632   5553    -78     87    177
ATOM   2863  H   TRP A 283      -1.855  -4.489 -10.796  1.00 42.27           H  
ATOM   2864  HA  TRP A 283      -2.265  -2.840  -8.517  1.00 43.47           H  
ATOM   2865  HB3 TRP A 283      -3.352  -2.774 -11.316  1.00 42.74           H  
ATOM   2866  HB2 TRP A 283      -1.777  -2.161 -10.879  1.00 42.74           H  
ATOM   2867  HD1 TRP A 283      -2.020   0.120  -8.975  1.00 37.70           H  
ATOM   2868  HE1 TRP A 283      -3.778   1.997  -8.956  1.00 42.54           H  
ATOM   2869  HE3 TRP A 283      -5.839  -2.217 -11.574  1.00 37.95           H  
ATOM   2870  HZ2 TRP A 283      -6.607   2.185  -9.473  1.00 39.31           H  
ATOM   2871  HZ3 TRP A 283      -7.990  -1.315 -11.571  1.00 41.44           H  
ATOM   2872  HH2 TRP A 283      -8.485   0.966 -10.564  1.00 44.78           H  
ATOM   2873  N   VAL A 284      -5.021  -4.397  -9.429  1.00 38.84           N  
ANISOU 2873  N   VAL A 284     6111   3996   4650   -150   -312    182
ATOM   2874  CA  VAL A 284      -6.319  -4.870  -8.886  1.00 43.21           C  
ANISOU 2874  CA  VAL A 284     6658   4563   5198   -146   -283    247
ATOM   2875  C   VAL A 284      -6.132  -5.638  -7.533  1.00 43.64           C  
ANISOU 2875  C   VAL A 284     6688   4604   5290   -177   -338    255
ATOM   2876  O   VAL A 284      -6.911  -5.414  -6.586  1.00 42.69           O  
ANISOU 2876  O   VAL A 284     6546   4466   5209   -184   -301    279
ATOM   2877  CB  VAL A 284      -7.189  -5.664  -9.820  1.00 43.13           C  
ANISOU 2877  CB  VAL A 284     6673   4611   5105   -120   -290    298
ATOM   2878  CG1 VAL A 284      -8.568  -6.143  -9.221  1.00 45.72           C  
ANISOU 2878  CG1 VAL A 284     6994   4951   5426   -108   -242    374
ATOM   2879  CG2 VAL A 284      -7.465  -5.048 -11.170  1.00 43.59           C  
ANISOU 2879  CG2 VAL A 284     6754   4692   5118    -83   -243    284
ATOM   2880  H   VAL A 284      -4.798  -4.665 -10.377  1.00 38.84           H  
ATOM   2881  HA  VAL A 284      -6.929  -4.004  -8.629  1.00 43.21           H  
ATOM   2882  HB  VAL A 284      -6.585  -6.543 -10.043  1.00 43.13           H  
ATOM   2883 HG11 VAL A 284      -8.388  -6.942  -8.502  1.00 45.72           H  
ATOM   2884 HG12 VAL A 284      -8.953  -5.395  -8.528  1.00 45.72           H  
ATOM   2885 HG13 VAL A 284      -9.338  -6.375  -9.957  1.00 45.72           H  
ATOM   2886 HG21 VAL A 284      -8.322  -4.379 -11.086  1.00 43.59           H  
ATOM   2887 HG22 VAL A 284      -6.730  -4.383 -11.623  1.00 43.59           H  
ATOM   2888 HG23 VAL A 284      -7.740  -5.802 -11.907  1.00 43.59           H  
ATOM   2889  N   ALA A 285      -5.167  -6.567  -7.499  1.00 41.01           N  
ANISOU 2889  N   ALA A 285     6355   4277   4950   -195   -424    233
ATOM   2890  CA  ALA A 285      -4.698  -7.329  -6.332  1.00 39.66           C  
ANISOU 2890  CA  ALA A 285     6159   4095   4816   -218   -477    242
ATOM   2891  C   ALA A 285      -4.515  -6.406  -5.074  1.00 38.29           C  
ANISOU 2891  C   ALA A 285     5951   3888   4708   -227   -443    216
ATOM   2892  O   ALA A 285      -5.005  -6.625  -3.966  1.00 44.06           O  
ANISOU 2892  O   ALA A 285     6659   4617   5465   -236   -443    242
ATOM   2893  CB  ALA A 285      -3.371  -8.155  -6.519  1.00 38.44           C  
ANISOU 2893  CB  ALA A 285     6005   3939   4661   -232   -560    212
ATOM   2894  H   ALA A 285      -4.602  -6.590  -8.336  1.00 41.01           H  
ATOM   2895  HA  ALA A 285      -5.503  -8.023  -6.089  1.00 39.66           H  
ATOM   2896  HB1 ALA A 285      -3.405  -9.059  -5.911  1.00 38.44           H  
ATOM   2897  HB2 ALA A 285      -3.327  -8.498  -7.552  1.00 38.44           H  
ATOM   2898  HB3 ALA A 285      -2.453  -7.617  -6.281  1.00 38.44           H  
ATOM   2899  N   ALA A 286      -3.678  -5.389  -5.265  1.00 37.97           N  
ANISOU 2899  N   ALA A 286     5905   3825   4695   -225   -414    161
ATOM   2900  CA  ALA A 286      -3.188  -4.486  -4.226  1.00 39.06           C  
ANISOU 2900  CA  ALA A 286     6005   3941   4895   -234   -392    123
ATOM   2901  C   ALA A 286      -4.302  -3.622  -3.663  1.00 36.19           C  
ANISOU 2901  C   ALA A 286     5626   3561   4562   -231   -303    122
ATOM   2902  O   ALA A 286      -4.446  -3.552  -2.461  1.00 40.86           O  
ANISOU 2902  O   ALA A 286     6178   4140   5206   -241   -283     89
ATOM   2903  CB  ALA A 286      -2.052  -3.673  -4.774  1.00 41.09           C  
ANISOU 2903  CB  ALA A 286     6258   4183   5172   -233   -406     63
ATOM   2904  H   ALA A 286      -3.292  -5.166  -6.171  1.00 37.97           H  
ATOM   2905  HA  ALA A 286      -2.773  -5.084  -3.414  1.00 39.06           H  
ATOM   2906  HB1 ALA A 286      -2.228  -3.014  -5.624  1.00 41.09           H  
ATOM   2907  HB2 ALA A 286      -1.508  -3.182  -3.968  1.00 41.09           H  
ATOM   2908  HB3 ALA A 286      -1.250  -4.335  -5.102  1.00 41.09           H  
ATOM   2909  N   ASN A 287      -5.134  -3.075  -4.489  1.00 35.35           N  
ANISOU 2909  N   ASN A 287     5546   3457   4427   -214   -246    155
ATOM   2910  CA  ASN A 287      -6.345  -2.301  -4.149  1.00 37.85           C  
ANISOU 2910  CA  ASN A 287     5849   3750   4783   -208   -149    155
ATOM   2911  C   ASN A 287      -7.588  -3.093  -3.709  1.00 40.82           C  
ANISOU 2911  C   ASN A 287     6231   4132   5145   -198   -102    223
ATOM   2912  O   ASN A 287      -8.577  -2.426  -3.452  1.00 34.48           O  
ANISOU 2912  O   ASN A 287     5414   3304   4384   -194    -14    228
ATOM   2913  CB  ASN A 287      -6.681  -1.501  -5.421  1.00 36.49           C  
ANISOU 2913  CB  ASN A 287     5695   3565   4603   -187    -97    131
ATOM   2914  CG  ASN A 287      -5.653  -0.391  -5.628  1.00 37.82           C  
ANISOU 2914  CG  ASN A 287     5850   3719   4800   -196   -121     62
ATOM   2915  OD1 ASN A 287      -5.691   0.690  -5.070  1.00 33.98           O  
ANISOU 2915  OD1 ASN A 287     5331   3207   4372   -205    -77     20
ATOM   2916  ND2 ASN A 287      -4.859  -0.552  -6.678  1.00 39.68           N  
ANISOU 2916  ND2 ASN A 287     6110   3971   4996   -193   -188     49
ATOM   2917  H   ASN A 287      -5.053  -3.431  -5.430  1.00 35.35           H  
ATOM   2918  HA  ASN A 287      -6.064  -1.623  -3.343  1.00 37.85           H  
ATOM   2919  HB3 ASN A 287      -7.625  -0.993  -5.223  1.00 36.49           H  
ATOM   2920  HB2 ASN A 287      -6.790  -2.049  -6.357  1.00 36.49           H  
ATOM   2921 HD22 ASN A 287      -4.234   0.156  -7.034  1.00 39.68           H  
ATOM   2922 HD21 ASN A 287      -4.923  -1.372  -7.265  1.00 39.68           H  
ATOM   2923  N   LEU A 288      -7.631  -4.427  -3.709  1.00 44.21           N  
ANISOU 2923  N   LEU A 288     6681   4594   5524   -196   -156    275
ATOM   2924  CA  LEU A 288      -8.790  -5.217  -3.235  1.00 41.69           C  
ANISOU 2924  CA  LEU A 288     6365   4284   5190   -186   -115    345
ATOM   2925  C   LEU A 288      -8.612  -5.377  -1.673  1.00 46.12           C  
ANISOU 2925  C   LEU A 288     6890   4825   5809   -210   -108    340
ATOM   2926  O   LEU A 288      -7.489  -5.654  -1.208  1.00 43.91           O  
ANISOU 2926  O   LEU A 288     6589   4548   5546   -230   -177    308
ATOM   2927  CB  LEU A 288      -8.757  -6.633  -3.878  1.00 47.33           C  
ANISOU 2927  CB  LEU A 288     7108   5045   5830   -177   -181    398
ATOM   2928  CG  LEU A 288      -9.456  -6.763  -5.222  1.00 43.74           C  
ANISOU 2928  CG  LEU A 288     6686   4627   5307   -142   -151    442
ATOM   2929  CD1 LEU A 288      -9.121  -7.999  -5.988  1.00 38.71           C  
ANISOU 2929  CD1 LEU A 288     6067   4041   4600   -140   -232    480
ATOM   2930  CD2 LEU A 288     -10.936  -6.637  -5.122  1.00 52.52           C  
ANISOU 2930  CD2 LEU A 288     7795   5730   6429   -116    -42    498
ATOM   2931  H   LEU A 288      -6.856  -4.865  -4.188  1.00 44.21           H  
ATOM   2932  HA  LEU A 288      -9.730  -4.687  -3.386  1.00 41.69           H  
ATOM   2933  HB3 LEU A 288      -9.184  -7.364  -3.192  1.00 47.33           H  
ATOM   2934  HB2 LEU A 288      -7.736  -6.969  -4.054  1.00 47.33           H  
ATOM   2935  HG  LEU A 288      -9.118  -5.844  -5.700  1.00 43.74           H  
ATOM   2936 HD11 LEU A 288      -9.187  -8.926  -5.419  1.00 38.71           H  
ATOM   2937 HD12 LEU A 288      -9.879  -8.162  -6.754  1.00 38.71           H  
ATOM   2938 HD13 LEU A 288      -8.115  -7.914  -6.398  1.00 38.71           H  
ATOM   2939 HD21 LEU A 288     -11.222  -6.608  -4.071  1.00 52.52           H  
ATOM   2940 HD22 LEU A 288     -11.347  -5.713  -5.528  1.00 52.52           H  
ATOM   2941 HD23 LEU A 288     -11.497  -7.433  -5.612  1.00 52.52           H  
ATOM   2942  N   PRO A 289      -9.659  -5.150  -0.830  1.00 42.52           N  
ANISOU 2942  N   PRO A 289     6422   4349   5385   -204    -21    373
ATOM   2943  CA  PRO A 289      -9.540  -5.048   0.639  1.00 41.44           C  
ANISOU 2943  CA  PRO A 289     6250   4197   5300   -226    -14    366
ATOM   2944  C   PRO A 289      -9.241  -6.362   1.358  1.00 45.18           C  
ANISOU 2944  C   PRO A 289     6735   4702   5730   -228    -80    427
ATOM   2945  O   PRO A 289      -9.270  -6.438   2.620  1.00 52.74           O  
ANISOU 2945  O   PRO A 289     7704   5663   6670   -215    -37    495
ATOM   2946  CB  PRO A 289     -10.869  -4.368   1.103  1.00 47.91           C  
ANISOU 2946  CB  PRO A 289     7056   4978   6168   -217    111    386
ATOM   2947  CG  PRO A 289     -11.862  -4.742   0.010  1.00 51.96           C  
ANISOU 2947  CG  PRO A 289     7611   5510   6623   -180    149    453
ATOM   2948  CD  PRO A 289     -11.013  -4.773  -1.251  1.00 46.79           C  
ANISOU 2948  CD  PRO A 289     6978   4880   5919   -174     79    418
ATOM   2949  HA  PRO A 289      -8.714  -4.389   0.906  1.00 41.44           H  
ATOM   2950  HB3 PRO A 289     -10.658  -3.299   1.084  1.00 47.91           H  
ATOM   2951  HB2 PRO A 289     -11.165  -4.724   2.089  1.00 47.91           H  
ATOM   2952  HG3 PRO A 289     -12.768  -4.137  -0.013  1.00 51.96           H  
ATOM   2953  HG2 PRO A 289     -12.129  -5.791   0.142  1.00 51.96           H  
ATOM   2954  HD2 PRO A 289     -11.467  -5.443  -1.980  1.00 46.79           H  
ATOM   2955  HD3 PRO A 289     -10.885  -3.791  -1.707  1.00 46.79           H  
ATOM   2956  N   ILE A 290      -8.959  -7.444   0.583  1.00 43.52           N  
ANISOU 2956  N   ILE A 290     6519   4512   5505   -241   -178    406
ATOM   2957  CA  ILE A 290      -8.874  -8.742   1.049  1.00 39.32           C  
ANISOU 2957  CA  ILE A 290     6000   4011   4930   -241   -248    465
ATOM   2958  C   ILE A 290      -7.771  -9.105   2.088  1.00 37.82           C  
ANISOU 2958  C   ILE A 290     5778   3825   4766   -258   -316    437
ATOM   2959  O   ILE A 290      -6.849  -8.296   2.344  1.00 40.45           O  
ANISOU 2959  O   ILE A 290     6082   4149   5137   -266   -324    371
ATOM   2960  CB  ILE A 290      -8.443  -9.629  -0.187  1.00 42.08           C  
ANISOU 2960  CB  ILE A 290     6385   4390   5212   -230   -307    489
ATOM   2961  CG1 ILE A 290      -7.116  -9.118  -0.902  1.00 43.66           C  
ANISOU 2961  CG1 ILE A 290     6582   4586   5419   -238   -362    422
ATOM   2962  CG2 ILE A 290      -9.596 -10.037  -1.096  1.00 52.37           C  
ANISOU 2962  CG2 ILE A 290     7717   5703   6477   -205   -240    524
ATOM   2963  CD1 ILE A 290      -6.665  -9.973  -2.139  1.00 43.24           C  
ANISOU 2963  CD1 ILE A 290     6562   4559   5309   -230   -415    429
ATOM   2964  H   ILE A 290      -8.784  -7.195  -0.380  1.00 43.52           H  
ATOM   2965  HA  ILE A 290      -9.833  -9.068   1.452  1.00 39.32           H  
ATOM   2966  HB  ILE A 290      -8.173 -10.599   0.230  1.00 42.08           H  
ATOM   2967 HG13 ILE A 290      -6.298  -9.047  -0.186  1.00 43.66           H  
ATOM   2968 HG12 ILE A 290      -7.391  -8.111  -1.215  1.00 43.66           H  
ATOM   2969 HG21 ILE A 290     -10.330 -10.412  -0.382  1.00 52.37           H  
ATOM   2970 HG22 ILE A 290     -10.144  -9.232  -1.586  1.00 52.37           H  
ATOM   2971 HG23 ILE A 290      -9.316 -10.827  -1.793  1.00 52.37           H  
ATOM   2972 HD11 ILE A 290      -6.839 -11.047  -2.084  1.00 43.24           H  
ATOM   2973 HD12 ILE A 290      -7.175  -9.665  -3.052  1.00 43.24           H  
ATOM   2974 HD13 ILE A 290      -5.593  -9.829  -2.276  1.00 43.24           H  
ATOM   2975  N   ASP A 291      -7.897 -10.291   2.772  1.00 41.19           N  
ANISOU 2975  N   ASP A 291     6209   4272   5168   -258   -365    494
ATOM   2976  CA  ASP A 291      -6.947 -10.797   3.785  1.00 42.14           C  
ANISOU 2976  CA  ASP A 291     6301   4404   5307   -265   -430    485
ATOM   2977  C   ASP A 291      -5.591 -11.027   3.156  1.00 42.21           C  
ANISOU 2977  C   ASP A 291     6313   4425   5301   -264   -513    464
ATOM   2978  O   ASP A 291      -5.518 -11.411   2.010  1.00 43.48           O  
ANISOU 2978  O   ASP A 291     6504   4589   5428   -262   -535    471
ATOM   2979  CB  ASP A 291      -7.575 -12.050   4.463  1.00  0.00           C  
ATOM   2980  CG  ASP A 291      -6.606 -12.631   5.566  1.00  0.00           C  
ATOM   2981  OD1 ASP A 291      -6.232 -13.800   5.453  1.00  0.00           O  
ATOM   2982  OD2 ASP A 291      -6.211 -11.868   6.548  1.00  0.00           O1-
ATOM   2983  H   ASP A 291      -8.764 -10.806   2.713  1.00 41.19           H  
ATOM   2984  HA  ASP A 291      -6.923  -9.967   4.491  1.00 42.14           H  
ATOM   2985  HB3 ASP A 291      -7.800 -12.785   3.690  1.00  0.00           H  
ATOM   2986  HB2 ASP A 291      -8.533 -11.815   4.926  1.00  0.00           H  
ATOM   2987  N   ASP A 292      -4.591 -10.892   4.023  1.00 36.55           N  
ANISOU 2987  N   ASP A 292     3702   5519   4665    394    376    -49
ATOM   2988  CA  ASP A 292      -3.157 -11.036   3.838  1.00 39.33           C  
ANISOU 2988  CA  ASP A 292     4261   5807   4877    335    418    -69
ATOM   2989  C   ASP A 292      -2.715 -12.346   3.118  1.00 38.59           C  
ANISOU 2989  C   ASP A 292     4090   5637   4934    193    395   -144
ATOM   2990  O   ASP A 292      -1.784 -12.286   2.298  1.00 36.33           O  
ANISOU 2990  O   ASP A 292     3958   5301   4544    149    370   -158
ATOM   2991  CB  ASP A 292      -2.213 -10.708   5.055  1.00 46.46           C  
ANISOU 2991  CB  ASP A 292     5293   6687   5671    320    618    -74
ATOM   2992  CG  ASP A 292      -2.308  -9.377   5.741  1.00 46.81           C  
ANISOU 2992  CG  ASP A 292     5531   6786   5467    452    620      5
ATOM   2993  OD1 ASP A 292      -3.422  -8.894   6.042  1.00 46.81           O  
ANISOU 2993  OD1 ASP A 292     5574   6836   5374    552    464     63
ATOM   2994  OD2 ASP A 292      -1.258  -8.840   6.082  1.00 48.14           O1-
ANISOU 2994  OD2 ASP A 292     5809   6950   5532    458    775     11
ATOM   2995  H   ASP A 292      -4.882 -10.742   4.978  1.00 36.55           H  
ATOM   2996  HA  ASP A 292      -2.954 -10.263   3.097  1.00 39.33           H  
ATOM   2997  HB3 ASP A 292      -1.176 -10.909   4.788  1.00 46.46           H  
ATOM   2998  HB2 ASP A 292      -2.335 -11.465   5.830  1.00 46.46           H  
ATOM   2999  N   SER A 293      -3.418 -13.436   3.445  1.00 41.73           N  
ANISOU 2999  N   SER A 293     4255   6026   5574    121    402   -192
ATOM   3000  CA  SER A 293      -3.058 -14.772   2.906  1.00 37.95           C  
ANISOU 3000  CA  SER A 293     3689   5483   5247     -6    355   -257
ATOM   3001  C   SER A 293      -3.124 -14.670   1.344  1.00 38.65           C  
ANISOU 3001  C   SER A 293     3793   5588   5303     29    146   -235
ATOM   3002  O   SER A 293      -2.168 -14.690   0.655  1.00 38.49           O  
ANISOU 3002  O   SER A 293     3825   5510   5290    -57     99   -274
ATOM   3003  CB  SER A 293      -3.951 -15.823   3.589  1.00 38.28           C  
ANISOU 3003  CB  SER A 293     3469   5519   5556    -80    399   -306
ATOM   3004  OG  SER A 293      -5.317 -15.491   3.529  1.00 44.95           O  
ANISOU 3004  OG  SER A 293     4164   6442   6474     16    311   -263
ATOM   3005  H   SER A 293      -4.295 -13.295   3.927  1.00 41.73           H  
ATOM   3006  HA  SER A 293      -2.066 -15.134   3.173  1.00 37.95           H  
ATOM   3007  HB3 SER A 293      -3.783 -15.748   4.663  1.00 38.28           H  
ATOM   3008  HB2 SER A 293      -3.706 -16.837   3.273  1.00 38.28           H  
ATOM   3009  HG  SER A 293      -5.523 -14.974   4.311  1.00 44.95           H  
ATOM   3010  N   LEU A 294      -4.303 -14.311   0.904  1.00 39.28           N  
ANISOU 3010  N   LEU A 294     3827   5746   5350    153     19   -173
ATOM   3011  CA  LEU A 294      -4.669 -13.979  -0.509  1.00 38.24           C  
ANISOU 3011  CA  LEU A 294     3719   5636   5175    197   -182   -146
ATOM   3012  C   LEU A 294      -3.824 -12.808  -1.080  1.00 42.63           C  
ANISOU 3012  C   LEU A 294     4541   6190   5466    263   -221   -100
ATOM   3013  O   LEU A 294      -3.817 -12.687  -2.296  1.00 43.54           O  
ANISOU 3013  O   LEU A 294     4728   6282   5532    246   -345   -105
ATOM   3014  CB  LEU A 294      -6.128 -13.487  -0.584  1.00 37.69           C  
ANISOU 3014  CB  LEU A 294     3491   5651   5177    304   -305    -97
ATOM   3015  CG  LEU A 294      -7.142 -14.493   0.061  1.00 37.15           C  
ANISOU 3015  CG  LEU A 294     3149   5586   5381    238   -338   -140
ATOM   3016  CD1 LEU A 294      -8.572 -13.924   0.003  1.00 36.41           C  
ANISOU 3016  CD1 LEU A 294     2922   5580   5331    359   -462    -83
ATOM   3017  CD2 LEU A 294      -7.154 -16.004  -0.478  1.00 41.18           C  
ANISOU 3017  CD2 LEU A 294     3607   6041   5997    127   -429   -195
ATOM   3018  H   LEU A 294      -5.055 -14.306   1.578  1.00 39.28           H  
ATOM   3019  HA  LEU A 294      -4.718 -14.848  -1.165  1.00 38.24           H  
ATOM   3020  HB3 LEU A 294      -6.328 -13.291  -1.638  1.00 37.69           H  
ATOM   3021  HB2 LEU A 294      -6.257 -12.541  -0.059  1.00 37.69           H  
ATOM   3022  HG  LEU A 294      -6.770 -14.517   1.085  1.00 37.15           H  
ATOM   3023 HD11 LEU A 294      -8.552 -12.836  -0.071  1.00 36.41           H  
ATOM   3024 HD12 LEU A 294      -8.957 -14.228  -0.970  1.00 36.41           H  
ATOM   3025 HD13 LEU A 294      -9.238 -14.194   0.822  1.00 36.41           H  
ATOM   3026 HD21 LEU A 294      -6.305 -16.302  -1.094  1.00 41.18           H  
ATOM   3027 HD22 LEU A 294      -7.022 -16.595   0.428  1.00 41.18           H  
ATOM   3028 HD23 LEU A 294      -8.077 -16.401  -0.901  1.00 41.18           H  
ATOM   3029  N   ARG A 295      -3.123 -11.873  -0.284  1.00 36.50           N  
ANISOU 3029  N   ARG A 295     3915   5437   4518    339   -117    -57
ATOM   3030  CA  ARG A 295      -2.171 -10.912  -0.837  1.00 36.75           C  
ANISOU 3030  CA  ARG A 295     4210   5460   4295    393   -133    -16
ATOM   3031  C   ARG A 295      -0.824 -11.569  -1.115  1.00 37.52           C  
ANISOU 3031  C   ARG A 295     4418   5467   4371    270    -96    -75
ATOM   3032  O   ARG A 295      -0.275 -11.318  -2.200  1.00 39.00           O  
ANISOU 3032  O   ARG A 295     4757   5638   4423    286   -195    -58
ATOM   3033  CB  ARG A 295      -2.089  -9.791   0.173  1.00 34.91           C  
ANISOU 3033  CB  ARG A 295     4110   5256   3900    469      7     29
ATOM   3034  CG  ARG A 295      -3.410  -9.138   0.595  1.00 40.18           C  
ANISOU 3034  CG  ARG A 295     4783   6017   4467    629    -70    114
ATOM   3035  CD  ARG A 295      -3.332  -7.867   1.420  1.00 43.88           C  
ANISOU 3035  CD  ARG A 295     5512   6504   4658    726    -94    181
ATOM   3036  NE  ARG A 295      -2.771  -6.689   0.689  1.00 40.28           N  
ANISOU 3036  NE  ARG A 295     5128   6102   4076    824      3    237
ATOM   3037  CZ  ARG A 295      -3.304  -5.830  -0.145  1.00 49.55           C  
ANISOU 3037  CZ  ARG A 295     6228   7356   5242    943    -60    298
ATOM   3038  NH1 ARG A 295      -4.599  -5.949  -0.549  1.00 54.63           N  
ANISOU 3038  NH1 ARG A 295     6713   8039   6004    981   -215    310
ATOM   3039  NH2 ARG A 295      -2.607  -4.851  -0.666  1.00 47.01           N1+
ANISOU 3039  NH2 ARG A 295     5993   7078   4790   1026     35    348
ATOM   3040  H   ARG A 295      -3.022 -12.169   0.676  1.00 36.50           H  
ATOM   3041  HA  ARG A 295      -2.439 -10.479  -1.801  1.00 36.75           H  
ATOM   3042  HB3 ARG A 295      -1.464  -8.995  -0.233  1.00 34.91           H  
ATOM   3043  HB2 ARG A 295      -1.556 -10.123   1.064  1.00 34.91           H  
ATOM   3044  HG3 ARG A 295      -4.038  -9.823   1.165  1.00 40.18           H  
ATOM   3045  HG2 ARG A 295      -3.955  -9.005  -0.339  1.00 40.18           H  
ATOM   3046  HD3 ARG A 295      -2.736  -8.087   2.307  1.00 43.88           H  
ATOM   3047  HD2 ARG A 295      -4.282  -7.637   1.901  1.00 43.88           H  
ATOM   3048  HE  ARG A 295      -1.827  -6.512   1.003  1.00 40.28           H  
ATOM   3049 HH12 ARG A 295      -5.142  -5.383  -1.185  1.00 54.63           H  
ATOM   3050 HH11 ARG A 295      -5.154  -6.785  -0.440  1.00 54.63           H  
ATOM   3051 HH22 ARG A 295      -2.875  -4.106  -1.293  1.00 47.01           H  
ATOM   3052 HH21 ARG A 295      -1.608  -4.897  -0.524  1.00 47.01           H  
ATOM   3053  N   ILE A 296      -0.397 -12.580  -0.302  1.00 39.55           N  
ANISOU 3053  N   ILE A 296     4599   5663   4764    144     45   -145
ATOM   3054  CA  ILE A 296       0.799 -13.417  -0.512  1.00 39.24           C  
ANISOU 3054  CA  ILE A 296     4661   5536   4714     21     93   -203
ATOM   3055  C   ILE A 296       0.554 -14.472  -1.586  1.00 44.39           C  
ANISOU 3055  C   ILE A 296     5226   6162   5478    -41    -69   -237
ATOM   3056  O   ILE A 296       1.507 -14.685  -2.335  1.00 50.02           O  
ANISOU 3056  O   ILE A 296     6089   6839   6079    -60   -141   -240
ATOM   3057  CB  ILE A 296       1.207 -14.112   0.884  1.00 38.08           C  
ANISOU 3057  CB  ILE A 296     4444   5333   4693    -95    287   -268
ATOM   3058  CG1 ILE A 296       1.484 -13.096   1.982  1.00 36.97           C  
ANISOU 3058  CG1 ILE A 296     4446   5205   4396    -42    452   -237
ATOM   3059  CG2 ILE A 296       2.218 -15.275   0.809  1.00 39.46           C  
ANISOU 3059  CG2 ILE A 296     4667   5414   4913   -236    311   -337
ATOM   3060  CD1 ILE A 296       1.283 -13.600   3.377  1.00 39.60           C  
ANISOU 3060  CD1 ILE A 296     4728   5485   4834   -148    650   -296
ATOM   3061  H   ILE A 296      -0.925 -12.848   0.516  1.00 39.55           H  
ATOM   3062  HA  ILE A 296       1.550 -12.763  -0.957  1.00 39.24           H  
ATOM   3063  HB  ILE A 296       0.219 -14.484   1.157  1.00 38.08           H  
ATOM   3064 HG13 ILE A 296       0.808 -12.247   1.882  1.00 36.97           H  
ATOM   3065 HG12 ILE A 296       2.473 -12.657   1.849  1.00 36.97           H  
ATOM   3066 HG21 ILE A 296       1.817 -16.156   0.308  1.00 39.46           H  
ATOM   3067 HG22 ILE A 296       3.113 -15.008   0.247  1.00 39.46           H  
ATOM   3068 HG23 ILE A 296       2.654 -15.580   1.760  1.00 39.46           H  
ATOM   3069 HD11 ILE A 296       0.780 -12.885   4.029  1.00 39.60           H  
ATOM   3070 HD12 ILE A 296       0.697 -14.518   3.420  1.00 39.60           H  
ATOM   3071 HD13 ILE A 296       2.239 -13.856   3.833  1.00 39.60           H  
ATOM   3072  N   GLN A 297      -0.638 -15.108  -1.579  1.00 42.59           N  
ANISOU 3072  N   GLN A 297     4753   5952   5476    -76   -124   -263
ATOM   3073  CA  GLN A 297      -1.080 -16.156  -2.539  1.00 40.41           C  
ANISOU 3073  CA  GLN A 297     4374   5661   5320   -131   -283   -293
ATOM   3074  C   GLN A 297      -1.094 -15.618  -3.969  1.00 40.04           C  
ANISOU 3074  C   GLN A 297     4474   5641   5098    -41   -452   -242
ATOM   3075  O   GLN A 297      -0.565 -16.315  -4.818  1.00 42.47           O  
ANISOU 3075  O   GLN A 297     4844   5903   5389   -102   -540   -270
ATOM   3076  CB  GLN A 297      -2.410 -16.792  -2.090  1.00 46.60           C  
ANISOU 3076  CB  GLN A 297     4885   6492   6330   -126   -343   -300
ATOM   3077  CG  GLN A 297      -2.083 -17.712  -0.846  1.00 52.34           C  
ANISOU 3077  CG  GLN A 297     5503   7225   7157   -146   -533   -312
ATOM   3078  CD  GLN A 297      -3.198 -18.689  -0.564  1.00 45.97           C  
ANISOU 3078  CD  GLN A 297     4417   6456   6595   -163   -573   -328
ATOM   3079  OE1 GLN A 297      -4.209 -18.744  -1.235  1.00 46.56           O  
ANISOU 3079  OE1 GLN A 297     4372   6535   6783   -184   -445   -343
ATOM   3080  NE2 GLN A 297      -3.137 -19.307   0.609  1.00 50.72           N  
ANISOU 3080  NE2 GLN A 297     4912   7083   7276   -152   -751   -324
ATOM   3081  H   GLN A 297      -1.311 -14.818  -0.883  1.00 42.59           H  
ATOM   3082  HA  GLN A 297      -0.293 -16.910  -2.504  1.00 40.41           H  
ATOM   3083  HB3 GLN A 297      -2.807 -17.354  -2.936  1.00 46.60           H  
ATOM   3084  HB2 GLN A 297      -3.158 -16.067  -1.769  1.00 46.60           H  
ATOM   3085  HG3 GLN A 297      -1.958 -17.224   0.121  1.00 52.34           H  
ATOM   3086  HG2 GLN A 297      -1.120 -18.204  -0.982  1.00 52.34           H  
ATOM   3087 HE22 GLN A 297      -3.861 -19.877   1.023  1.00 50.72           H  
ATOM   3088 HE21 GLN A 297      -2.371 -19.084   1.228  1.00 50.72           H  
ATOM   3089  N   LEU A 298      -1.662 -14.446  -4.235  1.00 40.25           N  
ANISOU 3089  N   LEU A 298     4559   5743   4991    105   -502   -165
ATOM   3090  CA  LEU A 298      -1.744 -13.941  -5.560  1.00 42.49           C  
ANISOU 3090  CA  LEU A 298     4995   6055   5094    201   -656   -109
ATOM   3091  C   LEU A 298      -0.354 -13.324  -6.024  1.00 42.96           C  
ANISOU 3091  C   LEU A 298     5321   6060   4941    182   -598   -108
ATOM   3092  O   LEU A 298      -0.102 -13.213  -7.256  1.00 43.23           O  
ANISOU 3092  O   LEU A 298     5484   6086   4855    210   -722    -89
ATOM   3093  CB  LEU A 298      -2.864 -12.870  -5.711  1.00 39.95           C  
ANISOU 3093  CB  LEU A 298     4675   5827   4679    363   -707    -25
ATOM   3094  CG  LEU A 298      -4.350 -13.298  -5.777  1.00 38.85           C  
ANISOU 3094  CG  LEU A 298     4281   5750   4732    401   -789    -16
ATOM   3095  CD1 LEU A 298      -4.847 -14.410  -4.882  1.00 40.84           C  
ANISOU 3095  CD1 LEU A 298     4548   6089   4881    557   -810     66
ATOM   3096  CD2 LEU A 298      -5.272 -12.100  -5.678  1.00 40.46           C  
ANISOU 3096  CD2 LEU A 298     4392   5956   5026    380   -980    -30
ATOM   3097  H   LEU A 298      -2.139 -13.954  -3.493  1.00 40.25           H  
ATOM   3098  HA  LEU A 298      -1.847 -14.734  -6.300  1.00 42.49           H  
ATOM   3099  HB3 LEU A 298      -2.666 -12.327  -6.635  1.00 39.95           H  
ATOM   3100  HB2 LEU A 298      -2.630 -12.169  -4.910  1.00 39.95           H  
ATOM   3101  HG  LEU A 298      -4.574 -13.598  -6.801  1.00 38.85           H  
ATOM   3102 HD11 LEU A 298      -5.926 -14.545  -4.956  1.00 40.84           H  
ATOM   3103 HD12 LEU A 298      -4.346 -15.357  -5.083  1.00 40.84           H  
ATOM   3104 HD13 LEU A 298      -4.726 -14.127  -3.836  1.00 40.84           H  
ATOM   3105 HD21 LEU A 298      -6.073 -12.079  -6.417  1.00 40.46           H  
ATOM   3106 HD22 LEU A 298      -5.816 -11.990  -4.740  1.00 40.46           H  
ATOM   3107 HD23 LEU A 298      -4.723 -11.161  -5.752  1.00 40.46           H  
ATOM   3108  N   LEU A 299       0.489 -12.970  -5.053  1.00 46.76           N  
ANISOU 3108  N   LEU A 299     5892   6503   5370    139   -411   -127
ATOM   3109  CA  LEU A 299       1.849 -12.668  -5.339  1.00 48.96           C  
ANISOU 3109  CA  LEU A 299     6424   6729   5449    120   -346   -126
ATOM   3110  C   LEU A 299       2.672 -13.936  -5.857  1.00 46.02           C  
ANISOU 3110  C   LEU A 299     6068   6264   5155    -33   -327   -204
ATOM   3111  O   LEU A 299       3.595 -13.712  -6.665  1.00 48.72           O  
ANISOU 3111  O   LEU A 299     6616   6558   5338    -51   -320   -205
ATOM   3112  CB  LEU A 299       2.408 -11.896  -4.109  1.00 45.86           C  
ANISOU 3112  CB  LEU A 299     6135   6337   4952    143   -152   -109
ATOM   3113  CG  LEU A 299       3.829 -11.160  -4.218  1.00 54.31           C  
ANISOU 3113  CG  LEU A 299     7487   7406   5744    217   -124    -56
ATOM   3114  CD1 LEU A 299       3.799  -9.943  -5.118  1.00 46.34           C  
ANISOU 3114  CD1 LEU A 299     6521   6489   4597    386   -198     36
ATOM   3115  CD2 LEU A 299       4.498 -10.864  -2.823  1.00 45.02           C  
ANISOU 3115  CD2 LEU A 299     6432   6180   4492    162     83    -79
ATOM   3116  H   LEU A 299       0.155 -12.787  -4.118  1.00 46.76           H  
ATOM   3117  HA  LEU A 299       1.811 -11.960  -6.167  1.00 48.96           H  
ATOM   3118  HB3 LEU A 299       2.564 -12.597  -3.288  1.00 45.86           H  
ATOM   3119  HB2 LEU A 299       1.668 -11.234  -3.658  1.00 45.86           H  
ATOM   3120  HG  LEU A 299       4.367 -11.868  -4.849  1.00 54.31           H  
ATOM   3121 HD11 LEU A 299       4.715  -9.938  -5.709  1.00 46.34           H  
ATOM   3122 HD12 LEU A 299       3.045 -10.033  -5.900  1.00 46.34           H  
ATOM   3123 HD13 LEU A 299       3.709  -8.996  -4.586  1.00 46.34           H  
ATOM   3124 HD21 LEU A 299       5.402 -11.473  -2.835  1.00 45.02           H  
ATOM   3125 HD22 LEU A 299       4.843  -9.838  -2.689  1.00 45.02           H  
ATOM   3126 HD23 LEU A 299       3.846 -11.087  -1.978  1.00 45.02           H  
ATOM   3127  N   LYS A 300       2.412 -15.185  -5.461  1.00 41.13           N  
ANISOU 3127  N   LYS A 300     5236   5616   4776   -142   -316   -269
ATOM   3128  CA  LYS A 300       3.248 -16.295  -5.883  1.00 46.19           C  
ANISOU 3128  CA  LYS A 300     5872   6170   5508   -290   -306   -344
ATOM   3129  C   LYS A 300       2.808 -16.785  -7.275  1.00 44.83           C  
ANISOU 3129  C   LYS A 300     5707   5991   5335   -298   -503   -348
ATOM   3130  O   LYS A 300       3.604 -17.590  -7.890  1.00 43.87           O  
ANISOU 3130  O   LYS A 300     5641   5796   5231   -406   -510   -401
ATOM   3131  CB  LYS A 300       3.050 -17.373  -4.782  1.00 46.13           C  
ANISOU 3131  CB  LYS A 300     5630   6137   5760   -402   -221   -409
ATOM   3132  CG  LYS A 300       3.781 -17.085  -3.442  1.00 46.19           C  
ANISOU 3132  CG  LYS A 300     5653   6125   5773   -432     -5   -425
ATOM   3133  CD  LYS A 300       3.770 -18.220  -2.452  1.00 43.58           C  
ANISOU 3133  CD  LYS A 300     5117   5751   5691   -564     86   -498
ATOM   3134  CE  LYS A 300       2.388 -18.743  -1.963  1.00 51.59           C  
ANISOU 3134  CE  LYS A 300     6197   6723   6682   -615    307   -523
ATOM   3135  NZ  LYS A 300       2.535 -19.883  -1.079  1.00 62.17           N1+
ANISOU 3135  NZ  LYS A 300     7358   8010   8254   -753    402   -597
ATOM   3136  H   LYS A 300       1.709 -15.285  -4.742  1.00 41.13           H  
ATOM   3137  HA  LYS A 300       4.279 -15.942  -5.857  1.00 46.19           H  
ATOM   3138  HB3 LYS A 300       3.629 -18.231  -5.122  1.00 46.13           H  
ATOM   3139  HB2 LYS A 300       2.024 -17.737  -4.723  1.00 46.13           H  
ATOM   3140  HG3 LYS A 300       3.152 -16.322  -2.982  1.00 46.19           H  
ATOM   3141  HG2 LYS A 300       4.731 -16.556  -3.510  1.00 46.19           H  
ATOM   3142  HD3 LYS A 300       4.247 -17.906  -1.524  1.00 43.58           H  
ATOM   3143  HD2 LYS A 300       4.296 -19.107  -2.806  1.00 43.58           H  
ATOM   3144  HE3 LYS A 300       1.799 -19.088  -2.814  1.00 51.59           H  
ATOM   3145  HE2 LYS A 300       1.821 -17.892  -1.587  1.00 51.59           H  
ATOM   3146  HZ1 LYS A 300       2.998 -19.605  -0.225  1.00 62.17           H  
ATOM   3147  HZ2 LYS A 300       1.589 -20.106  -0.805  1.00 62.17           H  
ATOM   3148  HZ3 LYS A 300       2.994 -20.649  -1.551  1.00 62.17           H  
ATOM   3149  N   ILE A 301       1.604 -16.453  -7.781  1.00 47.18           N  
ANISOU 3149  N   ILE A 301     5952   6364   5612   -185   -662   -293
ATOM   3150  CA  ILE A 301       1.151 -16.794  -9.071  1.00 46.46           C  
ANISOU 3150  CA  ILE A 301     5867   6274   5513   -180   -857   -291
ATOM   3151  C   ILE A 301       1.967 -15.931 -10.046  1.00 50.75           C  
ANISOU 3151  C   ILE A 301     6684   6800   5798   -122   -899   -252
ATOM   3152  O   ILE A 301       1.997 -14.668  -9.947  1.00 50.52           O  
ANISOU 3152  O   ILE A 301     6812   6799   5583    -25   -833   -196
ATOM   3153  CB  ILE A 301      -0.359 -16.354  -9.305  1.00 46.01           C  
ANISOU 3153  CB  ILE A 301     5641   6305   5536    -78  -1007   -246
ATOM   3154  CG1 ILE A 301      -1.412 -17.036  -8.318  1.00 42.76           C  
ANISOU 3154  CG1 ILE A 301     4955   5907   5383   -138   -961   -284
ATOM   3155  CG2 ILE A 301      -0.806 -16.552 -10.749  1.00 53.62           C  
ANISOU 3155  CG2 ILE A 301     6618   7275   6482    -65  -1213   -240
ATOM   3156  CD1 ILE A 301      -2.864 -16.718  -8.541  1.00 44.43           C  
ANISOU 3156  CD1 ILE A 301     4998   6210   5675    -31  -1079   -236
ATOM   3157  H   ILE A 301       1.152 -15.779  -7.180  1.00 47.18           H  
ATOM   3158  HA  ILE A 301       1.350 -17.831  -9.340  1.00 46.46           H  
ATOM   3159  HB  ILE A 301      -0.531 -15.286  -9.168  1.00 46.01           H  
ATOM   3160 HG13 ILE A 301      -1.176 -16.503  -7.397  1.00 42.76           H  
ATOM   3161 HG12 ILE A 301      -1.234 -18.079  -8.059  1.00 42.76           H  
ATOM   3162 HG21 ILE A 301      -1.878 -16.423 -10.898  1.00 53.62           H  
ATOM   3163 HG22 ILE A 301      -0.339 -15.835 -11.424  1.00 53.62           H  
ATOM   3164 HG23 ILE A 301      -0.523 -17.545 -11.098  1.00 53.62           H  
ATOM   3165 HD11 ILE A 301      -3.078 -15.683  -8.809  1.00 44.43           H  
ATOM   3166 HD12 ILE A 301      -3.278 -17.225  -9.412  1.00 44.43           H  
ATOM   3167 HD13 ILE A 301      -3.421 -16.924  -7.627  1.00 44.43           H  
ATOM   3168  N   ASP A 302       2.613 -16.574 -11.037  1.00 49.76           N  
ANISOU 3168  N   ASP A 302     6618   6630   5657   -179  -1012   -281
ATOM   3169  CA  ASP A 302       3.387 -16.035 -12.107  1.00 50.66           C  
ANISOU 3169  CA  ASP A 302     6990   6723   5534   -132  -1062   -248
ATOM   3170  C   ASP A 302       2.619 -15.505 -13.259  1.00 49.83           C  
ANISOU 3170  C   ASP A 302     6910   6676   5348    -22  -1269   -193
ATOM   3171  O   ASP A 302       2.986 -14.421 -13.743  1.00 52.23           O  
ANISOU 3171  O   ASP A 302     7418   6998   5429     78  -1304   -134
ATOM   3172  CB  ASP A 302       4.484 -16.978 -12.685  1.00 61.49           C  
ANISOU 3172  CB  ASP A 302     8453   7996   6914   -274  -1032   -318
ATOM   3173  CG  ASP A 302       5.566 -17.510 -11.822  1.00 66.58           C  
ANISOU 3173  CG  ASP A 302     9227   8581   7490   -336   -824   -343
ATOM   3174  OD1 ASP A 302       6.150 -18.533 -12.177  1.00 59.73           O  
ANISOU 3174  OD1 ASP A 302     8526   7737   6431   -243   -748   -287
ATOM   3175  OD2 ASP A 302       6.010 -16.795 -10.903  1.00 72.68           O1-
ANISOU 3175  OD2 ASP A 302     9931   9284   8399   -477   -735   -416
ATOM   3176  H   ASP A 302       2.447 -17.564 -11.147  1.00 49.76           H  
ATOM   3177  HA  ASP A 302       4.010 -15.246 -11.685  1.00 50.66           H  
ATOM   3178  HB3 ASP A 302       5.011 -16.430 -13.466  1.00 61.49           H  
ATOM   3179  HB2 ASP A 302       4.039 -17.794 -13.254  1.00 61.49           H  
ATOM   3180  N   SER A 303       1.719 -16.304 -13.886  1.00 51.97           N  
ANISOU 3180  N   SER A 303     6978   6977   5791    -34  -1406   -209
ATOM   3181  CA  SER A 303       1.037 -15.827 -15.099  1.00 56.06           C  
ANISOU 3181  CA  SER A 303     7497   7556   6249     73  -1606   -156
ATOM   3182  C   SER A 303      -0.043 -14.828 -14.733  1.00 51.46           C  
ANISOU 3182  C   SER A 303     6831   7069   5653    216  -1625    -84
ATOM   3183  O   SER A 303      -0.588 -14.845 -13.626  1.00 53.34           O  
ANISOU 3183  O   SER A 303     6889   7332   6044    202  -1544    -96
ATOM   3184  CB  SER A 303       0.449 -17.106 -15.667  1.00 53.34           C  
ANISOU 3184  CB  SER A 303     6971   7200   6094     -7  -1749   -206
ATOM   3185  OG  SER A 303      -0.421 -17.881 -14.880  1.00 54.46           O  
ANISOU 3185  OG  SER A 303     7102   7406   6185    101  -1941   -154
ATOM   3186  H   SER A 303       1.616 -17.261 -13.583  1.00 51.97           H  
ATOM   3187  HA  SER A 303       1.767 -15.388 -15.778  1.00 56.06           H  
ATOM   3188  HB3 SER A 303       1.308 -17.734 -15.904  1.00 53.34           H  
ATOM   3189  HB2 SER A 303       0.120 -16.782 -16.654  1.00 53.34           H  
ATOM   3190  HG  SER A 303       0.100 -18.204 -14.141  1.00 54.46           H  
ATOM   3191  N   ALA A 304      -0.466 -14.075 -15.738  1.00 47.59           N  
ANISOU 3191  N   ALA A 304     6475   6630   4976    354  -1731     -9
ATOM   3192  CA  ALA A 304      -1.637 -13.241 -15.715  1.00 44.31           C  
ANISOU 3192  CA  ALA A 304     5980   6308   4546    496  -1771     64
ATOM   3193  C   ALA A 304      -2.977 -13.875 -15.408  1.00 49.25           C  
ANISOU 3193  C   ALA A 304     6351   6982   5378    501  -1905     54
ATOM   3194  O   ALA A 304      -3.653 -13.603 -14.403  1.00 52.59           O  
ANISOU 3194  O   ALA A 304     6627   7470   5883    571  -1894     86
ATOM   3195  CB  ALA A 304      -1.636 -12.403 -17.037  1.00 45.10           C  
ANISOU 3195  CB  ALA A 304     6290   6451   4396    643  -1857    148
ATOM   3196  H   ALA A 304       0.011 -13.989 -16.625  1.00 47.59           H  
ATOM   3197  HA  ALA A 304      -1.429 -12.597 -14.860  1.00 44.31           H  
ATOM   3198  HB1 ALA A 304      -2.519 -11.764 -17.047  1.00 45.10           H  
ATOM   3199  HB2 ALA A 304      -0.803 -11.701 -17.080  1.00 45.10           H  
ATOM   3200  HB3 ALA A 304      -1.762 -12.935 -17.980  1.00 45.10           H  
ATOM   3201  N   ILE A 305      -3.306 -14.838 -16.236  1.00 50.61           N  
ANISOU 3201  N   ILE A 305     6471   7125   5635    429  -2033     12
ATOM   3202  CA  ILE A 305      -4.585 -15.574 -16.394  1.00 52.46           C  
ANISOU 3202  CA  ILE A 305     6465   7406   6060    433  -2168      3
ATOM   3203  C   ILE A 305      -5.062 -16.138 -15.032  1.00 54.37           C  
ANISOU 3203  C   ILE A 305     6475   7641   6542    342  -2059    -49
ATOM   3204  O   ILE A 305      -6.189 -15.957 -14.711  1.00 57.43           O  
ANISOU 3204  O   ILE A 305     6675   8094   7052    399  -2090    -25
ATOM   3205  CB  ILE A 305      -4.418 -16.731 -17.388  1.00  0.00           C  
ATOM   3206  CG1 ILE A 305      -5.775 -17.380 -17.849  1.00  0.00           C  
ATOM   3207  CG2 ILE A 305      -3.290 -17.897 -17.053  1.00  0.00           C  
ATOM   3208  CD1 ILE A 305      -5.729 -18.463 -18.994  1.00  0.00           C  
ATOM   3209  H   ILE A 305      -2.663 -15.002 -16.997  1.00 50.61           H  
ATOM   3210  HA  ILE A 305      -5.309 -14.850 -16.771  1.00 52.46           H  
ATOM   3211  HB  ILE A 305      -3.962 -16.232 -18.243  1.00  0.00           H  
ATOM   3212 HG13 ILE A 305      -6.363 -16.533 -18.202  1.00  0.00           H  
ATOM   3213 HG12 ILE A 305      -6.270 -17.744 -16.949  1.00  0.00           H  
ATOM   3214 HG21 ILE A 305      -3.553 -18.532 -16.207  1.00  0.00           H  
ATOM   3215 HG22 ILE A 305      -3.264 -18.486 -17.969  1.00  0.00           H  
ATOM   3216 HG23 ILE A 305      -2.341 -17.406 -16.836  1.00  0.00           H  
ATOM   3217 HD11 ILE A 305      -5.246 -17.960 -19.831  1.00  0.00           H  
ATOM   3218 HD12 ILE A 305      -5.243 -19.391 -18.691  1.00  0.00           H  
ATOM   3219 HD13 ILE A 305      -6.764 -18.713 -19.226  1.00  0.00           H  
ATOM   3220  N   GLN A 306      -4.160 -16.661 -14.157  1.00 52.70           N  
ANISOU 3220  N   GLN A 306     6271   7350   6402    200  -1929   -120
ATOM   3221  CA  GLN A 306      -4.575 -17.267 -12.867  1.00 54.23           C  
ANISOU 3221  CA  GLN A 306     6250   7533   6821    109  -1818   -170
ATOM   3222  C   GLN A 306      -4.937 -16.161 -11.865  1.00 52.44           C  
ANISOU 3222  C   GLN A 306     6005   7345   6573    179  -1674   -134
ATOM   3223  O   GLN A 306      -5.945 -16.304 -11.209  1.00 64.64           O  
ANISOU 3223  O   GLN A 306     7362   8896   8304    128  -1586   -164
ATOM   3224  CB  GLN A 306      -3.545 -18.340 -12.427  1.00 59.16           C  
ANISOU 3224  CB  GLN A 306     6901   8061   7518    -58  -1708   -253
ATOM   3225  CG  GLN A 306      -3.474 -19.619 -13.297  1.00 69.25           C  
ANISOU 3225  CG  GLN A 306     8286   9282   8743   -128  -1814   -287
ATOM   3226  CD  GLN A 306      -2.657 -20.676 -12.597  1.00 91.91           C  
ANISOU 3226  CD  GLN A 306    11238  12054  11628   -276  -1677   -358
ATOM   3227  OE1 GLN A 306      -1.429 -20.579 -12.511  1.00 97.81           O  
ANISOU 3227  OE1 GLN A 306    11926  12777  12461   -336  -1510   -387
ATOM   3228  NE2 GLN A 306      -3.207 -21.756 -12.151  1.00 86.92           N  
ANISOU 3228  NE2 GLN A 306    10746  11366  10914   -333  -1744   -384
ATOM   3229  H   GLN A 306      -3.204 -16.616 -14.481  1.00 52.70           H  
ATOM   3230  HA  GLN A 306      -5.478 -17.858 -13.021  1.00 54.23           H  
ATOM   3231  HB3 GLN A 306      -3.726 -18.726 -11.424  1.00 59.16           H  
ATOM   3232  HB2 GLN A 306      -2.553 -17.887 -12.431  1.00 59.16           H  
ATOM   3233  HG3 GLN A 306      -3.035 -19.395 -14.269  1.00 69.25           H  
ATOM   3234  HG2 GLN A 306      -4.437 -20.063 -13.546  1.00 69.25           H  
ATOM   3235 HE22 GLN A 306      -2.633 -22.466 -11.719  1.00 86.92           H  
ATOM   3236 HE21 GLN A 306      -4.207 -21.820 -12.281  1.00 86.92           H  
ATOM   3237  N   ARG A 307      -4.115 -15.106 -11.793  1.00 51.09           N  
ANISOU 3237  N   ARG A 307     6030   7200   6180    291  -1641    -70
ATOM   3238  CA  ARG A 307      -4.502 -13.885 -11.067  1.00 47.27           C  
ANISOU 3238  CA  ARG A 307     5546   6760   5656    368  -1512    -29
ATOM   3239  C   ARG A 307      -5.895 -13.306 -11.471  1.00 49.98           C  
ANISOU 3239  C   ARG A 307     5779   7200   6013    509  -1619     40
ATOM   3240  O   ARG A 307      -6.809 -13.080 -10.647  1.00 53.21           O  
ANISOU 3240  O   ARG A 307     6015   7647   6554    525  -1559     43
ATOM   3241  CB  ARG A 307      -3.455 -12.821 -11.181  1.00 46.23           C  
ANISOU 3241  CB  ARG A 307     5685   6605   5274    413  -1417      5
ATOM   3242  CG  ARG A 307      -2.092 -13.066 -10.469  1.00 42.77           C  
ANISOU 3242  CG  ARG A 307     5268   6194   4789    463  -1251     34
ATOM   3243  CD  ARG A 307      -1.076 -11.908 -10.472  1.00 45.10           C  
ANISOU 3243  CD  ARG A 307     5804   6431   4900    432  -1115     29
ATOM   3244  NE  ARG A 307      -0.577 -11.417 -11.799  1.00 44.29           N  
ANISOU 3244  NE  ARG A 307     5910   6312   4607    470  -1221     57
ATOM   3245  CZ  ARG A 307       0.548 -11.699 -12.446  1.00 48.20           C  
ANISOU 3245  CZ  ARG A 307     6585   6732   4995    395  -1164     25
ATOM   3246  NH1 ARG A 307       1.419 -12.583 -11.976  1.00 51.49           N  
ANISOU 3246  NH1 ARG A 307     7003   7083   5479    276  -1001    -37
ATOM   3247  NH2 ARG A 307       0.922 -11.092 -13.536  1.00 46.25           N1+
ANISOU 3247  NH2 ARG A 307     6522   6476   4574    442  -1271     55
ATOM   3248  H   ARG A 307      -3.309 -14.994 -12.391  1.00 51.09           H  
ATOM   3249  HA  ARG A 307      -4.724 -14.132 -10.028  1.00 47.27           H  
ATOM   3250  HB3 ARG A 307      -3.734 -11.823 -10.843  1.00 46.23           H  
ATOM   3251  HB2 ARG A 307      -3.280 -12.649 -12.243  1.00 46.23           H  
ATOM   3252  HG3 ARG A 307      -1.537 -13.901 -10.897  1.00 42.77           H  
ATOM   3253  HG2 ARG A 307      -2.261 -13.265  -9.411  1.00 42.77           H  
ATOM   3254  HD3 ARG A 307      -0.358 -12.214  -9.711  1.00 45.10           H  
ATOM   3255  HD2 ARG A 307      -1.531 -11.134  -9.855  1.00 45.10           H  
ATOM   3256  HE  ARG A 307      -1.198 -10.767 -12.261  1.00 44.29           H  
ATOM   3257 HH12 ARG A 307       2.342 -12.619 -12.385  1.00 51.49           H  
ATOM   3258 HH11 ARG A 307       1.229 -13.127 -11.146  1.00 51.49           H  
ATOM   3259 HH22 ARG A 307       1.622 -11.525 -14.122  1.00 46.25           H  
ATOM   3260 HH21 ARG A 307       0.330 -10.360 -13.902  1.00 46.25           H  
ATOM   3261  N   LEU A 308      -6.120 -13.115 -12.783  1.00 50.65           N  
ANISOU 3261  N   LEU A 308     5958   7323   5962    611  -1780     95
ATOM   3262  CA  LEU A 308      -7.376 -12.617 -13.387  1.00 48.29           C  
ANISOU 3262  CA  LEU A 308     5553   7116   5679    746  -1897    160
ATOM   3263  C   LEU A 308      -8.589 -13.462 -13.021  1.00 49.98           C  
ANISOU 3263  C   LEU A 308     5481   7354   6155    698  -1952    125
ATOM   3264  O   LEU A 308      -9.571 -12.918 -12.563  1.00 52.35           O  
ANISOU 3264  O   LEU A 308     5641   7723   6526    783  -1969    164
ATOM   3265  CB  LEU A 308      -7.174 -12.527 -14.909  1.00 49.33           C  
ANISOU 3265  CB  LEU A 308     5823   7275   5645    842  -2074    214
ATOM   3266  CG  LEU A 308      -6.113 -11.459 -15.270  1.00 40.69           C  
ANISOU 3266  CG  LEU A 308     5012   6169   4279    911  -2026    262
ATOM   3267  CD1 LEU A 308      -5.914 -11.342 -16.827  1.00 43.12           C  
ANISOU 3267  CD1 LEU A 308     5456   6481   4446    966  -2160    312
ATOM   3268  CD2 LEU A 308      -6.460 -10.013 -14.729  1.00 50.00           C  
ANISOU 3268  CD2 LEU A 308     6218   7408   5372   1025  -1931    327
ATOM   3269  H   LEU A 308      -5.390 -13.468 -13.386  1.00 50.65           H  
ATOM   3270  HA  LEU A 308      -7.393 -11.648 -12.887  1.00 48.29           H  
ATOM   3271  HB3 LEU A 308      -8.117 -12.147 -15.303  1.00 49.33           H  
ATOM   3272  HB2 LEU A 308      -6.946 -13.530 -15.270  1.00 49.33           H  
ATOM   3273  HG  LEU A 308      -5.095 -11.745 -15.007  1.00 40.69           H  
ATOM   3274 HD11 LEU A 308      -4.887 -11.127 -17.121  1.00 43.12           H  
ATOM   3275 HD12 LEU A 308      -6.340 -12.210 -17.330  1.00 43.12           H  
ATOM   3276 HD13 LEU A 308      -6.443 -10.505 -17.282  1.00 43.12           H  
ATOM   3277 HD21 LEU A 308      -5.927  -9.216 -15.247  1.00 50.00           H  
ATOM   3278 HD22 LEU A 308      -7.539 -10.008 -14.881  1.00 50.00           H  
ATOM   3279 HD23 LEU A 308      -6.460  -9.833 -13.654  1.00 50.00           H  
ATOM   3280  N   ARG A 309      -8.495 -14.812 -13.224  1.00 52.27           N  
ANISOU 3280  N   ARG A 309     5680   7588   6594    563  -1978     52
ATOM   3281  CA  ARG A 309      -9.490 -15.824 -12.661  1.00 48.84           C  
ANISOU 3281  CA  ARG A 309     4971   7171   6416    506  -2015     14
ATOM   3282  C   ARG A 309      -9.742 -15.773 -11.083  1.00 51.37           C  
ANISOU 3282  C   ARG A 309     5158   7494   6866    473  -1844     -6
ATOM   3283  O   ARG A 309     -10.823 -15.946 -10.605  1.00 50.41           O  
ANISOU 3283  O   ARG A 309     4865   7435   6854    536  -1861     22
ATOM   3284  CB  ARG A 309      -9.064 -17.248 -13.162  1.00 47.52           C  
ANISOU 3284  CB  ARG A 309     4752   6937   6368    360  -2063    -62
ATOM   3285  CG  ARG A 309      -9.013 -17.406 -14.737  1.00 49.25           C  
ANISOU 3285  CG  ARG A 309     4785   7194   6735    363  -2243    -67
ATOM   3286  CD  ARG A 309      -8.525 -18.841 -15.108  1.00 54.69           C  
ANISOU 3286  CD  ARG A 309     5421   7812   7546    207  -2275   -146
ATOM   3287  NE  ARG A 309      -9.404 -19.910 -14.578  1.00 63.80           N  
ANISOU 3287  NE  ARG A 309     6815   8901   8526    164  -2268   -163
ATOM   3288  CZ  ARG A 309     -10.442 -20.494 -15.223  1.00 63.90           C  
ANISOU 3288  CZ  ARG A 309     6944   8914   8421    198  -2421   -146
ATOM   3289  NH1 ARG A 309     -10.829 -20.190 -16.478  1.00 62.92           N  
ANISOU 3289  NH1 ARG A 309     6716   8851   8339    271  -2597   -114
ATOM   3290  NH2 ARG A 309     -11.164 -21.465 -14.619  1.00 57.25           N1+
ANISOU 3290  NH2 ARG A 309     6329   8010   7414    161  -2395   -160
ATOM   3291  H   ARG A 309      -7.631 -15.136 -13.633  1.00 52.27           H  
ATOM   3292  HA  ARG A 309     -10.478 -15.663 -13.092  1.00 48.84           H  
ATOM   3293  HB3 ARG A 309      -9.750 -17.897 -12.618  1.00 47.52           H  
ATOM   3294  HB2 ARG A 309      -8.081 -17.417 -12.723  1.00 47.52           H  
ATOM   3295  HG3 ARG A 309      -8.352 -16.677 -15.206  1.00 49.25           H  
ATOM   3296  HG2 ARG A 309     -10.045 -17.266 -15.060  1.00 49.25           H  
ATOM   3297  HD3 ARG A 309      -7.545 -18.949 -14.642  1.00 54.69           H  
ATOM   3298  HD2 ARG A 309      -8.345 -18.952 -16.177  1.00 54.69           H  
ATOM   3299  HE  ARG A 309      -9.318 -20.092 -13.588  1.00 63.80           H  
ATOM   3300 HH12 ARG A 309     -11.470 -20.849 -16.896  1.00 62.92           H  
ATOM   3301 HH11 ARG A 309     -10.266 -19.576 -17.050  1.00 62.92           H  
ATOM   3302 HH22 ARG A 309     -11.789 -22.033 -15.173  1.00 57.25           H  
ATOM   3303 HH21 ARG A 309     -10.841 -21.872 -13.753  1.00 57.25           H  
ATOM   3304  N   CYS A 310      -8.640 -15.511 -10.340  1.00 51.31           N  
ANISOU 3304  N   CYS A 310     5229   7417   6848    373  -1677    -53
ATOM   3305  CA  CYS A 310      -8.804 -15.404  -8.891  1.00 51.51           C  
ANISOU 3305  CA  CYS A 310     5143   7441   6988    338  -1506    -74
ATOM   3306  C   CYS A 310      -9.615 -14.110  -8.540  1.00 49.86           C  
ANISOU 3306  C   CYS A 310     4951   7306   6688    482  -1473      0
ATOM   3307  O   CYS A 310     -10.597 -14.167  -7.780  1.00 49.90           O  
ANISOU 3307  O   CYS A 310     4779   7349   6833    499  -1419      3
ATOM   3308  CB  CYS A 310      -7.487 -15.273  -8.110  1.00 49.34           C  
ANISOU 3308  CB  CYS A 310     4998   7083   6665    230  -1331   -124
ATOM   3309  SG  CYS A 310      -6.745 -16.963  -8.258  1.00 74.31           S  
ANISOU 3309  SG  CYS A 310     8078  10154  10001     36  -1322   -223
ATOM   3310  H   CYS A 310      -7.699 -15.677 -10.667  1.00 51.31           H  
ATOM   3311  HA  CYS A 310      -9.291 -16.349  -8.649  1.00 51.51           H  
ATOM   3312  HB3 CYS A 310      -7.488 -15.112  -7.031  1.00 49.34           H  
ATOM   3313  HB2 CYS A 310      -6.763 -14.604  -8.575  1.00 49.34           H  
ATOM   3314  HG  CYS A 310      -6.522 -16.780  -9.563  1.00 74.31           H  
ATOM   3315  N   GLU A 311      -9.268 -12.970  -9.163  1.00 48.42           N  
ANISOU 3315  N   GLU A 311     4982   7147   6269    589  -1506     62
ATOM   3316  CA  GLU A 311      -9.764 -11.641  -8.911  1.00 46.75           C  
ANISOU 3316  CA  GLU A 311     4801   7006   5956    727  -1474    134
ATOM   3317  C   GLU A 311     -11.207 -11.349  -9.272  1.00 49.84           C  
ANISOU 3317  C   GLU A 311     5004   7478   6455    820  -1606    175
ATOM   3318  O   GLU A 311     -11.864 -10.490  -8.699  1.00 52.83           O  
ANISOU 3318  O   GLU A 311     5308   7911   6853    900  -1555    214
ATOM   3319  CB  GLU A 311      -8.787 -10.534  -9.454  1.00 45.59           C  
ANISOU 3319  CB  GLU A 311     4923   6868   5533    823  -1498    194
ATOM   3320  CG  GLU A 311      -7.432 -10.508  -8.722  1.00 49.21           C  
ANISOU 3320  CG  GLU A 311     5578   7252   5866    745  -1353    162
ATOM   3321  CD  GLU A 311      -6.357  -9.936  -9.647  1.00 47.85           C  
ANISOU 3321  CD  GLU A 311     5671   7084   5424    833  -1393    220
ATOM   3322  OE1 GLU A 311      -6.535  -9.488 -10.805  1.00 48.37           O  
ANISOU 3322  OE1 GLU A 311     5766   7210   5402    953  -1540    284
ATOM   3323  OE2 GLU A 311      -5.120  -9.973  -9.065  1.00 41.62           O  
ANISOU 3323  OE2 GLU A 311     5061   6240   4512    785  -1278    202
ATOM   3324  H   GLU A 311      -8.557 -13.060  -9.875  1.00 48.42           H  
ATOM   3325  HA  GLU A 311      -9.810 -11.575  -7.824  1.00 46.75           H  
ATOM   3326  HB3 GLU A 311      -9.357  -9.669  -9.117  1.00 45.59           H  
ATOM   3327  HB2 GLU A 311      -8.778 -10.479 -10.543  1.00 45.59           H  
ATOM   3328  HG3 GLU A 311      -7.045 -11.476  -8.402  1.00 49.21           H  
ATOM   3329  HG2 GLU A 311      -7.467  -9.882  -7.830  1.00 49.21           H  
ATOM   3330  HE2 GLU A 311      -4.433  -9.509  -9.550  1.00 41.62           H  
ATOM   3331  N   LEU A 312     -11.722 -12.143 -10.189  1.00 51.03           N  
ANISOU 3331  N   LEU A 312     5075   7638   6676    813  -1776    168
ATOM   3332  CA  LEU A 312     -13.089 -12.296 -10.509  1.00 53.92           C  
ANISOU 3332  CA  LEU A 312     5255   8081   7153    899  -1905    206
ATOM   3333  C   LEU A 312     -13.972 -12.945  -9.406  1.00 56.29           C  
ANISOU 3333  C   LEU A 312     5292   8382   7712    825  -1840    160
ATOM   3334  O   LEU A 312     -15.088 -12.493  -9.279  1.00 59.57           O  
ANISOU 3334  O   LEU A 312     5621   8829   8184    858  -1784    228
ATOM   3335  CB  LEU A 312     -13.246 -13.128 -11.769  1.00 53.32           C  
ANISOU 3335  CB  LEU A 312     5208   7995   7057    882  -2052    231
ATOM   3336  CG  LEU A 312     -12.954 -12.353 -13.046  1.00 53.27           C  
ANISOU 3336  CG  LEU A 312     5181   8002   7059    870  -1997    355
ATOM   3337  CD1 LEU A 312     -12.596 -13.344 -14.242  1.00 53.67           C  
ANISOU 3337  CD1 LEU A 312     5399   8001   6994    904  -1901    473
ATOM   3338  CD2 LEU A 312     -14.081 -11.380 -13.343  1.00 49.73           C  
ANISOU 3338  CD2 LEU A 312     4770   7562   6565    841  -2096    361
ATOM   3339  H   LEU A 312     -11.135 -12.851 -10.606  1.00 51.03           H  
ATOM   3340  HA  LEU A 312     -13.452 -11.312 -10.805  1.00 53.92           H  
ATOM   3341  HB3 LEU A 312     -14.299 -13.396 -11.863  1.00 53.32           H  
ATOM   3342  HB2 LEU A 312     -12.696 -14.067 -11.719  1.00 53.32           H  
ATOM   3343  HG  LEU A 312     -12.020 -11.809 -12.902  1.00 53.27           H  
ATOM   3344 HD11 LEU A 312     -13.437 -13.554 -14.903  1.00 53.67           H  
ATOM   3345 HD12 LEU A 312     -11.723 -12.948 -14.760  1.00 53.67           H  
ATOM   3346 HD13 LEU A 312     -12.371 -14.373 -13.962  1.00 53.67           H  
ATOM   3347 HD21 LEU A 312     -13.854 -10.314 -13.338  1.00 49.73           H  
ATOM   3348 HD22 LEU A 312     -14.508 -11.525 -14.335  1.00 49.73           H  
ATOM   3349 HD23 LEU A 312     -14.813 -11.390 -12.535  1.00 49.73           H  
ATOM   3350  N   ASP A 313     -13.446 -13.809  -8.581  1.00 50.03           N  
ANISOU 3350  N   ASP A 313     4436   7519   7053    674  -1764     81
ATOM   3351  CA  ASP A 313     -14.096 -14.424  -7.435  1.00 53.38           C  
ANISOU 3351  CA  ASP A 313     4628   7938   7715    597  -1676     35
ATOM   3352  C   ASP A 313     -14.299 -13.265  -6.382  1.00 58.85           C  
ANISOU 3352  C   ASP A 313     5324   8649   8386    638  -1509     55
ATOM   3353  O   ASP A 313     -15.436 -13.056  -5.949  1.00 60.05           O  
ANISOU 3353  O   ASP A 313     5307   8854   8655    690  -1499     76
ATOM   3354  CB  ASP A 313     -13.244 -15.619  -6.756  1.00 54.89           C  
ANISOU 3354  CB  ASP A 313     4784   8044   8026    426  -1613    -51
ATOM   3355  CG  ASP A 313     -13.052 -16.861  -7.530  1.00 64.42           C  
ANISOU 3355  CG  ASP A 313     5718   9254   9506    345  -1606    -97
ATOM   3356  OD1 ASP A 313     -14.000 -17.217  -8.298  1.00 69.17           O  
ANISOU 3356  OD1 ASP A 313     6156   9922  10202    421  -1695    -62
ATOM   3357  OD2 ASP A 313     -12.254 -17.655  -7.030  1.00 70.50           O1-
ANISOU 3357  OD2 ASP A 313     6435   9957  10395    207  -1512   -166
ATOM   3358  H   ASP A 313     -12.453 -13.994  -8.552  1.00 50.03           H  
ATOM   3359  HA  ASP A 313     -15.094 -14.704  -7.771  1.00 53.38           H  
ATOM   3360  HB3 ASP A 313     -13.634 -15.848  -5.764  1.00 54.89           H  
ATOM   3361  HB2 ASP A 313     -12.252 -15.241  -6.508  1.00 54.89           H  
ATOM   3362  N   ILE A 314     -13.198 -12.576  -6.120  1.00 54.17           N  
ANISOU 3362  N   ILE A 314     4931   8014   7639    617  -1378     50
ATOM   3363  CA  ILE A 314     -13.008 -11.452  -5.179  1.00 56.07           C  
ANISOU 3363  CA  ILE A 314     5187   8263   7854    642  -1206     61
ATOM   3364  C   ILE A 314     -13.995 -10.343  -5.577  1.00 55.00           C  
ANISOU 3364  C   ILE A 314     4987   8217   7694    789  -1251    134
ATOM   3365  O   ILE A 314     -14.791  -9.909  -4.677  1.00 62.97           O  
ANISOU 3365  O   ILE A 314     5857   9251   8816    799  -1158    133
ATOM   3366  CB  ILE A 314     -11.525 -10.879  -4.995  1.00 52.75           C  
ANISOU 3366  CB  ILE A 314     5029   7799   7214    636  -1098     67
ATOM   3367  CG1 ILE A 314     -10.533 -12.036  -4.553  1.00 50.24           C  
ANISOU 3367  CG1 ILE A 314     4753   7388   6947    479  -1015    -12
ATOM   3368  CG2 ILE A 314     -11.502  -9.802  -3.889  1.00 50.12           C  
ANISOU 3368  CG2 ILE A 314     4741   7493   6810    696   -946     98
ATOM   3369  CD1 ILE A 314      -9.068 -11.653  -4.888  1.00 48.65           C  
ANISOU 3369  CD1 ILE A 314     4812   7139   6533    465   -916    -10
ATOM   3370  H   ILE A 314     -12.353 -12.862  -6.594  1.00 54.17           H  
ATOM   3371  HA  ILE A 314     -13.267 -11.860  -4.202  1.00 56.07           H  
ATOM   3372  HB  ILE A 314     -11.240 -10.376  -5.919  1.00 52.75           H  
ATOM   3373 HG13 ILE A 314     -10.791 -12.880  -5.193  1.00 50.24           H  
ATOM   3374 HG12 ILE A 314     -10.702 -12.283  -3.505  1.00 50.24           H  
ATOM   3375 HG21 ILE A 314     -12.179  -8.973  -4.092  1.00 50.12           H  
ATOM   3376 HG22 ILE A 314     -11.973 -10.146  -2.969  1.00 50.12           H  
ATOM   3377 HG23 ILE A 314     -10.503  -9.449  -3.635  1.00 50.12           H  
ATOM   3378 HD11 ILE A 314      -8.850 -11.483  -5.942  1.00 48.65           H  
ATOM   3379 HD12 ILE A 314      -8.663 -10.876  -4.239  1.00 48.65           H  
ATOM   3380 HD13 ILE A 314      -8.388 -12.471  -4.649  1.00 48.65           H  
ATOM   3381  N   MET A 315     -14.107  -9.990  -6.894  1.00 54.09           N  
ANISOU 3381  N   MET A 315     4976   8151   7426    908  -1393    200
ATOM   3382  CA  MET A 315     -15.062  -8.925  -7.247  1.00 59.23           C  
ANISOU 3382  CA  MET A 315     5664   8798   8041    995  -1391    285
ATOM   3383  C   MET A 315     -16.589  -9.442  -7.117  1.00 59.55           C  
ANISOU 3383  C   MET A 315     5578   8756   8292    921  -1410    329
ATOM   3384  O   MET A 315     -17.484  -8.518  -7.186  1.00 59.64           O  
ANISOU 3384  O   MET A 315     5636   8677   8347    924  -1354    372
ATOM   3385  CB  MET A 315     -14.832  -8.323  -8.636  1.00 63.29           C  
ANISOU 3385  CB  MET A 315     6447   9258   8344   1042  -1448    356
ATOM   3386  CG  MET A 315     -13.448  -7.705  -8.755  1.00 58.62           C  
ANISOU 3386  CG  MET A 315     5902   8651   7720   1013  -1592    367
ATOM   3387  SD  MET A 315     -13.217  -6.082  -8.034  1.00 46.21           S  
ANISOU 3387  SD  MET A 315     4647   7046   5864   1060  -1614    416
ATOM   3388  CE  MET A 315     -14.314  -5.173  -9.264  1.00 50.30           C  
ANISOU 3388  CE  MET A 315     5301   7455   6357   1053  -1506    488
ATOM   3389  H   MET A 315     -13.443 -10.293  -7.592  1.00 54.09           H  
ATOM   3390  HA  MET A 315     -15.072  -8.069  -6.571  1.00 59.23           H  
ATOM   3391  HB3 MET A 315     -15.593  -7.564  -8.821  1.00 63.29           H  
ATOM   3392  HB2 MET A 315     -14.944  -9.019  -9.467  1.00 63.29           H  
ATOM   3393  HG3 MET A 315     -13.154  -7.667  -9.804  1.00 58.62           H  
ATOM   3394  HG2 MET A 315     -12.687  -8.288  -8.235  1.00 58.62           H  
ATOM   3395  HE1 MET A 315     -14.453  -5.623 -10.247  1.00 50.30           H  
ATOM   3396  HE2 MET A 315     -15.229  -4.779  -8.822  1.00 50.30           H  
ATOM   3397  HE3 MET A 315     -13.819  -4.214  -9.418  1.00 50.30           H  
ATOM   3398  N   ASN A 316     -16.918 -10.742  -6.989  1.00 57.80           N  
ANISOU 3398  N   ASN A 316     5202   8588   8173    855  -1467    315
ATOM   3399  CA  ASN A 316     -18.259 -11.175  -6.665  1.00 61.66           C  
ANISOU 3399  CA  ASN A 316     5590   9116   8723    807  -1411    366
ATOM   3400  C   ASN A 316     -18.517 -11.059  -5.170  1.00 58.49           C  
ANISOU 3400  C   ASN A 316     5021   8764   8440    777  -1286    295
ATOM   3401  O   ASN A 316     -19.636 -10.694  -4.715  1.00 57.40           O  
ANISOU 3401  O   ASN A 316     4873   8658   8278    778  -1191    324
ATOM   3402  CB  ASN A 316     -18.486 -12.667  -6.948  1.00 57.93           C  
ANISOU 3402  CB  ASN A 316     5043   8712   8257    779  -1527    313
ATOM   3403  CG  ASN A 316     -18.682 -12.926  -8.472  1.00 60.60           C  
ANISOU 3403  CG  ASN A 316     5558   9021   8446    807  -1617    392
ATOM   3404  OD1 ASN A 316     -19.141 -12.096  -9.261  1.00 64.66           O  
ANISOU 3404  OD1 ASN A 316     6248   9434   8884    826  -1589    489
ATOM   3405  ND2 ASN A 316     -18.407 -14.166  -8.957  1.00 62.40           N  
ANISOU 3405  ND2 ASN A 316     5754   9273   8683    782  -1734    333
ATOM   3406  H   ASN A 316     -16.168 -11.419  -6.985  1.00 57.80           H  
ATOM   3407  HA  ASN A 316     -18.984 -10.657  -7.293  1.00 61.66           H  
ATOM   3408  HB3 ASN A 316     -19.491 -12.848  -6.568  1.00 57.93           H  
ATOM   3409  HB2 ASN A 316     -17.859 -13.372  -6.402  1.00 57.93           H  
ATOM   3410 HD22 ASN A 316     -18.663 -14.370  -9.912  1.00 62.40           H  
ATOM   3411 HD21 ASN A 316     -18.081 -14.861  -8.301  1.00 62.40           H  
ATOM   3412  N   LYS A 317     -17.400 -11.292  -4.411  1.00 56.36           N  
ANISOU 3412  N   LYS A 317     8091   5879   7443   1361  -1614   -207
ATOM   3413  CA  LYS A 317     -17.370 -11.302  -2.992  1.00 57.78           C  
ANISOU 3413  CA  LYS A 317     8198   6000   7757   1300  -1577   -227
ATOM   3414  C   LYS A 317     -17.374  -9.867  -2.397  1.00 62.15           C  
ANISOU 3414  C   LYS A 317     8749   6524   8342   1215  -1477   -188
ATOM   3415  O   LYS A 317     -17.659  -9.698  -1.192  1.00 72.10           O  
ANISOU 3415  O   LYS A 317     9947   7741   9708   1149  -1428   -205
ATOM   3416  CB  LYS A 317     -16.204 -12.232  -2.493  1.00 55.62           C  
ANISOU 3416  CB  LYS A 317     7798   5746   7589   1282  -1623   -334
ATOM   3417  CG  LYS A 317     -16.586 -13.694  -2.862  1.00 61.23           C  
ANISOU 3417  CG  LYS A 317     8504   6479   8283   1359  -1725   -386
ATOM   3418  CD  LYS A 317     -15.413 -14.707  -2.737  1.00 66.95           C  
ANISOU 3418  CD  LYS A 317     9143   7256   9038   1360  -1775   -481
ATOM   3419  CE  LYS A 317     -15.601 -15.943  -3.629  1.00 67.83           C  
ANISOU 3419  CE  LYS A 317     9130   7349   9295   1281  -1738   -545
ATOM   3420  NZ  LYS A 317     -16.871 -16.714  -3.500  1.00 73.78           N1+
ANISOU 3420  NZ  LYS A 317     9803   8152  10079   1278  -1777   -633
ATOM   3421  H   LYS A 317     -16.523 -11.571  -4.828  1.00 56.36           H  
ATOM   3422  HA  LYS A 317     -18.344 -11.737  -2.767  1.00 57.78           H  
ATOM   3423  HB3 LYS A 317     -16.163 -12.096  -1.412  1.00 55.62           H  
ATOM   3424  HB2 LYS A 317     -15.278 -11.833  -2.907  1.00 55.62           H  
ATOM   3425  HG3 LYS A 317     -16.920 -13.693  -3.899  1.00 61.23           H  
ATOM   3426  HG2 LYS A 317     -17.407 -14.095  -2.268  1.00 61.23           H  
ATOM   3427  HD3 LYS A 317     -15.263 -14.916  -1.678  1.00 66.95           H  
ATOM   3428  HD2 LYS A 317     -14.522 -14.139  -3.006  1.00 66.95           H  
ATOM   3429  HE3 LYS A 317     -14.815 -16.694  -3.550  1.00 67.83           H  
ATOM   3430  HE2 LYS A 317     -15.550 -15.620  -4.669  1.00 67.83           H  
ATOM   3431  HZ1 LYS A 317     -17.060 -17.017  -2.555  1.00 73.78           H  
ATOM   3432  HZ2 LYS A 317     -17.646 -16.069  -3.557  1.00 73.78           H  
ATOM   3433  HZ3 LYS A 317     -16.898 -17.373  -4.265  1.00 73.78           H  
ATOM   3434  N   CYS A 318     -16.894  -8.880  -3.196  1.00 62.89           N  
ANISOU 3434  N   CYS A 318     8909   6650   8335   1207  -1435   -136
ATOM   3435  CA  CYS A 318     -16.999  -7.442  -2.917  1.00 65.64           C  
ANISOU 3435  CA  CYS A 318     9241   7010   8688   1090  -1308   -102
ATOM   3436  C   CYS A 318     -18.512  -6.975  -2.773  1.00 73.41           C  
ANISOU 3436  C   CYS A 318    10250   7926   9716   1046  -1240    -52
ATOM   3437  O   CYS A 318     -18.661  -5.775  -2.557  1.00 68.50           O  
ANISOU 3437  O   CYS A 318     9683   7254   9090   1109  -1278    -21
ATOM   3438  CB  CYS A 318     -16.036  -6.570  -3.739  1.00 63.53           C  
ANISOU 3438  CB  CYS A 318     9042   6810   8286   1073  -1253    -48
ATOM   3439  SG  CYS A 318     -14.306  -6.889  -3.498  1.00 73.54           S  
ANISOU 3439  SG  CYS A 318    10231   8155   9554    999  -1213    -94
ATOM   3440  H   CYS A 318     -16.765  -9.056  -4.182  1.00 62.89           H  
ATOM   3441  HA  CYS A 318     -16.550  -7.386  -1.925  1.00 65.64           H  
ATOM   3442  HB3 CYS A 318     -16.153  -5.494  -3.608  1.00 63.53           H  
ATOM   3443  HB2 CYS A 318     -16.154  -6.836  -4.789  1.00 63.53           H  
ATOM   3444  HG  CYS A 318     -14.277  -8.217  -3.637  1.00 73.54           H  
ATOM   3445  N   THR A 319     -19.551  -7.818  -2.912  1.00100.65           N  
ANISOU 3445  N   THR A 319    13660  11374  13207    940  -1138    -44
ATOM   3446  CA  THR A 319     -20.943  -7.454  -2.596  1.00 83.62           C  
ANISOU 3446  CA  THR A 319    11518   9153  11102    891  -1067     -3
ATOM   3447  C   THR A 319     -21.286  -7.484  -1.077  1.00 81.16           C  
ANISOU 3447  C   THR A 319    11223   8864  10751    795   -946     43
ATOM   3448  O   THR A 319     -22.420  -7.177  -0.723  1.00 93.97           O  
ANISOU 3448  O   THR A 319    12826  10550  12330    753   -915     33
ATOM   3449  CB  THR A 319     -21.994  -8.343  -3.428  1.00 75.67           C  
ANISOU 3449  CB  THR A 319    10420   8092  10241    858  -1077    -66
ATOM   3450  OG1 THR A 319     -21.932  -9.715  -3.119  1.00 91.76           O  
ANISOU 3450  OG1 THR A 319    12382  10165  12319    776  -1025   -108
ATOM   3451  CG2 THR A 319     -21.728  -8.119  -4.924  1.00 80.53           C  
ANISOU 3451  CG2 THR A 319    11001   8683  10915    949  -1198   -127
ATOM   3452  H   THR A 319     -19.411  -8.805  -3.075  1.00100.65           H  
ATOM   3453  HA  THR A 319     -21.118  -6.443  -2.965  1.00 83.62           H  
ATOM   3454  HB  THR A 319     -23.001  -8.083  -3.103  1.00 75.67           H  
ATOM   3455  HG1 THR A 319     -21.204 -10.161  -3.558  1.00 91.76           H  
ATOM   3456 HG21 THR A 319     -22.203  -8.834  -5.597  1.00 80.53           H  
ATOM   3457 HG22 THR A 319     -22.020  -7.113  -5.226  1.00 80.53           H  
ATOM   3458 HG23 THR A 319     -20.664  -8.131  -5.160  1.00 80.53           H  
ATOM   3459  N   SER A 320     -20.292  -7.806  -0.231  1.00 63.78           N  
ANISOU 3459  N   SER A 320     9053   6609   8572    759   -878     92
ATOM   3460  CA  SER A 320     -20.476  -7.891   1.229  1.00 58.58           C  
ANISOU 3460  CA  SER A 320     8402   5962   7892    666   -763    128
ATOM   3461  C   SER A 320     -19.151  -7.581   1.906  1.00 53.06           C  
ANISOU 3461  C   SER A 320     7612   5292   7255    583   -729     70
ATOM   3462  O   SER A 320     -18.350  -8.496   2.119  1.00 53.61           O  
ANISOU 3462  O   SER A 320     7614   5356   7400    593   -784      6
ATOM   3463  CB  SER A 320     -20.963  -9.329   1.649  1.00 61.98           C  
ANISOU 3463  CB  SER A 320     8864   6321   8366    641   -701    173
ATOM   3464  OG  SER A 320     -21.431  -9.513   2.953  1.00 70.41           O  
ANISOU 3464  OG  SER A 320     9868   7333   9552    626   -722    127
ATOM   3465  H   SER A 320     -19.353  -7.893  -0.592  1.00 63.78           H  
ATOM   3466  HA  SER A 320     -21.265  -7.217   1.560  1.00 58.58           H  
ATOM   3467  HB3 SER A 320     -20.179 -10.024   1.348  1.00 61.98           H  
ATOM   3468  HB2 SER A 320     -21.807  -9.620   1.025  1.00 61.98           H  
ATOM   3469  HG  SER A 320     -22.161  -8.898   3.046  1.00 70.41           H  
ATOM   3470  N   LEU A 321     -18.967  -6.290   2.260  1.00 50.44           N  
ANISOU 3470  N   LEU A 321     7280   4989   6896    504   -639     90
ATOM   3471  CA  LEU A 321     -17.845  -5.702   2.988  1.00 45.79           C  
ANISOU 3471  CA  LEU A 321     6613   4428   6356    425   -602     41
ATOM   3472  C   LEU A 321     -18.092  -5.884   4.481  1.00 34.83           C  
ANISOU 3472  C   LEU A 321     5201   2991   5043    356   -534     40
ATOM   3473  O   LEU A 321     -18.530  -4.934   5.164  1.00 39.18           O  
ANISOU 3473  O   LEU A 321     5797   3512   5578    335   -474     88
ATOM   3474  CB  LEU A 321     -17.696  -4.305   2.561  1.00 45.51           C  
ANISOU 3474  CB  LEU A 321     6583   4463   6244    383   -557     53
ATOM   3475  CG  LEU A 321     -17.481  -3.986   1.011  1.00 48.32           C  
ANISOU 3475  CG  LEU A 321     6916   4883   6561    420   -620     18
[truncated: 4,991,812 more chars]
