# Supplementary material for: Design of a Cereblon construct for crystallographic and biophysical studies of protein degraders
Source: Nat Commun. 2024 Oct 15;15:8885. doi: 10.1038/s41467-024-52871-9 (PMC11480361; doi:10.1038/s41467-024-52871-9)
Supplement: Supplementary file 4 — Supplementary Data 1 [file 41467_2024_52871_MOESM4_ESM.zip › MD-sim_supp_data/CRBN-midi/CRBNmidi_Xray_Input.pdb]

TITLE     CRBN_midi_Zn_loopbuild-prepared
REMARK   3  R VALUE : 0.269100
REMARK   3  FREE R VALUE : 0.269900
REMARK   4      COMPLIES WITH FORMAT V. 3.0, 1-DEC-2006
REMARK 888
REMARK 888 WRITTEN BY MAESTRO (A PRODUCT OF SCHRODINGER, LLC)
SEQRES   1 A  323  ACE ILE ASN PHE ASP THR SER LEU PRO THR SER HIS THR
SEQRES   2 A  323  TYR LEU GLY ALA ASP MET GLU GLU PHE HIS GLY ARG THR
SEQRES   3 A  323  LEU HIS ASP ASP ASP SER ILE GLN VAL ILE PRO VAL LEU
SEQRES   4 A  323  PRO GLN VAL MET MET ILE LEU VAL PRO GLY GLN THR LEU
SEQRES   5 A  323  PRO LEU GLN LEU PHE HIS PRO GLN GLU VAL SER MET VAL
SEQRES   6 A  323  ARG ASN LEU ILE GLN ASN ASP ARG THR PHE ALA VAL LEU
SEQRES   7 A  323  ALA TYR SER ASN VAL GLN GLU ARG GLU ALA GLU PHE GLY
SEQRES   8 A  323  THR THR ALA GLU ILE TYR ALA TYR ARG GLU GLU GLN ASP
SEQRES   9 A  323  PHE GLY ILE GLU ILE VAL LYS VAL LYS ALA ILE GLY ARG
SEQRES  10 A  323  GLN ARG PHE LYS VAL LEU GLU LEU ARG THR GLN SER ASP
SEQRES  11 A  323  GLY ILE GLN GLN ALA LYS VAL GLN ILE LEU PRO GLU GLY
SEQRES  12 A  323  SER GLY ASP ALA GLU THR LEU MET ASP ARG ILE LYS LYS
SEQRES  13 A  323  GLN LEU ARG GLU TRP ASP GLU ASN LEU LYS ASP ASP SER
SEQRES  14 A  323  LEU PRO SER ASN PRO ILE ASP PHE SER TYR TRP VAL ALA
SEQRES  15 A  323  ALA ASN LEU PRO ILE ASP ASP SER LEU ARG ILE GLN LEU
SEQRES  16 A  323  LEU LYS ILE ASP SER ALA ILE GLN ARG LEU ARG CYS GLU
SEQRES  17 A  323  LEU ASP ILE MET ASN LYS CYS THR SER LEU CYS CYS LYS
SEQRES  18 A  323  GLN CYS GLN GLU THR GLU ILE THR THR LYS ASN GLU ILE
SEQRES  19 A  323  PHE SER LEU SER ARG GLU GLY PRO MET ALA ALA TYR VAL
SEQRES  20 A  323  ASN PRO HIS GLY TYR VAL HIS GLU ILE LEU THR VAL TYR
SEQRES  21 A  323  LYS ALA CYS ASN LEU ASN LEU ILE GLY ARG PRO SER THR
SEQRES  22 A  323  GLU HIS SER TRP PHE PRO GLY TYR ALA TRP THR VAL ALA
SEQRES  23 A  323  GLN CYS LYS ILE CYS ALA SER HIS ILE GLY TRP LYS PHE
SEQRES  24 A  323  THR ALA THR LYS LYS ASP MET SER PRO GLN LYS PHE TRP
SEQRES  25 A  323  GLY LEU THR ARG SER ALA LEU ILE PRO THR NMA
HELIX    1   1 LEU A  111  SER A  114  1
HELIX    2   2 GLU A  164  ILE A  172  1
HELIX    3   3 GLU A  251  ARG A  262  1
HELIX    4   4 ASP A  279  ASN A  287  1
HELIX    5   5 ASP A  292  LYS A  300  1
HELIX    6   6 ALA A  304  ASN A  316  1
TURN     1   1 ACE A 104  SER A 110
TURN     2   2 HIS A 115  MET A 122
TURN     3   3 PHE A 125  SER A 135
TURN     4   4 PRO A 140  GLN A 153
TURN     5   5 PRO A 156  LEU A 157
TURN     6   6 PHE A 160  GLN A 163
TURN     7   7 GLN A 173  ARG A 176
TURN     8   8 TYR A 183  GLU A 192
TURN     9   9 PHE A 208  GLY A 209
TURN    10  10 ARG A 220  GLN A 221
TURN    11  11 GLN A 231  ILE A 235
TURN    12  12 LEU A 243  ALA A 250
TURN    13  13 GLU A 263  ILE A 278
TURN    14  14 LEU A 288  ASP A 291
TURN    15  15 ILE A 301  SER A 303
TURN    16  16 LYS A 317  SER A 320
TURN    17  17 LYS A 324  THR A 329
TURN    18  18 THR A 333  MET A 346
TURN    19  19 ASN A 351  TYR A 355
TURN    20  20 TYR A 363  ASN A 367
TURN    21  21 GLY A 372  GLY A 383
TURN    22  22 LYS A 392  SER A 396
TURN    23  23 THR A 405  GLN A 412
TURN    24  24 ARG A 419  ALA A 421
TURN    25  25 PRO A 424  NMA A 425A
SHEET    1   1 1 GLU A 123  GLU A 124  0
SHEET    1   2 1 ILE A 136  ILE A 139  0
SHEET    1   3 1 THR A 154  LEU A 155  0
SHEET    1   4 1 GLN A 158  LEU A 159  0
SHEET    1   5 1 THR A 177  ALA A 182  0
SHEET    1   6 1 PHE A 193  ASP A 207  0
SHEET    1   7 1 ILE A 210  GLY A 219  0
SHEET    1   8 1 ARG A 222  THR A 230  0
SHEET    1   9 1 GLN A 236  ILE A 242  0
SHEET    1  10 1 LEU A 321  CYS A 323  0
SHEET    1  11 1 GLU A 330  THR A 332  0
SHEET    1  12 1 ALA A 347  VAL A 350  0
SHEET    1  13 1 VAL A 356  VAL A 362  0
SHEET    1  14 1 LEU A 368  ILE A 371  0
SHEET    1  15 1 TYR A 384  CYS A 391  0
SHEET    1  16 1 HIS A 397  ALA A 404  0
SHEET    1  17 1 LYS A 413  THR A 418  0
SHEET    1  18 1 LEU A 422  ILE A 423  0
CRYST1   51.168   51.168  267.586  90.00  90.00  90.00 P 43 21 2     0
ATOM      1  CH3 ACE A 104     -15.629  13.783 -11.116  1.00  0.00           C  
ATOM      2  C   ACE A 104     -14.575  14.463 -10.248  1.00  0.00           C  
ATOM      3  O   ACE A 104     -13.412  14.506 -10.641  1.00  0.00           O  
ATOM      4 1H   ACE A 104     -15.284  12.794 -11.420  1.00  0.00           H  
ATOM      5 2H   ACE A 104     -16.574  13.664 -10.584  1.00  0.00           H  
ATOM      6 3H   ACE A 104     -15.812  14.374 -12.013  1.00  0.00           H  
ATOM      7  N   ILE A 105     -15.009  14.988  -9.086  1.00 55.77           N  
ANISOU    7  N   ILE A 105     9514   5094   6582   -475   2578   -222
ATOM      8  CA  ILE A 105     -14.243  15.670  -8.025  1.00 63.50           C  
ANISOU    8  CA  ILE A 105    10376   6112   7641   -544   2597   -289
ATOM      9  C   ILE A 105     -13.509  16.960  -8.479  1.00 70.35           C  
ANISOU    9  C   ILE A 105    11237   6940   8553   -601   2696   -336
ATOM     10  O   ILE A 105     -13.488  17.270  -9.671  1.00 78.34           O  
ANISOU   10  O   ILE A 105    12338   7902   9525   -574   2734   -307
ATOM     11  CB  ILE A 105     -13.277  14.709  -7.248  1.00 62.96           C  
ANISOU   11  CB  ILE A 105    10233   6120   7568   -500   2484   -271
ATOM     12  CG1 ILE A 105     -11.944  14.315  -7.932  1.00 70.46           C  
ANISOU   12  CG1 ILE A 105    11189   7075   8509   -472   2470   -257
ATOM     13  CG2 ILE A 105     -14.031  13.465  -6.735  1.00 55.91           C  
ANISOU   13  CG2 ILE A 105     9379   5256   6609   -418   2380   -205
ATOM     14  CD1 ILE A 105     -10.910  13.741  -6.954  1.00 66.90           C  
ANISOU   14  CD1 ILE A 105    10651   6696   8071   -449   2378   -255
ATOM     15  H2  ILE A 105     -15.994  14.901  -8.885  1.00 55.77           H  
ATOM     16  HA  ILE A 105     -14.998  16.008  -7.315  1.00 63.50           H  
ATOM     17  HB  ILE A 105     -12.982  15.251  -6.354  1.00 62.96           H  
ATOM     18 HG13 ILE A 105     -11.490  15.166  -8.439  1.00 70.46           H  
ATOM     19 HG12 ILE A 105     -12.128  13.567  -8.701  1.00 70.46           H  
ATOM     20 HG21 ILE A 105     -13.436  12.901  -6.017  1.00 55.91           H  
ATOM     21 HG22 ILE A 105     -14.960  13.746  -6.239  1.00 55.91           H  
ATOM     22 HG23 ILE A 105     -14.285  12.788  -7.551  1.00 55.91           H  
ATOM     23 HD11 ILE A 105      -9.934  13.667  -7.431  1.00 66.90           H  
ATOM     24 HD12 ILE A 105     -10.798  14.373  -6.073  1.00 66.90           H  
ATOM     25 HD13 ILE A 105     -11.184  12.739  -6.624  1.00 66.90           H  
ATOM     26  N   ASN A 106     -12.943  17.714  -7.520  1.00 74.32           N  
ANISOU   26  N   ASN A 106    11636   7464   9139   -685   2744   -416
ATOM     27  CA  ASN A 106     -12.124  18.900  -7.815  1.00 73.09           C  
ANISOU   27  CA  ASN A 106    11456   7278   9036   -744   2836   -473
ATOM     28  C   ASN A 106     -10.680  18.761  -7.293  1.00 79.01           C  
ANISOU   28  C   ASN A 106    12109   8086   9824   -746   2788   -499
ATOM     29  O   ASN A 106      -9.803  19.474  -7.782  1.00 85.23           O  
ANISOU   29  O   ASN A 106    12825   8897  10660   -772   2819   -570
ATOM     30  CB  ASN A 106     -12.825  20.208  -7.346  1.00 70.47           C  
ANISOU   30  CB  ASN A 106    11074   6923   8778   -848   2939   -560
ATOM     31  CG  ASN A 106     -12.594  20.650  -5.891  1.00 76.03           C  
ANISOU   31  CG  ASN A 106    11630   7688   9571   -926   2943   -655
ATOM     32  OD1 ASN A 106     -12.427  19.827  -4.993  1.00 74.45           O  
ANISOU   32  OD1 ASN A 106    11332   7591   9366   -885   2824   -669
ATOM     33  ND2 ASN A 106     -12.590  21.964  -5.655  1.00 86.65           N  
ANISOU   33  ND2 ASN A 106    12918   9021  10984  -1001   3032   -745
ATOM     34  H   ASN A 106     -13.023  17.447  -6.548  1.00 74.32           H  
ATOM     35  HA  ASN A 106     -11.954  19.014  -8.888  1.00 73.09           H  
ATOM     36  HB3 ASN A 106     -13.897  20.156  -7.541  1.00 70.47           H  
ATOM     37  HB2 ASN A 106     -12.453  21.017  -7.976  1.00 70.47           H  
ATOM     38 HD22 ASN A 106     -12.450  22.314  -4.718  1.00 86.65           H  
ATOM     39 HD21 ASN A 106     -12.740  22.621  -6.407  1.00 86.65           H  
ATOM     40  N   PHE A 107     -10.467  17.873  -6.307  1.00 70.63           N  
ANISOU   40  N   PHE A 107    11010   7097   8730   -682   2664   -462
ATOM     41  CA  PHE A 107      -9.173  17.618  -5.682  1.00 66.66           C  
ANISOU   41  CA  PHE A 107    10362   6723   8243   -629   2544   -512
ATOM     42  C   PHE A 107      -8.212  16.884  -6.633  1.00 65.19           C  
ANISOU   42  C   PHE A 107    10240   6522   8006   -554   2506   -447
ATOM     43  O   PHE A 107      -8.637  15.971  -7.340  1.00 64.88           O  
ANISOU   43  O   PHE A 107    10343   6407   7901   -519   2518   -351
ATOM     44  CB  PHE A 107      -9.407  16.894  -4.336  1.00 59.00           C  
ANISOU   44  CB  PHE A 107     9300   5855   7263   -596   2424   -519
ATOM     45  CG  PHE A 107      -8.169  16.348  -3.646  1.00 55.56           C  
ANISOU   45  CG  PHE A 107     8705   5563   6841   -545   2303   -577
ATOM     46  CD1 PHE A 107      -7.271  17.218  -2.993  1.00 55.98           C  
ANISOU   46  CD1 PHE A 107     8624   5696   6949   -575   2307   -687
ATOM     47  CD2 PHE A 107      -7.823  14.989  -3.790  1.00 47.21           C  
ANISOU   47  CD2 PHE A 107     7635   4564   5737   -465   2186   -524
ATOM     48  CE1 PHE A 107      -6.093  16.717  -2.455  1.00 50.08           C  
ANISOU   48  CE1 PHE A 107     7739   5087   6204   -518   2196   -738
ATOM     49  CE2 PHE A 107      -6.659  14.503  -3.217  1.00 48.61           C  
ANISOU   49  CE2 PHE A 107     7673   4875   5922   -415   2080   -576
ATOM     50  CZ  PHE A 107      -5.798  15.364  -2.549  1.00 49.97           C  
ANISOU   50  CZ  PHE A 107     7718   5128   6142   -438   2084   -680
ATOM     51  H   PHE A 107     -11.240  17.330  -5.953  1.00 70.63           H  
ATOM     52  HA  PHE A 107      -8.724  18.586  -5.450  1.00 66.66           H  
ATOM     53  HB3 PHE A 107     -10.120  16.078  -4.465  1.00 59.00           H  
ATOM     54  HB2 PHE A 107      -9.884  17.591  -3.645  1.00 59.00           H  
ATOM     55  HD1 PHE A 107      -7.490  18.273  -2.918  1.00 55.98           H  
ATOM     56  HD2 PHE A 107      -8.457  14.325  -4.353  1.00 47.21           H  
ATOM     57  HE1 PHE A 107      -5.394  17.381  -1.970  1.00 50.08           H  
ATOM     58  HE2 PHE A 107      -6.412  13.458  -3.321  1.00 48.61           H  
ATOM     59  HZ  PHE A 107      -4.882  14.985  -2.127  1.00 49.97           H  
ATOM     60  N   ASP A 108      -6.936  17.306  -6.629  1.00 61.35           N  
ANISOU   60  N   ASP A 108     9647   6114   7548   -524   2455   -505
ATOM     61  CA  ASP A 108      -5.877  16.738  -7.460  1.00 54.75           C  
ANISOU   61  CA  ASP A 108     8857   5276   6671   -453   2414   -459
ATOM     62  C   ASP A 108      -5.494  15.335  -6.952  1.00 56.67           C  
ANISOU   62  C   ASP A 108     9082   5580   6869   -384   2289   -404
ATOM     63  O   ASP A 108      -4.980  15.210  -5.842  1.00 62.74           O  
ANISOU   63  O   ASP A 108     9719   6458   7662   -360   2197   -452
ATOM     64  CB  ASP A 108      -4.655  17.691  -7.526  1.00 57.29           C  
ANISOU   64  CB  ASP A 108     9069   5656   7041   -442   2405   -545
ATOM     65  CG  ASP A 108      -3.488  17.282  -8.447  1.00 64.54           C  
ANISOU   65  CG  ASP A 108    10046   6554   7924   -377   2387   -508
ATOM     66  OD1 ASP A 108      -3.693  16.453  -9.362  1.00 70.23           O  
ANISOU   66  OD1 ASP A 108    10881   7226   8576   -339   2370   -418
ATOM     67  OD2 ASP A 108      -2.413  17.898  -8.283  1.00 66.41           O1-
ANISOU   67  OD2 ASP A 108    10211   6824   8198   -360   2387   -576
ATOM     68  H   ASP A 108      -6.661  18.057  -6.014  1.00 61.35           H  
ATOM     69  HA  ASP A 108      -6.280  16.647  -8.472  1.00 54.75           H  
ATOM     70  HB3 ASP A 108      -4.275  17.849  -6.516  1.00 57.29           H  
ATOM     71  HB2 ASP A 108      -4.999  18.673  -7.851  1.00 57.29           H  
ATOM     72  N   THR A 109      -5.727  14.320  -7.798  1.00 59.08           N  
ANISOU   72  N   THR A 109     9519   5822   7105   -347   2282   -308
ATOM     73  CA  THR A 109      -5.422  12.911  -7.536  1.00 60.46           C  
ANISOU   73  CA  THR A 109     9685   6048   7238   -285   2168   -254
ATOM     74  C   THR A 109      -3.910  12.572  -7.555  1.00 56.24           C  
ANISOU   74  C   THR A 109     9105   5570   6692   -223   2092   -256
ATOM     75  O   THR A 109      -3.552  11.451  -7.191  1.00 59.50           O  
ANISOU   75  O   THR A 109     9543   6005   7061   -170   2011   -200
ATOM     76  CB  THR A 109      -6.154  11.994  -8.557  1.00 60.52           C  
ANISOU   76  CB  THR A 109     9857   5967   7171   -265   2190   -153
ATOM     77  OG1 THR A 109      -5.607  12.087  -9.861  1.00 69.67           O  
ANISOU   77  OG1 THR A 109    11118   7061   8294   -252   2252   -135
ATOM     78  CG2 THR A 109      -7.670  12.232  -8.626  1.00 58.58           C  
ANISOU   78  CG2 THR A 109     9620   5704   6935   -301   2219   -164
ATOM     79  H   THR A 109      -6.138  14.515  -8.700  1.00 59.08           H  
ATOM     80  HA  THR A 109      -5.787  12.675  -6.536  1.00 60.46           H  
ATOM     81  HB  THR A 109      -6.018  10.960  -8.245  1.00 60.52           H  
ATOM     82  HG1 THR A 109      -4.696  11.788  -9.836  1.00 69.67           H  
ATOM     83 HG21 THR A 109      -8.147  11.520  -9.299  1.00 58.58           H  
ATOM     84 HG22 THR A 109      -8.126  12.107  -7.644  1.00 58.58           H  
ATOM     85 HG23 THR A 109      -7.911  13.234  -8.982  1.00 58.58           H  
ATOM     86  N   SER A 110      -3.050  13.529  -7.943  1.00 58.06           N  
ANISOU   86  N   SER A 110     9269   5825   6967   -229   2118   -324
ATOM     87  CA  SER A 110      -1.594  13.388  -7.899  1.00 55.17           C  
ANISOU   87  CA  SER A 110     8859   5509   6595   -169   2053   -334
ATOM     88  C   SER A 110      -0.997  13.764  -6.527  1.00 57.88           C  
ANISOU   88  C   SER A 110     9036   5958   6996   -163   2002   -422
ATOM     89  O   SER A 110       0.116  13.325  -6.239  1.00 66.52           O  
ANISOU   89  O   SER A 110    10081   7100   8094   -111   1947   -440
ATOM     90  CB  SER A 110      -0.959  14.246  -9.010  1.00 60.52           C  
ANISOU   90  CB  SER A 110     9611   6118   7267   -164   2128   -343
ATOM     91  OG  SER A 110      -1.354  13.779 -10.285  1.00 74.21           O  
ANISOU   91  OG  SER A 110    11502   7761   8934   -161   2177   -268
ATOM     92  H   SER A 110      -3.404  14.426  -8.253  1.00 58.06           H  
ATOM     93  HA  SER A 110      -1.324  12.347  -8.090  1.00 55.17           H  
ATOM     94  HB3 SER A 110       0.129  14.193  -8.960  1.00 60.52           H  
ATOM     95  HB2 SER A 110      -1.225  15.297  -8.905  1.00 60.52           H  
ATOM     96  HG  SER A 110      -2.233  14.120 -10.468  1.00 74.21           H  
ATOM     97  N   LEU A 111      -1.718  14.555  -5.706  1.00 59.73           N  
ANISOU   97  N   LEU A 111     9187   6234   7273   -213   2018   -483
ATOM     98  CA  LEU A 111      -1.245  15.042  -4.403  1.00 54.04           C  
ANISOU   98  CA  LEU A 111     8302   5637   6595   -203   1962   -577
ATOM     99  C   LEU A 111      -1.078  13.984  -3.286  1.00 50.50           C  
ANISOU   99  C   LEU A 111     7766   5298   6123   -165   1846   -571
ATOM    100  O   LEU A 111      -0.079  14.083  -2.570  1.00 51.25           O  
ANISOU  100  O   LEU A 111     7747   5506   6220   -115   1767   -615
ATOM    101  CB  LEU A 111      -2.108  16.230  -3.913  1.00 50.96           C  
ANISOU  101  CB  LEU A 111     7852   5255   6257   -276   2035   -663
ATOM    102  CG  LEU A 111      -1.739  17.589  -4.544  1.00 53.12           C  
ANISOU  102  CG  LEU A 111     8110   5499   6576   -297   2113   -731
ATOM    103  CD1 LEU A 111      -2.773  18.670  -4.171  1.00 52.48           C  
ANISOU  103  CD1 LEU A 111     7921   5472   6547   -361   2150   -835
ATOM    104  CD2 LEU A 111      -0.300  18.031  -4.199  1.00 59.36           C  
ANISOU  104  CD2 LEU A 111     8842   6345   7368   -221   2054   -757
ATOM    105  H   LEU A 111      -2.631  14.877  -5.998  1.00 59.73           H  
ATOM    106  HA  LEU A 111      -0.236  15.416  -4.581  1.00 54.04           H  
ATOM    107  HB3 LEU A 111      -2.025  16.335  -2.832  1.00 50.96           H  
ATOM    108  HB2 LEU A 111      -3.159  16.012  -4.098  1.00 50.96           H  
ATOM    109  HG  LEU A 111      -1.794  17.461  -5.625  1.00 53.12           H  
ATOM    110 HD11 LEU A 111      -3.027  19.278  -5.039  1.00 52.48           H  
ATOM    111 HD12 LEU A 111      -3.703  18.238  -3.798  1.00 52.48           H  
ATOM    112 HD13 LEU A 111      -2.408  19.344  -3.396  1.00 52.48           H  
ATOM    113 HD21 LEU A 111      -0.243  19.075  -3.893  1.00 59.36           H  
ATOM    114 HD22 LEU A 111       0.125  17.437  -3.389  1.00 59.36           H  
ATOM    115 HD23 LEU A 111       0.354  17.918  -5.064  1.00 59.36           H  
ATOM    116  N   PRO A 112      -1.970  12.969  -3.159  1.00 50.07           N  
ANISOU  116  N   PRO A 112     7757   5226   6043   -183   1831   -522
ATOM    117  CA  PRO A 112      -1.738  11.848  -2.226  1.00 46.65           C  
ANISOU  117  CA  PRO A 112     7240   4902   5582   -138   1714   -515
ATOM    118  C   PRO A 112      -0.576  10.937  -2.655  1.00 42.44           C  
ANISOU  118  C   PRO A 112     6717   4388   5019    -68   1642   -468
ATOM    119  O   PRO A 112       0.168  10.472  -1.795  1.00 31.91           O  
ANISOU  119  O   PRO A 112     5274   3178   3674    -23   1547   -493
ATOM    120  CB  PRO A 112      -3.076  11.087  -2.191  1.00 46.30           C  
ANISOU  120  CB  PRO A 112     7281   4798   5514   -164   1726   -456
ATOM    121  CG  PRO A 112      -4.097  12.044  -2.776  1.00 47.85           C  
ANISOU  121  CG  PRO A 112     7552   4892   5737   -236   1848   -468
ATOM    122  CD  PRO A 112      -3.287  12.851  -3.778  1.00 55.25           C  
ANISOU  122  CD  PRO A 112     8533   5769   6691   -239   1917   -476
ATOM    123  HA  PRO A 112      -1.535  12.261  -1.236  1.00 46.65           H  
ATOM    124  HB3 PRO A 112      -3.348  10.780  -1.181  1.00 46.30           H  
ATOM    125  HB2 PRO A 112      -3.030  10.188  -2.807  1.00 46.30           H  
ATOM    126  HG3 PRO A 112      -4.450  12.703  -1.984  1.00 47.85           H  
ATOM    127  HG2 PRO A 112      -4.962  11.545  -3.214  1.00 47.85           H  
ATOM    128  HD2 PRO A 112      -3.185  12.304  -4.713  1.00 55.25           H  
ATOM    129  HD3 PRO A 112      -3.762  13.807  -3.985  1.00 55.25           H  
ATOM    130  N   THR A 113      -0.428  10.736  -3.976  1.00 53.35           N  
ANISOU  130  N   THR A 113     8227   5661   6384    -56   1688   -404
ATOM    131  CA  THR A 113       0.642   9.951  -4.597  1.00 49.39           C  
ANISOU  131  CA  THR A 113     7754   5161   5851      5   1629   -354
ATOM    132  C   THR A 113       2.036  10.616  -4.469  1.00 46.10           C  
ANISOU  132  C   THR A 113     7262   4795   5460     43   1615   -408
ATOM    133  O   THR A 113       3.042   9.907  -4.474  1.00 37.30           O  
ANISOU  133  O   THR A 113     6148   3700   4326     96   1558   -379
ATOM    134  CB  THR A 113       0.333   9.702  -6.102  1.00 50.35           C  
ANISOU  134  CB  THR A 113     8046   5157   5927      7   1681   -269
ATOM    135  OG1 THR A 113      -0.946   9.105  -6.233  1.00 61.55           O  
ANISOU  135  OG1 THR A 113     9511   6514   7361     -5   1765   -294
ATOM    136  CG2 THR A 113       1.332   8.796  -6.846  1.00 51.36           C  
ANISOU  136  CG2 THR A 113     8262   5222   6032    -31   1720   -222
ATOM    137  H   THR A 113      -1.071  11.184  -4.612  1.00 53.35           H  
ATOM    138  HA  THR A 113       0.689   8.987  -4.087  1.00 49.39           H  
ATOM    139  HB  THR A 113       0.286  10.658  -6.625  1.00 50.35           H  
ATOM    140  HG1 THR A 113      -1.608   9.720  -5.909  1.00 61.55           H  
ATOM    141 HG21 THR A 113       0.978   8.570  -7.852  1.00 51.36           H  
ATOM    142 HG22 THR A 113       2.309   9.267  -6.954  1.00 51.36           H  
ATOM    143 HG23 THR A 113       1.470   7.849  -6.324  1.00 51.36           H  
ATOM    144  N   SER A 114       2.066  11.952  -4.310  1.00 47.18           N  
ANISOU  144  N   SER A 114     7333   4952   5640     18   1665   -488
ATOM    145  CA  SER A 114       3.276  12.748  -4.093  1.00 45.04           C  
ANISOU  145  CA  SER A 114     6982   4735   5395     62   1650   -549
ATOM    146  C   SER A 114       3.824  12.666  -2.655  1.00 41.83           C  
ANISOU  146  C   SER A 114     6415   4491   4989    101   1563   -611
ATOM    147  O   SER A 114       5.019  12.897  -2.476  1.00 39.29           O  
ANISOU  147  O   SER A 114     6025   4229   4673    157   1532   -649
ATOM    148  CB  SER A 114       2.994  14.216  -4.471  1.00 49.10           C  
ANISOU  148  CB  SER A 114     7501   5200   5954     24   1744   -614
ATOM    149  OG  SER A 114       2.911  14.358  -5.873  1.00 57.41           O  
ANISOU  149  OG  SER A 114     8695   6121   6996     -3   1827   -564
ATOM    150  H   SER A 114       1.196  12.467  -4.322  1.00 47.18           H  
ATOM    151  HA  SER A 114       4.063  12.369  -4.749  1.00 45.04           H  
ATOM    152  HB3 SER A 114       3.799  14.868  -4.127  1.00 49.10           H  
ATOM    153  HB2 SER A 114       2.077  14.581  -4.010  1.00 49.10           H  
ATOM    154  HG  SER A 114       2.088  13.957  -6.171  1.00 57.41           H  
ATOM    155  N   HIS A 115       2.959  12.348  -1.672  1.00 36.38           N  
ANISOU  155  N   HIS A 115     5659   3880   4282     79   1525   -626
ATOM    156  CA  HIS A 115       3.261  12.215  -0.237  1.00 36.42           C  
ANISOU  156  CA  HIS A 115     5502   4072   4263    120   1440   -688
ATOM    157  C   HIS A 115       3.945  13.462   0.365  1.00 35.64           C  
ANISOU  157  C   HIS A 115     5304   4055   4181    146   1454   -777
ATOM    158  O   HIS A 115       5.002  13.350   0.986  1.00 35.33           O  
ANISOU  158  O   HIS A 115     5175   4133   4115    221   1396   -801
ATOM    159  CB  HIS A 115       4.039  10.907   0.053  1.00 35.22           C  
ANISOU  159  CB  HIS A 115     5323   3990   4070    185   1350   -641
ATOM    160  CG  HIS A 115       3.368   9.647  -0.436  1.00 33.60           C  
ANISOU  160  CG  HIS A 115     5199   3724   3844    165   1326   -563
ATOM    161  ND1 HIS A 115       2.245   9.101   0.195  1.00 34.70           N  
ANISOU  161  ND1 HIS A 115     5264   3966   3955    156   1272   -577
ATOM    162  CD2 HIS A 115       3.700   8.855  -1.515  1.00 38.49           C  
ANISOU  162  CD2 HIS A 115     5966   4198   4460    158   1350   -473
ATOM    163  CE1 HIS A 115       1.928   8.039  -0.533  1.00 36.37           C  
ANISOU  163  CE1 HIS A 115     5574   4090   4156    144   1262   -501
ATOM    164  NE2 HIS A 115       2.757   7.844  -1.557  1.00 35.73           N  
ANISOU  164  NE2 HIS A 115     5630   3860   4084    147   1308   -434
ATOM    165  H   HIS A 115       1.999  12.158  -1.923  1.00 36.38           H  
ATOM    166  HA  HIS A 115       2.291  12.138   0.253  1.00 36.42           H  
ATOM    167  HB3 HIS A 115       4.195  10.799   1.126  1.00 35.22           H  
ATOM    168  HB2 HIS A 115       5.033  10.952  -0.391  1.00 35.22           H  
ATOM    169  HD2 HIS A 115       4.490   8.938  -2.245  1.00 38.49           H  
ATOM    170  HE1 HIS A 115       1.084   7.400  -0.322  1.00 36.37           H  
ATOM    171  HE2 HIS A 115       2.699   7.102  -2.240  1.00 35.73           H  
ATOM    172  N   THR A 116       3.327  14.635   0.144  1.00 37.66           N  
ANISOU  172  N   THR A 116     5579   4251   4479     85   1537   -825
ATOM    173  CA  THR A 116       3.848  15.961   0.505  1.00 36.14           C  
ANISOU  173  CA  THR A 116     5303   4119   4308    103   1560   -914
ATOM    174  C   THR A 116       3.998  16.219   2.025  1.00 29.39           C  
ANISOU  174  C   THR A 116     4291   3467   3410    136   1498   -983
ATOM    175  O   THR A 116       4.711  17.150   2.399  1.00 40.49           O  
ANISOU  175  O   THR A 116     5616   4955   4814    176   1501  -1048
ATOM    176  CB  THR A 116       2.964  17.086  -0.105  1.00 40.43           C  
ANISOU  176  CB  THR A 116     5913   4538   4911     18   1674   -947
ATOM    177  OG1 THR A 116       1.727  17.243   0.570  1.00 42.34           O  
ANISOU  177  OG1 THR A 116     6228   4703   5156    -59   1715   -906
ATOM    178  CG2 THR A 116       2.693  16.912  -1.609  1.00 43.34           C  
ANISOU  178  CG2 THR A 116     6386   4771   5310     29   1733   -917
ATOM    179  H   THR A 116       2.457  14.641  -0.369  1.00 37.66           H  
ATOM    180  HA  THR A 116       4.847  16.042   0.071  1.00 36.14           H  
ATOM    181  HB  THR A 116       3.498  18.030   0.015  1.00 40.43           H  
ATOM    182  HG1 THR A 116       1.900  17.550   1.463  1.00 42.34           H  
ATOM    183 HG21 THR A 116       2.172  17.780  -2.012  1.00 43.34           H  
ATOM    184 HG22 THR A 116       3.625  16.802  -2.164  1.00 43.34           H  
ATOM    185 HG23 THR A 116       2.077  16.037  -1.815  1.00 43.34           H  
ATOM    186  N   TYR A 117       3.365  15.380   2.864  1.00 33.37           N  
ANISOU  186  N   TYR A 117     4750   4059   3870    128   1444   -965
ATOM    187  CA  TYR A 117       3.490  15.362   4.326  1.00 30.46           C  
ANISOU  187  CA  TYR A 117     4233   3904   3435    178   1378  -1007
ATOM    188  C   TYR A 117       4.887  14.927   4.828  1.00 34.31           C  
ANISOU  188  C   TYR A 117     4652   4529   3854    300   1306   -977
ATOM    189  O   TYR A 117       5.235  15.261   5.961  1.00 30.46           O  
ANISOU  189  O   TYR A 117     4060   4213   3300    362   1275   -984
ATOM    190  CB  TYR A 117       2.365  14.476   4.906  1.00 31.05           C  
ANISOU  190  CB  TYR A 117     4281   4042   3475    148   1336   -985
ATOM    191  CG  TYR A 117       2.402  13.019   4.472  1.00 23.74           C  
ANISOU  191  CG  TYR A 117     3411   3086   2525    174   1283   -904
ATOM    192  CD1 TYR A 117       1.706  12.596   3.320  1.00 25.85           C  
ANISOU  192  CD1 TYR A 117     3814   3164   2843    108   1330   -855
ATOM    193  CD2 TYR A 117       3.157  12.087   5.209  1.00 28.00           C  
ANISOU  193  CD2 TYR A 117     3870   3783   2984    265   1194   -865
ATOM    194  CE1 TYR A 117       1.774  11.250   2.907  1.00 31.61           C  
ANISOU  194  CE1 TYR A 117     4598   3859   3552    127   1285   -781
ATOM    195  CE2 TYR A 117       3.227  10.746   4.795  1.00 30.56           C  
ANISOU  195  CE2 TYR A 117     4233   4084   3294    276   1147   -803
ATOM    196  CZ  TYR A 117       2.543  10.325   3.641  1.00 32.04           C  
ANISOU  196  CZ  TYR A 117     4558   4074   3542    204   1191   -766
ATOM    197  OH  TYR A 117       2.634   9.027   3.233  1.00 33.33           O  
ANISOU  197  OH  TYR A 117     4771   4199   3692    213   1149   -700
ATOM    198  H   TYR A 117       2.802  14.640   2.471  1.00 33.37           H  
ATOM    199  HA  TYR A 117       3.326  16.382   4.680  1.00 30.46           H  
ATOM    200  HB3 TYR A 117       1.395  14.894   4.634  1.00 31.05           H  
ATOM    201  HB2 TYR A 117       2.396  14.509   5.997  1.00 31.05           H  
ATOM    202  HD1 TYR A 117       1.120  13.300   2.748  1.00 25.85           H  
ATOM    203  HD2 TYR A 117       3.708  12.407   6.079  1.00 28.00           H  
ATOM    204  HE1 TYR A 117       1.235  10.934   2.027  1.00 31.61           H  
ATOM    205  HE2 TYR A 117       3.824  10.051   5.360  1.00 30.56           H  
ATOM    206  HH  TYR A 117       2.267   8.890   2.354  1.00 33.33           H  
ATOM    207  N   LEU A 118       5.669  14.226   3.984  1.00 31.45           N  
ANISOU  207  N   LEU A 118     4358   4082   3508    329   1295   -930
ATOM    208  CA  LEU A 118       7.075  13.877   4.225  1.00 31.55           C  
ANISOU  208  CA  LEU A 118     4307   4213   3468    434   1237   -906
ATOM    209  C   LEU A 118       8.044  15.048   3.941  1.00 35.14           C  
ANISOU  209  C   LEU A 118     4748   4655   3949    484   1273   -951
ATOM    210  O   LEU A 118       9.235  14.905   4.209  1.00 47.02           O  
ANISOU  210  O   LEU A 118     6202   6242   5422    569   1237   -936
ATOM    211  CB  LEU A 118       7.465  12.656   3.354  1.00 27.87           C  
ANISOU  211  CB  LEU A 118     3924   3642   3023    422   1214   -837
ATOM    212  CG  LEU A 118       6.731  11.338   3.686  1.00 33.59           C  
ANISOU  212  CG  LEU A 118     4622   4445   3696    413   1150   -789
ATOM    213  CD1 LEU A 118       7.033  10.254   2.626  1.00 35.47           C  
ANISOU  213  CD1 LEU A 118     4984   4521   3972    388   1150   -712
ATOM    214  CD2 LEU A 118       7.022  10.849   5.122  1.00 42.59           C  
ANISOU  214  CD2 LEU A 118     5593   5868   4721    508   1073   -783
ATOM    215  H   LEU A 118       5.307  13.975   3.073  1.00 31.45           H  
ATOM    216  HA  LEU A 118       7.196  13.619   5.278  1.00 31.55           H  
ATOM    217  HB3 LEU A 118       8.536  12.470   3.441  1.00 27.87           H  
ATOM    218  HB2 LEU A 118       7.294  12.911   2.307  1.00 27.87           H  
ATOM    219  HG  LEU A 118       5.662  11.538   3.616  1.00 33.59           H  
ATOM    220 HD11 LEU A 118       6.107   9.858   2.210  1.00 35.47           H  
ATOM    221 HD12 LEU A 118       7.611  10.645   1.789  1.00 35.47           H  
ATOM    222 HD13 LEU A 118       7.594   9.409   3.026  1.00 35.47           H  
ATOM    223 HD21 LEU A 118       7.304   9.798   5.161  1.00 42.59           H  
ATOM    224 HD22 LEU A 118       7.835  11.402   5.591  1.00 42.59           H  
ATOM    225 HD23 LEU A 118       6.143  10.969   5.755  1.00 42.59           H  
ATOM    226  N   GLY A 119       7.532  16.168   3.406  1.00 45.41           N  
ANISOU  226  N   GLY A 119     6084   5860   5311    429   1346  -1010
ATOM    227  CA  GLY A 119       8.304  17.327   2.973  1.00 45.98           C  
ANISOU  227  CA  GLY A 119     6157   5893   5422    469   1386  -1057
ATOM    228  C   GLY A 119       8.194  17.421   1.448  1.00 39.05           C  
ANISOU  228  C   GLY A 119     5418   4785   4634    408   1453  -1043
ATOM    229  O   GLY A 119       8.237  16.410   0.745  1.00 39.54           O  
ANISOU  229  O   GLY A 119     5576   4741   4708    382   1448   -969
ATOM    230  H   GLY A 119       6.538  16.203   3.220  1.00 45.41           H  
ATOM    231  HA3 GLY A 119       9.354  17.264   3.259  1.00 45.98           H  
ATOM    232  HA2 GLY A 119       7.890  18.219   3.444  1.00 45.98           H  
ATOM    233  N   ALA A 120       8.070  18.660   0.947  1.00 43.88           N  
ANISOU  233  N   ALA A 120     6046   5325   5302    387   1522  -1106
ATOM    234  CA  ALA A 120       7.827  18.987  -0.461  1.00 54.62           C  
ANISOU  234  CA  ALA A 120     7535   6486   6733    327   1600  -1090
ATOM    235  C   ALA A 120       9.113  19.215  -1.284  1.00 55.35           C  
ANISOU  235  C   ALA A 120     7659   6516   6854    402   1596  -1088
ATOM    236  O   ALA A 120       9.045  19.869  -2.325  1.00 59.59           O  
ANISOU  236  O   ALA A 120     8289   6910   7444    370   1662  -1088
ATOM    237  CB  ALA A 120       6.894  20.211  -0.509  1.00 50.83           C  
ANISOU  237  CB  ALA A 120     7054   5957   6302    248   1688  -1163
ATOM    238  H   ALA A 120       8.068  19.447   1.579  1.00 43.88           H  
ATOM    239  HA  ALA A 120       7.297  18.157  -0.932  1.00 54.62           H  
ATOM    240  HB1 ALA A 120       6.595  20.449  -1.531  1.00 50.83           H  
ATOM    241  HB2 ALA A 120       5.980  20.027   0.056  1.00 50.83           H  
ATOM    242  HB3 ALA A 120       7.373  21.096  -0.087  1.00 50.83           H  
ATOM    243  N   ASP A 121      10.253  18.676  -0.823  1.00 50.59           N  
ANISOU  243  N   ASP A 121     6980   6023   6217    505   1524  -1085
ATOM    244  CA  ASP A 121      11.552  18.812  -1.477  1.00 58.75           C  
ANISOU  244  CA  ASP A 121     8034   6998   7292    583   1517  -1094
ATOM    245  C   ASP A 121      12.362  17.540  -1.183  1.00 60.60           C  
ANISOU  245  C   ASP A 121     8271   7253   7502    637   1453  -1019
ATOM    246  O   ASP A 121      12.875  17.390  -0.073  1.00 63.31           O  
ANISOU  246  O   ASP A 121     8504   7739   7811    721   1400  -1031
ATOM    247  CB  ASP A 121      12.263  20.131  -1.063  1.00  0.00           C  
ATOM    248  CG  ASP A 121      13.654  20.415  -1.662  1.00  0.00           C  
ATOM    249  OD1 ASP A 121      13.956  19.894  -2.759  1.00  0.00           O  
ATOM    250  OD2 ASP A 121      14.340  21.280  -1.074  1.00  0.00           O1-
ATOM    251  H   ASP A 121      10.232  18.122   0.021  1.00 50.59           H  
ATOM    252  HA  ASP A 121      11.390  18.848  -2.557  1.00 58.75           H  
ATOM    253  HB3 ASP A 121      12.325  20.189   0.023  1.00  0.00           H  
ATOM    254  HB2 ASP A 121      11.622  20.967  -1.344  1.00  0.00           H  
ATOM    255  N   MET A 122      12.440  16.653  -2.187  1.00 55.23           N  
ANISOU  255  N   MET A 122     7715   6436   6832    589   1464   -938
ATOM    256  CA  MET A 122      13.241  15.431  -2.167  1.00 54.53           C  
ANISOU  256  CA  MET A 122     7653   6339   6728    625   1413   -858
ATOM    257  C   MET A 122      14.163  15.384  -3.394  1.00 55.04           C  
ANISOU  257  C   MET A 122     7816   6245   6852    659   1428   -840
ATOM    258  O   MET A 122      13.809  15.887  -4.461  1.00 59.11           O  
ANISOU  258  O   MET A 122     8420   6639   7399    621   1481   -857
ATOM    259  CB  MET A 122      12.329  14.183  -2.156  1.00 46.11           C  
ANISOU  259  CB  MET A 122     6650   5257   5612    555   1399   -776
ATOM    260  CG  MET A 122      11.520  13.990  -0.864  1.00 41.86           C  
ANISOU  260  CG  MET A 122     5996   4895   5013    542   1355   -792
ATOM    261  SD  MET A 122      11.023  12.269  -0.575  1.00 45.12           S  
ANISOU  261  SD  MET A 122     6429   5343   5370    524   1293   -695
ATOM    262  CE  MET A 122      10.239  12.433   1.048  1.00 38.43           C  
ANISOU  262  CE  MET A 122     5409   4742   4452    518   1241   -754
ATOM    263  H   MET A 122      12.002  16.867  -3.071  1.00 55.23           H  
ATOM    264  HA  MET A 122      13.877  15.412  -1.279  1.00 54.53           H  
ATOM    265  HB3 MET A 122      12.934  13.292  -2.321  1.00 46.11           H  
ATOM    266  HB2 MET A 122      11.640  14.228  -3.001  1.00 46.11           H  
ATOM    267  HG3 MET A 122      10.631  14.622  -0.878  1.00 41.86           H  
ATOM    268  HG2 MET A 122      12.109  14.309  -0.007  1.00 41.86           H  
ATOM    269  HE1 MET A 122       9.890  11.461   1.395  1.00 38.43           H  
ATOM    270  HE2 MET A 122      10.946  12.824   1.779  1.00 38.43           H  
ATOM    271  HE3 MET A 122       9.388  13.112   0.989  1.00 38.43           H  
ATOM    272  N   GLU A 123      15.308  14.709  -3.208  1.00 53.65           N  
ANISOU  272  N   GLU A 123     7616   6075   6692    734   1382   -808
ATOM    273  CA  GLU A 123      16.265  14.301  -4.232  1.00 50.75           C  
ANISOU  273  CA  GLU A 123     7349   5552   6383    765   1377   -781
ATOM    274  C   GLU A 123      15.649  13.187  -5.092  1.00 48.49           C  
ANISOU  274  C   GLU A 123     7193   5181   6049    691   1389   -706
ATOM    275  O   GLU A 123      15.661  12.028  -4.675  1.00 48.91           O  
ANISOU  275  O   GLU A 123     7251   5298   6035    637   1381   -650
ATOM    276  CB  GLU A 123      17.554  13.779  -3.551  1.00 53.38           C  
ANISOU  276  CB  GLU A 123     7634   5895   6752    854   1323   -743
ATOM    277  CG  GLU A 123      18.231  14.753  -2.561  1.00 56.57           C  
ANISOU  277  CG  GLU A 123     7908   6373   7213    951   1308   -800
ATOM    278  CD  GLU A 123      19.473  14.179  -1.853  1.00 63.29           C  
ANISOU  278  CD  GLU A 123     8723   7192   8131   1042   1261   -735
ATOM    279  OE1 GLU A 123      20.019  13.149  -2.313  1.00 55.59           O  
ANISOU  279  OE1 GLU A 123     7850   6067   7204   1042   1229   -681
ATOM    280  OE2 GLU A 123      19.864  14.792  -0.836  1.00 76.09           O1-
ANISOU  280  OE2 GLU A 123    10205   8942   9765   1117   1255   -733
ATOM    281  H   GLU A 123      15.487  14.319  -2.291  1.00 53.65           H  
ATOM    282  HA  GLU A 123      16.510  15.161  -4.857  1.00 50.75           H  
ATOM    283  HB3 GLU A 123      18.266  13.513  -4.334  1.00 53.38           H  
ATOM    284  HB2 GLU A 123      17.342  12.853  -3.013  1.00 53.38           H  
ATOM    285  HG3 GLU A 123      17.516  15.056  -1.794  1.00 56.57           H  
ATOM    286  HG2 GLU A 123      18.523  15.662  -3.088  1.00 56.57           H  
ATOM    287  N   GLU A 124      15.107  13.554  -6.264  1.00 52.65           N  
ANISOU  287  N   GLU A 124     7819   5572   6615    698   1398   -712
ATOM    288  CA  GLU A 124      14.542  12.606  -7.223  1.00 51.22           C  
ANISOU  288  CA  GLU A 124     7758   5322   6383    650   1401   -647
ATOM    289  C   GLU A 124      15.656  11.809  -7.916  1.00 59.60           C  
ANISOU  289  C   GLU A 124     8856   6305   7485    708   1337   -626
ATOM    290  O   GLU A 124      16.535  12.403  -8.542  1.00 59.01           O  
ANISOU  290  O   GLU A 124     8732   6182   7508    785   1298   -670
ATOM    291  CB  GLU A 124      13.651  13.350  -8.240  1.00  0.00           C  
ATOM    292  CG  GLU A 124      12.407  14.035  -7.620  1.00  0.00           C  
ATOM    293  CD  GLU A 124      11.326  13.093  -7.052  1.00  0.00           C  
ATOM    294  OE1 GLU A 124      11.245  11.928  -7.501  1.00  0.00           O  
ATOM    295  OE2 GLU A 124      10.568  13.565  -6.175  1.00  0.00           O1-
ATOM    296  H   GLU A 124      15.099  14.527  -6.533  1.00 52.65           H  
ATOM    297  HA  GLU A 124      13.915  11.903  -6.670  1.00 51.22           H  
ATOM    298  HB3 GLU A 124      13.342  12.667  -9.033  1.00  0.00           H  
ATOM    299  HB2 GLU A 124      14.246  14.116  -8.740  1.00  0.00           H  
ATOM    300  HG3 GLU A 124      11.928  14.646  -8.386  1.00  0.00           H  
ATOM    301  HG2 GLU A 124      12.722  14.732  -6.842  1.00  0.00           H  
ATOM    302  N   PHE A 125      15.592  10.478  -7.772  1.00 64.33           N  
ANISOU  302  N   PHE A 125     9537   6885   8022    676   1317   -560
ATOM    303  CA  PHE A 125      16.547   9.533  -8.335  1.00 60.45           C  
ANISOU  303  CA  PHE A 125     9084   6308   7577    722   1247   -549
ATOM    304  C   PHE A 125      15.931   8.909  -9.591  1.00 68.16           C  
ANISOU  304  C   PHE A 125    10176   7229   8492    677   1256   -532
ATOM    305  O   PHE A 125      15.129   7.979  -9.493  1.00 65.84           O  
ANISOU  305  O   PHE A 125     9926   6996   8095    625   1268   -463
ATOM    306  CB  PHE A 125      16.900   8.457  -7.284  1.00 60.66           C  
ANISOU  306  CB  PHE A 125     9071   6399   7578    737   1198   -477
ATOM    307  CG  PHE A 125      17.539   8.937  -5.990  1.00 58.97           C  
ANISOU  307  CG  PHE A 125     8733   6277   7396    783   1196   -474
ATOM    308  CD1 PHE A 125      18.501   9.973  -5.979  1.00 53.53           C  
ANISOU  308  CD1 PHE A 125     7976   5529   6833    863   1173   -527
ATOM    309  CD2 PHE A 125      17.298   8.222  -4.798  1.00 52.33           C  
ANISOU  309  CD2 PHE A 125     7836   5581   6467    755   1205   -418
ATOM    310  CE1 PHE A 125      19.133  10.325  -4.794  1.00 52.50           C  
ANISOU  310  CE1 PHE A 125     7723   5501   6724    919   1175   -520
ATOM    311  CE2 PHE A 125      17.947   8.584  -3.626  1.00 48.77           C  
ANISOU  311  CE2 PHE A 125     7255   5242   6033    805   1202   -422
ATOM    312  CZ  PHE A 125      18.855   9.636  -3.622  1.00 49.55           C  
ANISOU  312  CZ  PHE A 125     7286   5300   6241    890   1195   -470
ATOM    313  H   PHE A 125      14.818  10.072  -7.260  1.00 64.33           H  
ATOM    314  HA  PHE A 125      17.466  10.041  -8.630  1.00 60.45           H  
ATOM    315  HB3 PHE A 125      17.590   7.741  -7.731  1.00 60.66           H  
ATOM    316  HB2 PHE A 125      16.002   7.895  -7.022  1.00 60.66           H  
ATOM    317  HD1 PHE A 125      18.749  10.509  -6.882  1.00 53.53           H  
ATOM    318  HD2 PHE A 125      16.608   7.392  -4.789  1.00 52.33           H  
ATOM    319  HE1 PHE A 125      19.848  11.134  -4.783  1.00 52.50           H  
ATOM    320  HE2 PHE A 125      17.745   8.043  -2.715  1.00 48.77           H  
ATOM    321  HZ  PHE A 125      19.352   9.916  -2.705  1.00 49.55           H  
ATOM    322  N   HIS A 126      16.325   9.452 -10.752  1.00 85.88           N  
ANISOU  322  N   HIS A 126    12470   9356  10803    701   1246   -598
ATOM    323  CA  HIS A 126      15.990   8.921 -12.072  1.00 93.03           C  
ANISOU  323  CA  HIS A 126    13484  10207  11658    673   1243   -591
ATOM    324  C   HIS A 126      17.020   7.858 -12.495  1.00 90.01           C  
ANISOU  324  C   HIS A 126    13109   9725  11365    720   1136   -603
ATOM    325  O   HIS A 126      18.143   7.843 -11.987  1.00 85.58           O  
ANISOU  325  O   HIS A 126    12491   9070  10955    777   1073   -649
ATOM    326  CB  HIS A 126      15.896  10.084 -13.077  1.00 94.91           C  
ANISOU  326  CB  HIS A 126    13767  10374  11921    669   1294   -659
ATOM    327  CG  HIS A 126      14.890  11.141 -12.685  1.00 95.97           C  
ANISOU  327  CG  HIS A 126    13859  10568  12038    638   1382   -672
ATOM    328  ND1 HIS A 126      15.257  12.332 -12.050  1.00 98.22           N  
ANISOU  328  ND1 HIS A 126    14185  10909  12227    568   1458   -622
ATOM    329  CD2 HIS A 126      13.518  11.123 -12.836  1.00 93.12           C  
ANISOU  329  CD2 HIS A 126    13416  10206  11759    668   1397   -736
ATOM    330  CE1 HIS A 126      14.116  12.975 -11.842  1.00 99.87           C  
ANISOU  330  CE1 HIS A 126    14335  11146  12465    550   1517   -658
ATOM    331  NE2 HIS A 126      13.052  12.304 -12.284  1.00 96.72           N  
ANISOU  331  NE2 HIS A 126    13862  10723  12165    611   1483   -729
ATOM    332  H   HIS A 126      16.959  10.238 -10.741  1.00 85.88           H  
ATOM    333  HA  HIS A 126      15.011   8.440 -12.025  1.00 93.03           H  
ATOM    334  HB3 HIS A 126      15.623   9.706 -14.064  1.00 94.91           H  
ATOM    335  HB2 HIS A 126      16.871  10.560 -13.192  1.00 94.91           H  
ATOM    336  HD2 HIS A 126      12.857  10.385 -13.265  1.00 93.12           H  
ATOM    337  HE1 HIS A 126      14.055  13.939 -11.359  1.00 99.87           H  
ATOM    338  HE2 HIS A 126      12.089  12.601 -12.221  1.00 96.72           H  
ATOM    339  N   GLY A 127      16.594   6.961 -13.398  1.00 81.97           N  
ANISOU  339  N   GLY A 127    12155   8713  10275    695   1104   -558
ATOM    340  CA  GLY A 127      17.312   5.730 -13.733  1.00 77.06           C  
ANISOU  340  CA  GLY A 127    11533   7989   9759    726    990   -563
ATOM    341  C   GLY A 127      16.761   4.591 -12.862  1.00 75.76           C  
ANISOU  341  C   GLY A 127    11433   7904   9449    681    990   -497
ATOM    342  O   GLY A 127      16.228   4.829 -11.776  1.00 69.82           O  
ANISOU  342  O   GLY A 127    10729   7248   8550    635   1069   -455
ATOM    343  H   GLY A 127      15.663   7.055 -13.776  1.00 81.97           H  
ATOM    344  HA3 GLY A 127      18.389   5.827 -13.584  1.00 77.06           H  
ATOM    345  HA2 GLY A 127      17.149   5.506 -14.788  1.00 77.06           H  
ATOM    346  N   ARG A 128      16.863   3.348 -13.362  1.00 60.47           N  
ANISOU  346  N   ARG A 128     9495   5914   7566    688    895   -476
ATOM    347  CA  ARG A 128      16.219   2.172 -12.769  1.00 61.08           C  
ANISOU  347  CA  ARG A 128     9645   6067   7497    646    895   -425
ATOM    348  C   ARG A 128      17.138   0.947 -12.856  1.00 61.51           C  
ANISOU  348  C   ARG A 128     9701   6062   7609    644    789   -405
ATOM    349  O   ARG A 128      17.847   0.781 -13.850  1.00 62.51           O  
ANISOU  349  O   ARG A 128     9886   6099   7767    638    730   -432
ATOM    350  CB  ARG A 128      14.864   1.889 -13.470  1.00 30.00           C  
ATOM    351  CG  ARG A 128      13.902   3.092 -13.513  1.00 30.00           C  
ATOM    352  CD  ARG A 128      12.572   2.808 -14.223  1.00 30.00           C  
ATOM    353  NE  ARG A 128      11.683   3.984 -14.159  1.00 30.00           N  
ATOM    354  CZ  ARG A 128      10.628   4.270 -14.945  1.00 30.00           C  
ATOM    355  NH1 ARG A 128      10.229   3.457 -15.935  1.00 30.00           N  
ATOM    356  NH2 ARG A 128       9.954   5.408 -14.732  1.00 30.00           N1+
ATOM    357  H   ARG A 128      17.339   3.191 -14.239  1.00 60.47           H  
ATOM    358  HA  ARG A 128      16.031   2.357 -11.712  1.00 61.08           H  
ATOM    359  HB3 ARG A 128      14.370   1.059 -12.963  1.00 30.00           H  
ATOM    360  HB2 ARG A 128      15.046   1.554 -14.492  1.00 30.00           H  
ATOM    361  HG3 ARG A 128      14.389   3.876 -14.094  1.00 30.00           H  
ATOM    362  HG2 ARG A 128      13.744   3.509 -12.517  1.00 30.00           H  
ATOM    363  HD3 ARG A 128      12.090   1.906 -13.844  1.00 30.00           H  
ATOM    364  HD2 ARG A 128      12.787   2.634 -15.278  1.00 30.00           H  
ATOM    365  HE  ARG A 128      11.932   4.660 -13.452  1.00 30.00           H  
ATOM    366 HH12 ARG A 128       9.437   3.696 -16.514  1.00 30.00           H  
ATOM    367 HH11 ARG A 128      10.726   2.596 -16.111  1.00 30.00           H  
ATOM    368 HH22 ARG A 128       9.161   5.648 -15.310  1.00 30.00           H  
ATOM    369 HH21 ARG A 128      10.237   6.044 -14.000  1.00 30.00           H  
ATOM    370  N   THR A 129      17.062   0.097 -11.821  1.00 58.60           N  
ANISOU  370  N   THR A 129     9264   5743   7257    645    762   -351
ATOM    371  CA  THR A 129      17.701  -1.214 -11.754  1.00 56.83           C  
ANISOU  371  CA  THR A 129     9028   5439   7127    635    650   -315
ATOM    372  C   THR A 129      16.607  -2.285 -11.885  1.00 51.35           C  
ANISOU  372  C   THR A 129     8418   4853   6241    594    672   -296
ATOM    373  O   THR A 129      15.628  -2.253 -11.138  1.00 48.61           O  
ANISOU  373  O   THR A 129     8084   4670   5716    573    752   -250
ATOM    374  CB  THR A 129      18.416  -1.426 -10.390  1.00 54.75           C  
ANISOU  374  CB  THR A 129     8662   5188   6951    646    608   -236
ATOM    375  OG1 THR A 129      19.460  -0.479 -10.273  1.00 58.88           O  
ANISOU  375  OG1 THR A 129     9112   5686   7575    692    637   -247
ATOM    376  CG2 THR A 129      19.029  -2.825 -10.179  1.00 58.55           C  
ANISOU  376  CG2 THR A 129     9098   5484   7665    625    446   -148
ATOM    377  H   THR A 129      16.439   0.306 -11.049  1.00 58.60           H  
ATOM    378  HA  THR A 129      18.429  -1.335 -12.560  1.00 56.83           H  
ATOM    379  HB  THR A 129      17.719  -1.229  -9.573  1.00 54.75           H  
ATOM    380  HG1 THR A 129      19.067   0.397 -10.251  1.00 58.88           H  
ATOM    381 HG21 THR A 129      19.611  -2.864  -9.259  1.00 58.55           H  
ATOM    382 HG22 THR A 129      18.266  -3.600 -10.102  1.00 58.55           H  
ATOM    383 HG23 THR A 129      19.694  -3.093 -11.001  1.00 58.55           H  
ATOM    384  N   LEU A 130      16.807  -3.219 -12.826  1.00 53.56           N  
ANISOU  384  N   LEU A 130     8751   5027   6574    582    594   -320
ATOM    385  CA  LEU A 130      15.913  -4.348 -13.053  1.00 47.21           C  
ANISOU  385  CA  LEU A 130     8025   4307   5606    548    589   -298
ATOM    386  C   LEU A 130      16.795  -5.583 -13.262  1.00 45.46           C  
ANISOU  386  C   LEU A 130     7775   3950   5546    528    454   -282
ATOM    387  O   LEU A 130      17.477  -5.683 -14.283  1.00 43.44           O  
ANISOU  387  O   LEU A 130     7498   3507   5502    533    375   -303
ATOM    388  CB  LEU A 130      14.969  -4.045 -14.248  1.00 42.18           C  
ANISOU  388  CB  LEU A 130     7487   3668   4872    550    631   -334
ATOM    389  CG  LEU A 130      13.518  -4.520 -14.017  1.00 51.91           C  
ANISOU  389  CG  LEU A 130     8760   5044   5920    537    748   -280
ATOM    390  CD1 LEU A 130      12.830  -3.724 -12.885  1.00 54.88           C  
ANISOU  390  CD1 LEU A 130     9220   5370   6263    545    788   -313
ATOM    391  CD2 LEU A 130      12.697  -4.498 -15.323  1.00 54.15           C  
ANISOU  391  CD2 LEU A 130     9068   5445   6060    504    745   -195
ATOM    392  H   LEU A 130      17.635  -3.189 -13.404  1.00 53.56           H  
ATOM    393  HA  LEU A 130      15.316  -4.523 -12.155  1.00 47.21           H  
ATOM    394  HB3 LEU A 130      15.365  -4.495 -15.160  1.00 42.18           H  
ATOM    395  HB2 LEU A 130      14.945  -2.974 -14.453  1.00 42.18           H  
ATOM    396  HG  LEU A 130      13.570  -5.564 -13.708  1.00 51.91           H  
ATOM    397 HD11 LEU A 130      11.787  -3.494 -13.103  1.00 54.88           H  
ATOM    398 HD12 LEU A 130      12.844  -4.291 -11.955  1.00 54.88           H  
ATOM    399 HD13 LEU A 130      13.335  -2.778 -12.688  1.00 54.88           H  
ATOM    400 HD21 LEU A 130      12.233  -5.468 -15.503  1.00 54.15           H  
ATOM    401 HD22 LEU A 130      11.898  -3.755 -15.305  1.00 54.15           H  
ATOM    402 HD23 LEU A 130      13.314  -4.272 -16.194  1.00 54.15           H  
ATOM    403  N   HIS A 131      16.787  -6.479 -12.264  1.00 43.79           N  
ANISOU  403  N   HIS A 131     7556   3822   5262    494    422   -225
ATOM    404  CA  HIS A 131      17.532  -7.738 -12.261  1.00 46.35           C  
ANISOU  404  CA  HIS A 131     7843   4012   5754    451    287   -168
ATOM    405  C   HIS A 131      16.911  -8.761 -13.227  1.00 49.85           C  
ANISOU  405  C   HIS A 131     8385   4453   6103    429    254   -213
ATOM    406  O   HIS A 131      15.708  -8.714 -13.478  1.00 51.25           O  
ANISOU  406  O   HIS A 131     8653   4769   6051    443    332   -249
ATOM    407  CB  HIS A 131      17.562  -8.294 -10.823  1.00 44.53           C  
ANISOU  407  CB  HIS A 131     7547   3867   5507    415    259    -64
ATOM    408  CG  HIS A 131      18.104  -7.351  -9.773  1.00 44.53           C  
ANISOU  408  CG  HIS A 131     7445   3883   5592    442    289      1
ATOM    409  ND1 HIS A 131      17.309  -6.833  -8.743  1.00 46.46           N  
ANISOU  409  ND1 HIS A 131     7599   3948   6104    458    229     70
ATOM    410  CD2 HIS A 131      19.387  -6.866  -9.626  1.00 44.96           C  
ANISOU  410  CD2 HIS A 131     7468   4110   5504    459    372     20
ATOM    411  CE1 HIS A 131      18.130  -6.081  -8.022  1.00 44.20           C  
ANISOU  411  CE1 HIS A 131     7234   3728   5831    486    263    134
ATOM    412  NE2 HIS A 131      19.375  -6.064  -8.497  1.00 46.53           N  
ANISOU  412  NE2 HIS A 131     7561   4236   5881    488    355     99
ATOM    413  H   HIS A 131      16.185  -6.327 -11.467  1.00 43.79           H  
ATOM    414  HA  HIS A 131      18.556  -7.532 -12.579  1.00 46.35           H  
ATOM    415  HB3 HIS A 131      18.154  -9.210 -10.787  1.00 44.53           H  
ATOM    416  HB2 HIS A 131      16.551  -8.573 -10.525  1.00 44.53           H  
ATOM    417  HD2 HIS A 131      20.284  -7.033 -10.205  1.00 44.96           H  
ATOM    418  HE1 HIS A 131      17.822  -5.538  -7.139  1.00 44.20           H  
ATOM    419  HE2 HIS A 131      20.158  -5.566  -8.099  1.00 46.53           H  
ATOM    420  N   ASP A 132      17.738  -9.685 -13.738  1.00 45.95           N  
ANISOU  420  N   ASP A 132     7863   3783   5814    389    135   -174
ATOM    421  CA  ASP A 132      17.297 -10.771 -14.622  1.00 44.54           C  
ANISOU  421  CA  ASP A 132     7769   3587   5567    368     92   -218
ATOM    422  C   ASP A 132      16.441 -11.805 -13.869  1.00 39.10           C  
ANISOU  422  C   ASP A 132     7115   3052   4691    329     78   -185
ATOM    423  O   ASP A 132      16.622 -12.000 -12.667  1.00 39.49           O  
ANISOU  423  O   ASP A 132     7104   3180   4722    303     78   -112
ATOM    424  CB  ASP A 132      18.479 -11.483 -15.332  1.00 49.29           C  
ANISOU  424  CB  ASP A 132     8322   3949   6458    329    -17   -173
ATOM    425  CG  ASP A 132      19.424 -10.590 -16.159  1.00 53.12           C  
ANISOU  425  CG  ASP A 132     8789   4278   7117    370      0   -224
ATOM    426  OD1 ASP A 132      18.997  -9.498 -16.598  1.00 51.98           O  
ANISOU  426  OD1 ASP A 132     8561   3930   7259    344    -58   -140
ATOM    427  OD2 ASP A 132      20.532 -11.087 -16.458  1.00 54.68           O1-
ANISOU  427  OD2 ASP A 132     9054   4554   7169    423     81   -326
ATOM    428  H   ASP A 132      18.721  -9.667 -13.509  1.00 45.95           H  
ATOM    429  HA  ASP A 132      16.661 -10.329 -15.393  1.00 44.54           H  
ATOM    430  HB3 ASP A 132      18.093 -12.251 -16.004  1.00 49.29           H  
ATOM    431  HB2 ASP A 132      19.085 -11.995 -14.584  1.00 49.29           H  
ATOM    432  N   ASP A 133      15.539 -12.473 -14.603  1.00 46.40           N  
ANISOU  432  N   ASP A 133     8134   4019   5476    327     65   -232
ATOM    433  CA  ASP A 133      14.736 -13.591 -14.097  1.00 44.38           C  
ANISOU  433  CA  ASP A 133     7919   3910   5033    296     51   -204
ATOM    434  C   ASP A 133      15.633 -14.817 -13.855  1.00 41.85           C  
ANISOU  434  C   ASP A 133     7544   3482   4874    213    -80   -142
ATOM    435  O   ASP A 133      16.541 -15.066 -14.649  1.00 38.63           O  
ANISOU  435  O   ASP A 133     7099   2880   4700    182   -157   -114
ATOM    436  CB  ASP A 133      13.554 -13.958 -15.032  1.00 50.19           C  
ANISOU  436  CB  ASP A 133     8767   4723   5580    329     84   -238
ATOM    437  CG  ASP A 133      12.618 -12.803 -15.439  1.00 54.98           C  
ANISOU  437  CG  ASP A 133     9415   5388   6086    387    203   -242
ATOM    438  OD1 ASP A 133      12.525 -11.800 -14.694  1.00 55.05           O  
ANISOU  438  OD1 ASP A 133     9504   5394   6019    414    221   -255
ATOM    439  OD2 ASP A 133      11.887 -13.007 -16.434  1.00 53.66           O1-
ANISOU  439  OD2 ASP A 133     9197   5260   5931    402    275   -224
ATOM    440  H   ASP A 133      15.430 -12.255 -15.582  1.00 46.40           H  
ATOM    441  HA  ASP A 133      14.317 -13.290 -13.135  1.00 44.38           H  
ATOM    442  HB3 ASP A 133      12.936 -14.714 -14.544  1.00 50.19           H  
ATOM    443  HB2 ASP A 133      13.945 -14.408 -15.947  1.00 50.19           H  
ATOM    444  N   ASP A 134      15.370 -15.532 -12.747  1.00 48.07           N  
ANISOU  444  N   ASP A 134     8323   4400   5543    168    -97    -92
ATOM    445  CA  ASP A 134      16.127 -16.683 -12.232  1.00 48.06           C  
ANISOU  445  CA  ASP A 134     8239   4325   5695     63   -213     35
ATOM    446  C   ASP A 134      17.392 -16.271 -11.437  1.00 44.48           C  
ANISOU  446  C   ASP A 134     7669   3751   5480     22   -247    223
ATOM    447  O   ASP A 134      17.887 -17.089 -10.662  1.00 46.48           O  
ANISOU  447  O   ASP A 134     7915   3964   5780    -81   -349    429
ATOM    448  CB  ASP A 134      16.434 -17.751 -13.326  1.00  0.00           C  
ATOM    449  CG  ASP A 134      16.722 -19.169 -12.809  1.00  0.00           C  
ATOM    450  OD1 ASP A 134      15.736 -19.849 -12.452  1.00  0.00           O  
ATOM    451  OD2 ASP A 134      17.917 -19.512 -12.670  1.00  0.00           O1-
ATOM    452  H   ASP A 134      14.602 -15.238 -12.157  1.00 48.07           H  
ATOM    453  HA  ASP A 134      15.458 -17.138 -11.500  1.00 48.06           H  
ATOM    454  HB3 ASP A 134      17.275 -17.427 -13.941  1.00  0.00           H  
ATOM    455  HB2 ASP A 134      15.594 -17.810 -14.020  1.00  0.00           H  
ATOM    456  N   SER A 135      17.884 -15.025 -11.599  1.00 39.77           N  
ANISOU  456  N   SER A 135     7012   3109   4991     91   -176    191
ATOM    457  CA  SER A 135      19.084 -14.519 -10.922  1.00 39.04           C  
ANISOU  457  CA  SER A 135     6783   2918   5133     67   -196    397
ATOM    458  C   SER A 135      18.900 -14.410  -9.398  1.00 43.38           C  
ANISOU  458  C   SER A 135     7361   3608   5513     24   -211    561
ATOM    459  O   SER A 135      17.826 -14.026  -8.933  1.00 41.46           O  
ANISOU  459  O   SER A 135     7221   3534   4997     46   -150    448
ATOM    460  CB  SER A 135      19.554 -13.194 -11.567  1.00 36.92           C  
ANISOU  460  CB  SER A 135     6499   2572   4958    153   -130    307
ATOM    461  OG  SER A 135      18.885 -12.044 -11.082  1.00 44.30           O  
ANISOU  461  OG  SER A 135     7481   3681   5671    219    -27    181
ATOM    462  H   SER A 135      17.425 -14.389 -12.235  1.00 39.77           H  
ATOM    463  HA  SER A 135      19.866 -15.257 -11.116  1.00 39.04           H  
ATOM    464  HB3 SER A 135      19.454 -13.239 -12.651  1.00 36.92           H  
ATOM    465  HB2 SER A 135      20.616 -13.053 -11.366  1.00 36.92           H  
ATOM    466  HG  SER A 135      18.009 -12.013 -11.485  1.00 44.30           H  
ATOM    467  N   ILE A 136      19.967 -14.758  -8.665  1.00 41.53           N  
ANISOU  467  N   ILE A 136     7009   3340   5432    -37   -270    848
ATOM    468  CA  ILE A 136      19.993 -14.765  -7.207  1.00 37.65           C  
ANISOU  468  CA  ILE A 136     6442   3066   4798   -101   -292   1078
ATOM    469  C   ILE A 136      20.711 -13.496  -6.718  1.00 40.89           C  
ANISOU  469  C   ILE A 136     6741   3474   5323    -41   -238   1213
ATOM    470  O   ILE A 136      21.869 -13.272  -7.074  1.00 36.95           O  
ANISOU  470  O   ILE A 136     6175   2814   5049    -23   -241   1341
ATOM    471  CB  ILE A 136      20.694 -16.038  -6.656  1.00 38.30           C  
ANISOU  471  CB  ILE A 136     6444   3223   4885   -233   -405   1318
ATOM    472  CG1 ILE A 136      19.918 -17.308  -7.090  1.00 34.00           C  
ANISOU  472  CG1 ILE A 136     6019   2667   4234   -294   -470   1171
ATOM    473  CG2 ILE A 136      20.876 -16.013  -5.121  1.00 37.96           C  
ANISOU  473  CG2 ILE A 136     6246   3504   4673   -292   -409   1527
ATOM    474  CD1 ILE A 136      20.639 -18.629  -6.787  1.00 39.70           C  
ANISOU  474  CD1 ILE A 136     6667   3460   4959   -442   -602   1363
ATOM    475  H   ILE A 136      20.819 -15.047  -9.123  1.00 41.53           H  
ATOM    476  HA  ILE A 136      18.973 -14.771  -6.826  1.00 37.65           H  
ATOM    477  HB  ILE A 136      21.689 -16.097  -7.102  1.00 38.30           H  
ATOM    478 HG13 ILE A 136      19.720 -17.285  -8.162  1.00 34.00           H  
ATOM    479 HG12 ILE A 136      18.935 -17.313  -6.619  1.00 34.00           H  
ATOM    480 HG21 ILE A 136      21.292 -16.950  -4.759  1.00 37.96           H  
ATOM    481 HG22 ILE A 136      21.559 -15.227  -4.798  1.00 37.96           H  
ATOM    482 HG23 ILE A 136      19.925 -15.852  -4.612  1.00 37.96           H  
ATOM    483 HD11 ILE A 136      20.292 -19.419  -7.453  1.00 39.70           H  
ATOM    484 HD12 ILE A 136      21.717 -18.537  -6.919  1.00 39.70           H  
ATOM    485 HD13 ILE A 136      20.452 -18.958  -5.765  1.00 39.70           H  
ATOM    486  N   GLN A 137      19.983 -12.690  -5.932  1.00 40.62           N  
ANISOU  486  N   GLN A 137     6706   3624   5105     -3   -168   1173
ATOM    487  CA  GLN A 137      20.386 -11.367  -5.463  1.00 39.23           C  
ANISOU  487  CA  GLN A 137     6457   3445   5003     67   -115   1237
ATOM    488  C   GLN A 137      20.354 -11.336  -3.929  1.00 34.81           C  
ANISOU  488  C   GLN A 137     5747   3231   4248     27    -93   1454
ATOM    489  O   GLN A 137      19.397 -11.830  -3.336  1.00 38.69           O  
ANISOU  489  O   GLN A 137     6216   3990   4495    -20    -64   1408
ATOM    490  CB  GLN A 137      19.387 -10.325  -6.026  1.00 36.71           C  
ANISOU  490  CB  GLN A 137     6288   3039   4621    193     11    887
ATOM    491  CG  GLN A 137      19.291 -10.248  -7.566  1.00 38.78           C  
ANISOU  491  CG  GLN A 137     6624   3138   4973    224     15    631
ATOM    492  CD  GLN A 137      20.611  -9.894  -8.259  1.00 44.21           C  
ANISOU  492  CD  GLN A 137     7192   3612   5995    239    -37    671
ATOM    493  OE1 GLN A 137      21.444  -9.178  -7.707  1.00 44.87           O  
ANISOU  493  OE1 GLN A 137     7180   3641   6228    254    -56    839
ATOM    494  NE2 GLN A 137      20.794 -10.368  -9.492  1.00 47.00           N  
ANISOU  494  NE2 GLN A 137     7533   3859   6466    237    -51    530
ATOM    495  H   GLN A 137      19.046 -12.974  -5.674  1.00 40.62           H  
ATOM    496  HA  GLN A 137      21.398 -11.129  -5.792  1.00 39.23           H  
ATOM    497  HB3 GLN A 137      19.643  -9.336  -5.641  1.00 36.71           H  
ATOM    498  HB2 GLN A 137      18.390 -10.541  -5.640  1.00 36.71           H  
ATOM    499  HG3 GLN A 137      18.553  -9.494  -7.840  1.00 38.78           H  
ATOM    500  HG2 GLN A 137      18.917 -11.192  -7.964  1.00 38.78           H  
ATOM    501 HE22 GLN A 137      21.644 -10.154  -9.992  1.00 47.00           H  
ATOM    502 HE21 GLN A 137      20.088 -10.944  -9.936  1.00 47.00           H  
ATOM    503  N   VAL A 138      21.376 -10.713  -3.320  1.00 31.80           N  
ANISOU  503  N   VAL A 138     5237   2879   3965     69    -76   1666
ATOM    504  CA  VAL A 138      21.458 -10.479  -1.877  1.00 35.31           C  
ANISOU  504  CA  VAL A 138     5656   3631   4129     74    -21   1726
ATOM    505  C   VAL A 138      21.042  -9.021  -1.605  1.00 36.36           C  
ANISOU  505  C   VAL A 138     5736   3815   4265     75    -18   1649
ATOM    506  O   VAL A 138      21.758  -8.099  -1.996  1.00 36.36           O  
ANISOU  506  O   VAL A 138     5790   3569   4456    179     -1   1625
ATOM    507  CB  VAL A 138      22.891 -10.751  -1.337  1.00 33.03           C  
ANISOU  507  CB  VAL A 138     5205   3404   3941    -28   -178   1951
ATOM    508  CG1 VAL A 138      23.091 -10.354   0.139  1.00 35.96           C  
ANISOU  508  CG1 VAL A 138     5326   4145   4192    -60   -165   2031
ATOM    509  CG2 VAL A 138      23.269 -12.233  -1.518  1.00 36.76           C  
ANISOU  509  CG2 VAL A 138     5595   3929   4442   -156   -290   2046
ATOM    510  H   VAL A 138      22.117 -10.309  -3.875  1.00 31.80           H  
ATOM    511  HA  VAL A 138      20.778 -11.143  -1.345  1.00 35.31           H  
ATOM    512  HB  VAL A 138      23.600 -10.167  -1.927  1.00 33.03           H  
ATOM    513 HG11 VAL A 138      24.079 -10.645   0.497  1.00 35.96           H  
ATOM    514 HG12 VAL A 138      23.012  -9.277   0.284  1.00 35.96           H  
ATOM    515 HG13 VAL A 138      22.352 -10.837   0.779  1.00 35.96           H  
ATOM    516 HG21 VAL A 138      24.275 -12.432  -1.149  1.00 36.76           H  
ATOM    517 HG22 VAL A 138      22.582 -12.884  -0.975  1.00 36.76           H  
ATOM    518 HG23 VAL A 138      23.246 -12.530  -2.566  1.00 36.76           H  
ATOM    519  N   ILE A 139      19.857  -8.860  -0.994  1.00 40.69           N  
ANISOU  519  N   ILE A 139     6241   4666   4553    103    132   1493
ATOM    520  CA  ILE A 139      19.130  -7.595  -0.873  1.00 42.14           C  
ANISOU  520  CA  ILE A 139     6460   4906   4646    265    347   1291
ATOM    521  C   ILE A 139      18.721  -7.402   0.613  1.00 38.34           C  
ANISOU  521  C   ILE A 139     5710   4887   3972    186    379   1305
ATOM    522  O   ILE A 139      18.134  -8.326   1.180  1.00 37.02           O  
ANISOU  522  O   ILE A 139     5449   4914   3703     38    292   1308
ATOM    523  CB  ILE A 139      17.820  -7.663  -1.728  1.00 34.03           C  
ANISOU  523  CB  ILE A 139     5687   3718   3524    382    516    909
ATOM    524  CG1 ILE A 139      18.101  -7.976  -3.220  1.00 37.59           C  
ANISOU  524  CG1 ILE A 139     6300   3928   4053    329    409    848
ATOM    525  CG2 ILE A 139      16.992  -6.368  -1.627  1.00 45.34           C  
ANISOU  525  CG2 ILE A 139     7312   4876   5039    565    679    714
ATOM    526  CD1 ILE A 139      16.838  -8.110  -4.088  1.00 38.04           C  
ANISOU  526  CD1 ILE A 139     6613   3840   3999    434    557    471
ATOM    527  H   ILE A 139      19.346  -9.680  -0.690  1.00 40.69           H  
ATOM    528  HA  ILE A 139      19.749  -6.777  -1.238  1.00 42.14           H  
ATOM    529  HB  ILE A 139      17.202  -8.476  -1.341  1.00 34.03           H  
ATOM    530 HG13 ILE A 139      18.660  -8.906  -3.313  1.00 37.59           H  
ATOM    531 HG12 ILE A 139      18.741  -7.199  -3.639  1.00 37.59           H  
ATOM    532 HG21 ILE A 139      16.044  -6.445  -2.157  1.00 45.34           H  
ATOM    533 HG22 ILE A 139      16.746  -6.122  -0.597  1.00 45.34           H  
ATOM    534 HG23 ILE A 139      17.539  -5.527  -2.050  1.00 45.34           H  
ATOM    535 HD11 ILE A 139      17.026  -8.730  -4.964  1.00 38.04           H  
ATOM    536 HD12 ILE A 139      16.017  -8.564  -3.534  1.00 38.04           H  
ATOM    537 HD13 ILE A 139      16.504  -7.136  -4.447  1.00 38.04           H  
ATOM    538  N   PRO A 140      19.027  -6.234   1.234  1.00 39.18           N  
ANISOU  538  N   PRO A 140     5727   5095   4065    299    508   1256
ATOM    539  CA  PRO A 140      18.670  -5.965   2.644  1.00 38.06           C  
ANISOU  539  CA  PRO A 140     5334   5321   3805    223    529   1157
ATOM    540  C   PRO A 140      17.151  -5.833   2.867  1.00 36.31           C  
ANISOU  540  C   PRO A 140     5126   5165   3504    155    580    806
ATOM    541  O   PRO A 140      16.484  -5.149   2.093  1.00 40.27           O  
ANISOU  541  O   PRO A 140     5758   5512   4030    234    639    618
ATOM    542  CB  PRO A 140      19.416  -4.662   2.967  1.00 37.01           C  
ANISOU  542  CB  PRO A 140     5108   5239   3714    367    642   1177
ATOM    543  CG  PRO A 140      19.511  -3.938   1.638  1.00 44.31           C  
ANISOU  543  CG  PRO A 140     6211   5811   4814    489    633   1396
ATOM    544  CD  PRO A 140      19.687  -5.071   0.631  1.00 41.34           C  
ANISOU  544  CD  PRO A 140     6124   5102   4480    486    613   1283
ATOM    545  HA  PRO A 140      19.060  -6.750   3.288  1.00 38.06           H  
ATOM    546  HB3 PRO A 140      20.418  -4.901   3.326  1.00 37.01           H  
ATOM    547  HB2 PRO A 140      18.933  -4.058   3.737  1.00 37.01           H  
ATOM    548  HG3 PRO A 140      20.313  -3.201   1.608  1.00 44.31           H  
ATOM    549  HG2 PRO A 140      18.570  -3.420   1.443  1.00 44.31           H  
ATOM    550  HD2 PRO A 140      19.262  -4.790  -0.333  1.00 41.34           H  
ATOM    551  HD3 PRO A 140      20.744  -5.300   0.492  1.00 41.34           H  
ATOM    552  N   VAL A 141      16.638  -6.499   3.912  1.00 36.10           N  
ANISOU  552  N   VAL A 141     4952   5304   3461     77    552    732
ATOM    553  CA  VAL A 141      15.228  -6.471   4.304  1.00 37.21           C  
ANISOU  553  CA  VAL A 141     5044   5501   3592    100    587    525
ATOM    554  C   VAL A 141      14.952  -5.256   5.208  1.00 40.55           C  
ANISOU  554  C   VAL A 141     5294   6057   4055    188    622    451
ATOM    555  O   VAL A 141      15.716  -5.001   6.140  1.00 41.05           O  
ANISOU  555  O   VAL A 141     5141   6334   4124    208    567    589
ATOM    556  CB  VAL A 141      14.820  -7.761   5.077  1.00 31.53           C  
ANISOU  556  CB  VAL A 141     4228   4904   2847     54    499    595
ATOM    557  CG1 VAL A 141      13.355  -7.777   5.564  1.00 36.22           C  
ANISOU  557  CG1 VAL A 141     4686   5614   3462     92    495    450
ATOM    558  CG2 VAL A 141      15.090  -9.019   4.238  1.00 32.18           C  
ANISOU  558  CG2 VAL A 141     4540   4801   2885    -26    466    602
ATOM    559  H   VAL A 141      17.255  -6.997   4.541  1.00 36.10           H  
ATOM    560  HA  VAL A 141      14.614  -6.400   3.407  1.00 37.21           H  
ATOM    561  HB  VAL A 141      15.441  -7.842   5.968  1.00 31.53           H  
ATOM    562 HG11 VAL A 141      13.086  -8.748   5.981  1.00 36.22           H  
ATOM    563 HG12 VAL A 141      13.177  -7.043   6.350  1.00 36.22           H  
ATOM    564 HG13 VAL A 141      12.664  -7.567   4.747  1.00 36.22           H  
ATOM    565 HG21 VAL A 141      14.781  -9.924   4.763  1.00 32.18           H  
ATOM    566 HG22 VAL A 141      14.555  -8.980   3.290  1.00 32.18           H  
ATOM    567 HG23 VAL A 141      16.150  -9.127   4.014  1.00 32.18           H  
ATOM    568  N   LEU A 142      13.845  -4.554   4.920  1.00 43.48           N  
ANISOU  568  N   LEU A 142     5734   6323   4464    223    677    254
ATOM    569  CA  LEU A 142      13.323  -3.425   5.693  1.00 45.49           C  
ANISOU  569  CA  LEU A 142     5874   6660   4751    281    690    195
ATOM    570  C   LEU A 142      12.777  -3.921   7.059  1.00 44.53           C  
ANISOU  570  C   LEU A 142     5517   6799   4604    279    580    259
ATOM    571  O   LEU A 142      11.819  -4.694   7.038  1.00 46.49           O  
ANISOU  571  O   LEU A 142     5750   7069   4844    240    531    231
ATOM    572  CB  LEU A 142      12.229  -2.773   4.822  1.00 46.08           C  
ANISOU  572  CB  LEU A 142     6063   6565   4882    283    741      7
ATOM    573  CG  LEU A 142      11.587  -1.492   5.394  1.00 45.43           C  
ANISOU  573  CG  LEU A 142     5950   6473   4839    330    788    -50
ATOM    574  CD1 LEU A 142      12.623  -0.386   5.683  1.00 45.02           C  
ANISOU  574  CD1 LEU A 142     5939   6357   4808    396    831      0
ATOM    575  CD2 LEU A 142      10.481  -0.994   4.447  1.00 43.34           C  
ANISOU  575  CD2 LEU A 142     5749   6090   4630    317    808   -196
ATOM    576  H   LEU A 142      13.278  -4.843   4.134  1.00 43.48           H  
ATOM    577  HA  LEU A 142      14.125  -2.700   5.791  1.00 45.49           H  
ATOM    578  HB3 LEU A 142      11.451  -3.509   4.610  1.00 46.08           H  
ATOM    579  HB2 LEU A 142      12.666  -2.526   3.856  1.00 46.08           H  
ATOM    580  HG  LEU A 142      11.102  -1.745   6.338  1.00 45.43           H  
ATOM    581 HD11 LEU A 142      12.218   0.611   5.520  1.00 45.02           H  
ATOM    582 HD12 LEU A 142      12.946  -0.421   6.723  1.00 45.02           H  
ATOM    583 HD13 LEU A 142      13.507  -0.485   5.053  1.00 45.02           H  
ATOM    584 HD21 LEU A 142       9.570  -0.761   4.997  1.00 43.34           H  
ATOM    585 HD22 LEU A 142      10.780  -0.103   3.899  1.00 43.34           H  
ATOM    586 HD23 LEU A 142      10.220  -1.736   3.693  1.00 43.34           H  
ATOM    587  N   PRO A 143      13.405  -3.537   8.202  1.00 49.70           N  
ANISOU  587  N   PRO A 143     5958   7678   5246    311    519    335
ATOM    588  CA  PRO A 143      13.106  -4.134   9.525  1.00 52.47           C  
ANISOU  588  CA  PRO A 143     6023   8350   5564    276    366    423
ATOM    589  C   PRO A 143      11.646  -4.114  10.021  1.00 55.23           C  
ANISOU  589  C   PRO A 143     6321   8749   5913    253    309    299
ATOM    590  O   PRO A 143      11.119  -5.180  10.337  1.00 65.01           O  
ANISOU  590  O   PRO A 143     7431  10129   7141    196    218    327
ATOM    591  CB  PRO A 143      14.042  -3.390  10.496  1.00 55.08           C  
ANISOU  591  CB  PRO A 143     6168   8889   5871    316    314    520
ATOM    592  CG  PRO A 143      15.214  -2.974   9.635  1.00 55.58           C  
ANISOU  592  CG  PRO A 143     6410   8741   5965    368    448    530
ATOM    593  CD  PRO A 143      14.565  -2.641   8.302  1.00 61.88           C  
ANISOU  593  CD  PRO A 143     7494   9215   6801    368    572    353
ATOM    594  HA  PRO A 143      13.431  -5.175   9.466  1.00 52.47           H  
ATOM    595  HB3 PRO A 143      14.351  -4.009  11.339  1.00 55.08           H  
ATOM    596  HB2 PRO A 143      13.569  -2.495  10.903  1.00 55.08           H  
ATOM    597  HG3 PRO A 143      15.882  -3.827   9.506  1.00 55.58           H  
ATOM    598  HG2 PRO A 143      15.789  -2.148  10.055  1.00 55.58           H  
ATOM    599  HD2 PRO A 143      14.217  -1.608   8.295  1.00 61.88           H  
ATOM    600  HD3 PRO A 143      15.308  -2.764   7.516  1.00 61.88           H  
ATOM    601  N   GLN A 144      11.044  -2.916  10.136  1.00 51.41           N  
ANISOU  601  N   GLN A 144     5920   8164   5448    284    357    172
ATOM    602  CA  GLN A 144       9.779  -2.707  10.851  1.00 52.60           C  
ANISOU  602  CA  GLN A 144     5972   8419   5596    252    282     86
ATOM    603  C   GLN A 144       8.509  -3.104  10.071  1.00 51.32           C  
ANISOU  603  C   GLN A 144     6013   8003   5485    237    365    -29
ATOM    604  O   GLN A 144       7.514  -3.450  10.711  1.00 47.29           O  
ANISOU  604  O   GLN A 144     5413   7579   4976    199    297    -73
ATOM    605  CB  GLN A 144       9.744  -1.254  11.386  1.00  0.00           C  
ATOM    606  CG  GLN A 144       8.444  -0.846  12.115  1.00  0.00           C  
ATOM    607  CD  GLN A 144       8.605   0.437  12.934  1.00  0.00           C  
ATOM    608  OE1 GLN A 144       9.284   0.439  13.958  1.00  0.00           O  
ATOM    609  NE2 GLN A 144       7.967   1.527  12.502  1.00  0.00           N  
ATOM    610  H   GLN A 144      11.544  -2.082   9.863  1.00 51.41           H  
ATOM    611  HA  GLN A 144       9.798  -3.354  11.732  1.00 52.60           H  
ATOM    612  HB3 GLN A 144       9.926  -0.555  10.568  1.00  0.00           H  
ATOM    613  HB2 GLN A 144      10.588  -1.132  12.069  1.00  0.00           H  
ATOM    614  HG3 GLN A 144       8.149  -1.634  12.809  1.00  0.00           H  
ATOM    615  HG2 GLN A 144       7.622  -0.732  11.406  1.00  0.00           H  
ATOM    616 HE22 GLN A 144       8.041   2.391  13.019  1.00  0.00           H  
ATOM    617 HE21 GLN A 144       7.424   1.505  11.650  1.00  0.00           H  
ATOM    618  N   VAL A 145       8.543  -3.040   8.728  1.00 50.32           N  
ANISOU  618  N   VAL A 145     6149   7575   5397    256    503    -73
ATOM    619  CA  VAL A 145       7.372  -3.273   7.876  1.00 41.08           C  
ANISOU  619  CA  VAL A 145     5174   6166   4270    234    583   -167
ATOM    620  C   VAL A 145       6.908  -4.748   7.881  1.00 43.23           C  
ANISOU  620  C   VAL A 145     5435   6460   4530    206    530   -146
ATOM    621  O   VAL A 145       7.742  -5.653   7.849  1.00 53.08           O  
ANISOU  621  O   VAL A 145     6719   7694   5756    197    527    -90
ATOM    622  CB  VAL A 145       7.633  -2.798   6.415  1.00 45.88           C  
ANISOU  622  CB  VAL A 145     6011   6503   4918    208    715   -232
ATOM    623  CG1 VAL A 145       8.605  -3.683   5.610  1.00 42.41           C  
ANISOU  623  CG1 VAL A 145     5659   5932   4522    134    736   -332
ATOM    624  CG2 VAL A 145       6.335  -2.615   5.616  1.00 50.16           C  
ANISOU  624  CG2 VAL A 145     6543   7034   5483    226    769   -269
ATOM    625  H   VAL A 145       9.401  -2.789   8.259  1.00 50.32           H  
ATOM    626  HA  VAL A 145       6.563  -2.662   8.285  1.00 41.08           H  
ATOM    627  HB  VAL A 145       8.088  -1.810   6.490  1.00 45.88           H  
ATOM    628 HG11 VAL A 145       8.796  -3.259   4.626  1.00 42.41           H  
ATOM    629 HG12 VAL A 145       9.560  -3.782   6.122  1.00 42.41           H  
ATOM    630 HG13 VAL A 145       8.213  -4.685   5.437  1.00 42.41           H  
ATOM    631 HG21 VAL A 145       6.526  -2.123   4.661  1.00 50.16           H  
ATOM    632 HG22 VAL A 145       5.869  -3.574   5.402  1.00 50.16           H  
ATOM    633 HG23 VAL A 145       5.614  -2.009   6.162  1.00 50.16           H  
ATOM    634  N   MET A 146       5.579  -4.940   7.914  1.00 39.66           N  
ANISOU  634  N   MET A 146     4937   6039   4092    186    494   -192
ATOM    635  CA  MET A 146       4.908  -6.244   7.845  1.00 42.23           C  
ANISOU  635  CA  MET A 146     5237   6396   4413    158    444   -184
ATOM    636  C   MET A 146       3.769  -6.226   6.805  1.00 42.53           C  
ANISOU  636  C   MET A 146     5505   6174   4482    156    537   -244
ATOM    637  O   MET A 146       2.821  -7.002   6.928  1.00 48.84           O  
ANISOU  637  O   MET A 146     6248   7020   5290    143    498   -267
ATOM    638  CB  MET A 146       4.436  -6.687   9.255  1.00 42.69           C  
ANISOU  638  CB  MET A 146     5003   6758   4458    116    303   -178
ATOM    639  CG  MET A 146       5.569  -6.914  10.272  1.00 50.27           C  
ANISOU  639  CG  MET A 146     5709   8014   5376     96    190    -98
ATOM    640  SD  MET A 146       6.685  -8.286   9.864  1.00 66.35           S  
ANISOU  640  SD  MET A 146     7698  10123   7388     65    159      9
ATOM    641  CE  MET A 146       8.086  -7.882  10.937  1.00 68.12           C  
ANISOU  641  CE  MET A 146     7712  10601   7570     66     83    130
ATOM    642  H   MET A 146       4.967  -4.139   7.966  1.00 39.66           H  
ATOM    643  HA  MET A 146       5.606  -6.993   7.468  1.00 42.23           H  
ATOM    644  HB3 MET A 146       3.871  -7.617   9.183  1.00 42.69           H  
ATOM    645  HB2 MET A 146       3.741  -5.948   9.657  1.00 42.69           H  
ATOM    646  HG3 MET A 146       5.138  -7.123  11.251  1.00 50.27           H  
ATOM    647  HG2 MET A 146       6.156  -6.004  10.393  1.00 50.27           H  
ATOM    648  HE1 MET A 146       8.867  -8.636  10.831  1.00 68.12           H  
ATOM    649  HE2 MET A 146       8.504  -6.912  10.666  1.00 68.12           H  
ATOM    650  HE3 MET A 146       7.772  -7.850  11.980  1.00 68.12           H  
ATOM    651  N   MET A 147       3.892  -5.359   5.783  1.00 38.87           N  
ANISOU  651  N   MET A 147     5257   5474   4038    120    649   -286
ATOM    652  CA  MET A 147       3.009  -5.306   4.616  1.00 36.62           C  
ANISOU  652  CA  MET A 147     4942   5166   3806     62    618   -379
ATOM    653  C   MET A 147       3.392  -6.394   3.597  1.00 43.68           C  
ANISOU  653  C   MET A 147     5903   6026   4668    151    585   -346
ATOM    654  O   MET A 147       4.530  -6.868   3.596  1.00 45.38           O  
ANISOU  654  O   MET A 147     6124   6264   4854    131    576   -308
ATOM    655  CB  MET A 147       3.055  -3.878   4.006  1.00 42.62           C  
ANISOU  655  CB  MET A 147     5720   5902   4573    177    637   -409
ATOM    656  CG  MET A 147       4.112  -3.619   2.911  1.00 36.13           C  
ANISOU  656  CG  MET A 147     5074   4857   3795    253    666   -341
ATOM    657  SD  MET A 147       4.218  -1.908   2.331  1.00 46.19           S  
ANISOU  657  SD  MET A 147     6464   5954   5132    282    736   -342
ATOM    658  CE  MET A 147       2.656  -1.761   1.424  1.00 42.66           C  
ANISOU  658  CE  MET A 147     6148   5340   4722    265    765   -324
ATOM    659  H   MET A 147       4.706  -4.764   5.744  1.00 38.87           H  
ATOM    660  HA  MET A 147       1.988  -5.492   4.957  1.00 36.62           H  
ATOM    661  HB3 MET A 147       3.158  -3.134   4.798  1.00 42.62           H  
ATOM    662  HB2 MET A 147       2.080  -3.682   3.565  1.00 42.62           H  
ATOM    663  HG3 MET A 147       3.917  -4.231   2.031  1.00 36.13           H  
ATOM    664  HG2 MET A 147       5.097  -3.909   3.273  1.00 36.13           H  
ATOM    665  HE1 MET A 147       2.634  -0.823   0.870  1.00 42.66           H  
ATOM    666  HE2 MET A 147       2.539  -2.581   0.716  1.00 42.66           H  
ATOM    667  HE3 MET A 147       1.814  -1.771   2.114  1.00 42.66           H  
ATOM    668  N   ILE A 148       2.443  -6.706   2.703  1.00 46.16           N  
ANISOU  668  N   ILE A 148     6355   6156   5028    215    586   -324
ATOM    669  CA  ILE A 148       2.664  -7.585   1.559  1.00 40.50           C  
ANISOU  669  CA  ILE A 148     5816   5233   4338    252    583   -264
ATOM    670  C   ILE A 148       2.623  -6.706   0.300  1.00 37.44           C  
ANISOU  670  C   ILE A 148     5645   4568   4011    292    639   -205
ATOM    671  O   ILE A 148       1.551  -6.453  -0.253  1.00 35.28           O  
ANISOU  671  O   ILE A 148     5470   4172   3761    294    674   -185
ATOM    672  CB  ILE A 148       1.618  -8.737   1.504  1.00 42.68           C  
ANISOU  672  CB  ILE A 148     6098   5514   4604    243    558   -272
ATOM    673  CG1 ILE A 148       1.699  -9.535   2.831  1.00 43.87           C  
ANISOU  673  CG1 ILE A 148     6030   5959   4679    164    512   -321
ATOM    674  CG2 ILE A 148       1.823  -9.648   0.269  1.00 41.64           C  
ANISOU  674  CG2 ILE A 148     6175   5149   4499    278    561   -207
ATOM    675  CD1 ILE A 148       0.900 -10.836   2.883  1.00 43.35           C  
ANISOU  675  CD1 ILE A 148     5938   5935   4597    141    489   -340
ATOM    676  H   ILE A 148       1.536  -6.264   2.757  1.00 46.16           H  
ATOM    677  HA  ILE A 148       3.652  -8.048   1.605  1.00 40.50           H  
ATOM    678  HB  ILE A 148       0.614  -8.311   1.441  1.00 42.68           H  
ATOM    679 HG13 ILE A 148       1.369  -8.908   3.661  1.00 43.87           H  
ATOM    680 HG12 ILE A 148       2.739  -9.774   3.046  1.00 43.87           H  
ATOM    681 HG21 ILE A 148       1.124 -10.484   0.253  1.00 41.64           H  
ATOM    682 HG22 ILE A 148       1.675  -9.113  -0.669  1.00 41.64           H  
ATOM    683 HG23 ILE A 148       2.829 -10.062   0.253  1.00 41.64           H  
ATOM    684 HD11 ILE A 148       0.676 -11.106   3.914  1.00 43.35           H  
ATOM    685 HD12 ILE A 148      -0.042 -10.764   2.339  1.00 43.35           H  
ATOM    686 HD13 ILE A 148       1.493 -11.646   2.461  1.00 43.35           H  
ATOM    687  N   LEU A 149       3.814  -6.206  -0.073  1.00 42.29           N  
ANISOU  687  N   LEU A 149     6330   5101   4636    313    655   -170
ATOM    688  CA  LEU A 149       4.027  -5.292  -1.193  1.00 39.34           C  
ANISOU  688  CA  LEU A 149     6137   4512   4297    330    714   -110
ATOM    689  C   LEU A 149       3.788  -5.990  -2.541  1.00 37.27           C  
ANISOU  689  C   LEU A 149     6071   4064   4026    339    722    -32
ATOM    690  O   LEU A 149       4.189  -7.140  -2.727  1.00 39.26           O  
ANISOU  690  O   LEU A 149     6347   4310   4260    346    677    -19
ATOM    691  CB  LEU A 149       5.452  -4.700  -1.095  1.00 40.39           C  
ANISOU  691  CB  LEU A 149     6268   4642   4435    349    729   -101
ATOM    692  CG  LEU A 149       5.757  -3.551  -2.086  1.00 40.09           C  
ANISOU  692  CG  LEU A 149     6358   4454   4420    354    799    -60
ATOM    693  CD1 LEU A 149       4.898  -2.305  -1.803  1.00 36.21           C  
ANISOU  693  CD1 LEU A 149     5796   4014   3949    332    838   -109
ATOM    694  CD2 LEU A 149       7.255  -3.205  -2.095  1.00 26.38           C  
ANISOU  694  CD2 LEU A 149     4621   2717   2686    381    807    -50
ATOM    695  H   LEU A 149       4.639  -6.458   0.452  1.00 42.29           H  
ATOM    696  HA  LEU A 149       3.305  -4.480  -1.082  1.00 39.34           H  
ATOM    697  HB3 LEU A 149       6.175  -5.506  -1.229  1.00 40.39           H  
ATOM    698  HB2 LEU A 149       5.612  -4.326  -0.084  1.00 40.39           H  
ATOM    699  HG  LEU A 149       5.529  -3.890  -3.097  1.00 40.09           H  
ATOM    700 HD11 LEU A 149       5.404  -1.378  -2.076  1.00 36.21           H  
ATOM    701 HD12 LEU A 149       3.973  -2.343  -2.373  1.00 36.21           H  
ATOM    702 HD13 LEU A 149       4.625  -2.231  -0.751  1.00 36.21           H  
ATOM    703 HD21 LEU A 149       7.636  -3.155  -3.116  1.00 26.38           H  
ATOM    704 HD22 LEU A 149       7.454  -2.242  -1.624  1.00 26.38           H  
ATOM    705 HD23 LEU A 149       7.855  -3.947  -1.569  1.00 26.38           H  
ATOM    706  N   VAL A 150       3.144  -5.251  -3.450  1.00 40.39           N  
ANISOU  706  N   VAL A 150     6598   4329   4418    334    781     16
ATOM    707  CA  VAL A 150       2.774  -5.687  -4.791  1.00 40.03           C  
ANISOU  707  CA  VAL A 150     6733   4147   4331    342    797     92
ATOM    708  C   VAL A 150       3.548  -4.800  -5.803  1.00 40.24           C  
ANISOU  708  C   VAL A 150     6826   4123   4340    340    835    110
ATOM    709  O   VAL A 150       3.643  -3.598  -5.558  1.00 38.34           O  
ANISOU  709  O   VAL A 150     6592   3860   4114    330    900    109
ATOM    710  CB  VAL A 150       1.247  -5.452  -4.974  1.00 43.63           C  
ANISOU  710  CB  VAL A 150     7233   4566   4777    334    826    102
ATOM    711  CG1 VAL A 150       0.742  -5.770  -6.388  1.00 44.69           C  
ANISOU  711  CG1 VAL A 150     7432   4673   4876    343    804    114
ATOM    712  CG2 VAL A 150       0.414  -6.258  -3.956  1.00 40.03           C  
ANISOU  712  CG2 VAL A 150     6644   4224   4342    333    774     43
ATOM    713  H   VAL A 150       2.855  -4.314  -3.207  1.00 40.39           H  
ATOM    714  HA  VAL A 150       2.983  -6.747  -4.918  1.00 40.03           H  
ATOM    715  HB  VAL A 150       1.032  -4.398  -4.789  1.00 43.63           H  
ATOM    716 HG11 VAL A 150      -0.343  -5.708  -6.432  1.00 44.69           H  
ATOM    717 HG12 VAL A 150       1.135  -5.066  -7.118  1.00 44.69           H  
ATOM    718 HG13 VAL A 150       1.023  -6.778  -6.689  1.00 44.69           H  
ATOM    719 HG21 VAL A 150      -0.655  -6.114  -4.114  1.00 40.03           H  
ATOM    720 HG22 VAL A 150       0.620  -7.326  -4.033  1.00 40.03           H  
ATOM    721 HG23 VAL A 150       0.622  -5.953  -2.930  1.00 40.03           H  
ATOM    722  N   PRO A 151       4.113  -5.373  -6.896  1.00 36.80           N  
ANISOU  722  N   PRO A 151     6439   3674   3870    349    801    117
ATOM    723  CA  PRO A 151       4.780  -4.595  -7.967  1.00 34.90           C  
ANISOU  723  CA  PRO A 151     6278   3386   3597    353    849    122
ATOM    724  C   PRO A 151       3.973  -3.396  -8.514  1.00 35.93           C  
ANISOU  724  C   PRO A 151     6462   3470   3721    341    925    124
ATOM    725  O   PRO A 151       2.858  -3.581  -8.996  1.00 35.76           O  
ANISOU  725  O   PRO A 151     6463   3438   3688    339    922    127
ATOM    726  CB  PRO A 151       5.048  -5.642  -9.059  1.00 33.55           C  
ANISOU  726  CB  PRO A 151     6178   3197   3371    367    802    123
ATOM    727  CG  PRO A 151       5.214  -6.942  -8.300  1.00 36.12           C  
ANISOU  727  CG  PRO A 151     6429   3575   3719    364    721    118
ATOM    728  CD  PRO A 151       4.197  -6.811  -7.173  1.00 36.57           C  
ANISOU  728  CD  PRO A 151     6412   3662   3820    357    727    115
ATOM    729  HA  PRO A 151       5.734  -4.251  -7.564  1.00 34.90           H  
ATOM    730  HB3 PRO A 151       5.919  -5.402  -9.667  1.00 33.55           H  
ATOM    731  HB2 PRO A 151       4.196  -5.728  -9.734  1.00 33.55           H  
ATOM    732  HG3 PRO A 151       6.221  -6.989  -7.883  1.00 36.12           H  
ATOM    733  HG2 PRO A 151       5.063  -7.826  -8.920  1.00 36.12           H  
ATOM    734  HD2 PRO A 151       3.220  -7.169  -7.498  1.00 36.57           H  
ATOM    735  HD3 PRO A 151       4.515  -7.401  -6.314  1.00 36.57           H  
ATOM    736  N   GLY A 152       4.552  -2.192  -8.400  1.00 35.80           N  
ANISOU  736  N   GLY A 152     6469   3421   3713    335    999    122
ATOM    737  CA  GLY A 152       3.954  -0.938  -8.859  1.00 37.38           C  
ANISOU  737  CA  GLY A 152     6716   3572   3914    316   1084    119
ATOM    738  C   GLY A 152       3.216  -0.179  -7.742  1.00 30.62           C  
ANISOU  738  C   GLY A 152     5791   2728   3114    289   1127    109
ATOM    739  O   GLY A 152       2.783   0.945  -7.992  1.00 38.41           O  
ANISOU  739  O   GLY A 152     6802   3676   4115    267   1210     95
ATOM    740  H   GLY A 152       5.483  -2.126  -8.013  1.00 35.80           H  
ATOM    741  HA3 GLY A 152       3.271  -1.105  -9.694  1.00 37.38           H  
ATOM    742  HA2 GLY A 152       4.755  -0.301  -9.235  1.00 37.38           H  
ATOM    743  N   GLN A 153       3.091  -0.745  -6.526  1.00 29.97           N  
ANISOU  743  N   GLN A 153     5619   2704   3064    289   1074    101
ATOM    744  CA  GLN A 153       2.539  -0.067  -5.349  1.00 32.17           C  
ANISOU  744  CA  GLN A 153     5765   3057   3402    268   1079     38
ATOM    745  C   GLN A 153       3.625   0.792  -4.679  1.00 33.76           C  
ANISOU  745  C   GLN A 153     5872   3316   3639    275   1088    -12
ATOM    746  O   GLN A 153       4.712   0.283  -4.400  1.00 33.63           O  
ANISOU  746  O   GLN A 153     5850   3312   3615    303   1059     -2
ATOM    747  CB  GLN A 153       1.955  -1.123  -4.386  1.00 33.84           C  
ANISOU  747  CB  GLN A 153     5866   3363   3627    275   1001      8
ATOM    748  CG  GLN A 153       1.329  -0.563  -3.090  1.00 46.45           C  
ANISOU  748  CG  GLN A 153     7326   5064   5260    252   1001    -68
ATOM    749  CD  GLN A 153       0.799  -1.654  -2.153  1.00 45.84           C  
ANISOU  749  CD  GLN A 153     7132   5109   5178    259    926   -107
ATOM    750  OE1 GLN A 153       1.157  -2.826  -2.262  1.00 38.87           O  
ANISOU  750  OE1 GLN A 153     6267   4226   4275    280    874    -80
ATOM    751  NE2 GLN A 153      -0.044  -1.256  -1.198  1.00 49.88           N  
ANISOU  751  NE2 GLN A 153     7513   5738   5700    238    920   -179
ATOM    752  H   GLN A 153       3.446  -1.679  -6.372  1.00 29.97           H  
ATOM    753  HA  GLN A 153       1.720   0.580  -5.664  1.00 32.17           H  
ATOM    754  HB3 GLN A 153       2.745  -1.817  -4.116  1.00 33.84           H  
ATOM    755  HB2 GLN A 153       1.204  -1.711  -4.918  1.00 33.84           H  
ATOM    756  HG3 GLN A 153       0.517   0.119  -3.344  1.00 46.45           H  
ATOM    757  HG2 GLN A 153       2.063   0.014  -2.527  1.00 46.45           H  
ATOM    758 HE22 GLN A 153      -0.423  -1.924  -0.537  1.00 49.88           H  
ATOM    759 HE21 GLN A 153      -0.317  -0.287  -1.129  1.00 49.88           H  
ATOM    760  N   THR A 154       3.303   2.073  -4.429  1.00 36.29           N  
ANISOU  760  N   THR A 154     5206   4231   4350    -72    -62   -271
ATOM    761  CA  THR A 154       4.186   3.024  -3.748  1.00 31.64           C  
ANISOU  761  CA  THR A 154     4604   3636   3782    -37    -36   -221
ATOM    762  C   THR A 154       4.246   2.746  -2.231  1.00 28.74           C  
ANISOU  762  C   THR A 154     4219   3314   3387      6    -61   -178
ATOM    763  O   THR A 154       3.212   2.453  -1.632  1.00 28.96           O  
ANISOU  763  O   THR A 154     4248   3388   3369     18   -116   -190
ATOM    764  CB  THR A 154       3.714   4.491  -3.954  1.00 35.95           C  
ANISOU  764  CB  THR A 154     5159   4177   4322    -39    -51   -233
ATOM    765  OG1 THR A 154       3.650   4.778  -5.337  1.00 38.44           O  
ANISOU  765  OG1 THR A 154     5494   4450   4663    -83    -20   -273
ATOM    766  CG2 THR A 154       4.615   5.568  -3.319  1.00 37.90           C  
ANISOU  766  CG2 THR A 154     5386   4419   4596      2    -33   -187
ATOM    767  H   THR A 154       2.395   2.423  -4.707  1.00 36.29           H  
ATOM    768  HA  THR A 154       5.186   2.920  -4.171  1.00 31.64           H  
ATOM    769  HB  THR A 154       2.703   4.606  -3.560  1.00 35.95           H  
ATOM    770  HG1 THR A 154       2.901   4.302  -5.714  1.00 38.44           H  
ATOM    771 HG21 THR A 154       4.295   6.568  -3.615  1.00 37.90           H  
ATOM    772 HG22 THR A 154       4.593   5.535  -2.230  1.00 37.90           H  
ATOM    773 HG23 THR A 154       5.652   5.451  -3.633  1.00 37.90           H  
ATOM    774  N   LEU A 155       5.451   2.862  -1.653  1.00 32.52           N  
ANISOU  774  N   LEU A 155     4687   3777   3893     30    -23   -129
ATOM    775  CA  LEU A 155       5.746   2.661  -0.236  1.00 31.90           C  
ANISOU  775  CA  LEU A 155     4599   3735   3786     68    -40    -85
ATOM    776  C   LEU A 155       6.478   3.909   0.308  1.00 32.72           C  
ANISOU  776  C   LEU A 155     4700   3831   3900    111    -47    -41
ATOM    777  O   LEU A 155       7.696   3.997   0.148  1.00 37.46           O  
ANISOU  777  O   LEU A 155     5302   4385   4545    119     -9    -15
ATOM    778  CB  LEU A 155       6.569   1.354  -0.082  1.00 28.22           C  
ANISOU  778  CB  LEU A 155     4130   3257   3335     58      5    -62
ATOM    779  CG  LEU A 155       7.107   1.051   1.340  1.00 26.83           C  
ANISOU  779  CG  LEU A 155     3950   3124   3121     86     -6    -24
ATOM    780  CD1 LEU A 155       6.011   1.105   2.422  1.00 33.79           C  
ANISOU  780  CD1 LEU A 155     4820   4067   3950     94    -63    -56
ATOM    781  CD2 LEU A 155       7.883  -0.281   1.371  1.00 32.51           C  
ANISOU  781  CD2 LEU A 155     4669   3830   3852     61     46    -10
ATOM    782  H   LEU A 155       6.247   3.111  -2.230  1.00 32.52           H  
ATOM    783  HA  LEU A 155       4.820   2.504   0.313  1.00 31.90           H  
ATOM    784  HB3 LEU A 155       7.412   1.378  -0.775  1.00 28.22           H  
ATOM    785  HB2 LEU A 155       5.948   0.518  -0.407  1.00 28.22           H  
ATOM    786  HG  LEU A 155       7.838   1.818   1.593  1.00 26.83           H  
ATOM    787 HD11 LEU A 155       6.162   0.359   3.203  1.00 33.79           H  
ATOM    788 HD12 LEU A 155       6.000   2.078   2.913  1.00 33.79           H  
ATOM    789 HD13 LEU A 155       5.018   0.943   2.004  1.00 33.79           H  
ATOM    790 HD21 LEU A 155       8.835  -0.156   1.885  1.00 32.51           H  
ATOM    791 HD22 LEU A 155       7.335  -1.069   1.887  1.00 32.51           H  
ATOM    792 HD23 LEU A 155       8.102  -0.650   0.368  1.00 32.51           H  
ATOM    793  N   PRO A 156       5.744   4.855   0.943  1.00 26.42           N  
ANISOU  793  N   PRO A 156     3899   3075   3064    141    -99    -34
ATOM    794  CA  PRO A 156       6.371   5.969   1.676  1.00 26.20           C  
ANISOU  794  CA  PRO A 156     3867   3042   3047    186   -112      8
ATOM    795  C   PRO A 156       6.910   5.507   3.044  1.00 31.86           C  
ANISOU  795  C   PRO A 156     4588   3777   3740    220   -117     60
ATOM    796  O   PRO A 156       6.263   4.698   3.710  1.00 30.33           O  
ANISOU  796  O   PRO A 156     4394   3626   3503    219   -135     57
ATOM    797  CB  PRO A 156       5.227   6.980   1.810  1.00 25.88           C  
ANISOU  797  CB  PRO A 156     3822   3038   2972    194   -168    -15
ATOM    798  CG  PRO A 156       3.977   6.127   1.910  1.00 28.09           C  
ANISOU  798  CG  PRO A 156     4111   3354   3208    164   -198    -57
ATOM    799  CD  PRO A 156       4.281   4.922   1.025  1.00 31.42           C  
ANISOU  799  CD  PRO A 156     4534   3761   3644    138   -155    -64
ATOM    800  HA  PRO A 156       7.181   6.415   1.097  1.00 26.20           H  
ATOM    801  HB3 PRO A 156       5.183   7.594   0.909  1.00 25.88           H  
ATOM    802  HB2 PRO A 156       5.337   7.654   2.658  1.00 25.88           H  
ATOM    803  HG3 PRO A 156       3.079   6.662   1.612  1.00 28.09           H  
ATOM    804  HG2 PRO A 156       3.846   5.795   2.940  1.00 28.09           H  
ATOM    805  HD2 PRO A 156       3.832   4.028   1.457  1.00 31.42           H  
ATOM    806  HD3 PRO A 156       3.870   5.068   0.025  1.00 31.42           H  
ATOM    807  N   LEU A 157       8.097   6.010   3.416  1.00 30.21           N  
ANISOU  807  N   LEU A 157     4384   3533   3562    251   -103    104
ATOM    808  CA  LEU A 157       8.817   5.629   4.632  1.00 30.59           C  
ANISOU  808  CA  LEU A 157     4449   3586   3588    276   -100    157
ATOM    809  C   LEU A 157       9.285   6.863   5.409  1.00 31.68           C  
ANISOU  809  C   LEU A 157     4593   3709   3736    329   -131    201
ATOM    810  O   LEU A 157       9.469   7.936   4.832  1.00 31.37           O  
ANISOU  810  O   LEU A 157     4544   3630   3744    344   -131    197
ATOM    811  CB  LEU A 157      10.036   4.762   4.254  1.00 30.94           C  
ANISOU  811  CB  LEU A 157     4509   3587   3660    248    -42    173
ATOM    812  CG  LEU A 157       9.676   3.381   3.674  1.00 35.24           C  
ANISOU  812  CG  LEU A 157     5047   4150   4193    197    -13    133
ATOM    813  CD1 LEU A 157      10.938   2.657   3.185  1.00 36.84           C  
ANISOU  813  CD1 LEU A 157     5264   4302   4431    167     45    149
ATOM    814  CD2 LEU A 157       8.871   2.519   4.667  1.00 33.71           C  
ANISOU  814  CD2 LEU A 157     4848   4022   3940    198    -36    129
ATOM    815  H   LEU A 157       8.572   6.672   2.815  1.00 30.21           H  
ATOM    816  HA  LEU A 157       8.158   5.073   5.301  1.00 30.59           H  
ATOM    817  HB3 LEU A 157      10.668   4.606   5.130  1.00 30.94           H  
ATOM    818  HB2 LEU A 157      10.651   5.316   3.544  1.00 30.94           H  
ATOM    819  HG  LEU A 157       9.059   3.539   2.790  1.00 35.24           H  
ATOM    820 HD11 LEU A 157      10.690   1.962   2.385  1.00 36.84           H  
ATOM    821 HD12 LEU A 157      11.688   3.347   2.799  1.00 36.84           H  
ATOM    822 HD13 LEU A 157      11.412   2.095   3.987  1.00 36.84           H  
ATOM    823 HD21 LEU A 157       9.204   1.484   4.673  1.00 33.71           H  
ATOM    824 HD22 LEU A 157       8.952   2.886   5.690  1.00 33.71           H  
ATOM    825 HD23 LEU A 157       7.814   2.510   4.405  1.00 33.71           H  
ATOM    826  N   GLN A 158       9.491   6.652   6.718  1.00 26.29           N  
ANISOU  826  N   GLN A 158     3926   3057   3007    358   -157    239
ATOM    827  CA  GLN A 158       9.947   7.658   7.666  1.00 23.90           C  
ANISOU  827  CA  GLN A 158     3634   2743   2703    413   -196    283
ATOM    828  C   GLN A 158      10.708   6.893   8.763  1.00 33.89           C  
ANISOU  828  C   GLN A 158     4938   4002   3937    422   -184    336
ATOM    829  O   GLN A 158      10.081   6.270   9.618  1.00 33.22           O  
ANISOU  829  O   GLN A 158     4859   3968   3795    416   -190    341
ATOM    830  CB  GLN A 158       8.718   8.456   8.170  1.00 30.39           C  
ANISOU  830  CB  GLN A 158     4440   3619   3486    441   -257    272
ATOM    831  CG  GLN A 158       9.095   9.806   8.804  1.00 35.72           C  
ANISOU  831  CG  GLN A 158     5107   4274   4190    488   -298    288
ATOM    832  CD  GLN A 158       7.910  10.647   9.294  1.00 32.15           C  
ANISOU  832  CD  GLN A 158     4633   3870   3712    499   -349    260
ATOM    833  OE1 GLN A 158       8.071  11.458  10.202  1.00 29.89           O  
ANISOU  833  OE1 GLN A 158     4338   3622   3398    466   -352    221
ATOM    834  NE2 GLN A 158       6.731  10.501   8.686  1.00 38.33           N  
ANISOU  834  NE2 GLN A 158     5409   4648   4506    546   -395    279
ATOM    835  H   GLN A 158       9.331   5.733   7.106  1.00 26.29           H  
ATOM    836  HA  GLN A 158      10.636   8.340   7.165  1.00 23.90           H  
ATOM    837  HB3 GLN A 158       8.135   7.864   8.876  1.00 30.39           H  
ATOM    838  HB2 GLN A 158       8.054   8.646   7.326  1.00 30.39           H  
ATOM    839  HG3 GLN A 158       9.621  10.400   8.062  1.00 35.72           H  
ATOM    840  HG2 GLN A 158       9.794   9.655   9.625  1.00 35.72           H  
ATOM    841 HE22 GLN A 158       5.941  11.063   8.976  1.00 38.33           H  
ATOM    842 HE21 GLN A 158       6.613   9.827   7.945  1.00 38.33           H  
ATOM    843  N   LEU A 159      12.047   6.901   8.663  1.00 32.38           N  
ANISOU  843  N   LEU A 159     4773   3747   3783    433   -166    373
ATOM    844  CA  LEU A 159      12.976   6.120   9.487  1.00 27.71           C  
ANISOU  844  CA  LEU A 159     4229   3136   3164    427   -144    424
ATOM    845  C   LEU A 159      13.768   7.061  10.409  1.00 29.10           C  
ANISOU  845  C   LEU A 159     4440   3283   3333    482   -190    477
ATOM    846  O   LEU A 159      14.102   8.171   9.992  1.00 31.05           O  
ANISOU  846  O   LEU A 159     4682   3482   3633    517   -216    480
ATOM    847  CB  LEU A 159      13.951   5.351   8.562  1.00 31.23           C  
ANISOU  847  CB  LEU A 159     4690   3522   3653    387    -87    425
ATOM    848  CG  LEU A 159      13.298   4.439   7.493  1.00 29.13           C  
ANISOU  848  CG  LEU A 159     4392   3281   3396    332    -44    370
ATOM    849  CD1 LEU A 159      14.369   3.806   6.582  1.00 35.39           C  
ANISOU  849  CD1 LEU A 159     5202   4012   4234    295      9    373
ATOM    850  CD2 LEU A 159      12.336   3.386   8.082  1.00 33.56           C  
ANISOU  850  CD2 LEU A 159     4948   3911   3893    307    -35    359
ATOM    851  H   LEU A 159      12.483   7.471   7.948  1.00 32.38           H  
ATOM    852  HA  LEU A 159      12.428   5.412  10.111  1.00 27.71           H  
ATOM    853  HB3 LEU A 159      14.620   4.750   9.180  1.00 31.23           H  
ATOM    854  HB2 LEU A 159      14.591   6.072   8.050  1.00 31.23           H  
ATOM    855  HG  LEU A 159      12.703   5.083   6.845  1.00 29.13           H  
ATOM    856 HD11 LEU A 159      14.105   3.944   5.534  1.00 35.39           H  
ATOM    857 HD12 LEU A 159      15.352   4.257   6.731  1.00 35.39           H  
ATOM    858 HD13 LEU A 159      14.488   2.735   6.750  1.00 35.39           H  
ATOM    859 HD21 LEU A 159      12.531   2.380   7.712  1.00 33.56           H  
ATOM    860 HD22 LEU A 159      12.390   3.336   9.168  1.00 33.56           H  
ATOM    861 HD23 LEU A 159      11.303   3.624   7.823  1.00 33.56           H  
ATOM    862  N   PHE A 160      14.053   6.600  11.639  1.00 33.53           N  
ANISOU  862  N   PHE A 160     5039   3871   3831    488   -199    516
ATOM    863  CA  PHE A 160      14.637   7.432  12.702  1.00 34.49           C  
ANISOU  863  CA  PHE A 160     5200   3973   3932    540   -250    567
ATOM    864  C   PHE A 160      15.859   6.765  13.351  1.00 35.88           C  
ANISOU  864  C   PHE A 160     5448   4109   4077    528   -230    624
ATOM    865  O   PHE A 160      16.768   7.478  13.774  1.00 37.33           O  
ANISOU  865  O   PHE A 160     5675   4240   4269    569   -270    668
ATOM    866  CB  PHE A 160      13.585   7.695  13.803  1.00 39.58           C  
ANISOU  866  CB  PHE A 160     5833   4690   4515    567   -294    565
ATOM    867  CG  PHE A 160      12.202   8.095  13.323  1.00 35.87           C  
ANISOU  867  CG  PHE A 160     5302   4267   4060    571   -317    509
ATOM    868  CD1 PHE A 160      11.937   9.410  12.892  1.00 35.14           C  
ANISOU  868  CD1 PHE A 160     5182   4245   3923    544   -308    472
ATOM    869  CD2 PHE A 160      11.215   7.104  13.145  1.00 39.50           C  
ANISOU  869  CD2 PHE A 160     5732   4698   4577    601   -349    492
ATOM    870  CE1 PHE A 160      10.693   9.731  12.362  1.00 39.02           C  
ANISOU  870  CE1 PHE A 160     5629   4773   4425    545   -336    423
ATOM    871  CE2 PHE A 160       9.983   7.445  12.614  1.00 40.40           C  
ANISOU  871  CE2 PHE A 160     5798   4853   4701    598   -367    443
ATOM    872  CZ  PHE A 160       9.717   8.752  12.232  1.00 36.22           C  
ANISOU  872  CZ  PHE A 160     5251   4388   4122    569   -363    411
ATOM    873  H   PHE A 160      13.760   5.670  11.901  1.00 33.53           H  
ATOM    874  HA  PHE A 160      14.964   8.394  12.301  1.00 34.49           H  
ATOM    875  HB3 PHE A 160      13.958   8.488  14.451  1.00 39.58           H  
ATOM    876  HB2 PHE A 160      13.472   6.817  14.443  1.00 39.58           H  
ATOM    877  HD1 PHE A 160      12.694  10.170  12.983  1.00 35.14           H  
ATOM    878  HD2 PHE A 160      11.415   6.077  13.417  1.00 39.50           H  
ATOM    879  HE1 PHE A 160      10.485  10.742  12.045  1.00 39.02           H  
ATOM    880  HE2 PHE A 160       9.239   6.679  12.481  1.00 40.40           H  
ATOM    881  HZ  PHE A 160       8.754   9.001  11.813  1.00 36.22           H  
ATOM    882  N   HIS A 161      15.842   5.424  13.457  1.00 37.82           N  
ANISOU  882  N   HIS A 161     5708   4376   4285    472   -172    624
ATOM    883  CA  HIS A 161      16.855   4.623  14.148  1.00 37.67           C  
ANISOU  883  CA  HIS A 161     5762   4327   4222    453   -151    680
ATOM    884  C   HIS A 161      18.198   4.644  13.385  1.00 37.09           C  
ANISOU  884  C   HIS A 161     5730   4163   4201    437   -130    705
ATOM    885  O   HIS A 161      18.161   4.483  12.165  1.00 43.60           O  
ANISOU  885  O   HIS A 161     6517   4963   5085    416   -102    670
ATOM    886  CB  HIS A 161      16.319   3.182  14.268  1.00 37.99           C  
ANISOU  886  CB  HIS A 161     5800   4431   4205    394    -92    664
ATOM    887  CG  HIS A 161      15.031   3.066  15.049  1.00 46.12           C  
ANISOU  887  CG  HIS A 161     6792   5549   5183    411   -117    635
ATOM    888  ND1 HIS A 161      13.931   2.363  14.588  1.00 53.20           N  
ANISOU  888  ND1 HIS A 161     7619   6504   6089    394   -107    571
ATOM    889  CD2 HIS A 161      14.654   3.575  16.274  1.00 52.24           C  
ANISOU  889  CD2 HIS A 161     7592   6360   5898    446   -157    661
ATOM    890  CE1 HIS A 161      12.970   2.481  15.508  1.00 54.01           C  
ANISOU  890  CE1 HIS A 161     7706   6676   6141    419   -142    558
ATOM    891  NE2 HIS A 161      13.338   3.203  16.560  1.00 49.49           N  
ANISOU  891  NE2 HIS A 161     7187   6091   5525    451   -171    612
ATOM    892  H   HIS A 161      15.065   4.903  13.078  1.00 37.82           H  
ATOM    893  HA  HIS A 161      16.941   5.031  15.152  1.00 37.67           H  
ATOM    894  HB3 HIS A 161      17.058   2.557  14.771  1.00 37.99           H  
ATOM    895  HB2 HIS A 161      16.176   2.747  13.279  1.00 37.99           H  
ATOM    896  HD1 HIS A 161      13.857   1.870  13.706  1.00 53.20           H  
ATOM    897  HD2 HIS A 161      15.221   4.183  16.963  1.00 52.24           H  
ATOM    898  HE1 HIS A 161      11.992   2.035  15.404  1.00 54.01           H  
ATOM    899  N   PRO A 162      19.347   4.838  14.086  1.00 42.51           N  
ANISOU  899  N   PRO A 162     6496   4793   4862    449   -148    766
ATOM    900  CA  PRO A 162      20.696   4.852  13.471  1.00 45.27           C  
ANISOU  900  CA  PRO A 162     6889   5045   5265    445   -146    792
ATOM    901  C   PRO A 162      21.036   3.701  12.505  1.00 42.91           C  
ANISOU  901  C   PRO A 162     6588   4735   4981    373    -70    775
ATOM    902  O   PRO A 162      21.684   3.956  11.493  1.00 39.60           O  
ANISOU  902  O   PRO A 162     6159   4256   4631    370    -61    761
ATOM    903  CB  PRO A 162      21.652   4.862  14.674  1.00 41.07           C  
ANISOU  903  CB  PRO A 162     6457   4465   4683    463   -182    863
ATOM    904  CG  PRO A 162      20.870   5.565  15.765  1.00 41.50           C  
ANISOU  904  CG  PRO A 162     6508   4592   4668    491   -214    871
ATOM    905  CD  PRO A 162      19.440   5.099  15.527  1.00 36.20           C  
ANISOU  905  CD  PRO A 162     5758   4016   3980    456   -166    814
ATOM    906  HA  PRO A 162      20.784   5.799  12.935  1.00 45.27           H  
ATOM    907  HB3 PRO A 162      22.598   5.360  14.456  1.00 41.07           H  
ATOM    908  HB2 PRO A 162      21.882   3.844  14.997  1.00 41.07           H  
ATOM    909  HG3 PRO A 162      20.930   6.643  15.608  1.00 41.50           H  
ATOM    910  HG2 PRO A 162      21.235   5.352  16.770  1.00 41.50           H  
ATOM    911  HD2 PRO A 162      19.237   4.173  16.068  1.00 36.20           H  
ATOM    912  HD3 PRO A 162      18.750   5.868  15.875  1.00 36.20           H  
ATOM    913  N   GLN A 163      20.556   2.485  12.818  1.00 41.11           N  
ANISOU  913  N   GLN A 163     6366   4562   4691    315    -14    774
ATOM    914  CA  GLN A 163      20.611   1.295  11.965  1.00 44.85           C  
ANISOU  914  CA  GLN A 163     6831   5032   5179    243     60    753
ATOM    915  C   GLN A 163      19.919   1.478  10.597  1.00 46.20           C  
ANISOU  915  C   GLN A 163     6920   5214   5419    242     73    688
ATOM    916  O   GLN A 163      20.561   1.269   9.568  1.00 41.70           O  
ANISOU  916  O   GLN A 163     6350   4589   4904    217     99    679
ATOM    917  CB  GLN A 163      20.075   0.060  12.734  1.00 47.98           C  
ANISOU  917  CB  GLN A 163     7226   5504   5500    186    115    746
ATOM    918  CG  GLN A 163      18.768   0.306  13.533  1.00 60.55           C  
ANISOU  918  CG  GLN A 163     8759   7192   7056    213     93    707
ATOM    919  CD  GLN A 163      17.889  -0.929  13.761  1.00 66.56           C  
ANISOU  919  CD  GLN A 163     9482   8031   7775    154    154    665
ATOM    920  OE1 GLN A 163      16.673  -0.795  13.866  1.00 54.96           O  
ANISOU  920  OE1 GLN A 163     7947   6634   6301    168    141    613
ATOM    921  NE2 GLN A 163      18.470  -2.126  13.855  1.00 68.10           N  
ANISOU  921  NE2 GLN A 163     9719   8213   7941     87    217    685
ATOM    922  H   GLN A 163      20.045   2.373  13.681  1.00 41.11           H  
ATOM    923  HA  GLN A 163      21.666   1.109  11.756  1.00 44.85           H  
ATOM    924  HB3 GLN A 163      20.842  -0.297  13.422  1.00 47.98           H  
ATOM    925  HB2 GLN A 163      19.935  -0.753  12.020  1.00 47.98           H  
ATOM    926  HG3 GLN A 163      18.142   1.036  13.024  1.00 60.55           H  
ATOM    927  HG2 GLN A 163      19.004   0.748  14.501  1.00 60.55           H  
ATOM    928 HE22 GLN A 163      17.902  -2.947  14.007  1.00 68.10           H  
ATOM    929 HE21 GLN A 163      19.475  -2.230  13.785  1.00 68.10           H  
ATOM    930  N   GLU A 164      18.632   1.867  10.617  1.00 41.68           N  
ANISOU  930  N   GLU A 164     6282   4712   4843    267     51    643
ATOM    931  CA  GLU A 164      17.769   2.070   9.448  1.00 38.30           C  
ANISOU  931  CA  GLU A 164     5782   4300   4469    259     63    580
ATOM    932  C   GLU A 164      18.229   3.231   8.553  1.00 35.70           C  
ANISOU  932  C   GLU A 164     5443   3906   4214    301     29    574
ATOM    933  O   GLU A 164      18.159   3.120   7.330  1.00 37.37           O  
ANISOU  933  O   GLU A 164     5620   4097   4480    280     55    533
ATOM    934  CB  GLU A 164      16.324   2.324   9.921  1.00 44.21           C  
ANISOU  934  CB  GLU A 164     6475   5136   5186    275     40    537
ATOM    935  CG  GLU A 164      15.678   1.132  10.662  1.00 48.11           C  
ANISOU  935  CG  GLU A 164     6977   5700   5604    249     60    541
ATOM    936  CD  GLU A 164      14.303   1.420  11.292  1.00 56.12           C  
ANISOU  936  CD  GLU A 164     7941   6794   6587    275     22    500
ATOM    937  OE1 GLU A 164      13.892   2.602  11.354  1.00 48.09           O  
ANISOU  937  OE1 GLU A 164     6903   5776   5594    324    -31    491
ATOM    938  OE2 GLU A 164      13.681   0.434  11.744  1.00 55.71           O1-
ANISOU  938  OE2 GLU A 164     7870   6806   6491    246     45    474
ATOM    939  H   GLU A 164      18.192   2.040  11.509  1.00 41.68           H  
ATOM    940  HA  GLU A 164      17.787   1.157   8.849  1.00 38.30           H  
ATOM    941  HB3 GLU A 164      15.700   2.582   9.064  1.00 44.21           H  
ATOM    942  HB2 GLU A 164      16.325   3.204  10.568  1.00 44.21           H  
ATOM    943  HG3 GLU A 164      16.333   0.785  11.461  1.00 48.11           H  
ATOM    944  HG2 GLU A 164      15.577   0.297   9.967  1.00 48.11           H  
ATOM    945  N   VAL A 165      18.708   4.310   9.192  1.00 39.36           N  
ANISOU  945  N   VAL A 165     5934   4337   4683    359    -28    609
ATOM    946  CA  VAL A 165      19.293   5.485   8.555  1.00 41.48           C  
ANISOU  946  CA  VAL A 165     6187   4547   5028    402    -62    596
ATOM    947  C   VAL A 165      20.608   5.145   7.818  1.00 37.89           C  
ANISOU  947  C   VAL A 165     5771   4005   4620    382    -38    614
ATOM    948  O   VAL A 165      20.787   5.596   6.688  1.00 36.22           O  
ANISOU  948  O   VAL A 165     5530   3753   4480    393    -37    580
ATOM    949  CB  VAL A 165      19.528   6.605   9.613  1.00 33.15           C  
ANISOU  949  CB  VAL A 165     5149   3479   3967    473   -136    626
ATOM    950  CG1 VAL A 165      20.454   7.759   9.179  1.00 49.43           C  
ANISOU  950  CG1 VAL A 165     7199   5469   6113    517   -170    614
ATOM    951  CG2 VAL A 165      18.188   7.182  10.110  1.00 34.13           C  
ANISOU  951  CG2 VAL A 165     5226   3685   4057    495   -164    601
ATOM    952  H   VAL A 165      18.700   4.318  10.204  1.00 39.36           H  
ATOM    953  HA  VAL A 165      18.579   5.849   7.814  1.00 41.48           H  
ATOM    954  HB  VAL A 165      20.001   6.140  10.480  1.00 33.15           H  
ATOM    955 HG11 VAL A 165      20.477   8.550   9.929  1.00 49.43           H  
ATOM    956 HG12 VAL A 165      21.481   7.420   9.053  1.00 49.43           H  
ATOM    957 HG13 VAL A 165      20.129   8.204   8.239  1.00 49.43           H  
ATOM    958 HG21 VAL A 165      18.346   7.839  10.964  1.00 34.13           H  
ATOM    959 HG22 VAL A 165      17.689   7.761   9.334  1.00 34.13           H  
ATOM    960 HG23 VAL A 165      17.497   6.403  10.433  1.00 34.13           H  
ATOM    961  N   SER A 166      21.468   4.321   8.446  1.00 46.53           N  
ANISOU  961  N   SER A 166     6937   5069   5675    353    -19    666
ATOM    962  CA  SER A 166      22.728   3.839   7.873  1.00 48.88           C  
ANISOU  962  CA  SER A 166     7280   5279   6012    330      0    686
ATOM    963  C   SER A 166      22.534   2.867   6.696  1.00 46.68           C  
ANISOU  963  C   SER A 166     6966   5010   5761    269     68    644
ATOM    964  O   SER A 166      23.319   2.927   5.750  1.00 49.63           O  
ANISOU  964  O   SER A 166     7337   5322   6199    265     77    628
ATOM    965  CB  SER A 166      23.595   3.189   8.969  1.00 43.23           C  
ANISOU  965  CB  SER A 166     6660   4528   5239    308      1    755
ATOM    966  OG  SER A 166      24.129   4.180   9.824  1.00 54.79           O  
ANISOU  966  OG  SER A 166     8150   6016   6650    351    -50    789
ATOM    967  H   SER A 166      21.248   3.988   9.375  1.00 46.53           H  
ATOM    968  HA  SER A 166      23.269   4.701   7.479  1.00 48.88           H  
ATOM    969  HB3 SER A 166      24.436   2.651   8.530  1.00 43.23           H  
ATOM    970  HB2 SER A 166      23.026   2.465   9.553  1.00 43.23           H  
ATOM    971  HG  SER A 166      23.438   4.447  10.438  1.00 54.79           H  
ATOM    972  N   MET A 167      21.487   2.021   6.754  1.00 35.00           N  
ANISOU  972  N   MET A 167     5459   3607   4234    221    112    623
ATOM    973  CA  MET A 167      21.092   1.099   5.683  1.00 38.08           C  
ANISOU  973  CA  MET A 167     5810   4009   4650    165    170    577
ATOM    974  C   MET A 167      20.759   1.836   4.376  1.00 41.52           C  
ANISOU  974  C   MET A 167     6188   4433   5155    190    158    521
ATOM    975  O   MET A 167      21.296   1.468   3.334  1.00 46.68           O  
ANISOU  975  O   MET A 167     6839   5033   5864    171    183    504
ATOM    976  CB  MET A 167      19.927   0.197   6.162  1.00 44.53           C  
ANISOU  976  CB  MET A 167     6593   4916   5409    125    204    550
ATOM    977  CG  MET A 167      19.249  -0.669   5.073  1.00 39.58           C  
ANISOU  977  CG  MET A 167     5911   4312   4814     82    246    487
ATOM    978  SD  MET A 167      17.790  -1.608   5.603  1.00 46.17           S  
ANISOU  978  SD  MET A 167     6693   5255   5593     52    264    440
ATOM    979  CE  MET A 167      16.599  -0.263   5.847  1.00 51.62           C  
ANISOU  979  CE  MET A 167     7347   5992   6274    122    194    422
ATOM    980  H   MET A 167      20.902   2.016   7.579  1.00 35.00           H  
ATOM    981  HA  MET A 167      21.947   0.452   5.478  1.00 38.08           H  
ATOM    982  HB3 MET A 167      19.170   0.818   6.638  1.00 44.53           H  
ATOM    983  HB2 MET A 167      20.299  -0.459   6.947  1.00 44.53           H  
ATOM    984  HG3 MET A 167      19.976  -1.377   4.674  1.00 39.58           H  
ATOM    985  HG2 MET A 167      18.919  -0.062   4.230  1.00 39.58           H  
ATOM    986  HE1 MET A 167      15.634  -0.672   6.140  1.00 51.62           H  
ATOM    987  HE2 MET A 167      16.927   0.417   6.632  1.00 51.62           H  
ATOM    988  HE3 MET A 167      16.468   0.305   4.926  1.00 51.62           H  
ATOM    989  N   VAL A 168      19.890   2.857   4.466  1.00 38.60           N  
ANISOU  989  N   VAL A 168     5770   4115   4781    229    123    491
ATOM    990  CA  VAL A 168      19.402   3.620   3.316  1.00 42.23           C  
ANISOU  990  CA  VAL A 168     6175   4572   5298    243    118    435
ATOM    991  C   VAL A 168      20.486   4.486   2.636  1.00 40.52           C  
ANISOU  991  C   VAL A 168     5973   4270   5151    277    100    441
ATOM    992  O   VAL A 168      20.443   4.629   1.415  1.00 45.49           O  
ANISOU  992  O   VAL A 168     6571   4877   5838    270    116    396
ATOM    993  CB  VAL A 168      18.158   4.475   3.686  1.00 38.70           C  
ANISOU  993  CB  VAL A 168     5683   4190   4830    278     78    407
ATOM    994  CG1 VAL A 168      17.724   5.482   2.604  1.00 44.00           C  
ANISOU  994  CG1 VAL A 168     6303   4864   5551    276     84    344
ATOM    995  CG2 VAL A 168      16.961   3.569   4.027  1.00 36.85           C  
ANISOU  995  CG2 VAL A 168     5440   4035   4525    253     86    403
ATOM    996  H   VAL A 168      19.496   3.101   5.365  1.00 38.60           H  
ATOM    997  HA  VAL A 168      19.079   2.890   2.576  1.00 42.23           H  
ATOM    998  HB  VAL A 168      18.395   5.048   4.584  1.00 38.70           H  
ATOM    999 HG11 VAL A 168      16.774   5.954   2.852  1.00 44.00           H  
ATOM   1000 HG12 VAL A 168      18.456   6.279   2.485  1.00 44.00           H  
ATOM   1001 HG13 VAL A 168      17.608   4.995   1.638  1.00 44.00           H  
ATOM   1002 HG21 VAL A 168      16.089   4.165   4.294  1.00 36.85           H  
ATOM   1003 HG22 VAL A 168      16.683   2.944   3.178  1.00 36.85           H  
ATOM   1004 HG23 VAL A 168      17.175   2.909   4.866  1.00 36.85           H  
ATOM   1005  N   ARG A 169      21.465   4.990   3.407  1.00 39.84           N  
ANISOU 1005  N   ARG A 169     5938   4138   5062    313     62    495
ATOM   1006  CA  ARG A 169      22.643   5.689   2.878  1.00 42.18           C  
ANISOU 1006  CA  ARG A 169     6251   4347   5428    348     38    499
ATOM   1007  C   ARG A 169      23.537   4.769   2.024  1.00 42.56           C  
ANISOU 1007  C   ARG A 169     6330   4334   5507    303     81    502
ATOM   1008  O   ARG A 169      23.990   5.204   0.965  1.00 48.48           O  
ANISOU 1008  O   ARG A 169     7069   5025   6326    319     78    476
ATOM   1009  CB  ARG A 169      23.448   6.304   4.039  1.00 49.49           C  
ANISOU 1009  CB  ARG A 169     7230   5233   6340    400    -23    554
ATOM   1010  CG  ARG A 169      22.756   7.502   4.711  1.00 51.25           C  
ANISOU 1010  CG  ARG A 169     7412   5495   6564    460    -76    538
ATOM   1011  CD  ARG A 169      23.436   7.881   6.035  1.00 55.55           C  
ANISOU 1011  CD  ARG A 169     8014   6018   7073    504   -135    597
ATOM   1012  NE  ARG A 169      22.936   9.155   6.577  1.00 58.82           N  
ANISOU 1012  NE  ARG A 169     8386   6456   7506    566   -191    577
ATOM   1013  CZ  ARG A 169      23.137   9.642   7.816  1.00 58.20           C  
ANISOU 1013  CZ  ARG A 169     8342   6374   7398    613   -251    617
ATOM   1014  NH1 ARG A 169      23.847   8.984   8.746  1.00 57.97           N  
ANISOU 1014  NH1 ARG A 169     8394   6320   7312    604   -262    681
ATOM   1015  NH2 ARG A 169      22.613  10.830   8.133  1.00 59.54           N1+
ANISOU 1015  NH2 ARG A 169     8464   6564   7593    667   -301    592
ATOM   1016  H   ARG A 169      21.438   4.845   4.407  1.00 39.84           H  
ATOM   1017  HA  ARG A 169      22.299   6.499   2.231  1.00 42.18           H  
ATOM   1018  HB3 ARG A 169      24.413   6.652   3.668  1.00 49.49           H  
ATOM   1019  HB2 ARG A 169      23.671   5.534   4.779  1.00 49.49           H  
ATOM   1020  HG3 ARG A 169      21.733   7.200   4.936  1.00 51.25           H  
ATOM   1021  HG2 ARG A 169      22.666   8.355   4.036  1.00 51.25           H  
ATOM   1022  HD3 ARG A 169      24.524   7.852   5.968  1.00 55.55           H  
ATOM   1023  HD2 ARG A 169      23.148   7.131   6.772  1.00 55.55           H  
ATOM   1024  HE  ARG A 169      22.426   9.736   5.922  1.00 58.82           H  
ATOM   1025 HH12 ARG A 169      23.933   9.370   9.679  1.00 57.97           H  
ATOM   1026 HH11 ARG A 169      24.264   8.090   8.534  1.00 57.97           H  
ATOM   1027 HH22 ARG A 169      22.745  11.209   9.062  1.00 59.54           H  
ATOM   1028 HH21 ARG A 169      22.141  11.388   7.430  1.00 59.54           H  
ATOM   1029  N   ASN A 170      23.741   3.515   2.470  1.00 44.00           N  
ANISOU 1029  N   ASN A 170     6547   4529   5641    246    123    529
ATOM   1030  CA  ASN A 170      24.491   2.487   1.737  1.00 48.73           C  
ANISOU 1030  CA  ASN A 170     7172   5074   6271    198    166    528
ATOM   1031  C   ASN A 170      23.715   1.917   0.538  1.00 47.98           C  
ANISOU 1031  C   ASN A 170     7020   5013   6199    156    215    467
ATOM   1032  O   ASN A 170      24.360   1.558  -0.445  1.00 53.04           O  
ANISOU 1032  O   ASN A 170     7671   5605   6875    123    247    457
ATOM   1033  CB  ASN A 170      24.929   1.375   2.714  1.00 52.42           C  
ANISOU 1033  CB  ASN A 170     7708   5528   6681    150    191    586
ATOM   1034  CG  ASN A 170      26.151   1.777   3.544  1.00 70.21           C  
ANISOU 1034  CG  ASN A 170    10040   7684   8951    170    156    640
ATOM   1035  OD1 ASN A 170      27.262   1.829   3.023  1.00 70.95           O  
ANISOU 1035  OD1 ASN A 170    10149   7744   9064    234     94    655
ATOM   1036  ND2 ASN A 170      25.961   2.056   4.834  1.00 77.58           N  
ANISOU 1036  ND2 ASN A 170    11027   8570   9879    114    193    667
ATOM   1037  H   ASN A 170      23.328   3.227   3.346  1.00 44.00           H  
ATOM   1038  HA  ASN A 170      25.382   2.998   1.365  1.00 48.73           H  
ATOM   1039  HB3 ASN A 170      25.232   0.490   2.151  1.00 52.42           H  
ATOM   1040  HB2 ASN A 170      24.102   1.056   3.350  1.00 52.42           H  
ATOM   1041 HD22 ASN A 170      26.745   2.312   5.415  1.00 77.58           H  
ATOM   1042 HD21 ASN A 170      25.031   2.042   5.234  1.00 77.58           H  
ATOM   1043  N   LEU A 171      22.370   1.892   0.595  1.00 42.86           N  
ANISOU 1043  N   LEU A 171     6315   4442   5526    155    219    427
ATOM   1044  CA  LEU A 171      21.516   1.567  -0.552  1.00 42.29           C  
ANISOU 1044  CA  LEU A 171     6195   4397   5477    120    255    366
ATOM   1045  C   LEU A 171      21.659   2.595  -1.682  1.00 43.24           C  
ANISOU 1045  C   LEU A 171     6283   4484   5664    152    241    323
ATOM   1046  O   LEU A 171      21.723   2.194  -2.839  1.00 41.23           O  
ANISOU 1046  O   LEU A 171     6007   4215   5444    123    272    279
ATOM   1047  CB  LEU A 171      20.036   1.468  -0.122  1.00 43.42           C  
ANISOU 1047  CB  LEU A 171     6299   4631   5567    109    254    339
ATOM   1048  CG  LEU A 171      19.652   0.150   0.571  1.00 42.84           C  
ANISOU 1048  CG  LEU A 171     6235   4607   5436     61    285    351
ATOM   1049  CD1 LEU A 171      18.216   0.236   1.116  1.00 39.78           C  
ANISOU 1049  CD1 LEU A 171     5804   4306   5006     64    269    315
ATOM   1050  CD2 LEU A 171      19.817  -1.061  -0.364  1.00 41.29           C  
ANISOU 1050  CD2 LEU A 171     6040   4384   5264      1    337    330
ATOM   1051  H   LEU A 171      21.898   2.167   1.445  1.00 42.86           H  
ATOM   1052  HA  LEU A 171      21.843   0.606  -0.954  1.00 42.29           H  
ATOM   1053  HB3 LEU A 171      19.384   1.573  -0.989  1.00 43.42           H  
ATOM   1054  HB2 LEU A 171      19.793   2.315   0.514  1.00 43.42           H  
ATOM   1055  HG  LEU A 171      20.313   0.007   1.425  1.00 42.84           H  
ATOM   1056 HD11 LEU A 171      18.073  -0.444   1.956  1.00 39.78           H  
ATOM   1057 HD12 LEU A 171      17.962   1.238   1.460  1.00 39.78           H  
ATOM   1058 HD13 LEU A 171      17.495  -0.019   0.341  1.00 39.78           H  
ATOM   1059 HD21 LEU A 171      18.996  -1.766  -0.252  1.00 41.29           H  
ATOM   1060 HD22 LEU A 171      19.851  -0.771  -1.415  1.00 41.29           H  
ATOM   1061 HD23 LEU A 171      20.738  -1.601  -0.145  1.00 41.29           H  
ATOM   1062  N   ILE A 172      21.734   3.887  -1.330  1.00 42.04           N  
ANISOU 1062  N   ILE A 172     6125   4319   5530    211    195    330
ATOM   1063  CA  ILE A 172      21.858   4.999  -2.274  1.00 46.16           C  
ANISOU 1063  CA  ILE A 172     6612   4809   6118    242    184    284
ATOM   1064  C   ILE A 172      23.240   5.094  -2.957  1.00 49.97           C  
ANISOU 1064  C   ILE A 172     7125   5200   6660    247    189    294
ATOM   1065  O   ILE A 172      23.306   5.586  -4.083  1.00 50.22           O  
ANISOU 1065  O   ILE A 172     7130   5202   6749    245    207    245
ATOM   1066  CB  ILE A 172      21.427   6.329  -1.593  1.00 41.38           C  
ANISOU 1066  CB  ILE A 172     5984   4222   5516    304    131    285
ATOM   1067  CG1 ILE A 172      19.896   6.291  -1.377  1.00 43.79           C  
ANISOU 1067  CG1 ILE A 172     6258   4617   5764    298    123    271
ATOM   1068  CG2 ILE A 172      21.833   7.633  -2.316  1.00 46.37           C  
ANISOU 1068  CG2 ILE A 172     6577   4819   6224    336    123    233
ATOM   1069  CD1 ILE A 172      19.389   7.299  -0.348  1.00 50.97           C  
ANISOU 1069  CD1 ILE A 172     7126   5567   6675    258    157    209
ATOM   1070  H   ILE A 172      21.665   4.140  -0.354  1.00 42.04           H  
ATOM   1071  HA  ILE A 172      21.150   4.807  -3.081  1.00 46.16           H  
ATOM   1072  HB  ILE A 172      21.897   6.356  -0.608  1.00 41.38           H  
ATOM   1073 HG13 ILE A 172      19.572   5.303  -1.050  1.00 43.79           H  
ATOM   1074 HG12 ILE A 172      19.393   6.452  -2.330  1.00 43.79           H  
ATOM   1075 HG21 ILE A 172      21.461   8.513  -1.792  1.00 46.37           H  
ATOM   1076 HG22 ILE A 172      22.915   7.750  -2.374  1.00 46.37           H  
ATOM   1077 HG23 ILE A 172      21.435   7.663  -3.331  1.00 46.37           H  
ATOM   1078 HD11 ILE A 172      18.374   7.050  -0.040  1.00 50.97           H  
ATOM   1079 HD12 ILE A 172      20.014   7.316   0.545  1.00 50.97           H  
ATOM   1080 HD13 ILE A 172      19.373   8.301  -0.770  1.00 50.97           H  
ATOM   1081  N   GLN A 173      24.292   4.543  -2.321  1.00 45.32           N  
ANISOU 1081  N   GLN A 173     6598   4565   6058    250    175    354
ATOM   1082  CA  GLN A 173      25.586   4.279  -2.963  1.00 45.67           C  
ANISOU 1082  CA  GLN A 173     6684   4517   6152    251    174    370
ATOM   1083  C   GLN A 173      25.540   3.124  -3.986  1.00 46.72           C  
ANISOU 1083  C   GLN A 173     6820   4642   6291    188    230    352
ATOM   1084  O   GLN A 173      26.381   3.096  -4.883  1.00 50.54           O  
ANISOU 1084  O   GLN A 173     7308   5062   6831    186    240    331
ATOM   1085  CB  GLN A 173      26.659   3.980  -1.896  1.00 47.56           C  
ANISOU 1085  CB  GLN A 173     6998   4718   6355    256    146    444
ATOM   1086  CG  GLN A 173      27.033   5.192  -1.024  1.00 59.80           C  
ANISOU 1086  CG  GLN A 173     8597   6167   7959    296    102    467
ATOM   1087  CD  GLN A 173      28.239   4.904  -0.127  1.00 62.62           C  
ANISOU 1087  CD  GLN A 173     9043   6486   8265    291     75    545
ATOM   1088  OE1 GLN A 173      29.288   5.526  -0.275  1.00 60.60           O  
ANISOU 1088  OE1 GLN A 173     8808   6283   7935    253     98    580
ATOM   1089  NE2 GLN A 173      28.102   3.956   0.803  1.00 67.38           N  
ANISOU 1089  NE2 GLN A 173     9700   6994   8906    327     24    571
ATOM   1090  H   GLN A 173      24.169   4.169  -1.391  1.00 45.32           H  
ATOM   1091  HA  GLN A 173      25.887   5.177  -3.507  1.00 45.67           H  
ATOM   1092  HB3 GLN A 173      27.565   3.624  -2.392  1.00 47.56           H  
ATOM   1093  HB2 GLN A 173      26.328   3.156  -1.262  1.00 47.56           H  
ATOM   1094  HG3 GLN A 173      26.191   5.497  -0.403  1.00 59.80           H  
ATOM   1095  HG2 GLN A 173      27.272   6.045  -1.661  1.00 59.80           H  
ATOM   1096 HE22 GLN A 173      28.873   3.731   1.413  1.00 67.38           H  
ATOM   1097 HE21 GLN A 173      27.233   3.451   0.900  1.00 67.38           H  
ATOM   1098  N   ASN A 174      24.579   2.198  -3.821  1.00 47.04           N  
ANISOU 1098  N   ASN A 174     6855   4745   6274    137    266    356
ATOM   1099  CA  ASN A 174      24.420   0.969  -4.603  1.00 40.30           C  
ANISOU 1099  CA  ASN A 174     5998   3891   5423     74    319    334
ATOM   1100  C   ASN A 174      23.112   1.029  -5.425  1.00 39.10           C  
ANISOU 1100  C   ASN A 174     5785   3794   5277     56    343    267
ATOM   1101  O   ASN A 174      22.826   2.062  -6.032  1.00 39.20           O  
ANISOU 1101  O   ASN A 174     5764   3805   5327     88    328    226
ATOM   1102  CB  ASN A 174      24.514  -0.253  -3.644  1.00 44.83           C  
ANISOU 1102  CB  ASN A 174     6609   4492   5934     25    343    380
ATOM   1103  CG  ASN A 174      25.885  -0.412  -2.971  1.00 55.06           C  
ANISOU 1103  CG  ASN A 174     7980   5722   7218     28    326    449
ATOM   1104  OD1 ASN A 174      26.922  -0.243  -3.607  1.00 54.75           O  
ANISOU 1104  OD1 ASN A 174     7978   5701   7123    -10    344    491
ATOM   1105  ND2 ASN A 174      25.898  -0.767  -1.686  1.00 56.64           N  
ANISOU 1105  ND2 ASN A 174     8205   5845   7472     72    290    457
ATOM   1106  H   ASN A 174      23.908   2.322  -3.076  1.00 47.04           H  
ATOM   1107  HA  ASN A 174      25.227   0.893  -5.334  1.00 40.30           H  
ATOM   1108  HB3 ASN A 174      24.351  -1.181  -4.194  1.00 44.83           H  
ATOM   1109  HB2 ASN A 174      23.731  -0.196  -2.886  1.00 44.83           H  
ATOM   1110 HD22 ASN A 174      26.778  -0.890  -1.207  1.00 56.64           H  
ATOM   1111 HD21 ASN A 174      25.033  -0.887  -1.179  1.00 56.64           H  
ATOM   1112  N   ASP A 175      22.367  -0.090  -5.469  1.00 47.29           N  
ANISOU 1112  N   ASP A 175     6811   4880   6277      3    377    253
ATOM   1113  CA  ASP A 175      21.187  -0.336  -6.310  1.00 47.37           C  
ANISOU 1113  CA  ASP A 175     6774   4932   6291    -21    395    187
ATOM   1114  C   ASP A 175      19.906   0.430  -5.914  1.00 45.01           C  
ANISOU 1114  C   ASP A 175     6437   4710   5956     -2    371    159
ATOM   1115  O   ASP A 175      18.963   0.427  -6.706  1.00 44.47           O  
ANISOU 1115  O   ASP A 175     6339   4668   5889    -23    381    105
ATOM   1116  CB  ASP A 175      20.873  -1.855  -6.450  1.00 47.26           C  
ANISOU 1116  CB  ASP A 175     6764   4933   6259    -86    436    177
ATOM   1117  CG  ASP A 175      20.683  -2.703  -5.170  1.00 63.74           C  
ANISOU 1117  CG  ASP A 175     8860   7076   8284   -106    440    210
ATOM   1118  OD1 ASP A 175      20.715  -2.154  -4.045  1.00 57.97           O  
ANISOU 1118  OD1 ASP A 175     8147   6358   7521    -72    413    254
ATOM   1119  OD2 ASP A 175      20.471  -3.922  -5.353  1.00 68.81           O1-
ANISOU 1119  OD2 ASP A 175     9489   7748   8908   -156    469    188
ATOM   1120  H   ASP A 175      22.651  -0.882  -4.909  1.00 47.29           H  
ATOM   1121  HA  ASP A 175      21.446   0.022  -7.309  1.00 47.37           H  
ATOM   1122  HB3 ASP A 175      21.694  -2.311  -7.005  1.00 47.26           H  
ATOM   1123  HB2 ASP A 175      19.994  -1.993  -7.082  1.00 47.26           H  
ATOM   1124  N   ARG A 176      19.870   1.021  -4.703  1.00 43.81           N  
ANISOU 1124  N   ARG A 176     6287   4588   5769     36    337    193
ATOM   1125  CA  ARG A 176      18.727   1.708  -4.074  1.00 43.07           C  
ANISOU 1125  CA  ARG A 176     6160   4562   5644     58    308    168
ATOM   1126  C   ARG A 176      17.558   0.771  -3.702  1.00 42.69           C  
ANISOU 1126  C   ARG A 176     6094   4579   5548     17    320    141
ATOM   1127  O   ARG A 176      16.501   1.268  -3.315  1.00 43.64           O  
ANISOU 1127  O   ARG A 176     6189   4752   5641     27    296    114
ATOM   1128  CB  ARG A 176      18.240   2.890  -4.946  1.00 41.73           C  
ANISOU 1128  CB  ARG A 176     5959   4377   5519     79    300    119
ATOM   1129  CG  ARG A 176      19.277   4.015  -5.172  1.00 45.19           C  
ANISOU 1129  CG  ARG A 176     6399   4768   6003    133    275    133
ATOM   1130  CD  ARG A 176      19.306   4.573  -6.605  1.00 50.80           C  
ANISOU 1130  CD  ARG A 176     7087   5442   6773    131    294     77
ATOM   1131  NE  ARG A 176      17.962   4.924  -7.096  1.00 53.52           N  
ANISOU 1131  NE  ARG A 176     7403   5833   7098     97    309     21
ATOM   1132  CZ  ARG A 176      17.557   5.006  -8.375  1.00 60.39           C  
ANISOU 1132  CZ  ARG A 176     8259   6681   8004     75    336    -34
ATOM   1133  NH1 ARG A 176      18.407   4.915  -9.409  1.00 57.44           N  
ANISOU 1133  NH1 ARG A 176     7890   6242   7693     88    352    -44
ATOM   1134  NH2 ARG A 176      16.254   5.169  -8.619  1.00 62.08           N1+
ANISOU 1134  NH2 ARG A 176     8460   6936   8191     41    344    -81
ATOM   1135  H   ARG A 176      20.703   0.977  -4.131  1.00 43.81           H  
ATOM   1136  HA  ARG A 176      19.084   2.126  -3.136  1.00 43.07           H  
ATOM   1137  HB3 ARG A 176      17.372   3.358  -4.484  1.00 41.73           H  
ATOM   1138  HB2 ARG A 176      17.867   2.506  -5.894  1.00 41.73           H  
ATOM   1139  HG3 ARG A 176      20.263   3.580  -5.010  1.00 45.19           H  
ATOM   1140  HG2 ARG A 176      19.195   4.811  -4.431  1.00 45.19           H  
ATOM   1141  HD3 ARG A 176      19.867   3.919  -7.272  1.00 50.80           H  
ATOM   1142  HD2 ARG A 176      19.837   5.525  -6.582  1.00 50.80           H  
ATOM   1143  HE  ARG A 176      17.257   5.036  -6.379  1.00 53.52           H  
ATOM   1144 HH12 ARG A 176      18.058   4.978 -10.356  1.00 57.44           H  
ATOM   1145 HH11 ARG A 176      19.394   4.788  -9.245  1.00 57.44           H  
ATOM   1146 HH22 ARG A 176      15.913   5.205  -9.572  1.00 62.08           H  
ATOM   1147 HH21 ARG A 176      15.594   5.214  -7.855  1.00 62.08           H  
ATOM   1148  N   THR A 177      17.753  -0.552  -3.829  1.00 41.58           N  
ANISOU 1148  N   THR A 177     5968   4433   5399    -28    353    148
ATOM   1149  CA  THR A 177      16.692  -1.549  -3.760  1.00 41.82           C  
ANISOU 1149  CA  THR A 177     5978   4521   5390    -66    362    118
ATOM   1150  C   THR A 177      16.804  -2.379  -2.472  1.00 38.98           C  
ANISOU 1150  C   THR A 177     5631   4199   4982    -79    369    155
ATOM   1151  O   THR A 177      17.855  -2.965  -2.215  1.00 39.43           O  
ANISOU 1151  O   THR A 177     5722   4220   5039    -85    388    203
ATOM   1152  CB  THR A 177      16.766  -2.500  -4.983  1.00 43.96           C  
ANISOU 1152  CB  THR A 177     6245   4762   5695   -117    400     77
ATOM   1153  OG1 THR A 177      16.608  -1.739  -6.167  1.00 46.69           O  
ANISOU 1153  OG1 THR A 177     6579   5082   6078   -112    395     33
ATOM   1154  CG2 THR A 177      15.700  -3.606  -5.007  1.00 40.86           C  
ANISOU 1154  CG2 THR A 177     5830   4427   5268   -155    404     42
ATOM   1155  H   THR A 177      18.668  -0.900  -4.084  1.00 41.58           H  
ATOM   1156  HA  THR A 177      15.719  -1.065  -3.776  1.00 41.82           H  
ATOM   1157  HB  THR A 177      17.749  -2.967  -5.029  1.00 43.96           H  
ATOM   1158  HG1 THR A 177      17.339  -1.118  -6.235  1.00 46.69           H  
ATOM   1159 HG21 THR A 177      15.744  -4.171  -5.939  1.00 40.86           H  
ATOM   1160 HG22 THR A 177      15.831  -4.320  -4.194  1.00 40.86           H  
ATOM   1161 HG23 THR A 177      14.700  -3.177  -4.922  1.00 40.86           H  
ATOM   1162  N   PHE A 178      15.696  -2.426  -1.716  1.00 35.04           N  
ANISOU 1162  N   PHE A 178     5106   3770   4436    -83    352    130
ATOM   1163  CA  PHE A 178      15.514  -3.242  -0.515  1.00 33.74           C  
ANISOU 1163  CA  PHE A 178     4945   3653   4221    -97    361    154
ATOM   1164  C   PHE A 178      14.353  -4.230  -0.714  1.00 26.92           C  
ANISOU 1164  C   PHE A 178     4044   2847   3338   -129    363     95
ATOM   1165  O   PHE A 178      13.520  -4.043  -1.599  1.00 27.85           O  
ANISOU 1165  O   PHE A 178     4141   2963   3479   -139    352     41
ATOM   1166  CB  PHE A 178      15.308  -2.330   0.716  1.00 30.29           C  
ANISOU 1166  CB  PHE A 178     4518   3249   3740    -48    323    194
ATOM   1167  CG  PHE A 178      14.101  -1.408   0.704  1.00 29.18           C  
ANISOU 1167  CG  PHE A 178     4349   3153   3586    -12    273    162
ATOM   1168  CD1 PHE A 178      14.182  -0.133   0.105  1.00 40.17           C  
ANISOU 1168  CD1 PHE A 178     5739   4512   5011     23    248    159
ATOM   1169  CD2 PHE A 178      12.849  -1.872   1.160  1.00 26.73           C  
ANISOU 1169  CD2 PHE A 178     4013   2916   3229    -13    250    132
ATOM   1170  CE1 PHE A 178      13.050   0.667   0.024  1.00 39.58           C  
ANISOU 1170  CE1 PHE A 178     5640   4477   4920     49    206    130
ATOM   1171  CE2 PHE A 178      11.734  -1.051   1.081  1.00 33.40           C  
ANISOU 1171  CE2 PHE A 178     4837   3796   4057     17    200    104
ATOM   1172  CZ  PHE A 178      11.833   0.211   0.513  1.00 35.39           C  
ANISOU 1172  CZ  PHE A 178     5091   4015   4340     46    180    105
ATOM   1173  H   PHE A 178      14.875  -1.916  -2.017  1.00 35.04           H  
ATOM   1174  HA  PHE A 178      16.415  -3.829  -0.335  1.00 33.74           H  
ATOM   1175  HB3 PHE A 178      16.205  -1.736   0.873  1.00 30.29           H  
ATOM   1176  HB2 PHE A 178      15.226  -2.947   1.611  1.00 30.29           H  
ATOM   1177  HD1 PHE A 178      15.118   0.222  -0.299  1.00 40.17           H  
ATOM   1178  HD2 PHE A 178      12.752  -2.867   1.569  1.00 26.73           H  
ATOM   1179  HE1 PHE A 178      13.110   1.641  -0.434  1.00 39.58           H  
ATOM   1180  HE2 PHE A 178      10.779  -1.407   1.434  1.00 33.40           H  
ATOM   1181  HZ  PHE A 178      10.954   0.831   0.430  1.00 35.39           H  
ATOM   1182  N   ALA A 179      14.336  -5.275   0.124  1.00 29.58           N  
ANISOU 1182  N   ALA A 179     4374   3235   3631   -145    373    101
ATOM   1183  CA  ALA A 179      13.356  -6.355   0.105  1.00 30.33           C  
ANISOU 1183  CA  ALA A 179     4430   3381   3713   -179    378     42
ATOM   1184  C   ALA A 179      12.227  -6.084   1.109  1.00 33.06           C  
ANISOU 1184  C   ALA A 179     4753   3803   4004   -148    335     26
ATOM   1185  O   ALA A 179      12.491  -5.604   2.213  1.00 30.77           O  
ANISOU 1185  O   ALA A 179     4480   3537   3675   -123    328     72
ATOM   1186  CB  ALA A 179      14.087  -7.666   0.445  1.00 34.77           C  
ANISOU 1186  CB  ALA A 179     4994   3940   4276   -234    437     47
ATOM   1187  H   ALA A 179      15.051  -5.342   0.838  1.00 29.58           H  
ATOM   1188  HA  ALA A 179      12.924  -6.455  -0.893  1.00 30.33           H  
ATOM   1189  HB1 ALA A 179      13.391  -8.481   0.639  1.00 34.77           H  
ATOM   1190  HB2 ALA A 179      14.730  -7.977  -0.379  1.00 34.77           H  
ATOM   1191  HB3 ALA A 179      14.718  -7.559   1.327  1.00 34.77           H  
ATOM   1192  N   VAL A 180      10.994  -6.432   0.710  1.00 30.99           N  
ANISOU 1192  N   VAL A 180     4457   3575   3741   -151    302    -39
ATOM   1193  CA  VAL A 180       9.810  -6.405   1.566  1.00 28.33           C  
ANISOU 1193  CA  VAL A 180     4097   3310   3359   -125    253    -68
ATOM   1194  C   VAL A 180       9.160  -7.795   1.478  1.00 29.39           C  
ANISOU 1194  C   VAL A 180     4192   3482   3493   -161    261   -134
ATOM   1195  O   VAL A 180       8.601  -8.151   0.439  1.00 29.98           O  
ANISOU 1195  O   VAL A 180     4253   3537   3602   -183    252   -187
ATOM   1196  CB  VAL A 180       8.785  -5.316   1.136  1.00 28.16           C  
ANISOU 1196  CB  VAL A 180     4076   3291   3334    -89    191    -89
ATOM   1197  CG1 VAL A 180       7.504  -5.320   1.998  1.00 35.54           C  
ANISOU 1197  CG1 VAL A 180     4995   4294   4215    -55    137   -101
ATOM   1198  CG2 VAL A 180       9.411  -3.910   1.155  1.00 34.39           C  
ANISOU 1198  CG2 VAL A 180     4895   4027   4143    -64    194    -39
ATOM   1199  H   VAL A 180      10.847  -6.789  -0.224  1.00 30.99           H  
ATOM   1200  HA  VAL A 180      10.089  -6.220   2.606  1.00 28.33           H  
ATOM   1201  HB  VAL A 180       8.479  -5.506   0.107  1.00 28.16           H  
ATOM   1202 HG11 VAL A 180       6.883  -4.452   1.782  1.00 35.54           H  
ATOM   1203 HG12 VAL A 180       6.892  -6.204   1.822  1.00 35.54           H  
ATOM   1204 HG13 VAL A 180       7.743  -5.286   3.061  1.00 35.54           H  
ATOM   1205 HG21 VAL A 180       8.682  -3.148   0.881  1.00 34.39           H  
ATOM   1206 HG22 VAL A 180       9.797  -3.663   2.145  1.00 34.39           H  
ATOM   1207 HG23 VAL A 180      10.236  -3.829   0.446  1.00 34.39           H  
ATOM   1208  N   LEU A 181       9.301  -8.564   2.567  1.00 30.54           N  
ANISOU 1208  N   LEU A 181     4320   3680   3604   -169    279   -133
ATOM   1209  CA  LEU A 181       8.869  -9.956   2.684  1.00 32.46           C  
ANISOU 1209  CA  LEU A 181     4520   3959   3855   -208    298   -197
ATOM   1210  C   LEU A 181       7.343 -10.077   2.839  1.00 31.98           C  
ANISOU 1210  C   LEU A 181     4423   3956   3773   -183    231   -266
ATOM   1211  O   LEU A 181       6.735  -9.303   3.578  1.00 34.64           O  
ANISOU 1211  O   LEU A 181     4769   4321   4073   -137    177   -253
ATOM   1212  CB  LEU A 181       9.615 -10.603   3.878  1.00 33.78           C  
ANISOU 1212  CB  LEU A 181     4684   4157   3994   -235    357   -169
ATOM   1213  CG  LEU A 181      10.935 -11.312   3.493  1.00 39.32           C  
ANISOU 1213  CG  LEU A 181     5413   4806   4721   -284    433   -126
ATOM   1214  CD1 LEU A 181      11.957 -10.377   2.820  1.00 36.44           C  
ANISOU 1214  CD1 LEU A 181     5094   4362   4388   -272    433    -73
ATOM   1215  CD2 LEU A 181      11.556 -12.037   4.704  1.00 42.08           C  
ANISOU 1215  CD2 LEU A 181     5781   5186   5020   -299    478    -77
ATOM   1216  H   LEU A 181       9.768  -8.185   3.378  1.00 30.54           H  
ATOM   1217  HA  LEU A 181       9.154 -10.480   1.770  1.00 32.46           H  
ATOM   1218  HB3 LEU A 181       8.966 -11.340   4.350  1.00 33.78           H  
ATOM   1219  HB2 LEU A 181       9.803  -9.860   4.654  1.00 33.78           H  
ATOM   1220  HG  LEU A 181      10.683 -12.085   2.765  1.00 39.32           H  
ATOM   1221 HD11 LEU A 181      12.981 -10.712   2.982  1.00 36.44           H  
ATOM   1222 HD12 LEU A 181      11.803 -10.357   1.744  1.00 36.44           H  
ATOM   1223 HD13 LEU A 181      11.880  -9.354   3.187  1.00 36.44           H  
ATOM   1224 HD21 LEU A 181      11.730 -13.089   4.476  1.00 42.08           H  
ATOM   1225 HD22 LEU A 181      12.512 -11.607   5.006  1.00 42.08           H  
ATOM   1226 HD23 LEU A 181      10.907 -12.002   5.579  1.00 42.08           H  
ATOM   1227  N   ALA A 182       6.776 -11.085   2.156  1.00 31.70           N  
ANISOU 1227  N   ALA A 182     4347   3932   3764   -213    229   -341
ATOM   1228  CA  ALA A 182       5.368 -11.466   2.213  1.00 37.14           C  
ANISOU 1228  CA  ALA A 182     4999   4673   4438   -194    162   -418
ATOM   1229  C   ALA A 182       5.186 -12.573   3.262  1.00 38.83           C  
ANISOU 1229  C   ALA A 182     5168   4955   4632   -208    191   -449
ATOM   1230  O   ALA A 182       5.236 -13.758   2.930  1.00 46.64           O  
ANISOU 1230  O   ALA A 182     6127   5943   5650   -255    247   -479
ATOM   1231  CB  ALA A 182       4.913 -11.915   0.813  1.00 41.91           C  
ANISOU 1231  CB  ALA A 182     5590   5244   5088   -214    130   -489
ATOM   1232  H   ALA A 182       7.363 -11.689   1.595  1.00 31.70           H  
ATOM   1233  HA  ALA A 182       4.765 -10.604   2.500  1.00 37.14           H  
ATOM   1234  HB1 ALA A 182       3.861 -12.202   0.817  1.00 41.91           H  
ATOM   1235  HB2 ALA A 182       5.031 -11.109   0.088  1.00 41.91           H  
ATOM   1236  HB3 ALA A 182       5.485 -12.769   0.451  1.00 41.91           H  
ATOM   1237  N   TYR A 183       5.018 -12.145   4.522  1.00 42.02           N  
ANISOU 1237  N   TYR A 183     5565   5417   4985   -169    157   -444
ATOM   1238  CA  TYR A 183       4.844 -13.009   5.687  1.00 49.80           C  
ANISOU 1238  CA  TYR A 183     6509   6471   5943   -180    188   -472
ATOM   1239  C   TYR A 183       3.459 -13.680   5.710  1.00 48.59           C  
ANISOU 1239  C   TYR A 183     6298   6366   5798   -168    128   -576
ATOM   1240  O   TYR A 183       2.445 -12.986   5.628  1.00 50.76           O  
ANISOU 1240  O   TYR A 183     6578   6653   6056   -123     41   -601
ATOM   1241  CB  TYR A 183       5.050 -12.162   6.955  1.00 44.39           C  
ANISOU 1241  CB  TYR A 183     5850   5821   5196   -145    187   -408
ATOM   1242  CG  TYR A 183       6.478 -11.733   7.221  1.00 41.39           C  
ANISOU 1242  CG  TYR A 183     5517   5405   4806   -169    262   -317
ATOM   1243  CD1 TYR A 183       7.355 -12.627   7.863  1.00 41.75           C  
ANISOU 1243  CD1 TYR A 183     5616   5386   4860   -151    255   -246
ATOM   1244  CD2 TYR A 183       6.933 -10.450   6.852  1.00 49.61           C  
ANISOU 1244  CD2 TYR A 183     6548   6473   5827   -211    338   -307
ATOM   1245  CE1 TYR A 183       8.681 -12.249   8.140  1.00 47.64           C  
ANISOU 1245  CE1 TYR A 183     6409   6093   5599   -169    313   -166
ATOM   1246  CE2 TYR A 183       8.261 -10.069   7.129  1.00 55.36           C  
ANISOU 1246  CE2 TYR A 183     7330   7162   6542   -236    400   -222
ATOM   1247  CZ  TYR A 183       9.135 -10.968   7.773  1.00 53.72           C  
ANISOU 1247  CZ  TYR A 183     7178   6886   6346   -211    382   -152
ATOM   1248  OH  TYR A 183      10.422 -10.600   8.038  1.00 61.90           O  
ANISOU 1248  OH  TYR A 183     8270   7877   7371   -231    433    -71
ATOM   1249  H   TYR A 183       5.010 -11.152   4.706  1.00 42.02           H  
ATOM   1250  HA  TYR A 183       5.613 -13.783   5.656  1.00 49.80           H  
ATOM   1251  HB3 TYR A 183       4.739 -12.738   7.827  1.00 44.39           H  
ATOM   1252  HB2 TYR A 183       4.413 -11.278   6.922  1.00 44.39           H  
ATOM   1253  HD1 TYR A 183       7.005 -13.612   8.124  1.00 41.75           H  
ATOM   1254  HD2 TYR A 183       6.267  -9.754   6.363  1.00 49.61           H  
ATOM   1255  HE1 TYR A 183       9.343 -12.947   8.632  1.00 47.64           H  
ATOM   1256  HE2 TYR A 183       8.604  -9.084   6.849  1.00 55.36           H  
ATOM   1257  HH  TYR A 183      10.905 -11.281   8.509  1.00 61.90           H  
ATOM   1258  N   SER A 184       3.457 -15.013   5.873  1.00 48.60           N  
ANISOU 1258  N   SER A 184     6245   6392   5827   -210    171   -640
ATOM   1259  CA  SER A 184       2.253 -15.837   6.024  1.00 55.83           C  
ANISOU 1259  CA  SER A 184     7099   7362   6753   -197    115   -747
ATOM   1260  C   SER A 184       1.666 -15.765   7.446  1.00 60.99           C  
ANISOU 1260  C   SER A 184     7734   8090   7348   -156     89   -754
ATOM   1261  O   SER A 184       0.447 -15.833   7.594  1.00 66.65           O  
ANISOU 1261  O   SER A 184     8429   8839   8057   -114      1   -817
ATOM   1262  CB  SER A 184       2.588 -17.297   5.662  1.00 54.49           C  
ANISOU 1262  CB  SER A 184     6869   7204   6630   -253    176   -815
ATOM   1263  OG  SER A 184       2.791 -17.424   4.269  1.00 55.92           O  
ANISOU 1263  OG  SER A 184     7072   7313   6863   -292    207   -799
ATOM   1264  H   SER A 184       4.339 -15.506   5.931  1.00 48.60           H  
ATOM   1265  HA  SER A 184       1.483 -15.475   5.340  1.00 55.83           H  
ATOM   1266  HB3 SER A 184       1.767 -17.960   5.936  1.00 54.49           H  
ATOM   1267  HB2 SER A 184       3.470 -17.649   6.198  1.00 54.49           H  
ATOM   1268  HG  SER A 184       3.599 -16.958   4.038  1.00 55.92           H  
ATOM   1269  N   ASN A 185       2.546 -15.617   8.451  1.00 60.27           N  
ANISOU 1269  N   ASN A 185     7658   8025   7215   -169    159   -691
ATOM   1270  CA  ASN A 185       2.211 -15.513   9.878  1.00 60.62           C  
ANISOU 1270  CA  ASN A 185     7694   8140   7200   -131    139   -689
ATOM   1271  C   ASN A 185       2.315 -14.057  10.383  1.00 52.76           C  
ANISOU 1271  C   ASN A 185     6766   7121   6159    -86    105   -595
ATOM   1272  O   ASN A 185       2.169 -13.841  11.586  1.00 52.52           O  
ANISOU 1272  O   ASN A 185     6779   7081   6097    -96    162   -511
ATOM   1273  CB  ASN A 185       3.138 -16.464  10.680  1.00  0.00           C  
ATOM   1274  CG  ASN A 185       2.844 -17.951  10.434  1.00  0.00           C  
ATOM   1275  OD1 ASN A 185       2.996 -18.451   9.322  1.00  0.00           O  
ATOM   1276  ND2 ASN A 185       2.431 -18.673  11.478  1.00  0.00           N  
ATOM   1277  H   ASN A 185       3.532 -15.590   8.233  1.00 60.27           H  
ATOM   1278  HA  ASN A 185       1.180 -15.844  10.018  1.00 60.62           H  
ATOM   1279  HB3 ASN A 185       3.029 -16.279  11.750  1.00  0.00           H  
ATOM   1280  HB2 ASN A 185       4.186 -16.265  10.448  1.00  0.00           H  
ATOM   1281 HD22 ASN A 185       2.245 -19.658  11.363  1.00  0.00           H  
ATOM   1282 HD21 ASN A 185       2.323 -18.249  12.387  1.00  0.00           H  
ATOM   1283  N   VAL A 186       2.566 -13.100   9.466  1.00 45.49           N  
ATOM   1284  CA  VAL A 186       2.689 -11.641   9.638  1.00 46.48           C  
ATOM   1285  C   VAL A 186       3.731 -11.146  10.678  1.00 46.57           C  
ATOM   1286  O   VAL A 186       3.757  -9.952  10.979  1.00 47.48           O  
ATOM   1287  CB  VAL A 186       1.319 -10.913   9.824  1.00  0.00           C  
ATOM   1288  CG1 VAL A 186       0.374 -11.189   8.640  1.00  0.00           C  
ATOM   1289  CG2 VAL A 186       0.598 -11.139  11.167  1.00  0.00           C  
ATOM   1290  H   VAL A 186       2.643 -13.404   8.506  1.00 45.49           H  
ATOM   1291  HA  VAL A 186       3.077 -11.283   8.688  1.00 46.48           H  
ATOM   1292  HB  VAL A 186       1.521  -9.842   9.773  1.00  0.00           H  
ATOM   1293 HG11 VAL A 186      -0.541 -10.601   8.719  1.00  0.00           H  
ATOM   1294 HG12 VAL A 186       0.844 -10.931   7.690  1.00  0.00           H  
ATOM   1295 HG13 VAL A 186       0.085 -12.240   8.592  1.00  0.00           H  
ATOM   1296 HG21 VAL A 186      -0.272 -10.487  11.248  1.00  0.00           H  
ATOM   1297 HG22 VAL A 186       0.236 -12.161  11.264  1.00  0.00           H  
ATOM   1298 HG23 VAL A 186       1.238 -10.923  12.020  1.00  0.00           H  
ATOM   1299  N   GLN A 187       4.583 -12.054  11.187  1.00 46.56           N  
ATOM   1300  CA  GLN A 187       5.570 -11.807  12.239  1.00 46.60           C  
ATOM   1301  C   GLN A 187       6.792 -12.716  12.034  1.00 45.94           C  
ATOM   1302  O   GLN A 187       7.872 -12.222  11.711  1.00 45.45           O  
ATOM   1303  CB  GLN A 187       4.946 -12.031  13.643  1.00  0.00           C  
ATOM   1304  CG  GLN A 187       3.899 -10.990  14.080  1.00  0.00           C  
ATOM   1305  CD  GLN A 187       3.289 -11.340  15.436  1.00  0.00           C  
ATOM   1306  OE1 GLN A 187       3.707 -10.817  16.466  1.00  0.00           O  
ATOM   1307  NE2 GLN A 187       2.294 -12.230  15.439  1.00  0.00           N  
ATOM   1308  H   GLN A 187       4.518 -13.009  10.867  1.00 46.56           H  
ATOM   1309  HA  GLN A 187       5.922 -10.775  12.170  1.00 46.60           H  
ATOM   1310  HB3 GLN A 187       5.743 -12.043  14.388  1.00  0.00           H  
ATOM   1311  HB2 GLN A 187       4.492 -13.023  13.677  1.00  0.00           H  
ATOM   1312  HG3 GLN A 187       3.086 -10.929  13.361  1.00  0.00           H  
ATOM   1313  HG2 GLN A 187       4.349  -9.998  14.127  1.00  0.00           H  
ATOM   1314 HE22 GLN A 187       1.857 -12.496  16.309  1.00  0.00           H  
ATOM   1315 HE21 GLN A 187       1.974 -12.643  14.574  1.00  0.00           H  
ATOM   1316  N   GLU A 188       6.591 -14.026  12.268  1.00 45.12           N  
ATOM   1317  CA  GLU A 188       7.621 -15.067  12.336  1.00 45.15           C  
ATOM   1318  C   GLU A 188       8.142 -15.498  10.947  1.00 44.68           C  
ATOM   1319  O   GLU A 188       7.565 -15.108   9.935  1.00 44.85           O  
ATOM   1320  CB  GLU A 188       7.027 -16.216  13.198  1.00  0.00           C  
ATOM   1321  CG  GLU A 188       7.889 -17.468  13.514  1.00  0.00           C  
ATOM   1322  CD  GLU A 188       9.135 -17.271  14.397  1.00  0.00           C  
ATOM   1323  OE1 GLU A 188       9.485 -16.118  14.730  1.00  0.00           O  
ATOM   1324  OE2 GLU A 188       9.743 -18.313  14.727  1.00  0.00           O1-
ATOM   1325  H   GLU A 188       5.661 -14.333  12.513  1.00 45.12           H  
ATOM   1326  HA  GLU A 188       8.470 -14.629  12.860  1.00 45.15           H  
ATOM   1327  HB3 GLU A 188       6.111 -16.562  12.718  1.00  0.00           H  
ATOM   1328  HB2 GLU A 188       6.697 -15.795  14.149  1.00  0.00           H  
ATOM   1329  HG3 GLU A 188       8.188 -17.974  12.597  1.00  0.00           H  
ATOM   1330  HG2 GLU A 188       7.246 -18.185  14.027  1.00  0.00           H  
ATOM   1331  N   ARG A 189       9.243 -16.270  10.950  1.00 43.43           N  
ATOM   1332  CA  ARG A 189      10.101 -16.720   9.839  1.00 42.93           C  
ATOM   1333  C   ARG A 189       9.450 -17.221   8.528  1.00 42.14           C  
ATOM   1334  O   ARG A 189      10.180 -17.326   7.541  1.00 42.83           O  
ATOM   1335  CB  ARG A 189      11.046 -17.823  10.372  1.00  0.00           C  
ATOM   1336  CG  ARG A 189      12.034 -17.359  11.463  1.00  0.00           C  
ATOM   1337  CD  ARG A 189      12.892 -18.504  12.039  1.00  0.00           C  
ATOM   1338  NE  ARG A 189      12.114 -19.373  12.940  1.00  0.00           N  
ATOM   1339  CZ  ARG A 189      12.338 -20.651  13.295  1.00  0.00           C  
ATOM   1340  NH1 ARG A 189      13.372 -21.362  12.821  1.00  0.00           N  
ATOM   1341  NH2 ARG A 189      11.490 -21.223  14.158  1.00  0.00           N1+
ATOM   1342  H   ARG A 189       9.593 -16.536  11.859  1.00 43.43           H  
ATOM   1343  HA  ARG A 189      10.708 -15.859   9.556  1.00 42.93           H  
ATOM   1344  HB3 ARG A 189      11.646 -18.221   9.551  1.00  0.00           H  
ATOM   1345  HB2 ARG A 189      10.447 -18.661  10.733  1.00  0.00           H  
ATOM   1346  HG3 ARG A 189      11.444 -16.936  12.277  1.00  0.00           H  
ATOM   1347  HG2 ARG A 189      12.669 -16.544  11.116  1.00  0.00           H  
ATOM   1348  HD3 ARG A 189      13.808 -18.135  12.500  1.00  0.00           H  
ATOM   1349  HD2 ARG A 189      13.199 -19.137  11.206  1.00  0.00           H  
ATOM   1350  HE  ARG A 189      11.322 -18.917  13.383  1.00  0.00           H  
ATOM   1351 HH12 ARG A 189      13.512 -22.321  13.104  1.00  0.00           H  
ATOM   1352 HH11 ARG A 189      14.016 -20.938  12.169  1.00  0.00           H  
ATOM   1353 HH22 ARG A 189      11.611 -22.181  14.451  1.00  0.00           H  
ATOM   1354 HH21 ARG A 189      10.713 -20.684  14.523  1.00  0.00           H  
ATOM   1355  N   GLU A 190       8.142 -17.531   8.511  1.00 42.35           N  
ATOM   1356  CA  GLU A 190       7.375 -17.993   7.349  1.00 41.75           C  
ATOM   1357  C   GLU A 190       7.123 -16.881   6.303  1.00 41.87           C  
ATOM   1358  O   GLU A 190       5.978 -16.486   6.080  1.00 42.26           O  
ATOM   1359  CB  GLU A 190       6.058 -18.665   7.815  1.00  0.00           C  
ATOM   1360  CG  GLU A 190       6.235 -19.940   8.679  1.00  0.00           C  
ATOM   1361  CD  GLU A 190       6.472 -19.750  10.189  1.00  0.00           C  
ATOM   1362  OE1 GLU A 190       6.271 -18.626  10.702  1.00  0.00           O  
ATOM   1363  OE2 GLU A 190       6.853 -20.759  10.822  1.00  0.00           O1-
ATOM   1364  H   GLU A 190       7.609 -17.441   9.367  1.00 42.35           H  
ATOM   1365  HA  GLU A 190       7.967 -18.760   6.845  1.00 41.75           H  
ATOM   1366  HB3 GLU A 190       5.485 -18.952   6.933  1.00  0.00           H  
ATOM   1367  HB2 GLU A 190       5.432 -17.933   8.326  1.00  0.00           H  
ATOM   1368  HG3 GLU A 190       7.038 -20.551   8.264  1.00  0.00           H  
ATOM   1369  HG2 GLU A 190       5.329 -20.539   8.585  1.00  0.00           H  
ATOM   1370  N   ALA A 191       8.207 -16.427   5.658  1.00 50.45           N  
ANISOU 1370  N   ALA A 191     6551   6529   6088   -377    469   -460
ATOM   1371  CA  ALA A 191       8.208 -15.528   4.511  1.00 47.38           C  
ANISOU 1371  CA  ALA A 191     6219   6057   5727   -372    464   -398
ATOM   1372  C   ALA A 191       9.018 -16.192   3.397  1.00 47.58           C  
ANISOU 1372  C   ALA A 191     6239   6031   5810   -433    521   -412
ATOM   1373  O   ALA A 191      10.223 -15.968   3.281  1.00 52.72           O  
ANISOU 1373  O   ALA A 191     6921   6651   6458   -476    591   -356
ATOM   1374  CB  ALA A 191       8.791 -14.167   4.909  1.00 56.25           C  
ANISOU 1374  CB  ALA A 191     7408   7156   6807   -355    485   -294
ATOM   1375  H   ALA A 191       9.114 -16.781   5.934  1.00 50.45           H  
ATOM   1376  HA  ALA A 191       7.195 -15.365   4.137  1.00 47.38           H  
ATOM   1377  HB1 ALA A 191       9.010 -13.573   4.022  1.00 56.25           H  
ATOM   1378  HB2 ALA A 191       8.079 -13.603   5.504  1.00 56.25           H  
ATOM   1379  HB3 ALA A 191       9.712 -14.271   5.485  1.00 56.25           H  
ATOM   1380  N   GLU A 192       8.319 -17.025   2.614  1.00 44.13           N  
ANISOU 1380  N   GLU A 192     5765   5580   5422   -437    484   -487
ATOM   1381  CA  GLU A 192       8.854 -17.747   1.461  1.00 44.56           C  
ANISOU 1381  CA  GLU A 192     5812   5582   5537   -490    524   -509
ATOM   1382  C   GLU A 192       8.937 -16.863   0.197  1.00 38.41           C  
ANISOU 1382  C   GLU A 192     5073   4726   4794   -472    486   -491
ATOM   1383  O   GLU A 192       9.668 -17.212  -0.727  1.00 39.58           O  
ANISOU 1383  O   GLU A 192     5232   4817   4988   -512    524   -486
ATOM   1384  CB  GLU A 192       7.961 -18.991   1.261  1.00 45.25           C  
ANISOU 1384  CB  GLU A 192     5823   5709   5660   -515    515   -619
ATOM   1385  CG  GLU A 192       8.404 -19.976   0.153  1.00 55.29           C  
ANISOU 1385  CG  GLU A 192     7077   6934   6998   -571    555   -654
ATOM   1386  CD  GLU A 192       7.479 -21.190  -0.052  1.00 65.53           C  
ANISOU 1386  CD  GLU A 192     8292   8273   8332   -588    534   -771
ATOM   1387  OE1 GLU A 192       6.417 -21.272   0.608  1.00 66.77           O  
ANISOU 1387  OE1 GLU A 192     8403   8505   8462   -568    513   -820
ATOM   1388  OE2 GLU A 192       7.847 -22.025  -0.907  1.00 66.34           O1-
ANISOU 1388  OE2 GLU A 192     8377   8335   8495   -619    535   -818
ATOM   1389  H   GLU A 192       7.339 -17.171   2.806  1.00 44.13           H  
ATOM   1390  HA  GLU A 192       9.865 -18.087   1.696  1.00 44.56           H  
ATOM   1391  HB3 GLU A 192       6.941 -18.657   1.062  1.00 45.25           H  
ATOM   1392  HB2 GLU A 192       7.913 -19.536   2.206  1.00 45.25           H  
ATOM   1393  HG3 GLU A 192       9.408 -20.338   0.378  1.00 55.29           H  
ATOM   1394  HG2 GLU A 192       8.472 -19.465  -0.807  1.00 55.29           H  
ATOM   1395  N   PHE A 193       8.190 -15.745   0.179  1.00 37.41           N  
ANISOU 1395  N   PHE A 193     4970   4597   4646   -415    415   -481
ATOM   1396  CA  PHE A 193       8.057 -14.822  -0.948  1.00 37.63           C  
ANISOU 1396  CA  PHE A 193     5038   4558   4701   -398    381   -466
ATOM   1397  C   PHE A 193       8.211 -13.360  -0.495  1.00 30.42           C  
ANISOU 1397  C   PHE A 193     4170   3641   3747   -348    350   -399
ATOM   1398  O   PHE A 193       8.321 -13.090   0.703  1.00 32.42           O  
ANISOU 1398  O   PHE A 193     4419   3947   3952   -317    334   -381
ATOM   1399  CB  PHE A 193       6.695 -15.070  -1.646  1.00 39.63           C  
ANISOU 1399  CB  PHE A 193     5269   4808   4980   -389    311   -552
ATOM   1400  CG  PHE A 193       6.617 -16.372  -2.425  1.00 43.15           C  
ANISOU 1400  CG  PHE A 193     5671   5248   5476   -435    332   -623
ATOM   1401  CD1 PHE A 193       6.189 -17.564  -1.803  1.00 45.39           C  
ANISOU 1401  CD1 PHE A 193     5894   5595   5758   -452    343   -681
ATOM   1402  CD2 PHE A 193       7.151 -16.437  -3.727  1.00 48.16           C  
ANISOU 1402  CD2 PHE A 193     6323   5814   6160   -462    338   -637
ATOM   1403  CE1 PHE A 193       6.258 -18.768  -2.491  1.00 48.95           C  
ANISOU 1403  CE1 PHE A 193     6297   6040   6260   -495    361   -753
ATOM   1404  CE2 PHE A 193       7.209 -17.651  -4.400  1.00 46.86           C  
ANISOU 1404  CE2 PHE A 193     6117   5641   6045   -504    354   -705
ATOM   1405  CZ  PHE A 193       6.763 -18.812  -3.784  1.00 45.32           C  
ANISOU 1405  CZ  PHE A 193     5857   5509   5852   -520    364   -764
ATOM   1406  H   PHE A 193       7.648 -15.509   0.997  1.00 37.41           H  
ATOM   1407  HA  PHE A 193       8.860 -14.999  -1.664  1.00 37.63           H  
ATOM   1408  HB3 PHE A 193       6.474 -14.264  -2.347  1.00 39.63           H  
ATOM   1409  HB2 PHE A 193       5.889 -15.050  -0.910  1.00 39.63           H  
ATOM   1410  HD1 PHE A 193       5.822 -17.547  -0.787  1.00 45.39           H  
ATOM   1411  HD2 PHE A 193       7.518 -15.539  -4.196  1.00 48.16           H  
ATOM   1412  HE1 PHE A 193       5.938 -19.682  -2.014  1.00 48.95           H  
ATOM   1413  HE2 PHE A 193       7.615 -17.697  -5.399  1.00 46.86           H  
ATOM   1414  HZ  PHE A 193       6.819 -19.755  -4.306  1.00 45.32           H  
ATOM   1415  N   GLY A 194       8.205 -12.439  -1.470  1.00 31.24           N  
ANISOU 1415  N   GLY A 194     4314   3681   3873   -338    341   -368
ATOM   1416  CA  GLY A 194       8.242 -11.000  -1.231  1.00 27.05           C  
ANISOU 1416  CA  GLY A 194     3821   3143   3314   -291    309   -316
ATOM   1417  C   GLY A 194       8.368 -10.259  -2.567  1.00 28.70           C  
ANISOU 1417  C   GLY A 194     4062   3288   3555   -286    291   -315
ATOM   1418  O   GLY A 194       8.284 -10.859  -3.640  1.00 26.69           O  
ANISOU 1418  O   GLY A 194     3803   2999   3340   -315    293   -361
ATOM   1419  H   GLY A 194       8.157 -12.731  -2.438  1.00 31.24           H  
ATOM   1420  HA3 GLY A 194       9.079 -10.743  -0.584  1.00 27.05           H  
ATOM   1421  HA2 GLY A 194       7.326 -10.683  -0.731  1.00 27.05           H  
ATOM   1422  N   THR A 195       8.561  -8.933  -2.475  1.00 28.66           N  
ANISOU 1422  N   THR A 195     4088   3268   3533   -249    275   -265
ATOM   1423  CA  THR A 195       8.687  -8.012  -3.606  1.00 33.70           C  
ANISOU 1423  CA  THR A 195     4756   3849   4199   -244    266   -260
ATOM   1424  C   THR A 195       9.746  -6.943  -3.283  1.00 30.66           C  
ANISOU 1424  C   THR A 195     4400   3431   3817   -221    294   -185
ATOM   1425  O   THR A 195       9.738  -6.386  -2.184  1.00 31.45           O  
ANISOU 1425  O   THR A 195     4503   3561   3884   -195    294   -139
ATOM   1426  CB  THR A 195       7.328  -7.315  -3.903  1.00 34.44           C  
ANISOU 1426  CB  THR A 195     4855   3961   4270   -219    197   -298
ATOM   1427  OG1 THR A 195       6.418  -8.271  -4.411  1.00 37.47           O  
ANISOU 1427  OG1 THR A 195     5218   4366   4654   -239    162   -372
ATOM   1428  CG2 THR A 195       7.351  -6.133  -4.892  1.00 30.10           C  
ANISOU 1428  CG2 THR A 195     4337   3354   3745   -219    197   -294
ATOM   1429  H   THR A 195       8.618  -8.505  -1.560  1.00 28.66           H  
ATOM   1430  HA  THR A 195       9.023  -8.559  -4.485  1.00 33.70           H  
ATOM   1431  HB  THR A 195       6.911  -6.954  -2.963  1.00 34.44           H  
ATOM   1432  HG1 THR A 195       5.529  -7.920  -4.311  1.00 37.47           H  
ATOM   1433 HG21 THR A 195       6.340  -5.794  -5.116  1.00 30.10           H  
ATOM   1434 HG22 THR A 195       7.878  -5.274  -4.481  1.00 30.10           H  
ATOM   1435 HG23 THR A 195       7.827  -6.406  -5.834  1.00 30.10           H  
ATOM   1436  N   THR A 196      10.638  -6.685  -4.256  1.00 34.24           N  
ANISOU 1436  N   THR A 196     4876   3820   4312   -229    314   -175
ATOM   1437  CA  THR A 196      11.681  -5.662  -4.196  1.00 32.98           C  
ANISOU 1437  CA  THR A 196     4744   3621   4166   -204    334   -114
ATOM   1438  C   THR A 196      11.086  -4.248  -4.361  1.00 31.41           C  
ANISOU 1438  C   THR A 196     4552   3426   3956   -164    292   -113
ATOM   1439  O   THR A 196      10.131  -4.069  -5.118  1.00 34.10           O  
ANISOU 1439  O   THR A 196     4888   3774   4293   -169    261   -162
ATOM   1440  CB  THR A 196      12.773  -5.865  -5.289  1.00 27.95           C  
ANISOU 1440  CB  THR A 196     4124   2910   3584   -231    378   -107
ATOM   1441  OG1 THR A 196      12.384  -5.487  -6.596  1.00 32.36           O  
ANISOU 1441  OG1 THR A 196     4687   3441   4169   -239    364   -154
ATOM   1442  CG2 THR A 196      13.381  -7.268  -5.360  1.00 32.34           C  
ANISOU 1442  CG2 THR A 196     4673   3462   4154   -279    419   -116
ATOM   1443  H   THR A 196      10.558  -7.170  -5.142  1.00 34.24           H  
ATOM   1444  HA  THR A 196      12.160  -5.731  -3.218  1.00 32.98           H  
ATOM   1445  HB  THR A 196      13.590  -5.201  -5.022  1.00 27.95           H  
ATOM   1446  HG1 THR A 196      13.092  -5.719  -7.202  1.00 32.36           H  
ATOM   1447 HG21 THR A 196      14.278  -7.275  -5.981  1.00 32.34           H  
ATOM   1448 HG22 THR A 196      13.663  -7.628  -4.371  1.00 32.34           H  
ATOM   1449 HG23 THR A 196      12.679  -7.971  -5.807  1.00 32.34           H  
ATOM   1450  N   ALA A 197      11.677  -3.283  -3.644  1.00 31.98           N  
ANISOU 1450  N   ALA A 197     4637   3490   4024   -127    291    -59
ATOM   1451  CA  ALA A 197      11.243  -1.894  -3.582  1.00 27.68           C  
ANISOU 1451  CA  ALA A 197     4094   2955   3469    -88    253    -55
ATOM   1452  C   ALA A 197      12.451  -0.975  -3.783  1.00 30.49           C  
ANISOU 1452  C   ALA A 197     4467   3253   3865    -65    273    -17
ATOM   1453  O   ALA A 197      13.336  -0.946  -2.929  1.00 30.82           O  
ANISOU 1453  O   ALA A 197     4524   3276   3910    -52    289     36
ATOM   1454  CB  ALA A 197      10.591  -1.655  -2.216  1.00 36.70           C  
ANISOU 1454  CB  ALA A 197     5227   4160   4556    -54    212    -35
ATOM   1455  H   ALA A 197      12.455  -3.520  -3.039  1.00 31.98           H  
ATOM   1456  HA  ALA A 197      10.504  -1.692  -4.356  1.00 27.68           H  
ATOM   1457  HB1 ALA A 197      10.246  -0.627  -2.106  1.00 36.70           H  
ATOM   1458  HB2 ALA A 197       9.737  -2.311  -2.076  1.00 36.70           H  
ATOM   1459  HB3 ALA A 197      11.289  -1.874  -1.411  1.00 36.70           H  
ATOM   1460  N   GLU A 198      12.455  -0.242  -4.905  1.00 33.26           N  
ANISOU 1460  N   GLU A 198     4817   3574   4245    -61    269    -45
ATOM   1461  CA  GLU A 198      13.501   0.709  -5.275  1.00 35.99           C  
ANISOU 1461  CA  GLU A 198     5172   3862   4640    -40    287    -24
ATOM   1462  C   GLU A 198      13.122   2.124  -4.818  1.00 36.11           C  
ANISOU 1462  C   GLU A 198     5176   3894   4649      4    253    -19
ATOM   1463  O   GLU A 198      12.016   2.571  -5.118  1.00 29.09           O  
ANISOU 1463  O   GLU A 198     4275   3032   3744     -2    233    -60
ATOM   1464  CB  GLU A 198      13.701   0.638  -6.801  1.00 41.82           C  
ANISOU 1464  CB  GLU A 198     5914   4552   5425    -72    318    -68
ATOM   1465  CG  GLU A 198      14.770   1.602  -7.359  1.00 46.54           C  
ANISOU 1465  CG  GLU A 198     6522   5082   6080    -55    342    -49
ATOM   1466  CD  GLU A 198      14.843   1.528  -8.885  1.00 50.51           C  
ANISOU 1466  CD  GLU A 198     7027   5539   6624    -86    372    -98
ATOM   1467  OE1 GLU A 198      14.373   2.489  -9.533  1.00 48.98           O  
ANISOU 1467  OE1 GLU A 198     6824   5355   6431    -90    365   -142
ATOM   1468  OE2 GLU A 198      15.341   0.500  -9.388  1.00 56.06           O1-
ANISOU 1468  OE2 GLU A 198     7745   6197   7359   -109    402    -91
ATOM   1469  H   GLU A 198      11.669  -0.304  -5.539  1.00 33.26           H  
ATOM   1470  HA  GLU A 198      14.442   0.429  -4.807  1.00 35.99           H  
ATOM   1471  HB3 GLU A 198      12.748   0.827  -7.298  1.00 41.82           H  
ATOM   1472  HB2 GLU A 198      13.975  -0.385  -7.064  1.00 41.82           H  
ATOM   1473  HG3 GLU A 198      15.748   1.355  -6.941  1.00 46.54           H  
ATOM   1474  HG2 GLU A 198      14.568   2.633  -7.065  1.00 46.54           H  
ATOM   1475  N   ILE A 199      14.060   2.814  -4.150  1.00 37.30           N  
ANISOU 1475  N   ILE A 199     5334   4026   4813     45    245     30
ATOM   1476  CA  ILE A 199      13.919   4.209  -3.725  1.00 34.53           C  
ANISOU 1476  CA  ILE A 199     4969   3687   4464     90    211     35
ATOM   1477  C   ILE A 199      14.067   5.145  -4.942  1.00 32.57           C  
ANISOU 1477  C   ILE A 199     4706   3403   4266     87    226    -10
ATOM   1478  O   ILE A 199      15.124   5.147  -5.575  1.00 42.19           O  
ANISOU 1478  O   ILE A 199     5932   4563   5535     81    257    -14
ATOM   1479  CB  ILE A 199      14.974   4.599  -2.644  1.00 32.86           C  
ANISOU 1479  CB  ILE A 199     4772   3453   4259    136    195     95
ATOM   1480  CG1 ILE A 199      14.855   3.674  -1.411  1.00 29.74           C  
ANISOU 1480  CG1 ILE A 199     4393   3100   3805    135    182    136
ATOM   1481  CG2 ILE A 199      14.877   6.080  -2.208  1.00 33.61           C  
ANISOU 1481  CG2 ILE A 199     4848   3554   4369    185    158     94
ATOM   1482  CD1 ILE A 199      15.951   3.874  -0.356  1.00 31.73           C  
ANISOU 1482  CD1 ILE A 199     4677   3321   4059    167    173    200
ATOM   1483  H   ILE A 199      14.946   2.372  -3.939  1.00 37.30           H  
ATOM   1484  HA  ILE A 199      12.930   4.342  -3.287  1.00 34.53           H  
ATOM   1485  HB  ILE A 199      15.968   4.450  -3.065  1.00 32.86           H  
ATOM   1486 HG13 ILE A 199      14.878   2.628  -1.712  1.00 29.74           H  
ATOM   1487 HG12 ILE A 199      13.880   3.823  -0.950  1.00 29.74           H  
ATOM   1488 HG21 ILE A 199      15.618   6.330  -1.449  1.00 33.61           H  
ATOM   1489 HG22 ILE A 199      15.043   6.775  -3.031  1.00 33.61           H  
ATOM   1490 HG23 ILE A 199      13.893   6.292  -1.790  1.00 33.61           H  
ATOM   1491 HD11 ILE A 199      16.123   2.956   0.207  1.00 31.73           H  
ATOM   1492 HD12 ILE A 199      16.901   4.166  -0.807  1.00 31.73           H  
ATOM   1493 HD13 ILE A 199      15.663   4.648   0.357  1.00 31.73           H  
ATOM   1494  N   TYR A 200      13.004   5.913  -5.236  1.00 28.05           N  
ANISOU 1494  N   TYR A 200     4114   2865   3677     89    206    -45
ATOM   1495  CA  TYR A 200      12.954   6.868  -6.348  1.00 36.36           C  
ANISOU 1495  CA  TYR A 200     5151   3893   4773     86    222    -90
ATOM   1496  C   TYR A 200      13.030   8.333  -5.879  1.00 39.25           C  
ANISOU 1496  C   TYR A 200     5491   4272   5151    130    194    -88
ATOM   1497  O   TYR A 200      13.224   9.200  -6.728  1.00 44.00           O  
ANISOU 1497  O   TYR A 200     6072   4852   5795    130    211   -128
ATOM   1498  CB  TYR A 200      11.704   6.591  -7.215  1.00 40.17           C  
ANISOU 1498  CB  TYR A 200     5636   4397   5229     34    232   -148
ATOM   1499  CG  TYR A 200      10.349   6.985  -6.642  1.00 28.96           C  
ANISOU 1499  CG  TYR A 200     4215   3040   3749     28    190   -158
ATOM   1500  CD1 TYR A 200       9.850   8.294  -6.821  1.00 29.82           C  
ANISOU 1500  CD1 TYR A 200     4308   3170   3854     38    174   -180
ATOM   1501  CD2 TYR A 200       9.565   6.032  -5.959  1.00 32.50           C  
ANISOU 1501  CD2 TYR A 200     4678   3526   4145     12    167   -150
ATOM   1502  CE1 TYR A 200       8.583   8.647  -6.319  1.00 34.76           C  
ANISOU 1502  CE1 TYR A 200     4936   3849   4422     31    132   -188
ATOM   1503  CE2 TYR A 200       8.291   6.383  -5.469  1.00 38.36           C  
ANISOU 1503  CE2 TYR A 200     5421   4321   4832     10    122   -161
ATOM   1504  CZ  TYR A 200       7.799   7.690  -5.647  1.00 34.99           C  
ANISOU 1504  CZ  TYR A 200     4984   3912   4400     19    104   -178
ATOM   1505  OH  TYR A 200       6.567   8.032  -5.170  1.00 43.11           O  
ANISOU 1505  OH  TYR A 200     6018   4990   5372     14     56   -188
ATOM   1506  H   TYR A 200      12.173   5.859  -4.661  1.00 28.05           H  
ATOM   1507  HA  TYR A 200      13.818   6.721  -6.998  1.00 36.36           H  
ATOM   1508  HB3 TYR A 200      11.679   5.537  -7.495  1.00 40.17           H  
ATOM   1509  HB2 TYR A 200      11.815   7.130  -8.157  1.00 40.17           H  
ATOM   1510  HD1 TYR A 200      10.438   9.034  -7.345  1.00 29.82           H  
ATOM   1511  HD2 TYR A 200       9.936   5.028  -5.816  1.00 32.50           H  
ATOM   1512  HE1 TYR A 200       8.212   9.652  -6.461  1.00 34.76           H  
ATOM   1513  HE2 TYR A 200       7.693   5.645  -4.956  1.00 38.36           H  
ATOM   1514  HH  TYR A 200       6.085   7.287  -4.803  1.00 43.11           H  
ATOM   1515  N   ALA A 201      12.888   8.594  -4.568  1.00 43.66           N  
ANISOU 1515  N   ALA A 201     6049   4863   5677    167    153    -46
ATOM   1516  CA  ALA A 201      13.002   9.927  -3.978  1.00 40.94           C  
ANISOU 1516  CA  ALA A 201     5680   4528   5349    213    121    -41
ATOM   1517  C   ALA A 201      13.489   9.813  -2.531  1.00 38.58           C  
ANISOU 1517  C   ALA A 201     5394   4231   5033    261     84     24
ATOM   1518  O   ALA A 201      13.161   8.834  -1.858  1.00 31.62           O  
ANISOU 1518  O   ALA A 201     4536   3380   4100    252     73     56
ATOM   1519  CB  ALA A 201      11.653  10.653  -4.045  1.00 37.14           C  
ANISOU 1519  CB  ALA A 201     5182   4102   4826    197     98    -75
ATOM   1520  H   ALA A 201      12.722   7.838  -3.919  1.00 43.66           H  
ATOM   1521  HA  ALA A 201      13.734  10.493  -4.550  1.00 40.94           H  
ATOM   1522  HB1 ALA A 201      11.774  11.719  -3.853  1.00 37.14           H  
ATOM   1523  HB2 ALA A 201      11.185  10.550  -5.023  1.00 37.14           H  
ATOM   1524  HB3 ALA A 201      10.968  10.260  -3.298  1.00 37.14           H  
ATOM   1525  N   TYR A 202      14.258  10.818  -2.080  1.00 46.61           N  
ANISOU 1525  N   TYR A 202     6399   5217   6095    311     63     38
ATOM   1526  CA  TYR A 202      14.956  10.782  -0.796  1.00 44.16           C  
ANISOU 1526  CA  TYR A 202     6111   4888   5778    358     29    100
ATOM   1527  C   TYR A 202      15.141  12.178  -0.189  1.00 42.74           C  
ANISOU 1527  C   TYR A 202     5905   4714   5622    413    -18    100
ATOM   1528  O   TYR A 202      15.317  13.152  -0.912  1.00 51.33           O  
ANISOU 1528  O   TYR A 202     6953   5791   6758    420    -12     51
ATOM   1529  CB  TYR A 202      16.307  10.077  -1.015  1.00 51.14           C  
ANISOU 1529  CB  TYR A 202     7022   5699   6709    365     50    123
ATOM   1530  CG  TYR A 202      17.200   9.945   0.202  1.00 51.80           C  
ANISOU 1530  CG  TYR A 202     7147   5758   6775    401     17    192
ATOM   1531  CD1 TYR A 202      16.816   9.093   1.256  1.00 62.17           C  
ANISOU 1531  CD1 TYR A 202     8498   7097   8027    376     25    234
ATOM   1532  CD2 TYR A 202      18.426  10.641   0.270  1.00 54.49           C  
ANISOU 1532  CD2 TYR A 202     7492   6049   7162    459    -21    211
ATOM   1533  CE1 TYR A 202      17.682   8.898   2.345  1.00 66.55           C  
ANISOU 1533  CE1 TYR A 202     9098   7630   8559    401      1    297
ATOM   1534  CE2 TYR A 202      19.296  10.431   1.358  1.00 54.97           C  
ANISOU 1534  CE2 TYR A 202     7602   6082   7201    488    -54    275
ATOM   1535  CZ  TYR A 202      18.931   9.538   2.385  1.00 65.44           C  
ANISOU 1535  CZ  TYR A 202     8971   7436   8459    456    -41    320
ATOM   1536  OH  TYR A 202      19.784   9.268   3.413  1.00 68.75           O  
ANISOU 1536  OH  TYR A 202     9446   7827   8849    479    -69    384
ATOM   1537  H   TYR A 202      14.482  11.595  -2.686  1.00 46.61           H  
ATOM   1538  HA  TYR A 202      14.365  10.199  -0.087  1.00 44.16           H  
ATOM   1539  HB3 TYR A 202      16.859  10.600  -1.798  1.00 51.14           H  
ATOM   1540  HB2 TYR A 202      16.128   9.070  -1.392  1.00 51.14           H  
ATOM   1541  HD1 TYR A 202      15.874   8.565   1.217  1.00 62.17           H  
ATOM   1542  HD2 TYR A 202      18.722  11.307  -0.528  1.00 54.49           H  
ATOM   1543  HE1 TYR A 202      17.410   8.227   3.141  1.00 66.55           H  
ATOM   1544  HE2 TYR A 202      20.250  10.937   1.387  1.00 54.97           H  
ATOM   1545  HH  TYR A 202      20.547   9.858   3.434  1.00 68.75           H  
ATOM   1546  N   ARG A 203      15.152  12.225   1.146  1.00 40.41           N  
ANISOU 1546  N   ARG A 203     5629   4434   5290    451    -63    151
ATOM   1547  CA  ARG A 203      15.371  13.409   1.964  1.00 44.75           C  
ANISOU 1547  CA  ARG A 203     6157   4986   5860    507   -115    156
ATOM   1548  C   ARG A 203      16.104  12.979   3.240  1.00 40.43           C  
ANISOU 1548  C   ARG A 203     5652   4433   5275    547   -159    225
ATOM   1549  O   ARG A 203      15.712  11.991   3.863  1.00 33.03           O  
ANISOU 1549  O   ARG A 203     4741   3540   4268    528   -162    255
ATOM   1550  CB  ARG A 203      14.004  14.101   2.232  1.00 46.36           C  
ANISOU 1550  CB  ARG A 203     6324   5255   6036    496   -130    120
ATOM   1551  CG  ARG A 203      13.841  14.868   3.566  1.00 54.21           C  
ANISOU 1551  CG  ARG A 203     7302   6265   7032    551   -191    136
ATOM   1552  CD  ARG A 203      12.471  15.551   3.732  1.00 52.41           C  
ANISOU 1552  CD  ARG A 203     7060   6111   6744    533   -213    123
ATOM   1553  NE  ARG A 203      12.354  16.803   2.962  1.00 55.16           N  
ANISOU 1553  NE  ARG A 203     7359   6474   7125    531   -218     69
ATOM   1554  CZ  ARG A 203      12.150  18.046   3.440  1.00 59.90           C  
ANISOU 1554  CZ  ARG A 203     7932   7081   7748    577   -265     69
ATOM   1555  NH1 ARG A 203      11.992  18.309   4.747  1.00 52.74           N  
ANISOU 1555  NH1 ARG A 203     7046   6163   6830    633   -317    122
ATOM   1556  NH2 ARG A 203      12.109  19.065   2.576  1.00 64.90           N1+
ANISOU 1556  NH2 ARG A 203     8517   7730   8412    564   -259     14
ATOM   1557  H   ARG A 203      14.994  11.373   1.668  1.00 40.41           H  
ATOM   1558  HA  ARG A 203      16.021  14.111   1.436  1.00 44.75           H  
ATOM   1559  HB3 ARG A 203      13.224  13.339   2.220  1.00 46.36           H  
ATOM   1560  HB2 ARG A 203      13.786  14.762   1.394  1.00 46.36           H  
ATOM   1561  HG3 ARG A 203      14.617  15.635   3.576  1.00 54.21           H  
ATOM   1562  HG2 ARG A 203      14.028  14.244   4.441  1.00 54.21           H  
ATOM   1563  HD3 ARG A 203      12.181  15.627   4.778  1.00 52.41           H  
ATOM   1564  HD2 ARG A 203      11.723  14.905   3.272  1.00 52.41           H  
ATOM   1565  HE  ARG A 203      12.492  16.707   1.964  1.00 55.16           H  
ATOM   1566 HH12 ARG A 203      11.853  19.254   5.072  1.00 52.74           H  
ATOM   1567 HH11 ARG A 203      12.030  17.559   5.428  1.00 52.74           H  
ATOM   1568 HH22 ARG A 203      11.976  20.012   2.898  1.00 64.90           H  
ATOM   1569 HH21 ARG A 203      12.279  18.897   1.593  1.00 64.90           H  
ATOM   1570  N   GLU A 204      17.094  13.792   3.636  1.00 47.51           N  
ANISOU 1570  N   GLU A 204     6557   5276   6218    602   -197    247
ATOM   1571  CA  GLU A 204      17.630  13.820   4.993  1.00 48.11           C  
ANISOU 1571  CA  GLU A 204     6681   5338   6260    643   -246    312
ATOM   1572  C   GLU A 204      17.134  15.089   5.697  1.00 46.49           C  
ANISOU 1572  C   GLU A 204     6449   5155   6059    696   -308    310
ATOM   1573  O   GLU A 204      16.920  16.120   5.056  1.00 47.62           O  
ANISOU 1573  O   GLU A 204     6544   5279   6269    724   -323    266
ATOM   1574  CB  GLU A 204      19.168  13.764   4.995  1.00 47.85           C  
ANISOU 1574  CB  GLU A 204     6692   5219   6271    667   -254    343
ATOM   1575  CG  GLU A 204      19.732  12.465   4.375  1.00 53.68           C  
ANISOU 1575  CG  GLU A 204     7459   5932   7005    612   -194    348
ATOM   1576  CD  GLU A 204      21.202  12.147   4.706  1.00 59.50           C  
ANISOU 1576  CD  GLU A 204     8272   6613   7723    619   -206    414
ATOM   1577  OE1 GLU A 204      21.737  12.697   5.694  1.00 58.94           O  
ANISOU 1577  OE1 GLU A 204     8239   6537   7617    656   -256    462
ATOM   1578  OE2 GLU A 204      21.776  11.306   3.980  1.00 64.18           O1-
ANISOU 1578  OE2 GLU A 204     8890   7163   8332    584   -165    417
ATOM   1579  H   GLU A 204      17.360  14.573   3.052  1.00 47.51           H  
ATOM   1580  HA  GLU A 204      17.267  12.960   5.561  1.00 48.11           H  
ATOM   1581  HB3 GLU A 204      19.498  13.871   6.030  1.00 47.85           H  
ATOM   1582  HB2 GLU A 204      19.576  14.623   4.459  1.00 47.85           H  
ATOM   1583  HG3 GLU A 204      19.610  12.508   3.293  1.00 53.68           H  
ATOM   1584  HG2 GLU A 204      19.135  11.620   4.720  1.00 53.68           H  
ATOM   1585  N   GLU A 205      16.963  14.966   7.016  1.00 47.60           N  
ANISOU 1585  N   GLU A 205     6617   5337   6131    709   -342    353
ATOM   1586  CA  GLU A 205      16.388  15.974   7.897  1.00 52.62           C  
ANISOU 1586  CA  GLU A 205     7235   5997   6761    760   -406    358
ATOM   1587  C   GLU A 205      16.929  15.759   9.316  1.00 46.62           C  
ANISOU 1587  C   GLU A 205     6537   5205   5971    805   -458    426
ATOM   1588  O   GLU A 205      17.222  14.621   9.683  1.00 39.42           O  
ANISOU 1588  O   GLU A 205     5684   4267   5026    787   -438    470
ATOM   1589  CB  GLU A 205      14.844  15.898   7.772  1.00 47.43           C  
ANISOU 1589  CB  GLU A 205     6554   5425   6042    735   -407    342
ATOM   1590  CG  GLU A 205      14.019  16.667   8.832  1.00 52.86           C  
ANISOU 1590  CG  GLU A 205     7179   6143   6762    707   -386    274
ATOM   1591  CD  GLU A 205      12.497  16.631   8.603  1.00 62.69           C  
ANISOU 1591  CD  GLU A 205     8406   7461   7951    702   -416    265
ATOM   1592  OE1 GLU A 205      11.771  16.751   9.613  1.00 60.60           O  
ANISOU 1592  OE1 GLU A 205     8168   7218   7641    737   -465    308
ATOM   1593  OE2 GLU A 205      12.060  16.482   7.439  1.00 67.26           O1-
ANISOU 1593  OE2 GLU A 205     8951   8075   8531    661   -393    215
ATOM   1594  H   GLU A 205      17.163  14.080   7.461  1.00 47.60           H  
ATOM   1595  HA  GLU A 205      16.720  16.962   7.571  1.00 52.62           H  
ATOM   1596  HB3 GLU A 205      14.532  14.852   7.777  1.00 47.43           H  
ATOM   1597  HB2 GLU A 205      14.587  16.276   6.782  1.00 47.43           H  
ATOM   1598  HG3 GLU A 205      14.331  17.712   8.854  1.00 52.86           H  
ATOM   1599  HG2 GLU A 205      14.225  16.261   9.824  1.00 52.86           H  
ATOM   1600  N   GLN A 206      17.041  16.848  10.092  1.00 51.65           N  
ANISOU 1600  N   GLN A 206     7163   5843   6617    862   -524    433
ATOM   1601  CA  GLN A 206      17.398  16.801  11.509  1.00 52.91           C  
ANISOU 1601  CA  GLN A 206     7385   5985   6735    905   -582    496
ATOM   1602  C   GLN A 206      16.361  17.545  12.355  1.00 49.95           C  
ANISOU 1602  C   GLN A 206     6988   5668   6324    935   -633    497
ATOM   1603  O   GLN A 206      15.862  18.591  11.940  1.00 47.44           O  
ANISOU 1603  O   GLN A 206     6609   5362   6055    957   -657    453
ATOM   1604  CB  GLN A 206      18.833  17.316  11.747  1.00 52.25           C  
ANISOU 1604  CB  GLN A 206     7328   5809   6716    960   -630    513
ATOM   1605  CG  GLN A 206      19.912  16.292  11.330  1.00 54.10           C  
ANISOU 1605  CG  GLN A 206     7616   5977   6961    935   -595    537
ATOM   1606  CD  GLN A 206      21.338  16.707  11.706  1.00 61.33           C  
ANISOU 1606  CD  GLN A 206     8602   6807   7894    988   -659    585
ATOM   1607  OE1 GLN A 206      21.554  17.672  12.436  1.00 67.91           O  
ANISOU 1607  OE1 GLN A 206     9450   7631   8722   1043   -732    605
ATOM   1608  NE2 GLN A 206      22.328  15.957  11.219  1.00 68.68           N  
ANISOU 1608  NE2 GLN A 206     9580   7670   8845    970   -637    602
ATOM   1609  H   GLN A 206      16.772  17.754   9.735  1.00 51.65           H  
ATOM   1610  HA  GLN A 206      17.367  15.768  11.840  1.00 52.91           H  
ATOM   1611  HB3 GLN A 206      18.954  17.534  12.810  1.00 52.25           H  
ATOM   1612  HB2 GLN A 206      18.986  18.261  11.223  1.00 52.25           H  
ATOM   1613  HG3 GLN A 206      19.864  16.117  10.255  1.00 54.10           H  
ATOM   1614  HG2 GLN A 206      19.712  15.336  11.815  1.00 54.10           H  
ATOM   1615 HE22 GLN A 206      23.287  16.174  11.450  1.00 68.68           H  
ATOM   1616 HE21 GLN A 206      22.133  15.155  10.637  1.00 68.68           H  
ATOM   1617  N   ASP A 207      16.068  16.969  13.530  1.00 53.63           N  
ANISOU 1617  N   ASP A 207     7503   6170   6704    933   -648    545
ATOM   1618  CA  ASP A 207      15.049  17.429  14.468  1.00 55.15           C  
ANISOU 1618  CA  ASP A 207     7682   6422   6849    957   -695    551
ATOM   1619  C   ASP A 207      15.544  17.054  15.874  1.00 55.99           C  
ANISOU 1619  C   ASP A 207     7863   6507   6905    999   -748    616
ATOM   1620  O   ASP A 207      15.570  15.870  16.205  1.00 56.01           O  
ANISOU 1620  O   ASP A 207     7923   6518   6840    970   -720    657
ATOM   1621  CB  ASP A 207      13.667  16.819  14.108  1.00 51.40           C  
ANISOU 1621  CB  ASP A 207     7189   6030   6310    904   -654    532
ATOM   1622  CG  ASP A 207      12.455  17.214  14.971  1.00 48.06           C  
ANISOU 1622  CG  ASP A 207     6722   5666   5871    919   -695    506
ATOM   1623  OD1 ASP A 207      12.533  18.220  15.712  1.00 52.02           O  
ANISOU 1623  OD1 ASP A 207     7217   6153   6395    974   -759    514
ATOM   1624  OD2 ASP A 207      11.412  16.547  14.791  1.00 40.75           O1-
ANISOU 1624  OD2 ASP A 207     5772   4801   4911    876   -668    475
ATOM   1625  H   ASP A 207      16.525  16.101  13.779  1.00 53.63           H  
ATOM   1626  HA  ASP A 207      14.979  18.517  14.407  1.00 55.15           H  
ATOM   1627  HB3 ASP A 207      13.754  15.732  14.098  1.00 51.40           H  
ATOM   1628  HB2 ASP A 207      13.429  17.086  13.077  1.00 51.40           H  
ATOM   1629  N   PHE A 208      15.993  18.064  16.643  1.00 56.95           N  
ANISOU 1629  N   PHE A 208     7984   6595   7059   1062   -822    625
ATOM   1630  CA  PHE A 208      16.688  17.917  17.933  1.00 65.64           C  
ANISOU 1630  CA  PHE A 208     9153   7677   8110   1098   -875    683
ATOM   1631  C   PHE A 208      18.019  17.130  17.864  1.00 66.22           C  
ANISOU 1631  C   PHE A 208     9311   7687   8162   1085   -854    732
ATOM   1632  O   PHE A 208      18.414  16.493  18.840  1.00 59.46           O  
ANISOU 1632  O   PHE A 208     8513   6848   7230   1063   -845    777
ATOM   1633  CB  PHE A 208      15.725  17.445  19.061  1.00 58.34           C  
ANISOU 1633  CB  PHE A 208     8218   6847   7102   1064   -861    689
ATOM   1634  CG  PHE A 208      14.955  18.558  19.748  1.00 54.79           C  
ANISOU 1634  CG  PHE A 208     7713   6442   6663   1069   -897    673
ATOM   1635  CD1 PHE A 208      15.646  19.511  20.529  1.00 47.24           C  
ANISOU 1635  CD1 PHE A 208     6742   5443   5763   1099   -938    673
ATOM   1636  CD2 PHE A 208      13.557  18.672  19.602  1.00 52.07           C  
ANISOU 1636  CD2 PHE A 208     7333   6182   6269   1040   -888    656
ATOM   1637  CE1 PHE A 208      14.947  20.526  21.166  1.00 43.86           C  
ANISOU 1637  CE1 PHE A 208     6268   5055   5341   1101   -966    659
ATOM   1638  CE2 PHE A 208      12.875  19.690  20.257  1.00 46.54           C  
ANISOU 1638  CE2 PHE A 208     6586   5520   5578   1038   -915    642
ATOM   1639  CZ  PHE A 208      13.566  20.611  21.037  1.00 42.91           C  
ANISOU 1639  CZ  PHE A 208     6114   5016   5172   1069   -953    645
ATOM   1640  H   PHE A 208      15.905  19.010  16.301  1.00 56.95           H  
ATOM   1641  HA  PHE A 208      17.017  18.925  18.187  1.00 65.64           H  
ATOM   1642  HB3 PHE A 208      16.263  16.940  19.862  1.00 58.34           H  
ATOM   1643  HB2 PHE A 208      15.023  16.701  18.686  1.00 58.34           H  
ATOM   1644  HD1 PHE A 208      16.719  19.446  20.640  1.00 47.24           H  
ATOM   1645  HD2 PHE A 208      13.011  17.966  18.993  1.00 52.07           H  
ATOM   1646  HE1 PHE A 208      15.478  21.250  21.767  1.00 43.86           H  
ATOM   1647  HE2 PHE A 208      11.803  19.770  20.155  1.00 46.54           H  
ATOM   1648  HZ  PHE A 208      13.028  21.400  21.539  1.00 42.91           H  
ATOM   1649  N   GLY A 209      18.696  17.194  16.703  1.00 52.12           N  
ANISOU 1649  N   GLY A 209     7519   5837   6449   1080   -834    714
ATOM   1650  CA  GLY A 209      19.952  16.491  16.436  1.00 55.84           C  
ANISOU 1650  CA  GLY A 209     8069   6243   6905   1059   -812    757
ATOM   1651  C   GLY A 209      19.742  15.013  16.059  1.00 63.49           C  
ANISOU 1651  C   GLY A 209     9058   7257   7810    983   -727    768
ATOM   1652  O   GLY A 209      20.730  14.315  15.836  1.00 57.48           O  
ANISOU 1652  O   GLY A 209     8378   6471   6989    960   -712    821
ATOM   1653  H   GLY A 209      18.312  17.740  15.946  1.00 52.12           H  
ATOM   1654  HA3 GLY A 209      20.619  16.555  17.298  1.00 55.84           H  
ATOM   1655  HA2 GLY A 209      20.457  16.991  15.609  1.00 55.84           H  
ATOM   1656  N   ILE A 210      18.486  14.536  15.977  1.00 62.53           N  
ANISOU 1656  N   ILE A 210     8864   7200   7693    941   -671    719
ATOM   1657  CA  ILE A 210      18.135  13.188  15.532  1.00 51.54           C  
ANISOU 1657  CA  ILE A 210     7477   5850   6254    869   -590    715
ATOM   1658  C   ILE A 210      18.067  13.195  13.999  1.00 46.46           C  
ANISOU 1658  C   ILE A 210     6776   5195   5682    836   -538    661
ATOM   1659  O   ILE A 210      17.287  13.962  13.437  1.00 48.28           O  
ANISOU 1659  O   ILE A 210     6936   5450   5960    848   -546    609
ATOM   1660  CB  ILE A 210      16.745  12.732  16.071  1.00 52.64           C  
ANISOU 1660  CB  ILE A 210     7591   6088   6321    849   -579    704
ATOM   1661  CG1 ILE A 210      16.688  12.779  17.617  1.00 55.59           C  
ANISOU 1661  CG1 ILE A 210     8024   6475   6623    884   -631    756
ATOM   1662  CG2 ILE A 210      16.313  11.337  15.560  1.00 45.51           C  
ANISOU 1662  CG2 ILE A 210     6686   5225   5381    777   -499    690
ATOM   1663  CD1 ILE A 210      15.262  12.720  18.185  1.00 53.47           C  
ANISOU 1663  CD1 ILE A 210     7730   6300   6287    875   -633    742
ATOM   1664  H   ILE A 210      17.707  15.147  16.181  1.00 62.53           H  
ATOM   1665  HA  ILE A 210      18.892  12.477  15.871  1.00 51.54           H  
ATOM   1666  HB  ILE A 210      15.997  13.433  15.700  1.00 52.64           H  
ATOM   1667 HG13 ILE A 210      17.145  13.694  17.994  1.00 55.59           H  
ATOM   1668 HG12 ILE A 210      17.281  11.962  18.030  1.00 55.59           H  
ATOM   1669 HG21 ILE A 210      15.336  11.064  15.951  1.00 45.51           H  
ATOM   1670 HG22 ILE A 210      16.224  11.293  14.474  1.00 45.51           H  
ATOM   1671 HG23 ILE A 210      17.020  10.566  15.866  1.00 45.51           H  
ATOM   1672 HD11 ILE A 210      15.227  13.149  19.186  1.00 53.47           H  
ATOM   1673 HD12 ILE A 210      14.562  13.281  17.565  1.00 53.47           H  
ATOM   1674 HD13 ILE A 210      14.906  11.693  18.254  1.00 53.47           H  
ATOM   1675  N   GLU A 211      18.874  12.334  13.364  1.00 47.44           N  
ANISOU 1675  N   GLU A 211     6932   5280   5812    792   -485    672
ATOM   1676  CA  GLU A 211      18.904  12.140  11.917  1.00 43.98           C  
ANISOU 1676  CA  GLU A 211     6446   4830   5436    756   -432    622
ATOM   1677  C   GLU A 211      17.683  11.326  11.464  1.00 40.54           C  
ANISOU 1677  C   GLU A 211     5969   4475   4959    701   -377    587
ATOM   1678  O   GLU A 211      17.559  10.161  11.841  1.00 43.36           O  
ANISOU 1678  O   GLU A 211     6358   4861   5254    658   -339    609
ATOM   1679  CB  GLU A 211      20.234  11.465  11.534  1.00 48.39           C  
ANISOU 1679  CB  GLU A 211     7058   5311   6016    733   -402    648
ATOM   1680  CG  GLU A 211      21.454  12.377  11.811  1.00 55.61           C  
ANISOU 1680  CG  GLU A 211     8006   6135   6990    790   -462    667
ATOM   1681  CD  GLU A 211      22.830  11.748  11.546  1.00 60.99           C  
ANISOU 1681  CD  GLU A 211     8773   6740   7660    770   -452    717
ATOM   1682  OE1 GLU A 211      22.933  10.501  11.507  1.00 61.01           O  
ANISOU 1682  OE1 GLU A 211     8805   6764   7613    707   -390    734
ATOM   1683  OE2 GLU A 211      23.778  12.542  11.365  1.00 62.10           O1-
ANISOU 1683  OE2 GLU A 211     8954   6798   7844    817   -509    737
ATOM   1684  H   GLU A 211      19.488  11.739  13.900  1.00 47.44           H  
ATOM   1685  HA  GLU A 211      18.869  13.116  11.429  1.00 43.98           H  
ATOM   1686  HB3 GLU A 211      20.218  11.190  10.478  1.00 48.39           H  
ATOM   1687  HB2 GLU A 211      20.330  10.530  12.090  1.00 48.39           H  
ATOM   1688  HG3 GLU A 211      21.450  12.707  12.850  1.00 55.61           H  
ATOM   1689  HG2 GLU A 211      21.355  13.279  11.205  1.00 55.61           H  
ATOM   1690  N   ILE A 212      16.800  11.975  10.691  1.00 40.11           N  
ANISOU 1690  N   ILE A 212     5845   4457   4937    700   -376    531
ATOM   1691  CA  ILE A 212      15.562  11.400  10.175  1.00 39.64           C  
ANISOU 1691  CA  ILE A 212     5748   4466   4849    649   -333    491
ATOM   1692  C   ILE A 212      15.687  11.280   8.648  1.00 42.09           C  
ANISOU 1692  C   ILE A 212     6026   4746   5219    612   -281    445
ATOM   1693  O   ILE A 212      15.903  12.279   7.962  1.00 44.46           O  
ANISOU 1693  O   ILE A 212     6299   5003   5589    636   -292    419
ATOM   1694  CB  ILE A 212      14.313  12.273  10.515  1.00 37.13           C  
ANISOU 1694  CB  ILE A 212     5385   4211   4512    669   -372    461
ATOM   1695  CG1 ILE A 212      14.227  12.519  12.042  1.00 44.44           C  
ANISOU 1695  CG1 ILE A 212     6340   5153   5391    719   -434    507
ATOM   1696  CG2 ILE A 212      13.006  11.642   9.974  1.00 39.52           C  
ANISOU 1696  CG2 ILE A 212     5664   4582   4770    618   -339    426
ATOM   1697  CD1 ILE A 212      12.982  13.280  12.524  1.00 51.25           C  
ANISOU 1697  CD1 ILE A 212     7166   6080   6226    737   -477    484
ATOM   1698  H   ILE A 212      16.981  12.936  10.424  1.00 40.11           H  
ATOM   1699  HA  ILE A 212      15.403  10.407  10.600  1.00 39.64           H  
ATOM   1700  HB  ILE A 212      14.427  13.250  10.039  1.00 37.13           H  
ATOM   1701 HG13 ILE A 212      15.097  13.087  12.366  1.00 44.44           H  
ATOM   1702 HG12 ILE A 212      14.294  11.569  12.570  1.00 44.44           H  
ATOM   1703 HG21 ILE A 212      12.134  12.252  10.205  1.00 39.52           H  
ATOM   1704 HG22 ILE A 212      13.015  11.531   8.890  1.00 39.52           H  
ATOM   1705 HG23 ILE A 212      12.841  10.653  10.400  1.00 39.52           H  
ATOM   1706 HD11 ILE A 212      13.103  13.590  13.561  1.00 51.25           H  
ATOM   1707 HD12 ILE A 212      12.806  14.175  11.926  1.00 51.25           H  
ATOM   1708 HD13 ILE A 212      12.088  12.659  12.483  1.00 51.25           H  
ATOM   1709  N   VAL A 213      15.527  10.044   8.162  1.00 37.65           N  
ANISOU 1709  N   VAL A 213     5468   4206   4632    555   -226    432
ATOM   1710  CA  VAL A 213      15.507   9.681   6.750  1.00 32.93           C  
ANISOU 1710  CA  VAL A 213     4842   3588   4082    514   -176    385
ATOM   1711  C   VAL A 213      14.046   9.528   6.295  1.00 27.49           C  
ANISOU 1711  C   VAL A 213     4114   2967   3363    478   -163    337
ATOM   1712  O   VAL A 213      13.277   8.830   6.955  1.00 34.07           O  
ANISOU 1712  O   VAL A 213     4955   3856   4133    464   -169    345
ATOM   1713  CB  VAL A 213      16.305   8.357   6.539  1.00 36.13           C  
ANISOU 1713  CB  VAL A 213     5284   3952   4490    473   -125    405
ATOM   1714  CG1 VAL A 213      15.849   7.448   5.383  1.00 37.68           C  
ANISOU 1714  CG1 VAL A 213     5452   4125   4740    435    -78    354
ATOM   1715  CG2 VAL A 213      17.805   8.673   6.405  1.00 46.65           C  
ANISOU 1715  CG2 VAL A 213     6668   5213   5842    506   -146    458
ATOM   1716  H   VAL A 213      15.317   9.291   8.805  1.00 37.65           H  
ATOM   1717  HA  VAL A 213      15.973  10.471   6.157  1.00 32.93           H  
ATOM   1718  HB  VAL A 213      16.202   7.754   7.442  1.00 36.13           H  
ATOM   1719 HG11 VAL A 213      16.562   6.642   5.211  1.00 37.68           H  
ATOM   1720 HG12 VAL A 213      14.888   6.976   5.590  1.00 37.68           H  
ATOM   1721 HG13 VAL A 213      15.750   8.018   4.464  1.00 37.68           H  
ATOM   1722 HG21 VAL A 213      18.402   7.765   6.314  1.00 46.65           H  
ATOM   1723 HG22 VAL A 213      18.001   9.286   5.526  1.00 46.65           H  
ATOM   1724 HG23 VAL A 213      18.170   9.221   7.274  1.00 46.65           H  
ATOM   1725  N   LYS A 214      13.697  10.181   5.177  1.00 34.28           N  
ANISOU 1725  N   LYS A 214     4935   3820   4268    463   -149    284
ATOM   1726  CA  LYS A 214      12.358  10.154   4.587  1.00 37.40           C  
ANISOU 1726  CA  LYS A 214     5302   4269   4639    425   -139    234
ATOM   1727  C   LYS A 214      12.505   9.788   3.108  1.00 33.16           C  
ANISOU 1727  C   LYS A 214     4756   3701   4144    378    -85    193
ATOM   1728  O   LYS A 214      13.246  10.462   2.396  1.00 35.38           O  
ANISOU 1728  O   LYS A 214     5021   3936   4486    386    -72    173
ATOM   1729  CB  LYS A 214      11.669  11.524   4.774  1.00 36.72           C  
ANISOU 1729  CB  LYS A 214     5183   4212   4557    449   -181    208
ATOM   1730  CG  LYS A 214      11.579  11.951   6.250  1.00 40.12           C  
ANISOU 1730  CG  LYS A 214     5623   4663   4956    503   -239    251
ATOM   1731  CD  LYS A 214      10.600  13.105   6.495  1.00 39.45           C  
ANISOU 1731  CD  LYS A 214     5506   4618   4865    518   -282    223
ATOM   1732  CE  LYS A 214      10.465  13.458   7.985  1.00 39.58           C  
ANISOU 1732  CE  LYS A 214     5536   4659   4845    570   -342    267
ATOM   1733  NZ  LYS A 214       9.482  14.532   8.207  1.00 52.93           N1+
ANISOU 1733  NZ  LYS A 214     7198   6393   6520    580   -386    241
ATOM   1734  H   LYS A 214      14.386  10.733   4.682  1.00 34.28           H  
ATOM   1735  HA  LYS A 214      11.742   9.391   5.065  1.00 37.40           H  
ATOM   1736  HB3 LYS A 214      10.664  11.462   4.353  1.00 36.72           H  
ATOM   1737  HB2 LYS A 214      12.189  12.300   4.210  1.00 36.72           H  
ATOM   1738  HG3 LYS A 214      12.568  12.254   6.596  1.00 40.12           H  
ATOM   1739  HG2 LYS A 214      11.300  11.091   6.856  1.00 40.12           H  
ATOM   1740  HD3 LYS A 214       9.625  12.848   6.081  1.00 39.45           H  
ATOM   1741  HD2 LYS A 214      10.951  13.979   5.949  1.00 39.45           H  
ATOM   1742  HE3 LYS A 214      11.429  13.777   8.383  1.00 39.58           H  
ATOM   1743  HE2 LYS A 214      10.158  12.588   8.561  1.00 39.58           H  
ATOM   1744  HZ1 LYS A 214       9.800  15.367   7.731  1.00 52.93           H  
ATOM   1745  HZ2 LYS A 214       8.577  14.256   7.856  1.00 52.93           H  
ATOM   1746  HZ3 LYS A 214       9.421  14.728   9.197  1.00 52.93           H  
ATOM   1747  N   VAL A 215      11.825   8.713   2.682  1.00 34.16           N  
ANISOU 1747  N   VAL A 215     4890   3851   4238    331    -57    177
ATOM   1748  CA  VAL A 215      11.979   8.125   1.347  1.00 31.34           C  
ANISOU 1748  CA  VAL A 215     4531   3461   3915    285     -6    142
ATOM   1749  C   VAL A 215      10.594   7.820   0.756  1.00 32.60           C  
ANISOU 1749  C   VAL A 215     4678   3664   4044    242     -5     91
ATOM   1750  O   VAL A 215       9.652   7.545   1.499  1.00 34.38           O  
ANISOU 1750  O   VAL A 215     4904   3944   4214    241    -36     90
ATOM   1751  CB  VAL A 215      12.892   6.833   1.341  1.00 27.31           C  
ANISOU 1751  CB  VAL A 215     4050   2920   3405    264     30    173
ATOM   1752  CG1 VAL A 215      13.658   6.585   2.656  1.00 33.08           C  
ANISOU 1752  CG1 VAL A 215     4810   3657   4103    298      7    235
ATOM   1753  CG2 VAL A 215      12.282   5.497   0.849  1.00 32.94           C  
ANISOU 1753  CG2 VAL A 215     4763   3666   4087    212     55    143
ATOM   1754  H   VAL A 215      11.201   8.227   3.311  1.00 34.16           H  
ATOM   1755  HA  VAL A 215      12.433   8.863   0.685  1.00 31.34           H  
ATOM   1756  HB  VAL A 215      13.678   7.051   0.616  1.00 27.31           H  
ATOM   1757 HG11 VAL A 215      14.332   5.732   2.572  1.00 33.08           H  
ATOM   1758 HG12 VAL A 215      14.270   7.449   2.908  1.00 33.08           H  
ATOM   1759 HG13 VAL A 215      12.982   6.387   3.488  1.00 33.08           H  
ATOM   1760 HG21 VAL A 215      12.978   4.671   0.994  1.00 32.94           H  
ATOM   1761 HG22 VAL A 215      11.367   5.238   1.378  1.00 32.94           H  
ATOM   1762 HG23 VAL A 215      12.059   5.528  -0.217  1.00 32.94           H  
ATOM   1763  N   LYS A 216      10.527   7.822  -0.583  1.00 37.12           N  
ANISOU 1763  N   LYS A 216     5242   4209   4652    208     27     46
ATOM   1764  CA  LYS A 216       9.433   7.237  -1.349  1.00 35.84           C  
ANISOU 1764  CA  LYS A 216     5081   4072   4465    160     32     -4
ATOM   1765  C   LYS A 216      10.045   6.130  -2.216  1.00 31.88           C  
ANISOU 1765  C   LYS A 216     4591   3532   3989    121     81    -17
ATOM   1766  O   LYS A 216      10.952   6.408  -3.004  1.00 36.52           O  
ANISOU 1766  O   LYS A 216     5179   4067   4631    119    115    -20
ATOM   1767  CB  LYS A 216       8.747   8.297  -2.232  1.00 35.62           C  
ANISOU 1767  CB  LYS A 216     5038   4046   4449    147     26    -50
ATOM   1768  CG  LYS A 216       8.154   9.490  -1.459  1.00 39.65           C  
ANISOU 1768  CG  LYS A 216     5538   4602   4924    175    -26    -44
ATOM   1769  CD  LYS A 216       7.408  10.499  -2.351  1.00 38.05           C  
ANISOU 1769  CD  LYS A 216     5313   4387   4757    178    -21    -73
ATOM   1770  CE  LYS A 216       8.303  11.201  -3.391  1.00 41.70           C  
ANISOU 1770  CE  LYS A 216     5782   4837   5225    120     10   -132
ATOM   1771  NZ  LYS A 216       7.559  12.159  -4.224  1.00 52.28           N1+
ANISOU 1771  NZ  LYS A 216     7096   6157   6610    121     31   -163
ATOM   1772  H   LYS A 216      11.347   8.078  -1.119  1.00 37.12           H  
ATOM   1773  HA  LYS A 216       8.682   6.794  -0.693  1.00 35.84           H  
ATOM   1774  HB3 LYS A 216       7.940   7.813  -2.782  1.00 35.62           H  
ATOM   1775  HB2 LYS A 216       9.453   8.651  -2.981  1.00 35.62           H  
ATOM   1776  HG3 LYS A 216       8.943  10.012  -0.917  1.00 39.65           H  
ATOM   1777  HG2 LYS A 216       7.468   9.115  -0.698  1.00 39.65           H  
ATOM   1778  HD3 LYS A 216       6.956  11.250  -1.703  1.00 38.05           H  
ATOM   1779  HD2 LYS A 216       6.581   9.993  -2.853  1.00 38.05           H  
ATOM   1780  HE3 LYS A 216       8.756  10.476  -4.064  1.00 41.70           H  
ATOM   1781  HE2 LYS A 216       9.109  11.736  -2.890  1.00 41.70           H  
ATOM   1782  HZ1 LYS A 216       8.199  12.615  -4.862  1.00 52.28           H  
ATOM   1783  HZ2 LYS A 216       6.851  11.669  -4.751  1.00 52.28           H  
ATOM   1784  HZ3 LYS A 216       7.119  12.851  -3.634  1.00 52.28           H  
ATOM   1785  N   ALA A 217       9.538   4.903  -2.041  1.00 31.24           N  
ANISOU 1785  N   ALA A 217     4519   3478   3873     91     80    -29
ATOM   1786  CA  ALA A 217       9.936   3.721  -2.800  1.00 30.84           C  
ANISOU 1786  CA  ALA A 217     4478   3396   3843     53    122    -40
ATOM   1787  C   ALA A 217       8.756   3.192  -3.623  1.00 30.58           C  
ANISOU 1787  C   ALA A 217     4448   3380   3791      9    115    -98
ATOM   1788  O   ALA A 217       7.610   3.549  -3.354  1.00 28.62           O  
ANISOU 1788  O   ALA A 217     4198   3174   3501      8     72   -122
ATOM   1789  CB  ALA A 217      10.460   2.659  -1.822  1.00 29.47           C  
ANISOU 1789  CB  ALA A 217     4312   3235   3650     57    132      1
ATOM   1790  H   ALA A 217       8.803   4.755  -1.361  1.00 31.24           H  
ATOM   1791  HA  ALA A 217      10.727   3.981  -3.499  1.00 30.84           H  
ATOM   1792  HB1 ALA A 217      10.830   1.780  -2.351  1.00 29.47           H  
ATOM   1793  HB2 ALA A 217      11.288   3.053  -1.232  1.00 29.47           H  
ATOM   1794  HB3 ALA A 217       9.685   2.332  -1.128  1.00 29.47           H  
ATOM   1795  N   ILE A 218       9.070   2.369  -4.632  1.00 31.06           N  
ANISOU 1795  N   ILE A 218     4516   3402   3883    -28    153   -120
ATOM   1796  CA  ILE A 218       8.112   1.815  -5.585  1.00 36.81           C  
ANISOU 1796  CA  ILE A 218     5253   4132   4600    -71    147   -177
ATOM   1797  C   ILE A 218       8.455   0.337  -5.839  1.00 32.69           C  
ANISOU 1797  C   ILE A 218     4731   3607   4084    -97    168   -181
ATOM   1798  O   ILE A 218       9.631   0.006  -6.003  1.00 33.95           O  
ANISOU 1798  O   ILE A 218     4890   3730   4278   -100    210   -152
ATOM   1799  CB  ILE A 218       8.135   2.627  -6.921  1.00 37.52           C  
ANISOU 1799  CB  ILE A 218     5354   4175   4727    -96    174   -212
ATOM   1800  CG1 ILE A 218       7.010   2.250  -7.909  1.00 34.12           C  
ANISOU 1800  CG1 ILE A 218     4943   3747   4275   -141    156   -271
ATOM   1801  CG2 ILE A 218       9.486   2.600  -7.661  1.00 42.52           C  
ANISOU 1801  CG2 ILE A 218     5990   4750   5417   -104    227   -197
ATOM   1802  CD1 ILE A 218       5.609   2.565  -7.379  1.00 32.86           C  
ANISOU 1802  CD1 ILE A 218     4794   3625   4067   -142    106   -296
ATOM   1803  H   ILE A 218      10.039   2.129  -4.796  1.00 31.06           H  
ATOM   1804  HA  ILE A 218       7.110   1.852  -5.156  1.00 36.81           H  
ATOM   1805  HB  ILE A 218       7.966   3.668  -6.648  1.00 37.52           H  
ATOM   1806 HG13 ILE A 218       7.074   1.198  -8.186  1.00 34.12           H  
ATOM   1807 HG12 ILE A 218       7.145   2.805  -8.838  1.00 34.12           H  
ATOM   1808 HG21 ILE A 218       9.480   3.303  -8.494  1.00 42.52           H  
ATOM   1809 HG22 ILE A 218      10.312   2.889  -7.014  1.00 42.52           H  
ATOM   1810 HG23 ILE A 218       9.707   1.615  -8.068  1.00 42.52           H  
ATOM   1811 HD11 ILE A 218       4.905   2.716  -8.197  1.00 32.86           H  
ATOM   1812 HD12 ILE A 218       5.240   1.745  -6.769  1.00 32.86           H  
ATOM   1813 HD13 ILE A 218       5.602   3.467  -6.767  1.00 32.86           H  
ATOM   1814  N   GLY A 219       7.419  -0.521  -5.866  1.00 37.59           N  
ANISOU 1814  N   GLY A 219     5349   4262   4671   -117    136   -219
ATOM   1815  CA  GLY A 219       7.546  -1.957  -6.119  1.00 27.27           C  
ANISOU 1815  CA  GLY A 219     4037   2948   3378   -148    155   -240
ATOM   1816  C   GLY A 219       8.013  -2.205  -7.562  1.00 29.97           C  
ANISOU 1816  C   GLY A 219     4394   3230   3765   -184    191   -269
ATOM   1817  O   GLY A 219       7.503  -1.574  -8.488  1.00 34.59           O  
ANISOU 1817  O   GLY A 219     4997   3794   4352   -198    179   -302
ATOM   1818  H   GLY A 219       6.485  -0.171  -5.698  1.00 37.59           H  
ATOM   1819  HA3 GLY A 219       6.577  -2.432  -5.966  1.00 27.27           H  
ATOM   1820  HA2 GLY A 219       8.235  -2.394  -5.398  1.00 27.27           H  
ATOM   1821  N   ARG A 220       8.969  -3.131  -7.740  1.00 25.59           N  
ANISOU 1821  N   ARG A 220     3833   2645   3244   -203    235   -255
ATOM   1822  CA  ARG A 220       9.573  -3.467  -9.031  1.00 32.39           C  
ANISOU 1822  CA  ARG A 220     4709   3445   4153   -234    271   -276
ATOM   1823  C   ARG A 220       9.291  -4.933  -9.386  1.00 34.90           C  
ANISOU 1823  C   ARG A 220     5020   3758   4483   -273    279   -313
ATOM   1824  O   ARG A 220       8.450  -5.174 -10.250  1.00 44.01           O  
ANISOU 1824  O   ARG A 220     6184   4903   5635   -297    254   -368
ATOM   1825  CB  ARG A 220      11.092  -3.152  -9.016  1.00 30.33           C  
ANISOU 1825  CB  ARG A 220     4453   3138   3932   -221    319   -225
ATOM   1826  CG  ARG A 220      11.476  -1.661  -8.952  1.00 29.41           C  
ANISOU 1826  CG  ARG A 220     4341   3014   3818   -183    313   -199
ATOM   1827  CD  ARG A 220      10.790  -0.808 -10.032  1.00 38.76           C  
ANISOU 1827  CD  ARG A 220     5537   4179   5012   -195    306   -246
ATOM   1828  NE  ARG A 220      11.360   0.546 -10.132  1.00 46.19           N  
ANISOU 1828  NE  ARG A 220     6477   5093   5981   -167    321   -227
ATOM   1829  CZ  ARG A 220      10.782   1.627 -10.691  1.00 44.07           C  
ANISOU 1829  CZ  ARG A 220     6211   4821   5711   -168    314   -260
ATOM   1830  NH1 ARG A 220       9.571   1.579 -11.268  1.00 42.18           N  
ANISOU 1830  NH1 ARG A 220     5986   4602   5438   -198    291   -308
ATOM   1831  NH2 ARG A 220      11.440   2.790 -10.668  1.00 51.00           N1+
ANISOU 1831  NH2 ARG A 220     7080   5675   6623   -141    331   -248
ATOM   1832  H   ARG A 220       9.346  -3.615  -6.934  1.00 25.59           H  
ATOM   1833  HA  ARG A 220       9.114  -2.889  -9.834  1.00 32.39           H  
ATOM   1834  HB3 ARG A 220      11.547  -3.566  -9.917  1.00 30.33           H  
ATOM   1835  HB2 ARG A 220      11.571  -3.662  -8.183  1.00 30.33           H  
ATOM   1836  HG3 ARG A 220      12.559  -1.522  -8.950  1.00 29.41           H  
ATOM   1837  HG2 ARG A 220      11.133  -1.307  -7.978  1.00 29.41           H  
ATOM   1838  HD3 ARG A 220       9.766  -0.641  -9.697  1.00 38.76           H  
ATOM   1839  HD2 ARG A 220      10.729  -1.316 -10.995  1.00 38.76           H  
ATOM   1840  HE  ARG A 220      12.292   0.653  -9.752  1.00 46.19           H  
ATOM   1841 HH12 ARG A 220       9.156   2.405 -11.674  1.00 42.18           H  
ATOM   1842 HH11 ARG A 220       9.060   0.708 -11.287  1.00 42.18           H  
ATOM   1843 HH22 ARG A 220      11.024   3.628 -11.044  1.00 51.00           H  
ATOM   1844 HH21 ARG A 220      12.367   2.836 -10.254  1.00 51.00           H  
ATOM   1845  N   GLN A 221      10.016  -5.872  -8.757  1.00 30.60           N  
ANISOU 1845  N   GLN A 221     4459   3216   3950   -282    311   -287
ATOM   1846  CA  GLN A 221      10.007  -7.293  -9.110  1.00 30.63           C  
ANISOU 1846  CA  GLN A 221     4452   3209   3978   -322    328   -322
ATOM   1847  C   GLN A 221       9.709  -8.166  -7.895  1.00 29.20           C  
ANISOU 1847  C   GLN A 221     4238   3087   3768   -324    321   -324
ATOM   1848  O   GLN A 221      10.085  -7.812  -6.781  1.00 35.09           O  
ANISOU 1848  O   GLN A 221     4979   3869   4486   -298    324   -278
ATOM   1849  CB  GLN A 221      11.381  -7.681  -9.684  1.00 28.81           C  
ANISOU 1849  CB  GLN A 221     4232   2917   3797   -345    386   -294
ATOM   1850  CG  GLN A 221      11.633  -7.093 -11.079  1.00 38.37           C  
ANISOU 1850  CG  GLN A 221     5471   4067   5042   -347    396   -305
ATOM   1851  CD  GLN A 221      13.001  -7.507 -11.609  1.00 40.92           C  
ANISOU 1851  CD  GLN A 221     5806   4327   5415   -366    447   -278
ATOM   1852  OE1 GLN A 221      14.028  -7.125 -11.051  1.00 41.28           O  
ANISOU 1852  OE1 GLN A 221     5861   4351   5471   -345    469   -224
ATOM   1853  NE2 GLN A 221      13.017  -8.277 -12.697  1.00 47.92           N  
ANISOU 1853  NE2 GLN A 221     6694   5180   6333   -405    461   -318
ATOM   1854  H   GLN A 221      10.672  -5.603  -8.035  1.00 30.60           H  
ATOM   1855  HA  GLN A 221       9.240  -7.503  -9.860  1.00 30.63           H  
ATOM   1856  HB3 GLN A 221      11.456  -8.768  -9.754  1.00 28.81           H  
ATOM   1857  HB2 GLN A 221      12.170  -7.371  -8.996  1.00 28.81           H  
ATOM   1858  HG3 GLN A 221      11.594  -6.006 -11.044  1.00 38.37           H  
ATOM   1859  HG2 GLN A 221      10.850  -7.412 -11.768  1.00 38.37           H  
ATOM   1860 HE22 GLN A 221      13.907  -8.567 -13.089  1.00 47.92           H  
ATOM   1861 HE21 GLN A 221      12.161  -8.589 -13.131  1.00 47.92           H  
ATOM   1862  N   ARG A 222       9.087  -9.324  -8.151  1.00 32.49           N  
ANISOU 1862  N   ARG A 222     4635   3514   4196   -355    311   -380
ATOM   1863  CA  ARG A 222       8.843 -10.349  -7.140  1.00 31.22           C  
ANISOU 1863  CA  ARG A 222     4437   3411   4016   -361    307   -398
ATOM   1864  C   ARG A 222      10.062 -11.260  -6.947  1.00 32.98           C  
ANISOU 1864  C   ARG A 222     4645   3618   4266   -396    373   -374
ATOM   1865  O   ARG A 222      10.921 -11.339  -7.828  1.00 33.21           O  
ANISOU 1865  O   ARG A 222     4692   3588   4338   -422    411   -363
ATOM   1866  CB  ARG A 222       7.615 -11.190  -7.512  1.00 42.38           C  
ANISOU 1866  CB  ARG A 222     5829   4845   5427   -372    253   -480
ATOM   1867  CG  ARG A 222       6.422 -10.388  -8.057  1.00 50.01           C  
ANISOU 1867  CG  ARG A 222     6828   5794   6380   -358    194   -512
ATOM   1868  CD  ARG A 222       5.071 -11.096  -7.897  1.00 44.18           C  
ANISOU 1868  CD  ARG A 222     6074   5084   5627   -360    125   -589
ATOM   1869  NE  ARG A 222       5.065 -12.518  -8.283  1.00 44.54           N  
ANISOU 1869  NE  ARG A 222     6080   5138   5707   -389    139   -636
ATOM   1870  CZ  ARG A 222       5.517 -13.158  -9.377  1.00 49.11           C  
ANISOU 1870  CZ  ARG A 222     6662   5666   6330   -424    149   -675
ATOM   1871  NH1 ARG A 222       6.012 -12.541 -10.460  1.00 45.63           N  
ANISOU 1871  NH1 ARG A 222     6267   5164   5906   -435    150   -672
ATOM   1872  NH2 ARG A 222       5.468 -14.492  -9.357  1.00 49.65           N1+
ANISOU 1872  NH2 ARG A 222     6686   5748   6430   -449    160   -721
ATOM   1873  H   ARG A 222       8.831  -9.560  -9.100  1.00 32.49           H  
ATOM   1874  HA  ARG A 222       8.618  -9.855  -6.196  1.00 31.22           H  
ATOM   1875  HB3 ARG A 222       7.312 -11.767  -6.636  1.00 42.38           H  
ATOM   1876  HB2 ARG A 222       7.894 -11.919  -8.273  1.00 42.38           H  
ATOM   1877  HG3 ARG A 222       6.573 -10.019  -9.072  1.00 50.01           H  
ATOM   1878  HG2 ARG A 222       6.362  -9.496  -7.431  1.00 50.01           H  
ATOM   1879  HD3 ARG A 222       4.352 -10.620  -8.555  1.00 44.18           H  
ATOM   1880  HD2 ARG A 222       4.686 -10.956  -6.892  1.00 44.18           H  
ATOM   1881  HE  ARG A 222       4.663 -13.116  -7.569  1.00 44.54           H  
ATOM   1882 HH12 ARG A 222       6.339 -13.076 -11.254  1.00 45.63           H  
ATOM   1883 HH11 ARG A 222       6.046 -11.531 -10.505  1.00 45.63           H  
ATOM   1884 HH22 ARG A 222       5.792 -15.046 -10.143  1.00 49.65           H  
ATOM   1885 HH21 ARG A 222       5.074 -14.975  -8.562  1.00 49.65           H  
ATOM   1886  N   PHE A 223      10.080 -11.969  -5.811  1.00 32.13           N  
ANISOU 1886  N   PHE A 223     4508   3566   4134   -400    387   -369
ATOM   1887  CA  PHE A 223      11.097 -12.966  -5.509  1.00 34.39           C  
ANISOU 1887  CA  PHE A 223     4785   3843   4440   -442    454   -346
ATOM   1888  C   PHE A 223      10.561 -14.097  -4.630  1.00 35.59           C  
ANISOU 1888  C   PHE A 223     4888   4063   4571   -459    460   -383
ATOM   1889  O   PHE A 223       9.577 -13.926  -3.910  1.00 35.17           O  
ANISOU 1889  O   PHE A 223     4811   4069   4483   -430    413   -415
ATOM   1890  CB  PHE A 223      12.349 -12.301  -4.899  1.00 35.35           C  
ANISOU 1890  CB  PHE A 223     4945   3939   4549   -432    494   -256
ATOM   1891  CG  PHE A 223      12.170 -11.548  -3.585  1.00 34.09           C  
ANISOU 1891  CG  PHE A 223     4789   3831   4333   -390    474   -217
ATOM   1892  CD1 PHE A 223      11.939 -12.215  -2.361  1.00 34.88           C  
ANISOU 1892  CD1 PHE A 223     4861   3994   4396   -401    489   -221
ATOM   1893  CD2 PHE A 223      12.159 -10.140  -3.599  1.00 33.05           C  
ANISOU 1893  CD2 PHE A 223     4686   3685   4185   -343    442   -177
ATOM   1894  CE1 PHE A 223      11.736 -11.483  -1.197  1.00 33.37           C  
ANISOU 1894  CE1 PHE A 223     4678   3849   4152   -363    469   -184
ATOM   1895  CE2 PHE A 223      11.997  -9.428  -2.420  1.00 33.15           C  
ANISOU 1895  CE2 PHE A 223     4703   3743   4149   -304    421   -141
ATOM   1896  CZ  PHE A 223      11.772 -10.096  -1.227  1.00 34.71           C  
ANISOU 1896  CZ  PHE A 223     4879   4000   4308   -313    433   -142
ATOM   1897  H   PHE A 223       9.350 -11.850  -5.120  1.00 32.13           H  
ATOM   1898  HA  PHE A 223      11.395 -13.430  -6.450  1.00 34.39           H  
ATOM   1899  HB3 PHE A 223      12.800 -11.635  -5.635  1.00 35.35           H  
ATOM   1900  HB2 PHE A 223      13.096 -13.077  -4.744  1.00 35.35           H  
ATOM   1901  HD1 PHE A 223      11.922 -13.294  -2.315  1.00 34.88           H  
ATOM   1902  HD2 PHE A 223      12.293  -9.622  -4.531  1.00 33.05           H  
ATOM   1903  HE1 PHE A 223      11.546 -11.992  -0.265  1.00 33.37           H  
ATOM   1904  HE2 PHE A 223      12.027  -8.349  -2.432  1.00 33.15           H  
ATOM   1905  HZ  PHE A 223      11.605  -9.529  -0.325  1.00 34.71           H  
ATOM   1906  N   LYS A 224      11.291 -15.216  -4.694  1.00 37.04           N  
ANISOU 1906  N   LYS A 224     5056   4239   4778   -510    521   -382
ATOM   1907  CA  LYS A 224      11.227 -16.356  -3.795  1.00 40.43           C  
ANISOU 1907  CA  LYS A 224     5437   4731   5194   -539    548   -418
ATOM   1908  C   LYS A 224      12.474 -16.289  -2.899  1.00 38.95           C  
ANISOU 1908  C   LYS A 224     5274   4546   4980   -563    615   -343
ATOM   1909  O   LYS A 224      13.588 -16.256  -3.423  1.00 34.12           O  
ANISOU 1909  O   LYS A 224     4694   3876   4394   -599    664   -302
ATOM   1910  CB  LYS A 224      11.205 -17.631  -4.664  1.00 41.13           C  
ANISOU 1910  CB  LYS A 224     5483   4808   5335   -588    563   -493
ATOM   1911  CG  LYS A 224      11.273 -18.961  -3.885  1.00 45.07           C  
ANISOU 1911  CG  LYS A 224     5934   5355   5834   -638    620   -520
ATOM   1912  CD  LYS A 224      11.314 -20.204  -4.791  1.00 53.94           C  
ANISOU 1912  CD  LYS A 224     7022   6450   7022   -691    642   -584
ATOM   1913  CE  LYS A 224      12.575 -20.277  -5.674  1.00 53.46           C  
ANISOU 1913  CE  LYS A 224     7012   6303   6999   -719    679   -533
ATOM   1914  NZ  LYS A 224      12.665 -21.548  -6.413  1.00 47.24           N1+
ANISOU 1914  NZ  LYS A 224     6193   5481   6276   -769    696   -594
ATOM   1915  H   LYS A 224      12.072 -15.237  -5.339  1.00 37.04           H  
ATOM   1916  HA  LYS A 224      10.321 -16.318  -3.187  1.00 40.43           H  
ATOM   1917  HB3 LYS A 224      12.045 -17.581  -5.356  1.00 41.13           H  
ATOM   1918  HB2 LYS A 224      10.307 -17.626  -5.283  1.00 41.13           H  
ATOM   1919  HG3 LYS A 224      10.408 -19.028  -3.223  1.00 45.07           H  
ATOM   1920  HG2 LYS A 224      12.148 -18.982  -3.234  1.00 45.07           H  
ATOM   1921  HD3 LYS A 224      10.421 -20.218  -5.418  1.00 53.94           H  
ATOM   1922  HD2 LYS A 224      11.252 -21.091  -4.158  1.00 53.94           H  
ATOM   1923  HE3 LYS A 224      13.470 -20.178  -5.061  1.00 53.46           H  
ATOM   1924  HE2 LYS A 224      12.592 -19.466  -6.402  1.00 53.46           H  
ATOM   1925  HZ1 LYS A 224      13.511 -21.545  -6.966  1.00 47.24           H  
ATOM   1926  HZ2 LYS A 224      12.693 -22.318  -5.760  1.00 47.24           H  
ATOM   1927  HZ3 LYS A 224      11.865 -21.647  -7.021  1.00 47.24           H  
ATOM   1928  N   VAL A 225      12.269 -16.281  -1.575  1.00 38.23           N  
ANISOU 1928  N   VAL A 225     5174   4519   4834   -546    616   -327
ATOM   1929  CA  VAL A 225      13.336 -16.271  -0.572  1.00 35.80           C  
ANISOU 1929  CA  VAL A 225     4901   4210   4490   -567    673   -252
ATOM   1930  C   VAL A 225      14.055 -17.634  -0.525  1.00 45.85           C  
ANISOU 1930  C   VAL A 225     6156   5480   5784   -644    748   -267
ATOM   1931  O   VAL A 225      13.388 -18.667  -0.459  1.00 44.01           O  
ANISOU 1931  O   VAL A 225     5861   5298   5562   -673    760   -342
ATOM   1932  CB  VAL A 225      12.774 -15.938   0.842  1.00 35.30           C  
ANISOU 1932  CB  VAL A 225     4831   4221   4362   -534    656   -239
ATOM   1933  CG1 VAL A 225      13.801 -16.068   1.987  1.00 37.12           C  
ANISOU 1933  CG1 VAL A 225     5105   4448   4550   -563    717   -164
ATOM   1934  CG2 VAL A 225      12.155 -14.528   0.872  1.00 44.13           C  
ANISOU 1934  CG2 VAL A 225     5970   5338   5460   -461    583   -219
ATOM   1935  H   VAL A 225      11.326 -16.360  -1.216  1.00 38.23           H  
ATOM   1936  HA  VAL A 225      14.057 -15.502  -0.852  1.00 35.80           H  
ATOM   1937  HB  VAL A 225      11.969 -16.641   1.061  1.00 35.30           H  
ATOM   1938 HG11 VAL A 225      13.375 -15.730   2.932  1.00 37.12           H  
ATOM   1939 HG12 VAL A 225      14.123 -17.097   2.145  1.00 37.12           H  
ATOM   1940 HG13 VAL A 225      14.689 -15.467   1.786  1.00 37.12           H  
ATOM   1941 HG21 VAL A 225      11.763 -14.286   1.859  1.00 44.13           H  
ATOM   1942 HG22 VAL A 225      12.897 -13.770   0.620  1.00 44.13           H  
ATOM   1943 HG23 VAL A 225      11.327 -14.437   0.169  1.00 44.13           H  
ATOM   1944  N   LEU A 226      15.397 -17.594  -0.556  1.00 41.66           N  
ANISOU 1944  N   LEU A 226     5679   4888   5261   -677    797   -199
ATOM   1945  CA  LEU A 226      16.264 -18.771  -0.506  1.00 39.77           C  
ANISOU 1945  CA  LEU A 226     5437   4640   5032   -757    873   -199
ATOM   1946  C   LEU A 226      16.877 -18.923   0.893  1.00 40.06           C  
ANISOU 1946  C   LEU A 226     5507   4709   5006   -784    923   -142
ATOM   1947  O   LEU A 226      16.761 -19.998   1.478  1.00 33.52           O  
ANISOU 1947  O   LEU A 226     4649   3921   4165   -847    983   -170
ATOM   1948  CB  LEU A 226      17.379 -18.667  -1.575  1.00 36.59           C  
ANISOU 1948  CB  LEU A 226     5080   4143   4679   -785    895   -162
ATOM   1949  CG  LEU A 226      16.885 -18.443  -3.022  1.00 38.07           C  
ANISOU 1949  CG  LEU A 226     5234   4296   4933   -781    863   -226
ATOM   1950  CD1 LEU A 226      18.079 -18.232  -3.974  1.00 40.10           C  
ANISOU 1950  CD1 LEU A 226     5548   4458   5232   -794    877   -179
ATOM   1951  CD2 LEU A 226      15.933 -19.557  -3.503  1.00 43.09           C  
ANISOU 1951  CD2 LEU A 226     5800   4973   5600   -834    891   -312
ATOM   1952  H   LEU A 226      15.870 -16.701  -0.607  1.00 41.66           H  
ATOM   1953  HA  LEU A 226      15.683 -19.673  -0.705  1.00 39.77           H  
ATOM   1954  HB3 LEU A 226      17.985 -19.575  -1.544  1.00 36.59           H  
ATOM   1955  HB2 LEU A 226      18.058 -17.855  -1.315  1.00 36.59           H  
ATOM   1956  HG  LEU A 226      16.319 -17.512  -3.041  1.00 38.07           H  
ATOM   1957 HD11 LEU A 226      18.116 -18.968  -4.777  1.00 40.10           H  
ATOM   1958 HD12 LEU A 226      18.021 -17.248  -4.437  1.00 40.10           H  
ATOM   1959 HD13 LEU A 226      19.036 -18.283  -3.455  1.00 40.10           H  
ATOM   1960 HD21 LEU A 226      16.117 -19.854  -4.534  1.00 43.09           H  
ATOM   1961 HD22 LEU A 226      16.012 -20.456  -2.893  1.00 43.09           H  
ATOM   1962 HD23 LEU A 226      14.899 -19.215  -3.448  1.00 43.09           H  
ATOM   1963  N   GLU A 227      17.503 -17.845   1.398  1.00 38.92           N  
ANISOU 1963  N   GLU A 227     5422   4547   4817   -739    899    -66
ATOM   1964  CA  GLU A 227      18.128 -17.773   2.720  1.00 41.51           C  
ANISOU 1964  CA  GLU A 227     5799   4892   5080   -763    940     -2
ATOM   1965  C   GLU A 227      17.910 -16.389   3.344  1.00 37.08           C  
ANISOU 1965  C   GLU A 227     5281   4333   4475   -687    884     54
ATOM   1966  O   GLU A 227      17.728 -15.407   2.624  1.00 38.27           O  
ANISOU 1966  O   GLU A 227     5449   4438   4653   -631    830     72
ATOM   1967  CB  GLU A 227      19.643 -18.098   2.634  1.00 48.98           C  
ANISOU 1967  CB  GLU A 227     6813   5765   6032   -827    998     61
ATOM   1968  CG  GLU A 227      20.004 -19.573   2.344  1.00 53.77           C  
ANISOU 1968  CG  GLU A 227     7384   6388   6660   -918   1072     15
ATOM   1969  CD  GLU A 227      19.682 -20.580   3.464  1.00 56.73           C  
ANISOU 1969  CD  GLU A 227     7722   6852   6979   -957   1119    -17
ATOM   1970  OE1 GLU A 227      19.399 -20.154   4.607  1.00 53.81           O  
ANISOU 1970  OE1 GLU A 227     7372   6525   6548   -917   1098     12
ATOM   1971  OE2 GLU A 227      19.748 -21.790   3.154  1.00 50.60           O1-
ANISOU 1971  OE2 GLU A 227     6894   6108   6223  -1027   1176    -76
ATOM   1972  H   GLU A 227      17.532 -16.991   0.858  1.00 38.92           H  
ATOM   1973  HA  GLU A 227      17.634 -18.487   3.382  1.00 41.51           H  
ATOM   1974  HB3 GLU A 227      20.154 -17.775   3.543  1.00 48.98           H  
ATOM   1975  HB2 GLU A 227      20.089 -17.497   1.845  1.00 48.98           H  
ATOM   1976  HG3 GLU A 227      21.077 -19.634   2.161  1.00 53.77           H  
ATOM   1977  HG2 GLU A 227      19.531 -19.899   1.418  1.00 53.77           H  
ATOM   1978  N   LEU A 228      17.960 -16.357   4.684  1.00 39.39           N  
ANISOU 1978  N   LEU A 228     5586   4680   4700   -688    899     76
ATOM   1979  CA  LEU A 228      17.780 -15.175   5.528  1.00 42.26           C  
ANISOU 1979  CA  LEU A 228     5991   5049   5017   -621    848    130
ATOM   1980  C   LEU A 228      18.952 -15.103   6.523  1.00 38.41           C  
ANISOU 1980  C   LEU A 228     5588   4537   4470   -647    883    216
ATOM   1981  O   LEU A 228      19.416 -16.143   6.993  1.00 40.66           O  
ANISOU 1981  O   LEU A 228     5884   4838   4726   -720    951    218
ATOM   1982  CB  LEU A 228      16.410 -15.294   6.257  1.00 37.22           C  
ANISOU 1982  CB  LEU A 228     5291   4502   4349   -577    809     73
ATOM   1983  CG  LEU A 228      15.427 -14.129   6.003  1.00 44.80           C  
ANISOU 1983  CG  LEU A 228     6221   5471   5331   -499    726     44
ATOM   1984  CD1 LEU A 228      15.169 -13.858   4.512  1.00 50.09           C  
ANISOU 1984  CD1 LEU A 228     6879   6080   6072   -497    708     20
ATOM   1985  CD2 LEU A 228      14.104 -14.351   6.763  1.00 45.41           C  
ANISOU 1985  CD2 LEU A 228     6224   5639   5390   -486    706    -36
ATOM   1986  H   LEU A 228      18.151 -17.214   5.185  1.00 39.39           H  
ATOM   1987  HA  LEU A 228      17.810 -14.272   4.917  1.00 42.26           H  
ATOM   1988  HB3 LEU A 228      16.562 -15.390   7.333  1.00 37.22           H  
ATOM   1989  HB2 LEU A 228      15.912 -16.221   5.966  1.00 37.22           H  
ATOM   1990  HG  LEU A 228      15.893 -13.235   6.418  1.00 44.80           H  
ATOM   1991 HD11 LEU A 228      14.115 -13.700   4.287  1.00 50.09           H  
ATOM   1992 HD12 LEU A 228      15.700 -12.960   4.206  1.00 50.09           H  
ATOM   1993 HD13 LEU A 228      15.513 -14.677   3.884  1.00 50.09           H  
ATOM   1994 HD21 LEU A 228      13.695 -13.407   7.120  1.00 45.41           H  
ATOM   1995 HD22 LEU A 228      13.344 -14.813   6.131  1.00 45.41           H  
ATOM   1996 HD23 LEU A 228      14.235 -14.998   7.631  1.00 45.41           H  
ATOM   1997  N   ARG A 229      19.401 -13.876   6.834  1.00 38.82           N  
ANISOU 1997  N   ARG A 229     5701   4548   4502   -590    835    284
ATOM   1998  CA  ARG A 229      20.530 -13.613   7.727  1.00 42.91           C  
ANISOU 1998  CA  ARG A 229     6310   5033   4961   -606    852    368
ATOM   1999  C   ARG A 229      20.327 -12.275   8.447  1.00 43.55           C  
ANISOU 1999  C   ARG A 229     6419   5121   5007   -523    782    408
ATOM   2000  O   ARG A 229      20.272 -11.244   7.780  1.00 45.46           O  
ANISOU 2000  O   ARG A 229     6653   5329   5291   -458    721    410
ATOM   2001  CB  ARG A 229      21.852 -13.634   6.919  1.00 41.23           C  
ANISOU 2001  CB  ARG A 229     6170   4716   4781   -637    867    426
ATOM   2002  CG  ARG A 229      23.120 -13.342   7.755  1.00 44.12           C  
ANISOU 2002  CG  ARG A 229     6643   5034   5087   -648    871    516
ATOM   2003  CD  ARG A 229      24.434 -13.358   6.952  1.00 45.28           C  
ANISOU 2003  CD  ARG A 229     6862   5072   5270   -677    878    568
ATOM   2004  NE  ARG A 229      24.597 -12.178   6.079  1.00 45.83           N  
ANISOU 2004  NE  ARG A 229     6929   5080   5403   -603    811    575
ATOM   2005  CZ  ARG A 229      25.665 -11.888   5.310  1.00 45.13           C  
ANISOU 2005  CZ  ARG A 229     6891   4895   5360   -608    801    610
ATOM   2006  NH1 ARG A 229      26.734 -12.696   5.238  1.00 35.07           N  
ANISOU 2006  NH1 ARG A 229     5680   3570   4075   -684    850    645
ATOM   2007  NH2 ARG A 229      25.669 -10.758   4.593  1.00 50.35           N1+
ANISOU 2007  NH2 ARG A 229     7541   5510   6078   -537    742    607
ATOM   2008  H   ARG A 229      18.989 -13.064   6.393  1.00 38.82           H  
ATOM   2009  HA  ARG A 229      20.578 -14.397   8.487  1.00 42.91           H  
ATOM   2010  HB3 ARG A 229      21.784 -12.915   6.101  1.00 41.23           H  
ATOM   2011  HB2 ARG A 229      21.962 -14.611   6.447  1.00 41.23           H  
ATOM   2012  HG3 ARG A 229      23.197 -14.003   8.619  1.00 44.12           H  
ATOM   2013  HG2 ARG A 229      23.014 -12.339   8.173  1.00 44.12           H  
ATOM   2014  HD3 ARG A 229      24.397 -14.204   6.265  1.00 45.28           H  
ATOM   2015  HD2 ARG A 229      25.293 -13.526   7.602  1.00 45.28           H  
ATOM   2016  HE  ARG A 229      23.825 -11.525   6.080  1.00 45.83           H  
ATOM   2017 HH12 ARG A 229      27.525 -12.456   4.659  1.00 35.07           H  
ATOM   2018 HH11 ARG A 229      26.753 -13.553   5.773  1.00 35.07           H  
ATOM   2019 HH22 ARG A 229      26.463 -10.516   4.020  1.00 50.35           H  
ATOM   2020 HH21 ARG A 229      24.887 -10.114   4.634  1.00 50.35           H  
ATOM   2021  N   THR A 230      20.301 -12.310   9.788  1.00 34.76           N  
ANISOU 2021  N   THR A 230     5338   4052   3817   -527    793    436
ATOM   2022  CA  THR A 230      20.354 -11.120  10.639  1.00 42.06           C  
ANISOU 2022  CA  THR A 230     6310   4966   4703   -457    730    490
ATOM   2023  C   THR A 230      21.822 -10.738  10.907  1.00 50.12           C  
ANISOU 2023  C   THR A 230     7443   5900   5702   -473    733    580
ATOM   2024  O   THR A 230      22.608 -11.595  11.313  1.00 51.31           O  
ANISOU 2024  O   THR A 230     7641   6028   5826   -552    797    604
ATOM   2025  CB  THR A 230      19.637 -11.350  11.993  1.00 50.40           C  
ANISOU 2025  CB  THR A 230     7347   6114   5687   -445    730    472
ATOM   2026  OG1 THR A 230      18.287 -11.689  11.741  1.00 60.31           O  
ANISOU 2026  OG1 THR A 230     8504   7442   6968   -415    706    390
ATOM   2027  CG2 THR A 230      19.640 -10.131  12.935  1.00 53.84           C  
ANISOU 2027  CG2 THR A 230     7846   6530   6079   -378    667    537
ATOM   2028  H   THR A 230      20.346 -13.196  10.270  1.00 34.76           H  
ATOM   2029  HA  THR A 230      19.866 -10.284  10.142  1.00 42.06           H  
ATOM   2030  HB  THR A 230      20.090 -12.196  12.513  1.00 50.40           H  
ATOM   2031  HG1 THR A 230      17.826 -10.909  11.424  1.00 60.31           H  
ATOM   2032 HG21 THR A 230      19.022 -10.314  13.815  1.00 53.84           H  
ATOM   2033 HG22 THR A 230      20.641  -9.896  13.295  1.00 53.84           H  
ATOM   2034 HG23 THR A 230      19.250  -9.243  12.436  1.00 53.84           H  
ATOM   2035  N   GLN A 231      22.154  -9.462  10.654  1.00 54.20           N  
ANISOU 2035  N   GLN A 231     6896   6348   7351    702   -792    962
ATOM   2036  CA  GLN A 231      23.502  -8.905  10.790  1.00 57.36           C  
ANISOU 2036  CA  GLN A 231     7239   6768   7787    782   -743   1016
ATOM   2037  C   GLN A 231      23.725  -8.244  12.164  1.00 61.73           C  
ANISOU 2037  C   GLN A 231     7708   7477   8270    877   -740   1039
ATOM   2038  O   GLN A 231      22.807  -8.188  12.983  1.00 63.68           O  
ANISOU 2038  O   GLN A 231     7939   7812   8444    878   -777   1008
ATOM   2039  CB  GLN A 231      23.733  -7.912   9.634  1.00 57.68           C  
ANISOU 2039  CB  GLN A 231     7312   6750   7853    740   -714    948
ATOM   2040  CG  GLN A 231      23.725  -8.573   8.243  1.00 56.20           C  
ANISOU 2040  CG  GLN A 231     7197   6417   7741    662   -709    930
ATOM   2041  CD  GLN A 231      24.173  -7.600   7.152  1.00 68.88           C  
ANISOU 2041  CD  GLN A 231     8829   7972   9370    631   -677    868
ATOM   2042  OE1 GLN A 231      25.191  -7.823   6.501  1.00 73.32           O  
ANISOU 2042  OE1 GLN A 231     9396   8587   9875    613   -681    794
ATOM   2043  NE2 GLN A 231      23.419  -6.516   6.954  1.00 67.69           N  
ANISOU 2043  NE2 GLN A 231     8694   7717   9309    625   -641    897
ATOM   2044  H   GLN A 231      21.448  -8.817  10.325  1.00 54.20           H  
ATOM   2045  HA  GLN A 231      24.239  -9.706  10.699  1.00 57.36           H  
ATOM   2046  HB3 GLN A 231      24.686  -7.397   9.770  1.00 57.68           H  
ATOM   2047  HB2 GLN A 231      22.965  -7.142   9.666  1.00 57.68           H  
ATOM   2048  HG3 GLN A 231      22.731  -8.948   7.997  1.00 56.20           H  
ATOM   2049  HG2 GLN A 231      24.395  -9.434   8.236  1.00 56.20           H  
ATOM   2050 HE22 GLN A 231      23.680  -5.841   6.251  1.00 67.69           H  
ATOM   2051 HE21 GLN A 231      22.604  -6.347   7.526  1.00 67.69           H  
ATOM   2052  N   SER A 232      24.963  -7.767  12.388  1.00 63.62           N  
ANISOU 2052  N   SER A 232     7890   7751   8531    958   -693   1090
ATOM   2053  CA  SER A 232      25.443  -7.143  13.628  1.00 61.00           C  
ANISOU 2053  CA  SER A 232     7480   7577   8120   1043   -679   1089
ATOM   2054  C   SER A 232      24.707  -5.845  14.029  1.00 69.03           C  
ANISOU 2054  C   SER A 232     8477   8693   9060   1027   -716   1003
ATOM   2055  O   SER A 232      24.583  -5.582  15.225  1.00 71.45           O  
ANISOU 2055  O   SER A 232     8728   9129   9291   1074   -741    994
ATOM   2056  CB  SER A 232      26.965  -6.912  13.497  1.00 62.28           C  
ANISOU 2056  CB  SER A 232     7599   7750   8316   1108   -612   1131
ATOM   2057  OG  SER A 232      27.544  -6.432  14.695  1.00 74.99           O  
ANISOU 2057  OG  SER A 232     9131   9508   9852   1178   -599   1127
ATOM   2058  H   SER A 232      25.653  -7.856  11.656  1.00 63.62           H  
ATOM   2059  HA  SER A 232      25.279  -7.866  14.429  1.00 61.00           H  
ATOM   2060  HB3 SER A 232      27.179  -6.203  12.696  1.00 62.28           H  
ATOM   2061  HB2 SER A 232      27.466  -7.845  13.235  1.00 62.28           H  
ATOM   2062  HG  SER A 232      27.171  -5.569  14.894  1.00 74.99           H  
ATOM   2063  N   ASP A 233      24.213  -5.080  13.040  1.00 75.60           N  
ANISOU 2063  N   ASP A 233     9361   9463   9900    947   -713    911
ATOM   2064  CA  ASP A 233      23.378  -3.882  13.229  1.00 70.65           C  
ANISOU 2064  CA  ASP A 233     8728   8913   9203    908   -735    797
ATOM   2065  C   ASP A 233      21.916  -4.208  13.615  1.00 67.46           C  
ANISOU 2065  C   ASP A 233     8368   8498   8764    832   -781    733
ATOM   2066  O   ASP A 233      21.167  -3.284  13.930  1.00 77.17           O  
ANISOU 2066  O   ASP A 233     9593   9785   9944    796   -796    636
ATOM   2067  CB  ASP A 233      23.432  -2.898  12.022  1.00 70.90           C  
ANISOU 2067  CB  ASP A 233     8800   8878   9260    854   -709    728
ATOM   2068  CG  ASP A 233      23.156  -3.440  10.603  1.00 76.04           C  
ANISOU 2068  CG  ASP A 233     9540   9364   9987    778   -700    733
ATOM   2069  OD1 ASP A 233      22.854  -4.643  10.447  1.00 79.31           O  
ANISOU 2069  OD1 ASP A 233     9991   9716  10429    751   -722    772
ATOM   2070  OD2 ASP A 233      23.239  -2.611   9.670  1.00 62.37           O1-
ANISOU 2070  OD2 ASP A 233     7838   7571   8287    748   -672    696
ATOM   2071  H   ASP A 233      24.332  -5.370  12.079  1.00 75.60           H  
ATOM   2072  HA  ASP A 233      23.793  -3.339  14.080  1.00 70.65           H  
ATOM   2073  HB3 ASP A 233      24.434  -2.466  11.997  1.00 70.90           H  
ATOM   2074  HB2 ASP A 233      22.765  -2.053  12.201  1.00 70.90           H  
ATOM   2075  N   GLY A 234      21.539  -5.498  13.585  1.00 58.83           N  
ANISOU 2075  N   GLY A 234     7317   7336   7701    809   -801    786
ATOM   2076  CA  GLY A 234      20.205  -6.004  13.899  1.00 61.24           C  
ANISOU 2076  CA  GLY A 234     7668   7623   7978    738   -839    737
ATOM   2077  C   GLY A 234      19.296  -6.053  12.661  1.00 60.64           C  
ANISOU 2077  C   GLY A 234     7682   7428   7931    631   -842    671
ATOM   2078  O   GLY A 234      18.179  -6.558  12.769  1.00 57.85           O  
ANISOU 2078  O   GLY A 234     7378   7029   7573    574   -868    660
ATOM   2079  H   GLY A 234      22.223  -6.193  13.316  1.00 58.83           H  
ATOM   2080  HA3 GLY A 234      19.732  -5.402  14.676  1.00 61.24           H  
ATOM   2081  HA2 GLY A 234      20.307  -7.014  14.298  1.00 61.24           H  
ATOM   2082  N   ILE A 235      19.753  -5.548  11.501  1.00 59.04           N  
ANISOU 2082  N   ILE A 235     7502   7177   7755    606   -815    630
ATOM   2083  CA  ILE A 235      18.995  -5.527  10.253  1.00 55.43           C  
ANISOU 2083  CA  ILE A 235     7129   6607   7325    512   -815    575
ATOM   2084  C   ILE A 235      19.173  -6.850   9.494  1.00 49.78           C  
ANISOU 2084  C   ILE A 235     6461   5786   6668    490   -823    641
ATOM   2085  O   ILE A 235      20.296  -7.332   9.334  1.00 48.42           O  
ANISOU 2085  O   ILE A 235     6260   5594   6542    545   -806    722
ATOM   2086  CB  ILE A 235      19.398  -4.314   9.362  1.00 55.49           C  
ANISOU 2086  CB  ILE A 235     7145   6590   7350    501   -782    524
ATOM   2087  CG1 ILE A 235      18.967  -3.022  10.097  1.00 52.10           C  
ANISOU 2087  CG1 ILE A 235     6680   6253   6863    499   -780    439
ATOM   2088  CG2 ILE A 235      18.855  -4.366   7.913  1.00 53.21           C  
ANISOU 2088  CG2 ILE A 235     6941   6177   7099    420   -778    490
ATOM   2089  CD1 ILE A 235      19.147  -1.714   9.328  1.00 53.13           C  
ANISOU 2089  CD1 ILE A 235     6815   6368   7004    488   -747    385
ATOM   2090  H   ILE A 235      20.690  -5.168  11.455  1.00 59.04           H  
ATOM   2091  HA  ILE A 235      17.935  -5.418  10.493  1.00 55.43           H  
ATOM   2092  HB  ILE A 235      20.483  -4.295   9.278  1.00 55.49           H  
ATOM   2093 HG13 ILE A 235      19.520  -2.939  11.033  1.00 52.10           H  
ATOM   2094 HG12 ILE A 235      17.922  -3.098  10.390  1.00 52.10           H  
ATOM   2095 HG21 ILE A 235      19.204  -3.518   7.328  1.00 53.21           H  
ATOM   2096 HG22 ILE A 235      19.210  -5.239   7.369  1.00 53.21           H  
ATOM   2097 HG23 ILE A 235      17.765  -4.369   7.892  1.00 53.21           H  
ATOM   2098 HD11 ILE A 235      18.776  -0.894   9.935  1.00 53.13           H  
ATOM   2099 HD12 ILE A 235      20.195  -1.530   9.094  1.00 53.13           H  
ATOM   2100 HD13 ILE A 235      18.566  -1.689   8.409  1.00 53.13           H  
ATOM   2101  N   GLN A 236      18.035  -7.397   9.045  1.00 42.30           N  
ANISOU 2101  N   GLN A 236     5582   4771   5719    412   -844    606
ATOM   2102  CA  GLN A 236      17.951  -8.635   8.283  1.00 41.02           C  
ANISOU 2102  CA  GLN A 236     5464   4517   5605    382   -857    655
ATOM   2103  C   GLN A 236      18.241  -8.398   6.793  1.00 37.16           C  
ANISOU 2103  C   GLN A 236     5022   3927   5169    340   -837    628
ATOM   2104  O   GLN A 236      18.041  -7.294   6.291  1.00 35.74           O  
ANISOU 2104  O   GLN A 236     4864   3740   4976    310   -820    558
ATOM   2105  CB  GLN A 236      16.575  -9.265   8.566  1.00 38.96           C  
ANISOU 2105  CB  GLN A 236     5247   4246   5310    324   -891    635
ATOM   2106  CG  GLN A 236      16.361 -10.656   7.941  1.00 46.26           C  
ANISOU 2106  CG  GLN A 236     6182   5130   6264    326   -915    712
ATOM   2107  CD  GLN A 236      15.257 -11.434   8.656  1.00 48.92           C  
ANISOU 2107  CD  GLN A 236     6539   5494   6554    296   -946    708
ATOM   2108  OE1 GLN A 236      15.510 -12.498   9.216  1.00 42.41           O  
ANISOU 2108  OE1 GLN A 236     5719   4717   5678    273   -946    646
ATOM   2109  NE2 GLN A 236      14.031 -10.908   8.647  1.00 53.20           N  
ANISOU 2109  NE2 GLN A 236     7090   6005   7118    296   -968    775
ATOM   2110  H   GLN A 236      17.160  -6.921   9.211  1.00 42.30           H  
ATOM   2111  HA  GLN A 236      18.710  -9.317   8.654  1.00 41.02           H  
ATOM   2112  HB3 GLN A 236      15.778  -8.590   8.248  1.00 38.96           H  
ATOM   2113  HB2 GLN A 236      16.476  -9.351   9.651  1.00 38.96           H  
ATOM   2114  HG3 GLN A 236      17.280 -11.241   8.014  1.00 46.26           H  
ATOM   2115  HG2 GLN A 236      16.125 -10.575   6.879  1.00 46.26           H  
ATOM   2116 HE22 GLN A 236      13.280 -11.383   9.125  1.00 53.20           H  
ATOM   2117 HE21 GLN A 236      13.849 -10.029   8.184  1.00 53.20           H  
ATOM   2118  N   GLN A 237      18.727  -9.449   6.124  1.00 39.43           N  
ANISOU 2118  N   GLN A 237     5322   4139   5521    338   -836    684
ATOM   2119  CA  GLN A 237      19.138  -9.434   4.728  1.00 38.28           C  
ANISOU 2119  CA  GLN A 237     5220   3892   5432    294   -819    656
ATOM   2120  C   GLN A 237      18.788 -10.782   4.092  1.00 36.51           C  
ANISOU 2120  C   GLN A 237     5047   3601   5223    234   -851    657
ATOM   2121  O   GLN A 237      19.019 -11.824   4.706  1.00 39.07           O  
ANISOU 2121  O   GLN A 237     5358   3940   5546    246   -876    714
ATOM   2122  CB  GLN A 237      20.636  -9.077   4.658  1.00 45.39           C  
ANISOU 2122  CB  GLN A 237     6081   4755   6411    349   -779    714
ATOM   2123  CG  GLN A 237      21.213  -9.003   3.233  1.00 47.11           C  
ANISOU 2123  CG  GLN A 237     6329   4900   6671    319   -746    660
ATOM   2124  CD  GLN A 237      22.591  -8.341   3.221  1.00 53.68           C  
ANISOU 2124  CD  GLN A 237     7112   5774   7509    383   -701    671
ATOM   2125  OE1 GLN A 237      23.461  -8.702   4.008  1.00 54.32           O  
ANISOU 2125  OE1 GLN A 237     7131   5936   7572    456   -692    728
ATOM   2126  NE2 GLN A 237      22.803  -7.384   2.316  1.00 53.74           N  
ANISOU 2126  NE2 GLN A 237     7147   5732   7540    357   -673    616
ATOM   2127  H   GLN A 237      18.898 -10.316   6.617  1.00 39.43           H  
ATOM   2128  HA  GLN A 237      18.565  -8.673   4.201  1.00 38.28           H  
ATOM   2129  HB3 GLN A 237      21.214  -9.791   5.249  1.00 45.39           H  
ATOM   2130  HB2 GLN A 237      20.776  -8.108   5.144  1.00 45.39           H  
ATOM   2131  HG3 GLN A 237      20.541  -8.441   2.589  1.00 47.11           H  
ATOM   2132  HG2 GLN A 237      21.295 -10.001   2.803  1.00 47.11           H  
ATOM   2133 HE22 GLN A 237      23.700  -6.922   2.272  1.00 53.74           H  
ATOM   2134 HE21 GLN A 237      22.075  -7.111   1.672  1.00 53.74           H  
ATOM   2135  N   ALA A 238      18.216 -10.719   2.881  1.00 35.57           N  
ANISOU 2135  N   ALA A 238     4983   3416   5115    171   -851    593
ATOM   2136  CA  ALA A 238      17.650 -11.858   2.175  1.00 38.26           C  
ANISOU 2136  CA  ALA A 238     5373   3708   5456    110   -884    580
ATOM   2137  C   ALA A 238      18.432 -12.138   0.890  1.00 36.83           C  
ANISOU 2137  C   ALA A 238     5217   3435   5341     76   -871    551
ATOM   2138  O   ALA A 238      18.552 -11.256   0.041  1.00 38.54           O  
ANISOU 2138  O   ALA A 238     5453   3629   5560     60   -848    491
ATOM   2139  CB  ALA A 238      16.180 -11.543   1.848  1.00 35.73           C  
ANISOU 2139  CB  ALA A 238     5099   3420   5058     60   -903    516
ATOM   2140  H   ALA A 238      18.101  -9.823   2.424  1.00 35.57           H  
ATOM   2141  HA  ALA A 238      17.669 -12.747   2.807  1.00 38.26           H  
ATOM   2142  HB1 ALA A 238      15.678 -12.417   1.433  1.00 35.73           H  
ATOM   2143  HB2 ALA A 238      15.627 -11.258   2.740  1.00 35.73           H  
ATOM   2144  HB3 ALA A 238      16.084 -10.722   1.135  1.00 35.73           H  
ATOM   2145  N   LYS A 239      18.871 -13.396   0.747  1.00 31.02           N  
ANISOU 2145  N   LYS A 239     4479   2647   4660     64   -886    589
ATOM   2146  CA  LYS A 239      19.299 -13.992  -0.515  1.00 34.82           C  
ANISOU 2146  CA  LYS A 239     4982   3040   5207     23   -879    551
ATOM   2147  C   LYS A 239      18.038 -14.536  -1.200  1.00 29.52           C  
ANISOU 2147  C   LYS A 239     4366   2364   4486    -46   -919    496
ATOM   2148  O   LYS A 239      17.388 -15.416  -0.635  1.00 34.01           O  
ANISOU 2148  O   LYS A 239     4937   2946   5040    -59   -953    532
ATOM   2149  CB  LYS A 239      20.333 -15.090  -0.206  1.00 41.91           C  
ANISOU 2149  CB  LYS A 239     5839   3881   6205     49   -866    620
ATOM   2150  CG  LYS A 239      20.875 -15.841  -1.434  1.00 44.62           C  
ANISOU 2150  CG  LYS A 239     6192   4129   6632     12   -846    573
ATOM   2151  CD  LYS A 239      21.914 -16.901  -1.035  1.00 38.69           C  
ANISOU 2151  CD  LYS A 239     5387   3329   5985     48   -812    642
ATOM   2152  CE  LYS A 239      22.453 -17.689  -2.238  1.00 42.90           C  
ANISOU 2152  CE  LYS A 239     5928   3800   6572    -11   -819    599
ATOM   2153  NZ  LYS A 239      23.447 -18.697  -1.830  1.00 44.62           N1+
ANISOU 2153  NZ  LYS A 239     6082   3999   6874     25   -766    658
ATOM   2154  H   LYS A 239      18.701 -14.055   1.496  1.00 31.02           H  
ATOM   2155  HA  LYS A 239      19.772 -13.240  -1.146  1.00 34.82           H  
ATOM   2156  HB3 LYS A 239      19.884 -15.810   0.475  1.00 41.91           H  
ATOM   2157  HB2 LYS A 239      21.169 -14.644   0.333  1.00 41.91           H  
ATOM   2158  HG3 LYS A 239      21.322 -15.129  -2.129  1.00 44.62           H  
ATOM   2159  HG2 LYS A 239      20.059 -16.327  -1.970  1.00 44.62           H  
ATOM   2160  HD3 LYS A 239      21.463 -17.588  -0.317  1.00 38.69           H  
ATOM   2161  HD2 LYS A 239      22.739 -16.411  -0.514  1.00 38.69           H  
ATOM   2162  HE3 LYS A 239      22.918 -17.012  -2.955  1.00 42.90           H  
ATOM   2163  HE2 LYS A 239      21.635 -18.198  -2.750  1.00 42.90           H  
ATOM   2164  HZ1 LYS A 239      23.022 -19.350  -1.186  1.00 44.62           H  
ATOM   2165  HZ2 LYS A 239      23.776 -19.196  -2.644  1.00 44.62           H  
ATOM   2166  HZ3 LYS A 239      24.227 -18.240  -1.379  1.00 44.62           H  
ATOM   2167  N   VAL A 240      17.680 -13.955  -2.354  1.00 33.16           N  
ANISOU 2167  N   VAL A 240     4868   2812   4919    -85   -913    413
ATOM   2168  CA  VAL A 240      16.392 -14.176  -3.007  1.00 37.49           C  
ANISOU 2168  CA  VAL A 240     5467   3376   5400   -139   -945    360
ATOM   2169  C   VAL A 240      16.585 -14.426  -4.511  1.00 36.36           C  
ANISOU 2169  C   VAL A 240     5350   3173   5293   -184   -947    293
ATOM   2170  O   VAL A 240      17.435 -13.792  -5.133  1.00 40.57           O  
ANISOU 2170  O   VAL A 240     5876   3658   5880   -179   -915    259
ATOM   2171  CB  VAL A 240      15.439 -12.956  -2.814  1.00 34.63           C  
ANISOU 2171  CB  VAL A 240     5132   3071   4953   -141   -936    320
ATOM   2172  CG1 VAL A 240      15.280 -12.565  -1.338  1.00 39.87           C  
ANISOU 2172  CG1 VAL A 240     5769   3800   5581   -103   -937    375
ATOM   2173  CG2 VAL A 240      15.744 -11.695  -3.655  1.00 31.79           C  
ANISOU 2173  CG2 VAL A 240     4775   2690   4612   -131   -897    270
ATOM   2174  H   VAL A 240      18.262 -13.230  -2.757  1.00 33.16           H  
ATOM   2175  HA  VAL A 240      15.905 -15.060  -2.590  1.00 37.49           H  
ATOM   2176  HB  VAL A 240      14.455 -13.312  -3.110  1.00 34.63           H  
ATOM   2177 HG11 VAL A 240      14.507 -11.811  -1.203  1.00 39.87           H  
ATOM   2178 HG12 VAL A 240      15.021 -13.423  -0.720  1.00 39.87           H  
ATOM   2179 HG13 VAL A 240      16.203 -12.138  -0.954  1.00 39.87           H  
ATOM   2180 HG21 VAL A 240      15.080 -10.875  -3.381  1.00 31.79           H  
ATOM   2181 HG22 VAL A 240      16.765 -11.350  -3.499  1.00 31.79           H  
ATOM   2182 HG23 VAL A 240      15.601 -11.862  -4.723  1.00 31.79           H  
ATOM   2183  N   GLN A 241      15.765 -15.332  -5.062  1.00 34.83           N  
ANISOU 2183  N   GLN A 241     5183   2985   5066   -227   -984    271
ATOM   2184  CA  GLN A 241      15.702 -15.662  -6.482  1.00 38.35           C  
ANISOU 2184  CA  GLN A 241     5657   3397   5519   -273   -994    192
ATOM   2185  C   GLN A 241      14.551 -14.876  -7.124  1.00 33.12           C  
ANISOU 2185  C   GLN A 241     5042   2784   4757   -293   -997    134
ATOM   2186  O   GLN A 241      13.404 -15.061  -6.718  1.00 36.11           O  
ANISOU 2186  O   GLN A 241     5438   3219   5063   -294  -1015    159
ATOM   2187  CB  GLN A 241      15.509 -17.186  -6.617  1.00 43.25           C  
ANISOU 2187  CB  GLN A 241     6269   4001   6162   -305  -1034    202
ATOM   2188  CG  GLN A 241      15.443 -17.692  -8.072  1.00 44.48           C  
ANISOU 2188  CG  GLN A 241     6445   4132   6322   -353  -1049    111
ATOM   2189  CD  GLN A 241      15.411 -19.220  -8.179  1.00 46.75           C  
ANISOU 2189  CD  GLN A 241     6709   4393   6659   -382  -1083    120
ATOM   2190  OE1 GLN A 241      15.435 -19.936  -7.180  1.00 42.79           O  
ANISOU 2190  OE1 GLN A 241     6171   3865   6223   -362  -1082    193
ATOM   2191  NE2 GLN A 241      15.354 -19.736  -9.405  1.00 60.50           N  
ANISOU 2191  NE2 GLN A 241     8469   6147   8370   -425  -1111     45
ATOM   2192  H   GLN A 241      15.073 -15.788  -4.480  1.00 34.83           H  
ATOM   2193  HA  GLN A 241      16.641 -15.397  -6.971  1.00 38.35           H  
ATOM   2194  HB3 GLN A 241      14.609 -17.496  -6.082  1.00 43.25           H  
ATOM   2195  HB2 GLN A 241      16.340 -17.678  -6.114  1.00 43.25           H  
ATOM   2196  HG3 GLN A 241      16.314 -17.330  -8.616  1.00 44.48           H  
ATOM   2197  HG2 GLN A 241      14.564 -17.292  -8.580  1.00 44.48           H  
ATOM   2198 HE22 GLN A 241      15.348 -20.736  -9.538  1.00 60.50           H  
ATOM   2199 HE21 GLN A 241      15.366 -19.145 -10.227  1.00 60.50           H  
ATOM   2200  N   ILE A 242      14.878 -14.028  -8.112  1.00 33.89           N  
ANISOU 2200  N   ILE A 242     5160   2859   4857   -305   -975     60
ATOM   2201  CA  ILE A 242      13.927 -13.199  -8.858  1.00 37.44           C  
ANISOU 2201  CA  ILE A 242     5653   3353   5218   -316   -970      8
ATOM   2202  C   ILE A 242      12.987 -14.071  -9.719  1.00 39.55           C  
ANISOU 2202  C   ILE A 242     5947   3650   5430   -352  -1008    -23
ATOM   2203  O   ILE A 242      13.470 -14.882 -10.512  1.00 39.15           O  
ANISOU 2203  O   ILE A 242     5893   3569   5413   -380  -1026    -69
ATOM   2204  CB  ILE A 242      14.673 -12.186  -9.779  1.00 31.58           C  
ANISOU 2204  CB  ILE A 242     4924   2579   4497   -314   -934    -58
ATOM   2205  CG1 ILE A 242      15.622 -11.255  -8.983  1.00 37.44           C  
ANISOU 2205  CG1 ILE A 242     5636   3302   5289   -273   -895    -20
ATOM   2206  CG2 ILE A 242      13.755 -11.358 -10.710  1.00 42.81           C  
ANISOU 2206  CG2 ILE A 242     6391   4045   5830   -323   -926   -109
ATOM   2207  CD1 ILE A 242      14.943 -10.330  -7.959  1.00 28.62           C  
ANISOU 2207  CD1 ILE A 242     4517   2243   4115   -245   -885     21
ATOM   2208  H   ILE A 242      15.847 -13.944  -8.393  1.00 33.89           H  
ATOM   2209  HA  ILE A 242      13.326 -12.644  -8.136  1.00 37.44           H  
ATOM   2210  HB  ILE A 242      15.320 -12.771 -10.435  1.00 31.58           H  
ATOM   2211 HG13 ILE A 242      16.200 -10.655  -9.684  1.00 37.44           H  
ATOM   2212 HG12 ILE A 242      16.365 -11.851  -8.455  1.00 37.44           H  
ATOM   2213 HG21 ILE A 242      14.331 -10.623 -11.272  1.00 42.81           H  
ATOM   2214 HG22 ILE A 242      13.243 -11.977 -11.447  1.00 42.81           H  
ATOM   2215 HG23 ILE A 242      12.989 -10.822 -10.150  1.00 42.81           H  
ATOM   2216 HD11 ILE A 242      15.625  -9.538  -7.649  1.00 28.62           H  
ATOM   2217 HD12 ILE A 242      14.051  -9.849  -8.360  1.00 28.62           H  
ATOM   2218 HD13 ILE A 242      14.655 -10.880  -7.064  1.00 28.62           H  
ATOM   2219  N   LEU A 243      11.670 -13.892  -9.530  1.00 40.74           N  
ANISOU 2219  N   LEU A 243     6121   3863   5497   -350  -1016      0
ATOM   2220  CA  LEU A 243      10.624 -14.656 -10.216  1.00 40.23           C  
ANISOU 2220  CA  LEU A 243     6080   3840   5366   -376  -1046    -23
ATOM   2221  C   LEU A 243      10.250 -14.000 -11.562  1.00 43.76           C  
ANISOU 2221  C   LEU A 243     6561   4304   5760   -384  -1032   -102
ATOM   2222  O   LEU A 243      10.228 -12.770 -11.639  1.00 44.76           O  
ANISOU 2222  O   LEU A 243     6701   4424   5882   -368   -994   -124
ATOM   2223  CB  LEU A 243       9.371 -14.707  -9.317  1.00 38.65           C  
ANISOU 2223  CB  LEU A 243     5890   3697   5100   -366  -1052     40
ATOM   2224  CG  LEU A 243       9.514 -15.586  -8.058  1.00 41.55           C  
ANISOU 2224  CG  LEU A 243     6230   4064   5493   -365  -1082    114
ATOM   2225  CD1 LEU A 243       8.289 -15.413  -7.147  1.00 49.27           C  
ANISOU 2225  CD1 LEU A 243     7167   4986   6566   -350  -1078    145
ATOM   2226  CD2 LEU A 243       9.777 -17.072  -8.373  1.00 41.58           C  
ANISOU 2226  CD2 LEU A 243     6242   4116   5441   -347  -1070    174
ATOM   2227  H   LEU A 243      11.351 -13.180  -8.886  1.00 40.74           H  
ATOM   2228  HA  LEU A 243      11.003 -15.665 -10.366  1.00 40.23           H  
ATOM   2229  HB3 LEU A 243       8.520 -15.078  -9.891  1.00 38.65           H  
ATOM   2230  HB2 LEU A 243       9.110 -13.689  -9.028  1.00 38.65           H  
ATOM   2231  HG  LEU A 243      10.374 -15.218  -7.501  1.00 41.55           H  
ATOM   2232 HD11 LEU A 243       8.585 -15.505  -6.106  1.00 49.27           H  
ATOM   2233 HD12 LEU A 243       7.819 -14.436  -7.264  1.00 49.27           H  
ATOM   2234 HD13 LEU A 243       7.524 -16.165  -7.343  1.00 49.27           H  
ATOM   2235 HD21 LEU A 243       9.169 -17.737  -7.760  1.00 41.58           H  
ATOM   2236 HD22 LEU A 243       9.566 -17.315  -9.414  1.00 41.58           H  
ATOM   2237 HD23 LEU A 243      10.820 -17.327  -8.180  1.00 41.58           H  
ATOM   2238  N   PRO A 244       9.934 -14.826 -12.589  1.00 46.24           N  
ANISOU 2238  N   PRO A 244     6888   4647   6033   -408  -1060   -147
ATOM   2239  CA  PRO A 244       9.534 -14.328 -13.914  1.00 49.24           C  
ANISOU 2239  CA  PRO A 244     7298   5051   6359   -411  -1048   -226
ATOM   2240  C   PRO A 244       8.110 -13.748 -13.964  1.00 50.23           C  
ANISOU 2240  C   PRO A 244     7456   5250   6381   -393  -1033   -207
ATOM   2241  O   PRO A 244       7.247 -14.136 -13.173  1.00 52.99           O  
ANISOU 2241  O   PRO A 244     7805   5637   6692   -387  -1041   -143
ATOM   2242  CB  PRO A 244       9.669 -15.568 -14.810  1.00 52.28           C  
ANISOU 2242  CB  PRO A 244     7671   5439   6753   -443  -1090   -285
ATOM   2243  CG  PRO A 244       9.341 -16.731 -13.890  1.00 53.06           C  
ANISOU 2243  CG  PRO A 244     7750   5562   6849   -451  -1126   -217
ATOM   2244  CD  PRO A 244       9.944 -16.293 -12.560  1.00 52.99           C  
ANISOU 2244  CD  PRO A 244     7724   5514   6894   -431  -1107   -132
ATOM   2245  HA  PRO A 244      10.225 -13.553 -14.241  1.00 49.24           H  
ATOM   2246  HB3 PRO A 244      10.699 -15.652 -15.158  1.00 52.28           H  
ATOM   2247  HB2 PRO A 244       9.030 -15.545 -15.694  1.00 52.28           H  
ATOM   2248  HG3 PRO A 244       9.723 -17.689 -14.243  1.00 53.06           H  
ATOM   2249  HG2 PRO A 244       8.259 -16.819 -13.788  1.00 53.06           H  
ATOM   2250  HD2 PRO A 244       9.374 -16.703 -11.726  1.00 52.99           H  
ATOM   2251  HD3 PRO A 244      10.976 -16.638 -12.484  1.00 52.99           H  
ATOM   2252  N   GLU A 245       7.913 -12.836 -14.928  1.00 50.64           N  
ANISOU 2252  N   GLU A 245     7534   5321   6384   -384  -1008   -264
ATOM   2253  CA  GLU A 245       6.627 -12.217 -15.251  1.00 50.41           C  
ANISOU 2253  CA  GLU A 245     7535   5360   6260   -362   -986   -247
ATOM   2254  C   GLU A 245       5.980 -12.851 -16.492  1.00 53.14           C  
ANISOU 2254  C   GLU A 245     7892   5769   6531   -367  -1011   -294
ATOM   2255  O   GLU A 245       4.758 -13.008 -16.516  1.00 59.79           O  
ANISOU 2255  O   GLU A 245     8730   6664   7324   -367  -1035   -258
ATOM   2256  CB  GLU A 245       6.837 -10.699 -15.468  1.00 54.16           C  
ANISOU 2256  CB  GLU A 245     8030   5822   6725   -339   -932   -267
ATOM   2257  CG  GLU A 245       7.393  -9.937 -14.239  1.00 55.07           C  
ANISOU 2257  CG  GLU A 245     8131   5889   6905   -331   -904   -228
ATOM   2258  CD  GLU A 245       6.465  -9.886 -13.014  1.00 51.60           C  
ANISOU 2258  CD  GLU A 245     7677   5465   6463   -326   -906   -148
ATOM   2259  OE1 GLU A 245       5.255 -10.163 -13.170  1.00 51.51           O  
ANISOU 2259  OE1 GLU A 245     7679   5506   6388   -322   -909   -118
ATOM   2260  OE2 GLU A 245       6.979  -9.565 -11.919  1.00 52.11           O1-
ANISOU 2260  OE2 GLU A 245     7717   5495   6588   -323   -903   -114
ATOM   2261  H   GLU A 245       8.694 -12.560 -15.506  1.00 50.64           H  
ATOM   2262  HA  GLU A 245       5.929 -12.374 -14.428  1.00 50.41           H  
ATOM   2263  HB3 GLU A 245       5.901 -10.240 -15.790  1.00 54.16           H  
ATOM   2264  HB2 GLU A 245       7.527 -10.549 -16.299  1.00 54.16           H  
ATOM   2265  HG3 GLU A 245       7.601  -8.907 -14.531  1.00 55.07           H  
ATOM   2266  HG2 GLU A 245       8.354 -10.360 -13.941  1.00 55.07           H  
ATOM   2267  N   GLY A 246       6.805 -13.218 -17.489  1.00 60.69           N  
ANISOU 2267  N   GLY A 246     8860   6726   7474   -367  -1005   -375
ATOM   2268  CA  GLY A 246       6.366 -13.838 -18.737  1.00 57.27           C  
ANISOU 2268  CA  GLY A 246     8427   6354   6979   -374  -1038   -438
ATOM   2269  C   GLY A 246       5.703 -12.821 -19.678  1.00 53.87           C  
ANISOU 2269  C   GLY A 246     8025   5982   6461   -345  -1012   -487
ATOM   2270  O   GLY A 246       5.968 -11.619 -19.616  1.00 58.74           O  
ANISOU 2270  O   GLY A 246     8662   6574   7081   -325   -966   -492
ATOM   2271  H   GLY A 246       7.795 -13.049 -17.391  1.00 60.69           H  
ATOM   2272  HA3 GLY A 246       5.681 -14.661 -18.522  1.00 57.27           H  
ATOM   2273  HA2 GLY A 246       7.234 -14.268 -19.237  1.00 57.27           H  
ATOM   2274  N   SER A 247       4.862 -13.345 -20.581  1.00 53.89           N  
ANISOU 2274  N   SER A 247     8025   6067   6385   -341  -1042   -524
ATOM   2275  CA  SER A 247       4.147 -12.605 -21.620  1.00 59.23           C  
ANISOU 2275  CA  SER A 247     8724   6816   6964   -305  -1018   -565
ATOM   2276  C   SER A 247       2.763 -13.252 -21.852  1.00 59.61           C  
ANISOU 2276  C   SER A 247     8776   6968   6905   -273  -1017   -506
ATOM   2277  O   SER A 247       2.447 -14.269 -21.231  1.00 62.96           O  
ANISOU 2277  O   SER A 247     9186   7400   7336   -282  -1036   -437
ATOM   2278  CB  SER A 247       5.040 -12.572 -22.886  1.00 56.24           C  
ANISOU 2278  CB  SER A 247     8336   6455   6578   -322  -1051   -684
ATOM   2279  OG  SER A 247       4.524 -11.743 -23.909  1.00 61.21           O  
ANISOU 2279  OG  SER A 247     8992   7130   7136   -284  -1016   -727
ATOM   2280  H   SER A 247       4.673 -14.337 -20.560  1.00 53.89           H  
ATOM   2281  HA  SER A 247       3.969 -11.585 -21.276  1.00 59.23           H  
ATOM   2282  HB3 SER A 247       5.173 -13.578 -23.286  1.00 56.24           H  
ATOM   2283  HB2 SER A 247       6.035 -12.202 -22.636  1.00 56.24           H  
ATOM   2284  HG  SER A 247       4.686 -10.826 -23.672  1.00 61.21           H  
ATOM   2285  N   GLY A 248       1.964 -12.643 -22.741  1.00 57.16           N  
ANISOU 2285  N   GLY A 248     8483   6738   6497   -230   -993   -527
ATOM   2286  CA  GLY A 248       0.634 -13.109 -23.125  1.00 54.53           C  
ANISOU 2286  CA  GLY A 248     8152   6507   6060   -189   -981   -463
ATOM   2287  C   GLY A 248      -0.405 -12.029 -22.806  1.00 52.99           C  
ANISOU 2287  C   GLY A 248     7985   6327   5820   -137   -904   -402
ATOM   2288  O   GLY A 248      -0.233 -11.226 -21.887  1.00 59.56           O  
ANISOU 2288  O   GLY A 248     8834   7082   6713   -138   -862   -396
ATOM   2289  H   GLY A 248       2.303 -11.815 -23.212  1.00 57.16           H  
ATOM   2290  HA3 GLY A 248       0.356 -14.036 -22.623  1.00 54.53           H  
ATOM   2291  HA2 GLY A 248       0.639 -13.315 -24.197  1.00 54.53           H  
ATOM   2292  N   ASP A 249      -1.495 -12.042 -23.590  1.00 50.10           N  
ANISOU 2292  N   ASP A 249     7621   6062   5352    -89   -883   -353
ATOM   2293  CA  ASP A 249      -2.583 -11.058 -23.569  1.00 52.09           C  
ANISOU 2293  CA  ASP A 249     7897   6335   5561    -33   -803   -291
ATOM   2294  C   ASP A 249      -3.860 -11.691 -22.993  1.00 56.45           C  
ANISOU 2294  C   ASP A 249     8442   6944   6062     -2   -775   -185
ATOM   2295  O   ASP A 249      -4.048 -12.904 -23.108  1.00 58.48           O  
ANISOU 2295  O   ASP A 249     8679   7262   6279    -10   -824   -173
ATOM   2296  CB  ASP A 249      -2.887 -10.494 -24.985  1.00 59.67           C  
ANISOU 2296  CB  ASP A 249     8866   7379   6426     16   -787   -348
ATOM   2297  CG  ASP A 249      -1.689  -9.933 -25.778  1.00 69.12           C  
ANISOU 2297  CG  ASP A 249    10076   8516   7672     -5   -793   -445
ATOM   2298  OD1 ASP A 249      -0.717  -9.454 -25.151  1.00 67.00           O  
ANISOU 2298  OD1 ASP A 249     9817   8137   7502    -35   -773   -441
ATOM   2299  OD2 ASP A 249      -1.827  -9.868 -27.019  1.00 56.48           O1-
ANISOU 2299  OD2 ASP A 249     8473   6981   6006     13   -817   -527
ATOM   2300  H   ASP A 249      -1.576 -12.751 -24.303  1.00 50.10           H  
ATOM   2301  HA  ASP A 249      -2.312 -10.222 -22.924  1.00 52.09           H  
ATOM   2302  HB3 ASP A 249      -3.618  -9.687 -24.904  1.00 59.67           H  
ATOM   2303  HB2 ASP A 249      -3.346 -11.277 -25.592  1.00 59.67           H  
ATOM   2304  N   ALA A 250      -4.731 -10.847 -22.415  1.00 50.28           N  
ANISOU 2304  N   ALA A 250     7677   6144   5285     33   -695   -108
ATOM   2305  CA  ALA A 250      -6.011 -11.260 -21.839  1.00 45.37           C  
ANISOU 2305  CA  ALA A 250     7048   5577   4613     70   -656     -3
ATOM   2306  C   ALA A 250      -6.977 -10.073 -21.723  1.00 45.18           C  
ANISOU 2306  C   ALA A 250     7042   5541   4582    123   -551     58
ATOM   2307  O   ALA A 250      -7.488  -9.808 -20.636  1.00 52.56           O  
ANISOU 2307  O   ALA A 250     7982   6393   5597    108   -503    104
ATOM   2308  CB  ALA A 250      -5.789 -11.992 -20.501  1.00 56.09           C  
ANISOU 2308  CB  ALA A 250     8393   6878   6041     24   -680     49
ATOM   2309  H   ALA A 250      -4.519  -9.860 -22.370  1.00 50.28           H  
ATOM   2310  HA  ALA A 250      -6.488 -11.960 -22.527  1.00 45.37           H  
ATOM   2311  HB1 ALA A 250      -6.732 -12.243 -20.018  1.00 56.09           H  
ATOM   2312  HB2 ALA A 250      -5.267 -12.931 -20.665  1.00 56.09           H  
ATOM   2313  HB3 ALA A 250      -5.199 -11.394 -19.805  1.00 56.09           H  
ATOM   2314  N   GLU A 251      -7.232  -9.397 -22.858  1.00 46.00           N  
ANISOU 2314  N   GLU A 251     7153   5732   4592    186   -515     55
ATOM   2315  CA  GLU A 251      -8.149  -8.255 -22.977  1.00 46.14           C  
ANISOU 2315  CA  GLU A 251     7185   5740   4605    243   -410    113
ATOM   2316  C   GLU A 251      -9.588  -8.545 -22.510  1.00 47.79           C  
ANISOU 2316  C   GLU A 251     7386   5994   4779    290   -341    232
ATOM   2317  O   GLU A 251     -10.192  -7.674 -21.889  1.00 53.09           O  
ANISOU 2317  O   GLU A 251     8063   6603   5507    305   -254    294
ATOM   2318  CB  GLU A 251      -8.151  -7.735 -24.432  1.00 46.98           C  
ANISOU 2318  CB  GLU A 251     7302   5917   4630    298   -392     63
ATOM   2319  CG  GLU A 251      -6.796  -7.184 -24.928  1.00 58.53           C  
ANISOU 2319  CG  GLU A 251     8780   7309   6150    258   -426    -42
ATOM   2320  CD  GLU A 251      -6.365  -5.902 -24.202  1.00 66.46           C  
ANISOU 2320  CD  GLU A 251     9800   8207   7246    253   -353    -25
ATOM   2321  OE1 GLU A 251      -7.031  -4.865 -24.419  1.00 69.34           O  
ANISOU 2321  OE1 GLU A 251    10171   8587   7587    312   -263     36
ATOM   2322  OE2 GLU A 251      -5.375  -5.979 -23.442  1.00 59.24           O1-
ANISOU 2322  OE2 GLU A 251     8887   7195   6428    192   -384    -69
ATOM   2323  H   GLU A 251      -6.761  -9.668 -23.709  1.00 46.00           H  
ATOM   2324  HA  GLU A 251      -7.764  -7.470 -22.324  1.00 46.14           H  
ATOM   2325  HB3 GLU A 251      -8.920  -6.968 -24.551  1.00 46.98           H  
ATOM   2326  HB2 GLU A 251      -8.451  -8.545 -25.099  1.00 46.98           H  
ATOM   2327  HG3 GLU A 251      -6.869  -6.960 -25.993  1.00 58.53           H  
ATOM   2328  HG2 GLU A 251      -6.021  -7.947 -24.842  1.00 58.53           H  
ATOM   2329  N   THR A 252     -10.088  -9.767 -22.766  1.00 46.96           N  
ANISOU 2329  N   THR A 252     7263   5993   4585    314   -374    264
ATOM   2330  CA  THR A 252     -11.411 -10.233 -22.341  1.00 46.56           C  
ANISOU 2330  CA  THR A 252     7203   5980   4508    358   -307    384
ATOM   2331  C   THR A 252     -11.579 -10.279 -20.807  1.00 48.34           C  
ANISOU 2331  C   THR A 252     7429   6090   4849    307   -282    432
ATOM   2332  O   THR A 252     -12.624  -9.856 -20.317  1.00 50.95           O  
ANISOU 2332  O   THR A 252     7761   6376   5220    334   -184    505
ATOM   2333  CB  THR A 252     -11.722 -11.644 -22.912  1.00 50.30           C  
ANISOU 2333  CB  THR A 252     7654   6576   4880    377   -363    407
ATOM   2334  OG1 THR A 252     -11.652 -11.594 -24.323  1.00 48.78           O  
ANISOU 2334  OG1 THR A 252     7457   6507   4571    433   -379    363
ATOM   2335  CG2 THR A 252     -13.094 -12.231 -22.528  1.00 56.85           C  
ANISOU 2335  CG2 THR A 252     8474   7437   5689    423   -287    539
ATOM   2336  H   THR A 252      -9.536 -10.427 -23.294  1.00 46.96           H  
ATOM   2337  HA  THR A 252     -12.147  -9.528 -22.735  1.00 46.56           H  
ATOM   2338  HB  THR A 252     -10.948 -12.341 -22.586  1.00 50.30           H  
ATOM   2339  HG1 THR A 252     -12.371 -11.046 -24.649  1.00 48.78           H  
ATOM   2340 HG21 THR A 252     -13.286 -13.160 -23.066  1.00 56.85           H  
ATOM   2341 HG22 THR A 252     -13.151 -12.466 -21.465  1.00 56.85           H  
ATOM   2342 HG23 THR A 252     -13.902 -11.538 -22.762  1.00 56.85           H  
ATOM   2343  N   LEU A 253     -10.544 -10.741 -20.080  1.00 46.11           N  
ANISOU 2343  N   LEU A 253     7140   5757   4623    234   -368    388
ATOM   2344  CA  LEU A 253     -10.515 -10.746 -18.614  1.00 49.30           C  
ANISOU 2344  CA  LEU A 253     7541   6061   5131    188   -354    426
ATOM   2345  C   LEU A 253     -10.413  -9.328 -18.031  1.00 47.48           C  
ANISOU 2345  C   LEU A 253     7321   5732   4989    181   -282    416
ATOM   2346  O   LEU A 253     -11.093  -9.046 -17.047  1.00 49.11           O  
ANISOU 2346  O   LEU A 253     7523   5894   5242    193   -201    484
ATOM   2347  CB  LEU A 253      -9.349 -11.616 -18.093  1.00 49.92           C  
ANISOU 2347  CB  LEU A 253     7610   6101   5256    115   -459    370
ATOM   2348  CG  LEU A 253      -9.504 -13.133 -18.334  1.00 50.00           C  
ANISOU 2348  CG  LEU A 253     7603   6181   5213    111   -515    409
ATOM   2349  CD1 LEU A 253      -8.202 -13.884 -17.976  1.00 46.46           C  
ANISOU 2349  CD1 LEU A 253     7144   5687   4822     41   -615    349
ATOM   2350  CD2 LEU A 253     -10.728 -13.716 -17.594  1.00 48.51           C  
ANISOU 2350  CD2 LEU A 253     7409   5989   5035    130   -451    520
ATOM   2351  H   LEU A 253      -9.698 -11.039 -20.545  1.00 46.11           H  
ATOM   2352  HA  LEU A 253     -11.458 -11.168 -18.260  1.00 49.30           H  
ATOM   2353  HB3 LEU A 253      -9.236 -11.459 -17.020  1.00 49.92           H  
ATOM   2354  HB2 LEU A 253      -8.419 -11.263 -18.541  1.00 49.92           H  
ATOM   2355  HG  LEU A 253      -9.663 -13.282 -19.402  1.00 50.00           H  
ATOM   2356 HD11 LEU A 253      -7.881 -14.519 -18.802  1.00 46.46           H  
ATOM   2357 HD12 LEU A 253      -7.379 -13.202 -17.760  1.00 46.46           H  
ATOM   2358 HD13 LEU A 253      -8.311 -14.522 -17.100  1.00 46.46           H  
ATOM   2359 HD21 LEU A 253     -10.512 -14.663 -17.098  1.00 48.51           H  
ATOM   2360 HD22 LEU A 253     -11.099 -13.035 -16.828  1.00 48.51           H  
ATOM   2361 HD23 LEU A 253     -11.546 -13.901 -18.290  1.00 48.51           H  
ATOM   2362  N   MET A 254      -9.595  -8.463 -18.656  1.00 47.15           N  
ANISOU 2362  N   MET A 254     7289   5649   4975    160   -309    330
ATOM   2363  CA  MET A 254      -9.392  -7.071 -18.251  1.00 48.11           C  
ANISOU 2363  CA  MET A 254     7417   5680   5181    150   -248    315
ATOM   2364  C   MET A 254     -10.656  -6.209 -18.375  1.00 44.23           C  
ANISOU 2364  C   MET A 254     6929   5195   4683    210   -129    384
ATOM   2365  O   MET A 254     -10.930  -5.435 -17.461  1.00 46.65           O  
ANISOU 2365  O   MET A 254     7229   5423   5073    198    -65    402
ATOM   2366  CB  MET A 254      -8.239  -6.447 -19.055  1.00 47.76           C  
ANISOU 2366  CB  MET A 254     7385   5619   5142    137   -287    219
ATOM   2367  CG  MET A 254      -6.876  -7.081 -18.751  1.00 46.96           C  
ANISOU 2367  CG  MET A 254     7278   5466   5098     69   -380    150
ATOM   2368  SD  MET A 254      -5.526  -6.488 -19.795  1.00 39.52           S  
ANISOU 2368  SD  MET A 254     6350   4493   4174     56   -410     42
ATOM   2369  CE  MET A 254      -5.461  -4.759 -19.264  1.00 42.68           C  
ANISOU 2369  CE  MET A 254     6752   4797   4669     53   -328     51
ATOM   2370  H   MET A 254      -9.073  -8.771 -19.466  1.00 47.15           H  
ATOM   2371  HA  MET A 254      -9.107  -7.076 -17.198  1.00 48.11           H  
ATOM   2372  HB3 MET A 254      -8.182  -5.382 -18.829  1.00 47.76           H  
ATOM   2373  HB2 MET A 254      -8.443  -6.516 -20.124  1.00 47.76           H  
ATOM   2374  HG3 MET A 254      -6.922  -8.162 -18.854  1.00 46.96           H  
ATOM   2375  HG2 MET A 254      -6.609  -6.898 -17.713  1.00 46.96           H  
ATOM   2376  HE1 MET A 254      -4.500  -4.332 -19.534  1.00 42.68           H  
ATOM   2377  HE2 MET A 254      -6.250  -4.178 -19.742  1.00 42.68           H  
ATOM   2378  HE3 MET A 254      -5.574  -4.681 -18.185  1.00 42.68           H  
ATOM   2379  N   ASP A 255     -11.410  -6.381 -19.475  1.00 44.01           N  
ANISOU 2379  N   ASP A 255     6904   5262   4556    276    -96    425
ATOM   2380  CA  ASP A 255     -12.680  -5.693 -19.731  1.00 48.61           C  
ANISOU 2380  CA  ASP A 255     7486   5855   5127    344     26    497
ATOM   2381  C   ASP A 255     -13.820  -6.169 -18.815  1.00 44.63           C  
ANISOU 2381  C   ASP A 255     6968   5338   4650    359     96    598
ATOM   2382  O   ASP A 255     -14.652  -5.340 -18.452  1.00 40.31           O  
ANISOU 2382  O   ASP A 255     6416   4742   4157    385    204    648
ATOM   2383  CB  ASP A 255     -13.120  -5.760 -21.215  1.00 48.25           C  
ANISOU 2383  CB  ASP A 255     7446   5930   4955    417     29    505
ATOM   2384  CG  ASP A 255     -12.156  -5.131 -22.240  1.00 54.08           C  
ANISOU 2384  CG  ASP A 255     8201   6677   5671    416    -13    409
ATOM   2385  OD1 ASP A 255     -11.367  -4.236 -21.857  1.00 64.81           O  
ANISOU 2385  OD1 ASP A 255     9566   7946   7111    357    -47    337
ATOM   2386  OD2 ASP A 255     -12.336  -5.454 -23.435  1.00 48.36           O1-
ANISOU 2386  OD2 ASP A 255     7480   6053   4842    477     -9    405
ATOM   2387  H   ASP A 255     -11.092  -7.010 -20.201  1.00 44.01           H  
ATOM   2388  HA  ASP A 255     -12.524  -4.641 -19.482  1.00 48.61           H  
ATOM   2389  HB3 ASP A 255     -14.086  -5.266 -21.336  1.00 48.25           H  
ATOM   2390  HB2 ASP A 255     -13.262  -6.806 -21.493  1.00 48.25           H  
ATOM   2391  N   ARG A 256     -13.825  -7.458 -18.426  1.00 49.75           N  
ANISOU 2391  N   ARG A 256     7607   6028   5266    340     38    627
ATOM   2392  CA  ARG A 256     -14.760  -8.010 -17.439  1.00 52.28           C  
ANISOU 2392  CA  ARG A 256     7915   6335   5615    347     96    720
ATOM   2393  C   ARG A 256     -14.478  -7.496 -16.018  1.00 56.11           C  
ANISOU 2393  C   ARG A 256     8393   6702   6223    284    105    699
ATOM   2394  O   ARG A 256     -15.427  -7.147 -15.320  1.00 62.50           O  
ANISOU 2394  O   ARG A 256     9192   7461   7095    294    197    757
ATOM   2395  CB  ARG A 256     -14.712  -9.548 -17.454  1.00 43.59           C  
ANISOU 2395  CB  ARG A 256     6807   5308   4448    335     13    742
ATOM   2396  CG  ARG A 256     -15.374 -10.187 -18.681  1.00 49.09           C  
ANISOU 2396  CG  ARG A 256     7501   6141   5011    403      4    772
ATOM   2397  CD  ARG A 256     -15.227 -11.716 -18.660  1.00 56.86           C  
ANISOU 2397  CD  ARG A 256     8471   7190   5942    387    -70    802
ATOM   2398  NE  ARG A 256     -15.732 -12.343 -19.893  1.00 59.14           N  
ANISOU 2398  NE  ARG A 256     8752   7623   6096    449    -92    818
ATOM   2399  CZ  ARG A 256     -15.822 -13.663 -20.148  1.00 61.23           C  
ANISOU 2399  CZ  ARG A 256     9000   7972   6291    444   -166    830
ATOM   2400  NH1 ARG A 256     -15.443 -14.592 -19.255  1.00 47.67           N  
ANISOU 2400  NH1 ARG A 256     7278   6205   4630    381   -223    834
ATOM   2401  NH2 ARG A 256     -16.307 -14.063 -21.330  1.00 62.00           N1+
ANISOU 2401  NH2 ARG A 256     9085   8210   6261    504   -183    837
ATOM   2402  H   ARG A 256     -13.115  -8.086 -18.776  1.00 49.75           H  
ATOM   2403  HA  ARG A 256     -15.772  -7.697 -17.703  1.00 52.28           H  
ATOM   2404  HB3 ARG A 256     -15.227  -9.936 -16.574  1.00 43.59           H  
ATOM   2405  HB2 ARG A 256     -13.677  -9.882 -17.370  1.00 43.59           H  
ATOM   2406  HG3 ARG A 256     -15.048  -9.751 -19.625  1.00 49.09           H  
ATOM   2407  HG2 ARG A 256     -16.436  -9.949 -18.602  1.00 49.09           H  
ATOM   2408  HD3 ARG A 256     -15.874 -12.099 -17.870  1.00 56.86           H  
ATOM   2409  HD2 ARG A 256     -14.211 -12.029 -18.413  1.00 56.86           H  
ATOM   2410  HE  ARG A 256     -16.033 -11.699 -20.610  1.00 59.14           H  
ATOM   2411 HH12 ARG A 256     -15.526 -15.576 -19.466  1.00 47.67           H  
ATOM   2412 HH11 ARG A 256     -15.081 -14.307 -18.357  1.00 47.67           H  
ATOM   2413 HH22 ARG A 256     -16.389 -15.046 -21.545  1.00 62.00           H  
ATOM   2414 HH21 ARG A 256     -16.603 -13.384 -22.018  1.00 62.00           H  
ATOM   2415  N   ILE A 257     -13.197  -7.438 -15.619  1.00 45.36           N  
ANISOU 2415  N   ILE A 257     7034   5299   4901    219      9    614
ATOM   2416  CA  ILE A 257     -12.763  -6.929 -14.315  1.00 50.17           C  
ANISOU 2416  CA  ILE A 257     7633   5808   5621    162      9    587
ATOM   2417  C   ILE A 257     -12.964  -5.406 -14.190  1.00 50.20           C  
ANISOU 2417  C   ILE A 257     7634   5745   5694    175    106    576
ATOM   2418  O   ILE A 257     -13.380  -4.947 -13.130  1.00 53.78           O  
ANISOU 2418  O   ILE A 257     8071   6133   6230    159    168    598
ATOM   2419  CB  ILE A 257     -11.279  -7.300 -14.032  1.00 48.70           C  
ANISOU 2419  CB  ILE A 257     7449   5597   5459    101   -106    501
ATOM   2420  CG1 ILE A 257     -11.128  -8.827 -13.852  1.00 46.59           C  
ANISOU 2420  CG1 ILE A 257     7176   5372   5153     78   -191    521
ATOM   2421  CG2 ILE A 257     -10.626  -6.588 -12.827  1.00 54.89           C  
ANISOU 2421  CG2 ILE A 257     8219   6283   6352     54    -96    461
ATOM   2422  CD1 ILE A 257      -9.707  -9.340 -14.113  1.00 50.12           C  
ANISOU 2422  CD1 ILE A 257     7625   5814   5604     32   -303    440
ATOM   2423  H   ILE A 257     -12.465  -7.760 -16.239  1.00 45.36           H  
ATOM   2424  HA  ILE A 257     -13.382  -7.403 -13.550  1.00 50.17           H  
ATOM   2425  HB  ILE A 257     -10.713  -7.014 -14.920  1.00 48.70           H  
ATOM   2426 HG13 ILE A 257     -11.804  -9.364 -14.517  1.00 46.59           H  
ATOM   2427 HG12 ILE A 257     -11.435  -9.107 -12.843  1.00 46.59           H  
ATOM   2428 HG21 ILE A 257      -9.619  -6.966 -12.662  1.00 54.89           H  
ATOM   2429 HG22 ILE A 257     -10.540  -5.511 -12.967  1.00 54.89           H  
ATOM   2430 HG23 ILE A 257     -11.189  -6.761 -11.911  1.00 54.89           H  
ATOM   2431 HD11 ILE A 257      -9.734 -10.281 -14.661  1.00 50.12           H  
ATOM   2432 HD12 ILE A 257      -9.126  -8.638 -14.709  1.00 50.12           H  
ATOM   2433 HD13 ILE A 257      -9.174  -9.510 -13.177  1.00 50.12           H  
ATOM   2434  N   LYS A 258     -12.724  -4.662 -15.283  1.00 48.37           N  
ANISOU 2434  N   LYS A 258     7416   5533   5430    207    123    541
ATOM   2435  CA  LYS A 258     -12.989  -3.226 -15.375  1.00 48.37           C  
ANISOU 2435  CA  LYS A 258     7412   5470   5496    220    212    526
ATOM   2436  C   LYS A 258     -14.496  -2.903 -15.367  1.00 54.51           C  
ANISOU 2436  C   LYS A 258     8182   6258   6270    283    341    616
ATOM   2437  O   LYS A 258     -14.875  -1.909 -14.755  1.00 58.12           O  
ANISOU 2437  O   LYS A 258     8631   6659   6792    299    433    616
ATOM   2438  CB  LYS A 258     -12.244  -2.648 -16.595  1.00  0.00           C  
ATOM   2439  CG  LYS A 258     -12.316  -1.115 -16.716  1.00  0.00           C  
ATOM   2440  CD  LYS A 258     -11.272  -0.526 -17.680  1.00  0.00           C  
ATOM   2441  CE  LYS A 258     -11.534  -0.865 -19.157  1.00  0.00           C  
ATOM   2442  NZ  LYS A 258     -10.530  -0.249 -20.043  1.00  0.00           N1+
ATOM   2443  H   LYS A 258     -12.357  -5.102 -16.117  1.00 48.37           H  
ATOM   2444  HA  LYS A 258     -12.557  -2.764 -14.485  1.00 48.37           H  
ATOM   2445  HB3 LYS A 258     -12.604  -3.115 -17.512  1.00  0.00           H  
ATOM   2446  HB2 LYS A 258     -11.193  -2.926 -16.502  1.00  0.00           H  
ATOM   2447  HG3 LYS A 258     -12.168  -0.676 -15.730  1.00  0.00           H  
ATOM   2448  HG2 LYS A 258     -13.314  -0.810 -17.031  1.00  0.00           H  
ATOM   2449  HD3 LYS A 258     -10.282  -0.886 -17.394  1.00  0.00           H  
ATOM   2450  HD2 LYS A 258     -11.238   0.555 -17.541  1.00  0.00           H  
ATOM   2451  HE3 LYS A 258     -12.522  -0.512 -19.455  1.00  0.00           H  
ATOM   2452  HE2 LYS A 258     -11.516  -1.944 -19.315  1.00  0.00           H  
ATOM   2453  HZ1 LYS A 258     -10.550   0.755 -19.934  1.00  0.00           H  
ATOM   2454  HZ2 LYS A 258      -9.612  -0.594 -19.800  1.00  0.00           H  
ATOM   2455  HZ3 LYS A 258     -10.732  -0.492 -21.002  1.00  0.00           H  
ATOM   2456  N   LYS A 259     -15.328  -3.770 -15.975  1.00 53.70           N  
ANISOU 2456  N   LYS A 259     8080   6226   6098    322    355    695
ATOM   2457  CA  LYS A 259     -16.794  -3.725 -15.909  1.00 53.80           C  
ANISOU 2457  CA  LYS A 259     8082   6250   6110    387    483    794
ATOM   2458  C   LYS A 259     -17.339  -3.935 -14.481  1.00 59.42           C  
ANISOU 2458  C   LYS A 259     8773   6886   6918    349    529    826
ATOM   2459  O   LYS A 259     -18.275  -3.237 -14.096  1.00 66.49           O  
ANISOU 2459  O   LYS A 259     9652   7711   7901    358    639    849
ATOM   2460  CB  LYS A 259     -17.384  -4.718 -16.944  1.00 57.98           C  
ANISOU 2460  CB  LYS A 259     8617   6899   6513    449    471    865
ATOM   2461  CG  LYS A 259     -18.886  -5.051 -16.824  1.00 69.88           C  
ANISOU 2461  CG  LYS A 259    10109   8425   8017    483    547    976
ATOM   2462  CD  LYS A 259     -19.822  -3.861 -17.113  1.00 71.69           C  
ANISOU 2462  CD  LYS A 259    10342   8789   8107    535    501   1026
ATOM   2463  CE  LYS A 259     -21.218  -3.997 -16.479  1.00 86.47           C  
ANISOU 2463  CE  LYS A 259    12215  10683   9958    475    380   1001
ATOM   2464  NZ  LYS A 259     -21.943  -5.208 -16.910  1.00 99.21           N1+
ANISOU 2464  NZ  LYS A 259    13814  12321  11561    499    430   1108
ATOM   2465  H   LYS A 259     -14.937  -4.556 -16.476  1.00 53.70           H  
ATOM   2466  HA  LYS A 259     -17.084  -2.719 -16.217  1.00 53.80           H  
ATOM   2467  HB3 LYS A 259     -16.856  -5.665 -16.852  1.00 57.98           H  
ATOM   2468  HB2 LYS A 259     -17.171  -4.361 -17.952  1.00 57.98           H  
ATOM   2469  HG3 LYS A 259     -19.098  -5.470 -15.840  1.00 69.88           H  
ATOM   2470  HG2 LYS A 259     -19.114  -5.855 -17.525  1.00 69.88           H  
ATOM   2471  HD3 LYS A 259     -19.923  -3.740 -18.192  1.00 71.69           H  
ATOM   2472  HD2 LYS A 259     -19.373  -2.934 -16.758  1.00 71.69           H  
ATOM   2473  HE3 LYS A 259     -21.823  -3.123 -16.719  1.00 86.47           H  
ATOM   2474  HE2 LYS A 259     -21.114  -4.019 -15.397  1.00 86.47           H  
ATOM   2475  HZ1 LYS A 259     -21.400  -6.025 -16.668  1.00 99.21           H  
ATOM   2476  HZ2 LYS A 259     -22.830  -5.249 -16.426  1.00 99.21           H  
ATOM   2477  HZ3 LYS A 259     -22.097  -5.183 -17.907  1.00 99.21           H  
ATOM   2478  N   GLN A 260     -16.729  -4.860 -13.719  1.00 60.89           N  
ANISOU 2478  N   GLN A 260     8957   7084   7094    305    446    826
ATOM   2479  CA  GLN A 260     -17.028  -5.096 -12.303  1.00 59.27           C  
ANISOU 2479  CA  GLN A 260     8732   6808   6981    263    478    846
ATOM   2480  C   GLN A 260     -16.668  -3.897 -11.405  1.00 54.15           C  
ANISOU 2480  C   GLN A 260     8067   6057   6451    217    508    773
ATOM   2481  O   GLN A 260     -17.400  -3.627 -10.457  1.00 55.49           O  
ANISOU 2481  O   GLN A 260     8213   6160   6709    215    610    798
ATOM   2482  CB  GLN A 260     -16.313  -6.376 -11.821  1.00 56.60           C  
ANISOU 2482  CB  GLN A 260     8396   6495   6615    216    361    836
ATOM   2483  CG  GLN A 260     -16.869  -7.693 -12.400  1.00 63.72           C  
ANISOU 2483  CG  GLN A 260     9312   7507   7391    249    293    872
ATOM   2484  CD  GLN A 260     -18.153  -8.182 -11.728  1.00 69.78           C  
ANISOU 2484  CD  GLN A 260    10071   8312   8129    268    315    968
ATOM   2485  OE1 GLN A 260     -18.339  -8.027 -10.523  1.00 59.49           O  
ANISOU 2485  OE1 GLN A 260     8755   6949   6898    232    333    986
ATOM   2486  NE2 GLN A 260     -19.024  -8.832 -12.501  1.00 71.32           N  
ANISOU 2486  NE2 GLN A 260    10272   8610   8216    325    314   1029
ATOM   2487  H   GLN A 260     -15.982  -5.415 -14.114  1.00 60.89           H  
ATOM   2488  HA  GLN A 260     -18.105  -5.249 -12.213  1.00 59.27           H  
ATOM   2489  HB3 GLN A 260     -16.326  -6.426 -10.731  1.00 56.60           H  
ATOM   2490  HB2 GLN A 260     -15.259  -6.311 -12.086  1.00 56.60           H  
ATOM   2491  HG3 GLN A 260     -16.123  -8.476 -12.271  1.00 63.72           H  
ATOM   2492  HG2 GLN A 260     -17.038  -7.600 -13.471  1.00 63.72           H  
ATOM   2493 HE22 GLN A 260     -19.891  -9.168 -12.107  1.00 71.32           H  
ATOM   2494 HE21 GLN A 260     -18.844  -8.958 -13.486  1.00 71.32           H  
ATOM   2495  N   LEU A 261     -15.583  -3.177 -11.740  1.00 57.43           N  
ANISOU 2495  N   LEU A 261     8490   6460   6871    179    424    681
ATOM   2496  CA  LEU A 261     -15.159  -1.953 -11.052  1.00 58.08           C  
ANISOU 2496  CA  LEU A 261     8554   6457   7058    138    446    607
ATOM   2497  C   LEU A 261     -16.025  -0.727 -11.401  1.00 54.69           C  
ANISOU 2497  C   LEU A 261     8113   5984   6684    176    579    625
ATOM   2498  O   LEU A 261     -16.095   0.182 -10.577  1.00 54.14           O  
ANISOU 2498  O   LEU A 261     8016   5837   6717    144    628    581
ATOM   2499  CB  LEU A 261     -13.668  -1.679 -11.344  1.00 57.36           C  
ANISOU 2499  CB  LEU A 261     8475   6371   6947    105    340    518
ATOM   2500  CG  LEU A 261     -12.703  -2.714 -10.728  1.00 55.82           C  
ANISOU 2500  CG  LEU A 261     8272   6161   6776     43    230    463
ATOM   2501  CD1 LEU A 261     -11.307  -2.611 -11.361  1.00 56.75           C  
ANISOU 2501  CD1 LEU A 261     8371   6264   6929     17    229    501
ATOM   2502  CD2 LEU A 261     -12.637  -2.626  -9.189  1.00 47.52           C  
ANISOU 2502  CD2 LEU A 261     7246   5172   5638     40    115    439
ATOM   2503  H   LEU A 261     -15.017  -3.467 -12.525  1.00 57.43           H  
ATOM   2504  HA  LEU A 261     -15.274  -2.116  -9.979  1.00 58.08           H  
ATOM   2505  HB3 LEU A 261     -13.392  -0.692 -10.974  1.00 57.36           H  
ATOM   2506  HB2 LEU A 261     -13.522  -1.640 -12.424  1.00 57.36           H  
ATOM   2507  HG  LEU A 261     -13.077  -3.703 -10.970  1.00 55.82           H  
ATOM   2508 HD11 LEU A 261     -10.574  -3.203 -10.812  1.00 56.75           H  
ATOM   2509 HD12 LEU A 261     -11.313  -2.979 -12.386  1.00 56.75           H  
ATOM   2510 HD13 LEU A 261     -10.964  -1.576 -11.377  1.00 56.75           H  
ATOM   2511 HD21 LEU A 261     -11.621  -2.460  -8.829  1.00 47.52           H  
ATOM   2512 HD22 LEU A 261     -13.248  -1.812  -8.796  1.00 47.52           H  
ATOM   2513 HD23 LEU A 261     -12.997  -3.549  -8.734  1.00 47.52           H  
ATOM   2514  N   ARG A 262     -16.697  -0.729 -12.569  1.00 61.77           N  
ANISOU 2514  N   ARG A 262     9024   6930   7514    246    640    687
ATOM   2515  CA  ARG A 262     -17.700   0.275 -12.950  1.00 59.94           C  
ANISOU 2515  CA  ARG A 262     8779   6655   7339    290    780    719
ATOM   2516  C   ARG A 262     -19.019   0.109 -12.176  1.00 54.74           C  
ANISOU 2516  C   ARG A 262     8096   5959   6745    307    897    798
ATOM   2517  O   ARG A 262     -19.650   1.116 -11.860  1.00 54.40           O  
ANISOU 2517  O   ARG A 262     8025   5833   6813    299   1001    789
ATOM   2518  CB  ARG A 262     -17.959   0.238 -14.468  1.00  0.00           C  
ATOM   2519  CG  ARG A 262     -16.765   0.754 -15.285  1.00  0.00           C  
ATOM   2520  CD  ARG A 262     -16.954   0.714 -16.811  1.00  0.00           C  
ATOM   2521  NE  ARG A 262     -17.929   1.717 -17.279  1.00  0.00           N  
ATOM   2522  CZ  ARG A 262     -18.282   1.986 -18.549  1.00  0.00           C  
ATOM   2523  NH1 ARG A 262     -17.764   1.316 -19.590  1.00  0.00           N  
ATOM   2524  NH2 ARG A 262     -19.179   2.952 -18.781  1.00  0.00           N1+
ATOM   2525  H   ARG A 262     -16.571  -1.500 -13.210  1.00 61.77           H  
ATOM   2526  HA  ARG A 262     -17.309   1.262 -12.705  1.00 59.94           H  
ATOM   2527  HB3 ARG A 262     -18.824   0.863 -14.697  1.00  0.00           H  
ATOM   2528  HB2 ARG A 262     -18.226  -0.769 -14.785  1.00  0.00           H  
ATOM   2529  HG3 ARG A 262     -15.811   0.321 -14.997  1.00  0.00           H  
ATOM   2530  HG2 ARG A 262     -16.684   1.794 -14.990  1.00  0.00           H  
ATOM   2531  HD3 ARG A 262     -17.406  -0.244 -17.069  1.00  0.00           H  
ATOM   2532  HD2 ARG A 262     -15.998   0.758 -17.335  1.00  0.00           H  
ATOM   2533  HE  ARG A 262     -18.382   2.244 -16.546  1.00  0.00           H  
ATOM   2534 HH12 ARG A 262     -18.042   1.537 -20.536  1.00  0.00           H  
ATOM   2535 HH11 ARG A 262     -17.088   0.584 -19.429  1.00  0.00           H  
ATOM   2536 HH22 ARG A 262     -19.458   3.178 -19.725  1.00  0.00           H  
ATOM   2537 HH21 ARG A 262     -19.590   3.472 -18.015  1.00  0.00           H  
ATOM   2538  N   GLU A 263     -19.386  -1.140 -11.838  1.00 57.30           N  
ANISOU 2538  N   GLU A 263     8426   6338   7006    328    885    875
ATOM   2539  CA  GLU A 263     -20.509  -1.459 -10.950  1.00 57.28           C  
ANISOU 2539  CA  GLU A 263     8400   6294   7070    337    990    949
ATOM   2540  C   GLU A 263     -20.266  -1.051  -9.482  1.00 59.51           C  
ANISOU 2540  C   GLU A 263     8654   6487   7470    259    983    882
ATOM   2541  O   GLU A 263     -21.235  -0.951  -8.729  1.00 61.97           O  
ANISOU 2541  O   GLU A 263     8940   6743   7864    258   1085    923
ATOM   2542  CB  GLU A 263     -20.844  -2.961 -11.067  1.00 60.68           C  
ANISOU 2542  CB  GLU A 263     8844   6808   7405    367    958   1036
ATOM   2543  CG  GLU A 263     -21.438  -3.346 -12.441  1.00 62.48           C  
ANISOU 2543  CG  GLU A 263     9100   7152   7486    418    886   1059
ATOM   2544  CD  GLU A 263     -21.699  -4.849 -12.646  1.00 73.74           C  
ANISOU 2544  CD  GLU A 263    10531   8667   8820    463    883   1159
ATOM   2545  OE1 GLU A 263     -22.621  -5.156 -13.436  1.00 77.30           O  
ANISOU 2545  OE1 GLU A 263    10966   9107   9296    512   1007   1257
ATOM   2546  OE2 GLU A 263     -20.972  -5.677 -12.053  1.00 72.51           O1-
ANISOU 2546  OE2 GLU A 263    10392   8590   8568    451    759   1140
ATOM   2547  H   GLU A 263     -18.827  -1.923 -12.146  1.00 57.30           H  
ATOM   2548  HA  GLU A 263     -21.378  -0.892 -11.289  1.00 57.28           H  
ATOM   2549  HB3 GLU A 263     -21.545  -3.252 -10.283  1.00 60.68           H  
ATOM   2550  HB2 GLU A 263     -19.938  -3.537 -10.881  1.00 60.68           H  
ATOM   2551  HG3 GLU A 263     -20.772  -3.018 -13.237  1.00 62.48           H  
ATOM   2552  HG2 GLU A 263     -22.371  -2.798 -12.586  1.00 62.48           H  
ATOM   2553  N   TRP A 264     -18.996  -0.817  -9.106  1.00 60.95           N  
ANISOU 2553  N   TRP A 264     8839   6658   7662    197    867    781
ATOM   2554  CA  TRP A 264     -18.587  -0.376  -7.773  1.00 54.42           C  
ANISOU 2554  CA  TRP A 264     7980   5758   6940    128    856    709
ATOM   2555  C   TRP A 264     -18.349   1.143  -7.702  1.00 58.85           C  
ANISOU 2555  C   TRP A 264     8514   6246   7600    111    921    636
ATOM   2556  O   TRP A 264     -18.549   1.713  -6.632  1.00 60.54           O  
ANISOU 2556  O   TRP A 264     8689   6388   7926     82    997    609
ATOM   2557  CB  TRP A 264     -17.295  -1.106  -7.347  1.00 56.94           C  
ANISOU 2557  CB  TRP A 264     8309   6107   7217     75    700    645
ATOM   2558  CG  TRP A 264     -17.294  -2.605  -7.219  1.00 54.94           C  
ANISOU 2558  CG  TRP A 264     8074   5912   6888     77    630    703
ATOM   2559  CD1 TRP A 264     -18.294  -3.461  -7.540  1.00 52.41           C  
ANISOU 2559  CD1 TRP A 264     7763   5630   6520    123    685    806
ATOM   2560  CD2 TRP A 264     -16.199  -3.443  -6.739  1.00 51.30           C  
ANISOU 2560  CD2 TRP A 264     7620   5479   6392     33    497    667
ATOM   2561  NE1 TRP A 264     -17.869  -4.760  -7.364  1.00 55.83           N  
ANISOU 2561  NE1 TRP A 264     8209   6114   6890    108    590    831
ATOM   2562  CE2 TRP A 264     -16.590  -4.811  -6.854  1.00 51.70           C  
ANISOU 2562  CE2 TRP A 264     7684   5582   6376     52    475    747
ATOM   2563  CE3 TRP A 264     -14.910  -3.187  -6.216  1.00 56.25           C  
ANISOU 2563  CE3 TRP A 264     8239   6093   7039    -17    398    578
ATOM   2564  CZ2 TRP A 264     -15.748  -5.868  -6.470  1.00 53.05           C  
ANISOU 2564  CZ2 TRP A 264     7863   5787   6506     20    358    740
ATOM   2565  CZ3 TRP A 264     -14.064  -4.238  -5.807  1.00 60.41           C  
ANISOU 2565  CZ3 TRP A 264     8774   6654   7525    -44    285    575
ATOM   2566  CH2 TRP A 264     -14.484  -5.576  -5.928  1.00 58.22           C  
ANISOU 2566  CH2 TRP A 264     8511   6424   7187    -27    266    654
ATOM   2567  H   TRP A 264     -18.254  -0.934  -9.781  1.00 60.95           H  
ATOM   2568  HA  TRP A 264     -19.365  -0.621  -7.049  1.00 54.42           H  
ATOM   2569  HB3 TRP A 264     -16.963  -0.709  -6.388  1.00 56.94           H  
ATOM   2570  HB2 TRP A 264     -16.498  -0.858  -8.048  1.00 56.94           H  
ATOM   2571  HD1 TRP A 264     -19.262  -3.177  -7.920  1.00 52.41           H  
ATOM   2572  HE1 TRP A 264     -18.450  -5.555  -7.589  1.00 55.83           H  
ATOM   2573  HE3 TRP A 264     -14.575  -2.165  -6.113  1.00 56.25           H  
ATOM   2574  HZ2 TRP A 264     -16.078  -6.891  -6.570  1.00 53.05           H  
ATOM   2575  HZ3 TRP A 264     -13.090  -4.014  -5.397  1.00 60.41           H  
ATOM   2576  HH2 TRP A 264     -13.840  -6.379  -5.604  1.00 58.22           H  
ATOM   2577  N   ASP A 265     -17.906   1.763  -8.811  1.00 55.94           N  
ANISOU 2577  N   ASP A 265     8164   5897   7194    129    894    601
ATOM   2578  CA  ASP A 265     -17.470   3.159  -8.849  1.00 52.92           C  
ANISOU 2578  CA  ASP A 265     7758   5454   6897    113    940    528
ATOM   2579  C   ASP A 265     -17.535   3.678 -10.295  1.00 58.28           C  
ANISOU 2579  C   ASP A 265     8462   6159   7522    174    979    555
ATOM   2580  O   ASP A 265     -16.774   3.200 -11.135  1.00 61.07           O  
ANISOU 2580  O   ASP A 265     8852   6582   7771    192    889    554
ATOM   2581  CB  ASP A 265     -16.040   3.328  -8.258  1.00 52.22           C  
ANISOU 2581  CB  ASP A 265     7660   5358   6824     50    823    421
ATOM   2582  CG  ASP A 265     -15.487   4.765  -8.177  1.00 54.63           C  
ANISOU 2582  CG  ASP A 265     7934   5604   7220     29    870    343
ATOM   2583  OD1 ASP A 265     -16.286   5.701  -7.944  1.00 61.92           O  
ANISOU 2583  OD1 ASP A 265     8838   6479   8211     56    998    366
ATOM   2584  OD2 ASP A 265     -14.242   4.891  -8.214  1.00 55.63           O1-
ANISOU 2584  OD2 ASP A 265     8051   5731   7353    -12    783    261
ATOM   2585  H   ASP A 265     -17.753   1.235  -9.658  1.00 55.94           H  
ATOM   2586  HA  ASP A 265     -18.171   3.742  -8.247  1.00 52.92           H  
ATOM   2587  HB3 ASP A 265     -15.345   2.702  -8.822  1.00 52.22           H  
ATOM   2588  HB2 ASP A 265     -16.019   2.915  -7.249  1.00 52.22           H  
ATOM   2589  N   GLU A 266     -18.390   4.694 -10.517  1.00 62.24           N  
ANISOU 2589  N   GLU A 266     8942   6607   8099    206   1116    579
ATOM   2590  CA  GLU A 266     -18.482   5.576 -11.691  1.00 58.04           C  
ANISOU 2590  CA  GLU A 266     8427   6092   7533    269   1173    608
ATOM   2591  C   GLU A 266     -18.497   4.876 -13.075  1.00 61.25           C  
ANISOU 2591  C   GLU A 266     8879   6602   7792    328   1119    671
ATOM   2592  O   GLU A 266     -18.912   3.723 -13.188  1.00 70.66           O  
ANISOU 2592  O   GLU A 266    10084   7847   8917    335   1077    722
ATOM   2593  CB  GLU A 266     -17.436   6.723 -11.568  1.00 54.01           C  
ANISOU 2593  CB  GLU A 266     7913   5553   7054    237   1128    508
ATOM   2594  CG  GLU A 266     -15.948   6.335 -11.785  1.00 53.46           C  
ANISOU 2594  CG  GLU A 266     7879   5548   6886    214    971    455
ATOM   2595  CD  GLU A 266     -14.993   7.517 -12.022  1.00 51.64           C  
ANISOU 2595  CD  GLU A 266     7636   5281   6702    170    923    353
ATOM   2596  OE1 GLU A 266     -15.321   8.652 -11.608  1.00 50.93           O  
ANISOU 2596  OE1 GLU A 266     7506   5120   6725    145    995    312
ATOM   2597  OE2 GLU A 266     -13.934   7.265 -12.638  1.00 57.89           O1-
ANISOU 2597  OE2 GLU A 266     8457   6116   7422    162    817    312
ATOM   2598  H   GLU A 266     -18.958   4.989  -9.737  1.00 62.24           H  
ATOM   2599  HA  GLU A 266     -19.465   6.040 -11.606  1.00 58.04           H  
ATOM   2600  HB3 GLU A 266     -17.535   7.176 -10.580  1.00 54.01           H  
ATOM   2601  HB2 GLU A 266     -17.713   7.517 -12.264  1.00 54.01           H  
ATOM   2602  HG3 GLU A 266     -15.849   5.651 -12.623  1.00 53.46           H  
ATOM   2603  HG2 GLU A 266     -15.583   5.788 -10.917  1.00 53.46           H  
ATOM   2604  N   ASN A 267     -18.051   5.609 -14.110  1.00 39.20           N  
ATOM   2605  CA  ASN A 267     -17.803   5.119 -15.468  1.00 38.03           C  
ATOM   2606  C   ASN A 267     -16.285   4.951 -15.649  1.00 38.61           C  
ATOM   2607  O   ASN A 267     -15.681   5.606 -16.498  1.00 38.19           O  
ATOM   2608  CB  ASN A 267     -18.434   6.097 -16.488  1.00  0.00           C  
ATOM   2609  CG  ASN A 267     -19.964   6.085 -16.442  1.00  0.00           C  
ATOM   2610  OD1 ASN A 267     -20.585   5.074 -16.767  1.00  0.00           O  
ATOM   2611  ND2 ASN A 267     -20.577   7.203 -16.049  1.00  0.00           N  
ATOM   2612  H   ASN A 267     -17.734   6.550 -13.928  1.00 39.20           H  
ATOM   2613  HA  ASN A 267     -18.268   4.140 -15.591  1.00 38.03           H  
ATOM   2614  HB3 ASN A 267     -18.149   5.809 -17.501  1.00  0.00           H  
ATOM   2615  HB2 ASN A 267     -18.055   7.110 -16.341  1.00  0.00           H  
ATOM   2616 HD22 ASN A 267     -21.585   7.238 -16.003  1.00  0.00           H  
ATOM   2617 HD21 ASN A 267     -20.040   8.018 -15.791  1.00  0.00           H  
ATOM   2618  N   LEU A 268     -15.708   4.064 -14.821  1.00 39.83           N  
ATOM   2619  CA  LEU A 268     -14.290   3.714 -14.701  1.00 39.77           C  
ATOM   2620  C   LEU A 268     -13.751   2.871 -15.885  1.00 40.23           C  
ATOM   2621  O   LEU A 268     -13.088   1.856 -15.675  1.00 39.92           O  
ATOM   2622  CB  LEU A 268     -14.106   3.039 -13.316  1.00  0.00           C  
ATOM   2623  CG  LEU A 268     -12.661   2.911 -12.777  1.00  0.00           C  
ATOM   2624  CD1 LEU A 268     -12.019   4.282 -12.509  1.00  0.00           C  
ATOM   2625  CD2 LEU A 268     -12.629   2.032 -11.511  1.00  0.00           C  
ATOM   2626  H   LEU A 268     -16.303   3.608 -14.144  1.00 39.83           H  
ATOM   2627  HA  LEU A 268     -13.735   4.653 -14.704  1.00 39.77           H  
ATOM   2628  HB3 LEU A 268     -14.572   2.052 -13.344  1.00  0.00           H  
ATOM   2629  HB2 LEU A 268     -14.669   3.602 -12.573  1.00  0.00           H  
ATOM   2630  HG  LEU A 268     -12.040   2.414 -13.517  1.00  0.00           H  
ATOM   2631 HD11 LEU A 268     -11.125   4.195 -11.891  1.00  0.00           H  
ATOM   2632 HD12 LEU A 268     -11.720   4.767 -13.439  1.00  0.00           H  
ATOM   2633 HD13 LEU A 268     -12.710   4.943 -11.988  1.00  0.00           H  
ATOM   2634 HD21 LEU A 268     -12.210   2.556 -10.651  1.00  0.00           H  
ATOM   2635 HD22 LEU A 268     -13.626   1.700 -11.217  1.00  0.00           H  
ATOM   2636 HD23 LEU A 268     -12.024   1.139 -11.672  1.00  0.00           H  
ATOM   2637  N   LYS A 269     -14.016   3.322 -17.121  1.00 40.52           N  
ATOM   2638  CA  LYS A 269     -13.284   2.927 -18.324  1.00 40.12           C  
ATOM   2639  C   LYS A 269     -11.985   3.740 -18.421  1.00 40.07           C  
ATOM   2640  O   LYS A 269     -10.948   3.163 -18.747  1.00 39.51           O  
ATOM   2641  CB  LYS A 269     -14.199   3.105 -19.570  1.00  0.00           C  
ATOM   2642  CG  LYS A 269     -13.573   2.943 -20.985  1.00  0.00           C  
ATOM   2643  CD  LYS A 269     -12.689   4.125 -21.439  1.00  0.00           C  
ATOM   2644  CE  LYS A 269     -12.503   4.302 -22.950  1.00  0.00           C  
ATOM   2645  NZ  LYS A 269     -11.634   5.464 -23.228  1.00  0.00           N1+
ATOM   2646  H   LYS A 269     -14.600   4.145 -17.211  1.00 40.52           H  
ATOM   2647  HA  LYS A 269     -13.027   1.870 -18.255  1.00 40.12           H  
ATOM   2648  HB3 LYS A 269     -14.680   4.083 -19.526  1.00  0.00           H  
ATOM   2649  HB2 LYS A 269     -15.013   2.387 -19.476  1.00  0.00           H  
ATOM   2650  HG3 LYS A 269     -14.388   2.824 -21.700  1.00  0.00           H  
ATOM   2651  HG2 LYS A 269     -13.000   2.016 -21.031  1.00  0.00           H  
ATOM   2652  HD3 LYS A 269     -11.687   3.995 -21.034  1.00  0.00           H  
ATOM   2653  HD2 LYS A 269     -13.088   5.042 -21.012  1.00  0.00           H  
ATOM   2654  HE3 LYS A 269     -13.468   4.457 -23.435  1.00  0.00           H  
ATOM   2655  HE2 LYS A 269     -12.056   3.408 -23.386  1.00  0.00           H  
ATOM   2656  HZ1 LYS A 269     -12.051   6.295 -22.830  1.00  0.00           H  
ATOM   2657  HZ2 LYS A 269     -10.726   5.322 -22.805  1.00  0.00           H  
ATOM   2658  HZ3 LYS A 269     -11.525   5.585 -24.224  1.00  0.00           H  
ATOM   2659  N   ASP A 270     -12.132   5.066 -18.235  1.00 39.24           N  
ATOM   2660  CA  ASP A 270     -11.265   6.148 -18.712  1.00 39.28           C  
ATOM   2661  C   ASP A 270      -9.873   6.241 -18.065  1.00 39.02           C  
ATOM   2662  O   ASP A 270      -9.563   7.225 -17.395  1.00 37.21           O  
ATOM   2663  CB  ASP A 270     -11.995   7.517 -18.747  1.00  0.00           C  
ATOM   2664  CG  ASP A 270     -13.251   7.521 -19.634  1.00  0.00           C  
ATOM   2665  OD1 ASP A 270     -14.324   7.120 -19.129  1.00  0.00           O  
ATOM   2666  OD2 ASP A 270     -13.083   7.750 -20.854  1.00  0.00           O1-
ATOM   2667  H   ASP A 270     -13.041   5.395 -17.936  1.00 39.24           H  
ATOM   2668  HA  ASP A 270     -11.055   5.912 -19.757  1.00 39.28           H  
ATOM   2669  HB3 ASP A 270     -11.321   8.299 -19.104  1.00  0.00           H  
ATOM   2670  HB2 ASP A 270     -12.291   7.801 -17.735  1.00  0.00           H  
ATOM   2671  N   ASP A 271      -9.030   5.256 -18.416  1.00 70.96           N  
ANISOU 2671  N   ASP A 271    10303   8055   8604    240    386    148
ATOM   2672  CA  ASP A 271      -7.580   5.366 -18.619  1.00 65.15           C  
ANISOU 2672  CA  ASP A 271     9582   7318   7853    210    296     68
ATOM   2673  C   ASP A 271      -6.717   5.561 -17.353  1.00 59.99           C  
ANISOU 2673  C   ASP A 271     8902   6602   7288    142    251     20
ATOM   2674  O   ASP A 271      -5.492   5.538 -17.468  1.00 70.10           O  
ANISOU 2674  O   ASP A 271    10189   7875   8571    110    174    -40
ATOM   2675  CB  ASP A 271      -7.199   6.377 -19.745  1.00  0.00           C  
ATOM   2676  CG  ASP A 271      -8.007   6.295 -21.064  1.00  0.00           C  
ATOM   2677  OD1 ASP A 271      -8.541   5.209 -21.393  1.00  0.00           O  
ATOM   2678  OD2 ASP A 271      -7.969   7.303 -21.803  1.00  0.00           O1-
ATOM   2679  HA  ASP A 271      -7.292   4.378 -18.981  1.00 65.15           H  
ATOM   2680  HB3 ASP A 271      -6.153   6.231 -20.019  1.00  0.00           H  
ATOM   2681  HB2 ASP A 271      -7.286   7.394 -19.357  1.00  0.00           H  
ATOM   2682  H   ASP A 271      -9.440   4.468 -18.901  1.00 70.96           H  
ATOM   2683  N   SER A 272      -7.344   5.685 -16.170  1.00 59.92           N  
ANISOU 2683  N   SER A 272     8861   6550   7354    124    305     45
ATOM   2684  CA  SER A 272      -6.688   5.683 -14.858  1.00 56.49           C  
ANISOU 2684  CA  SER A 272     8396   6075   6992     64    259      6
ATOM   2685  C   SER A 272      -6.235   4.275 -14.410  1.00 58.93           C  
ANISOU 2685  C   SER A 272     8710   6417   7263     34    161      9
ATOM   2686  O   SER A 272      -5.353   4.170 -13.558  1.00 61.87           O  
ANISOU 2686  O   SER A 272     9058   6764   7684    -11    113    -20
ATOM   2687  CB  SER A 272      -7.631   6.360 -13.840  1.00 58.62           C  
ANISOU 2687  CB  SER A 272     8626   6298   7348     52    342     27
ATOM   2688  OG  SER A 272      -8.797   5.597 -13.594  1.00 62.27           O  
ANISOU 2688  OG  SER A 272     9089   6783   7786     68    372     96
ATOM   2689  H   SER A 272      -8.353   5.727 -16.154  1.00 59.92           H  
ATOM   2690  HA  SER A 272      -5.791   6.301 -14.932  1.00 56.49           H  
ATOM   2691  HB3 SER A 272      -7.923   7.351 -14.190  1.00 58.62           H  
ATOM   2692  HB2 SER A 272      -7.113   6.506 -12.891  1.00 58.62           H  
ATOM   2693  HG  SER A 272      -9.358   6.080 -12.982  1.00 62.27           H  
ATOM   2694  N   LEU A 273      -6.830   3.234 -15.014  1.00 58.15           N  
ANISOU 2694  N   LEU A 273     8639   6376   7078     59    131     44
ATOM   2695  CA  LEU A 273      -6.494   1.822 -14.854  1.00 47.37           C  
ANISOU 2695  CA  LEU A 273     7277   5044   5678     33     44     53
ATOM   2696  C   LEU A 273      -5.492   1.439 -15.970  1.00 48.07           C  
ANISOU 2696  C   LEU A 273     7391   5168   5707     30    -41      8
ATOM   2697  O   LEU A 273      -5.774   1.761 -17.127  1.00 49.55           O  
ANISOU 2697  O   LEU A 273     7603   5389   5836     68    -25      0
ATOM   2698  CB  LEU A 273      -7.805   1.015 -15.013  1.00 43.62           C  
ANISOU 2698  CB  LEU A 273     6805   4613   5154     61     75    130
ATOM   2699  CG  LEU A 273      -8.609   0.828 -13.704  1.00 48.57           C  
ANISOU 2699  CG  LEU A 273     7405   5213   5838     33     91    167
ATOM   2700  CD1 LEU A 273      -8.986   2.152 -13.018  1.00 50.15           C  
ANISOU 2700  CD1 LEU A 273     7573   5343   6138     11    152    139
ATOM   2701  CD2 LEU A 273      -9.858  -0.043 -13.943  1.00 54.28           C  
ANISOU 2701  CD2 LEU A 273     8132   5973   6520     70    150    251
ATOM   2702  H   LEU A 273      -7.540   3.430 -15.704  1.00 58.15           H  
ATOM   2703  HA  LEU A 273      -6.104   1.652 -13.852  1.00 47.37           H  
ATOM   2704  HB3 LEU A 273      -7.561   0.020 -15.387  1.00 43.62           H  
ATOM   2705  HB2 LEU A 273      -8.438   1.462 -15.783  1.00 43.62           H  
ATOM   2706  HG  LEU A 273      -7.971   0.281 -13.008  1.00 48.57           H  
ATOM   2707 HD11 LEU A 273      -9.775   2.009 -12.280  1.00 50.15           H  
ATOM   2708 HD12 LEU A 273      -8.134   2.576 -12.487  1.00 50.15           H  
ATOM   2709 HD13 LEU A 273      -9.338   2.888 -13.741  1.00 50.15           H  
ATOM   2710 HD21 LEU A 273      -9.854  -0.912 -13.288  1.00 54.28           H  
ATOM   2711 HD22 LEU A 273     -10.787   0.496 -13.762  1.00 54.28           H  
ATOM   2712 HD23 LEU A 273      -9.905  -0.413 -14.967  1.00 54.28           H  
ATOM   2713  N   PRO A 274      -4.356   0.774 -15.632  1.00 41.55           N  
ANISOU 2713  N   PRO A 274     6557   4332   4897    -12   -127    -22
ATOM   2714  CA  PRO A 274      -3.356   0.304 -16.622  1.00 47.45           C  
ANISOU 2714  CA  PRO A 274     7324   5105   5601    -20   -204    -70
ATOM   2715  C   PRO A 274      -3.904  -0.528 -17.801  1.00 47.65           C  
ANISOU 2715  C   PRO A 274     7373   5204   5527     17   -212    -51
ATOM   2716  O   PRO A 274      -4.790  -1.359 -17.609  1.00 48.24           O  
ANISOU 2716  O   PRO A 274     7447   5319   5562     41   -183     10
ATOM   2717  CB  PRO A 274      -2.367  -0.522 -15.785  1.00 40.87           C  
ANISOU 2717  CB  PRO A 274     6472   4256   4800    -65   -282    -76
ATOM   2718  CG  PRO A 274      -2.452   0.069 -14.392  1.00 38.51           C  
ANISOU 2718  CG  PRO A 274     6143   3907   4583    -86   -248    -66
ATOM   2719  CD  PRO A 274      -3.919   0.457 -14.267  1.00 42.38           C  
ANISOU 2719  CD  PRO A 274     6632   4398   5074    -55   -151    -24
ATOM   2720  HA  PRO A 274      -2.851   1.194 -17.002  1.00 47.45           H  
ATOM   2721  HB3 PRO A 274      -1.352  -0.487 -16.184  1.00 40.87           H  
ATOM   2722  HB2 PRO A 274      -2.668  -1.568 -15.749  1.00 40.87           H  
ATOM   2723  HG3 PRO A 274      -1.835   0.967 -14.346  1.00 38.51           H  
ATOM   2724  HG2 PRO A 274      -2.111  -0.612 -13.612  1.00 38.51           H  
ATOM   2725  HD2 PRO A 274      -4.510  -0.378 -13.888  1.00 42.38           H  
ATOM   2726  HD3 PRO A 274      -4.014   1.294 -13.575  1.00 42.38           H  
ATOM   2727  N   SER A 275      -3.352  -0.273 -18.998  1.00 43.39           N  
ANISOU 2727  N   SER A 275     6853   4686   4949     23   -251   -108
ATOM   2728  CA  SER A 275      -3.690  -0.956 -20.251  1.00 46.31           C  
ANISOU 2728  CA  SER A 275     7242   5136   5219     61   -265   -110
ATOM   2729  C   SER A 275      -2.900  -2.259 -20.495  1.00 48.32           C  
ANISOU 2729  C   SER A 275     7495   5421   5442     31   -361   -153
ATOM   2730  O   SER A 275      -3.240  -2.989 -21.426  1.00 47.00           O  
ANISOU 2730  O   SER A 275     7337   5333   5189     58   -382   -158
ATOM   2731  CB  SER A 275      -3.501   0.048 -21.408  1.00 48.99           C  
ANISOU 2731  CB  SER A 275     7602   5486   5527    100   -224   -147
ATOM   2732  OG  SER A 275      -2.137   0.362 -21.628  1.00 57.13           O  
ANISOU 2732  OG  SER A 275     8637   6469   6602     69   -264   -222
ATOM   2733  H   SER A 275      -2.641   0.440 -19.076  1.00 43.39           H  
ATOM   2734  HA  SER A 275      -4.748  -1.226 -20.222  1.00 46.31           H  
ATOM   2735  HB3 SER A 275      -4.053   0.969 -21.212  1.00 48.99           H  
ATOM   2736  HB2 SER A 275      -3.908  -0.364 -22.332  1.00 48.99           H  
ATOM   2737  HG  SER A 275      -1.704  -0.401 -22.020  1.00 57.13           H  
ATOM   2738  N   ASN A 276      -1.866  -2.524 -19.681  1.00 44.88           N  
ANISOU 2738  N   ASN A 276     7045   4934   5074    -20   -416   -177
ATOM   2739  CA  ASN A 276      -0.982  -3.688 -19.786  1.00 42.95           C  
ANISOU 2739  CA  ASN A 276     6796   4707   4817    -50   -499   -217
ATOM   2740  C   ASN A 276      -1.514  -4.801 -18.860  1.00 45.25           C  
ANISOU 2740  C   ASN A 276     7069   5010   5114    -69   -527   -161
ATOM   2741  O   ASN A 276      -1.759  -4.495 -17.693  1.00 43.39           O  
ANISOU 2741  O   ASN A 276     6821   4734   4930    -80   -500   -115
ATOM   2742  CB  ASN A 276       0.427  -3.249 -19.320  1.00 40.49           C  
ANISOU 2742  CB  ASN A 276     6477   4324   4584    -89   -534   -275
ATOM   2743  CG  ASN A 276       1.105  -2.220 -20.235  1.00 57.04           C  
ANISOU 2743  CG  ASN A 276     8589   6390   6694    -72   -494   -321
ATOM   2744  OD1 ASN A 276       0.811  -2.135 -21.426  1.00 60.60           O  
ANISOU 2744  OD1 ASN A 276     9031   6779   7216    -85   -471   -325
ATOM   2745  ND2 ASN A 276       2.027  -1.434 -19.680  1.00 66.53           N  
ANISOU 2745  ND2 ASN A 276     9811   7643   7824    -40   -484   -356
ATOM   2746  H   ASN A 276      -1.659  -1.880 -18.931  1.00 44.88           H  
ATOM   2747  HA  ASN A 276      -0.927  -3.981 -20.833  1.00 42.95           H  
ATOM   2748  HB3 ASN A 276       1.086  -4.117 -19.266  1.00 40.49           H  
ATOM   2749  HB2 ASN A 276       0.375  -2.840 -18.311  1.00 40.49           H  
ATOM   2750 HD22 ASN A 276       2.508  -0.745 -20.239  1.00 66.53           H  
ATOM   2751 HD21 ASN A 276       2.251  -1.514 -18.693  1.00 66.53           H  
ATOM   2752  N   PRO A 277      -1.676  -6.055 -19.357  1.00 43.83           N  
ANISOU 2752  N   PRO A 277     6886   4890   4877    -73   -581   -166
ATOM   2753  CA  PRO A 277      -2.107  -7.211 -18.537  1.00 42.29           C  
ANISOU 2753  CA  PRO A 277     6675   4711   4684    -88   -605   -103
ATOM   2754  C   PRO A 277      -1.360  -7.426 -17.209  1.00 44.75           C  
ANISOU 2754  C   PRO A 277     6967   4945   5090   -132   -632    -94
ATOM   2755  O   PRO A 277      -2.018  -7.648 -16.195  1.00 43.34           O  
ANISOU 2755  O   PRO A 277     6777   4752   4937   -135   -608    -31
ATOM   2756  CB  PRO A 277      -1.947  -8.422 -19.473  1.00 39.88           C  
ANISOU 2756  CB  PRO A 277     6364   4476   4313    -92   -672   -132
ATOM   2757  CG  PRO A 277      -2.092  -7.848 -20.869  1.00 46.53           C  
ANISOU 2757  CG  PRO A 277     7223   5366   5089    -59   -660   -194
ATOM   2758  CD  PRO A 277      -1.484  -6.456 -20.753  1.00 47.45           C  
ANISOU 2758  CD  PRO A 277     7351   5405   5272    -66   -626   -233
ATOM   2759  HA  PRO A 277      -3.164  -7.065 -18.314  1.00 42.29           H  
ATOM   2760  HB3 PRO A 277      -2.677  -9.207 -19.273  1.00 39.88           H  
ATOM   2761  HB2 PRO A 277      -0.955  -8.866 -19.374  1.00 39.88           H  
ATOM   2762  HG3 PRO A 277      -3.151  -7.763 -21.118  1.00 46.53           H  
ATOM   2763  HG2 PRO A 277      -1.617  -8.455 -21.639  1.00 46.53           H  
ATOM   2764  HD2 PRO A 277      -0.414  -6.483 -20.969  1.00 47.45           H  
ATOM   2765  HD3 PRO A 277      -1.968  -5.782 -21.462  1.00 47.45           H  
ATOM   2766  N   ILE A 278      -0.019  -7.334 -17.237  1.00 49.46           N  
ANISOU 2766  N   ILE A 278     7557   5494   5742   -164   -675   -155
ATOM   2767  CA  ILE A 278       0.853  -7.507 -16.072  1.00 43.53           C  
ANISOU 2767  CA  ILE A 278     6784   4679   5077   -198   -700   -142
ATOM   2768  C   ILE A 278       0.672  -6.383 -15.029  1.00 40.68           C  
ANISOU 2768  C   ILE A 278     6418   4276   4764   -190   -641   -113
ATOM   2769  O   ILE A 278       0.531  -6.691 -13.848  1.00 38.42           O  
ANISOU 2769  O   ILE A 278     6112   3971   4514   -201   -638    -65
ATOM   2770  CB  ILE A 278       2.353  -7.627 -16.487  1.00 42.80           C  
ANISOU 2770  CB  ILE A 278     6683   4542   5037   -225   -747   -209
ATOM   2771  CG1 ILE A 278       2.588  -8.894 -17.349  1.00 42.03           C  
ANISOU 2771  CG1 ILE A 278     6585   4484   4899   -238   -803   -251
ATOM   2772  CG2 ILE A 278       3.355  -7.613 -15.308  1.00 47.71           C  
ANISOU 2772  CG2 ILE A 278     7278   5106   5745   -251   -768   -184
ATOM   2773  CD1 ILE A 278       3.896  -8.878 -18.154  1.00 52.66           C  
ANISOU 2773  CD1 ILE A 278     7954   5874   6182   -215   -791   -314
ATOM   2774  H   ILE A 278       0.446  -7.145 -18.113  1.00 49.46           H  
ATOM   2775  HA  ILE A 278       0.568  -8.441 -15.586  1.00 43.53           H  
ATOM   2776  HB  ILE A 278       2.583  -6.761 -17.112  1.00 42.80           H  
ATOM   2777 HG13 ILE A 278       1.771  -9.035 -18.057  1.00 42.03           H  
ATOM   2778 HG12 ILE A 278       2.576  -9.776 -16.708  1.00 42.03           H  
ATOM   2779 HG21 ILE A 278       4.381  -7.743 -15.654  1.00 47.71           H  
ATOM   2780 HG22 ILE A 278       3.339  -6.674 -14.755  1.00 47.71           H  
ATOM   2781 HG23 ILE A 278       3.143  -8.421 -14.608  1.00 47.71           H  
ATOM   2782 HD11 ILE A 278       3.829  -9.543 -19.015  1.00 52.66           H  
ATOM   2783 HD12 ILE A 278       4.131  -7.881 -18.526  1.00 52.66           H  
ATOM   2784 HD13 ILE A 278       4.737  -9.217 -17.550  1.00 52.66           H  
ATOM   2785  N   ASP A 279       0.636  -5.118 -15.481  1.00 40.49           N  
ANISOU 2785  N   ASP A 279     6407   4236   4742   -172   -594   -147
ATOM   2786  CA  ASP A 279       0.494  -3.939 -14.615  1.00 41.26           C  
ANISOU 2786  CA  ASP A 279     6494   4293   4889   -166   -538   -131
ATOM   2787  C   ASP A 279      -0.923  -3.795 -14.033  1.00 43.43           C  
ANISOU 2787  C   ASP A 279     6766   4590   5145   -148   -485    -67
ATOM   2788  O   ASP A 279      -1.052  -3.385 -12.881  1.00 44.06           O  
ANISOU 2788  O   ASP A 279     6825   4638   5276   -156   -453    -46
ATOM   2789  CB  ASP A 279       0.906  -2.607 -15.292  1.00 42.95           C  
ANISOU 2789  CB  ASP A 279     6723   4489   5106   -148   -497   -179
ATOM   2790  CG  ASP A 279       2.292  -2.546 -15.962  1.00 49.13           C  
ANISOU 2790  CG  ASP A 279     7504   5237   5925   -166   -538   -240
ATOM   2791  OD1 ASP A 279       3.136  -3.439 -15.722  1.00 50.77           O  
ANISOU 2791  OD1 ASP A 279     7698   5433   6159   -192   -597   -245
ATOM   2792  OD2 ASP A 279       2.520  -1.530 -16.654  1.00 45.21           O1-
ANISOU 2792  OD2 ASP A 279     7020   4722   5437   -153   -508   -280
ATOM   2793  H   ASP A 279       0.760  -4.935 -16.466  1.00 40.49           H  
ATOM   2794  HA  ASP A 279       1.165  -4.085 -13.765  1.00 41.26           H  
ATOM   2795  HB3 ASP A 279       0.878  -1.807 -14.550  1.00 42.95           H  
ATOM   2796  HB2 ASP A 279       0.166  -2.354 -16.053  1.00 42.95           H  
ATOM   2797  N   PHE A 280      -1.951  -4.143 -14.826  1.00 43.26           N  
ANISOU 2797  N   PHE A 280     6762   4625   5050   -123   -471    -37
ATOM   2798  CA  PHE A 280      -3.360  -4.114 -14.429  1.00 43.17           C  
ANISOU 2798  CA  PHE A 280     6748   4634   5021   -101   -411     30
ATOM   2799  C   PHE A 280      -3.707  -5.202 -13.405  1.00 40.90           C  
ANISOU 2799  C   PHE A 280     6443   4351   4745   -122   -444     80
ATOM   2800  O   PHE A 280      -4.462  -4.932 -12.475  1.00 44.36           O  
ANISOU 2800  O   PHE A 280     6869   4778   5208   -119   -395    128
ATOM   2801  CB  PHE A 280      -4.250  -4.206 -15.682  1.00 38.42           C  
ANISOU 2801  CB  PHE A 280     6169   4097   4332    -56   -378     49
ATOM   2802  CG  PHE A 280      -5.747  -4.164 -15.426  1.00 38.75           C  
ANISOU 2802  CG  PHE A 280     6208   4160   4356    -25   -303    125
ATOM   2803  CD1 PHE A 280      -6.380  -2.952 -15.083  1.00 43.64           C  
ANISOU 2803  CD1 PHE A 280     6823   4742   5015     -5   -212    141
ATOM   2804  CD2 PHE A 280      -6.493  -5.358 -15.383  1.00 42.34           C  
ANISOU 2804  CD2 PHE A 280     6662   4670   4757    -14   -317    183
ATOM   2805  CE1 PHE A 280      -7.733  -2.946 -14.773  1.00 41.25           C  
ANISOU 2805  CE1 PHE A 280     6515   4451   4706     24   -134    212
ATOM   2806  CE2 PHE A 280      -7.846  -5.330 -15.078  1.00 44.95           C  
ANISOU 2806  CE2 PHE A 280     6988   5017   5074     18   -241    258
ATOM   2807  CZ  PHE A 280      -8.467  -4.124 -14.783  1.00 43.45           C  
ANISOU 2807  CZ  PHE A 280     6794   4784   4931     37   -147    273
ATOM   2808  H   PHE A 280      -1.764  -4.446 -15.774  1.00 43.26           H  
ATOM   2809  HA  PHE A 280      -3.550  -3.148 -13.958  1.00 43.17           H  
ATOM   2810  HB3 PHE A 280      -4.013  -5.113 -16.242  1.00 38.42           H  
ATOM   2811  HB2 PHE A 280      -4.005  -3.384 -16.349  1.00 38.42           H  
ATOM   2812  HD1 PHE A 280      -5.818  -2.030 -15.064  1.00 43.64           H  
ATOM   2813  HD2 PHE A 280      -6.003  -6.293 -15.600  1.00 42.34           H  
ATOM   2814  HE1 PHE A 280      -8.214  -2.020 -14.518  1.00 41.25           H  
ATOM   2815  HE2 PHE A 280      -8.414  -6.248 -15.060  1.00 44.95           H  
ATOM   2816  HZ  PHE A 280      -9.521  -4.102 -14.547  1.00 43.45           H  
ATOM   2817  N   SER A 281      -3.120  -6.398 -13.571  1.00 38.65           N  
ANISOU 2817  N   SER A 281     6155   4082   4448   -145   -523     68
ATOM   2818  CA  SER A 281      -3.246  -7.510 -12.631  1.00 39.65           C  
ANISOU 2818  CA  SER A 281     6265   4211   4589   -165   -557    118
ATOM   2819  C   SER A 281      -2.558  -7.255 -11.275  1.00 41.55           C  
ANISOU 2819  C   SER A 281     6480   4395   4912   -188   -554    120
ATOM   2820  O   SER A 281      -2.962  -7.876 -10.296  1.00 45.32           O  
ANISOU 2820  O   SER A 281     6943   4872   5406   -195   -548    170
ATOM   2821  CB  SER A 281      -2.776  -8.804 -13.319  1.00 42.91           C  
ANISOU 2821  CB  SER A 281     6675   4647   4980   -185   -642    100
ATOM   2822  OG  SER A 281      -1.381  -8.836 -13.509  1.00 42.40           O  
ANISOU 2822  OG  SER A 281     6603   4538   4969   -209   -683     39
ATOM   2823  H   SER A 281      -2.522  -6.553 -14.372  1.00 38.65           H  
ATOM   2824  HA  SER A 281      -4.311  -7.626 -12.425  1.00 39.65           H  
ATOM   2825  HB3 SER A 281      -3.242  -8.903 -14.295  1.00 42.91           H  
ATOM   2826  HB2 SER A 281      -3.074  -9.676 -12.738  1.00 42.91           H  
ATOM   2827  HG  SER A 281      -1.151  -8.177 -14.171  1.00 42.40           H  
ATOM   2828  N   TYR A 282      -1.585  -6.328 -11.224  1.00 40.69           N  
ANISOU 2828  N   TYR A 282     6364   4245   4852   -199   -559     67
ATOM   2829  CA  TYR A 282      -0.985  -5.845  -9.980  1.00 39.20           C  
ANISOU 2829  CA  TYR A 282     6145   4015   4734   -215   -556     65
ATOM   2830  C   TYR A 282      -1.682  -4.601  -9.413  1.00 41.86           C  
ANISOU 2830  C   TYR A 282     6472   4335   5097   -203   -478     69
ATOM   2831  O   TYR A 282      -1.625  -4.411  -8.199  1.00 45.68           O  
ANISOU 2831  O   TYR A 282     6926   4799   5631   -214   -469     73
ATOM   2832  CB  TYR A 282       0.519  -5.602 -10.174  1.00 35.43           C  
ANISOU 2832  CB  TYR A 282     5659   3506   4298   -227   -594     11
ATOM   2833  CG  TYR A 282       1.358  -6.856 -10.338  1.00 36.91           C  
ANISOU 2833  CG  TYR A 282     5845   3695   4483   -243   -667      8
ATOM   2834  CD1 TYR A 282       1.199  -7.954  -9.461  1.00 37.60           C  
ANISOU 2834  CD1 TYR A 282     5922   3800   4566   -254   -704     57
ATOM   2835  CD2 TYR A 282       2.321  -6.919 -11.363  1.00 42.04           C  
ANISOU 2835  CD2 TYR A 282     6502   4329   5141   -249   -696    -45
ATOM   2836  CE1 TYR A 282       1.967  -9.118  -9.636  1.00 40.05           C  
ANISOU 2836  CE1 TYR A 282     6226   4108   4882   -270   -768     54
ATOM   2837  CE2 TYR A 282       3.093  -8.080 -11.534  1.00 37.06           C  
ANISOU 2837  CE2 TYR A 282     5867   3695   4521   -266   -757    -52
ATOM   2838  CZ  TYR A 282       2.903  -9.185 -10.683  1.00 36.85           C  
ANISOU 2838  CZ  TYR A 282     5826   3683   4492   -277   -793     -2
ATOM   2839  OH  TYR A 282       3.607 -10.331 -10.882  1.00 43.63           O  
ANISOU 2839  OH  TYR A 282     6676   4534   5368   -296   -850    -10
ATOM   2840  H   TYR A 282      -1.282  -5.873 -12.073  1.00 40.69           H  
ATOM   2841  HA  TYR A 282      -1.109  -6.607  -9.215  1.00 39.20           H  
ATOM   2842  HB3 TYR A 282       0.911  -5.092  -9.301  1.00 35.43           H  
ATOM   2843  HB2 TYR A 282       0.684  -4.926 -11.015  1.00 35.43           H  
ATOM   2844  HD1 TYR A 282       0.486  -7.925  -8.653  1.00 37.60           H  
ATOM   2845  HD2 TYR A 282       2.469  -6.080 -12.027  1.00 42.04           H  
ATOM   2846  HE1 TYR A 282       1.827  -9.962  -8.977  1.00 40.05           H  
ATOM   2847  HE2 TYR A 282       3.822  -8.115 -12.328  1.00 37.06           H  
ATOM   2848  HH  TYR A 282       4.202 -10.273 -11.643  1.00 43.63           H  
ATOM   2849  N   TRP A 283      -2.374  -3.810 -10.254  1.00 42.27           N  
ANISOU 2849  N   TRP A 283     6545   4397   5118   -179   -419     65
ATOM   2850  CA  TRP A 283      -3.267  -2.745  -9.793  1.00 43.47           C  
ANISOU 2850  CA  TRP A 283     6685   4529   5303   -169   -336     72
ATOM   2851  C   TRP A 283      -4.448  -3.354  -9.023  1.00 41.91           C  
ANISOU 2851  C   TRP A 283     6478   4343   5101   -165   -300    134
ATOM   2852  O   TRP A 283      -4.685  -2.965  -7.885  1.00 44.94           O  
ANISOU 2852  O   TRP A 283     6834   4701   5539   -175   -261    137
ATOM   2853  CB  TRP A 283      -3.731  -1.864 -10.974  1.00 42.74           C  
ANISOU 2853  CB  TRP A 283     6615   4440   5183   -139   -277     56
ATOM   2854  CG  TRP A 283      -4.510  -0.626 -10.617  1.00 39.85           C  
ANISOU 2854  CG  TRP A 283     6232   4043   4866   -130   -189     53
ATOM   2855  CD1 TRP A 283      -3.968   0.602 -10.446  1.00 37.70           C  
ANISOU 2855  CD1 TRP A 283     5941   3734   4650   -138   -166      2
ATOM   2856  CD2 TRP A 283      -5.932  -0.476 -10.297  1.00 39.95           C  
ANISOU 2856  CD2 TRP A 283     6241   4055   4883   -112   -108    102
ATOM   2857  NE1 TRP A 283      -4.948   1.499 -10.075  1.00 42.54           N  
ANISOU 2857  NE1 TRP A 283     6537   4324   5304   -129    -76     11
ATOM   2858  CE2 TRP A 283      -6.179   0.890  -9.959  1.00 40.22           C  
ANISOU 2858  CE2 TRP A 283     6252   4048   4983   -112    -36     73
ATOM   2859  CE3 TRP A 283      -7.041  -1.353 -10.246  1.00 37.95           C  
ANISOU 2859  CE3 TRP A 283     5999   3834   4588    -93    -85    170
ATOM   2860  CZ2 TRP A 283      -7.454   1.358  -9.593  1.00 39.31           C  
ANISOU 2860  CZ2 TRP A 283     6124   3913   4900    -97     61    107
ATOM   2861  CZ3 TRP A 283      -8.319  -0.901  -9.859  1.00 41.44           C  
ANISOU 2861  CZ3 TRP A 283     6430   4259   5058    -74     14    209
ATOM   2862  CH2 TRP A 283      -8.529   0.453  -9.537  1.00 44.78           C  
ANISOU 2862  CH2 TRP A 283     6829   4632   5553    -78     87    177
ATOM   2863  H   TRP A 283      -2.358  -3.989 -11.249  1.00 42.27           H  
ATOM   2864  HA  TRP A 283      -2.698  -2.111  -9.109  1.00 43.47           H  
ATOM   2865  HB3 TRP A 283      -4.337  -2.445 -11.669  1.00 42.74           H  
ATOM   2866  HB2 TRP A 283      -2.857  -1.546 -11.542  1.00 42.74           H  
ATOM   2867  HD1 TRP A 283      -2.921   0.832 -10.580  1.00 37.70           H  
ATOM   2868  HE1 TRP A 283      -4.751   2.473  -9.890  1.00 42.54           H  
ATOM   2869  HE3 TRP A 283      -6.905  -2.392 -10.495  1.00 37.95           H  
ATOM   2870  HZ2 TRP A 283      -7.606   2.399  -9.348  1.00 39.31           H  
ATOM   2871  HZ3 TRP A 283      -9.140  -1.598  -9.807  1.00 41.44           H  
ATOM   2872  HH2 TRP A 283      -9.511   0.796  -9.246  1.00 44.78           H  
ATOM   2873  N   VAL A 284      -5.112  -4.346  -9.635  1.00 38.84           N  
ANISOU 2873  N   VAL A 284     6111   3996   4650   -150   -312    182
ATOM   2874  CA  VAL A 284      -6.241  -5.074  -9.062  1.00 43.21           C  
ANISOU 2874  CA  VAL A 284     6658   4563   5198   -146   -283    247
ATOM   2875  C   VAL A 284      -5.847  -5.914  -7.825  1.00 43.64           C  
ANISOU 2875  C   VAL A 284     6688   4604   5290   -177   -338    255
ATOM   2876  O   VAL A 284      -6.617  -5.929  -6.868  1.00 42.69           O  
ANISOU 2876  O   VAL A 284     6546   4466   5209   -184   -301    279
ATOM   2877  CB  VAL A 284      -6.930  -5.957 -10.142  1.00 43.13           C  
ANISOU 2877  CB  VAL A 284     6673   4611   5105   -120   -290    298
ATOM   2878  CG1 VAL A 284      -8.033  -6.895  -9.615  1.00 45.72           C  
ANISOU 2878  CG1 VAL A 284     6994   4951   5426   -108   -242    374
ATOM   2879  CG2 VAL A 284      -7.529  -5.091 -11.267  1.00 43.59           C  
ANISOU 2879  CG2 VAL A 284     6754   4692   5118    -83   -243    284
ATOM   2880  H   VAL A 284      -4.842  -4.616 -10.573  1.00 38.84           H  
ATOM   2881  HA  VAL A 284      -6.967  -4.329  -8.726  1.00 43.21           H  
ATOM   2882  HB  VAL A 284      -6.159  -6.581 -10.598  1.00 43.13           H  
ATOM   2883 HG11 VAL A 284      -8.516  -7.424 -10.436  1.00 45.72           H  
ATOM   2884 HG12 VAL A 284      -7.638  -7.651  -8.940  1.00 45.72           H  
ATOM   2885 HG13 VAL A 284      -8.806  -6.338  -9.085  1.00 45.72           H  
ATOM   2886 HG21 VAL A 284      -7.865  -5.710 -12.096  1.00 43.59           H  
ATOM   2887 HG22 VAL A 284      -8.383  -4.512 -10.912  1.00 43.59           H  
ATOM   2888 HG23 VAL A 284      -6.812  -4.386 -11.683  1.00 43.59           H  
ATOM   2889  N   ALA A 285      -4.644  -6.523  -7.808  1.00 41.01           N  
ANISOU 2889  N   ALA A 285     6355   4277   4950   -195   -424    233
ATOM   2890  CA  ALA A 285      -4.112  -7.233  -6.633  1.00 39.66           C  
ANISOU 2890  CA  ALA A 285     6159   4095   4816   -218   -477    242
ATOM   2891  C   ALA A 285      -3.919  -6.336  -5.397  1.00 38.29           C  
ANISOU 2891  C   ALA A 285     5951   3888   4708   -227   -443    216
ATOM   2892  O   ALA A 285      -4.145  -6.810  -4.285  1.00 44.06           O  
ANISOU 2892  O   ALA A 285     6659   4617   5465   -236   -443    242
ATOM   2893  CB  ALA A 285      -2.778  -7.918  -6.968  1.00 38.44           C  
ANISOU 2893  CB  ALA A 285     6005   3939   4661   -232   -560    212
ATOM   2894  H   ALA A 285      -4.039  -6.466  -8.615  1.00 41.01           H  
ATOM   2895  HA  ALA A 285      -4.832  -8.010  -6.370  1.00 39.66           H  
ATOM   2896  HB1 ALA A 285      -2.391  -8.466  -6.108  1.00 38.44           H  
ATOM   2897  HB2 ALA A 285      -2.876  -8.636  -7.778  1.00 38.44           H  
ATOM   2898  HB3 ALA A 285      -2.021  -7.191  -7.256  1.00 38.44           H  
ATOM   2899  N   ALA A 286      -3.516  -5.073  -5.618  1.00 37.97           N  
ANISOU 2899  N   ALA A 286     5905   3825   4695   -225   -414    161
ATOM   2900  CA  ALA A 286      -3.258  -4.086  -4.571  1.00 39.06           C  
ANISOU 2900  CA  ALA A 286     6005   3941   4895   -234   -392    123
ATOM   2901  C   ALA A 286      -4.503  -3.294  -4.132  1.00 36.19           C  
ANISOU 2901  C   ALA A 286     5626   3561   4562   -231   -303    122
ATOM   2902  O   ALA A 286      -4.474  -2.752  -3.030  1.00 40.86           O  
ANISOU 2902  O   ALA A 286     6178   4140   5206   -241   -283     89
ATOM   2903  CB  ALA A 286      -2.170  -3.120  -5.069  1.00 41.09           C  
ANISOU 2903  CB  ALA A 286     6258   4183   5172   -233   -406     63
ATOM   2904  H   ALA A 286      -3.348  -4.764  -6.566  1.00 37.97           H  
ATOM   2905  HA  ALA A 286      -2.866  -4.599  -3.691  1.00 39.06           H  
ATOM   2906  HB1 ALA A 286      -1.909  -2.386  -4.306  1.00 41.09           H  
ATOM   2907  HB2 ALA A 286      -1.257  -3.656  -5.327  1.00 41.09           H  
ATOM   2908  HB3 ALA A 286      -2.494  -2.576  -5.958  1.00 41.09           H  
ATOM   2909  N   ASN A 287      -5.548  -3.210  -4.978  1.00 35.35           N  
ANISOU 2909  N   ASN A 287     5546   3457   4427   -214   -246    155
ATOM   2910  CA  ASN A 287      -6.699  -2.312  -4.787  1.00 37.85           C  
ANISOU 2910  CA  ASN A 287     5849   3750   4783   -208   -149    155
ATOM   2911  C   ASN A 287      -8.021  -3.031  -4.466  1.00 40.82           C  
ANISOU 2911  C   ASN A 287     6231   4132   5145   -198   -102    223
ATOM   2912  O   ASN A 287      -8.973  -2.338  -4.102  1.00 34.48           O  
ANISOU 2912  O   ASN A 287     5414   3304   4384   -194    -14    228
ATOM   2913  CB  ASN A 287      -6.824  -1.383  -6.019  1.00 36.49           C  
ANISOU 2913  CB  ASN A 287     5695   3565   4603   -187    -97    131
ATOM   2914  CG  ASN A 287      -5.778  -0.259  -6.014  1.00 37.82           C  
ANISOU 2914  CG  ASN A 287     5850   3719   4800   -196   -121     62
ATOM   2915  OD1 ASN A 287      -5.852   0.639  -5.183  1.00 33.98           O  
ANISOU 2915  OD1 ASN A 287     5331   3207   4372   -205    -77     20
ATOM   2916  ND2 ASN A 287      -4.821  -0.272  -6.940  1.00 39.68           N  
ANISOU 2916  ND2 ASN A 287     6110   3971   4996   -193   -188     49
ATOM   2917  H   ASN A 287      -5.493  -3.678  -5.873  1.00 35.35           H  
ATOM   2918  HA  ASN A 287      -6.487  -1.684  -3.926  1.00 37.85           H  
ATOM   2919  HB3 ASN A 287      -7.790  -0.880  -6.004  1.00 36.49           H  
ATOM   2920  HB2 ASN A 287      -6.813  -1.946  -6.952  1.00 36.49           H  
ATOM   2921 HD22 ASN A 287      -4.145   0.480  -6.980  1.00 39.68           H  
ATOM   2922 HD21 ASN A 287      -4.760  -1.037  -7.599  1.00 39.68           H  
ATOM   2923  N   LEU A 288      -8.075  -4.374  -4.535  1.00 44.21           N  
ANISOU 2923  N   LEU A 288     6681   4594   5524   -196   -156    275
ATOM   2924  CA  LEU A 288      -9.228  -5.162  -4.075  1.00 41.69           C  
ANISOU 2924  CA  LEU A 288     6365   4284   5190   -186   -115    345
ATOM   2925  C   LEU A 288      -9.331  -5.151  -2.527  1.00 46.12           C  
ANISOU 2925  C   LEU A 288     6890   4825   5809   -210   -108    340
ATOM   2926  O   LEU A 288      -8.290  -5.216  -1.867  1.00 43.91           O  
ANISOU 2926  O   LEU A 288     6589   4548   5546   -230   -177    308
ATOM   2927  CB  LEU A 288      -9.079  -6.618  -4.578  1.00 47.33           C  
ANISOU 2927  CB  LEU A 288     7108   5045   5830   -177   -181    398
ATOM   2928  CG  LEU A 288      -9.534  -6.855  -6.034  1.00 43.74           C  
ANISOU 2928  CG  LEU A 288     6686   4627   5307   -142   -151    442
ATOM   2929  CD1 LEU A 288      -9.115  -8.264  -6.496  1.00 38.71           C  
ANISOU 2929  CD1 LEU A 288     6067   4041   4600   -140   -232    480
ATOM   2930  CD2 LEU A 288     -11.045  -6.645  -6.220  1.00 52.52           C  
ANISOU 2930  CD2 LEU A 288     7795   5730   6429   -116    -42    498
ATOM   2931  H   LEU A 288      -7.269  -4.895  -4.852  1.00 44.21           H  
ATOM   2932  HA  LEU A 288     -10.112  -4.714  -4.526  1.00 41.69           H  
ATOM   2933  HB3 LEU A 288      -9.664  -7.286  -3.949  1.00 47.33           H  
ATOM   2934  HB2 LEU A 288      -8.043  -6.937  -4.455  1.00 47.33           H  
ATOM   2935  HG  LEU A 288      -9.045  -6.132  -6.683  1.00 43.74           H  
ATOM   2936 HD11 LEU A 288      -9.609  -8.558  -7.423  1.00 38.71           H  
ATOM   2937 HD12 LEU A 288      -8.041  -8.311  -6.672  1.00 38.71           H  
ATOM   2938 HD13 LEU A 288      -9.354  -9.017  -5.743  1.00 38.71           H  
ATOM   2939 HD21 LEU A 288     -11.457  -7.312  -6.973  1.00 52.52           H  
ATOM   2940 HD22 LEU A 288     -11.592  -6.832  -5.297  1.00 52.52           H  
ATOM   2941 HD23 LEU A 288     -11.263  -5.627  -6.543  1.00 52.52           H  
ATOM   2942  N   PRO A 289     -10.567  -5.093  -1.969  1.00 42.52           N  
ANISOU 2942  N   PRO A 289     6422   4349   5385   -204    -21    373
ATOM   2943  CA  PRO A 289     -10.807  -5.223  -0.518  1.00 41.44           C  
ANISOU 2943  CA  PRO A 289     6250   4197   5300   -226    -14    366
ATOM   2944  C   PRO A 289     -10.727  -6.694  -0.045  1.00 45.18           C  
ANISOU 2944  C   PRO A 289     6735   4702   5730   -228    -80    427
ATOM   2945  O   PRO A 289     -11.759  -7.329   0.176  1.00 52.74           O  
ANISOU 2945  O   PRO A 289     7704   5663   6670   -215    -37    495
ATOM   2946  CB  PRO A 289     -12.207  -4.605  -0.354  1.00 47.91           C  
ANISOU 2946  CB  PRO A 289     7056   4978   6168   -217    111    386
ATOM   2947  CG  PRO A 289     -12.930  -4.965  -1.643  1.00 51.96           C  
ANISOU 2947  CG  PRO A 289     7611   5510   6623   -180    149    453
ATOM   2948  CD  PRO A 289     -11.825  -4.858  -2.689  1.00 46.79           C  
ANISOU 2948  CD  PRO A 289     6978   4880   5919   -174     79    418
ATOM   2949  HA  PRO A 289     -10.086  -4.636   0.055  1.00 41.44           H  
ATOM   2950  HB3 PRO A 289     -12.114  -3.522  -0.281  1.00 47.91           H  
ATOM   2951  HB2 PRO A 289     -12.739  -4.944   0.535  1.00 47.91           H  
ATOM   2952  HG3 PRO A 289     -13.792  -4.334  -1.857  1.00 51.96           H  
ATOM   2953  HG2 PRO A 289     -13.284  -5.995  -1.591  1.00 51.96           H  
ATOM   2954  HD2 PRO A 289     -11.993  -5.572  -3.494  1.00 46.79           H  
ATOM   2955  HD3 PRO A 289     -11.806  -3.852  -3.112  1.00 46.79           H  
ATOM   2956  N   ILE A 290      -9.494  -7.213   0.064  1.00 43.52           N  
ANISOU 2956  N   ILE A 290     6519   4512   5505   -241   -178    406
ATOM   2957  CA  ILE A 290      -9.198  -8.621   0.337  1.00 39.32           C  
ANISOU 2957  CA  ILE A 290     6000   4011   4930   -241   -248    465
ATOM   2958  C   ILE A 290      -8.174  -8.776   1.475  1.00 37.82           C  
ANISOU 2958  C   ILE A 290     5778   3825   4766   -258   -316    437
ATOM   2959  O   ILE A 290      -7.465  -7.827   1.814  1.00 40.45           O  
ANISOU 2959  O   ILE A 290     6082   4149   5137   -266   -324    371
ATOM   2960  CB  ILE A 290      -8.646  -9.337  -0.933  1.00 42.08           C  
ANISOU 2960  CB  ILE A 290     6385   4390   5212   -230   -307    489
ATOM   2961  CG1 ILE A 290      -7.372  -8.688  -1.534  1.00 43.66           C  
ANISOU 2961  CG1 ILE A 290     6582   4586   5419   -238   -362    422
ATOM   2962  CG2 ILE A 290      -9.761  -9.509  -1.979  1.00 52.37           C  
ANISOU 2962  CG2 ILE A 290     7717   5703   6477   -205   -240    524
ATOM   2963  CD1 ILE A 290      -6.705  -9.491  -2.661  1.00 43.24           C  
ANISOU 2963  CD1 ILE A 290     6562   4559   5309   -230   -415    429
ATOM   2964  H   ILE A 290      -8.693  -6.627  -0.130  1.00 43.52           H  
ATOM   2965  HA  ILE A 290     -10.105  -9.137   0.661  1.00 39.32           H  
ATOM   2966  HB  ILE A 290      -8.360 -10.346  -0.640  1.00 42.08           H  
ATOM   2967 HG13 ILE A 290      -6.627  -8.530  -0.755  1.00 43.66           H  
ATOM   2968 HG12 ILE A 290      -7.621  -7.702  -1.919  1.00 43.66           H  
ATOM   2969 HG21 ILE A 290      -9.388  -9.980  -2.886  1.00 52.37           H  
ATOM   2970 HG22 ILE A 290     -10.567 -10.133  -1.592  1.00 52.37           H  
ATOM   2971 HG23 ILE A 290     -10.203  -8.556  -2.260  1.00 52.37           H  
ATOM   2972 HD11 ILE A 290      -5.618  -9.412  -2.607  1.00 43.24           H  
ATOM   2973 HD12 ILE A 290      -6.957 -10.548  -2.613  1.00 43.24           H  
ATOM   2974 HD13 ILE A 290      -7.013  -9.123  -3.640  1.00 43.24           H  
ATOM   2975  N   ASP A 291      -8.129  -9.998   2.029  1.00 41.19           N  
ANISOU 2975  N   ASP A 291     6209   4272   5168   -258   -365    494
ATOM   2976  CA  ASP A 291      -7.217 -10.438   3.085  1.00 42.14           C  
ANISOU 2976  CA  ASP A 291     6301   4404   5307   -265   -430    485
ATOM   2977  C   ASP A 291      -5.794 -10.687   2.529  1.00 42.21           C  
ANISOU 2977  C   ASP A 291     6313   4425   5301   -264   -513    464
ATOM   2978  O   ASP A 291      -5.624 -10.865   1.321  1.00 43.48           O  
ANISOU 2978  O   ASP A 291     6504   4589   5428   -262   -535    471
ATOM   2979  CB  ASP A 291      -7.795 -11.725   3.736  1.00  0.00           C  
ATOM   2980  CG  ASP A 291      -7.163 -12.194   5.060  1.00  0.00           C  
ATOM   2981  OD1 ASP A 291      -6.702 -11.333   5.843  1.00  0.00           O  
ATOM   2982  OD2 ASP A 291      -7.255 -13.414   5.319  1.00  0.00           O1-
ATOM   2983  H   ASP A 291      -8.749 -10.712   1.676  1.00 41.19           H  
ATOM   2984  HA  ASP A 291      -7.165  -9.640   3.829  1.00 42.14           H  
ATOM   2985  HB3 ASP A 291      -7.764 -12.537   3.006  1.00  0.00           H  
ATOM   2986  HB2 ASP A 291      -8.858 -11.573   3.931  1.00  0.00           H  
ATOM   2987  N   ASP A 292      -4.804 -10.736   3.437  1.00 36.55           N  
ANISOU 2987  N   ASP A 292     3702   5519   4665    394    376    -49
ATOM   2988  CA  ASP A 292      -3.412 -11.133   3.179  1.00 39.33           C  
ANISOU 2988  CA  ASP A 292     4261   5807   4877    335    418    -69
ATOM   2989  C   ASP A 292      -3.230 -12.573   2.666  1.00 38.59           C  
ANISOU 2989  C   ASP A 292     4090   5637   4934    193    395   -144
ATOM   2990  O   ASP A 292      -2.238 -12.827   1.983  1.00 36.33           O  
ANISOU 2990  O   ASP A 292     3958   5301   4544    149    370   -158
ATOM   2991  CB  ASP A 292      -2.503 -10.893   4.412  1.00 46.46           C  
ANISOU 2991  CB  ASP A 292     5293   6687   5671    320    618    -74
ATOM   2992  CG  ASP A 292      -2.134  -9.424   4.678  1.00 46.81           C  
ANISOU 2992  CG  ASP A 292     5531   6786   5467    452    620      5
ATOM   2993  OD1 ASP A 292      -1.914  -8.685   3.693  1.00 46.81           O  
ANISOU 2993  OD1 ASP A 292     5574   6836   5374    552    464     63
ATOM   2994  OD2 ASP A 292      -1.927  -9.094   5.865  1.00 48.14           O1-
ANISOU 2994  OD2 ASP A 292     5809   6950   5532    458    775     11
ATOM   2995  H   ASP A 292      -5.041 -10.601   4.411  1.00 36.55           H  
ATOM   2996  HA  ASP A 292      -3.080 -10.502   2.357  1.00 39.33           H  
ATOM   2997  HB3 ASP A 292      -1.578 -11.463   4.335  1.00 46.46           H  
ATOM   2998  HB2 ASP A 292      -3.013 -11.282   5.296  1.00 46.46           H  
ATOM   2999  N   SER A 293      -4.183 -13.477   2.951  1.00 41.73           N  
ANISOU 2999  N   SER A 293     4255   6026   5574    121    402   -192
ATOM   3000  CA  SER A 293      -4.227 -14.821   2.367  1.00 37.95           C  
ANISOU 3000  CA  SER A 293     3689   5483   5247     -6    355   -257
ATOM   3001  C   SER A 293      -4.447 -14.807   0.838  1.00 38.65           C  
ANISOU 3001  C   SER A 293     3793   5588   5303     29    146   -235
ATOM   3002  O   SER A 293      -3.826 -15.607   0.138  1.00 38.49           O  
ANISOU 3002  O   SER A 293     3825   5510   5290    -57     99   -274
ATOM   3003  CB  SER A 293      -5.268 -15.678   3.117  1.00 38.28           C  
ANISOU 3003  CB  SER A 293     3469   5519   5556    -80    399   -306
ATOM   3004  OG  SER A 293      -6.596 -15.238   2.905  1.00 44.95           O  
ANISOU 3004  OG  SER A 293     4164   6442   6474     16    311   -263
ATOM   3005  H   SER A 293      -4.966 -13.215   3.533  1.00 41.73           H  
ATOM   3006  HA  SER A 293      -3.250 -15.276   2.544  1.00 37.95           H  
ATOM   3007  HB3 SER A 293      -5.063 -15.675   4.188  1.00 38.28           H  
ATOM   3008  HB2 SER A 293      -5.200 -16.716   2.791  1.00 38.28           H  
ATOM   3009  HG  SER A 293      -6.855 -14.677   3.645  1.00 44.95           H  
ATOM   3010  N   LEU A 294      -5.277 -13.865   0.354  1.00 39.28           N  
ANISOU 3010  N   LEU A 294     3827   5746   5350    153     19   -173
ATOM   3011  CA  LEU A 294      -5.560 -13.658  -1.065  1.00 38.24           C  
ANISOU 3011  CA  LEU A 294     3719   5636   5175    197   -182   -146
ATOM   3012  C   LEU A 294      -4.534 -12.741  -1.755  1.00 42.63           C  
ANISOU 3012  C   LEU A 294     4541   6190   5466    263   -221   -100
ATOM   3013  O   LEU A 294      -4.370 -12.884  -2.965  1.00 43.54           O  
ANISOU 3013  O   LEU A 294     4728   6282   5532    246   -345   -105
ATOM   3014  CB  LEU A 294      -6.997 -13.122  -1.242  1.00 37.69           C  
ANISOU 3014  CB  LEU A 294     3491   5651   5177    304   -305    -97
ATOM   3015  CG  LEU A 294      -8.113 -14.129  -0.882  1.00 37.15           C  
ANISOU 3015  CG  LEU A 294     3149   5586   5381    238   -338   -140
ATOM   3016  CD1 LEU A 294      -9.497 -13.446  -0.893  1.00 36.41           C  
ANISOU 3016  CD1 LEU A 294     2922   5580   5331    359   -462    -83
ATOM   3017  CD2 LEU A 294      -8.079 -15.389  -1.778  1.00 41.18           C  
ANISOU 3017  CD2 LEU A 294     3607   6041   5997    127   -429   -195
ATOM   3018  H   LEU A 294      -5.738 -13.237   0.996  1.00 39.28           H  
ATOM   3019  HA  LEU A 294      -5.492 -14.621  -1.572  1.00 38.24           H  
ATOM   3020  HB3 LEU A 294      -7.148 -12.810  -2.277  1.00 37.69           H  
ATOM   3021  HB2 LEU A 294      -7.104 -12.224  -0.633  1.00 37.69           H  
ATOM   3022  HG  LEU A 294      -7.940 -14.458   0.144  1.00 37.15           H  
ATOM   3023 HD11 LEU A 294      -9.990 -13.557   0.073  1.00 36.41           H  
ATOM   3024 HD12 LEU A 294      -9.425 -12.379  -1.095  1.00 36.41           H  
ATOM   3025 HD13 LEU A 294     -10.168 -13.856  -1.648  1.00 36.41           H  
ATOM   3026 HD21 LEU A 294      -9.064 -15.679  -2.142  1.00 41.18           H  
ATOM   3027 HD22 LEU A 294      -7.447 -15.254  -2.655  1.00 41.18           H  
ATOM   3028 HD23 LEU A 294      -7.685 -16.240  -1.222  1.00 41.18           H  
ATOM   3029  N   ARG A 295      -3.818 -11.874  -1.007  1.00 36.50           N  
ANISOU 3029  N   ARG A 295     3915   5437   4518    339   -117    -57
ATOM   3030  CA  ARG A 295      -2.632 -11.158  -1.505  1.00 36.75           C  
ANISOU 3030  CA  ARG A 295     4210   5460   4295    393   -133    -16
ATOM   3031  C   ARG A 295      -1.543 -12.155  -1.942  1.00 37.52           C  
ANISOU 3031  C   ARG A 295     4418   5467   4371    270    -96    -75
ATOM   3032  O   ARG A 295      -1.088 -12.070  -3.080  1.00 39.00           O  
ANISOU 3032  O   ARG A 295     4757   5638   4423    286   -195    -58
ATOM   3033  CB  ARG A 295      -2.038 -10.214  -0.431  1.00 34.91           C  
ANISOU 3033  CB  ARG A 295     4110   5256   3900    469      7     29
ATOM   3034  CG  ARG A 295      -2.767  -8.883  -0.169  1.00 40.18           C  
ANISOU 3034  CG  ARG A 295     4783   6017   4467    629    -70    114
ATOM   3035  CD  ARG A 295      -2.600  -7.883  -1.331  1.00 43.88           C  
ANISOU 3035  CD  ARG A 295     5512   6504   4658    726    -94    181
ATOM   3036  NE  ARG A 295      -2.769  -6.479  -0.902  1.00 40.28           N  
ANISOU 3036  NE  ARG A 295     5128   6102   4076    824      3    237
ATOM   3037  CZ  ARG A 295      -3.862  -5.693  -0.921  1.00 49.55           C  
ANISOU 3037  CZ  ARG A 295     6228   7356   5242    943    -60    298
ATOM   3038  NH1 ARG A 295      -5.062  -6.117  -1.341  1.00 54.63           N  
ANISOU 3038  NH1 ARG A 295     6713   8039   6004    981   -215    310
ATOM   3039  NH2 ARG A 295      -3.743  -4.428  -0.507  1.00 47.01           N1+
ANISOU 3039  NH2 ARG A 295     5993   7078   4790   1026     35    348
ATOM   3040  H   ARG A 295      -4.021 -11.782  -0.021  1.00 36.50           H  
ATOM   3041  HA  ARG A 295      -2.918 -10.571  -2.380  1.00 36.75           H  
ATOM   3042  HB3 ARG A 295      -1.020  -9.948  -0.718  1.00 34.91           H  
ATOM   3043  HB2 ARG A 295      -1.917 -10.755   0.503  1.00 34.91           H  
ATOM   3044  HG3 ARG A 295      -2.449  -8.448   0.779  1.00 40.18           H  
ATOM   3045  HG2 ARG A 295      -3.827  -9.114  -0.051  1.00 40.18           H  
ATOM   3046  HD3 ARG A 295      -3.380  -8.084  -2.064  1.00 43.88           H  
ATOM   3047  HD2 ARG A 295      -1.658  -8.019  -1.864  1.00 43.88           H  
ATOM   3048  HE  ARG A 295      -1.925  -6.064  -0.531  1.00 40.28           H  
ATOM   3049 HH12 ARG A 295      -5.858  -5.495  -1.358  1.00 54.63           H  
ATOM   3050 HH11 ARG A 295      -5.162  -7.055  -1.700  1.00 54.63           H  
ATOM   3051 HH22 ARG A 295      -4.525  -3.795  -0.576  1.00 47.01           H  
ATOM   3052 HH21 ARG A 295      -2.860  -4.074  -0.157  1.00 47.01           H  
ATOM   3053  N   ILE A 296      -1.182 -13.086  -1.038  1.00 39.55           N  
ANISOU 3053  N   ILE A 296     4599   5663   4764    144     45   -145
ATOM   3054  CA  ILE A 296      -0.157 -14.117  -1.234  1.00 39.24           C  
ANISOU 3054  CA  ILE A 296     4661   5536   4714     21     93   -203
ATOM   3055  C   ILE A 296      -0.486 -15.110  -2.366  1.00 44.39           C  
ANISOU 3055  C   ILE A 296     5226   6162   5478    -41    -69   -237
ATOM   3056  O   ILE A 296       0.431 -15.494  -3.090  1.00 50.02           O  
ANISOU 3056  O   ILE A 296     6089   6839   6079    -60   -141   -240
ATOM   3057  CB  ILE A 296       0.128 -14.901   0.087  1.00 38.08           C  
ANISOU 3057  CB  ILE A 296     4444   5333   4693    -95    287   -268
ATOM   3058  CG1 ILE A 296       0.783 -13.971   1.130  1.00 36.97           C  
ANISOU 3058  CG1 ILE A 296     4446   5205   4396    -42    452   -237
ATOM   3059  CG2 ILE A 296       0.987 -16.179  -0.070  1.00 39.46           C  
ANISOU 3059  CG2 ILE A 296     4667   5414   4913   -236    311   -337
ATOM   3060  CD1 ILE A 296       0.799 -14.534   2.561  1.00 39.60           C  
ANISOU 3060  CD1 ILE A 296     4728   5485   4834   -148    650   -296
ATOM   3061  H   ILE A 296      -1.623 -13.080  -0.128  1.00 39.55           H  
ATOM   3062  HA  ILE A 296       0.760 -13.597  -1.522  1.00 39.24           H  
ATOM   3063  HB  ILE A 296      -0.838 -15.210   0.491  1.00 38.08           H  
ATOM   3064 HG13 ILE A 296       0.260 -13.016   1.146  1.00 36.97           H  
ATOM   3065 HG12 ILE A 296       1.803 -13.740   0.823  1.00 36.97           H  
ATOM   3066 HG21 ILE A 296       1.211 -16.634   0.894  1.00 39.46           H  
ATOM   3067 HG22 ILE A 296       0.482 -16.948  -0.654  1.00 39.46           H  
ATOM   3068 HG23 ILE A 296       1.938 -15.954  -0.555  1.00 39.46           H  
ATOM   3069 HD11 ILE A 296       0.592 -13.755   3.294  1.00 39.60           H  
ATOM   3070 HD12 ILE A 296       0.050 -15.315   2.703  1.00 39.60           H  
ATOM   3071 HD13 ILE A 296       1.774 -14.959   2.803  1.00 39.60           H  
ATOM   3072  N   GLN A 297      -1.771 -15.480  -2.519  1.00 42.59           N  
ANISOU 3072  N   GLN A 297     4753   5952   5476    -76   -124   -263
ATOM   3073  CA  GLN A 297      -2.257 -16.369  -3.581  1.00 40.41           C  
ANISOU 3073  CA  GLN A 297     4374   5661   5320   -131   -283   -293
ATOM   3074  C   GLN A 297      -1.990 -15.820  -4.994  1.00 40.04           C  
ANISOU 3074  C   GLN A 297     4474   5641   5098    -41   -452   -242
ATOM   3075  O   GLN A 297      -1.520 -16.567  -5.851  1.00 42.47           O  
ANISOU 3075  O   GLN A 297     4844   5903   5389   -102   -540   -270
ATOM   3076  CB  GLN A 297      -3.752 -16.681  -3.346  1.00 46.60           C  
ANISOU 3076  CB  GLN A 297     4885   6492   6330   -126   -343   -300
ATOM   3077  CG  GLN A 297      -4.397 -17.594  -4.413  1.00 52.34           C  
ANISOU 3077  CG  GLN A 297     5503   7225   7157   -146   -533   -312
ATOM   3078  CD  GLN A 297      -5.856 -17.947  -4.110  1.00 45.97           C  
ANISOU 3078  CD  GLN A 297     4417   6456   6595   -163   -573   -328
ATOM   3079  OE1 GLN A 297      -6.273 -17.995  -2.955  1.00 46.56           O  
ANISOU 3079  OE1 GLN A 297     4372   6535   6783   -184   -445   -343
ATOM   3080  NE2 GLN A 297      -6.636 -18.230  -5.155  1.00 50.72           N  
ANISOU 3080  NE2 GLN A 297     4912   7083   7276   -152   -751   -324
ATOM   3081  H   GLN A 297      -2.469 -15.129  -1.878  1.00 42.59           H  
ATOM   3082  HA  GLN A 297      -1.706 -17.307  -3.488  1.00 40.41           H  
ATOM   3083  HB3 GLN A 297      -4.313 -15.746  -3.293  1.00 46.60           H  
ATOM   3084  HB2 GLN A 297      -3.852 -17.148  -2.364  1.00 46.60           H  
ATOM   3085  HG3 GLN A 297      -3.833 -18.524  -4.493  1.00 52.34           H  
ATOM   3086  HG2 GLN A 297      -4.362 -17.119  -5.394  1.00 52.34           H  
ATOM   3087 HE22 GLN A 297      -7.602 -18.482  -5.007  1.00 50.72           H  
ATOM   3088 HE21 GLN A 297      -6.269 -18.202  -6.095  1.00 50.72           H  
ATOM   3089  N   LEU A 298      -2.257 -14.519  -5.186  1.00 40.25           N  
ANISOU 3089  N   LEU A 298     4559   5743   4991    105   -502   -165
ATOM   3090  CA  LEU A 298      -2.013 -13.798  -6.435  1.00 42.49           C  
ANISOU 3090  CA  LEU A 298     4995   6055   5094    201   -656   -109
ATOM   3091  C   LEU A 298      -0.512 -13.515  -6.654  1.00 42.96           C  
ANISOU 3091  C   LEU A 298     5321   6060   4941    182   -598   -108
ATOM   3092  O   LEU A 298      -0.068 -13.540  -7.800  1.00 43.23           O  
ANISOU 3092  O   LEU A 298     5484   6086   4855    210   -722    -89
ATOM   3093  CB  LEU A 298      -2.858 -12.503  -6.450  1.00 39.95           C  
ANISOU 3093  CB  LEU A 298     4675   5827   4679    363   -707    -25
ATOM   3094  CG  LEU A 298      -4.382 -12.740  -6.299  1.00 38.85           C  
ANISOU 3094  CG  LEU A 298     4281   5750   4732    401   -789    -16
ATOM   3095  CD1 LEU A 298      -5.132 -11.413  -6.061  1.00 40.84           C  
ANISOU 3095  CD1 LEU A 298     4548   6089   4881    557   -810     66
ATOM   3096  CD2 LEU A 298      -4.973 -13.554  -7.467  1.00 40.46           C  
ANISOU 3096  CD2 LEU A 298     4392   5956   5026    380   -980    -30
ATOM   3097  H   LEU A 298      -2.638 -13.972  -4.425  1.00 40.25           H  
ATOM   3098  HA  LEU A 298      -2.342 -14.430  -7.262  1.00 42.49           H  
ATOM   3099  HB3 LEU A 298      -2.667 -11.947  -7.369  1.00 39.95           H  
ATOM   3100  HB2 LEU A 298      -2.522 -11.858  -5.636  1.00 39.95           H  
ATOM   3101  HG  LEU A 298      -4.561 -13.341  -5.411  1.00 38.85           H  
ATOM   3102 HD11 LEU A 298      -6.090 -11.376  -6.574  1.00 40.84           H  
ATOM   3103 HD12 LEU A 298      -5.343 -11.274  -5.001  1.00 40.84           H  
ATOM   3104 HD13 LEU A 298      -4.549 -10.552  -6.390  1.00 40.84           H  
ATOM   3105 HD21 LEU A 298      -6.017 -13.309  -7.662  1.00 40.46           H  
ATOM   3106 HD22 LEU A 298      -4.421 -13.402  -8.393  1.00 40.46           H  
ATOM   3107 HD23 LEU A 298      -4.943 -14.620  -7.241  1.00 40.46           H  
ATOM   3108  N   LEU A 299       0.246 -13.305  -5.560  1.00 46.76           N  
ANISOU 3108  N   LEU A 299     5892   6503   5370    139   -411   -127
ATOM   3109  CA  LEU A 299       1.698 -13.084  -5.563  1.00 48.96           C  
ANISOU 3109  CA  LEU A 299     6424   6729   5449    120   -346   -126
ATOM   3110  C   LEU A 299       2.516 -14.352  -5.901  1.00 46.02           C  
ANISOU 3110  C   LEU A 299     6068   6264   5155    -33   -327   -204
ATOM   3111  O   LEU A 299       3.660 -14.220  -6.328  1.00 48.72           O  
ANISOU 3111  O   LEU A 299     6616   6558   5338    -51   -320   -205
ATOM   3112  CB  LEU A 299       2.134 -12.501  -4.193  1.00 45.86           C  
ANISOU 3112  CB  LEU A 299     6135   6337   4952    143   -152   -109
ATOM   3113  CG  LEU A 299       3.249 -11.434  -4.276  1.00 54.31           C  
ANISOU 3113  CG  LEU A 299     7487   7406   5744    217   -124    -56
ATOM   3114  CD1 LEU A 299       2.726 -10.116  -4.895  1.00 46.34           C  
ANISOU 3114  CD1 LEU A 299     6521   6489   4597    386   -198     36
ATOM   3115  CD2 LEU A 299       3.903 -11.189  -2.897  1.00 45.02           C  
ANISOU 3115  CD2 LEU A 299     6432   6180   4492    162     83    -79
ATOM   3116  H   LEU A 299      -0.197 -13.295  -4.651  1.00 46.76           H  
ATOM   3117  HA  LEU A 299       1.901 -12.350  -6.345  1.00 48.96           H  
ATOM   3118  HB3 LEU A 299       2.443 -13.319  -3.539  1.00 45.86           H  
ATOM   3119  HB2 LEU A 299       1.291 -12.043  -3.682  1.00 45.86           H  
ATOM   3120  HG  LEU A 299       4.038 -11.827  -4.917  1.00 54.31           H  
ATOM   3121 HD11 LEU A 299       3.245  -9.241  -4.504  1.00 46.34           H  
ATOM   3122 HD12 LEU A 299       2.855 -10.102  -5.976  1.00 46.34           H  
ATOM   3123 HD13 LEU A 299       1.663  -9.974  -4.703  1.00 46.34           H  
ATOM   3124 HD21 LEU A 299       4.980 -11.358  -2.943  1.00 45.02           H  
ATOM   3125 HD22 LEU A 299       3.754 -10.171  -2.537  1.00 45.02           H  
ATOM   3126 HD23 LEU A 299       3.507 -11.851  -2.128  1.00 45.02           H  
ATOM   3127  N   LYS A 300       1.935 -15.549  -5.708  1.00 41.13           N  
ANISOU 3127  N   LYS A 300     5236   5616   4776   -142   -316   -269
ATOM   3128  CA  LYS A 300       2.551 -16.839  -6.037  1.00 46.19           C  
ANISOU 3128  CA  LYS A 300     5872   6170   5508   -290   -306   -344
ATOM   3129  C   LYS A 300       2.433 -17.219  -7.525  1.00 44.83           C  
ANISOU 3129  C   LYS A 300     5707   5991   5335   -298   -503   -348
ATOM   3130  O   LYS A 300       3.256 -18.002  -7.998  1.00 43.87           O  
ANISOU 3130  O   LYS A 300     5641   5796   5231   -406   -510   -401
ATOM   3131  CB  LYS A 300       1.956 -17.932  -5.125  1.00 46.13           C  
ANISOU 3131  CB  LYS A 300     5630   6137   5760   -402   -221   -409
ATOM   3132  CG  LYS A 300       2.602 -17.962  -3.729  1.00 46.19           C  
ANISOU 3132  CG  LYS A 300     5653   6125   5773   -432     -5   -425
ATOM   3133  CD  LYS A 300       1.913 -18.952  -2.776  1.00 43.58           C  
ANISOU 3133  CD  LYS A 300     5117   5751   5691   -564     86   -498
ATOM   3134  CE  LYS A 300       2.699 -19.148  -1.469  1.00 51.59           C  
ANISOU 3134  CE  LYS A 300     6197   6723   6682   -615    307   -523
ATOM   3135  NZ  LYS A 300       2.003 -20.045  -0.530  1.00 62.17           N1+
ANISOU 3135  NZ  LYS A 300     7358   8010   8254   -753    402   -597
ATOM   3136  H   LYS A 300       1.004 -15.588  -5.317  1.00 41.13           H  
ATOM   3137  HA  LYS A 300       3.619 -16.770  -5.821  1.00 46.19           H  
ATOM   3138  HB3 LYS A 300       2.119 -18.915  -5.570  1.00 46.13           H  
ATOM   3139  HB2 LYS A 300       0.874 -17.814  -5.051  1.00 46.13           H  
ATOM   3140  HG3 LYS A 300       2.597 -16.966  -3.287  1.00 46.19           H  
ATOM   3141  HG2 LYS A 300       3.652 -18.235  -3.836  1.00 46.19           H  
ATOM   3142  HD3 LYS A 300       1.786 -19.911  -3.280  1.00 43.58           H  
ATOM   3143  HD2 LYS A 300       0.909 -18.585  -2.557  1.00 43.58           H  
ATOM   3144  HE3 LYS A 300       2.874 -18.191  -0.977  1.00 51.59           H  
ATOM   3145  HE2 LYS A 300       3.675 -19.580  -1.684  1.00 51.59           H  
ATOM   3146  HZ1 LYS A 300       1.867 -20.947  -0.964  1.00 62.17           H  
ATOM   3147  HZ2 LYS A 300       2.564 -20.158   0.303  1.00 62.17           H  
ATOM   3148  HZ3 LYS A 300       1.107 -19.651  -0.282  1.00 62.17           H  
ATOM   3149  N   ILE A 301       1.439 -16.659  -8.236  1.00 47.18           N  
ANISOU 3149  N   ILE A 301     5952   6364   5612   -185   -662   -293
ATOM   3150  CA  ILE A 301       1.215 -16.875  -9.668  1.00 46.46           C  
ANISOU 3150  CA  ILE A 301     5867   6274   5513   -180   -857   -291
ATOM   3151  C   ILE A 301       2.200 -16.013 -10.490  1.00 50.75           C  
ANISOU 3151  C   ILE A 301     6684   6800   5798   -122   -899   -252
ATOM   3152  O   ILE A 301       2.383 -14.843 -10.156  1.00 50.52           O  
ANISOU 3152  O   ILE A 301     6812   6799   5583    -25   -833   -196
ATOM   3153  CB  ILE A 301      -0.245 -16.485 -10.061  1.00 46.01           C  
ANISOU 3153  CB  ILE A 301     5641   6305   5536    -78  -1007   -246
ATOM   3154  CG1 ILE A 301      -1.296 -17.324  -9.295  1.00 42.76           C  
ANISOU 3154  CG1 ILE A 301     4955   5907   5383   -138   -961   -284
ATOM   3155  CG2 ILE A 301      -0.530 -16.577 -11.573  1.00 53.62           C  
ANISOU 3155  CG2 ILE A 301     6618   7275   6482    -65  -1213   -240
ATOM   3156  CD1 ILE A 301      -2.713 -16.727  -9.330  1.00 44.43           C  
ANISOU 3156  CD1 ILE A 301     4998   6210   5675    -31  -1079   -236
ATOM   3157  H   ILE A 301       0.813 -16.009  -7.784  1.00 47.18           H  
ATOM   3158  HA  ILE A 301       1.376 -17.929  -9.901  1.00 46.46           H  
ATOM   3159  HB  ILE A 301      -0.389 -15.442  -9.772  1.00 46.01           H  
ATOM   3160 HG13 ILE A 301      -1.012 -17.440  -8.251  1.00 42.76           H  
ATOM   3161 HG12 ILE A 301      -1.319 -18.336  -9.701  1.00 42.76           H  
ATOM   3162 HG21 ILE A 301      -1.557 -16.294 -11.798  1.00 53.62           H  
ATOM   3163 HG22 ILE A 301       0.105 -15.909 -12.147  1.00 53.62           H  
ATOM   3164 HG23 ILE A 301      -0.375 -17.589 -11.947  1.00 53.62           H  
ATOM   3165 HD11 ILE A 301      -3.288 -17.040  -8.458  1.00 44.43           H  
ATOM   3166 HD12 ILE A 301      -2.691 -15.637  -9.331  1.00 44.43           H  
ATOM   3167 HD13 ILE A 301      -3.257 -17.051 -10.218  1.00 44.43           H  
ATOM   3168  N   ASP A 302       2.790 -16.596 -11.550  1.00 49.76           N  
ANISOU 3168  N   ASP A 302     6618   6630   5657   -179  -1012   -281
ATOM   3169  CA  ASP A 302       3.702 -15.918 -12.485  1.00 50.66           C  
ANISOU 3169  CA  ASP A 302     6990   6723   5534   -132  -1062   -248
ATOM   3170  C   ASP A 302       2.950 -15.171 -13.601  1.00 49.83           C  
ANISOU 3170  C   ASP A 302     6910   6676   5348    -22  -1269   -193
ATOM   3171  O   ASP A 302       3.219 -13.987 -13.808  1.00 52.23           O  
ANISOU 3171  O   ASP A 302     7418   6998   5429     78  -1304   -134
ATOM   3172  CB  ASP A 302       4.749 -16.874 -13.117  1.00 61.49           C  
ANISOU 3172  CB  ASP A 302     8453   7996   6914   -274  -1032   -318
ATOM   3173  CG  ASP A 302       5.677 -17.611 -12.134  1.00 66.58           C  
ANISOU 3173  CG  ASP A 302     9227   8581   7490   -336   -824   -343
ATOM   3174  OD1 ASP A 302       6.052 -17.012 -11.102  1.00 59.73           O  
ANISOU 3174  OD1 ASP A 302     8526   7737   6431   -243   -748   -287
ATOM   3175  OD2 ASP A 302       6.124 -18.720 -12.502  1.00 72.68           O1-
ANISOU 3175  OD2 ASP A 302     9931   9284   8399   -477   -735   -416
ATOM   3176  H   ASP A 302       2.606 -17.570 -11.744  1.00 49.76           H  
ATOM   3177  HA  ASP A 302       4.253 -15.155 -11.933  1.00 50.66           H  
ATOM   3178  HB3 ASP A 302       5.388 -16.318 -13.805  1.00 61.49           H  
ATOM   3179  HB2 ASP A 302       4.228 -17.627 -13.712  1.00 61.49           H  
ATOM   3180  N   SER A 303       2.037 -15.869 -14.302  1.00 51.97           N  
ANISOU 3180  N   SER A 303     6978   6977   5791    -34  -1406   -209
ATOM   3181  CA  SER A 303       1.311 -15.353 -15.467  1.00 56.06           C  
ANISOU 3181  CA  SER A 303     7497   7556   6249     73  -1606   -156
ATOM   3182  C   SER A 303       0.225 -14.334 -15.084  1.00 51.46           C  
ANISOU 3182  C   SER A 303     6831   7069   5653    216  -1625    -84
ATOM   3183  O   SER A 303      -0.538 -14.571 -14.147  1.00 53.34           O  
ANISOU 3183  O   SER A 303     6889   7332   6044    202  -1544    -96
ATOM   3184  CB  SER A 303       0.694 -16.542 -16.233  1.00 53.34           C  
ANISOU 3184  CB  SER A 303     6971   7200   6094     -7  -1749   -206
ATOM   3185  OG  SER A 303       0.032 -16.135 -17.418  1.00 54.46           O  
ANISOU 3185  OG  SER A 303     7102   7406   6185    101  -1941   -154
ATOM   3186  H   SER A 303       1.862 -16.833 -14.061  1.00 51.97           H  
ATOM   3187  HA  SER A 303       2.037 -14.865 -16.121  1.00 56.06           H  
ATOM   3188  HB3 SER A 303      -0.029 -17.057 -15.603  1.00 53.34           H  
ATOM   3189  HB2 SER A 303       1.463 -17.268 -16.498  1.00 53.34           H  
ATOM   3190  HG  SER A 303       0.695 -15.951 -18.090  1.00 54.46           H  
ATOM   3191  N   ALA A 304       0.135 -13.248 -15.868  1.00 47.59           N  
ANISOU 3191  N   ALA A 304     6475   6630   4976    354  -1731     -9
ATOM   3192  CA  ALA A 304      -0.919 -12.239 -15.761  1.00 44.31           C  
ANISOU 3192  CA  ALA A 304     5980   6308   4546    496  -1771     64
ATOM   3193  C   ALA A 304      -2.324 -12.778 -16.066  1.00 49.25           C  
ANISOU 3193  C   ALA A 304     6351   6982   5378    501  -1905     54
ATOM   3194  O   ALA A 304      -3.270 -12.356 -15.409  1.00 52.59           O  
ANISOU 3194  O   ALA A 304     6627   7470   5883    571  -1894     86
ATOM   3195  CB  ALA A 304      -0.587 -11.067 -16.692  1.00 45.10           C  
ANISOU 3195  CB  ALA A 304     6290   6451   4396    643  -1857    148
ATOM   3196  H   ALA A 304       0.797 -13.122 -16.621  1.00 47.59           H  
ATOM   3197  HA  ALA A 304      -0.929 -11.867 -14.736  1.00 44.31           H  
ATOM   3198  HB1 ALA A 304      -1.346 -10.288 -16.623  1.00 45.10           H  
ATOM   3199  HB2 ALA A 304       0.369 -10.621 -16.426  1.00 45.10           H  
ATOM   3200  HB3 ALA A 304      -0.528 -11.381 -17.735  1.00 45.10           H  
ATOM   3201  N   ILE A 305      -2.431 -13.713 -17.026  1.00 50.61           N  
ANISOU 3201  N   ILE A 305     6471   7125   5635    429  -2033     12
ATOM   3202  CA  ILE A 305      -3.690 -14.307 -17.483  1.00 52.46           C  
ANISOU 3202  CA  ILE A 305     6465   7406   6060    433  -2168      3
ATOM   3203  C   ILE A 305      -4.355 -15.160 -16.379  1.00 54.37           C  
ANISOU 3203  C   ILE A 305     6475   7641   6542    342  -2059    -49
ATOM   3204  O   ILE A 305      -5.557 -15.019 -16.154  1.00 57.43           O  
ANISOU 3204  O   ILE A 305     6675   8094   7052    399  -2090    -25
ATOM   3205  CB  ILE A 305      -3.486 -15.197 -18.748  1.00  0.00           C  
ATOM   3206  CG1 ILE A 305      -2.694 -14.447 -19.851  1.00  0.00           C  
ATOM   3207  CG2 ILE A 305      -4.822 -15.747 -19.303  1.00  0.00           C  
ATOM   3208  CD1 ILE A 305      -2.437 -15.271 -21.120  1.00  0.00           C  
ATOM   3209  H   ILE A 305      -1.596 -14.032 -17.497  1.00 50.61           H  
ATOM   3210  HA  ILE A 305      -4.370 -13.490 -17.737  1.00 52.46           H  
ATOM   3211  HB  ILE A 305      -2.879 -16.057 -18.460  1.00  0.00           H  
ATOM   3212 HG13 ILE A 305      -1.724 -14.128 -19.470  1.00  0.00           H  
ATOM   3213 HG12 ILE A 305      -3.212 -13.528 -20.123  1.00  0.00           H  
ATOM   3214 HG21 ILE A 305      -4.667 -16.405 -20.158  1.00  0.00           H  
ATOM   3215 HG22 ILE A 305      -5.363 -16.336 -18.566  1.00  0.00           H  
ATOM   3216 HG23 ILE A 305      -5.483 -14.942 -19.619  1.00  0.00           H  
ATOM   3217 HD11 ILE A 305      -1.608 -14.853 -21.689  1.00  0.00           H  
ATOM   3218 HD12 ILE A 305      -2.186 -16.305 -20.883  1.00  0.00           H  
ATOM   3219 HD13 ILE A 305      -3.309 -15.274 -21.774  1.00  0.00           H  
ATOM   3220  N   GLN A 306      -3.547 -15.984 -15.688  1.00 52.70           N  
ANISOU 3220  N   GLN A 306     6271   7350   6402    200  -1929   -120
ATOM   3221  CA  GLN A 306      -3.952 -16.787 -14.531  1.00 54.23           C  
ANISOU 3221  CA  GLN A 306     6250   7533   6821    109  -1818   -170
ATOM   3222  C   GLN A 306      -4.344 -15.936 -13.310  1.00 52.44           C  
ANISOU 3222  C   GLN A 306     6005   7345   6573    179  -1674   -134
ATOM   3223  O   GLN A 306      -5.302 -16.280 -12.618  1.00 64.64           O  
ANISOU 3223  O   GLN A 306     7362   8896   8304    128  -1586   -164
ATOM   3224  CB  GLN A 306      -2.811 -17.755 -14.154  1.00 59.16           C  
ANISOU 3224  CB  GLN A 306     6901   8061   7518    -58  -1708   -253
ATOM   3225  CG  GLN A 306      -2.589 -18.891 -15.167  1.00 69.25           C  
ANISOU 3225  CG  GLN A 306     8286   9282   8743   -128  -1814   -287
ATOM   3226  CD  GLN A 306      -1.436 -19.800 -14.735  1.00 91.91           C  
ANISOU 3226  CD  GLN A 306    11238  12054  11628   -276  -1677   -358
ATOM   3227  OE1 GLN A 306      -0.283 -19.557 -15.080  1.00 97.81           O  
ANISOU 3227  OE1 GLN A 306    11926  12777  12461   -336  -1510   -387
ATOM   3228  NE2 GLN A 306      -1.740 -20.850 -13.970  1.00 86.92           N  
ANISOU 3228  NE2 GLN A 306    10746  11366  10914   -333  -1744   -384
ATOM   3229  H   GLN A 306      -2.568 -16.029 -15.936  1.00 52.70           H  
ATOM   3230  HA  GLN A 306      -4.827 -17.373 -14.817  1.00 54.23           H  
ATOM   3231  HB3 GLN A 306      -3.018 -18.197 -13.177  1.00 59.16           H  
ATOM   3232  HB2 GLN A 306      -1.886 -17.190 -14.036  1.00 59.16           H  
ATOM   3233  HG3 GLN A 306      -2.356 -18.481 -16.150  1.00 69.25           H  
ATOM   3234  HG2 GLN A 306      -3.498 -19.482 -15.282  1.00 69.25           H  
ATOM   3235 HE22 GLN A 306      -1.009 -21.475 -13.661  1.00 86.92           H  
ATOM   3236 HE21 GLN A 306      -2.694 -21.027 -13.691  1.00 86.92           H  
ATOM   3237  N   ARG A 307      -3.596 -14.843 -13.084  1.00 51.09           N  
ANISOU 3237  N   ARG A 307     6030   7200   6180    291  -1641    -70
ATOM   3238  CA  ARG A 307      -3.787 -13.901 -11.984  1.00 47.27           C  
ANISOU 3238  CA  ARG A 307     5546   6760   5656    368  -1512    -29
ATOM   3239  C   ARG A 307      -5.076 -13.068 -12.129  1.00 49.98           C  
ANISOU 3239  C   ARG A 307     5779   7200   6013    509  -1619     40
ATOM   3240  O   ARG A 307      -5.783 -12.904 -11.137  1.00 53.21           O  
ANISOU 3240  O   ARG A 307     6015   7647   6554    525  -1559     43
ATOM   3241  CB  ARG A 307      -2.501 -13.059 -11.843  1.00 46.23           C  
ANISOU 3241  CB  ARG A 307     5685   6605   5274    413  -1417      5
ATOM   3242  CG  ARG A 307      -2.522 -11.980 -10.743  1.00 42.77           C  
ANISOU 3242  CG  ARG A 307     5268   6194   4789    463  -1251     34
ATOM   3243  CD  ARG A 307      -1.142 -11.394 -10.382  1.00 45.10           C  
ANISOU 3243  CD  ARG A 307     5804   6431   4900    432  -1115     29
ATOM   3244  NE  ARG A 307      -0.402 -10.866 -11.541  1.00 44.29           N  
ANISOU 3244  NE  ARG A 307     5910   6312   4607    470  -1221     57
ATOM   3245  CZ  ARG A 307       0.662 -11.403 -12.168  1.00 48.20           C  
ANISOU 3245  CZ  ARG A 307     6585   6732   4995    395  -1164     25
ATOM   3246  NH1 ARG A 307       1.211 -12.559 -11.780  1.00 51.49           N  
ANISOU 3246  NH1 ARG A 307     7003   7083   5479    276  -1001    -37
ATOM   3247  NH2 ARG A 307       1.196 -10.765 -13.217  1.00 46.25           N1+
ANISOU 3247  NH2 ARG A 307     6522   6476   4574    442  -1271     55
ATOM   3248  H   ARG A 307      -2.823 -14.642 -13.704  1.00 51.09           H  
ATOM   3249  HA  ARG A 307      -3.896 -14.486 -11.070  1.00 47.27           H  
ATOM   3250  HB3 ARG A 307      -2.294 -12.571 -12.797  1.00 46.23           H  
ATOM   3251  HB2 ARG A 307      -1.662 -13.732 -11.663  1.00 46.23           H  
ATOM   3252  HG3 ARG A 307      -2.867 -12.498  -9.849  1.00 42.77           H  
ATOM   3253  HG2 ARG A 307      -3.253 -11.194 -10.926  1.00 42.77           H  
ATOM   3254  HD3 ARG A 307      -0.559 -12.054  -9.745  1.00 45.10           H  
ATOM   3255  HD2 ARG A 307      -1.324 -10.501  -9.783  1.00 45.10           H  
ATOM   3256  HE  ARG A 307      -0.773 -10.009 -11.936  1.00 44.29           H  
ATOM   3257 HH12 ARG A 307       2.013 -12.935 -12.269  1.00 51.49           H  
ATOM   3258 HH11 ARG A 307       0.861 -13.048 -10.968  1.00 51.49           H  
ATOM   3259 HH22 ARG A 307       2.017 -11.133 -13.677  1.00 46.25           H  
ATOM   3260 HH21 ARG A 307       0.807  -9.882 -13.519  1.00 46.25           H  
ATOM   3261  N   LEU A 308      -5.386 -12.616 -13.359  1.00 50.65           N  
ANISOU 3261  N   LEU A 308     5958   7323   5962    611  -1780     95
ATOM   3262  CA  LEU A 308      -6.629 -11.921 -13.716  1.00 48.29           C  
ANISOU 3262  CA  LEU A 308     5553   7116   5679    746  -1897    160
ATOM   3263  C   LEU A 308      -7.878 -12.804 -13.562  1.00 49.98           C  
ANISOU 3263  C   LEU A 308     5481   7354   6155    698  -1952    125
ATOM   3264  O   LEU A 308      -8.914 -12.301 -13.130  1.00 52.35           O  
ANISOU 3264  O   LEU A 308     5641   7723   6526    783  -1969    164
ATOM   3265  CB  LEU A 308      -6.544 -11.402 -15.170  1.00 49.33           C  
ANISOU 3265  CB  LEU A 308     5823   7275   5645    842  -2074    214
ATOM   3266  CG  LEU A 308      -5.622 -10.186 -15.375  1.00 40.69           C  
ANISOU 3266  CG  LEU A 308     5012   6169   4279    911  -2026    262
ATOM   3267  CD1 LEU A 308      -5.214 -10.007 -16.851  1.00 43.12           C  
ANISOU 3267  CD1 LEU A 308     5456   6481   4446    966  -2160    312
ATOM   3268  CD2 LEU A 308      -6.234  -8.896 -14.803  1.00 50.00           C  
ANISOU 3268  CD2 LEU A 308     6218   7408   5372   1025  -1931    327
ATOM   3269  H   LEU A 308      -4.740 -12.778 -14.121  1.00 50.65           H  
ATOM   3270  HA  LEU A 308      -6.746 -11.081 -13.031  1.00 48.29           H  
ATOM   3271  HB3 LEU A 308      -7.535 -11.134 -15.536  1.00 49.33           H  
ATOM   3272  HB2 LEU A 308      -6.209 -12.224 -15.806  1.00 49.33           H  
ATOM   3273  HG  LEU A 308      -4.717 -10.385 -14.810  1.00 40.69           H  
ATOM   3274 HD11 LEU A 308      -5.310  -8.973 -17.183  1.00 43.12           H  
ATOM   3275 HD12 LEU A 308      -4.171 -10.286 -17.003  1.00 43.12           H  
ATOM   3276 HD13 LEU A 308      -5.818 -10.620 -17.521  1.00 43.12           H  
ATOM   3277 HD21 LEU A 308      -5.458  -8.198 -14.497  1.00 50.00           H  
ATOM   3278 HD22 LEU A 308      -6.859  -8.397 -15.544  1.00 50.00           H  
ATOM   3279 HD23 LEU A 308      -6.857  -9.075 -13.929  1.00 50.00           H  
ATOM   3280  N   ARG A 309      -7.754 -14.099 -13.895  1.00 52.27           N  
ANISOU 3280  N   ARG A 309     5680   7588   6594    563  -1978     52
ATOM   3281  CA  ARG A 309      -8.823 -15.091 -13.773  1.00 48.84           C  
ANISOU 3281  CA  ARG A 309     4971   7171   6416    506  -2015     14
ATOM   3282  C   ARG A 309      -9.232 -15.335 -12.308  1.00 51.37           C  
ANISOU 3282  C   ARG A 309     5158   7494   6866    473  -1844     -6
ATOM   3283  O   ARG A 309     -10.426 -15.416 -12.019  1.00 50.41           O  
ANISOU 3283  O   ARG A 309     4865   7435   6854    536  -1861     22
ATOM   3284  CB  ARG A 309      -8.366 -16.394 -14.457  1.00 47.52           C  
ANISOU 3284  CB  ARG A 309     4752   6937   6368    360  -2063    -62
ATOM   3285  CG  ARG A 309      -9.519 -17.333 -14.863  1.00 49.25           C  
ANISOU 3285  CG  ARG A 309     4785   7194   6735    363  -2243    -67
ATOM   3286  CD  ARG A 309      -9.092 -18.777 -15.195  1.00 54.69           C  
ANISOU 3286  CD  ARG A 309     5421   7812   7546    207  -2275   -146
ATOM   3287  NE  ARG A 309      -7.949 -18.882 -16.126  1.00 63.80           N  
ANISOU 3287  NE  ARG A 309     6815   8901   8526    164  -2268   -163
ATOM   3288  CZ  ARG A 309      -7.870 -18.527 -17.423  1.00 63.90           C  
ANISOU 3288  CZ  ARG A 309     6944   8914   8421    198  -2421   -146
ATOM   3289  NH1 ARG A 309      -8.890 -17.963 -18.087  1.00 62.92           N  
ANISOU 3289  NH1 ARG A 309     6716   8851   8339    271  -2597   -114
ATOM   3290  NH2 ARG A 309      -6.722 -18.751 -18.074  1.00 57.25           N1+
ANISOU 3290  NH2 ARG A 309     6329   8010   7414    161  -2395   -160
ATOM   3291  H   ARG A 309      -6.870 -14.436 -14.252  1.00 52.27           H  
ATOM   3292  HA  ARG A 309      -9.684 -14.695 -14.316  1.00 48.84           H  
ATOM   3293  HB3 ARG A 309      -7.652 -16.921 -13.823  1.00 47.52           H  
ATOM   3294  HB2 ARG A 309      -7.823 -16.143 -15.367  1.00 47.52           H  
ATOM   3295  HG3 ARG A 309     -10.153 -16.904 -15.639  1.00 49.25           H  
ATOM   3296  HG2 ARG A 309     -10.163 -17.416 -13.987  1.00 49.25           H  
ATOM   3297  HD3 ARG A 309      -9.918 -19.250 -15.728  1.00 54.69           H  
ATOM   3298  HD2 ARG A 309      -8.946 -19.373 -14.294  1.00 54.69           H  
ATOM   3299  HE  ARG A 309      -7.117 -19.270 -15.707  1.00 63.80           H  
ATOM   3300 HH12 ARG A 309      -8.797 -17.710 -19.060  1.00 62.92           H  
ATOM   3301 HH11 ARG A 309      -9.765 -17.793 -17.612  1.00 62.92           H  
ATOM   3302 HH22 ARG A 309      -6.630 -18.503 -19.049  1.00 57.25           H  
ATOM   3303 HH21 ARG A 309      -5.941 -19.182 -17.602  1.00 57.25           H  
ATOM   3304  N   CYS A 310      -8.225 -15.399 -11.417  1.00 51.31           N  
ANISOU 3304  N   CYS A 310     5229   7417   6848    373  -1677    -53
ATOM   3305  CA  CYS A 310      -8.384 -15.529  -9.968  1.00 51.51           C  
ANISOU 3305  CA  CYS A 310     5143   7441   6988    338  -1506    -74
ATOM   3306  C   CYS A 310      -9.005 -14.269  -9.342  1.00 49.86           C  
ANISOU 3306  C   CYS A 310     4951   7306   6688    482  -1473      0
ATOM   3307  O   CYS A 310      -9.875 -14.407  -8.487  1.00 49.90           O  
ANISOU 3307  O   CYS A 310     4779   7349   6833    499  -1419      3
ATOM   3308  CB  CYS A 310      -7.049 -15.850  -9.270  1.00 49.34           C  
ANISOU 3308  CB  CYS A 310     4998   7083   6665    230  -1331   -124
ATOM   3309  SG  CYS A 310      -6.484 -17.514  -9.717  1.00 74.31           S  
ANISOU 3309  SG  CYS A 310     8078  10154  10001     36  -1322   -223
ATOM   3310  H   CYS A 310      -7.274 -15.324 -11.750  1.00 51.31           H  
ATOM   3311  HA  CYS A 310      -9.074 -16.355  -9.781  1.00 51.51           H  
ATOM   3312  HB3 CYS A 310      -7.156 -15.810  -8.185  1.00 49.34           H  
ATOM   3313  HB2 CYS A 310      -6.278 -15.130  -9.547  1.00 49.34           H  
ATOM   3314  HG  CYS A 310      -6.163 -17.219 -10.981  1.00 74.31           H  
ATOM   3315  N   GLU A 311      -8.574 -13.078  -9.792  1.00 48.42           N  
ANISOU 3315  N   GLU A 311     4982   7147   6269    589  -1506     62
ATOM   3316  CA  GLU A 311      -9.091 -11.776  -9.358  1.00 46.75           C  
ANISOU 3316  CA  GLU A 311     4801   7006   5956    727  -1474    134
ATOM   3317  C   GLU A 311     -10.565 -11.539  -9.711  1.00 49.84           C  
ANISOU 3317  C   GLU A 311     5004   7478   6455    820  -1606    175
ATOM   3318  O   GLU A 311     -11.284 -10.969  -8.892  1.00 52.83           O  
ANISOU 3318  O   GLU A 311     5308   7911   6853    900  -1555    214
ATOM   3319  CB  GLU A 311      -8.213 -10.657  -9.939  1.00 45.59           C  
ANISOU 3319  CB  GLU A 311     4923   6868   5533    823  -1498    194
ATOM   3320  CG  GLU A 311      -6.873 -10.543  -9.198  1.00 49.21           C  
ANISOU 3320  CG  GLU A 311     5578   7252   5866    745  -1353    162
ATOM   3321  CD  GLU A 311      -5.809  -9.755  -9.949  1.00 47.85           C  
ANISOU 3321  CD  GLU A 311     5671   7084   5424    833  -1393    220
ATOM   3322  OE1 GLU A 311      -5.947  -9.260 -11.065  1.00 48.37           O  
ANISOU 3322  OE1 GLU A 311     5766   7210   5402    953  -1540    284
ATOM   3323  OE2 GLU A 311      -4.668  -9.674  -9.213  1.00 41.62           O  
ANISOU 3323  OE2 GLU A 311     5061   6240   4512    785  -1278    202
ATOM   3324  H   GLU A 311      -7.846 -13.050 -10.493  1.00 48.42           H  
ATOM   3325  HA  GLU A 311      -9.021 -11.732  -8.270  1.00 46.75           H  
ATOM   3326  HB3 GLU A 311      -8.733  -9.702  -9.865  1.00 45.59           H  
ATOM   3327  HB2 GLU A 311      -8.058 -10.828 -11.005  1.00 45.59           H  
ATOM   3328  HG3 GLU A 311      -6.463 -11.533  -9.011  1.00 49.21           H  
ATOM   3329  HG2 GLU A 311      -7.036 -10.080  -8.226  1.00 49.21           H  
ATOM   3330  HE2 GLU A 311      -3.997  -9.133  -9.646  1.00 41.62           H  
ATOM   3331  N   LEU A 312     -10.987 -12.002 -10.900  1.00 51.03           N  
ANISOU 3331  N   LEU A 312     5075   7638   6676    813  -1776    168
ATOM   3332  CA  LEU A 312     -12.372 -11.939 -11.363  1.00 53.92           C  
ANISOU 3332  CA  LEU A 312     5255   8081   7153    899  -1905    206
ATOM   3333  C   LEU A 312     -13.308 -12.854 -10.553  1.00 56.29           C  
ANISOU 3333  C   LEU A 312     5292   8382   7712    825  -1840    160
ATOM   3334  O   LEU A 312     -14.442 -12.458 -10.295  1.00 59.57           O  
ANISOU 3334  O   LEU A 312     5621   8829   8184    858  -1784    228
ATOM   3335  CB  LEU A 312     -12.411 -12.235 -12.880  1.00 53.32           C  
ANISOU 3335  CB  LEU A 312     5208   7995   7057    882  -2052    231
ATOM   3336  CG  LEU A 312     -13.789 -12.075 -13.565  1.00 53.27           C  
ANISOU 3336  CG  LEU A 312     5181   8002   7059    870  -1997    355
ATOM   3337  CD1 LEU A 312     -14.427 -10.685 -13.354  1.00 53.67           C  
ANISOU 3337  CD1 LEU A 312     5399   8001   6994    904  -1901    473
ATOM   3338  CD2 LEU A 312     -13.691 -12.429 -15.060  1.00 49.73           C  
ANISOU 3338  CD2 LEU A 312     4770   7562   6565    841  -2096    361
ATOM   3339  H   LEU A 312     -10.326 -12.440 -11.527  1.00 51.03           H  
ATOM   3340  HA  LEU A 312     -12.706 -10.915 -11.204  1.00 53.92           H  
ATOM   3341  HB3 LEU A 312     -12.043 -13.248 -13.048  1.00 53.32           H  
ATOM   3342  HB2 LEU A 312     -11.699 -11.581 -13.383  1.00 53.32           H  
ATOM   3343  HG  LEU A 312     -14.463 -12.811 -13.125  1.00 53.27           H  
ATOM   3344 HD11 LEU A 312     -14.861 -10.285 -14.270  1.00 53.67           H  
ATOM   3345 HD12 LEU A 312     -15.229 -10.741 -12.618  1.00 53.67           H  
ATOM   3346 HD13 LEU A 312     -13.710  -9.948 -12.998  1.00 53.67           H  
ATOM   3347 HD21 LEU A 312     -14.625 -12.858 -15.422  1.00 49.73           H  
ATOM   3348 HD22 LEU A 312     -13.467 -11.553 -15.667  1.00 49.73           H  
ATOM   3349 HD23 LEU A 312     -12.905 -13.160 -15.250  1.00 49.73           H  
ATOM   3350  N   ASP A 313     -12.807 -14.027 -10.126  1.00 50.03           N  
ANISOU 3350  N   ASP A 313     4436   7519   7053    674  -1764     81
ATOM   3351  CA  ASP A 313     -13.514 -14.957  -9.244  1.00 53.38           C  
ANISOU 3351  CA  ASP A 313     4628   7938   7715    597  -1676     35
ATOM   3352  C   ASP A 313     -13.637 -14.382  -7.816  1.00 58.85           C  
ANISOU 3352  C   ASP A 313     5324   8649   8386    638  -1509     55
ATOM   3353  O   ASP A 313     -14.737 -14.361  -7.265  1.00 60.05           O  
ANISOU 3353  O   ASP A 313     5307   8854   8655    690  -1499     76
ATOM   3354  CB  ASP A 313     -12.827 -16.348  -9.240  1.00 54.89           C  
ANISOU 3354  CB  ASP A 313     4784   8044   8026    426  -1613    -51
ATOM   3355  CG  ASP A 313     -13.575 -17.475  -8.504  1.00 64.42           C  
ANISOU 3355  CG  ASP A 313     5718   9254   9506    345  -1606    -97
ATOM   3356  OD1 ASP A 313     -14.823 -17.510  -8.585  1.00 69.17           O  
ANISOU 3356  OD1 ASP A 313     6156   9922  10202    421  -1695    -62
ATOM   3357  OD2 ASP A 313     -12.875 -18.371  -7.983  1.00 70.50           O1-
ANISOU 3357  OD2 ASP A 313     6435   9957  10395    207  -1512   -166
ATOM   3358  H   ASP A 313     -11.865 -14.287 -10.384  1.00 50.03           H  
ATOM   3359  HA  ASP A 313     -14.523 -15.069  -9.647  1.00 53.38           H  
ATOM   3360  HB3 ASP A 313     -11.818 -16.252  -8.835  1.00 54.89           H  
ATOM   3361  HB2 ASP A 313     -12.679 -16.672 -10.271  1.00 54.89           H  
ATOM   3362  N   ILE A 314     -12.505 -13.897  -7.272  1.00 54.17           N  
ANISOU 3362  N   ILE A 314     4931   8014   7639    617  -1378     50
ATOM   3363  CA  ILE A 314     -12.374 -13.286  -5.946  1.00 56.07           C  
ANISOU 3363  CA  ILE A 314     5187   8263   7854    642  -1206     61
ATOM   3364  C   ILE A 314     -13.286 -12.063  -5.731  1.00 55.00           C  
ANISOU 3364  C   ILE A 314     4987   8217   7694    789  -1251    134
ATOM   3365  O   ILE A 314     -13.845 -11.943  -4.644  1.00 62.97           O  
ANISOU 3365  O   ILE A 314     5857   9251   8816    799  -1158    133
ATOM   3366  CB  ILE A 314     -10.884 -12.917  -5.637  1.00 52.75           C  
ANISOU 3366  CB  ILE A 314     5029   7799   7214    636  -1098     67
ATOM   3367  CG1 ILE A 314     -10.061 -14.189  -5.318  1.00 50.24           C  
ANISOU 3367  CG1 ILE A 314     4753   7388   6947    479  -1015    -12
ATOM   3368  CG2 ILE A 314     -10.644 -11.866  -4.529  1.00 50.12           C  
ANISOU 3368  CG2 ILE A 314     4741   7493   6810    696   -946     98
ATOM   3369  CD1 ILE A 314      -8.539 -14.003  -5.448  1.00 48.65           C  
ANISOU 3369  CD1 ILE A 314     4812   7139   6533    465   -916    -10
ATOM   3370  H   ILE A 314     -11.647 -13.965  -7.803  1.00 54.17           H  
ATOM   3371  HA  ILE A 314     -12.690 -14.043  -5.225  1.00 56.07           H  
ATOM   3372  HB  ILE A 314     -10.475 -12.490  -6.553  1.00 52.75           H  
ATOM   3373 HG13 ILE A 314     -10.362 -15.009  -5.971  1.00 50.24           H  
ATOM   3374 HG12 ILE A 314     -10.295 -14.527  -4.308  1.00 50.24           H  
ATOM   3375 HG21 ILE A 314      -9.579 -11.714  -4.363  1.00 50.12           H  
ATOM   3376 HG22 ILE A 314     -11.053 -10.888  -4.786  1.00 50.12           H  
ATOM   3377 HG23 ILE A 314     -11.083 -12.178  -3.580  1.00 50.12           H  
ATOM   3378 HD11 ILE A 314      -8.050 -14.952  -5.669  1.00 48.65           H  
ATOM   3379 HD12 ILE A 314      -8.281 -13.309  -6.249  1.00 48.65           H  
ATOM   3380 HD13 ILE A 314      -8.107 -13.620  -4.524  1.00 48.65           H  
ATOM   3381  N   MET A 315     -13.439 -11.201  -6.753  1.00 54.09           N  
ANISOU 3381  N   MET A 315     4976   8151   7426    908  -1393    200
ATOM   3382  CA  MET A 315     -14.253  -9.983  -6.684  1.00 59.23           C  
ANISOU 3382  CA  MET A 315     5664   8798   8041    995  -1391    285
ATOM   3383  C   MET A 315     -15.771 -10.246  -6.752  1.00 59.55           C  
ANISOU 3383  C   MET A 315     5578   8756   8292    921  -1410    329
ATOM   3384  O   MET A 315     -16.532  -9.436  -6.222  1.00 59.64           O  
ANISOU 3384  O   MET A 315     5636   8677   8347    924  -1354    372
ATOM   3385  CB  MET A 315     -13.745  -8.972  -7.734  1.00 63.29           C  
ANISOU 3385  CB  MET A 315     6447   9258   8344   1042  -1448    356
ATOM   3386  CG  MET A 315     -14.361  -9.051  -9.140  1.00 58.62           C  
ANISOU 3386  CG  MET A 315     5902   8651   7720   1013  -1592    367
ATOM   3387  SD  MET A 315     -13.419  -8.175 -10.416  1.00 46.21           S  
ANISOU 3387  SD  MET A 315     4647   7046   5864   1060  -1614    416
ATOM   3388  CE  MET A 315     -13.371  -6.504  -9.720  1.00 50.30           C  
ANISOU 3388  CE  MET A 315     5301   7455   6357   1053  -1506    488
ATOM   3389  H   MET A 315     -12.938 -11.358  -7.617  1.00 54.09           H  
ATOM   3390  HA  MET A 315     -14.055  -9.532  -5.711  1.00 59.23           H  
ATOM   3391  HB3 MET A 315     -12.660  -9.032  -7.807  1.00 63.29           H  
ATOM   3392  HB2 MET A 315     -13.946  -7.975  -7.348  1.00 63.29           H  
ATOM   3393  HG3 MET A 315     -15.377  -8.652  -9.134  1.00 58.62           H  
ATOM   3394  HG2 MET A 315     -14.438 -10.089  -9.451  1.00 58.62           H  
ATOM   3395  HE1 MET A 315     -12.919  -5.831 -10.445  1.00 50.30           H  
ATOM   3396  HE2 MET A 315     -14.372  -6.144  -9.483  1.00 50.30           H  
ATOM   3397  HE3 MET A 315     -12.768  -6.475  -8.814  1.00 50.30           H  
ATOM   3398  N   ASN A 316     -16.186 -11.380  -7.347  1.00 57.80           N  
ANISOU 3398  N   ASN A 316     5202   8588   8173    855  -1467    315
ATOM   3399  CA  ASN A 316     -17.571 -11.868  -7.292  1.00 61.66           C  
ANISOU 3399  CA  ASN A 316     5590   9116   8723    807  -1411    366
ATOM   3400  C   ASN A 316     -17.893 -12.448  -5.902  1.00 58.49           C  
ANISOU 3400  C   ASN A 316     5021   8764   8440    777  -1286    295
ATOM   3401  O   ASN A 316     -18.994 -12.232  -5.398  1.00 57.40           O  
ANISOU 3401  O   ASN A 316     4873   8658   8278    778  -1191    324
ATOM   3402  CB  ASN A 316     -17.833 -12.938  -8.383  1.00 57.93           C  
ANISOU 3402  CB  ASN A 316     5043   8712   8257    779  -1527    313
ATOM   3403  CG  ASN A 316     -17.619 -12.496  -9.838  1.00 60.60           C  
ANISOU 3403  CG  ASN A 316     5558   9021   8446    807  -1617    392
ATOM   3404  OD1 ASN A 316     -17.379 -13.336 -10.701  1.00 64.66           O  
ANISOU 3404  OD1 ASN A 316     6248   9434   8884    826  -1589    489
ATOM   3405  ND2 ASN A 316     -17.719 -11.199 -10.137  1.00 62.40           N  
ANISOU 3405  ND2 ASN A 316     5754   9273   8683    782  -1734    333
ATOM   3406  H   ASN A 316     -15.510 -11.999  -7.773  1.00 57.80           H  
ATOM   3407  HA  ASN A 316     -18.250 -11.028  -7.456  1.00 61.66           H  
ATOM   3408  HB3 ASN A 316     -18.863 -13.287  -8.308  1.00 57.93           H  
ATOM   3409  HB2 ASN A 316     -17.206 -13.813  -8.203  1.00 57.93           H  
ATOM   3410 HD22 ASN A 316     -17.586 -10.892 -11.089  1.00 62.40           H  
ATOM   3411 HD21 ASN A 316     -17.920 -10.514  -9.423  1.00 62.40           H  
ATOM   3412  N   LYS A 317     -16.905 -13.138  -5.307  1.00 56.36           N  
ANISOU 3412  N   LYS A 317     8091   5879   7443   1361  -1614   -207
ATOM   3413  CA  LYS A 317     -16.962 -13.770  -3.987  1.00 57.78           C  
ANISOU 3413  CA  LYS A 317     8198   6000   7757   1300  -1577   -227
ATOM   3414  C   LYS A 317     -16.658 -12.810  -2.818  1.00 62.15           C  
ANISOU 3414  C   LYS A 317     8749   6524   8342   1215  -1477   -188
ATOM   3415  O   LYS A 317     -16.769 -13.237  -1.668  1.00 72.10           O  
ANISOU 3415  O   LYS A 317     9947   7741   9708   1149  -1428   -205
ATOM   3416  CB  LYS A 317     -16.013 -14.987  -4.001  1.00 55.62           C  
ANISOU 3416  CB  LYS A 317     7798   5746   7589   1282  -1623   -334
ATOM   3417  CG  LYS A 317     -16.548 -16.141  -4.873  1.00 61.23           C  
ANISOU 3417  CG  LYS A 317     8504   6479   8283   1359  -1725   -386
ATOM   3418  CD  LYS A 317     -15.479 -17.153  -5.309  1.00 66.95           C  
ANISOU 3418  CD  LYS A 317     9143   7256   9038   1360  -1775   -481
ATOM   3419  CE  LYS A 317     -14.795 -17.916  -4.167  1.00 67.83           C  
ANISOU 3419  CE  LYS A 317     9130   7349   9295   1281  -1738   -545
ATOM   3420  NZ  LYS A 317     -13.830 -18.897  -4.697  1.00 73.78           N1+
ANISOU 3420  NZ  LYS A 317     9803   8152  10079   1278  -1777   -633
ATOM   3421  H   LYS A 317     -16.036 -13.266  -5.808  1.00 56.36           H  
ATOM   3422  HA  LYS A 317     -17.978 -14.136  -3.827  1.00 57.78           H  
ATOM   3423  HB3 LYS A 317     -15.862 -15.369  -2.991  1.00 55.62           H  
ATOM   3424  HB2 LYS A 317     -15.029 -14.670  -4.353  1.00 55.62           H  
ATOM   3425  HG3 LYS A 317     -17.012 -15.743  -5.776  1.00 61.23           H  
ATOM   3426  HG2 LYS A 317     -17.344 -16.658  -4.337  1.00 61.23           H  
ATOM   3427  HD3 LYS A 317     -14.720 -16.624  -5.885  1.00 66.95           H  
ATOM   3428  HD2 LYS A 317     -15.943 -17.861  -5.998  1.00 66.95           H  
ATOM   3429  HE3 LYS A 317     -15.536 -18.441  -3.562  1.00 67.83           H  
ATOM   3430  HE2 LYS A 317     -14.266 -17.227  -3.509  1.00 67.83           H  
ATOM   3431  HZ1 LYS A 317     -13.144 -18.421  -5.267  1.00 73.78           H  
ATOM   3432  HZ2 LYS A 317     -13.369 -19.375  -3.937  1.00 73.78           H  
ATOM   3433  HZ3 LYS A 317     -14.316 -19.567  -5.275  1.00 73.78           H  
ATOM   3434  N   CYS A 318     -16.312 -11.540  -3.110  1.00 62.89           N  
ANISOU 3434  N   CYS A 318     8909   6650   8335   1207  -1435   -136
ATOM   3435  CA  CYS A 318     -16.116 -10.469  -2.126  1.00 65.64           C  
ANISOU 3435  CA  CYS A 318     9241   7010   8688   1090  -1308   -102
ATOM   3436  C   CYS A 318     -17.434 -10.098  -1.423  1.00 73.41           C  
ANISOU 3436  C   CYS A 318    10250   7926   9716   1046  -1240    -52
ATOM   3437  O   CYS A 318     -18.523 -10.381  -1.925  1.00 68.50           O  
ANISOU 3437  O   CYS A 318     9683   7254   9090   1109  -1278    -21
ATOM   3438  CB  CYS A 318     -15.467  -9.210  -2.746  1.00 63.53           C  
ANISOU 3438  CB  CYS A 318     9042   6810   8286   1073  -1253    -48
ATOM   3439  SG  CYS A 318     -13.661  -9.371  -2.788  1.00 73.54           S  
ANISOU 3439  SG  CYS A 318    10231   8155   9554    999  -1213    -94
ATOM   3440  H   CYS A 318     -16.215 -11.275  -4.080  1.00 62.89           H  
ATOM   3441  HA  CYS A 318     -15.450 -10.856  -1.352  1.00 65.64           H  
ATOM   3442  HB3 CYS A 318     -15.678  -8.317  -2.155  1.00 63.53           H  
ATOM   3443  HB2 CYS A 318     -15.847  -9.015  -3.748  1.00 63.53           H  
ATOM   3444  HG  CYS A 318     -13.635 -10.422  -3.617  1.00 73.54           H  
ATOM   3445  N   THR A 319     -17.285  -9.477  -0.249  1.00100.65           N  
ANISOU 3445  N   THR A 319    13660  11374  13207    940  -1138    -44
ATOM   3446  CA  THR A 319     -18.359  -9.183   0.693  1.00 83.62           C  
ANISOU 3446  CA  THR A 319    11518   9153  11102    891  -1067     -3
ATOM   3447  C   THR A 319     -18.116  -7.803   1.341  1.00 81.16           C  
ANISOU 3447  C   THR A 319    11223   8864  10751    795   -946     43
ATOM   3448  O   THR A 319     -17.207  -7.074   0.936  1.00 93.97           O  
ANISOU 3448  O   THR A 319    12826  10550  12330    753   -915     33
ATOM   3449  CB  THR A 319     -18.375 -10.270   1.810  1.00 75.67           C  
ANISOU 3449  CB  THR A 319    10420   8092  10241    858  -1077    -66
ATOM   3450  OG1 THR A 319     -17.177 -10.232   2.570  1.00 91.76           O  
ANISOU 3450  OG1 THR A 319    12382  10165  12319    776  -1025   -108
ATOM   3451  CG2 THR A 319     -18.598 -11.702   1.301  1.00 80.53           C  
ANISOU 3451  CG2 THR A 319    11001   8683  10915    949  -1198   -127
ATOM   3452  H   THR A 319     -16.356  -9.264   0.085  1.00100.65           H  
ATOM   3453  HA  THR A 319     -19.326  -9.149   0.188  1.00 83.62           H  
ATOM   3454  HB  THR A 319     -19.202 -10.063   2.490  1.00 75.67           H  
ATOM   3455  HG1 THR A 319     -17.102  -9.367   2.985  1.00 91.76           H  
ATOM   3456 HG21 THR A 319     -18.750 -12.388   2.134  1.00 80.53           H  
ATOM   3457 HG22 THR A 319     -19.483 -11.759   0.666  1.00 80.53           H  
ATOM   3458 HG23 THR A 319     -17.748 -12.067   0.725  1.00 80.53           H  
ATOM   3459  N   SER A 320     -18.922  -7.489   2.371  1.00 63.78           N  
ANISOU 3459  N   SER A 320     9053   6609   8572    759   -878     92
ATOM   3460  CA  SER A 320     -18.660  -6.424   3.336  1.00 58.58           C  
ANISOU 3460  CA  SER A 320     8402   5962   7892    666   -763    128
ATOM   3461  C   SER A 320     -17.388  -6.698   4.167  1.00 53.06           C  
ANISOU 3461  C   SER A 320     7612   5292   7255    583   -729     70
ATOM   3462  O   SER A 320     -17.034  -7.856   4.400  1.00 53.61           O  
ANISOU 3462  O   SER A 320     7614   5356   7400    593   -784      6
ATOM   3463  CB  SER A 320     -19.914  -6.242   4.219  1.00 61.98           C  
ANISOU 3463  CB  SER A 320     8864   6321   8366    641   -701    173
ATOM   3464  OG  SER A 320     -20.127  -7.340   5.088  1.00 70.41           O  
ANISOU 3464  OG  SER A 320     9868   7333   9552    626   -722    127
ATOM   3465  H   SER A 320     -19.669  -8.118   2.628  1.00 63.78           H  
ATOM   3466  HA  SER A 320     -18.509  -5.508   2.766  1.00 58.58           H  
ATOM   3467  HB3 SER A 320     -20.802  -6.096   3.604  1.00 61.98           H  
ATOM   3468  HB2 SER A 320     -19.814  -5.345   4.831  1.00 61.98           H  
ATOM   3469  HG  SER A 320     -19.526  -7.265   5.834  1.00 70.41           H  
ATOM   3470  N   LEU A 321     -16.749  -5.607   4.607  1.00 50.44           N  
ANISOU 3470  N   LEU A 321     7280   4989   6896    504   -639     90
ATOM   3471  CA  LEU A 321     -15.584  -5.611   5.483  1.00 45.79           C  
ANISOU 3471  CA  LEU A 321     6613   4428   6356    425   -602     41
ATOM   3472  C   LEU A 321     -16.079  -5.341   6.909  1.00 34.83           C  
ANISOU 3472  C   LEU A 321     5201   2991   5043    356   -534     40
ATOM   3473  O   LEU A 321     -16.648  -4.278   7.150  1.00 39.18           O  
ANISOU 3473  O   LEU A 321     5797   3512   5578    335   -474     88
ATOM   3474  CB  LEU A 321     -14.585  -4.508   5.046  1.00 45.51           C  
ANISOU 3474  CB  LEU A 321     6583   4463   6244    383   -557     53
ATOM   3475  CG  LEU A 321     -13.918  -4.682   3.658  1.00 48.32           C  
ANISOU 3475  CG  LEU A 321     6916   4883   6561    420   -620     18
ATOM   3476  CD1 LEU A 321     -13.198  -6.036   3.500  1.00 53.57           C  
ANISOU 3476  CD1 LEU A 321     7492   5551   7311    399   -649    -51
[truncated: 198,551 more chars]
