# Supplementary material for: Design of a Cereblon construct for crystallographic and biophysical studies of protein degraders
Source: Nat Commun. 2024 Oct 15;15:8885. doi: 10.1038/s41467-024-52871-9 (PMC11480361; doi:10.1038/s41467-024-52871-9)
Supplement: Supplementary file 6 — Source Data [file 41467_2024_52871_MOESM6_ESM.xlsx]

## Sheet: Figure 1b
Figure 1b
															Expression at 4h 30°C - not in publication

## Sheet: Figure 2e
Figure 2e	SAXS Dimensionless Kratky plot
	CRBNmidi apo			CRBNmidi + mezigdomide			CRBNmidi + lenalidomide			CRBNmidi + Boc-VcN			CRBNmidi + Boc-AcQ
	q*Rg	qRg^2*I(q)/I(0)		q*Rg	qRg^2*I(q)/I(0)		q*Rg	qRg^2*I(q)/I(0)		q*Rg	qRg^2*I(q)/I(0)		q*Rg	qRg^2*I(q)/I(0)
	0.122	0.0152		0.103	0.00971		0.101	0.012		0.105	0.00925		0.109	0.00872
	0.126	0.0193		0.106	0.0122		0.104	0.0122		0.108	0.0136		0.112	0.00645
	0.129	0.018		0.109	0.0112		0.107	0.0133		0.111	0.0105		0.116	0.0096
	0.133	0.0171		0.111	0.0128		0.11	0.0108		0.115	0.0164		0.119	0.0133
	0.136	0.0197		0.114	0.0135		0.112	0.0126		0.118	0.0176		0.122	0.0171
	0.14	0.0218		0.117	0.0132		0.115	0.0153		0.121	0.0171		0.125	0.0158
	0.143	0.0224		0.12	0.0156		0.118	0.0147		0.124	0.0132		0.128	0.0125
	0.147	0.0225		0.123	0.0151		0.121	0.0151		0.127	0.0173		0.131	0.0157
	0.15	0.0222		0.126	0.0148		0.124	0.017		0.13	0.0199		0.135	0.0188
	0.154	0.0259		0.129	0.0179		0.127	0.0168		0.133	0.0159		0.138	0.0199
	0.157	0.0243		0.132	0.0161		0.13	0.0167		0.136	0.0193		0.141	0.0206
	0.161	0.0271		0.135	0.0191		0.133	0.0179		0.139	0.0216		0.144	0.0227
	0.164	0.0276		0.138	0.0184		0.136	0.0183		0.142	0.0241		0.147	0.0287
	0.168	0.0301		0.141	0.0193		0.139	0.0194		0.145	0.0251		0.15	0.0273
	0.172	0.029		0.144	0.0223		0.142	0.0205		0.148	0.0271		0.154	0.0298
	0.175	0.0309		0.147	0.0217		0.145	0.0235		0.151	0.026		0.157	0.0252
	0.179	0.0321		0.15	0.0216		0.148	0.0225		0.154	0.0248		0.16	0.0276
	0.182	0.0347		0.153	0.024		0.15	0.0215		0.157	0.0293		0.163	0.0254
	0.186	0.0336		0.156	0.0249		0.153	0.0247		0.16	0.0302		0.166	0.0318
	0.189	0.0352		0.159	0.0255		0.156	0.0248		0.163	0.0332		0.17	0.0351
	0.193	0.039		0.162	0.0256		0.159	0.0245		0.166	0.0284		0.173	0.0396
	0.196	0.0372		0.165	0.0269		0.162	0.028		0.169	0.038		0.176	0.0402
	0.2	0.0391		0.168	0.028		0.165	0.0278		0.173	0.0366		0.179	0.0458
	0.203	0.04		0.171	0.0313		0.168	0.0283		0.176	0.0331		0.182	0.0328
	0.207	0.0406		0.174	0.0316		0.171	0.0292		0.179	0.0337		0.185	0.0377
	0.21	0.0424		0.177	0.0322		0.174	0.0314		0.182	0.0347		0.189	0.037
	0.214	0.0479		0.18	0.0321		0.177	0.0327		0.185	0.0304		0.192	0.0356
	0.218	0.0479		0.183	0.0326		0.18	0.032		0.188	0.0348		0.195	0.0373
	0.221	0.0486		0.186	0.0362		0.183	0.0323		0.191	0.0389		0.198	0.0388
	0.225	0.0492		0.189	0.036		0.185	0.033		0.194	0.0399		0.201	0.043
	0.228	0.0526		0.192	0.0352		0.188	0.036		0.197	0.0411		0.204	0.0433
	0.232	0.0535		0.195	0.0361		0.191	0.0377		0.2	0.0406		0.208	0.0445
	0.235	0.0535		0.198	0.0389		0.194	0.0377		0.203	0.0428		0.211	0.0469
	0.239	0.0551		0.201	0.0411		0.197	0.039		0.206	0.0447		0.214	0.049
	0.242	0.0587		0.204	0.0396		0.2	0.0417		0.209	0.0444		0.217	0.047
	0.246	0.0621		0.207	0.043		0.203	0.0423		0.212	0.0472		0.22	0.0505
	0.249	0.0592		0.21	0.0448		0.206	0.045		0.215	0.0482		0.223	0.0527
	0.253	0.0635		0.213	0.0443		0.209	0.0443		0.218	0.0489		0.227	0.0524
	0.256	0.0633		0.216	0.0439		0.212	0.0444		0.221	0.0494		0.23	0.0554
	0.26	0.0651		0.219	0.0485		0.215	0.0469		0.224	0.0528		0.233	0.0578
	0.264	0.0683		0.222	0.0497		0.218	0.0485		0.227	0.0523		0.236	0.0548
	0.267	0.0701		0.224	0.0508		0.221	0.0496		0.231	0.054		0.239	0.0574
	0.271	0.0691		0.227	0.0495		0.223	0.0499		0.234	0.0546		0.242	0.0605
	0.274	0.0734		0.23	0.0516		0.226	0.0508		0.237	0.0526		0.246	0.0607
	0.278	0.0764		0.233	0.0563		0.229	0.0526		0.24	0.0552		0.249	0.0629
	0.281	0.0788		0.236	0.0562		0.232	0.0531		0.243	0.0563		0.252	0.0625
	0.285	0.0795		0.239	0.0584		0.235	0.053		0.246	0.0608		0.255	0.065
	0.288	0.0808		0.242	0.0577		0.238	0.0577		0.249	0.0592		0.258	0.0642
	0.292	0.0819		0.245	0.0596		0.241	0.0566		0.252	0.0607		0.261	0.0703
	0.295	0.0859		0.248	0.0634		0.244	0.059		0.255	0.063		0.265	0.0679
	0.299	0.0876		0.251	0.0604		0.247	0.062		0.258	0.064		0.268	0.0718
	0.302	0.087		0.254	0.0647		0.25	0.061		0.261	0.0664		0.271	0.0742
	0.306	0.0917		0.257	0.0658		0.253	0.0626		0.264	0.0658		0.274	0.0738
	0.309	0.0924		0.26	0.0677		0.256	0.0632		0.267	0.0686		0.277	0.0781
	0.313	0.0921		0.263	0.0703		0.259	0.0669		0.27	0.07		0.28	0.0759
	0.317	0.0954		0.266	0.0708		0.261	0.0684		0.273	0.0728		0.284	0.081
	0.32	0.0968		0.269	0.0732		0.264	0.0684		0.276	0.0759		0.287	0.0813
	0.324	0.0999		0.272	0.0747		0.267	0.068		0.279	0.0748		0.29	0.0828
	0.327	0.106		0.275	0.0753		0.27	0.0719		0.282	0.0764		0.293	0.0852
	0.331	0.109		0.278	0.0726		0.273	0.0744		0.286	0.0791		0.296	0.0868
	0.334	0.11		0.281	0.0801		0.276	0.0748		0.289	0.0798		0.299	0.0912
	0.338	0.109		0.284	0.0826		0.279	0.0778		0.292	0.0822		0.303	0.0906
	0.341	0.11		0.287	0.0825		0.282	0.0789		0.295	0.0858		0.306	0.0923
	0.345	0.111		0.29	0.0828		0.285	0.0796		0.298	0.0843		0.309	0.0937
	0.348	0.115		0.293	0.0845		0.288	0.0815		0.301	0.087		0.312	0.0936
	0.352	0.119		0.296	0.0871		0.291	0.0836		0.304	0.087		0.315	0.0978
	0.355	0.121		0.299	0.0878		0.294	0.0828		0.307	0.0878		0.318	0.0999
	0.359	0.126		0.302	0.0901		0.297	0.0866		0.31	0.0928		0.322	0.104
	0.363	0.126		0.305	0.0904		0.299	0.0898		0.313	0.0931		0.325	0.103
	0.366	0.129		0.308	0.0972		0.302	0.0884		0.316	0.0956		0.328	0.105
	0.37	0.132		0.311	0.096		0.305	0.0925		0.319	0.0964		0.331	0.109
	0.373	0.132		0.314	0.0963		0.308	0.0949		0.322	0.0968		0.334	0.111
	0.377	0.134		0.317	0.0973		0.311	0.0967		0.325	0.102		0.337	0.11
	0.38	0.134		0.32	0.102		0.314	0.0973		0.328	0.103		0.341	0.114
	0.384	0.141		0.323	0.102		0.317	0.0973		0.331	0.107		0.344	0.113
	0.387	0.144		0.326	0.104		0.32	0.0973		0.334	0.109		0.347	0.118
	0.391	0.146		0.329	0.107		0.323	0.103		0.337	0.109		0.35	0.12
	0.394	0.148		0.332	0.109		0.326	0.106		0.34	0.112		0.353	0.124
	0.398	0.15		0.335	0.11		0.329	0.104		0.344	0.112		0.356	0.123
	0.401	0.15		0.337	0.112		0.332	0.108		0.347	0.112		0.36	0.128
	0.405	0.153		0.34	0.114		0.334	0.109		0.35	0.115		0.363	0.13
	0.409	0.155		0.343	0.115		0.337	0.111		0.353	0.117		0.366	0.133
	0.412	0.158		0.346	0.113		0.34	0.11		0.356	0.119		0.369	0.131
	0.416	0.166		0.349	0.117		0.343	0.114		0.359	0.122		0.372	0.136
	0.419	0.168		0.352	0.121		0.346	0.117		0.362	0.123		0.375	0.137
	0.423	0.167		0.355	0.124		0.349	0.116		0.365	0.13		0.379	0.14
	0.426	0.168		0.358	0.123		0.352	0.122		0.368	0.127		0.382	0.142
	0.43	0.171		0.361	0.127		0.355	0.121		0.371	0.131		0.385	0.144
	0.433	0.174		0.364	0.128		0.358	0.122		0.374	0.132		0.388	0.147
	0.437	0.179		0.367	0.127		0.361	0.126		0.377	0.134		0.391	0.153
	0.44	0.182		0.37	0.133		0.364	0.124		0.38	0.136		0.394	0.153
	0.444	0.182		0.373	0.137		0.367	0.129		0.383	0.137		0.398	0.155
	0.447	0.185		0.376	0.136		0.37	0.134		0.386	0.14		0.401	0.156
	0.451	0.187		0.379	0.14		0.372	0.134		0.389	0.143		0.404	0.156
	0.455	0.194		0.382	0.142		0.375	0.136		0.392	0.146		0.407	0.161
	0.458	0.195		0.385	0.146		0.378	0.139		0.395	0.147		0.41	0.161
	0.462	0.199		0.388	0.145		0.381	0.144		0.398	0.147		0.413	0.165
	0.465	0.199		0.391	0.146		0.384	0.144		0.402	0.153		0.417	0.169
	0.469	0.203		0.394	0.15		0.387	0.143		0.405	0.153		0.42	0.169
	0.472	0.206		0.397	0.156		0.39	0.148		0.408	0.157		0.423	0.172
	0.476	0.209		0.4	0.157		0.393	0.143		0.411	0.156		0.426	0.173
	0.479	0.208		0.403	0.159		0.396	0.148		0.414	0.16		0.429	0.172
	0.483	0.217		0.406	0.157		0.399	0.15		0.417	0.164		0.432	0.181
	0.486	0.216		0.409	0.162		0.402	0.152		0.42	0.168		0.436	0.183
	0.49	0.215		0.412	0.164		0.405	0.155		0.423	0.164		0.439	0.184
	0.493	0.223		0.415	0.163		0.408	0.156		0.426	0.17		0.442	0.186
	0.497	0.224		0.418	0.168		0.41	0.161		0.429	0.171		0.445	0.19
	0.501	0.227		0.421	0.17		0.413	0.164		0.432	0.172		0.448	0.19
	0.504	0.231		0.424	0.173		0.416	0.169		0.435	0.176		0.451	0.199
	0.508	0.231		0.427	0.177		0.419	0.17		0.438	0.181		0.455	0.2
	0.511	0.239		0.43	0.179		0.422	0.17		0.441	0.182		0.458	0.202
	0.515	0.236		0.433	0.184		0.425	0.175		0.444	0.181		0.461	0.202
	0.518	0.243		0.436	0.183		0.428	0.174		0.447	0.185		0.464	0.202
	0.522	0.249		0.439	0.183		0.431	0.176		0.45	0.188		0.467	0.206
	0.525	0.25		0.442	0.188		0.434	0.181		0.453	0.186		0.471	0.214
	0.529	0.254		0.445	0.192		0.437	0.18		0.457	0.193		0.474	0.215
	0.532	0.252		0.448	0.189		0.44	0.185		0.46	0.195		0.477	0.219
	0.536	0.258		0.451	0.192		0.443	0.182		0.463	0.198		0.48	0.217
	0.539	0.259		0.453	0.197		0.446	0.188		0.466	0.202		0.483	0.221
	0.543	0.268		0.456	0.201		0.448	0.192		0.469	0.203		0.486	0.226
	0.547	0.269		0.459	0.198		0.451	0.192		0.472	0.204		0.49	0.229
	0.55	0.27		0.462	0.206		0.454	0.196		0.475	0.206		0.493	0.23
	0.554	0.276		0.465	0.203		0.457	0.196		0.478	0.21		0.496	0.228
	0.557	0.276		0.468	0.206		0.46	0.199		0.481	0.207		0.499	0.234
	0.561	0.279		0.471	0.214		0.463	0.194		0.484	0.214		0.502	0.233
	0.564	0.283		0.474	0.208		0.466	0.202		0.487	0.22		0.505	0.237
	0.568	0.292		0.477	0.214		0.469	0.21		0.49	0.219		0.509	0.24
	0.571	0.287		0.48	0.218		0.472	0.208		0.493	0.219		0.512	0.245
	0.575	0.289		0.483	0.218		0.475	0.21		0.496	0.219		0.515	0.242
	0.578	0.293		0.486	0.221		0.478	0.211		0.499	0.226		0.518	0.25
	0.582	0.304		0.489	0.225		0.481	0.215		0.502	0.231		0.521	0.254
	0.585	0.306		0.492	0.229		0.484	0.22		0.505	0.23		0.524	0.255
	0.589	0.311		0.495	0.229		0.486	0.221		0.508	0.238		0.528	0.262
	0.593	0.309		0.498	0.229		0.489	0.223		0.511	0.235		0.531	0.258
	0.596	0.311		0.501	0.235		0.492	0.22		0.515	0.242		0.534	0.263
	0.6	0.311		0.504	0.233		0.495	0.227		0.518	0.243		0.537	0.266
	0.603	0.317		0.507	0.238		0.498	0.228		0.521	0.243		0.54	0.271
	0.607	0.324		0.51	0.245		0.501	0.233		0.524	0.243		0.543	0.276
	0.61	0.323		0.513	0.245		0.504	0.233		0.527	0.25		0.547	0.27
	0.614	0.325		0.516	0.251		0.507	0.234		0.53	0.253		0.55	0.283
	0.617	0.325		0.519	0.25		0.51	0.235		0.533	0.253		0.553	0.283
	0.621	0.332		0.522	0.251		0.513	0.241		0.536	0.255		0.556	0.287
	0.624	0.345		0.525	0.256		0.516	0.244		0.539	0.261		0.559	0.285
	0.628	0.338		0.528	0.261		0.519	0.243		0.542	0.264		0.562	0.294
	0.631	0.345		0.531	0.265		0.521	0.248		0.545	0.267		0.566	0.295
	0.635	0.343		0.534	0.269		0.524	0.252		0.548	0.267		0.569	0.297
	0.638	0.353		0.537	0.267		0.527	0.256		0.551	0.274		0.572	0.295
	0.642	0.353		0.54	0.268		0.53	0.262		0.554	0.271		0.575	0.305
	0.646	0.358		0.543	0.275		0.533	0.262		0.557	0.275		0.578	0.309
	0.649	0.36		0.546	0.267		0.536	0.266		0.56	0.277		0.581	0.314
	0.653	0.366		0.549	0.275		0.539	0.265		0.563	0.279		0.585	0.314
	0.656	0.37		0.552	0.28		0.542	0.265		0.566	0.284		0.588	0.32
	0.66	0.377		0.555	0.281		0.545	0.268		0.57	0.286		0.591	0.315
	0.663	0.369		0.558	0.287		0.548	0.272		0.573	0.288		0.594	0.322
	0.667	0.381		0.561	0.29		0.551	0.274		0.576	0.293		0.597	0.323
	0.67	0.374		0.564	0.297		0.554	0.272		0.579	0.292		0.6	0.326
	0.674	0.385		0.566	0.286		0.557	0.282		0.582	0.3		0.604	0.33
	0.677	0.387		0.569	0.294		0.559	0.28		0.585	0.298		0.607	0.329
	0.681	0.393		0.572	0.302		0.562	0.28		0.588	0.305		0.61	0.335
	0.684	0.393		0.575	0.301		0.565	0.279		0.591	0.305		0.613	0.337
	0.688	0.401		0.578	0.308		0.568	0.283		0.594	0.307		0.616	0.345
	0.692	0.401		0.581	0.305		0.571	0.294		0.597	0.316		0.619	0.347
	0.695	0.401		0.584	0.307		0.574	0.29		0.6	0.316		0.623	0.345
	0.699	0.412		0.587	0.312		0.577	0.302		0.603	0.322		0.626	0.348
	0.702	0.409		0.59	0.314		0.58	0.298		0.606	0.324		0.629	0.352
	0.706	0.421		0.593	0.316		0.583	0.3		0.609	0.328		0.632	0.358
	0.709	0.422		0.596	0.325		0.586	0.307		0.612	0.325		0.635	0.361
	0.713	0.423		0.599	0.32		0.589	0.301		0.615	0.326		0.638	0.358
	0.716	0.426		0.602	0.329		0.592	0.315		0.618	0.334		0.642	0.363
	0.72	0.428		0.605	0.321		0.595	0.32		0.621	0.339		0.645	0.37
	0.723	0.434		0.608	0.338		0.597	0.323		0.624	0.34		0.648	0.365
	0.727	0.43		0.611	0.337		0.6	0.318		0.628	0.34		0.651	0.381
	0.73	0.44		0.614	0.333		0.603	0.317		0.631	0.342		0.654	0.376
	0.734	0.44		0.617	0.342		0.606	0.318		0.634	0.348		0.657	0.38
	0.738	0.45		0.62	0.34		0.609	0.328		0.637	0.355		0.661	0.387
	0.741	0.457		0.623	0.349		0.612	0.328		0.64	0.36		0.664	0.388
	0.745	0.453		0.626	0.35		0.615	0.334		0.643	0.354		0.667	0.393
	0.748	0.459		0.629	0.346		0.618	0.336		0.646	0.36		0.67	0.392
	0.752	0.46		0.632	0.355		0.621	0.334		0.649	0.361		0.673	0.4
	0.755	0.463		0.635	0.356		0.624	0.338		0.652	0.362		0.676	0.398
	0.759	0.465		0.638	0.362		0.627	0.345		0.655	0.366		0.68	0.413
	0.762	0.472		0.641	0.356		0.63	0.342		0.658	0.368		0.683	0.408
	0.766	0.473		0.644	0.358		0.633	0.347		0.661	0.374		0.686	0.41
	0.769	0.479		0.647	0.369		0.635	0.354		0.664	0.374		0.689	0.409
	0.773	0.48		0.65	0.379		0.638	0.347		0.667	0.38		0.692	0.421
	0.776	0.488		0.653	0.375		0.641	0.35		0.67	0.38		0.695	0.425
	0.78	0.49		0.656	0.375		0.644	0.359		0.673	0.378		0.699	0.426
	0.784	0.493		0.659	0.385		0.647	0.372		0.676	0.388		0.702	0.421
	0.787	0.501		0.662	0.387		0.65	0.356		0.679	0.388		0.705	0.427
	0.791	0.507		0.665	0.389		0.653	0.369		0.682	0.396		0.708	0.434
	0.794	0.51		0.668	0.393		0.656	0.368		0.686	0.396		0.711	0.437
	0.798	0.504		0.671	0.401		0.659	0.367		0.689	0.4		0.714	0.443
	0.801	0.509		0.674	0.401		0.662	0.371		0.692	0.405		0.718	0.438
	0.805	0.514		0.677	0.398		0.665	0.374		0.695	0.41		0.721	0.443
	0.808	0.519		0.68	0.398		0.668	0.389		0.698	0.407		0.724	0.449
	0.812	0.525		0.682	0.403		0.67	0.38		0.701	0.412		0.727	0.453
	0.815	0.523		0.685	0.406		0.673	0.386		0.704	0.412		0.73	0.455
	0.819	0.526		0.688	0.41		0.676	0.385		0.707	0.419		0.733	0.456
	0.822	0.542		0.691	0.41		0.679	0.394		0.71	0.417		0.737	0.46
	0.826	0.538		0.694	0.417		0.682	0.394		0.713	0.422		0.74	0.462
	0.83	0.54		0.697	0.42		0.685	0.394		0.716	0.433		0.743	0.473
	0.833	0.548		0.7	0.423		0.688	0.392		0.719	0.434		0.746	0.472
	0.837	0.554		0.703	0.421		0.691	0.4		0.722	0.434		0.749	0.465
	0.84	0.549		0.706	0.43		0.694	0.411		0.725	0.439		0.753	0.468
	0.844	0.548		0.709	0.437		0.697	0.416		0.728	0.441		0.756	0.48
	0.847	0.549		0.712	0.439		0.7	0.411		0.731	0.445		0.759	0.482
	0.851	0.562		0.715	0.426		0.703	0.411		0.734	0.448		0.762	0.487
	0.854	0.569		0.718	0.444		0.706	0.423		0.737	0.453		0.765	0.49
	0.858	0.561		0.721	0.45		0.708	0.425		0.741	0.453		0.768	0.491
	0.861	0.573		0.724	0.448		0.711	0.425		0.744	0.453		0.772	0.501
	0.865	0.578		0.727	0.445		0.714	0.429		0.747	0.457		0.775	0.505
	0.868	0.576		0.73	0.443		0.717	0.431		0.75	0.457		0.778	0.498
	0.872	0.582		0.733	0.461		0.72	0.437		0.753	0.466		0.781	0.504
	0.876	0.589		0.736	0.458		0.723	0.433		0.756	0.462		0.784	0.511
	0.879	0.587		0.739	0.465		0.726	0.426		0.759	0.476		0.787	0.509
	0.883	0.6		0.742	0.469		0.729	0.446		0.762	0.475		0.791	0.517
	0.886	0.59		0.745	0.467		0.732	0.441		0.765	0.475		0.794	0.525
	0.89	0.597		0.748	0.472		0.735	0.445		0.768	0.475		0.797	0.53
	0.893	0.604		0.751	0.484		0.738	0.458		0.771	0.482		0.8	0.525
	0.897	0.606		0.754	0.494		0.741	0.447		0.774	0.486		0.803	0.529
	0.9	0.618		0.757	0.487		0.744	0.459		0.777	0.49		0.806	0.535
	0.904	0.612		0.76	0.482		0.746	0.463		0.78	0.49		0.81	0.532
	0.907	0.615		0.763	0.49		0.749	0.46		0.783	0.489		0.813	0.541
	0.911	0.621		0.766	0.479		0.752	0.465		0.786	0.49		0.816	0.545
	0.914	0.624		0.769	0.492		0.755	0.46		0.789	0.498		0.819	0.549
	0.918	0.627		0.772	0.498		0.758	0.47		0.792	0.507		0.822	0.542
	0.922	0.638		0.775	0.506		0.761	0.466		0.795	0.504		0.825	0.555
	0.925	0.634		0.778	0.496		0.764	0.471		0.799	0.512		0.829	0.553
	0.929	0.634		0.781	0.5		0.767	0.471		0.802	0.507		0.832	0.561
	0.932	0.64		0.784	0.512		0.77	0.478		0.805	0.505		0.835	0.561
	0.936	0.632		0.787	0.514		0.773	0.474		0.808	0.514		0.838	0.57
	0.939	0.644		0.79	0.509		0.776	0.476		0.811	0.514		0.841	0.57
	0.943	0.648		0.793	0.519		0.779	0.486		0.814	0.524		0.844	0.569
	0.946	0.652		0.795	0.524		0.782	0.482		0.817	0.53		0.848	0.574
	0.95	0.662		0.798	0.52		0.784	0.496		0.82	0.524		0.851	0.566
	0.953	0.651		0.801	0.52		0.787	0.497		0.823	0.531		0.854	0.592
	0.957	0.665		0.804	0.541		0.79	0.496		0.826	0.539		0.857	0.578
	0.96	0.674		0.807	0.54		0.793	0.501		0.829	0.535		0.86	0.595
	0.964	0.68		0.81	0.534		0.796	0.513		0.832	0.544		0.863	0.587
	0.968	0.663		0.813	0.537		0.799	0.514		0.835	0.537		0.867	0.595
	0.971	0.681		0.816	0.543		0.802	0.518		0.838	0.544		0.87	0.605
	0.975	0.683		0.819	0.539		0.805	0.524		0.841	0.554		0.873	0.594
	0.978	0.68		0.822	0.541		0.808	0.515		0.844	0.552		0.876	0.6
	0.982	0.691		0.825	0.547		0.811	0.518		0.847	0.572		0.879	0.61
	0.985	0.689		0.828	0.547		0.814	0.524		0.85	0.547		0.882	0.612
	0.989	0.705		0.831	0.558		0.817	0.526		0.853	0.561		0.886	0.608
	0.992	0.7		0.834	0.566		0.82	0.526		0.857	0.569		0.889	0.628
	0.996	0.706		0.837	0.561		0.822	0.531		0.86	0.571		0.892	0.625
	0.999	0.716		0.84	0.567		0.825	0.53		0.863	0.567		0.895	0.624
	1	0.712		0.843	0.582		0.828	0.528		0.866	0.575		0.898	0.63
	1.01	0.717		0.846	0.582		0.831	0.537		0.869	0.579		0.901	0.627
	1.01	0.708		0.849	0.571		0.834	0.547		0.872	0.586		0.905	0.633
	1.01	0.722		0.852	0.588		0.837	0.537		0.875	0.581		0.908	0.627
	1.02	0.716		0.855	0.581		0.84	0.551		0.878	0.598		0.911	0.644
	1.02	0.734		0.858	0.582		0.843	0.552		0.881	0.591		0.914	0.641
	1.02	0.728		0.861	0.576		0.846	0.554		0.884	0.598		0.917	0.639
	1.03	0.74		0.864	0.593		0.849	0.564		0.887	0.593		0.92	0.651
	1.03	0.732		0.867	0.596		0.852	0.557		0.89	0.594		0.924	0.66
	1.03	0.736		0.87	0.594		0.855	0.572		0.893	0.609		0.927	0.655
	1.04	0.749		0.873	0.593		0.857	0.569		0.896	0.602		0.93	0.655
	1.04	0.747		0.876	0.611		0.86	0.575		0.899	0.605		0.933	0.656
	1.05	0.746		0.879	0.612		0.863	0.572		0.902	0.622		0.936	0.658
	1.05	0.738		0.882	0.609		0.866	0.567		0.905	0.61		0.939	0.666
	1.05	0.749		0.885	0.604		0.869	0.576		0.908	0.612		0.943	0.671
	1.06	0.76		0.888	0.626		0.872	0.576		0.912	0.629		0.946	0.672
	1.06	0.76		0.891	0.622		0.875	0.584		0.915	0.624		0.949	0.69
	1.06	0.753		0.894	0.629		0.878	0.595		0.918	0.625		0.952	0.666
	1.07	0.76		0.897	0.62		0.881	0.598		0.921	0.63		0.955	0.681
	1.07	0.765		0.9	0.621		0.884	0.587		0.924	0.634		0.958	0.677
	1.07	0.773		0.903	0.615		0.887	0.593		0.927	0.634		0.962	0.686
	1.08	0.774		0.906	0.633		0.89	0.593		0.93	0.632		0.965	0.686
	1.08	0.785		0.908	0.645		0.893	0.602		0.933	0.645		0.968	0.688
	1.08	0.795		0.911	0.65		0.895	0.607		0.936	0.645		0.971	0.689
	1.09	0.774		0.914	0.632		0.898	0.593		0.939	0.645		0.974	0.697
	1.09	0.801		0.917	0.653		0.901	0.61		0.942	0.661		0.977	0.709
	1.09	0.805		0.92	0.654		0.904	0.608		0.945	0.659		0.981	0.702
	1.1	0.802		0.923	0.67		0.907	0.622		0.948	0.647		0.984	0.711
	1.1	0.794		0.926	0.651		0.91	0.606		0.951	0.653		0.987	0.713
	1.11	0.801		0.929	0.666		0.913	0.616		0.954	0.661		0.99	0.718
	1.11	0.8		0.932	0.664		0.916	0.636		0.957	0.669		0.993	0.721
	1.11	0.796		0.935	0.655		0.919	0.626		0.96	0.658		0.996	0.726
	1.12	0.813		0.938	0.681		0.922	0.625		0.963	0.67		1	0.73
	1.12	0.825		0.941	0.678		0.925	0.623		0.966	0.674		1	0.726
	1.12	0.831		0.944	0.678		0.928	0.624		0.97	0.684		1.01	0.726
	1.13	0.812		0.947	0.67		0.931	0.626		0.973	0.679		1.01	0.724
	1.13	0.827		0.95	0.667		0.933	0.63		0.976	0.683		1.01	0.727
	1.13	0.826		0.953	0.677		0.936	0.625		0.979	0.683		1.02	0.741
	1.14	0.823		0.956	0.687		0.939	0.639		0.982	0.688		1.02	0.752
	1.14	0.831		0.959	0.68		0.942	0.645		0.985	0.687		1.02	0.74
	1.14	0.833		0.962	0.691		0.945	0.645		0.988	0.702		1.02	0.754
	1.15	0.843		0.965	0.701		0.948	0.654		0.991	0.695		1.03	0.749
	1.15	0.845		0.968	0.684		0.951	0.658		0.994	0.687		1.03	0.746
	1.16	0.852		0.971	0.694		0.954	0.653		0.997	0.705		1.03	0.741
	1.16	0.856		0.974	0.703		0.957	0.658		1	0.72		1.04	0.765
	1.16	0.856		0.977	0.709		0.96	0.658		1	0.713		1.04	0.772
	1.17	0.869		0.98	0.717		0.963	0.666		1.01	0.714		1.04	0.767
	1.17	0.862		0.983	0.701		0.966	0.675		1.01	0.718		1.05	0.781
	1.17	0.871		0.986	0.711		0.969	0.684		1.01	0.715		1.05	0.769
	1.18	0.864		0.989	0.732		0.971	0.683		1.02	0.718		1.05	0.791
	1.18	0.876		0.992	0.715		0.974	0.68		1.02	0.726		1.06	0.795
	1.18	0.877		0.995	0.737		0.977	0.685		1.02	0.729		1.06	0.784
	1.19	0.883		0.998	0.71		0.98	0.675		1.02	0.732		1.06	0.784
	1.19	0.871		1	0.729		0.983	0.673		1.03	0.736		1.07	0.776
	1.19	0.868		1	0.735		0.986	0.709		1.03	0.739		1.07	0.788
	1.2	0.868		1.01	0.737		0.989	0.692		1.03	0.747		1.07	0.806
	1.2	0.889		1.01	0.728		0.992	0.689		1.04	0.742		1.08	0.785
	1.2	0.884		1.01	0.731		0.995	0.705		1.04	0.746		1.08	0.792
	1.21	0.886		1.02	0.752		0.998	0.7		1.04	0.755		1.08	0.801
	1.21	0.885		1.02	0.743		1	0.686		1.05	0.754		1.09	0.803
	1.22	0.896		1.02	0.75		1	0.694		1.05	0.764		1.09	0.796
	1.22	0.897		1.02	0.726		1.01	0.698		1.05	0.752		1.09	0.804
	1.22	0.904		1.03	0.756		1.01	0.7		1.06	0.755		1.09	0.818
	1.23	0.9		1.03	0.761		1.01	0.714		1.06	0.761		1.1	0.806
	1.23	0.907		1.03	0.785		1.02	0.722		1.06	0.751		1.1	0.819
	1.23	0.902		1.04	0.774		1.02	0.719		1.06	0.763		1.1	0.811
	1.24	0.92		1.04	0.755		1.02	0.719		1.07	0.766		1.11	0.833
	1.24	0.905		1.04	0.757		1.02	0.726		1.07	0.769		1.11	0.827
	1.24	0.916		1.05	0.759		1.03	0.716		1.07	0.771		1.11	0.831
	1.25	0.911		1.05	0.77		1.03	0.73		1.08	0.763		1.12	0.829
	1.25	0.923		1.05	0.759		1.03	0.714		1.08	0.78		1.12	0.829
	1.25	0.921		1.05	0.763		1.04	0.729		1.08	0.767		1.12	0.846
	1.26	0.94		1.06	0.785		1.04	0.724		1.09	0.794		1.13	0.844
	1.26	0.929		1.06	0.799		1.04	0.734		1.09	0.782		1.13	0.85
	1.26	0.94		1.06	0.775		1.04	0.744		1.09	0.791		1.13	0.841
	1.27	0.942		1.07	0.792		1.05	0.75		1.09	0.79		1.14	0.848
	1.27	0.939		1.07	0.79		1.05	0.751		1.1	0.791		1.14	0.851
	1.28	0.954		1.07	0.793		1.05	0.765		1.1	0.803		1.14	0.856
	1.28	0.948		1.08	0.801		1.06	0.751		1.1	0.806		1.15	0.887
	1.28	0.944		1.08	0.807		1.06	0.738		1.11	0.792		1.15	0.866
	1.29	0.972		1.08	0.813		1.06	0.754		1.11	0.82		1.15	0.868
	1.29	0.956		1.08	0.805		1.06	0.751		1.11	0.808		1.15	0.868
	1.29	0.946		1.09	0.809		1.07	0.749		1.12	0.819		1.16	0.887
	1.3	0.96		1.09	0.825		1.07	0.761		1.12	0.827		1.16	0.891
	1.3	0.959		1.09	0.801		1.07	0.767		1.12	0.811		1.16	0.884
	1.3	0.951		1.1	0.805		1.08	0.765		1.13	0.8		1.17	0.879
	1.31	0.968		1.1	0.811		1.08	0.763		1.13	0.82		1.17	0.887
	1.31	0.951		1.1	0.812		1.08	0.776		1.13	0.847		1.17	0.897
	1.31	0.965		1.1	0.83		1.09	0.762		1.13	0.82		1.18	0.888
	1.32	0.964		1.11	0.831		1.09	0.786		1.14	0.836		1.18	0.892
	1.32	0.989		1.11	0.85		1.09	0.796		1.14	0.827		1.18	0.882
	1.32	0.975		1.11	0.833		1.09	0.793		1.14	0.826		1.19	0.897
	1.33	0.988		1.12	0.837		1.1	0.775		1.15	0.858		1.19	0.91
	1.33	0.989		1.12	0.844		1.1	0.791		1.15	0.836		1.19	0.906
	1.34	0.994		1.12	0.861		1.1	0.787		1.15	0.857		1.2	0.896
	1.34	0.99		1.13	0.859		1.11	0.797		1.16	0.84		1.2	0.909
	1.34	0.971		1.13	0.857		1.11	0.783		1.16	0.846		1.2	0.907
	1.35	1		1.13	0.857		1.11	0.807		1.16	0.846		1.21	0.923
	1.35	0.989		1.13	0.85		1.11	0.817		1.16	0.862		1.21	0.919
	1.35	0.999		1.14	0.849		1.12	0.801		1.17	0.863		1.21	0.902
	1.36	1.02		1.14	0.859		1.12	0.808		1.17	0.849		1.22	0.917
	1.36	1.01		1.14	0.862		1.12	0.801		1.17	0.872		1.22	0.92
	1.36	1.02		1.15	0.855		1.13	0.807		1.18	0.879		1.22	0.937
	1.37	1		1.15	0.88		1.13	0.809		1.18	0.871		1.22	0.924
	1.37	1.01		1.15	0.851		1.13	0.82		1.18	0.876		1.23	0.94
	1.37	1.02		1.16	0.844		1.14	0.808		1.19	0.881		1.23	0.935
	1.38	1.03		1.16	0.883		1.14	0.823		1.19	0.864		1.23	0.932
	1.38	1.01		1.16	0.884		1.14	0.825		1.19	0.862		1.24	0.949
	1.38	1.01		1.16	0.865		1.14	0.833		1.2	0.891		1.24	0.946
	1.39	1.03		1.17	0.866		1.15	0.828		1.2	0.883		1.24	0.949
	1.39	1.03		1.17	0.87		1.15	0.801		1.2	0.9		1.25	0.946
	1.4	1.02		1.17	0.903		1.15	0.837		1.2	0.872		1.25	0.925
	1.4	1.02		1.18	0.89		1.16	0.829		1.21	0.896		1.25	0.955
	1.4	1.05		1.18	0.894		1.16	0.809		1.21	0.878		1.26	0.942
	1.41	1.04		1.18	0.9		1.16	0.807		1.21	0.911		1.26	0.949
	1.41	1.06		1.19	0.894		1.16	0.831		1.22	0.895		1.26	0.968
	1.41	1.03		1.19	0.894		1.17	0.833		1.22	0.897		1.27	0.964
	1.42	1.04		1.19	0.89		1.17	0.853		1.22	0.906		1.27	0.967
	1.42	1.04		1.19	0.913		1.17	0.835		1.23	0.93		1.27	0.985
	1.42	1.02		1.2	0.892		1.18	0.828		1.23	0.906		1.28	0.974
	1.43	1.04		1.2	0.91		1.18	0.843		1.23	0.899		1.28	0.982
	1.43	1.03		1.2	0.921		1.18	0.869		1.24	0.892		1.28	0.992
	1.43	1.02		1.21	0.912		1.18	0.861		1.24	0.904		1.28	0.976
	1.44	1.05		1.21	0.923		1.19	0.825		1.24	0.906		1.29	0.976
	1.44	1.04		1.21	0.931		1.19	0.841		1.24	0.903		1.29	0.98
	1.45	1.06		1.21	0.903		1.19	0.849		1.25	0.918		1.29	0.97
	1.45	1.06		1.22	0.904		1.2	0.861		1.25	0.906		1.3	0.975
	1.45	1.07		1.22	0.938		1.2	0.863		1.25	0.907		1.3	0.988
	1.46	1.04		1.22	0.927		1.2	0.873		1.26	0.929		1.3	0.985
	1.46	1.06		1.23	0.907		1.21	0.861		1.26	0.927		1.31	1.01
	1.46	1.07		1.23	0.918		1.21	0.88		1.26	0.929		1.31	0.978
	1.47	1.07		1.23	0.943		1.21	0.861		1.27	0.942		1.31	1
	1.47	1.07		1.24	0.931		1.21	0.871		1.27	0.938		1.32	1
	1.47	1.08		1.24	0.936		1.22	0.857		1.27	0.948		1.32	1
	1.48	1.07		1.24	0.953		1.22	0.865		1.27	0.935		1.32	1
	1.48	1.07		1.24	0.956		1.22	0.871		1.28	0.946		1.33	1.01
	1.48	1.08		1.25	0.951		1.23	0.894		1.28	0.947		1.33	1.02
	1.49	1.09		1.25	0.957		1.23	0.899		1.28	0.949		1.33	1.01
	1.49	1.07		1.25	0.924		1.23	0.883		1.29	0.949		1.34	0.997
	1.49	1.1		1.26	0.945		1.23	0.881		1.29	0.958		1.34	0.993
	1.5	1.11		1.26	0.951		1.24	0.911		1.29	0.965		1.34	1.03
	1.5	1.09		1.26	0.951		1.24	0.869		1.3	0.977		1.35	1.01
	1.51	1.07		1.27	0.977		1.24	0.88		1.3	0.989		1.35	1.02
	1.51	1.08		1.27	0.972		1.25	0.903		1.3	0.965		1.35	1.02
	1.51	1.1		1.27	0.964		1.25	0.905		1.31	0.957		1.35	1.05
	1.52	1.09		1.27	0.961		1.25	0.887		1.31	0.966		1.36	0.997
	1.52	1.12		1.28	0.997		1.25	0.917		1.31	0.967		1.36	1.03
	1.52	1.11		1.28	0.985		1.26	0.905		1.31	0.964		1.36	1.02
	1.53	1.09		1.28	0.987		1.26	0.903		1.32	0.967		1.37	1.05
	1.53	1.1		1.29	0.993		1.26	0.908		1.32	0.97		1.37	1.04
	1.53	1.11		1.29	0.986		1.27	0.889		1.32	0.966		1.37	1.03
	1.54	1.1		1.29	0.984		1.27	0.911		1.33	0.983		1.38	1.06
	1.54	1.1		1.3	0.989		1.27	0.919		1.33	0.996		1.38	1.06
	1.54	1.11		1.3	1.02		1.28	0.931		1.33	0.983		1.38	1.06
	1.55	1.08		1.3	0.985		1.28	0.926		1.34	0.984		1.39	1.06
	1.55	1.12		1.3	0.997		1.28	0.931		1.34	0.996		1.39	1.1
	1.55	1.1		1.31	0.98		1.28	0.914		1.34	0.986		1.39	1.06
	1.56	1.13		1.31	1		1.29	0.916		1.35	0.965		1.4	1.04
	1.56	1.11		1.31	1.03		1.29	0.924		1.35	1.01		1.4	1.04
	1.57	1.13		1.32	0.995		1.29	0.934		1.35	1.02		1.4	1.05
	1.57	1.13		1.32	1.01		1.3	0.945		1.35	1.02		1.41	1.06
	1.57	1.1		1.32	1.02		1.3	0.939		1.36	0.98		1.41	1.06
	1.58	1.12		1.32	0.999		1.3	0.949		1.36	0.974		1.41	1.06
	1.58	1.13		1.33	1.01		1.3	0.943		1.36	0.983		1.41	1.07
	1.58	1.12		1.33	1.05		1.31	0.934		1.37	1		1.42	1.07
	1.59	1.15		1.33	0.993		1.31	0.921		1.37	0.979		1.42	1.08
	1.59	1.13		1.34	0.979		1.31	0.954		1.37	0.998		1.42	1.03
	1.59	1.11		1.34	1		1.32	0.955		1.38	1.02		1.43	1.05
	1.6	1.1		1.34	1.02		1.32	0.938		1.38	1.01		1.43	1.06
	1.6	1.11		1.35	1.05		1.32	0.933		1.38	1		1.43	1.08
	1.6	1.12		1.35	1.01		1.32	0.959		1.38	1.04		1.44	1.09
	1.61	1.12		1.35	1.04		1.33	0.941		1.39	1.03		1.44	1.09
	1.61	1.14		1.35	1.03		1.33	0.958		1.39	1.02		1.44	1.08
	1.61	1.16		1.36	1.04		1.33	0.944		1.39	1.02		1.45	1.08
	1.62	1.12		1.36	1.05		1.34	0.929		1.4	1.03		1.45	1.09
	1.62	1.14		1.36	1.04		1.34	0.949		1.4	1.01		1.45	1.06
	1.63	1.15		1.37	1.04		1.34	0.962		1.4	1.03		1.46	1.09
	1.63	1.12		1.37	1.03		1.35	0.94		1.41	1.02		1.46	1.1
	1.63	1.11		1.37	1.02		1.35	0.964		1.41	1.03		1.46	1.08
	1.64	1.17		1.38	1.06		1.35	0.965		1.41	1.02		1.47	1.08
	1.64	1.15		1.38	1.05		1.35	0.994		1.42	1.04		1.47	1.11
	1.64	1.13		1.38	1.01		1.36	0.98		1.42	1.04		1.47	1.11
	1.65	1.17		1.38	1.04		1.36	0.962		1.42	1.05		1.47	1.1
	1.65	1.14		1.39	1.07		1.36	0.944		1.42	1.02		1.48	1.11
	1.65	1.13		1.39	1.03		1.37	0.952		1.43	1.04		1.48	1.11
	1.66	1.13		1.39	1.01		1.37	0.996		1.43	1.05		1.48	1.1
	1.66	1.11		1.4	1.06		1.37	0.986		1.43	1.04		1.49	1.12
	1.66	1.15		1.4	1.03		1.37	0.987		1.44	1.05		1.49	1.09
	1.67	1.14		1.4	1.05		1.38	0.98		1.44	1.07		1.49	1.1
	1.67	1.16		1.41	1.08		1.38	0.961		1.44	1.04		1.5	1.1
	1.68	1.14		1.41	1.07		1.38	0.989		1.45	1.06		1.5	1.14
	1.68	1.15		1.41	1.05		1.39	0.988		1.45	1.06		1.5	1.08
	1.68	1.16		1.41	1.04		1.39	0.968		1.45	1.05		1.51	1.11
	1.69	1.15		1.42	1.08		1.39	0.979		1.46	1.06		1.51	1.14
	1.69	1.16		1.42	1.06		1.4	0.986		1.46	1.07		1.51	1.1
	1.69	1.18		1.42	1.08		1.4	0.957		1.46	1.06		1.52	1.12
	1.7	1.15		1.43	1.06		1.4	0.985		1.46	1.06		1.52	1.11
	1.7	1.16		1.43	1.07		1.4	0.967		1.47	1.07		1.52	1.12
	1.7	1.12		1.43	1.09		1.41	0.99		1.47	1.07		1.53	1.12
	1.71	1.17		1.43	1.1		1.41	0.996		1.47	1.06		1.53	1.15
	1.71	1.17		1.44	1.08		1.41	1.02		1.48	1.07		1.53	1.1
	1.71	1.15		1.44	1.07		1.42	1.01		1.48	1.07		1.54	1.11
	1.72	1.16		1.44	1.06		1.42	1.02		1.48	1.06		1.54	1.1
	1.72	1.17		1.45	1.04		1.42	0.994		1.49	1.05		1.54	1.13
	1.72	1.16		1.45	1.09		1.42	1		1.49	1.07		1.54	1.16
	1.73	1.21		1.45	1.05		1.43	1		1.49	1.09		1.55	1.12
	1.73	1.18		1.46	1.08		1.43	1		1.49	1.06		1.55	1.12
	1.74	1.13		1.46	1.07		1.43	0.958		1.5	1.05		1.55	1.14
	1.74	1.14		1.46	1.09		1.44	0.995		1.5	1.1		1.56	1.13
	1.74	1.17		1.46	1.05		1.44	1.01		1.5	1.06		1.56	1.15
	1.75	1.18		1.47	1.14		1.44	0.985		1.51	1.1		1.56	1.14
	1.75	1.17		1.47	1.08		1.44	1.02		1.51	1.08		1.57	1.12
	1.75	1.18		1.47	1.12		1.45	1.04		1.51	1.08		1.57	1.16
	1.76	1.14		1.48	1.09		1.45	1.01		1.52	1.07		1.57	1.16
	1.76	1.17		1.48	1.08		1.45	1.01		1.52	1.1		1.58	1.14
	1.76	1.18		1.48	1.09		1.46	1.01		1.52	1.12		1.58	1.12
	1.77	1.15		1.49	1.08		1.46	1.01		1.53	1.09		1.58	1.13
	1.77	1.2		1.49	1.04		1.46	1.02		1.53	1.09		1.59	1.12
	1.77	1.2		1.49	1.14		1.47	1.05		1.53	1.07		1.59	1.12
	1.78	1.2		1.49	1.11		1.47	1.03		1.53	1.1		1.59	1.14
	1.78	1.21		1.5	1.1		1.47	1.07		1.54	1.09		1.6	1.15
	1.78	1.21		1.5	1.12		1.47	1.01		1.54	1.1		1.6	1.15
	1.79	1.21		1.5	1.1		1.48	1.04		1.54	1.11		1.6	1.16
	1.79	1.19		1.51	1.1		1.48	1		1.55	1.08		1.6	1.15
	1.8	1.19		1.51	1.1		1.48	1.02		1.55	1.09		1.61	1.14
	1.8	1.19		1.51	1.1		1.49	1.02		1.55	1.09		1.61	1.13
	1.8	1.2		1.52	1.08		1.49	0.978		1.56	1.11		1.61	1.18
	1.81	1.14		1.52	1.11		1.49	1.04		1.56	1.08		1.62	1.12
	1.81	1.18		1.52	1.08		1.49	1.02		1.56	1.09		1.62	1.14
	1.81	1.22		1.52	1.09		1.5	1.01		1.57	1.12		1.62	1.17
	1.82	1.19		1.53	1.07		1.5	1.01		1.57	1.12		1.63	1.15
	1.82	1.17		1.53	1.11		1.5	1.03		1.57	1.1		1.63	1.16
	1.82	1.2		1.53	1.09		1.51	1.03		1.57	1.11		1.63	1.15
	1.83	1.16		1.54	1.13		1.51	1		1.58	1.1		1.64	1.2
	1.83	1.23		1.54	1.12		1.51	1		1.58	1.1		1.64	1.16
	1.83	1.2		1.54	1.11		1.51	1.06		1.58	1.11		1.64	1.15
	1.84	1.19		1.54	1.12		1.52	1.03		1.59	1.1		1.65	1.16
	1.84	1.16		1.55	1.12		1.52	1.05		1.59	1.11		1.65	1.13
	1.84	1.23		1.55	1.12		1.52	1.06		1.59	1.1		1.65	1.18
	1.85	1.21		1.55	1.1		1.53	1.01		1.6	1.12		1.66	1.15
	1.85	1.2		1.56	1.14		1.53	0.999		1.6	1.13		1.66	1.16
	1.86	1.19		1.56	1.15		1.53	0.998		1.6	1.08		1.66	1.14
	1.86	1.2		1.56	1.12		1.54	1.05		1.6	1.13		1.67	1.18
	1.86	1.18		1.57	1.09		1.54	1.02		1.61	1.14		1.67	1.13
	1.87	1.2		1.57	1.12		1.54	1.03		1.61	1.1		1.67	1.15
	1.87	1.2		1.57	1.14		1.54	0.988		1.61	1.12		1.67	1.16
	1.87	1.2		1.57	1.14		1.55	1.01		1.62	1.1		1.68	1.16
	1.88	1.18		1.58	1.1		1.55	1.07		1.62	1.12		1.68	1.17
	1.88	1.17		1.58	1.13		1.55	1.04		1.62	1.1		1.68	1.17
	1.88	1.2		1.58	1.14		1.56	1.08		1.63	1.1		1.69	1.18
	1.89	1.18		1.59	1.12		1.56	1.05		1.63	1.1		1.69	1.13
	1.89	1.21		1.59	1.14		1.56	1.04		1.63	1.11		1.69	1.16
	1.89	1.18		1.59	1.14		1.56	1.04		1.64	1.14		1.7	1.19
	1.9	1.2		1.6	1.14		1.57	1.07		1.64	1.1		1.7	1.17
	1.9	1.16		1.6	1.13		1.57	1.04		1.64	1.15		1.7	1.18
	1.9	1.2		1.6	1.13		1.57	1.06		1.64	1.14		1.71	1.2
	1.91	1.19		1.6	1.13		1.58	1.05		1.65	1.1		1.71	1.18
	1.91	1.2		1.61	1.17		1.58	1.07		1.65	1.12		1.71	1.2
	1.92	1.16		1.61	1.11		1.58	1.06		1.65	1.13		1.72	1.15
	1.92	1.2		1.61	1.13		1.59	1.04		1.66	1.15		1.72	1.17
	1.92	1.18		1.62	1.12		1.59	1.08		1.66	1.14		1.72	1.17
	1.93	1.2		1.62	1.14		1.59	1.06		1.66	1.18		1.73	1.19
	1.93	1.21		1.62	1.14		1.59	1.07		1.67	1.12		1.73	1.23
	1.93	1.21		1.63	1.15		1.6	1.04		1.67	1.11		1.73	1.19
	1.94	1.18		1.63	1.13		1.6	1.03		1.67	1.13		1.73	1.18
	1.94	1.17		1.63	1.17		1.6	1.06		1.67	1.14		1.74	1.19
	1.94	1.2		1.63	1.16		1.61	1.04		1.68	1.13		1.74	1.18
	1.95	1.2		1.64	1.14		1.61	1.07		1.68	1.14		1.74	1.16
	1.95	1.17		1.64	1.2		1.61	1.06		1.68	1.15		1.75	1.15
	1.95	1.17		1.64	1.11		1.61	1.07		1.69	1.14		1.75	1.13
	1.96	1.21		1.65	1.15		1.62	1.04		1.69	1.13		1.75	1.21
	1.96	1.16		1.65	1.15		1.62	1.03		1.69	1.14		1.76	1.17
	1.97	1.24		1.65	1.11		1.62	1.05		1.7	1.15		1.76	1.2
	1.97	1.17		1.65	1.18		1.63	1.04		1.7	1.1		1.76	1.22
	1.97	1.16		1.66	1.13		1.63	1.06		1.7	1.12		1.77	1.18
	1.98	1.2		1.66	1.13		1.63	1.05		1.71	1.14		1.77	1.18
	1.98	1.19		1.66	1.19		1.63	1.07		1.71	1.14		1.77	1.15
	1.98	1.19		1.67	1.15		1.64	1.04		1.71	1.16		1.78	1.19
	1.99	1.16		1.67	1.14		1.64	1.06		1.71	1.13		1.78	1.17
	1.99	1.18		1.67	1.15		1.64	1.04		1.72	1.11		1.78	1.18
	1.99	1.2		1.68	1.14		1.65	1.07		1.72	1.14		1.79	1.18
	2	1.22		1.68	1.17		1.65	1.07		1.72	1.14		1.79	1.18
	2	1.18		1.68	1.12		1.65	1.05		1.73	1.15		1.79	1.2
	2	1.17		1.68	1.17		1.66	1.04		1.73	1.12		1.79	1.19
	2.01	1.15		1.69	1.14		1.66	1.07		1.73	1.12		1.8	1.19
	2.01	1.18		1.69	1.2		1.66	1.08		1.74	1.11		1.8	1.16
	2.01	1.17		1.69	1.21		1.66	1.03		1.74	1.13		1.8	1.18
	2.02	1.18		1.7	1.15		1.67	1.03		1.74	1.15		1.81	1.17
	2.02	1.2		1.7	1.15		1.67	1.04		1.75	1.13		1.81	1.17
	2.03	1.21		1.7	1.15		1.67	1.07		1.75	1.13		1.81	1.2
	2.03	1.21		1.71	1.2		1.68	1.04		1.75	1.16		1.82	1.19
	2.03	1.2		1.71	1.17		1.68	1.07		1.75	1.12		1.82	1.21
	2.04	1.19		1.71	1.15		1.68	1.08		1.76	1.16		1.82	1.18
	2.04	1.19		1.71	1.15		1.68	1.1		1.76	1.16		1.83	1.19
	2.04	1.21		1.72	1.11		1.69	1.04		1.76	1.14		1.83	1.17
	2.05	1.16		1.72	1.19		1.69	1.06		1.77	1.15		1.83	1.17
	2.05	1.2		1.72	1.19		1.69	1.06		1.77	1.16		1.84	1.18
	2.05	1.19		1.73	1.16		1.7	1.03		1.77	1.15		1.84	1.21
	2.06	1.22		1.73	1.19		1.7	1.1		1.78	1.15		1.84	1.18
	2.06	1.19		1.73	1.13		1.7	1.05		1.78	1.13		1.85	1.22
	2.06	1.18		1.74	1.19		1.7	1.06		1.78	1.14		1.85	1.18
	2.07	1.14		1.74	1.13		1.71	1.07		1.78	1.16		1.85	1.21
	2.07	1.19		1.74	1.13		1.71	1.03		1.79	1.13		1.86	1.18
	2.07	1.18		1.74	1.2		1.71	1.04		1.79	1.19		1.86	1.16
	2.08	1.17		1.75	1.11		1.72	1.1		1.79	1.15		1.86	1.17
	2.08	1.17		1.75	1.23		1.72	1.05		1.8	1.15		1.86	1.16
	2.09	1.18		1.75	1.15		1.72	1.05		1.8	1.15		1.87	1.19
	2.09	1.2		1.76	1.18		1.73	1.03		1.8	1.14		1.87	1.17
	2.09	1.2		1.76	1.12		1.73	1.05		1.81	1.17		1.87	1.17
	2.1	1.19		1.76	1.15		1.73	1.06		1.81	1.18		1.88	1.19
	2.1	1.19		1.76	1.14		1.73	1.03		1.81	1.13		1.88	1.17
	2.1	1.17		1.77	1.18		1.74	1.06		1.82	1.15		1.88	1.17
	2.11	1.22		1.77	1.15		1.74	1.03		1.82	1.14		1.89	1.2
	2.11	1.19		1.77	1.16		1.74	1.05		1.82	1.14		1.89	1.19
	2.11	1.15		1.78	1.17		1.75	1.04		1.82	1.14		1.89	1.22
	2.12	1.14		1.78	1.2		1.75	1.05		1.83	1.17		1.9	1.19
	2.12	1.17		1.78	1.14		1.75	1.06		1.83	1.14		1.9	1.18
	2.12	1.17		1.79	1.19		1.75	1.07		1.83	1.12		1.9	1.2
	2.13	1.16		1.79	1.19		1.76	1.06		1.84	1.18		1.91	1.17
	2.13	1.23		1.79	1.17		1.76	1.03		1.84	1.14		1.91	1.23
	2.13	1.2		1.79	1.15		1.76	1.06		1.84	1.1		1.91	1.2
	2.14	1.18		1.8	1.18		1.77	1.05		1.85	1.13		1.92	1.16
	2.14	1.18		1.8	1.19		1.77	1.07		1.85	1.14		1.92	1.2
	2.15	1.2		1.8	1.14		1.77	1.05		1.85	1.16		1.92	1.18
	2.15	1.17		1.81	1.14		1.77	1.09		1.86	1.18		1.92	1.16
	2.15	1.14		1.81	1.18		1.78	1.04		1.86	1.13		1.93	1.17
	2.16	1.16		1.81	1.11		1.78	1.05		1.86	1.11		1.93	1.2
	2.16	1.17		1.82	1.15		1.78	1.06		1.86	1.15		1.93	1.19
	2.16	1.22		1.82	1.14		1.79	1.07		1.87	1.17		1.94	1.18
	2.17	1.2		1.82	1.18		1.79	1.07		1.87	1.12		1.94	1.21
	2.17	1.16		1.82	1.18		1.79	1.06		1.87	1.12		1.94	1.14
	2.17	1.14		1.83	1.14		1.8	1.11		1.88	1.15		1.95	1.17
	2.18	1.16		1.83	1.14		1.8	1.06		1.88	1.1		1.95	1.17
	2.18	1.15		1.83	1.18		1.8	1.02		1.88	1.11		1.95	1.18
	2.18	1.21		1.84	1.19		1.8	1.08		1.89	1.13		1.96	1.15
	2.19	1.2		1.84	1.16		1.81	1.04		1.89	1.12		1.96	1.16
	2.19	1.11		1.84	1.22		1.81	1.06		1.89	1.16		1.96	1.2
	2.2	1.2		1.85	1.17		1.81	1.05		1.89	1.14		1.97	1.16
	2.2	1.16		1.85	1.15		1.82	1.06		1.9	1.12		1.97	1.14
	2.2	1.19		1.85	1.1		1.82	1.08		1.9	1.14		1.97	1.21
	2.21	1.14		1.85	1.17		1.82	1.07		1.9	1.14		1.98	1.18
	2.21	1.18		1.86	1.19		1.82	1.1		1.91	1.14		1.98	1.18
	2.21	1.14		1.86	1.1		1.83	1.06		1.91	1.15		1.98	1.19
	2.22	1.19		1.86	1.18		1.83	1.06		1.91	1.1		1.99	1.18
	2.22	1.19		1.87	1.2		1.83	1.05		1.92	1.2		1.99	1.15
	2.22	1.12		1.87	1.14		1.84	1.08		1.92	1.15		1.99	1.17
	2.23	1.18		1.87	1.15		1.84	1.05		1.92	1.16		1.99	1.17
	2.23	1.17		1.88	1.19		1.84	1.03		1.93	1.11		2	1.12
	2.23	1.12		1.88	1.11		1.85	1.05		1.93	1.16		2	1.18
	2.24	1.18		1.88	1.15		1.85	1.08		1.93	1.13		2	1.17
	2.24	1.18		1.88	1.1		1.85	1.08		1.93	1.14		2.01	1.19
	2.24	1.19		1.89	1.15		1.85	1.09		1.94	1.16		2.01	1.16
	2.25	1.18		1.89	1.2		1.86	1.07		1.94	1.19		2.01	1.12
	2.25	1.17		1.89	1.13		1.86	1.09		1.94	1.15		2.02	1.14
	2.26	1.16		1.9	1.13		1.86	1.04		1.95	1.16		2.02	1.23
	2.26	1.15		1.9	1.17		1.87	1.06		1.95	1.12		2.02	1.12
	2.26	1.16		1.9	1.11		1.87	1.03		1.95	1.14		2.03	1.17
	2.27	1.16		1.9	1.17		1.87	1.03		1.96	1.13		2.03	1.18
	2.27	1.11		1.91	1.19		1.87	1.03		1.96	1.13		2.03	1.2
	2.27	1.13		1.91	1.15		1.88	1.02		1.96	1.14		2.04	1.12
	2.28	1.15		1.91	1.18		1.88	1.05		1.97	1.12		2.04	1.13
	2.28	1.17		1.92	1.17		1.88	1.04		1.97	1.11		2.04	1.18
	2.28	1.07		1.92	1.11		1.89	1.04		1.97	1.11		2.05	1.21
	2.29	1.16		1.92	1.13		1.89	1.05		1.97	1.15		2.05	1.17
	2.29	1.12		1.93	1.2		1.89	1.07		1.98	1.1		2.05	1.22
	2.29	1.15		1.93	1.13		1.89	1.05		1.98	1.12		2.05	1.13
	2.3	1.14		1.93	1.14		1.9	1.01		1.98	1.11		2.06	1.17
	2.3	1.12		1.93	1.18		1.9	1.02		1.99	1.11		2.06	1.16
	2.3	1.1		1.94	1.18		1.9	0.982		1.99	1.12		2.06	1.19
	2.31	1.18		1.94	1.12		1.91	1.08		1.99	1.12		2.07	1.17
	2.31	1.13		1.94	1.11		1.91	1.04		2	1.14		2.07	1.13
	2.32	1.12		1.95	1.19		1.91	1.1		2	1.11		2.07	1.16
	2.32	1.12		1.95	1.15		1.92	1.03		2	1.08		2.08	1.15
	2.32	1.17		1.95	1.1		1.92	1.03		2	1.08		2.08	1.17
	2.33	1.13		1.96	1.12		1.92	1.01		2.01	1.15		2.08	1.13
	2.33	1.13		1.96	1.12		1.92	0.997		2.01	1.11		2.09	1.11
	2.33	1.13		1.96	1.16		1.93	1.04		2.01	1.12		2.09	1.14
	2.34	1.12		1.96	1.17		1.93	1.06		2.02	1.14		2.09	1.17
	2.34	1.2		1.97	1.09		1.93	1.05		2.02	1.09		2.1	1.2
	2.34	1.14		1.97	1.13		1.94	1.02		2.02	1.16		2.1	1.13
	2.35	1.14		1.97	1.15		1.94	1.07		2.03	1.1		2.1	1.17
	2.35	1.15		1.98	1.13		1.94	1.02		2.03	1.06		2.11	1.14
	2.35	1.12		1.98	1.17		1.94	0.962		2.03	1.17		2.11	1.1
	2.36	1.13		1.98	1.18		1.95	1.08		2.04	1.09		2.11	1.17
	2.36	1.11		1.99	1.17		1.95	1.06		2.04	1.15		2.11	1.15
	2.36	1.14		1.99	1.15		1.95	1.02		2.04	1.1		2.12	1.17
	2.37	1.1		1.99	1.1		1.96	1.03		2.04	1.08		2.12	1.13
	2.37	1.15		1.99	1.16		1.96	1.07		2.05	1.13		2.12	1.15
	2.38	1.16		2	1.13		1.96	1.03		2.05	1.1		2.13	1.17
	2.38	1.12		2	1.2		1.96	1.02		2.05	1.1		2.13	1.11
	2.38	1.12		2	1.1		1.97	1		2.06	1.11		2.13	1.14
	2.39	1.11		2.01	1.14		1.97	1.04		2.06	1.07		2.14	1.1
	2.39	1.12		2.01	1.13		1.97	1.04		2.06	1.09		2.14	1.16
	2.39	1.1		2.01	1.13		1.98	1.05		2.07	1.09		2.14	1.12
	2.4	1.08		2.01	1.1		1.98	1.02		2.07	1.08		2.15	1.13
	2.4	1.11		2.02	1.15		1.98	0.988		2.07	1.13		2.15	1.17
	2.4	1.15		2.02	1.11		1.99	1.02		2.07	1.11		2.15	1.11
	2.41	1.09		2.02	1.17		1.99	1.06		2.08	1.09		2.16	1.13
	2.41	1.13		2.03	1.12		1.99	0.989		2.08	1.11		2.16	1.13
	2.41	1.11		2.03	1.07		1.99	1.02		2.08	1.09		2.16	1.15
	2.42	1.07		2.03	1.15		2	0.977		2.09	1.12		2.17	1.11
	2.42	1.17		2.04	1.11		2	1.03		2.09	1.08		2.17	1.1
	2.43	1.12		2.04	1.15		2	1.07		2.09	1.09		2.17	1.19
	2.43	1.11		2.04	1.17		2.01	1.02		2.1	1.12		2.18	1.15
	2.43	1.12		2.04	1.12		2.01	1.01		2.1	1.06		2.18	1.14
	2.44	1.09		2.05	1.1		2.01	1.03		2.1	1.09		2.18	1.14
	2.44	1.12		2.05	1.12		2.01	1		2.11	1.07		2.18	1.09
	2.44	1.08		2.05	1.1		2.02	1.01		2.11	1.07		2.19	1.14
	2.45	1.12		2.06	1.11		2.02	1		2.11	1.06		2.19	1.12
	2.45	1.08		2.06	1.09		2.02	1.07		2.11	1.11		2.19	1.12
	2.45	1.11		2.06	1.09		2.03	1.01		2.12	1.06		2.2	1.14
	2.46	1.08		2.07	1.06		2.03	0.989		2.12	1.03		2.2	1.14
	2.46	1.1		2.07	1.1		2.03	1		2.12	1.07		2.2	1.15
	2.46	1.03		2.07	1.07		2.03	0.99		2.13	1.11		2.21	1.17
	2.47	1.1		2.07	1.12		2.04	1		2.13	1.11		2.21	1.11
	2.47	1.13		2.08	1.12		2.04	0.967		2.13	1.1		2.21	1.13
	2.47	1.08		2.08	1.07		2.04	0.972		2.14	1.07		2.22	1.06
	2.48	1.06		2.08	1.1		2.05	0.975		2.14	1.09		2.22	1.09
	2.48	1.06		2.09	1.11		2.05	0.94		2.14	1.11		2.22	1.1
	2.49	1.05		2.09	1.08		2.05	1.03		2.15	1.02		2.23	1.15
	2.49	1.09		2.09	1.08		2.06	0.961		2.15	1.07		2.23	1.1
	2.49	1.09		2.1	1.05		2.06	0.966		2.15	1.04		2.23	1.09
	2.5	1.03		2.1	1.12		2.06	0.994		2.15	1.07		2.24	1.06
	2.5	1.03		2.1	0.989		2.06	0.985		2.16	1.09		2.24	1.08
	2.5	1.07		2.1	1.03		2.07	0.992		2.16	1.07		2.24	1.06
	2.51	1.03		2.11	1.03		2.07	0.98		2.16	1.03		2.24	1.17
	2.51	1.06		2.11	1.09		2.07	1.01		2.17	1.14		2.25	1.09
	2.51	1.08		2.11	1.11		2.08	0.943		2.17	1.07		2.25	1.09
	2.52	1.08		2.12	1.07		2.08	0.986		2.17	1.03		2.25	1.03
	2.52	1.05		2.12	1.03		2.08	0.976		2.18	1.02		2.26	1.09
	2.52	1.03		2.12	1.11		2.08	0.95		2.18	1.12		2.26	1.04
	2.53	1.05		2.12	1.06		2.09	0.954		2.18	1.06		2.26	1.1
	2.53	1.09		2.13	1.01		2.09	1		2.18	1.04		2.27	1.05
	2.53	1.1		2.13	1.05		2.09	0.987		2.19	1.12		2.27	1.14
	2.54	1.01		2.13	1.01		2.1	0.956		2.19	1.1		2.27	1.11
	2.54	1		2.14	1.03		2.1	0.995		2.19	0.994		2.28	1.09
	2.55	1.09		2.14	1.03		2.1	0.885		2.2	1.02		2.28	1.08
	2.55	1.08		2.14	1.06		2.11	0.935		2.2	1.01		2.28	1.14
	2.55	1.06		2.15	1.12		2.11	0.921		2.2	1.04		2.29	1.1
	2.56	1.07		2.15	1.05		2.11	0.936		2.21	1.06		2.29	1.09
	2.56	1.08		2.15	1.04		2.11	0.967		2.21	1.04		2.29	1.07
	2.56	1.14		2.15	1.08		2.12	0.944		2.21	1.01		2.3	1.08
	2.57	1.05		2.16	0.968		2.12	0.955		2.22	1.01		2.3	1.11
	2.57	1.03		2.16	1.05		2.12	0.914		2.22	1.09		2.3	1.1
	2.57	1.02		2.16	1.07		2.13	0.962		2.22	1.07		2.31	1.11
	2.58	1.08		2.17	1.05		2.13	0.951		2.22	1.08		2.31	1.05
	2.58	1.09		2.17	1.08		2.13	0.983		2.23	1.03		2.31	1.05
	2.58	1.08		2.17	1.1		2.13	0.976		2.23	0.988		2.31	1.06
	2.59	1.1		2.18	1.1		2.14	0.893		2.23	1.08		2.32	1.06
	2.59	1.03		2.18	1.06		2.14	0.953		2.24	1.07		2.32	1.12
	2.59	1.04		2.18	1.05		2.14	0.956		2.24	1.07		2.32	1.06
	2.6	1.07		2.18	1.04		2.15	0.954		2.24	1		2.33	1.05
	2.6	1.1		2.19	0.99		2.15	0.947		2.25	1.01		2.33	1.04
	2.61	0.997		2.19	1.05		2.15	0.871		2.25	1		2.33	1.01
	2.61	1.02		2.19	1.06		2.15	0.953		2.25	1.05		2.34	1.04
	2.61	1.02		2.2	1.08		2.16	0.903		2.26	1.07		2.34	0.999
	2.62	1.01		2.2	1.02		2.16	0.924		2.26	1.01		2.34	1.07
	2.62	1.02		2.2	1.04		2.16	0.927		2.26	1.05		2.35	1.05
	2.62	1.01		2.21	1.05		2.17	0.936		2.26	1.04		2.35	1.04
	2.63	1.03		2.21	1.01		2.17	0.898		2.27	1		2.35	1.05
	2.63	0.987		2.21	1		2.17	0.939		2.27	0.982		2.36	1.06
	2.63	0.971		2.21	1.04		2.18	1		2.27	1.01		2.36	0.976
	2.64	1.01		2.22	0.947		2.18	0.947		2.28	0.989		2.36	1.03
	2.64	1.05		2.22	1.07		2.18	0.973		2.28	1		2.37	1.03
	2.64	0.958		2.22	1.01		2.18	0.894		2.28	0.971		2.37	1.07
	2.65	0.971		2.23	0.983		2.19	0.948		2.29	0.966		2.37	1.1
	2.65	1.08		2.23	1.02		2.19	0.885		2.29	1.07		2.37	0.981
	2.65	1.01		2.23	1.09		2.19	0.962		2.29	0.984		2.38	1.08
	2.66	1.03		2.23	0.986		2.2	0.908		2.29	0.997		2.38	0.976
	2.66	1.07		2.24	1.07		2.2	0.875		2.3	0.991		2.38	1
	2.67	1.07		2.24	1.02		2.2	0.916		2.3	1.01		2.39	1.05
	2.67	1.06		2.24	0.959		2.2	0.943		2.3	0.943		2.39	0.987
	2.67	1.02		2.25	1.02		2.21	0.881		2.31	1.01		2.39	1.08
	2.68	1.09		2.25	1.05		2.21	0.96		2.31	1.02		2.4	1.03
	2.68	1.04		2.25	1.03		2.21	0.933		2.31	0.996		2.4	1.03
	2.68	0.981		2.26	0.931		2.22	1.01		2.32	0.993		2.4	1.07
	2.69	1		2.26	1.04		2.22	0.875		2.32	0.946		2.41	1.04
	2.69	1.01		2.26	0.96		2.22	0.872		2.32	1		2.41	0.975
	2.69	1.01		2.26	0.915		2.22	0.882		2.33	0.982		2.41	0.988
	2.7	1.01		2.27	0.997		2.23	0.924		2.33	0.976		2.42	1.05
	2.7	0.991		2.27	0.997		2.23	0.911		2.33	0.958		2.42	1.02
	2.7	0.988		2.27	1.09		2.23	0.921		2.33	1		2.42	0.986
	2.71	0.972		2.28	1.03		2.24	0.901		2.34	0.973		2.43	0.964
	2.71	0.997		2.28	1.04		2.24	0.881		2.34	0.972		2.43	1.02
	2.72	1.01		2.28	1.01		2.24	0.904		2.34	0.945		2.43	1.03
	2.72	0.961		2.29	0.981		2.25	0.884		2.35	0.977		2.43	1.07
	2.72	0.992		2.29	0.946		2.25	0.926		2.35	0.91		2.44	1.02
	2.73	1.05		2.29	0.915		2.25	0.926		2.35	1.02		2.44	1.03
	2.73	1.04		2.29	0.95		2.25	0.925		2.36	0.925		2.44	1.02
	2.73	1.04		2.3	0.964		2.26	0.897		2.36	0.949		2.45	1
	2.74	1.03		2.3	0.949		2.26	0.911		2.36	0.97		2.45	0.984
	2.74	1.04		2.3	0.999		2.26	0.897		2.37	1.02		2.45	0.996
	2.74	0.997		2.31	1.05		2.27	0.877		2.37	0.99		2.46	0.975
	2.75	0.986		2.31	0.96		2.27	0.867		2.37	0.965		2.46	1.02
	2.75	0.941		2.31	0.9		2.27	0.849		2.37	0.967		2.46	1.02
	2.75	0.957		2.32	0.962		2.27	0.851		2.38	0.973		2.47	1.05
	2.76	0.967		2.32	1.01		2.28	0.919		2.38	0.926		2.47	1.08
	2.76	0.996		2.32	1.01		2.28	0.849		2.38	0.987		2.47	1.03
	2.76	0.982		2.32	0.918		2.28	0.875		2.39	0.996		2.48	1.05
	2.77	1.01		2.33	0.969		2.29	0.847		2.39	0.966		2.48	1.08
	2.77	0.997		2.33	0.949		2.29	0.893		2.39	0.934		2.48	0.986
	2.78	0.967		2.33	0.971		2.29	0.903		2.4	0.99		2.49	0.942
	2.78	0.933		2.34	0.927		2.29	0.803		2.4	0.877		2.49	0.932
	2.78	0.974		2.34	0.943		2.3	0.883		2.4	0.933		2.49	1.03
	2.79	1.08		2.34	0.923		2.3	0.822		2.4	0.939		2.5	0.995
	2.79	0.936		2.34	0.929		2.3	0.845		2.41	0.958		2.5	0.977
	2.79	1.02		2.35	1.03		2.31	0.852		2.41	0.919		2.5	0.974
	2.8	0.928		2.35	0.918		2.31	0.854		2.41	0.907		2.5	1.01
	2.8	0.935		2.35	0.883		2.31	0.865		2.42	0.958		2.51	0.983
	2.8	0.962		2.36	0.949		2.32	0.845		2.42	0.968		2.51	1.02
	2.81	1.01		2.36	0.957		2.32	0.878		2.42	0.916		2.51	0.947
	2.81	0.942		2.36	0.904		2.32	0.831		2.43	0.945		2.52	0.917
	2.81	1.03		2.37	0.912		2.32	0.845		2.43	0.918		2.52	0.957
	2.82	1.01		2.37	0.843		2.33	0.843		2.43	0.896		2.52	0.978
	2.82	0.938		2.37	0.898		2.33	0.905		2.44	0.985		2.53	1.02
	2.82	0.915		2.37	0.924		2.33	0.827		2.44	0.953		2.53	0.935
	2.83	1		2.38	0.88		2.34	0.828		2.44	0.837		2.53	1
	2.83	0.941		2.38	0.921		2.34	0.809		2.44	0.923		2.54	1
	2.84	0.958		2.38	0.969		2.34	0.87		2.45	0.915		2.54	0.925
	2.84	0.943		2.39	0.923		2.34	0.829		2.45	0.908		2.54	0.953
	2.84	0.989		2.39	0.859		2.35	0.787		2.45	0.991		2.55	0.998
	2.85	0.96		2.39	0.955		2.35	0.879		2.46	0.949		2.55	0.948
	2.85	0.969		2.4	0.87		2.35	0.857		2.46	0.942		2.55	0.921
	2.85	0.92		2.4	0.887		2.36	0.823		2.46	0.883		2.56	0.99
	2.86	0.9		2.4	0.83		2.36	0.845		2.47	0.908		2.56	0.968
	2.86	0.941		2.4	0.914		2.36	0.816		2.47	0.929		2.56	0.918
	2.86	0.947		2.41	0.94		2.37	0.875		2.47	0.909		2.56	0.901
	2.87	0.888		2.41	0.823		2.37	0.818		2.47	0.919		2.57	1.04
	2.87	0.921		2.41	0.866		2.37	0.786		2.48	0.907		2.57	0.945
	2.87	0.97		2.42	0.809		2.37	0.914		2.48	0.891		2.57	0.971
	2.88	0.941		2.42	0.907		2.38	0.815		2.48	0.93		2.58	0.968
	2.88	0.898		2.42	0.891		2.38	0.921		2.49	0.935		2.58	0.986
	2.88	0.919		2.43	0.908		2.38	0.82		2.49	0.939		2.58	0.93
	2.89	0.945		2.43	0.906		2.39	0.77		2.49	0.902		2.59	0.928
	2.89	0.923		2.43	0.929		2.39	0.771		2.5	0.921		2.59	0.855
	2.9	0.932		2.43	0.858		2.39	0.759		2.5	0.87		2.59	0.942
	2.9	0.867		2.44	0.934		2.39	0.774		2.5	0.929		2.6	0.955
	2.9	0.987		2.44	0.923		2.4	0.822		2.51	0.91		2.6	0.93
	2.91	0.961		2.44	0.896		2.4	0.837		2.51	0.88		2.6	0.915
	2.91	0.943		2.45	0.899		2.4	0.851		2.51	0.931		2.61	0.856
	2.91	0.91		2.45	0.918		2.41	0.79		2.51	0.818		2.61	0.954
	2.92	0.919		2.45	0.972		2.41	0.801		2.52	0.887		2.61	0.927
	2.92	0.917		2.45	0.877		2.41	0.719		2.52	0.858		2.62	0.951
	2.92	0.84		2.46	0.818		2.41	0.825		2.52	0.858		2.62	0.983
	2.93	0.921		2.46	0.888		2.42	0.836		2.53	0.815		2.62	0.901
	2.93	0.96		2.46	0.923		2.42	0.828		2.53	0.885		2.63	0.864
	2.93	0.918		2.47	0.934		2.42	0.811		2.53	0.855		2.63	0.889
	2.94	0.888		2.47	0.871		2.43	0.8		2.54	0.778		2.63	0.78
	2.94	0.879		2.47	0.875		2.43	0.757		2.54	0.869		2.63	0.904
	2.95	0.929		2.48	0.866		2.43	0.776		2.54	0.874		2.64	0.877
	2.95	0.861		2.48	0.913		2.44	0.757		2.55	0.881		2.64	0.986
	2.95	0.883		2.48	0.836		2.44	0.803		2.55	0.887		2.64	0.837
	2.96	0.979		2.48	0.883		2.44	0.807		2.55	0.899		2.65	0.861
	2.96	0.968		2.49	0.853		2.44	0.783		2.55	0.771		2.65	0.866
	2.96	0.874		2.49	0.851		2.45	0.707		2.56	0.88		2.65	0.964
	2.97	0.899		2.49	0.857		2.45	0.787		2.56	0.873		2.66	0.925
	2.97	0.939		2.5	0.852		2.45	0.766		2.56	0.868		2.66	0.878
	2.97	0.942		2.5	0.848		2.46	0.784		2.57	0.822		2.66	0.81
	2.98	0.978		2.5	0.835		2.46	0.735		2.57	0.795		2.67	0.897
	2.98	0.918		2.51	0.883		2.46	0.807		2.57	0.881		2.67	0.91
	2.98	0.995		2.51	0.897		2.46	0.771		2.58	0.846		2.67	0.924
	2.99	0.875		2.51	0.897		2.47	0.696		2.58	0.834		2.68	0.907
	2.99	0.89		2.51	0.845		2.47	0.718		2.58	0.859		2.68	0.854
	2.99	0.979		2.52	0.777		2.47	0.795		2.58	0.911		2.68	0.893
	3	0.905		2.52	0.82		2.48	0.802		2.59	0.828		2.69	0.882
	3	0.918		2.52	0.866		2.48	0.765		2.59	0.81		2.69	0.871
	3.01	0.93		2.53	0.91		2.48	0.732		2.59	0.79		2.69	0.803
	3.01	0.914		2.53	0.822		2.48	0.771		2.6	0.857		2.69	0.832
	3.01	0.972		2.53	0.921		2.49	0.815		2.6	0.81		2.7	0.86
	3.02	0.87		2.54	0.824		2.49	0.741		2.6	0.824		2.7	0.876
	3.02	0.905		2.54	0.767		2.49	0.703		2.61	0.836		2.7	0.943
	3.02	0.837		2.54	0.898		2.5	0.804		2.61	0.891		2.71	0.853
	3.03	0.855		2.54	0.791		2.5	0.723		2.61	0.802		2.71	0.853
	3.03	0.927		2.55	0.751		2.5	0.758		2.62	0.826		2.71	0.849
	3.03	0.816		2.55	0.827		2.51	0.72		2.62	0.858		2.72	0.879
	3.04	0.81		2.55	0.746		2.51	0.766		2.62	0.856		2.72	0.872
	3.04	0.885		2.56	0.728		2.51	0.711		2.62	0.84		2.72	0.819
	3.04	0.854		2.56	0.802		2.51	0.716		2.63	0.855		2.73	0.741
	3.05	0.814		2.56	0.755		2.52	0.695		2.63	0.76		2.73	0.825
	3.05	0.921		2.56	0.733		2.52	0.751		2.63	0.85		2.73	0.926
	3.05	0.85		2.57	0.69		2.52	0.696		2.64	0.838		2.74	0.862
	3.06	0.867		2.57	0.772		2.53	0.723		2.64	0.861		2.74	0.814
	3.06	0.792		2.57	0.736		2.53	0.724		2.64	0.774		2.74	0.87
	3.07	0.846		2.58	0.85		2.53	0.742		2.65	0.763		2.75	0.909
	3.07	0.884		2.58	0.779		2.53	0.625		2.65	0.814		2.75	0.838
	3.07	0.943		2.58	0.801		2.54	0.688		2.65	0.797		2.75	0.856
	3.08	0.805		2.59	0.734		2.54	0.655		2.66	0.684		2.75	0.81
	3.08	0.826		2.59	0.665		2.54	0.726		2.66	0.78		2.76	0.916
	3.08	0.771		2.59	0.732		2.55	0.673		2.66	0.736		2.76	0.832
	3.09	0.912		2.59	0.752		2.55	0.735		2.66	0.791		2.76	0.88
	3.09	0.819		2.6	0.796		2.55	0.734		2.67	0.754		2.77	0.845
	3.09	0.798		2.6	0.838		2.56	0.723		2.67	0.807		2.77	0.789
	3.1	0.792		2.6	0.777		2.56	0.731		2.67	0.741		2.77	0.839
	3.1	0.86		2.61	0.778		2.56	0.698		2.68	0.752		2.78	0.79
	3.1	0.854		2.61	0.718		2.56	0.685		2.68	0.659		2.78	0.774
	3.11	0.903		2.61	0.743		2.57	0.785		2.68	0.742		2.78	0.704
	3.11	0.908		2.62	0.747		2.57	0.74		2.69	0.794		2.79	0.75
	3.11	0.831		2.62	0.785		2.57	0.688		2.69	0.763		2.79	0.76
	3.12	0.817		2.62	0.75		2.58	0.74		2.69	0.836		2.79	0.795
	3.12	0.776		2.62	0.659		2.58	0.651		2.69	0.789		2.8	0.871
	3.13	0.858		2.63	0.741		2.58	0.679		2.7	0.748		2.8	0.796
	3.13	0.782		2.63	0.735		2.58	0.626		2.7	0.755		2.8	0.798
	3.13	0.87		2.63	0.758		2.59	0.703		2.7	0.753		2.81	0.782
	3.14	0.765		2.64	0.704		2.59	0.531		2.71	0.845		2.81	0.776
	3.14	0.862		2.64	0.64		2.59	0.664		2.71	0.747		2.81	0.715
	3.14	0.815		2.64	0.754		2.6	0.668		2.71	0.742		2.82	0.724
	3.15	0.847		2.65	0.719		2.6	0.669		2.72	0.741		2.82	0.791
	3.15	0.832		2.65	0.717		2.6	0.603		2.72	0.709		2.82	0.774
	3.15	0.698		2.65	0.753		2.6	0.614		2.72	0.752		2.82	0.827
	3.16	0.823		2.65	0.768		2.61	0.647		2.73	0.652		2.83	0.883
	3.16	0.818		2.66	0.693		2.61	0.674		2.73	0.824		2.83	0.711
	3.16	0.824		2.66	0.721		2.61	0.659		2.73	0.753		2.83	0.782
	3.17	0.816		2.66	0.733		2.62	0.692		2.73	0.732		2.84	0.738
	3.17	0.825		2.67	0.796		2.62	0.697		2.74	0.786		2.84	0.785
	3.18	0.847		2.67	0.702		2.62	0.637		2.74	0.767		2.84	0.707
	3.18	0.807		2.67	0.66		2.63	0.669		2.74	0.79		2.85	0.769
	3.18	0.847		2.68	0.775		2.63	0.651		2.75	0.653		2.85	0.817
	3.19	0.792		2.68	0.773		2.63	0.632		2.75	0.672		2.85	0.901
	3.19	0.875		2.68	0.662		2.63	0.686		2.75	0.69		2.86	0.748
	3.19	0.751		2.68	0.753		2.64	0.574		2.76	0.618		2.86	0.796
	3.2	0.747		2.69	0.684		2.64	0.64		2.76	0.678		2.86	0.72
	3.2	0.81		2.69	0.68		2.64	0.681		2.76	0.637		2.87	0.745
	3.2	0.738		2.69	0.644		2.65	0.617		2.77	0.736		2.87	0.733
	3.21	0.764		2.7	0.657		2.65	0.616		2.77	0.705		2.87	0.797
	3.21	0.772		2.7	0.675		2.65	0.732		2.77	0.766		2.88	0.775
	3.21	0.88		2.7	0.767		2.65	0.668		2.77	0.7		2.88	0.832
	3.22	0.812		2.7	0.793		2.66	0.667		2.78	0.741		2.88	0.704
	3.22	0.825		2.71	0.614		2.66	0.593		2.78	0.726		2.88	0.759
	3.22	0.838		2.71	0.719		2.66	0.673		2.78	0.697		2.89	0.705
	3.23	0.785		2.71	0.629		2.67	0.559		2.79	0.626		2.89	0.795
	3.23	0.781		2.72	0.628		2.67	0.593		2.79	0.68		2.89	0.859
	3.24	0.803		2.72	0.671		2.67	0.538		2.79	0.671		2.9	0.729
	3.24	0.81		2.72	0.643		2.67	0.577		2.8	0.677		2.9	0.618
	3.24	0.785		2.73	0.745		2.68	0.555		2.8	0.621		2.9	0.673
	3.25	0.914		2.73	0.592		2.68	0.57		2.8	0.718		2.91	0.699
	3.25	0.758		2.73	0.628		2.68	0.642		2.8	0.707		2.91	0.698
	3.25	0.743		2.73	0.662		2.69	0.591		2.81	0.613		2.91	0.783
	3.26	0.79		2.74	0.672		2.69	0.66		2.81	0.673		2.92	0.704
	3.26	0.785		2.74	0.697		2.69	0.605		2.81	0.634		2.92	0.728
	3.26	0.732		2.74	0.712		2.7	0.643		2.82	0.696		2.92	0.614
	3.27	0.771		2.75	0.58		2.7	0.637		2.82	0.693		2.93	0.661
	3.27	0.746		2.75	0.65		2.7	0.541		2.82	0.626		2.93	0.685
	3.27	0.769		2.75	0.59		2.7	0.635		2.83	0.583		2.93	0.711
	3.28	0.706		2.76	0.739		2.71	0.495		2.83	0.677		2.94	0.757
	3.28	0.745		2.76	0.604		2.71	0.668		2.83	0.614		2.94	0.714
	3.28	0.807		2.76	0.57		2.71	0.577		2.84	0.663		2.94	0.618
	3.29	0.688		2.76	0.637		2.72	0.598		2.84	0.674		2.95	0.699
	3.29	0.794		2.77	0.612		2.72	0.623		2.84	0.675		2.95	0.657
	3.3	0.773		2.77	0.704		2.72	0.643		2.84	0.679		2.95	0.718
	3.3	0.898		2.77	0.589		2.72	0.72		2.85	0.73		2.95	0.72
	3.3	0.817		2.78	0.566		2.73	0.624		2.85	0.653		2.96	0.789
	3.31	0.787		2.78	0.597		2.73	0.627		2.85	0.651		2.96	0.736
	3.31	0.728		2.78	0.588		2.73	0.656		2.86	0.634		2.96	0.752
	3.31	0.728		2.79	0.591		2.74	0.568		2.86	0.677		2.97	0.612
	3.32	0.719		2.79	0.635		2.74	0.623		2.86	0.677		2.97	0.785
	3.32	0.788		2.79	0.645		2.74	0.591		2.87	0.575		2.97	0.634
	3.32	0.739		2.79	0.635		2.74	0.587		2.87	0.719		2.98	0.633
	3.33	0.766		2.8	0.572		2.75	0.548		2.87	0.666		2.98	0.688
	3.33	0.712		2.8	0.689		2.75	0.519		2.88	0.696		2.98	0.591
	3.33	0.768		2.8	0.676		2.75	0.554		2.88	0.673		2.99	0.628
	3.34	0.792		2.81	0.576		2.76	0.657		2.88	0.651		2.99	0.657
	3.34	0.682		2.81	0.701		2.76	0.612		2.88	0.693		2.99	0.616
	3.34	0.749		2.81	0.605		2.76	0.523		2.89	0.686		3	0.728
	3.35	0.733		2.81	0.614		2.77	0.599		2.89	0.621		3	0.727
	3.35	0.685		2.82	0.654		2.77	0.481		2.89	0.617		3	0.675
	3.36	0.782		2.82	0.576		2.77	0.53		2.9	0.615		3.01	0.747
	3.36	0.757		2.82	0.611		2.77	0.575		2.9	0.634		3.01	0.675
	3.36	0.777		2.83	0.542		2.78	0.56		2.9	0.578		3.01	0.63
	3.37	0.734		2.83	0.541		2.78	0.557		2.91	0.618		3.01	0.662
	3.37	0.712		2.83	0.651		2.78	0.536		2.91	0.59		3.02	0.726
	3.37	0.748		2.84	0.532		2.79	0.507		2.91	0.586		3.02	0.675
	3.38	0.826		2.84	0.51		2.79	0.523		2.91	0.578		3.02	0.676
	3.38	0.724		2.84	0.623		2.79	0.512		2.92	0.591		3.03	0.67
	3.38	0.801		2.84	0.583		2.79	0.601		2.92	0.57		3.03	0.642
	3.39	0.767		2.85	0.704		2.8	0.492		2.92	0.629		3.03	0.64
	3.39	0.727		2.85	0.482		2.8	0.574		2.93	0.585		3.04	0.641
	3.39	0.715		2.85	0.547		2.8	0.547		2.93	0.65		3.04	0.579
	3.4	0.817		2.86	0.56		2.81	0.507		2.93	0.649		3.04	0.763
	3.4	0.687		2.86	0.618		2.81	0.478		2.94	0.666		3.05	0.623
	3.4	0.786		2.86	0.66		2.81	0.469		2.94	0.64		3.05	0.635
	3.41	0.747		2.87	0.586		2.82	0.429		2.94	0.57		3.05	0.655
	3.41	0.705		2.87	0.547		2.82	0.485		2.95	0.647		3.06	0.7
	3.42	0.773		2.87	0.669		2.82	0.569		2.95	0.601		3.06	0.633
	3.42	0.781		2.87	0.593		2.82	0.446		2.95	0.568		3.06	0.616
	3.42	0.748		2.88	0.535		2.83	0.561		2.95	0.703		3.07	0.584
	3.43	0.731		2.88	0.538		2.83	0.537		2.96	0.639		3.07	0.587
	3.43	0.704		2.88	0.55		2.83	0.624		2.96	0.672		3.07	0.671
	3.43	0.735		2.89	0.446		2.84	0.568		2.96	0.583		3.07	0.569
	3.44	0.75		2.89	0.584		2.84	0.445		2.97	0.544		3.08	0.639
	3.44	0.7		2.89	0.563		2.84	0.47		2.97	0.618		3.08	0.687
	3.44	0.748		2.9	0.523		2.84	0.617		2.97	0.529		3.08	0.63
	3.45	0.677		2.9	0.508		2.85	0.566		2.98	0.57		3.09	0.707
	3.45	0.785		2.9	0.571		2.85	0.379		2.98	0.564		3.09	0.653
	3.45	0.71		2.9	0.501		2.85	0.561		2.98	0.507		3.09	0.618
	3.46	0.7		2.91	0.57		2.86	0.557		2.98	0.557		3.1	0.6
	3.46	0.678		2.91	0.478		2.86	0.53		2.99	0.68		3.1	0.585
	3.47	0.659		2.91	0.506		2.86	0.484		2.99	0.517		3.1	0.681
	3.47	0.733		2.92	0.428		2.86	0.485		2.99	0.574		3.11	0.563
	3.47	0.661		2.92	0.499		2.87	0.499		3	0.536		3.11	0.648
	3.48	0.719		2.92	0.586		2.87	0.443		3	0.56		3.11	0.657
	3.48	0.763		2.92	0.541		2.87	0.392		3	0.527		3.12	0.564
	3.48	0.664		2.93	0.532		2.88	0.492		3.01	0.519		3.12	0.586
	3.49	0.727		2.93	0.408		2.88	0.479		3.01	0.543		3.12	0.623
	3.49	0.706		2.93	0.481		2.88	0.469		3.01	0.588		3.13	0.655
	3.49	0.656		2.94	0.523		2.89	0.563		3.02	0.592		3.13	0.665
	3.5	0.679		2.94	0.462		2.89	0.464		3.02	0.534		3.13	0.606
	3.5	0.714		2.94	0.538		2.89	0.578		3.02	0.547		3.14	0.63
	3.5	0.624		2.95	0.518		2.89	0.465		3.02	0.513		3.14	0.534
	3.51	0.667		2.95	0.653		2.9	0.431		3.03	0.501		3.14	0.615
	3.51	0.604		2.95	0.601		2.9	0.403		3.03	0.404		3.14	0.444
	3.51	0.628		2.95	0.486		2.9	0.466		3.03	0.578		3.15	0.594
	3.52	0.687		2.96	0.573		2.91	0.512		3.04	0.507		3.15	0.598
	3.52	0.705		2.96	0.479		2.91	0.458		3.04	0.557		3.15	0.645
	3.53	0.651		2.96	0.449		2.91	0.403		3.04	0.603		3.16	0.559
	3.53	0.706		2.97	0.433		2.91	0.36		3.05	0.547		3.16	0.616
	3.53	0.64		2.97	0.498		2.92	0.42		3.05	0.516		3.16	0.63
	3.54	0.676		2.97	0.529		2.92	0.508		3.05	0.505		3.17	0.533
	3.54	0.789		2.98	0.576		2.92	0.462		3.06	0.516		3.17	0.518
	3.54	0.705		2.98	0.477		2.93	0.479		3.06	0.511		3.17	0.662
	3.55	0.7		2.98	0.444		2.93	0.476		3.06	0.548		3.18	0.589
	3.55	0.681		2.98	0.459		2.93	0.498		3.06	0.544		3.18	0.52
	3.55	0.711		2.99	0.478		2.93	0.523		3.07	0.57		3.18	0.588
	3.56	0.597		2.99	0.398		2.94	0.427		3.07	0.55		3.19	0.546
	3.56	0.671		2.99	0.512		2.94	0.403		3.07	0.504		3.19	0.494
	3.56	0.659		3	0.479		2.94	0.475		3.08	0.512		3.19	0.606
	3.57	0.637		3	0.449		2.95	0.401		3.08	0.55		3.2	0.486
	3.57	0.663		3	0.374		2.95	0.338		3.08	0.437		3.2	0.634
	3.57	0.671		3.01	0.533		2.95	0.399		3.09	0.536		3.2	0.568
	3.58	0.617		3.01	0.472		2.96	0.497		3.09	0.573		3.2	0.603
	3.58	0.676		3.01	0.391		2.96	0.428		3.09	0.513		3.21	0.604
	3.59	0.657		3.01	0.439		2.96	0.344		3.09	0.461		3.21	0.653
	3.59	0.661		3.02	0.411		2.96	0.424		3.1	0.546		3.21	0.547
	3.59	0.662		3.02	0.544		2.97	0.422		3.1	0.481		3.22	0.55
	3.6	0.608		3.02	0.572		2.97	0.421		3.1	0.601		3.22	0.576
	3.6	0.676		3.03	0.373		2.97	0.304		3.11	0.447		3.22	0.57
	3.6	0.637		3.03	0.495		2.98	0.429		3.11	0.469		3.23	0.59
	3.61	0.679		3.03	0.559		2.98	0.433		3.11	0.424		3.23	0.561
	3.61	0.632		3.03	0.497		2.98	0.327		3.12	0.447		3.23	0.461
	3.61	0.647		3.04	0.404		2.98	0.33		3.12	0.388		3.24	0.495
	3.62	0.7		3.04	0.471		2.99	0.388		3.12	0.514		3.24	0.371
	3.62	0.606		3.04	0.399		2.99	0.477		3.13	0.569		3.24	0.511
	3.62	0.698		3.05	0.425		2.99	0.39		3.13	0.416		3.25	0.528
	3.63	0.609		3.05	0.482		3	0.352		3.13	0.377		3.25	0.494
	3.63	0.648		3.05	0.474		3	0.496		3.13	0.468		3.25	0.541
	3.63	0.649		3.06	0.499		3	0.385		3.14	0.6		3.26	0.502
	3.64	0.659		3.06	0.48		3	0.368		3.14	0.422		3.26	0.556
	3.64	0.653		3.06	0.377		3.01	0.363		3.14	0.446		3.26	0.428
	3.65	0.702		3.06	0.414		3.01	0.306		3.15	0.425		3.27	0.553
	3.65	0.628		3.07	0.488		3.01	0.236		3.15	0.367		3.27	0.576
	3.65	0.678		3.07	0.359		3.02	0.389		3.15	0.393		3.27	0.483
	3.66	0.608		3.07	0.422		3.02	0.44		3.16	0.497		3.27	0.517
	3.66	0.578		3.08	0.484		3.02	0.385		3.16	0.514		3.28	0.635
	3.66	0.603		3.08	0.489		3.03	0.474		3.16	0.428		3.28	0.536
	3.67	0.62		3.08	0.4		3.03	0.403		3.17	0.414		3.28	0.46
	3.67	0.715		3.09	0.389		3.03	0.481		3.17	0.441		3.29	0.48
	3.67	0.708		3.09	0.516		3.03	0.429		3.17	0.528		3.29	0.511
	3.68	0.677		3.09	0.513		3.04	0.413		3.17	0.47		3.29	0.551
	3.68	0.626		3.09	0.526		3.04	0.397		3.18	0.453		3.3	0.589
	3.68	0.567		3.1	0.402		3.04	0.414		3.18	0.422		3.3	0.543
	3.69	0.722		3.1	0.408		3.05	0.498		3.18	0.439		3.3	0.544
	3.69	0.76		3.1	0.306		3.05	0.352		3.19	0.432		3.31	0.509
	3.7	0.596		3.11	0.476		3.05	0.365		3.19	0.51		3.31	0.473
	3.7	0.72		3.11	0.395		3.05	0.361		3.19	0.559		3.31	0.429
	3.7	0.648		3.11	0.361		3.06	0.293		3.2	0.435		3.32	0.529
	3.71	0.696		3.12	0.367		3.06	0.33		3.2	0.388		3.32	0.466
	3.71	0.623		3.12	0.398		3.06	0.43		3.2	0.398		3.32	0.551
	3.71	0.617		3.12	0.39		3.07	0.345		3.2	0.448		3.33	0.453
	3.72	0.765		3.12	0.433		3.07	0.293		3.21	0.456		3.33	0.423
	3.72	0.543		3.13	0.421		3.07	0.274		3.21	0.467		3.33	0.559
	3.72	0.576		3.13	0.403		3.08	0.318		3.21	0.441		3.33	0.513
	3.73	0.546		3.13	0.325		3.08	0.369		3.22	0.33		3.34	0.45
	3.73	0.629		3.14	0.484		3.08	0.299		3.22	0.458		3.34	0.523
	3.73	0.611		3.14	0.404		3.08	0.348		3.22	0.365		3.34	0.482
	3.74	0.646		3.14	0.408		3.09	0.269		3.23	0.371		3.35	0.376
	3.74	0.568		3.14	0.362		3.09	0.276		3.23	0.37		3.35	0.44
	3.74	0.557		3.15	0.292		3.09	0.314		3.23	0.386		3.35	0.531
	3.75	0.627		3.15	0.425		3.1	0.379		3.24	0.331		3.36	0.462
	3.75	0.639		3.15	0.36		3.1	0.305		3.24	0.345		3.36	0.557
	3.76	0.62		3.16	0.364		3.1	0.299		3.24	0.441		3.36	0.493
	3.76	0.64		3.16	0.376		3.1	0.257		3.24	0.269		3.37	0.394
	3.76	0.668		3.16	0.433		3.11	0.421		3.25	0.434		3.37	0.361
	3.77	0.661		3.17	0.361		3.11	0.282		3.25	0.436		3.37	0.367
	3.77	0.482		3.17	0.353		3.11	0.437		3.25	0.488		3.38	0.562
	3.77	0.514		3.17	0.393		3.12	0.406		3.26	0.423		3.38	0.33
	3.78	0.559		3.17	0.309		3.12	0.272		3.26	0.253		3.38	0.504
	3.78	0.618		3.18	0.255		3.12	0.31		3.26	0.395		3.39	0.42
	3.78	0.6		3.18	0.49		3.12	0.338		3.27	0.457		3.39	0.452
	3.79	0.608		3.18	0.302		3.13	0.398		3.27	0.375		3.39	0.332
	3.79	0.619		3.19	0.465		3.13	0.394		3.27	0.309		3.4	0.456
	3.79	0.589		3.19	0.433		3.13	0.37		3.28	0.388		3.4	0.395
	3.8	0.623		3.19	0.354		3.14	0.334		3.28	0.395		3.4	0.51
	3.8	0.576		3.2	0.332		3.14	0.369		3.28	0.45		3.4	0.551
	3.8	0.7		3.2	0.227		3.14	0.304		3.28	0.566		3.41	0.395
	3.81	0.636		3.2	0.171		3.15	0.332		3.29	0.335		3.41	0.447
	3.81	0.558		3.2	0.364		3.15	0.327		3.29	0.382		3.41	0.438
	3.82	0.545		3.21	0.301		3.15	0.166		3.29	0.387		3.42	0.407
	3.82	0.645		3.21	0.323		3.15	0.327		3.3	0.495		3.42	0.402
	3.82	0.759		3.21	0.352		3.16	0.299		3.3	0.357		3.42	0.416
	3.83	0.641		3.22	0.358		3.16	0.384		3.3	0.375		3.43	0.344
	3.83	0.61		3.22	0.231		3.16	0.344		3.31	0.391		3.43	0.4
	3.83	0.551		3.22	0.325		3.17	0.243		3.31	0.344		3.43	0.406
	3.84	0.563		3.23	0.274		3.17	0.334		3.31	0.414		3.44	0.349
	3.84	0.551		3.23	0.306		3.17	0.359		3.31	0.348		3.44	0.435
	3.84	0.532		3.23	0.384		3.17	0.266		3.32	0.313		3.44	0.34
	3.85	0.631		3.23	0.338		3.18	0.35		3.32	0.367		3.45	0.456
	3.85	0.554		3.24	0.263		3.18	0.242		3.32	0.402		3.45	0.566
	3.85	0.586		3.24	0.415		3.18	0.379		3.33	0.393		3.45	0.522
	3.86	0.535		3.24	0.424		3.19	0.303		3.33	0.427		3.46	0.33
	3.86	0.553		3.25	0.344		3.19	0.435		3.33	0.39		3.46	0.283
	3.86	0.717		3.25	0.431		3.19	0.243		3.34	0.37		3.46	0.447
	3.87	0.686		3.25	0.307		3.19	0.294		3.34	0.341		3.46	0.367
	3.87	0.681		3.25	0.324		3.2	0.373		3.34	0.316		3.47	0.365
	3.88	0.528		3.26	0.286		3.2	0.308		3.35	0.411		3.47	0.422
	3.88	0.654		3.26	0.251		3.2	0.279		3.35	0.35		3.47	0.47
	3.88	0.507		3.26	0.224		3.21	0.317		3.35	0.314		3.48	0.495
	3.89	0.634		3.27	0.256		3.21	0.295		3.35	0.229		3.48	0.365
	3.89	0.545		3.27	0.18		3.21	0.262		3.36	0.406		3.48	0.303
	3.89	0.651		3.27	0.342		3.22	0.316		3.36	0.276		3.49	0.516
	3.9	0.522		3.28	0.344		3.22	0.3		3.36	0.364		3.49	0.514
	3.9	0.539		3.28	0.293		3.22	0.22		3.37	0.327		3.49	0.408
	3.9	0.57		3.28	0.375		3.22	0.208		3.37	0.287		3.5	0.43
	3.91	0.545		3.28	0.275		3.23	0.32		3.37	0.436		3.5	0.382
	3.91	0.569		3.29	0.32		3.23	0.225		3.38	0.394		3.5	0.328
	3.91	0.642		3.29	0.438		3.23	0.201		3.38	0.344		3.51	0.381
	3.92	0.557		3.29	0.319		3.24	0.223		3.38	0.33		3.51	0.326
	3.92	0.514		3.3	0.286		3.24	0.0835		3.38	0.363		3.51	0.339
	3.93	0.655		3.3	0.313		3.24	0.26		3.39	0.329		3.52	0.416
	3.93	0.474		3.3	0.306		3.24	0.273		3.39	0.346		3.52	0.312
	3.93	0.572		3.31	0.327		3.25	0.304		3.39	0.466		3.52	0.435
	3.94	0.578		3.31	0.306		3.25	0.267		3.4	0.489		3.52	0.335
	3.94	0.503		3.31	0.256		3.25	0.376		3.4	0.394		3.53	0.335
	3.94	0.502		3.31	0.24		3.26	0.38		3.4	0.315		3.53	0.421
	3.95	0.57		3.32	0.357		3.26	0.196		3.41	0.445		3.53	0.397
	3.95	0.591		3.32	0.263		3.26	0.219		3.41	0.326		3.54	0.425
	3.95	0.567		3.32	0.298		3.27	0.286		3.41	0.325		3.54	0.405
	3.96	0.595		3.33	0.146		3.27	0.227		3.42	0.245		3.54	0.375
	3.96	0.605		3.33	0.237		3.27	0.265		3.42	0.289		3.55	0.323
	3.96	0.51		3.33	0.305		3.27	0.236		3.42	0.314		3.55	0.447
	3.97	0.553		3.34	0.379		3.28	0.231		3.42	0.256		3.55	0.382
	3.97	0.602		3.34	0.229		3.28	0.247		3.43	0.434		3.56	0.369
	3.97	0.516		3.34	0.217		3.28	0.273		3.43	0.403		3.56	0.49
	3.98	0.48		3.34	0.405		3.29	0.286		3.43	0.308		3.56	0.44
	3.98	0.556		3.35	0.361		3.29	0.273		3.44	0.296		3.57	0.322
	3.99	0.628		3.35	0.232		3.29	0.272		3.44	0.258		3.57	0.372
	3.99	0.588		3.35	0.373		3.29	0.253		3.44	0.335		3.57	0.56
	3.99	0.487		3.36	0.233		3.3	0.308		3.45	0.366		3.58	0.32
	4	0.552		3.36	0.322		3.3	0.319		3.45	0.227		3.58	0.341
	4	0.523		3.36	0.244		3.3	0.26		3.45	0.353		3.58	0.386
	4	0.516		3.36	0.327		3.31	0.385		3.46	0.298		3.59	0.373
	4.01	0.505		3.37	0.372		3.31	0.33		3.46	0.23		3.59	0.367
	4.01	0.584		3.37	0.164		3.31	0.264		3.46	0.31		3.59	0.263
	4.01	0.483		3.37	0.216		3.31	0.322		3.46	0.334		3.59	0.417
	4.02	0.556		3.38	0.319		3.32	0.281		3.47	0.292		3.6	0.431
	4.02	0.457		3.38	0.326		3.32	0.251		3.47	0.269		3.6	0.231
	4.02	0.597		3.38	0.306		3.32	0.201		3.47	0.348		3.6	0.306
	4.03	0.454		3.39	0.298		3.33	0.372		3.48	0.23		3.61	0.526
	4.03	0.458		3.39	0.236		3.33	0.195		3.48	0.242		3.61	0.338
	4.03	0.561		3.39	0.133		3.33	0.286		3.48	0.294		3.61	0.405
	4.04	0.548		3.39	0.214		3.34	0.223		3.49	0.341		3.62	0.405
	4.04	0.603		3.4	0.219		3.34	0.35		3.49	0.538		3.62	0.343
	4.05	0.458		3.4	0.186		3.34	0.229		3.49	0.367		3.62	0.278
	4.05	0.509		3.4	0.317		3.34	0.287		3.49	0.48		3.63	0.383
	4.05	0.445		3.41	0.287		3.35	0.267		3.5	0.328		3.63	0.312
	4.06	0.544		3.41	0.305		3.35	0.26		3.5	0.276		3.63	0.367
	4.06	0.6		3.41	0.206		3.35	0.208		3.5	0.336		3.64	0.409
	4.06	0.434		3.42	0.304		3.36	0.244		3.51	0.306		3.64	0.397
	4.07	0.474		3.42	0.226		3.36	0.392		3.51	0.254		3.64	0.38
	4.07	0.525		3.42	0.328		3.36	0.21		3.51	0.304		3.65	0.311
	4.07	0.678		3.42	0.179		3.36	0.232		3.52	0.315		3.65	0.381
	4.08	0.646		3.43	0.23		3.37	0.265		3.52	0.289		3.65	0.31
	4.08	0.408		3.43	0.292		3.37	0.221		3.52	0.3		3.65	0.3
	4.08	0.541		3.43	0.36		3.37	0.238		3.53	0.344		3.66	0.348
	4.09	5.36		3.44	0.324		3.38	0.207		3.53	0.202		3.66	0.367
	4.09	0.536		3.44	0.265		3.38	0.244		3.53	0.303		3.66	0.413
	4.09	0.5		3.44	0.331		3.38	0.198		3.53	0.326		3.67	0.429
	4.1	2.08		3.45	-1.01		3.38	-24.9		3.54	0.334		3.67	0.281
	4.1	0.56		3.45	0.263		3.39	0.273		3.54	0.303		3.67	0.392
	4.11	0.411		3.45	0.281		3.39	0.177		3.54	0.336		3.68	0.437
	4.11	0.537		3.45	0.128		3.39	0.243		3.55	0.347		3.68	0.36
	4.11	0.526		3.46	0.152		3.4	0.199		3.55	0.262		3.68	0.363
	4.12	0.551		3.46	0.313		3.4	0.248		3.55	0.228		3.69	0.22
	4.12	0.495		3.46	0.383		3.4	0.148		3.56	0.369		3.69	0.283
	4.12	0.66		3.47	0.23		3.41	0.177		3.56	0.259		3.69	0.403
	4.13	0.512		3.47	0.258		3.41	0.255		3.56	0.342		3.7	0.267
	4.13	0.487		3.47	0.28		3.41	0.238		3.57	0.283		3.7	0.384
	4.13	0.491		3.48	0.183		3.41	0.223		3.57	0.296		3.7	0.333
	4.14	0.554		3.48	0.238		3.42	0.157		3.57	0.231		3.71	0.326
	4.14	0.519		3.48	0.328		3.42	0.204		3.57	0.22		3.71	0.254
	4.14	0.441		3.48	0.239		3.42	0.177		3.58	0.309		3.71	0.368
	4.15	0.472		3.49	0.342		3.43	0.234		3.58	0.295		3.72	0.412
	4.15	0.6		3.49	0.185		3.43	0.155		3.58	0.131		3.72	0.43
	4.15	0.491		3.49	0.178		3.43	0.229		3.59	0.244		3.72	0.32
	4.16	0.681		3.5	0.27		3.43	0.271		3.59	0.174		3.72	0.379
	4.16	0.402		3.5	0.123		3.44	0.242		3.59	0.26		3.73	0.228
	4.17	0.504		3.5	0.154		3.44	0.284		3.6	0.241		3.73	0.399
	4.17	0.38		3.5	0.232		3.44	0.181		3.6	0.309		3.73	0.418
	4.17	0.592		3.51	0.203		3.45	0.265		3.6	0.0868		3.74	0.336
	4.18	0.599		3.51	0.214		3.45	0.185		3.6	0.123		3.74	0.359
	4.18	0.521		3.51	0.215		3.45	0.314		3.61	0.243		3.74	0.245
	4.18	0.533		3.52	0.0798		3.45	0.286		3.61	0.372		3.75	0.261
	4.19	0.651		3.52	0.145		3.46	0.229		3.61	0.271		3.75	0.417
	4.19	0.561		3.52	0.257		3.46	0.06		3.62	0.331		3.75	0.257
	4.19	0.476		3.53	0.171		3.46	0.23		3.62	0.227		3.76	0.212
	4.2	0.468		3.53	0.167		3.47	0.152		3.62	0.267		3.76	0.247
	4.2	0.485		3.53	0.341		3.47	0.312		3.63	0.229		3.76	0.326
	4.2	0.473		3.53	0.208		3.47	0.234		3.63	0.288		3.77	0.194
	4.21	0.444		3.54	0.243		3.48	0.15		3.63	0.367		3.77	0.35
	4.21	0.399		3.54	0.173		3.48	0.176		3.64	0.22		3.77	0.337
	4.22	0.419		3.54	0.334		3.48	0.247		3.64	0.181		3.78	0.304
	4.22	0.487		3.55	0.202		3.48	0.354		3.64	0.324		3.78	0.13
	4.22	0.509		3.55	0.355		3.49	0.194		3.64	0.371		3.78	0.28
	4.23	0.456		3.55	0.25		3.49	0.341		3.65	0.221		3.78	0.263
	4.23	0.527		3.56	0.159		3.49	0.152		3.65	0.181		3.79	0.407
	4.23	0.589		3.56	0.238		3.5	0.165		3.65	0.236		3.79	0.299
	4.24	0.483		3.56	0.363		3.5	0.243		3.66	0.325		3.79	0.355
	4.24	0.522		3.56	0.239		3.5	0.263		3.66	0.296		3.8	0.332
	4.24	0.439		3.57	0.261		3.5	0.296		3.66	0.364		3.8	0.315
	4.25	0.466		3.57	0.289		3.51	0.141		3.67	0.259		3.8	0.279
	4.25	0.436		3.57	0.158		3.51	0.124		3.67	0.356		3.81	0.426
	4.25	0.648		3.58	0.082		3.51	0.26		3.67	0.232		3.81	0.33
	4.26	0.567		3.58	0.316		3.52	0.219		3.68	0.295		3.81	0.287
	4.26	0.385		3.58	0.173		3.52	0.3		3.68	0.405		3.82	0.287
	4.26	0.546		3.59	0.275		3.52	0.275		3.68	0.324		3.82	0.258
	4.27	0.498		3.59	0.125		3.53	0.116		3.68	0.203		3.82	0.25
	4.27	0.542		3.59	0.293		3.53	0.177		3.69	0.448		3.83	0.311
	4.28	0.504		3.59	0.284		3.53	0.33		3.69	0.239		3.83	0.384
	4.28	0.406		3.6	0.305		3.53	0.218		3.69	0.21		3.83	0.272
	4.28	0.525		3.6	0.167		3.54	0.222		3.7	0.228		3.84	0.384
	4.29	0.431		3.6	0.302		3.54	0.283		3.7	0.234		3.84	0.318
	4.29	0.472		3.61	0.273		3.54	0.139		3.7	0.314		3.84	0.187
	4.29	0.417		3.61	0.304		3.55	0.207		3.71	0.296		3.84	0.359
	4.3	0.509		3.61	0.175		3.55	0.0597		3.71	0.164		3.85	0.263
	4.3	0.489		3.61	0.269		3.55	0.233		3.71	0.286		3.85	0.274
	4.3	0.418		3.62	0.208		3.55	0.103		3.71	0.21		3.85	0.298
	4.31	0.616		3.62	0.34		3.56	0.213		3.72	0.079		3.86	0.361
	4.31	0.463		3.62	0.324		3.56	0.229		3.72	0.19		3.86	0.349
	4.31	0.518		3.63	0.0968		3.56	0.214		3.72	0.121		3.86	0.293
	4.32	0.408		3.63	0.273		3.57	0.234		3.73	0.178		3.87	0.277
	4.32	0.499		3.63	0.226		3.57	0.217		3.73	0.183		3.87	0.378
	4.32	0.351		3.64	0.243		3.57	0.161		3.73	0.217		3.87	0.187
	4.33	0.517		3.64	0.293		3.57	0.196		3.74	0.227		3.88	0.278
	4.33	0.449		3.64	0.233		3.58	0.186		3.74	0.343		3.88	0.253
	4.34	0.518		3.64	0.11		3.58	0.126		3.74	0.248		3.88	0.299
	4.34	0.539		3.65	0.213		3.58	0.041		3.75	0.349		3.89	0.353
	4.34	0.519		3.65	0.212		3.59	0.0802		3.75	0.169		3.89	0.387
	4.35	0.522		3.65	0.456		3.59	0.173		3.75	0.291		3.89	0.375
	4.35	0.493		3.66	0.28		3.59	0.0405		3.75	0.243		3.9	0.504
	4.35	0.553		3.66	0.315		3.6	0.231		3.76	0.237		3.9	0.326
	4.36	0.397		3.66	0.112		3.6	0.221		3.76	0.182		3.9	0.32
	4.36	0.541		3.67	0.228		3.6	0.271		3.76	0.174		3.91	0.296
	4.36	0.534		3.67	0.132		3.6	0.225		3.77	0.219		3.91	0.165
	4.37	0.428		3.67	0.156		3.61	0.204		3.77	0.265		3.91	0.264
	4.37	0.377		3.67	0.262		3.61	0.252		3.77	0.169		3.91	0.22
	4.37	0.434		3.68	0.157		3.61	0.239		3.78	0.123		3.92	0.326
	4.38	0.576		3.68	0.154		3.62	0.173		3.78	0.218		3.92	0.304
	4.38	0.388		3.68	0.0926		3.62	0.15		3.78	0.299		3.92	0.309
	4.38	0.462		3.69	0.18		3.62	0.119		3.79	0.101		3.93	0.399
	4.39	0.356		3.69	0.235		3.62	0.0937		3.79	0.132		3.93	0.375
	4.39	0.501		3.69	0.38		3.63	0.211		3.79	0.276		3.93	0.154
	4.4	0.392		3.7	0.188		3.63	0.178		3.79	0.284		3.94	0.119
	4.4	0.485		3.7	0.129		3.63	0.117		3.8	0.195		3.94	0.35
	4.4	0.526		3.7	0.243		3.64	0.0924		3.8	0.209		3.94	0.217
	4.41	0.455		3.7	0.375		3.64	0.159		3.8	0.129		3.95	0.338
	4.41	0.476		3.71	0.0842		3.64	0.147		3.81	0.195		3.95	0.394
	4.41	0.491		3.71	0.163		3.64	0.156		3.81	0.109		3.95	0.315
	4.42	0.431		3.71	0.202		3.65	0.234		3.81	0.232		3.96	0.243
	4.42	0.398		3.72	0.207		3.65	0.158		3.82	0.299		3.96	0.308
	4.42	0.505		3.72	0.135		3.65	0.152		3.82	0.23		3.96	0.335
	4.43	0.483		3.72	0.195		3.66	0.259		3.82	0.3		3.97	0.387
	4.43	0.429		3.72	0.224		3.66	0.208		3.82	0.184		3.97	0.192
	4.43	0.421		3.73	0.131		3.66	0.113		3.83	0.204		3.97	0.241
	4.44	0.519		3.73	0.267		3.67	0.215		3.83	0.152		3.97	0.233
	4.44	0.588		3.73	0.151		3.67	0.157		3.83	0.131		3.98	0.275
	4.45	0.497		3.74	0.258		3.67	0.106		3.84	0.318		3.98	0.247
	4.45	0.431		3.74	0.0406		3.67	0.352		3.84	0.329		3.98	0.238
	4.45	0.411		3.74	0.201		3.68	0.231		3.84	0.244		3.99	0.313
	4.46	0.325		3.75	0.123		3.68	0.149		3.85	0.263		3.99	0.322
	4.46	0.378		3.75	0.0827		3.68	0.255		3.85	0.252		3.99	0.174
	4.46	0.521		3.75	0.17		3.69	0.262		3.85	0.261		4	0.298
	4.47	0.551		3.75	0.244		3.69	0.137		3.86	0.354		4	0.333
	4.47	0.518		3.76	0.156		3.69	0.0684		3.86	0.211		4	0.183
	4.47	0.381		3.76	0.181		3.69	0.101		3.86	0.223		4.01	0.253
	4.48	0.573		3.76	0.187		3.7	0.207		3.86	0.235		4.01	0.106
	4.48	0.573		3.77	0.174		3.7	0.225		3.87	0.255		4.01	0.342
	4.48	0.527		3.77	0.0712		3.7	0.0899		3.87	0.0795		4.02	0.26
	4.49	0.445		3.77	0.153		3.71	0.125		3.87	0.25		4.02	0.253
	4.49	0.51		3.78	0.103		3.71	0.256		3.88	0.211		4.02	0.281
	4.49	0.462		3.78	0.307		3.71	0.139		3.88	0.229		4.03	0.135
	4.5	0.342		3.78	0.0966		3.71	0.0874		3.88	0.173		4.03	0.288
	4.5	0.399		3.78	0.184		3.72	0.0385		3.89	0.11		4.03	0.172
	4.51	0.386		3.79	0.242		3.72	0.126		3.89	0.25		4.04	0.432
	4.51	0.709		3.79	0.305		3.72	0.119		3.89	0.116		4.04	0.35
	4.51	0.33		3.79	0.148		3.73	0.175		3.89	0.23		4.04	0.304
	4.52	0.411		3.8	0.194		3.73	0.0813		3.9	0.172		4.04	0.304
	4.52	0.457		3.8	0.283		3.73	0.181		3.9	0.242		4.05	0.272
	4.52	0.501		3.8	0.109		3.74	0.275		3.9	0.194		4.05	0.183
	4.53	0.367		3.81	0.236		3.74	0.174		3.91	0.14		4.05	0.182
	4.53	0.513		3.81	0.0868		3.74	0.314		3.91	0.261		4.06	0.215
	4.53	0.391		3.81	0.139		3.74	0.186		-3.91	0.0359		4.06	0.319
	4.54	0.385		3.81	0.221		3.75	0.315		3.92	0.336		4.06	0.238
	4.54	0.495		3.82	0.183		3.75	0.0746		3.92	0.252		4.07	0.344
	4.54	0.397		3.82	0.127		3.75	0.312		3.92	0.193		4.07	0.0609
	4.55	0.608		3.82	0.0295		3.76	0.241		3.93	0.255		4.07	0.3
	4.55	0.427		3.83	0.246		3.76	0.0491		3.93	0.194		4.08	0.47
	4.55	0.47		3.83	0.175		3.76	0.188		3.93	0.262		4.08	0.272
	4.56	0.345		3.83	0.264		3.76	0.046		3.93	0.277		4.08	0.368
	4.56	0.44		3.83	0.143		3.77	0.0547		3.94	0.405		4.09	0.346
	4.57	0.49		3.84	0.112		3.77	0.145		3.94	0.199		4.09	0.336
	4.57	0.64		3.84	0.173		3.77	0.0981		3.94	0.118		4.09	0.356
	4.57	0.502		3.84	0.243		3.78	0.286		3.95	0.244		4.1	0.258
	4.58	0.394		3.85	0.183		3.78	0.0461		3.95	0.0502		4.1	0.292
	4.58	0.551		3.85	0.171		3.78	0.158		3.95	0.191		4.1	0.346
	4.58	0.27		3.85	0.0812		3.79	0.225		3.96	0.273		4.1	0.146
	4.59	0.462		3.86	0.24		3.79	0.148		3.96	0.0762		4.11	0.265
	4.59	0.524		3.86	0.167		3.79	0.196		3.96	0.256		4.11	0.408
	4.59	0.407		3.86	0.289		3.79	0.178		3.97	0.159		4.11	0.243
	4.6	0.517		3.86	0.349		3.8	0.361		3.97	0.263		4.12	0.134
	4.6	0.429		3.87	0.224		3.8	0.18		3.97	0.306		4.12	0.268
	4.6	0.415		3.87	0.206		3.8	0.223		3.97	0.239		4.12	0.333
	4.61	0.409		3.87	0.244		3.81	0.104		3.98	0.397		4.13	0.41
	4.61	0.399		3.88	0.183		3.81	0.107		3.98	0.315		4.13	0.113
	4.61	0.3		3.88	0.0402		3.81	0.188		3.98	0.295		4.13	0.225
	4.62	0.428		3.88	0.216		3.81	0.248		3.99	0.242		4.14	0.366
	4.62	0.411		3.89	0.0422		3.82	0.217		3.99	0.293		4.14	0.106
	4.63	0.49		3.89	0.166		3.82	0.254		3.99	0.281		4.14	0.288
	4.63	0.326		3.89	0.0825		3.82	0.0838		4	0.27		4.15	0.381
	4.63	0.536		3.89	0.141		3.83	0.131		4	0.261		4.15	0.239
	4.64	0.544		3.9	0.328		3.83	0.146		4	0.0769		4.15	0.27
	4.64	0.494		3.9	0.138		3.83	0.354		4	0.102		4.16	0.171
	4.64	0.339		3.9	0.226		3.83	0.238		4.01	0.23		4.16	0.296
	4.65	0.5		3.91	0.1		3.84	0.261		4.01	0.245		4.16	0.0761
	4.65	0.401		3.91	0.0833		3.84	0.0119		4.01	0.232		4.16	0.31
	4.65	0.377		3.91	0.0945		3.84	0.16		4.02	0.189		4.17	0.232
	4.66	0.379		3.92	0.242		3.85	0.164		4.02	0.122		4.17	0.331
	4.66	0.407		3.92	-0.0195		3.85	-0.0179		4.02	0.293		4.17	0.332
	4.66	0.285		3.92	-0.00413		3.85	0.164		4.03	0.192		4.18	0.244
	4.67	0.352		3.92	0.253		3.86	0.157		4.03	0.269		4.18	0.153
	4.67	0.404		3.93	0.0961		3.86	0.128		4.03	0.198		4.18	0.172
	4.68	0.355		3.93	0.245		3.86	0.181		4.04	0.0894		4.19	0.155
	4.68	0.523		3.93	0.039		3.86	0.15		4.04	0.131		4.19	0.213
	4.68	0.299		3.94	0.237		3.87	0.351		4.04	0.22		4.19	0.404
	4.69	0.435		3.94	0.16		3.87	0.32		4.04	0.217		4.2	0.447
	4.69	0.463		3.94	0.246		3.87	0.23		4.05	0.223		4.2	0.247
	4.69	0.56		3.94	0.169		3.88	0.192		4.05	0.0703		4.2	0.233
	4.7	0.465		3.95	0.303		3.88	0.232		4.05	0.211		4.21	0.323
	4.7	0.472		3.95	0.148		3.88	0.0502		4.06	0.239		4.21	0.319
	4.7	0.395		3.95	0.202		3.88	0.146		4.06	0.194		4.21	0.254
	4.71	0.235		3.96	0.167		3.89	0.251		4.06	0.182		4.22	0.219
	4.71	0.466		3.96	0.211		3.89	0.18		4.07	0.0903		4.22	0.284
	4.71	0.411		3.96	0.254		3.89	0.125		4.07	0.13		4.22	0.128
	4.72	0.49		3.97	0.159		3.9	0.337		4.07	0.239		4.23	0.345
	4.72	0.369		3.97	0.208		3.9	0.241		4.08	0.124		4.23	0.256
	4.72	0.448		3.97	0.236		3.9	0.221		4.08	0.282		4.23	0.29
	4.73	0.288		3.97	0.0561		3.9	0.222		4.08	0.223		4.23	0.185
	4.73	0.468		3.98	0.169		3.91	0.224		4.08	0.217		4.24	0.252
	4.74	0.414		3.98	0.102		3.91	-0.0321		4.09	0.216		4.24	0.242
	4.74	0.448		3.98	0.236		3.91	0.147		4.09	0.248		4.24	0.288
	4.74	0.402		3.99	0.294		3.92	0.284		4.09	0.173		4.25	0.236
	4.75	0.519		3.99	0.383		3.92	0.222		4.1	0.16		4.25	0.233
	4.75	0.336		3.99	0.214		3.92	0.28		4.1	0.286		4.25	0.103
	4.75	0.451		4	0.276		3.93	0.213		4.1	0.189		4.26	0.317
	4.76	0.336		4	-0.0339		3.93	0.069		4.11	0.242		4.26	0.128
	4.76	0.433		4	0.274		3.93	0.183		4.11	0.0504		4.26	0.233
	4.76	0.525		4	0.231		3.93	0.038		4.11	0.231		4.27	0.138
	4.77	0.431		4.01	-0.0693		3.94	0.276		-4.11	0.00587		4.27	0.175
	4.77	0.257		4.01	0.212		3.94	0.113		4.12	0.279		4.27	0.274
	4.77	0.505		4.01	0.244		3.94	0.253		4.12	0.242		4.28	0.0653
	4.78	0.455		4.02	0.349		3.95	0.188		4.12	0.244		4.28	0.316
	4.78	0.457		4.02	0.299		3.95	0.31		4.13	0.296		4.28	0.265
	4.78	0.426		4.02	0.0995		3.95	0.236		4.13	0.352		4.29	0.311
	4.79	0.369		4.03	0.389		3.95	0.201		4.13	0.186		4.29	0.146
	4.79	0.326		4.03	0.234		3.96	0.203		4.14	0.305		4.29	0.278
	4.8	0.383		4.03	0.194		3.96	0.189		4.14	0.206		4.29	0.293
	4.8	0.35		4.03	0.0272		3.96	0.293		4.14	0.0995		4.3	0.233
	4.8	0.421		4.04	0.0125		3.97	0.0567		4.15	0.186		4.3	0.311
	4.81	0.291		4.04	0.0583		3.97	0.233		4.15	0.284		4.3	0.217
	4.81	0.346		4.04	0.404		3.97	0.298		4.15	0.163		4.31	0.282
	4.81	0.512		4.05	0.0271		3.98	0.36		4.15	0.144		4.31	0.31
	4.82	0.467		4.05	0.183		3.98	0.187		4.16	0.177		4.31	0.291
	4.82	0.405		4.05	0.194		3.98	0.17		4.16	0.265		4.32	0.207
	4.82	0.448		4.05	0.118		3.98	0.154		4.16	0.144		4.32	0.188
	4.83	0.41		4.06	0.0385		3.99	0.162		4.17	0.163		4.32	0.236
	4.83	0.368		4.06	0.199		3.99	0.147		4.17	0.29		4.33	0.161
	4.83	0.408		4.06	0.111		3.99	0.133		4.17	0.124		4.33	0.25
	4.84	0.466		4.07	0.152		4	0.12		4.18	0.0815		4.33	0.208
	4.84	0.407		4.07	0.0991		4	0.173		4.18	0.116		4.34	0.0929
	4.84	0.425		4.07	0.228		4	0.16		4.18	0.273		4.34	0.162
	4.85	0.431		4.08	0.243		4	0.315		4.19	0.293		4.34	0.204
	4.85	0.46		4.08	0.193		4.01	0.285		4.19	0.138		4.35	0.214
	4.86	0.464		4.08	0.0672		4.01	0.256		4.19	0.265		4.35	0.239
	4.86	0.421		4.08	0.00541		4.01	0.0626		4.19	0.126		4.35	0.126
	4.86	0.387		4.09	0.158		4.02	0.257		4.2	0.253		4.36	0.191
	4.87	0.329		4.09	0.295		4.02	0.249		4.2	0.231		4.36	0.281
	4.87	0.375		4.09	0.1		4.02	0.322		4.2	0.133		4.36	0.293
	4.87	0.296		4.1	0.078		4.02	0.205		4.21	0.172		4.36	0.0327
	4.88	0.363		4.1	0.259		4.03	0.0565		4.21	0.161		4.37	0.152
	4.88	0.413		4.1	0.156		4.03	0.279		4.21	0.114		4.37	0.204
	4.88	0.425		4.11	0.112		4.03	0.0835		4.22	0.102		4.37	0.255
	4.89	0.415		4.11	0.255		4.04	0.096		4.22	0.262		4.38	0.164
	4.89	0.228		4.11	-0.00851		4.04	-0.0483		4.22	0.178		4.38	0.365
	4.89	0.413		4.11	0.119		4.04	0.304		4.22	0.179		4.38	0.225
	4.9	0.441		4.12	0.42		4.05	0.302		4.23	0.2		4.39	0.177
	4.9	0.482		4.12	0.0105		4.05	0.127		4.23	0.23		4.39	0.329
	4.9	0.3		4.12	0.0262		4.05	0.233		4.23	0.246		4.39	0.223
	4.91	0.416		4.13	0.265		4.05	0.134		4.24	0.324		4.4	0.34
	4.91	0.38		4.13	0.281		4.06	0.191		4.24	0.0659		4.4	0.339
	4.92	0.528		4.13	0.121		4.06	0.196		4.24	0.338		4.4	0.217
	4.92	0.547		4.14	0.184		4.06	0.293		4.25	0.143		4.41	0.312
	4.92	0.274		4.14	0.0597		4.07	0.194		4.25	0.21		4.41	0.195
	4.93	0.528		4.14	0.0372		4.07	0.194		4.25	0.0591		4.41	0.237
	4.93	0.527		4.14	0.303		4.07	0.125		4.26	0.184		4.42	0.318
	4.93	0.403		4.15	0.234		4.07	0.202		4.26	0.285		4.42	0.228
	4.94	0.357		4.15	0.124		4.08	0.247		4.26	0.269		4.42	0.334
	4.94	0.448		4.15	0.341		4.08	0.366		4.26	0.304		4.42	0.102
	4.94	0.578		4.16	0.251		4.08	0.0312		4.27	0.265		4.43	0.15
	4.95	0.0906		4.16	0.159		4.09	0.288		4.27	0.241		4.43	0.118
	4.95	0.494		4.16	0.14		4.09	0.15		4.27	0.202		4.43	0.177
	4.95	0.538		4.16	0.175		4.09	0.188		4.28	0.212		4.44	0.295
	4.96	0.433		4.17	0.0484		4.09	0.0911		4.28	0.323		4.44	0.282
	4.96	0.516		4.17	0.0594		4.1	0.284		4.28	0.152		4.44	0.328
	4.97	0.277		4.17	0.201		4.1	0.153		4.29	0.164		4.45	0.227
	4.97	0.543		4.18	0.169		4.1	0.157		4.29	0.0663		4.45	0.344
	4.97	0.193		4.18	0.253		4.11	0.27		4.29	0.23		4.45	0.137
	4.98	0.335		4.18	0.289		4.11	0.141		4.29	0.256		4.46	0.264
	4.98	-0.222		4.19	0.241		4.11	0.234		4.3	0.107		4.46	0.136
	4.98	0.364		4.19	0.276		4.12	0.346		4.3	0.245		4.46	0.274
	4.99	0.46		4.19	0.288		4.12	0.308		4.3	0.244		4.47	0.0967
	4.99	0.397		4.19	0.183		4.12	0.0822		4.31	0.252		4.47	0.117
	4.99	0.378		4.2	0.149		4.12	0.15		4.31	0.235		4.47	0.324
	5	0.553		4.2	0.0112		4.13	0.022		4.31	0.289		4.48	0.149
	5	0.607		4.2	0.194		4.13	0.0325		4.32	0.256		4.48	0.219
	5	0.446		4.21	0.192		4.13	0.232		4.32	0.159		4.48	0.504
	5.01	0.369		4.21	0.418		4.14	0.127		4.32	0.224		4.48	0.223
	5.01	0.239		4.21	0.0819		4.14	0.129		4.33	0.141		4.49	0.463
	5.01	0.32		4.22	0.238		4.14	0.109		4.33	0.0746		4.49	0.3
	5.02	0.34		4.22	0.0603		4.14	0.203		4.33	0.363		4.49	0.366
	5.02	0.372		4.22	-0.0164		4.15	0.136		-4.33	0.0992		4.5	0.391
	5.03	0.453		4.22	0.0864		4.15	0.109		4.34	0.161		4.5	0.282
	5.03	0.396		4.23	0.0157		4.15	0.285		4.34	0.159		4.5	0.241
	5.03	-0.394		4.23	0.189		4.16	0.142		4.34	0.194		4.51	0.221
	5.04	0.363		4.23	0.332		4.16	0.185		4.35	0.311		4.51	0.177
	5.04	0.427		4.24	0.0706		4.16	0.0504		4.35	0.000348		4.51	0.332
	5.04	0.326		4.24	-0.0814		4.16	0.0673		4.35	0.122		4.52	0.141
	5.05	0.428		4.24	0.172		4.17	0.186		4.36	0.188		4.52	0.211
	5.05	0.308		4.25	0.11		4.17	0.11		4.36	0.198		4.52	0.23
	5.05	0.259		4.25	0.171		4.17	0.314		4.36	0.0646		4.53	0.282
	5.06	0.383		4.25	0.13		4.18	0.166		4.37	0.241		4.53	0.302
	5.06	0.347		4.25	0.115		4.18	0.209		4.37	0.275		4.53	0.126
	5.06	0.473		4.26	0.287		4.18	-0.13		4.37	0.134		4.54	0.281
	5.07	0.356		4.26	0.143		4.19	0.182		4.37	0.33		4.54	0.325
	5.07	0.342		4.26	0.257		4.19	0.208		4.38	0.222		4.54	0.394
	5.07	0.455		4.27	0.387		4.19	0.0371		4.38	0.181		4.55	0.165
	5.08	0.5		4.27	0.156		4.19	0.168		4.38	0.217		4.55	0.275
	5.08	0.277		4.27	0.188		4.2	-0.1		4.39	0.214		4.55	0.106
	5.09	0.247		4.28	0.294		4.2	0.00769		4.39	0.125		4.55	0.173
	5.09	0.415		4.28	0.246		4.2	0.382		4.39	0.475		4.56	0.316
	5.09	0.34		4.28	0.124		4.21	0.14		4.4	0.12		4.56	0.323
	5.1	0.354		4.28	0.12		4.21	0.157		4.4	0.274		4.56	0.00538
	5.1	0.496		4.29	0.109		4.21	0.113		4.4	0.267		4.57	0.22
	5.1	0.343		4.29	0.304		4.21	0.0375		4.4	0.423		4.57	0.279
	5.11	0.38		4.29	0.247		4.22	0.278		4.41	0.271		4.57	0.0794
	5.11	0.6		4.3	0.257		4.22	0.125		4.41	0.128		4.58	0.364
	5.11	0.403		4.3	0.00286		4.22	0.145		4.41	0.189		4.58	0.248
	5.12	0.469		4.3	0.148		4.23	0.146		4.42	0.0517		4.58	0.211
	5.12	0.676		4.3	0.243		4.23	0.00942		4.42	0.207		4.59	0.149
	5.12	0.466		4.31	0.337		4.23	0.0737		4.42	0.157		4.59	0.181
	5.13	0.396		4.31	0.175		4.24	0.286		4.43	0.0832		4.59	0.178
	5.13	0.326		4.31	0.167		4.24	0.259		4.43	0.165		4.6	0.217
	5.13	0.415		4.32	0.274		4.24	-0.0267		4.43	0.275		4.6	0.192
	5.14	0.422		4.32	0.142		4.24	0.133		4.44	0.133		4.6	0.59
	5.14	0.411		4.32	0.224		4.25	0.264		4.44	0.238		4.61	0.311
	5.15	0.442		4.33	0.337		4.25	0.269		-4.44	0.0412		4.61	0.253
	5.15	0.355		4.33	0.022		4.25	0.0893		4.44	0.388		4.61	0.237
	5.15	0.38		4.33	0.241		4.26	0.273		4.45	0.386		4.61	0.346
	5.16	0.209		4.33	0.186		4.26	0.0752		4.45	0.232		4.62	0.546
	5.16	0.356		4.34	0.201		4.26	0.212		4.45	0.202		4.62	0.29
	5.16	0.31		4.34	0.134		4.26	0.14		4.46	0.227		4.62	0.352
	5.17	0.493		4.34	0.129		4.27	0.182		4.46	0.202		4.63	0.129
	5.17	0.389		4.35	0.261		4.27	0.265		4.46	0.283		4.63	0.252
	5.17	0.507		4.35	0.174		4.27	0.202		4.47	0.299		4.63	0.231
	5.18	0.288		4.35	0.182		4.28	0.265		4.47	0.336		4.64	0.289
	5.18	0.366		4.36	0.317		4.28	0.165		4.47	0.206		4.64	0.314
	5.18	0.429		4.36	0.0661		4.28	0.129		4.48	0.193		4.64	0.247
	5.19	0.429		4.36	0.17		4.28	0.155		4.48	0.267		4.65	0.162
	5.19	0.552		4.36	0.326		4.29	0.262		4.48	0.118		4.65	0.284
	5.2	0.448		4.37	0.136		4.29	0.342		4.48	0.0995		4.65	0.254
	5.2	0.535		4.37	0.0445		4.29	0.324		4.49	0.22		-4.66	0.00163
	5.2	0.283		4.37	-0.00853		4.3	0.101		4.49	0.367		4.66	0.277
	5.21	0.348		4.38	-0.0118		4.3	0.241		4.49	0.226		4.66	0.165
	5.21	0.374		4.38	0.0785		4.3	0.237		4.5	0.164		4.67	0.22
	5.21	0.392		4.38	0.411		4.31	0.186		4.5	0.0293		4.67	0.243
	5.22	0.503		4.39	0.252		4.31	0.27		4.5	0.278		4.67	0.156
	5.22	0.563		4.39	0.316		4.31	0.179		4.51	0.251		4.68	0.207
	5.22	0.398		4.39	0.211		4.31	0.0843		4.51	0.281		4.68	0.242
	5.23	0.282		4.39	0.214		4.32	0.0744		4.51	0.263		4.68	0.193
	5.23	0.413		4.4	0.328		4.32	0.175		4.51	0.28		4.68	0.303
	5.23	0.412		4.4	0.15		4.32	0.142		4.52	0.168		4.69	0.32
	5.24	0.574		4.4	0.397		4.33	0.178		4.52	0.262		4.69	0.401
	5.24	0.539		4.41	0.358		4.33	0.337		4.52	0.259		4.69	0.118
	5.24	0.216		4.41	0.174		4.33	0.269		4.53	0.109		4.7	0.123
	5.25	0.164		4.41	0.0813		4.33	0.302		4.53	0.256		4.7	0.326
	5.25	0.315		4.41	0.314		4.34	0.241		4.53	0.243		4.7	0.327
	5.26	0.282		4.42	0.379		4.34	0.166		4.54	0.323		4.71	0.135
	5.26	0.293		4.42	0.186		4.34	0.237		4.54	0.264		4.71	0.206
	5.26	0.414		4.42	0.347		4.35	0.277		4.54	0.208		4.71	0.27
	5.27	0.507		4.43	0.253		4.35	0.0821		4.55	0.312		4.72	0.288
	5.27	0.298		4.43	0.258		4.35	0.309		-4.55	0.031		4.72	0.271
	5.27	0.709		4.43	0.385		4.35	0.108		4.55	0.176		4.72	0.336
	5.28	0.314		4.44	0.014		4.36	0.235		4.55	0.223		4.73	0.244
	5.28	0.334		4.44	0.16		4.36	0.0931		4.56	0.159		4.73	0.5
	5.28	0.462		4.44	0.301		4.36	0.204		4.56	0.278		4.73	0.121
	5.29	0.462		4.44	0.169		4.37	0.534		4.56	0.216		4.74	0.362
	5.29	0.575		4.45	0.192		4.37	-0.0537		4.57	0.121		4.74	0.447
	5.29	0.379		4.45	0.396		4.37	0.209		4.57	0.203		4.74	0.373
	5.3	0.17		4.45	0.0297		4.38	0.0227		4.57	0.275		4.74	0.339
	5.3	0.416		4.46	0.225		4.38	0.235		4.58	0.147		4.75	0.325
	5.3	0.395		4.46	0.297		4.38	0.293		4.58	0.246		4.75	0.135
	5.31	0.236		4.46	0.34		4.38	-0.0134		4.58	0.271		4.75	0.111
	5.31	0.544		4.47	0.014		4.39	0.182		4.59	0.25		4.76	0.435
	5.32	0.419		4.47	0.0305		4.39	0.0417		4.59	0.348		4.76	0.159
	5.32	0.358		4.47	0.21		4.39	0.506		4.59	0.219		4.76	0.254
	5.32	0.455		4.47	0.41		4.4	0.372		4.59	0.11		4.77	0.206
	5.33	0.152		4.48	0.361		4.4	0.234		4.6	0.488		4.77	0.276
	5.33	0.436		4.48	0.09		4.4	0.105		4.6	0.26		4.77	0.425
	5.33	0.273		4.48	0.0927		4.4	0.00988		4.6	0.164		4.78	0.249
	5.34	0.494		4.49	0.613		4.41	0.337		4.61	0.192		4.78	0.168
	5.34	0.312		4.49	0.528		4.41	0.0347		4.61	0.179		4.78	0.28
	5.34	0.272		4.49	0.228		4.41	0.322		4.61	0.186		4.79	0.228
	5.35	7.22		4.5	0.124		4.42	0.117		4.62	0.233		4.79	0.279
	5.35	0.315		4.5	0.303		4.42	0.153		4.62	0.0144		4.79	0.321
	5.35	0.406		4.5	0.297		4.42	0.178		4.62	0.196		4.8	0.17
	5.36	0.387		4.5	-0.0733		4.42	0.271		4.62	0.222		4.8	0.306
	5.36	0.285		4.51	0.343		4.43	0.149		4.63	0.158		4.8	0.233
	5.36	0.354		4.51	0.091		4.43	0.113		4.63	0.249		4.8	0.361
	5.37	0.408		4.51	-0.0928		4.43	0.116		4.63	0.148		4.81	0.33
	5.37	0.446		4.52	0.0931		4.44	0.216		4.64	0.186		4.81	0.155
	5.38	0.563		4.52	-0.0112		4.44	0.303		4.64	0.264		-4.81	0.0477
	5.38	0.436		4.52	0.204		4.44	0.231		4.64	0.219		4.82	0.351
	5.38	0.55		4.52	0.257		4.45	0.272		4.65	0.33		4.82	0.248
	5.39	0.226		4.53	0.308		4.45	0.151		4.65	0.168		4.82	0.496
	5.39	0.156		4.53	0.117		4.45	0.0173		4.65	0.0613		4.83	0.328
	5.39	0.461		4.53	0.175		4.45	0.372		4.66	0.315		4.83	0.0851
	5.4	0.426		4.54	0.104		4.46	0.298		4.66	0.218		4.83	0.299
	5.4	0.309		4.54	0.463		4.46	0.143		4.66	0.165		4.84	0.273
	5.4	0.33		4.54	0.22		4.46	0.288		4.66	0.209		4.84	0.489
	5.41	0.487		4.55	0.0243		4.47	0.0726		4.67	0.134		4.84	0.363
	5.41	0.325		4.55	0.253		4.47	0.0559		4.67	0.0456		4.85	0.386
	5.41	0.258		4.55	0.268		4.47	0.115		4.67	0.241		4.85	0.275
	5.42	0.271		4.55	0.1		4.47	0.296		4.68	0.348		4.85	0.235
	5.42	0.322		4.56	0.238		4.48	0.117		4.68	0.3		4.86	0.259
	5.42	0.191		4.56	0.296		4.48	0.462		4.68	0.268		4.86	0.166
	5.43	0.588		4.56	0.188		4.48	0.33		4.69	0.197		4.86	0.387
	5.43	0.366		4.57	0.266		4.49	0.0567		4.69	0.141		4.87	0.262
	5.44	0.456		4.57	0.0223		4.49	0.113		4.69	0.387		4.87	0.467
	5.44	0.413		4.57	0.465		4.49	0.212		4.7	0.371		4.87	0.265
	5.44	0.223		4.58	0.0712		4.5	0.355		4.7	0.164		4.87	0.184
	5.45	0.45		4.58	0.277		4.5	0.245		4.7	0.161		4.88	0.151
	5.45	0.477		4.58	0.102		4.5	0.264		4.7	0.29		4.88	0.272
	5.45	0.268		4.58	0.105		4.5	0.0975		4.71	0.265		4.88	0.214
	5.46	0.413		4.59	0.236		4.51	0.201		4.71	0.282		4.89	0.329
	5.46	0.403		4.59	0.106		4.51	0.358		4.71	0.236		4.89	0.314
	5.46	0.463		4.59	0.33		4.51	0.0147		4.72	0.281		4.89	0.411
	5.47	0.561		4.6	0.212		4.52	0.272		4.72	0.253		4.9	0.302
	5.47	0.382		4.6	0.0806		4.52	0.181		4.72	0.0921		4.9	0.0263
	5.47	0.297		4.6	0.149		4.52	0.233		4.73	0.293		4.9	0.39
	5.48	0.365		4.61	0.116		4.52	0.2		4.73	0.355		4.91	0.187
	5.48	0.224		4.61	0.319		4.53	0.283		4.73	0.322		4.91	0.194
	5.49	0.426		4.61	0.234		4.53	0.337		4.73	0.205		4.91	0.317
	5.49	0.171		4.61	0.252		4.53	0.0499		4.74	0.3		4.92	0.203
	5.49	0.339		4.62	0.239		4.54	0.0348		4.74	0.245		4.92	0.2
	5.5	0.307		4.62	0.297		4.54	0.22		4.74	0.183		4.92	0.34
	5.5	0.354		4.62	0.154		4.54	0.172		4.75	0.232		4.93	0.176
	5.5	0.389		4.63	0.329		4.54	0.129		4.75	0.264		4.93	0.279
	5.51	0.353		4.63	0.243		4.55	0.0758		4.75	0.139		4.93	0.407
	5.51	0.332		4.63	0.0883		4.55	0.0652		4.76	0.133		4.93	0.188
	5.51	0.435		4.63	0.0377		4.55	0.213		4.76	0.265		4.94	0.0554
	5.52	0.528		4.64	0.112		4.56	0.225		4.76	0.0554		4.94	0.217
	5.52	0.363		4.64	0.149		4.56	0.117		4.77	0.134		4.94	0.26
	5.52	0.244		4.64	0.0318		4.56	0.255		4.77	0.257		4.95	0.459
	5.53	0.278		4.65	0.199		4.57	-0.0571		4.77	0.0939		4.95	0.236
	5.53	0.295		4.65	0.236		4.57	0.153		4.77	0.234		4.95	0.221
	5.53	0.489		4.65	0.071		4.57	0.427		4.78	0.0973		4.96	0.289
	5.54	0.383		4.66	0.367		4.57	0.386		4.78	0.304		4.96	0.2
	5.54	0.411		4.66	0.222		4.58	0.0536		4.78	0.407		4.96	0.286
	5.55	0.338		4.66	0.175		4.58	0.155		4.79	0.197		4.97	0.338
	5.55	0.406		4.66	0.129		4.58	0.179		4.79	0.202		4.97	0.336
	5.55	0.353		4.67	0.324		4.59	0.402		4.79	0.224		4.97	0.389
	5.56	0.401		4.67	0.299		4.59	0.244		4.8	0.388		4.98	0.235
	5.56	0.34		4.67	0.165		4.59	0.0124		4.8	0.291		4.98	0.226
	5.56	0.197		4.68	-0.00366		4.59	0.16		4.8	0.361		4.98	0.134
	5.57	0.284		4.68	0.249		4.6	0.307		4.8	0.128		4.99	0.403
	5.57	0.267		4.68	0.223		4.6	0.408		4.81	0.0581		4.99	0.387
	5.57	0.421		4.69	0.291		4.6	0.242		4.81	0.0754		4.99	0.154
	5.58	0.427		4.69	0.16		4.61	0.296		4.81	0.221		5	0.348
	5.58	0.27		4.69	-0.056		4.61	0.289		4.82	0.194		5	0.254
	5.58	0.421		4.69	0.289		4.61	0.107		4.82	0.403		5	0.108
	5.59	0.355		4.7	0.347		4.61	0.134		4.82	0.3		5	0.205
	5.59	0.362		4.7	0.173		4.62	0.271		4.83	0.215		5.01	0.128
	5.59	0.249		4.7	0.183		4.62	0.276		4.83	0.481		5.01	0.289
	5.6	0.365		4.71	0.126		4.62	0.135		4.83	0.366		5.01	0.0909
	5.6	0.444		4.71	0.252		4.63	0.11		4.84	0.512		5.02	0.203
	5.61	0.618		4.71	0.121		4.63	0.279		4.84	0.197		5.02	0.174
	5.61	0.306		4.72	0.0918		4.63	0.292		4.84	0.105		5.02	0.216
	5.61	0.348		4.72	0.282		4.64	0.267		4.84	0.272		5.03	0.331
	5.62	0.267		4.72	0.34		4.64	0.188		4.85	0.409		5.03	0.277
	5.62	0.568		4.72	0.26		4.64	0.144		4.85	0.44		5.03	0.374
	5.62	0.531		4.73	0.237		4.64	0.199		4.85	0.245		5.04	0.244
	5.63	0.169		4.73	0.0608		4.65	0.177		-4.86	0.103		5.04	0.289
	5.63	0.267		4.73	0.259		4.65	0.392		4.86	0.153		5.04	0.0708
	5.63	0.298		4.74	0.0641		4.65	0.169		4.86	0.38		5.05	0.243
	5.64	0.309		4.74	0.154		4.66	0.245		4.87	0.311		5.05	0.156
	5.64	0.247		4.74	0.358		4.66	0.183		4.87	0.365		5.05	0.315
	5.64	0.14		4.74	-0.0542		4.66	0.205		4.87	0.135		5.06	0.338
	5.65	0.344		4.75	-0.0492		4.66	0.192		4.88	0.399		5.06	0.208
	5.65	0.464		4.75	0.554		4.67	0.0547		4.88	0.225		5.06	0.26
	5.65	0.47		4.75	0.446		4.67	0.182		4.88	0.443		5.06	0.0713
	5.66	0.273		4.76	0.0452		4.67	0.129		4.88	0.25		5.07	0.312
	5.66	0.265		4.76	0.0683		4.68	0.059		4.89	0.165		5.07	0.204
	5.67	0.476		4.76	0.249		4.68	0.365		4.89	0.278		5.07	0.195
	5.67	0.269		4.77	0.247		4.68	0.289		4.89	0.221		5.08	0.258
	5.67	0.344		4.77	0.029		4.68	0.365		4.9	0.333		5.08	0.288
	5.68	0.181		4.77	0.0913		4.69	0.109		4.9	0.211		5.08	0.4
	5.68	0.202		4.77	-0.00558		4.69	0.204		4.9	0.333		5.09	0.222
	5.68	0.515		4.78	0.137		4.69	0.0497		4.91	0.326		5.09	0.185
	5.69	0.34		4.78	0.241		4.7	0.257		4.91	0.186		5.09	0.0674
	5.69	0.312		4.78	0.515		4.7	0.404		4.91	0.377		5.1	0.31
	5.69	0.499		4.79	0.244		4.7	0.107		4.91	0.191		5.1	0.379
	5.7	0.423		4.79	0.038		4.71	0.146		4.92	0.366		5.1	0.284
	5.7	0.426		4.79	0.22		4.71	0.165		4.92	0.268		5.11	0.329
	5.7	0.399		4.8	0.24		4.71	0.127		4.92	0.0286		5.11	0.172
	5.71	0.349		4.8	-0.0648		4.71	0.104		4.93	0.225		5.11	0.192
	5.71	0.499		4.8	0.187		4.72	0.214		4.93	0.329		5.12	0.467
	5.72	0.195		4.8	0.393		4.72	0.328		4.93	0.137		5.12	0.12
	5.72	0.26		4.81	0.297		4.72	0.138		4.94	0.138		5.12	0.229
	5.72	0.275		4.81	0.09		4.73	0.135		4.94	0.174		5.12	0.22
	5.73	0.184		4.81	0.209		4.73	0.39		4.94	0.263		5.13	0.12
	5.73	0.187		4.82	0.358		4.73	0.26		4.95	0.226		5.13	0.111
	5.73	0.484		4.82	0.397		4.73	0.142		4.95	0.224		5.13	0.231
	5.74	0.34		4.82	0.366		4.74	0.3		4.95	0.112		5.14	0.0716
	5.74	0.375		4.83	0.0857		4.74	0.141		4.95	0.355		5.14	0.308
	5.74	0.377		4.83	0.244		4.74	0.147		4.96	0.232		5.14	0.306
	5.75	0.259		4.83	0.414		4.75	0.266		4.96	0.0107		5.15	0.318
	5.75	0.229		4.83	0.321		4.75	0.124		4.96	0.251		5.15	0.356
	5.75	0.392		4.84	0.356		4.75	0.293		4.97	0.242		5.15	0.327
	5.76	0.28		4.84	0.303		4.76	0.296		4.97	0.387		5.16	0.372
	5.76	0.267		4.84	0.184		4.76	0.0774		4.97	0.284		5.16	0.154
	5.76	0.402		4.85	0.717		4.76	0.0853		4.98	0.319		5.16	0.351
	5.77	0.394		4.85	0.381		4.76	0.409		4.98	0.359		5.17	0.277
	5.77	0.224		4.85	-0.00205		4.77	0.418		4.98	0.156		5.17	0.115
	5.78	0.377		4.85	0.233		4.77	0.488		4.99	0.164		5.17	0.295
	5.78	0.181		4.86	0.284		4.77	0.408		4.99	0.215		5.18	0.18
	5.78	0.444		4.86	0.417		4.78	0.29		4.99	0.392		5.18	0.086
	5.79	0.356		4.86	0.209		4.78	0.112		4.99	0.169		5.18	0.449
	5.79	0.327		4.87	0.258		4.78	0.253		5	0.363		5.19	0.346
	5.79	0.416		4.87	0.163		4.78	0.341		5	0.257		5.19	0.458
	5.8	0.384		4.87	0.345		4.79	0.235		5	0.195		5.19	0.339
	5.8	0.447		4.88	0.316		4.79	0.262		5.01	0.312		5.19	0.293
	5.8	0.521		4.88	0.0494		4.79	0.252		5.01	0.101		5.2	0.282
	5.81	0.217		4.88	0.13		4.8	0.329		5.01	0.219		5.2	0.36
	5.81	0.313		4.88	0.0067		4.8	0.154		5.02	0.248		5.2	0.19
	5.81	0.457		4.89	0.442		4.8	0.244		5.02	0.258		5.21	0.367
	5.82	0.159		4.89	0.0986		4.8	0.244		5.02	0.22		5.21	0.401
	5.82	0.37		4.89	0.231		4.81	0.227		5.02	0.0618		5.21	0.339
	5.82	0.359		4.9	0.0487		4.81	0.198		5.03	0.421		5.22	0.21
	5.83	0.185		4.9	0.234		4.81	0.251		5.03	0.196		5.22	0.522
	5.83	0.288		4.9	-0.117		4.82	0.404		5.03	0.233		5.22	0.235
	5.84	0.559		4.91	0.357		4.82	0.494		5.04	0.203		5.23	0.141
	5.84	0.515		4.91	0.617		4.82	0.000331		5.04	0.441		5.23	0.29
	5.84	0.439		4.91	0.193		4.83	0.201		5.04	0.245		5.23	0.306
	5.85	0.424		4.91	0.215		4.83	0.237		5.05	0.145		5.24	0.233
	5.85	0.475		4.92	0.39		4.83	0.169		5.05	0.188		5.24	0.323
	5.85	0.348		4.92	0.241		4.83	0.279		5.05	0.163		5.24	0.205
	5.86	0.144		4.92	0.581		4.84	0.108		5.06	0.14		5.25	0.204
	5.86	0.493		4.93	0.248		4.84	0.181		5.06	0.334		5.25	0.234
	5.86	0.102		4.93	0.272		4.84	0.198		5.06	0.292		5.25	0.242
	5.87	0.284		4.93	0.18		4.85	0.264		5.06	0.229		5.25	0.209
	5.87	0.234		4.94	0.224		4.85	0.134		5.07	0.325		5.26	0.172
	5.87	0.309		4.94	0.373		4.85	0.241		5.07	0.417		5.26	0.209
	5.88	0.241		4.94	-0.0403		4.85	0.244		5.07	0.171		5.26	0.29
	5.88	0.208		4.94	0.115		4.86	0.122		5.08	0.108		5.27	0.371
	5.88	0.427		4.95	0.42		4.86	0.228		5.08	0.183		5.27	0.347
	5.89	0.224		4.95	0.00188		4.86	0.161		5.08	0.494		5.27	0.34
	5.89	0.249		4.95	-0.104		4.87	0.113		5.09	0.207		5.28	0.195
	5.9	-0.0163		4.96	0.293		4.87	0.273		5.09	0.112		5.28	0.165
	5.9	0.32		4.96	0.08		4.87	0.0909		5.09	0.272		5.28	0.388
	5.9	0.366		4.96	0.102		4.87	0.353		5.1	0.138		5.29	0.177
	5.91	0.213		4.96	0.289		4.88	0.339		5.1	0.123		5.29	0.491
	5.91	0.338		4.97	0.24		4.88	0.29		5.1	0.267		5.29	0.233
	5.91	0.476		4.97	0.25		4.88	0.0776		5.1	0.137		5.3	0.33
	5.92	0.15		4.97	0.137		4.89	0.221		5.11	0.234		5.3	0.355
	5.92	0.181		4.98	0.395		4.89	0.177		5.11	0.22		5.3	0.0375
	5.92	0.342		4.98	0.288		4.89	0.259		5.11	0.267		5.31	0.244
	5.93	0.045		4.98	0.156		4.9	0.11		5.12	0.178		5.31	0.0956
	5.93	0.122		4.99	0.24		4.9	0.297		5.12	0.148		5.31	0.186
	5.93	0.226		4.99	0.141		4.9	0.223		5.12	0.19		5.32	0.434
	5.94	0.433		4.99	0.043		4.9	0.214		5.13	0.0472		5.32	0.178
	5.94	0.509		4.99	0.234		4.91	0.169		5.13	0.045		5.32	0.216
	5.95	0.246		5	0.375		4.91	0.0832		5.13	0.0777		5.32	0.351
	5.95	0.368		5	0.283		4.91	0.287		5.13	0.259		5.33	0.101
	5.95	0.203		5	0.357		4.92	0.0666		5.14	0.0888		5.33	0.232
	5.96	0.339		5.01	0.236		4.92	0.155		5.14	0.351		5.33	0.367
	5.96	0.372		5.01	0.325		4.92	0.295		5.14	0.213		5.34	0.419
	5.96	0.369		5.01	0.287		4.92	0.195		5.15	0.295		5.34	0.252
	5.97	0.495		5.02	0.155		4.93	0.243		5.15	0.0796		5.34	0.233
	5.97	0.286		5.02	0.236		4.93	0.243		5.15	0.355		5.35	0.291
	5.97	0.35		5.02	0.624		4.93	0.327		5.16	0.215		5.35	0.192
	5.98	0.376		5.02	0.126		4.94	0.0753		5.16	0.344		5.35	0.166
	5.98	0.366		5.03	0.202		4.94	0.218		5.16	0.331		5.36	0.191
	5.98	0.288		5.03	0.233		4.94	0.13		5.17	0.371		5.36	0.282
	5.99	0.304		5.03	0.182		4.95	0.263		5.17	0.49		5.36	0.394
	5.99	0.278		5.04	0.118		4.95	0.233		5.17	0.306		5.37	0.315
	5.99	0.408		5.04	0.252		4.95	0.112		5.17	0.249		5.37	0.412
	6	0.45		5.04	0.27		4.95	0.101		5.18	0.385		5.37	0.641
	6	0.375		5.05	-0.00471		4.96	0.162		5.18	0.314		5.38	0.448
	6.01	0.294		5.05	0.336		4.96	0.177		5.18	0.332		5.38	0.353
	6.01	0.163		5.05	0.338		4.96	0.6		5.19	0.142		5.38	0.218
	6.01	0.363		5.05	0.329		4.97	0.278		5.19	0.344		5.38	0.0363
	6.02	0.294		5.06	0.488		4.97	0.14		5.19	0.22		5.39	0.161
	6.02	0.48		5.06	0.236		4.97	0.3		5.2	0.237		5.39	0.397
	6.02	0.32		5.06	0.416		4.97	0.0899		5.2	0.117		5.39	0.118
	6.03	0.501		5.07	0.361		4.98	0.11		5.2	0.103		5.4	0.113
	6.03	0.511		5.07	0.224		4.98	0.217		5.2	0.316		5.4	0.342
	6.03	0.392		5.07	0.323		4.98	0.0302		5.21	0.263		5.4	0.144
	6.04	0.314		5.08	0.0131		4.99	0.3		5.21	0.504		5.41	0.173
	6.04	0.306		5.08	0.233		4.99	0.284		5.21	0.266		5.41	0.326
	6.04	0.313		5.08	0.245		4.99	0.274		5.22	0.291		5.41	0.344
	6.05	0.562		5.08	0.372		4.99	0.421		5.22	0.113		5.42	0.359
	6.05	0.356		5.09	0.25		5	0.226		5.22	0.235		5.42	0.0481
	6.05	0.154		5.09	0.387		5	0.0623		-5.23	0.0565		5.42	0.207
	6.06	0.355		5.09	0.0685		5	-0.0246		5.23	0.316		5.43	0.345
	6.06	0.508		5.1	0.0199		5.01	0.0875		5.23	0.459		5.43	0.316
	6.07	0.127		5.1	0.185		5.01	0.277		5.24	0.39		5.43	0.515
	6.07	0.14		5.1	0.413		5.01	0.196		5.24	0.199		5.44	0.356
	6.07	0.404		5.1	0.278		5.02	0.281		5.24	0.284		5.44	0.314
	6.08	0.334		5.11	0.302		5.02	0.163		5.24	0.189		5.44	0.156
	6.08	0.265		5.11	0.187		5.02	0.132		5.25	0.223		5.45	0.385
	6.08	0.411		5.11	0.0768		5.02	0.0818		5.25	0.277		5.45	0.0833
	6.09	0.423		5.12	0.486		5.03	0.238		5.25	0.165		5.45	0.0394
	6.09	0.544		5.12	0.0494		5.03	0.37		5.26	0.544		5.45	0.304
	6.09	0.0999		5.12	-0.047		5.03	0.333		5.26	0.255		5.46	0.313
	6.1	0.237		5.13	0.139		5.04	0.302		5.26	0.171		5.46	0.333
	6.1	0.348		5.13	0.377		5.04	0.0955		5.27	0.325		5.46	0.478
	6.1	0.424		5.13	0.296		5.04	0.0933		5.27	0.333		5.47	0.0172
	6.11	0.124		5.13	0.339		5.04	0.206		5.27	0.355		5.47	0.321
	6.11	0.194		5.14	0.486		5.05	0.258		5.28	0.326		5.47	0.283
	6.11	0.573		5.14	0.24		5.05	0.191		5.28	0.16		5.48	0.197
	6.12	0.496		5.14	0.124		5.05	-0.0507		5.28	0.217		5.48	0.133
	6.12	0.208		5.15	0.072		5.06	0.131		5.28	0.0361		5.48	0.136
	6.13	0.337		5.15	0.289		5.06	-0.0521		5.29	0.185		5.49	0.0666
	6.13	0.311		5.15	0.0427		5.06	0.23		5.29	0.269		5.49	0.193
	6.13	0.457		5.16	0.153		5.06	0.195		5.29	0.327		5.49	0.196
	6.14	0.17		5.16	0.236		5.07	0.169		5.3	0.228		5.5	0.0762
	6.14	0.0349		5.16	-0.0285		5.07	0.0942		5.3	0.171		5.5	0.0705
	6.14	0.292		5.16	0.0585		5.07	0.309		5.3	0.0767		5.5	0.046
	6.15	0.189		5.17	0.157		5.08	-0.0798		5.31	0.0322		5.51	0.075
	6.15	0.385		5.17	0.321		5.08	0.22		5.31	0.253		5.51	0.174
	6.15	0.199		5.17	0.337		5.08	0.179		5.31	0.358		5.51	0.406
	6.16	0.359		5.18	0.29		5.09	0.237		5.31	0.401		5.51	0.199
	6.16	0.173		5.18	0.118		5.09	0.29		5.32	0.154		5.52	0.353
	6.16	0.539		5.18	0.333		5.09	0.223		5.32	0.413		5.52	0.191
	6.17	0.327		5.19	0.0318		5.09	0.0699		5.32	0.273		5.52	0.419
	6.17	0.342		5.19	0.174		5.1	0.293		5.33	0.286		5.53	0.255
	6.17	0.217		5.19	0.195		5.1	0.229		5.33	0.413		5.53	0.178
	6.18	0.347		5.19	0.24		5.1	0.0727		5.33	0.354		-5.53	0.0629
	6.18	0.566		5.2	0.00103		5.11	0.0788		5.34	0.374		5.54	0.188
	6.19	0.401		5.2	0.167		5.11	0.201		5.34	0.271		5.54	0.277
	6.19	0.29		5.2	0.192		5.11	0.308		5.34	0.336		5.54	0.164
	6.19	0.506		5.21	-0.0949		5.11	0.235		5.35	0.152		5.55	0.225
	6.2	0.35		5.21	0.122		5.12	0.193		5.35	0.182		5.55	0.423
	6.2	0.391		5.21	0.468		5.12	0.242		5.35	0.442		5.55	0.407
	6.2	0.165		5.21	0.218		5.12	0.147		5.35	0.284		5.56	0.0683
	6.21	0.29		5.22	0.249		5.13	0.0613		5.36	0.127		5.56	0.467
	6.21	0.295		5.22	0.412		5.13	0.251		5.36	0.369		5.56	0.24
	6.21	0.279		5.22	0.156		5.13	0.139		5.36	0.476		5.57	0.319
	6.22	0.176		5.23	0.277		5.13	0.287		5.37	0.142		5.57	0.169
	6.22	0.254		5.23	0.38		5.14	0.182		5.37	0.102		5.57	0.299
	6.22	0.339		5.23	0.268		5.14	0.209		-5.37	0.0948		5.57	0.444
	6.23	0.554		5.24	0.201		5.14	0.0749		5.38	0.186		5.58	0.325
	6.23	0.291		5.24	-0.0746		5.15	0.132		5.38	0.249		5.58	0.178
	6.24	0.1		5.24	0.0885		5.15	0.0989		5.38	0.0998		5.58	0.268
	6.24	0.297		5.24	0.219		5.15	0.0734		5.39	0.137		5.59	0.327
	6.24	0.395		5.25	0.188		5.16	-0.0432		5.39	0.0346		5.59	0.156
	6.25	0.308		5.25	0.233		5.16	0.27		5.39	0.332		5.59	0.151
	6.25	0.0783		5.25	0.157		5.16	0.0936		5.39	0.335		5.6	0.187
	6.25	0.386		5.26	0.279		5.16	0.176		5.4	0.281		5.6	0.0468
	6.26	0.316		5.26	0.236		5.17	0.294		5.4	0.319		5.6	0.205
	6.26	0.212		5.26	0.221		5.17	0.21		5.4	0.0563		5.61	0.51
	6.26	0.195		5.27	0.49		5.17	0.31		5.41	0.149		5.61	0.25
	6.27	0.211		5.27	0.32		5.18	0.22		5.41	0.0182		5.61	0.492
	6.27	0.16		5.27	0.103		5.18	0.121		5.41	0.173		5.62	0.189
	6.27	0.425		5.27	0.246		5.18	0.218		5.42	0.395		5.62	0.218
	6.28	0.0562		5.28	0.275		5.18	0.271		5.42	0.306		5.62	0.318
	6.28	0.286		5.28	0.335		5.19	0.158		5.42	0.379		5.63	0.28
	6.28	0.327		5.28	0.0452		5.19	0.119		5.42	0.176		5.63	0.353
	6.29	0.301		5.29	0.233		5.19	0.167		5.43	0.088		5.63	0.0769
	6.29	0.132		5.29	0.147		5.2	0.367		5.43	0.21		5.64	0.205
	6.3	0.204		5.29	0.183		5.2	0.282		5.43	0.308		5.64	0.0929
	6.3	0.192		5.3	0.324		5.2	0.0682		5.44	0.282		5.64	0.276
	6.3	0.48		5.3	0.491		5.21	0.219		5.44	0.216		5.64	0.224
	6.31	0.447		5.3	0.226		5.21	0.156		5.44	0.275		5.65	0.482
	6.31	0.474		5.3	0.215		5.21	0.297		5.45	0.208		5.65	0.123
	6.31	0.0823		5.31	-0.1		5.21	0.287		5.45	0.3		5.65	0.337
	6.32	0.152		5.31	0.311		5.22	0.317		5.45	0.296		5.66	0.0939
	6.32	0.535		5.31	-0.00393		5.22	0.24		5.46	0.175		5.66	0.154
	6.32	0.523		5.32	0.204		5.22	0.233		5.46	0.0957		5.66	0.438
	6.33	0.422		5.32	0.361		5.23	0.263		5.46	0.252		5.67	0.211
	6.33	0.151		5.32	0.349		5.23	0.0711		5.46	0.216		5.67	0.111
	6.33	0.0108		5.32	0.0382		5.23	0.184		5.47	0.26		5.67	0.274
	6.34	0.341		5.33	0.00746		5.23	0.247		5.47	0.163		-5.68	0.0897
	6.34	-0.0101		5.33	0.263		5.24	0.129		5.47	0.322		-5.68	0.01
	6.34	0.351		5.33	0.362		5.24	0.1		5.48	0.171		5.68	0.128
	6.35	0.522		5.34	0.165		5.24	0.31		5.48	0.123		5.69	0.564
	6.35	0.615		5.34	0.00602		5.25	-0.0302		5.48	0.0797		5.69	0.181
	6.36	0.379		5.34	0.22		5.25	0.0808		5.49	0.178		5.69	0.304
	6.36	0.0846		5.35	0.426		5.25	0.269		5.49	0.048		5.7	0.321
	6.36	0.228		5.35	0.462		5.25	0.174		5.49	0.295		5.7	0.438
	6.37	0.396		5.35	0.409		5.26	0.221		5.5	0.0735		5.7	0.227
	6.37	0.498		5.35	0.432		5.26	0.368		5.5	0.0938		5.7	0.117
	6.37	0.0901		5.36	0.306		5.26	0.393		5.5	0.15		5.71	0.36
	6.38	0.00576		5.36	-0.0127		5.27	0.21		5.5	0.154		5.71	0.501
	6.38	0.185		5.36	0.202		5.27	0.17		5.51	0.367		5.71	0.323
	6.38	0.355		5.37	0.134		5.27	-0.139		5.51	0.41		5.72	0.171
	6.39	0.467		5.37	0.125		5.28	0.367		5.51	0.185		5.72	0.326
	6.39	0.364		5.37	0.282		5.28	0.291		5.52	0.286		5.72	0.27
	6.39	0.501		5.38	0.371		5.28	0.18		5.52	0.138		5.73	0.397
	6.4	0.224		5.38	0.357		5.28	0.288		5.52	0.148		-5.73	0.0141
	6.4	0.347		5.38	0.033		5.29	-0.0094		-5.53	0.0125		-5.73	0.046
	6.4	0.417		5.38	0.171		5.29	0.141		5.53	0.219		5.74	0.352
	6.41	0.476		5.39	0.456		5.29	0.285		5.53	0.16		5.74	0.405
	6.41	0.451		5.39	0.269		5.3	0.172		5.53	0.183		5.74	0.53
	6.42	0.413		5.39	0.362		5.3	0.174		5.54	0.218		5.75	0.511
	6.42	0.415		5.4	0.0639		5.3	0.275		5.54	0.21		5.75	0.193
	6.42	0.157		5.4	0.486		5.3	0.244		5.54	0.125		5.75	0.391
	6.43	0.229		5.4	0.101		5.31	0.218		-5.55	0.0125		5.76	0.157
	6.43	0.112		5.41	-0.228		5.31	0.229		5.55	0.42		5.76	0.281
	6.43	0.207		5.41	0.109		5.31	0.144		5.55	0.205		5.76	0.0566
	6.44	0.467		5.41	0.458		5.32	0.204		5.56	0.0418		5.77	0.086
	6.44	0.401		5.41	-0.000221		5.32	0.243		5.56	0.198		5.77	0.384
	6.44	0.392		5.42	0.0951		5.32	0.183		5.56	0.489		5.77	0.157
	6.45	0.497		5.42	0.209		5.32	0.417		5.57	0.123		-5.77	0.0589
	6.45	0.309		5.42	0.249		5.33	0.104		5.57	0.356		5.78	0.138
	6.45	0.365		5.43	-0.00946		5.33	0.174		5.57	0.0227		5.78	0.243
	6.46	0.143		5.43	0.509		5.33	0.171		5.57	0.0378		5.78	0.421
	6.46	0.427		5.43	0.297		5.34	0.122		5.58	0.154		5.79	0.248
	6.47	0.489		5.43	0.197		5.34	0.037		5.58	0.0905		5.79	0.17
	6.47	0.285		5.44	0.32		5.34	0.295		5.58	0.0641		5.79	0.257
	6.47	0.322		5.44	0.212		5.35	0.102		5.59	0.0674		5.8	0.22
	6.48	0.223		5.44	0.253		5.35	0.215		5.59	0.147		5.8	0.0643
	6.48	0.541		5.45	0.11		5.35	0.201		5.59	0.368		5.8	0.267
	6.48	0.187		5.45	0.11		5.35	0.144		5.6	0.179		5.81	0.0539
	6.49	0.271		5.45	0.145		5.36	0.217		-5.6	0.0981		5.81	0.16
	6.49	0.591		5.46	0.0191		5.36	0.0244		5.6	0.527		5.81	0.38
	6.49	0.0398		5.46	-0.298		5.36	0.317		5.61	0.0225		5.82	0.0953
	6.5	0.423		5.46	0.266		5.37	0.27		5.61	0.221		5.82	0.114
	6.5	0.0932		5.46	0.393		5.37	0.436		5.61	0.286		5.82	0.171
	6.5	0.0694		5.47	0.239		5.37	-0.0313		5.61	0.222		5.83	0.371
	6.51	0.694		5.47	-0.178		5.37	0.392		5.62	0.141		5.83	0.207
	6.51	0.458		5.47	-0.011		5.38	0.21		5.62	0.313		5.83	0.0197
	6.51	0.146		5.48	0.105		5.38	0.0729		5.62	0.32		5.83	0.376
	6.52	0.467		5.48	0.18		5.38	0.11		5.63	0.129		5.84	0.281
	6.52	0.182		5.48	0.307		5.39	0.183		5.63	0.0449		5.84	0.0967
	6.53	0.413		5.49	0.21		5.39	0.082		5.63	0.435		5.84	0.0129
	6.53	0.308		5.49	-0.0906		5.39	0.266		5.64	0.208		5.85	0.138
	6.53	0.628		5.49	0.18		5.39	0.149		5.64	0.287		5.85	0.25
	6.54	0.449		5.49	0.189		5.4	-0.148		5.64	0.445		5.85	0.4
	6.54	0.515		5.5	0.117		5.4	0.138		5.64	0.533		5.86	0.136
	6.54	0.603		5.5	0.168		5.4	-0.0203		5.65	0.491		5.86	0.0277
	6.55	0.268		5.5	0.32		5.41	0.11		5.65	0.29		5.86	0.334
	6.55	0.515		5.51	0.594		5.41	0.0606		5.65	0.533		5.87	0.258
	6.55	0.138		5.51	0.26		5.41	0.291		5.66	0.371		5.87	0.166
	6.56	0.375		5.51	0.152		5.42	0.11		5.66	0.298		5.87	0.408
	6.56	0.349		5.52	0.205		5.42	0.000667		5.66	0.0547		5.88	0.545
	6.56	0.451		5.52	-0.0556		5.42	0.152		5.67	0.0753		5.88	0.0969
	6.57	0.433		5.52	-0.0178		5.42	0.033		5.67	0.289		5.88	0.281
	6.57	0.204		5.52	0.343		5.43	0.209		5.67	0.172		5.89	0.194
	6.57	0.328		5.53	0.141		5.43	0.0794		5.68	0.0418		5.89	0.0672
	6.58	0.153		5.53	-0.223		5.43	0.308		-5.68	0.0106		5.89	0.23
	6.58	0.167		5.53	0.121		5.44	0.282		5.68	0.152		-5.89	0.0403
	6.59	0.0791		5.54	-0.227		5.44	0.172		5.68	0.474		5.9	0.124
	6.59	0.631		5.54	0.244		5.44	0.196		5.69	0.0519		5.9	0.128
	6.59	0.378		5.54	0.219		5.44	0.155		5.69	0.126		5.9	0.344
	6.6	0.419		5.54	0.527		5.45	0.515		5.69	0.252		5.91	0.218
	6.6	-0.0469		5.55	0.00559		5.45	0.134		5.7	0.494		5.91	0.0246
	6.6	0.285		5.55	0.268		5.45	0.282		5.7	0.151		5.91	0.127
	6.61	0.338		5.55	0.159		5.46	0.293		5.7	0.274		5.92	0.263
	6.61	0.376		5.56	0.297		5.46	0.237		5.71	0.341		5.92	0.27
	6.61	0.069		5.56	0.132		5.46	0.402		5.71	0.12		5.92	0.254
	6.62	0.578		5.56	0.0885		5.47	0.466		5.71	0.362		5.93	0.161
	6.62	0.478		5.57	0.473		5.47	0.221		5.71	0.0834		5.93	0.304
	6.62	0.395		5.57	0.578		5.47	-0.12		5.72	0.26		5.93	0.386
	6.63	0.374		5.57	0.42		5.47	0.301		5.72	0.247		5.94	0.171
	6.63	0.368		5.57	0.0867		5.48	0.363		-5.72	0.0622		5.94	0.344
	6.63	0.253		5.58	0.0237		5.48	0.209		5.73	0.0877		5.94	0.176
	6.64	0.0859		5.58	0.248		5.48	0.0357		5.73	0.449		5.95	0.347
	6.64	0.404		5.58	0.209		5.49	0.188		5.73	0.0237		5.95	0.461
	6.65	0.446		5.59	0.188		5.49	0.312		5.74	0.231		5.95	0.565
	6.65	0.339		5.59	-0.00549		5.49	0.112		5.74	0.0478		5.96	0.152
	6.65	0.48		5.59	0.346		5.49	0.175		5.74	0.174		5.96	0.079
	6.66	0.599		5.6	0.104		5.5	0.0694		5.75	0.426		5.96	0.22
	6.66	0.371		5.6	0.372		5.5	0.291		5.75	0.0769		5.96	0.0892
	6.66	0.281		5.6	0.475		5.5	0.095		-5.75	0.004		5.97	0.303
	6.67	0.548		5.6	0.846		5.51	0.354		5.75	0.0888		5.97	0.128
	6.67	0.624		5.61	0.106		5.51	0.118		5.76	0.047		-5.97	0.00781
	6.67	0.452		5.61	0.248		5.51	0.328		-5.76	0.0515		5.98	0.156
	6.68	0.00801		5.61	0.00556		5.51	0.309		5.76	0.282		5.98	0.316
	6.68	0.398		5.62	0.0868		5.52	0.0744		5.77	0.355		-5.98	0.0184
	6.68	0.389		5.62	0.166		5.52	-0.0345		5.77	0.0721		5.99	0.23
	6.69	0.413		5.62	0.17		5.52	0.209		5.77	0.407		5.99	0.405
	6.69	0.496		5.63	0.154		5.53	0.232		5.78	0.175		5.99	0.083
	6.7	0.431		5.63	-0.0177		5.53	0.192		5.78	0.401		6	0.0781
	6.7	0.244		5.63	-0.0194		5.53	0.348		5.78	0.0511		6	0.172
	6.7	0.136		5.63	0.302		5.54	0.31		5.79	0.421		6	0.242
	6.71	-0.258		5.64	0.403		5.54	0.221		5.79	0.216		-6.01	0.103
	6.71	0.386		5.64	0.0955		5.54	0.311		5.79	0.348		-6.01	0.045
	6.71	0.25		5.64	0.0333		5.54	0.303		5.79	0.214		6.01	0.56
	6.72	0.139		5.65	-0.191		5.55	-0.0622		5.8	0.118		6.02	0.237
	6.72	0.28		5.65	-0.269		5.55	0.105		5.8	0.0676		6.02	0.0814
	6.72	0.353		5.65	0.147		5.55	0.132		5.8	0.129		6.02	0.0766
	6.73	0.361		5.65	0.0826		5.56	0.557		-5.81	0.084		-6.02	0.0398
	6.73	0.149		5.66	-0.132		5.56	0.185		5.81	0.0731		6.03	0.279
	6.73	0.294		5.66	0.156		5.56	0.13		5.81	0.117		6.03	0.0696
	6.74	0.226		5.66	-0.0526		5.56	0.0586		5.82	0.14		6.03	0.176
	6.74	0.117		5.67	0.0446		5.57	0.132		5.82	0.306		6.04	0.416
	6.74	0.388		5.67	0.0728		5.57	0.313		5.82	0.337		6.04	0.178
	6.75	0.295		5.67	0.697		5.57	0.188		5.82	0.354		6.04	0.265
	6.75	-0.0147		5.68	0.167		5.58	0.268		5.83	0.305		6.05	0.189
	6.76	0.535		5.68	0.344		5.58	0.122		5.83	0.0327		6.05	0.169
	6.76	0.21		5.68	-0.0469		5.58	0.352		5.83	0.355		6.05	0.362
	6.76	0.107		5.68	0.602		5.58	0.193		5.84	0.014		6.06	0.0863
	6.77	0.341		5.69	0.297		5.59	0.452		5.84	0.103		6.06	0.306
	6.77	0.494		5.69	0.0312		5.59	0.12		5.84	0.136		6.06	0.118
	6.77	0.203		5.69	0.538		5.59	0.229		5.85	0.123		6.07	0.224
	6.78	0.368		5.7	0.179		5.6	0.058		5.85	0.315		6.07	0.064
	6.78	0.338		5.7	-0.111		5.6	0.301		5.85	0.465		6.07	0.00884
	6.78	0.416		5.7	0.0727		5.6	0.261		5.86	0.271		6.08	0.3
	6.79	0.283		5.71	0.167		5.61	0.454		5.86	0.105		6.08	0.236
	6.79	0.0699		5.71	-0.0238		5.61	0.128		5.86	0.297		6.08	0.148
	6.79	-0.00683		5.71	0.196		5.61	0.216		5.86	0.236		6.09	0.149
	6.8	0.259		5.71	0.0971		5.61	0.152		5.87	0.423		6.09	0.482
	6.8	0.329		5.72	0.256		5.62	0.215		5.87	0.351		6.09	0.223
	6.8	0.294		5.72	-0.0652		5.62	0.23		5.87	0.207		6.09	0.124
	6.81	0.399		5.72	0.154		5.62	0.0599		5.88	0.259		6.1	0.239
	6.81	0.297		5.73	0.206		5.63	0.274		5.88	0.336		6.1	0.242
	6.82	-0.165		5.73	0.146		5.63	0.188		5.88	0.0625		6.1	0.366
	6.82	0.461		5.73	0.478		5.63	0.36		5.89	0.222		6.11	0.5
	6.82	0.177		5.74	0.25		5.63	0.108		5.89	0.261		6.11	0.477
	6.83	0.254		5.74	0.17		5.64	0.122		5.89	0.105		6.11	0.407
	6.83	0.095		5.74	0.328		5.64	0.261		-5.9	0.0537		6.12	0.118
	6.83	0.261		5.74	0.0329		5.64	0.283		5.9	0.127		6.12	0.043
	6.84	0.535		5.75	-0.0232		5.65	0.463		5.9	0.0284		6.12	0.171
	6.84	0.193		5.75	0.132		5.65	0.453		5.9	0.0109		6.13	0.376
	6.84	0.176		5.75	0.334		5.65	0.168		5.91	0.335		6.13	0.185
	6.85	0.545		5.76	0.334		5.66	0.161		5.91	0.204		6.13	0.335
	6.85	0.402		5.76	-0.219		5.66	0.429		5.91	0.122		6.14	0.626
	6.85	0.244		5.76	-0.129		5.66	0.0326		5.92	0.326		-6.14	0.24
	6.86	0.163		5.76	0.517		5.66	0.274		5.92	0.437		6.14	0.134
	6.86	0.259		5.77	0.571		5.67	0.283		5.92	0.303		6.15	0.182
	6.86	0.0612		5.77	0.188		5.67	-0.0421		-5.93	0.0899		6.15	0.219
	6.87	0.194		5.77	0.654		5.67	0.0151		-5.93	0.0248		6.15	0.473
	6.87	0.0489		5.78	0.525		5.68	0.199		5.93	0.496		6.15	0.146
	6.88	0.277		5.78	-0.00226		5.68	0.383		5.93	0.11		6.16	0.387
	6.88	0.42		5.78	0.269		5.68	0.329		5.94	0.254		6.16	0.0452
	6.88	0.136		5.79	0.281		5.68	0.0115		5.94	0.158		6.16	0.0482
	6.89	0.594		5.79	0.161		5.69	0.232		5.94	0.341		6.17	0.267
	6.89	0.365		5.79	0.178		5.69	0.235		5.95	0.232		-6.17	0.000325
	6.89	0.264		5.79	-0.0938		5.69	-0.159		5.95	0.095		6.17	0.306
	6.9	0.152		5.8	0.345		5.7	0.0805		5.95	0.0915		6.18	0.0729
	6.9	0.22		5.8	0.27		5.7	0.186		5.96	0.155		6.18	0.436
	6.9	0.0642		5.8	0.158		5.7	0.19		5.96	0.1		6.18	0.286
	6.91	0.456		5.81	-0.0714		5.7	0.388		5.96	0.459		-6.19	0.0926
	6.91	-0.103		5.81	-0.0278		5.71	0.0164		-5.97	0.000297		6.19	0.125
	6.91	0.261		5.81	0.134		5.71	0.21		5.97	0.148		-6.19	0.207
	6.92	0.375		5.82	0.0968		5.71	0.174		5.97	0.184		6.2	0.151
	6.92	0.172		5.82	0.357		5.72	0.463		5.97	0.109		6.2	0.511
	6.92	0.247		5.82	0.108		5.72	0.242		5.98	0.0283		6.2	0.192
	6.93	0.292		5.82	0.254		5.72	0.209		5.98	0.227		6.21	0.163
	6.93	0.38		5.83	-0.1		5.73	0.169		5.98	0.283		6.21	0.00961
	6.94	0.142		5.83	0.0426		5.73	0.13		5.99	0.458		6.21	0.464
	6.94	0.291		5.83	0.23		5.73	0.0411		5.99	0.339		6.21	0.238
	6.94	0.58		5.84	-0.1		5.73	0.182		-5.99	0.00929		6.22	0.413
	6.95	0.513		5.84	0.428		5.74	0.188		6	0.584		6.22	0.256
	6.95	-0.00699		5.84	0.263		5.74	-0.0127		-6	0.0435		6.22	0.0495
	6.95	0.0365		5.85	0.224		5.74	-0.0556		6	0.198		6.23	0.591
	6.96	0.0855		5.85	0.534		5.75	-0.000913		6.01	0.303		6.23	0.211
	6.96	0.517		5.85	0.175		5.75	0.325		6.01	0.306		6.23	0.592
	6.96	0.224		5.85	-0.0805		5.75	0.236		6.01	0.124		6.24	0.315
	6.97	0.191		5.86	-0.253		5.75	0.346		6.01	0.273		6.24	0.401
	6.97	0.293		5.86	0.41		5.76	0.314		6.02	0.127		-6.24	0.0736
	6.97	0.00246		5.86	0.129		5.76	-0.0144		6.02	0.175		6.25	0.124
	6.98	0.00711		5.87	-0.138		5.76	0.493		6.02	0.174		6.25	0.234
	6.98	0.0368		5.87	-0.234		5.77	0.0734		6.03	0.038		-6.25	0.146
	6.99	0.0666		5.87	0.237		5.77	0.0966		6.03	0.14		6.26	0.423
	6.99	-0.0169		5.88	0.307		5.77	0.309		6.03	0.48		-6.26	0.00951
	6.99	0.659		5.88	0.321		5.77	0.0674		6.04	0.181		6.26	0.418
	7	0.421		5.88	0.149		5.78	-0.364		6.04	0.0032		6.27	0.0296
	7	0.252		5.88	0.379		5.78	-0.0268		6.04	0.00242		6.27	0.311
	7	0.335		5.89	0.381		5.78	0.257		6.04	0.207		6.27	0.713
	7.01	-0.115		5.89	-0.208		5.79	0.325		6.05	0.0654		6.28	0.282
	7.01	-0.0161		5.89	-0.0355		5.79	0.38		-6.05	0.0362		6.28	0.172
	7.01	0.661		5.9	0.273		5.79	0.0376		6.05	0.127		6.28	0.266
	7.02	-0.0613		5.9	0.383		5.8	0.43		6.06	0.219		6.28	0.147
	7.02	0.112		5.9	-0.00745		5.8	0.304		6.06	0.196		6.29	0.233
	7.02	-0.0791		5.9	0.109		5.8	0.0127		6.06	0.055		-6.29	0.0451
	7.03	0.383		5.91	-0.0672		5.8	0.265		6.07	0.187		6.29	0.0445
	7.03	0.197		5.91	0.424		5.81	0.274		-6.07	0.0696		6.3	0.163
	7.03	0.635		5.91	0.0312		5.81	0.311		6.07	0.687		6.3	0.228
	7.04	-0.177		5.92	-0.00341		5.81	0.00819		6.08	0.0287		6.3	0.0883
	7.04	-0.176		5.92	0.385		5.82	0.212		6.08	0.557		6.31	0.177
	7.05	0.254		5.92	-0.0731		5.82	0.151		6.08	0.0274		6.31	0.541
	7.05	0.607		5.93	-0.261		5.82	0.117		-6.08	0.00107		6.31	0.235
	7.05	-0.0171		5.93	-0.279		5.82	0.00732		-6.09	0.19		-6.32	0.107
	7.06	0.366		5.93	0.33		5.83	0.701		6.09	0.324		-6.32	0.146
	7.06	-0.0457		5.93	0.0631		5.83	0.386		6.09	0.179		-6.32	0.00634
	7.06	0.532		5.94	0.0145		5.83	-0.11		6.1	0.386		6.33	0.577
	7.07	0.566		5.94	0.0649		5.84	-0.127		6.1	0.13		-6.33	0.146
	7.07	0.176		5.94	0.214		5.84	0.00883		6.1	0.25		6.33	0.501
	7.07	0.418		5.95	0.256		5.84	0.608		-6.11	0.145		6.34	0.366
	7.08	0.0788		5.95	-0.0401		5.84	0.279		6.11	0.0976		6.34	0.111
	7.08	0.346		5.95	-0.0243		5.85	0.288		6.11	0.371		6.34	0.172
	7.08	0.277		5.96	0.369		5.85	0.241		6.11	0.24		6.34	0.255
	7.09	0.759		5.96	0.245		5.85	0.504		6.12	0.414		-6.35	0.065
	7.09	-0.00935		5.96	0.316		5.86	0.419		6.12	0.161		6.35	0.533
	7.09	-0.146		5.96	0.536		5.86	0.14		6.12	0.576		6.35	0.513
	7.1	0.164		5.97	0.239		5.86	0.0238		-6.13	0.158		6.36	0.0571
	7.1	0.323		5.97	-0.201		5.87	-0.112		6.13	0.338		-6.36	0.0045
	7.11	0.0554		5.97	0.492		5.87	0.464		6.13	0.217		6.36	0.143
	7.11	0.398		5.98	0.268		5.87	-0.0427		6.14	0.561		6.37	0.0992
	7.11	0.238		5.98	0.0481		5.87	0.124		6.14	0.208		-6.37	0.0804
	7.12	0.267		5.98	0.609		5.88	0.0973		-6.14	0.228		6.37	0.978
	7.12	0.129		5.99	0.434		5.88	0.618		-6.15	0.14		6.38	0.45
	7.12	0.0763		5.99	0.647		5.88	0.338		6.15	0.145		6.38	0.176
	7.13	0.164		5.99	-0.23		5.89	0.439		6.15	0.176		6.38	0.398
	7.13	-0.0728		5.99	0.246		5.89	0.33		6.15	0.0656		6.39	0.377
	7.13	0.42		6	0.249		5.89	0.152		6.16	0.544		-6.39	0.18
	7.14	0.485		6	-0.18		5.89	-0.12		6.16	0.165		-6.39	0.197
	7.14	-0.123		6	-0.484		5.9	0.0736		6.16	0.259		6.4	0.172
	7.14	0.246		6.01	0.334		5.9	0.305		6.17	0.461		6.4	0.0149
	7.15	0.115		6.01	0.0725		5.9	-0.0718		-6.17	0.0314		6.4	0.0375
	7.15	0.291		6.01	-0.0493		5.91	0.109		6.17	0.192		6.41	0.0725
	7.15	0.751		6.01	0.188		5.91	0.179		-6.18	0.0155		-6.41	0.207
	7.16	0.203		6.02	-0.0937		5.91	0.29		6.18	0.163		6.41	0.494
	7.16	0.588		6.02	-0.235		5.92	0.0282		-6.18	0.0273		6.41	0.237
	7.17	0.512		6.02	0.426		5.92	0.498		6.19	0.0896		6.42	0.211
	7.17	0.524		6.03	-0.0169		5.92	0.525		6.19	0.631		6.42	0.411
	7.17	0.155		6.03	-0.0569		5.92	0.332		6.19	0.411		6.42	0.403
	7.18	-0.108		6.03	-0.0493		5.93	0.187		6.19	0.303		6.43	0.069
	7.18	0.273		6.04	0.159		5.93	0.308		-6.2	0.0464		6.43	0.298
	7.18	0.672		6.04	0.358		5.93	0.116		6.2	0.509		6.43	0.0274
[truncated: 576 more rows]

## Sheet: Figure 2f
Figure 2f	nanoDSF
	Thermal denaturation of CRBNmidi +/- binders
	CRBNmidi apo			CRBNmidi + lenalidomide			CRBNmidi + Boc-VcN			CRBNmidi + Boc-AcQ
	T[Â°C]	First derivative		T[Â°C]	First derivative		T[Â°C]	First derivative		T[Â°C]	First derivative
	20.0035	-0.0677749		20.0035	-0.0137662		20.0032	-0.0843032		20.0032	0.0340679
	20.1232	-0.0674779		20.1231	-0.0158537		20.1229	-0.0840186		20.1228	0.0280657
	20.2428	-0.0671694		20.2428	-0.0178822		20.2426	-0.0837459		20.2425	0.0222362
	20.3625	-0.0668487		20.3624	-0.0198534		20.3622	-0.0834853		20.3621	0.0165777
	20.4821	-0.0665152		20.4821	-0.0217716		20.4819	-0.0832364		20.4818	0.0110823
	20.6018	-0.0661683		20.6018	-0.0236438		20.6015	-0.0829982		20.6014	0.00573521
	20.7215	-0.0658075		20.7214	-0.0254796		20.7212	-0.0827697		20.7211	0.000514647
	20.8411	-0.0654328		20.8411	-0.0272898		20.8408	-0.0825496		20.8407	-0.00460551
	20.9608	-0.065044		20.9607	-0.0290861		20.9605	-0.082336		20.9604	-0.00965236
	21.0804	-0.0646414		21.0804	-0.0308803		21.0801	-0.0821262		21.08	-0.0146525
	21.2001	-0.0642259		21.2001	-0.0326841		21.1998	-0.0819181		21.1997	-0.0196321
	21.3197	-0.0637992		21.3197	-0.0345089		21.3194	-0.0817097		21.3193	-0.0246168
	21.4394	-0.0633634		21.4394	-0.0363662		21.4391	-0.0814996		21.439	-0.0296316
	21.559	-0.0629206		21.559	-0.0382667		21.5587	-0.0812861		21.5587	-0.0346998
	21.6787	-0.0624724		21.6787	-0.0402178		21.6784	-0.0810663		21.6783	-0.0398392
	21.7984	-0.0620202		21.7983	-0.0422219		21.798	-0.0808355		21.798	-0.0450588
	21.918	-0.0615644		21.918	-0.0442737		21.9177	-0.0805871		21.9176	-0.0503539
	22.0377	-0.061105		22.0376	-0.0463564		22.0373	-0.0803136		22.0373	-0.0556965
	22.1573	-0.0606408		22.1573	-0.0484312		22.157	-0.0800095		22.1569	-0.0610115
	22.277	-0.0601672		22.277	-0.0504143		22.2767	-0.0796768		22.2766	-0.066114
	22.3967	-0.0596673		22.3966	-0.0521291		22.3963	-0.0793357		22.3962	-0.0705783
	22.5163	-0.0590965		22.5163	-0.0532769		22.516	-0.0790351		22.5159	-0.0736327
	22.636	-0.0581918		22.6359	-0.0538541		22.6356	-0.0790319		22.6355	-0.073919
	22.7556	-0.0572423		22.7556	-0.0540626		22.7553	-0.0790009		22.7552	-0.0731305
	22.8753	-0.0562456		22.8753	-0.0539495		22.8749	-0.0787991		22.8748	-0.0714226
	22.9949	-0.0552106		22.9949	-0.0536011		22.9946	-0.0783032		22.9945	-0.069019
	23.1146	-0.0541627		23.1146	-0.0531293		23.1142	-0.077455		23.1141	-0.0661925
	23.2342	-0.0531374		23.2342	-0.0526556		23.2339	-0.0762675		23.2338	-0.0632305
	23.3539	-0.0521675		23.3539	-0.0523009		23.3535	-0.0748104		23.3534	-0.0604165
	23.4736	-0.051276		23.4735	-0.0521558		23.4732	-0.0731883		23.4731	-0.0580223
	23.5932	-0.0504655		23.5932	-0.0522537		23.5928	-0.0715139		23.5927	-0.0562862
	23.7129	-0.0497134		23.7128	-0.0525724		23.7125	-0.0698851		23.7124	-0.0553815
	23.8325	-0.0489751		23.8325	-0.0530451		23.8321	-0.0683509		23.832	-0.055351
	23.9522	-0.0481981		23.9522	-0.0535724		23.9518	-0.0669096		23.9517	-0.0560698
	24.0719	-0.0473321		24.0718	-0.0540274		24.0715	-0.0655277		24.0713	-0.0572698
	24.1915	-0.0463382		24.1915	-0.0542808		24.1911	-0.0641603		24.191	-0.0586088
	24.3112	-0.0451969		24.3111	-0.054232		24.3108	-0.0627705		24.3106	-0.0597674
	24.4308	-0.0439125		24.4308	-0.0538321		24.4304	-0.0613402		24.4303	-0.0605238
	24.5505	-0.0425107		24.5505	-0.0530819		24.5501	-0.0598743		24.5499	-0.0607889
	24.6701	-0.0410333		24.6701	-0.0520351		24.6697	-0.0583881		24.6696	-0.0605737
	24.7898	-0.0395362		24.7898	-0.050804		24.7894	-0.0568884		24.7893	-0.0599546
	24.9095	-0.0380852		24.9094	-0.0495422		24.909	-0.0553621		24.9089	-0.0590655
	25.0291	-0.0367534		25.0291	-0.0483993		25.0287	-0.0537816		25.0286	-0.0580873
	25.1488	-0.0356108		25.1487	-0.0474807		25.1483	-0.0521112		25.1482	-0.057208
	25.2684	-0.0347129		25.2684	-0.0468309		25.268	-0.0503248		25.2679	-0.0565859
	25.3881	-0.034094		25.388	-0.0464301		25.3876	-0.0484205		25.3875	-0.0563524
	25.5078	-0.0337563		25.5077	-0.0461992		25.5073	-0.0464208		25.5072	-0.0566115
	25.6274	-0.0336632		25.6274	-0.0460085		25.627	-0.0443826		25.6268	-0.057432
	25.7471	-0.0337481		25.747	-0.0457113		25.7466	-0.0423772		25.7465	-0.0588026
	25.8667	-0.0339387		25.8667	-0.0451922		25.8663	-0.0404791		25.8661	-0.0606143
	25.9864	-0.0341661		25.9863	-0.0443965		25.9859	-0.0387592		25.9858	-0.0627045
	26.106	-0.034375		26.106	-0.0433263		26.1056	-0.0372839		26.1054	-0.0648984
	26.2257	-0.0345309		26.2257	-0.0420289		26.2252	-0.0360978		26.2251	-0.0670077
	26.3453	-0.0346249		26.3453	-0.0405907		26.3449	-0.0352052		26.3447	-0.0688485
	26.465	-0.0346718		26.465	-0.0391211		26.4645	-0.0345838		26.4644	-0.0702937
	26.5847	-0.0346985		26.5846	-0.037721		26.5842	-0.0341991		26.584	-0.0712869
	26.7043	-0.0347309		26.7043	-0.0364554		26.7038	-0.0339952		26.7037	-0.0718246
	26.824	-0.0347874		26.8239	-0.0353524		26.8235	-0.0338647		26.8234	-0.0719366
	26.9436	-0.0348878		26.9436	-0.0344263		26.9431	-0.0336775		26.943	-0.0716898
	27.0633	-0.0350644		27.0633	-0.0337053		27.0628	-0.0333473		27.0627	-0.0711744
	27.183	-0.0353657		27.1829	-0.0332403		27.1824	-0.0328552		27.1823	-0.0704688
	27.3026	-0.0358476		27.3026	-0.0330944		27.3021	-0.0322459		27.302	-0.069611
	27.4223	-0.0365638		27.4222	-0.0333279		27.4217	-0.0316028		27.4216	-0.0686094
	27.5419	-0.037553		27.5419	-0.0339796		27.5414	-0.0310278		27.5413	-0.0675077
	27.6616	-0.038834		27.6615	-0.0350398		27.6611	-0.0306517		27.6609	-0.0664422
	27.7812	-0.0403963		27.7812	-0.0364451		27.7807	-0.0306021		27.7806	-0.0656178
	27.9009	-0.0421888		27.9008	-0.0380958		27.9004	-0.0309549		27.9002	-0.0652514
	28.0206	-0.044128		28.0205	-0.0398733		28.02	-0.0317306		28.0199	-0.0655153
	28.1402	-0.0461241		28.1402	-0.0416597		28.1397	-0.0329173		28.1395	-0.0664593
	28.2599	-0.0481014		28.2598	-0.0433717		28.2593	-0.0344653		28.2592	-0.0679502
	28.3795	-0.0500057		28.3795	-0.0449896		28.379	-0.0363004		28.3788	-0.0696864
	28.4992	-0.0518065		28.4991	-0.0465494		28.4986	-0.0383376		28.4985	-0.0712642
	28.6188	-0.0534923		28.6188	-0.0481096		28.6183	-0.0404821		28.6181	-0.0722776
	28.7385	-0.055068		28.7385	-0.0497208		28.7379	-0.0426491		28.7378	-0.0724251
	28.8581	-0.0565526		28.8581	-0.0514206		28.8576	-0.0447624		28.8574	-0.0715547
	28.9778	-0.0579761		28.9778	-0.0532502		28.9772	-0.0467382		28.9771	-0.0696702
	29.0975	-0.0593827		29.0974	-0.0552512		29.0969	-0.0484861		29.0967	-0.0669011
	29.2171	-0.0608332		29.2171	-0.057441		29.2166	-0.0498927		29.2164	-0.0634374
	29.3368	-0.0623995		29.3367	-0.0597964		29.3362	-0.0508016		29.336	-0.059457
	29.4564	-0.0641587		29.4564	-0.0622622		29.4559	-0.0510174		29.4557	-0.0551159
	29.5761	-0.0661726		29.576	-0.0647464		29.5755	-0.0503472		29.5754	-0.0506012
	29.6958	-0.0684608		29.6957	-0.0671223		29.6952	-0.0486858		29.695	-0.0461536
	29.8154	-0.0709833		29.8154	-0.0692478		29.8148	-0.0461003		29.8147	-0.0420192
	29.9351	-0.0736391		29.935	-0.0710023		29.9345	-0.0428643		29.9343	-0.0384192
	30.0547	-0.0762883		30.0547	-0.0723193		30.0541	-0.0394143		30.054	-0.0355483
	30.1744	-0.0787777		30.1743	-0.0732009		30.1738	-0.0362617		30.1736	-0.0335391
	30.294	-0.0809717		30.294	-0.0737124		30.2934	-0.0338886		30.2933	-0.0323972
	30.4137	-0.0827841		30.4136	-0.0739587		30.4131	-0.0326191		30.4129	-0.0319781
	30.5334	-0.0841979		30.5333	-0.0740508		30.5327	-0.0325173		30.5326	-0.0320121
	30.653	-0.0852573		30.653	-0.0740706		30.6524	-0.0333623		30.6522	-0.0321835
	30.7727	-0.0860475		30.7726	-0.0740431		30.772	-0.0347034		30.7719	-0.0321984
	30.8923	-0.0866699		30.8923	-0.0739429		30.8917	-0.0359986		30.8915	-0.0317929
	31.012	-0.0872099		31.0119	-0.0737132		31.0114	-0.0367828		31.0112	-0.0307593
	31.1316	-0.0877177		31.1316	-0.0732904		31.131	-0.0368172		31.1308	-0.0290098
	31.2513	-0.0881986		31.2512	-0.0726251		31.2507	-0.0361414		31.2505	-0.0265855
	31.371	-0.0886179		31.3709	-0.0716995		31.3703	-0.0350462		31.3701	-0.0236242
	31.4906	-0.0889264		31.4906	-0.0705367		31.49	-0.033979		31.4898	-0.0203372
	31.6103	-0.0890746		31.6102	-0.0691904		31.6096	-0.0334317		31.6094	-0.0169748
	31.7299	-0.0890178		31.7299	-0.0677365		31.7293	-0.033844		31.7291	-0.0138175
	31.8496	-0.0887216		31.8495	-0.066254		31.8489	-0.0355254		31.8487	-0.0111743
	31.9692	-0.0881577		31.9692	-0.064812		31.9686	-0.0386144		31.9684	-0.00936361
	32.0889	-0.087301		32.0888	-0.0634662		32.0882	-0.0431109		32.0881	-0.00868079
	32.2086	-0.0861313		32.2085	-0.0622563		32.2079	-0.0489332		32.2077	-0.00937565
	32.3282	-0.0846325		32.3282	-0.0612051		32.3275	-0.0559395		32.3274	-0.0116147
	32.4479	-0.0827961		32.4478	-0.0603123		32.4472	-0.0639203		32.447	-0.0154361
	32.5675	-0.0806303		32.5675	-0.0595619		32.5668	-0.0725762		32.5667	-0.020713
	32.6872	-0.07817		32.6871	-0.0589264		32.6865	-0.0815271		32.6863	-0.0271427
	32.8068	-0.0754815		32.8068	-0.0583649		32.8062	-0.0903301		32.806	-0.0342891
	32.9265	-0.0726524		32.9264	-0.0578125		32.9258	-0.0985303		32.9256	-0.0416668
	33.0462	-0.0697704		33.0461	-0.0571747		33.0455	-0.105716		33.0453	-0.0488306
	33.1658	-0.066913		33.1658	-0.0563331		33.1651	-0.11158		33.1649	-0.0554564
	33.2855	-0.0641459		33.2854	-0.0551796		33.2848	-0.115949		33.2846	-0.0613699
	33.4051	-0.061521		33.4051	-0.0536516		33.4044	-0.118772		33.4042	-0.0665313
	33.5248	-0.0590796		33.5247	-0.0517472		33.5241	-0.120113		33.5239	-0.0709898
	33.6444	-0.0568525		33.6444	-0.0495302		33.6437	-0.120116		33.6435	-0.0748317
	33.7641	-0.0548585		33.764	-0.0471202		33.7634	-0.118998		33.7632	-0.0781284
	33.8838	-0.0530943		33.8837	-0.0446731		33.883	-0.117017		33.8828	-0.0808999
	34.0034	-0.051524		34.0033	-0.0423462		34.0027	-0.114461		34.0025	-0.0831334
	34.1231	-0.0500789		34.123	-0.0402632		34.1223	-0.111649		34.1221	-0.0848345
	34.2427	-0.0486725		34.2427	-0.038494		34.242	-0.108923		34.2418	-0.0860627
	34.3624	-0.0472172		34.3623	-0.0370608		34.3616	-0.106595		34.3614	-0.0869189
	34.4821	-0.0456467		34.482	-0.03596		34.4813	-0.104855		34.4811	-0.0875182
	34.6017	-0.0439447		34.6016	-0.035177		34.6009	-0.103685		34.6007	-0.0879671
	34.7214	-0.0421585		34.7213	-0.0346875		34.7206	-0.10282		34.7204	-0.0883514
	34.841	-0.0403927		34.8409	-0.0344498		34.8403	-0.1018		34.84	-0.0887092
	34.9607	-0.0387772		34.9606	-0.0344117		34.9599	-0.100088		34.9597	-0.0889895
	35.0803	-0.0374348		35.0803	-0.0345196		35.0796	-0.0971834		35.0793	-0.0890512
	35.2	-0.036451		35.1999	-0.0347134		35.1992	-0.0927358		35.199	-0.0887177
	35.3197	-0.0358569		35.3196	-0.0349327		35.3189	-0.0866715		35.3187	-0.0878314
	35.4393	-0.0356204		35.4392	-0.0351232		35.4385	-0.0792477		35.4383	-0.0862828
	35.559	-0.0356581		35.5589	-0.0352471		35.5582	-0.0709999		35.558	-0.0840273
	35.6786	-0.0358605		35.6786	-0.0352928		35.6778	-0.0626162		35.6776	-0.0810946
	35.7983	-0.0361232		35.7982	-0.0352638		35.7975	-0.0547622		35.7973	-0.0775858
	35.9179	-0.0363708		35.9179	-0.0351665		35.9171	-0.0479473		35.9169	-0.0736503
	36.0376	-0.0365582		36.0375	-0.0350097		36.0368	-0.0424612		36.0366	-0.0694371
	36.1572	-0.0366669		36.1572	-0.0348064		36.1564	-0.0383689		36.1562	-0.0650597
	36.2769	-0.0366961		36.2768	-0.0345682		36.2761	-0.0355319		36.2759	-0.0605956
	36.3966	-0.0366537		36.3965	-0.0343131		36.3957	-0.0337192		36.3955	-0.0561088
	36.5162	-0.0365526		36.5162	-0.0340748		36.5154	-0.0326984		36.5152	-0.0516721
	36.6359	-0.0364058		36.6358	-0.0338926		36.6351	-0.0322581		36.6348	-0.0473725
	36.7555	-0.0362229		36.7555	-0.0338006		36.7547	-0.0322208		36.7545	-0.043331
	36.8752	-0.0360165		36.8751	-0.0338174		36.8744	-0.0324592		36.8741	-0.0397103
	36.9949	-0.0358082		36.9948	-0.0339375		36.994	-0.0328872		36.9938	-0.0366767
	37.1145	-0.0356249		37.1144	-0.0341314		37.1137	-0.0334247		37.1134	-0.0343445
	37.2342	-0.0354909		37.2341	-0.0343454		37.2333	-0.0339924		37.2331	-0.032749
	37.3538	-0.0354196		37.3537	-0.0345017		37.353	-0.0345056		37.3528	-0.0318496
	37.4735	-0.0354119		37.4734	-0.0345056		37.4726	-0.0348969		37.4724	-0.0315536
	37.5931	-0.0354664		37.5931	-0.0342831		37.5923	-0.0351465		37.5921	-0.0317502
	37.7128	-0.0355832		37.7127	-0.0338154		37.7119	-0.0352648		37.7117	-0.0323145
	37.8325	-0.0357629		37.8324	-0.0331568		37.8316	-0.0352592		37.8314	-0.0331098
	37.9521	-0.0360033		37.952	-0.0324344		37.9512	-0.0351382		37.951	-0.0339743
	38.0718	-0.0362949		38.0717	-0.0318294		38.0709	-0.0349354		38.0707	-0.0347324
	38.1914	-0.0366143		38.1913	-0.0315317		38.1906	-0.0347153		38.1903	-0.0352263
	38.3111	-0.0369174		38.311	-0.0317038		38.3102	-0.034584		38.31	-0.0353519
	38.4307	-0.0371249		38.4307	-0.0324518		38.4299	-0.0346724		38.4296	-0.0350832
	38.5504	-0.0371144		38.5503	-0.0337925		38.5495	-0.0351007		38.5493	-0.0344885
	38.6701	-0.0367206		38.67	-0.0356448		38.6692	-0.0359571		38.6689	-0.0337414
	38.7897	-0.0357433		38.7896	-0.0378621		38.7888	-0.0373098		38.7886	-0.0330986
	38.9094	-0.0339397		38.9093	-0.0402879		38.9085	-0.0391873		38.9082	-0.0328208
	39.029	-0.031013		39.029	-0.042795		39.0281	-0.0415518		39.0279	-0.0330768
	39.1487	-0.0266102		39.1486	-0.0452996		39.1478	-0.044298		39.1475	-0.0339057
	39.2683	-0.020338		39.2683	-0.0477552		39.2674	-0.0473028		39.2672	-0.0352195
	39.388	-0.0117859		39.3879	-0.0501474		39.3871	-0.0504725		39.3868	-0.0368138
	39.5077	-0.0005437		39.5076	-0.0524837		39.5067	-0.0537355		39.5065	-0.038412
	39.6273	0.0137818		39.6272	-0.0547823		39.6264	-0.0570318		39.6261	-0.0397531
	39.747	0.0315553		39.7469	-0.05705		39.746	-0.0602976		39.7458	-0.0406644
	39.8666	0.0530936		39.8665	-0.0592685		39.8657	-0.0634836		39.8654	-0.0411209
	39.9863	0.0786564		39.9862	-0.0613986		39.9853	-0.0665454		39.9851	-0.041234
	40.1059	0.108452		40.1059	-0.0633963		40.105	-0.0694118		40.1048	-0.0411844
	40.2256	0.142641		40.2255	-0.0652105		40.2247	-0.0719651		40.2244	-0.0411408
	40.3453	0.181337		40.3452	-0.0667855		40.3443	-0.0740766		40.3441	-0.0411881
	40.4649	0.224591		40.4648	-0.0680722		40.464	-0.0756613		40.4637	-0.0413124
	40.5846	0.272388		40.5845	-0.0690324		40.5836	-0.076683		40.5834	-0.0414342
	40.7042	0.324653		40.7041	-0.0696506		40.7033	-0.0771647		40.703	-0.0414646
	40.8239	0.381265		40.8238	-0.0699387		40.8229	-0.0771722		40.8227	-0.0413494
	40.9436	0.442065		40.9435	-0.0699263		40.9426	-0.0767983		40.9423	-0.0411135
	41.0632	0.506853		41.0631	-0.0696464		41.0622	-0.0761494		41.062	-0.0408928
	41.1829	0.575399		41.1828	-0.0691347		41.1819	-0.0753209		41.1816	-0.0409046
	41.3025	0.647435		41.3024	-0.0684136		41.3015	-0.0743632		41.3013	-0.0413692
	41.4222	0.722661		41.4221	-0.0674821		41.4212	-0.0732928		41.4209	-0.0424344
	41.5418	0.800725		41.5418	-0.0663283		41.5408	-0.0721322		41.5406	-0.0441444
	41.6615	0.88121		41.6614	-0.0649437		41.6605	-0.0709034		41.6602	-0.0464219
	41.7811	0.96363		41.7811	-0.063331		41.7801	-0.0696013		41.7799	-0.049049
	41.9008	1.04744		41.9007	-0.0615188		41.8998	-0.0681913		41.8995	-0.0516952
	42.0205	1.13203		42.0204	-0.0595671		42.0195	-0.0666474		42.0192	-0.0539866
	42.1401	1.21675		42.14	-0.0575611		42.1391	-0.0649764		42.1388	-0.0555752
	42.2598	1.30091		42.2597	-0.0556075		42.2588	-0.0632296		42.2585	-0.056201
	42.3794	1.38383		42.3793	-0.0538163		42.3784	-0.0614705		42.3781	-0.0557386
	42.4991	1.46484		42.499	-0.0522659		42.4981	-0.0597701		42.4978	-0.0542235
	42.6188	1.54332		42.6187	-0.0509921		42.6177	-0.0582382		42.6174	-0.0518523
	42.7384	1.61871		42.7383	-0.0499912		42.7374	-0.0570151		42.7371	-0.0489466
	42.8581	1.6905		42.858	-0.0492261		42.857	-0.0562136		42.8567	-0.0458889
	42.9777	1.75827		42.9776	-0.0486352		42.9767	-0.0558759		42.9764	-0.043027
	43.0974	1.82168		43.0973	-0.0481545		43.0963	-0.0559732		43.096	-0.0406183
	43.217	1.88046		43.2169	-0.0477295		43.216	-0.0564168		43.2157	-0.0388222
	43.3367	1.93442		43.3366	-0.047328		43.3357	-0.0570891		43.3354	-0.0377126
	43.4564	1.98341		43.4563	-0.046953		43.4553	-0.0578767		43.455	-0.0372855
	43.576	2.02732		43.5759	-0.0466408		43.575	-0.0586823		43.5747	-0.0374348
	43.6957	2.06608		43.6956	-0.0464453		43.6946	-0.0594195		43.6943	-0.0379355
	43.8153	2.09965		43.8152	-0.0464264		43.8143	-0.060042		43.814	-0.038479
	43.935	2.12799		43.9349	-0.0466433		43.9339	-0.0605629		43.9336	-0.0387512
	44.0546	2.15111		44.0545	-0.0471416		44.0536	-0.0610176		44.0533	-0.0384749
	44.1743	2.16904		44.1742	-0.0479517		44.1732	-0.0613655		44.1729	-0.0374429
	44.294	2.18184		44.2939	-0.0490833		44.2929	-0.0614687		44.2926	-0.0355609
	44.4136	2.18965		44.4135	-0.0505153		44.4125	-0.0611693		44.4122	-0.0328499
	44.5333	2.19265		44.5332	-0.0521963		44.5322	-0.0603621		44.5319	-0.0294182
	44.6529	2.19106		44.6528	-0.0540546		44.6518	-0.0590298		44.6515	-0.0254372
	44.7726	2.18513		44.7725	-0.0560064		44.7715	-0.0572237		44.7712	-0.0211034
	44.8922	2.17514		44.8921	-0.0579747		44.8911	-0.0550855		44.8908	-0.0166103
	45.0119	2.16139		45.0118	-0.0598959		45.0108	-0.0528565		45.0105	-0.0121366
	45.1316	2.14416		45.1315	-0.0617335		45.1305	-0.0508279		45.1301	-0.00787371
	45.2512	2.12375		45.2511	-0.0634879		45.2501	-0.0492141		45.2498	-0.00405182
	45.3709	2.10041		45.3708	-0.0651909		45.3698	-0.0480737		45.3695	-0.000917314
	45.4905	2.07438		45.4904	-0.0668919		45.4894	-0.0473348		45.4891	0.00132273
	45.6102	2.04588		45.6101	-0.0686421		45.6091	-0.0468172		45.6088	0.00254781
	45.7298	2.01508		45.7297	-0.0704732		45.7287	-0.0462836		45.7284	0.00274898
	45.8495	1.98214		45.8494	-0.07239		45.8484	-0.0454796		45.8481	0.0020313
	45.9692	1.94716		45.9691	-0.074373		45.968	-0.0441868		45.9677	0.000598928
	46.0888	1.91023		46.0887	-0.0763741		46.0877	-0.0422494		46.0874	-0.00127763
	46.2085	1.87145		46.2084	-0.0783273		46.2073	-0.0395917		46.207	-0.0033175
	46.3281	1.83087		46.328	-0.0801644		46.327	-0.0362077		46.3267	-0.00527995
	46.4478	1.78855		46.4477	-0.0818092		46.4466	-0.0321452		46.4463	-0.00697387
	46.5675	1.74456		46.5673	-0.0831875		46.5663	-0.0275133		46.566	-0.00827912
	46.6871	1.69901		46.687	-0.0842438		46.6859	-0.0224826		46.6856	-0.00916184
	46.8068	1.65202		46.8067	-0.0849434		46.8056	-0.0173053		46.8053	-0.00962084
	46.9264	1.60375		46.9263	-0.0852841		46.9252	-0.0122948		46.9249	-0.00962033
	47.0461	1.55441		47.046	-0.0852916		47.0449	-0.00777766		47.0446	-0.00904911
	47.1657	1.50422		47.1656	-0.0850096		47.1645	-0.00401609		47.1642	-0.00769727
	47.2854	1.45341		47.2853	-0.0844904		47.2842	-0.00117603		47.2839	-0.00523316
	47.4051	1.40221		47.4049	-0.0837881		47.4039	0.000714236		47.4035	-0.00119879
	47.5247	1.35083		47.5246	-0.0829367		47.5235	0.0017719		47.5232	0.00496273
	47.6444	1.29947		47.6443	-0.0819509		47.6432	0.00223333		47.6428	0.013847
	47.764	1.24828		47.7639	-0.0808312		47.7628	0.00238288		47.7625	0.0260391
	47.8837	1.19738		47.8836	-0.0795722		47.8825	0.00248367		47.8821	0.0420975
	48.0033	1.14686		48.0032	-0.0781804		48.0021	0.00271842		48.0018	0.0625643
	48.123	1.09681		48.1229	-0.0766878		48.1218	0.00317		48.1215	0.0879642
	48.2426	1.04725		48.2425	-0.0751496		48.2414	0.00385162		48.2411	0.1188
	48.3623	0.998212		48.3622	-0.073638		48.3611	0.00473752		48.3608	0.155525
	48.482	0.949682		48.4819	-0.0722218		48.4807	0.00578493		48.4804	0.198517
	48.6016	0.901667		48.6015	-0.0709508		48.6004	0.00692776		48.6001	0.248052
	48.7213	0.854193		48.7212	-0.0698436		48.7201	0.00808389		48.7197	0.304315
	48.8409	0.807311		48.8408	-0.068883		48.8397	0.0091364		48.8394	0.367433
	48.9606	0.761098		48.9605	-0.0680181		48.9594	0.00990791		48.959	0.437497
	49.0802	0.71565		49.0801	-0.0671744		49.079	0.0101412		49.0787	0.514569
	49.1999	0.671072		49.1998	-0.0662755		49.1987	0.00956508		49.1983	0.598675
	49.3196	0.62746		49.3195	-0.0652688		49.3183	0.00801985		49.318	0.689801
	49.4392	0.584879		49.4391	-0.0641286		49.438	0.00555798		49.4376	0.787868
	49.5589	0.543362		49.5588	-0.0628471		49.5576	0.00247033		49.5573	0.892698
	49.6785	0.502926		49.6784	-0.0614199		49.6773	-0.000722811		49.6769	1.00398
	49.7982	0.46358		49.7981	-0.059831		49.7969	-0.00328589		49.7966	1.12126
	49.9179	0.425345		49.9177	-0.0580506		49.9166	-0.00432104		49.9162	1.24392
	50.0375	0.388249		50.0374	-0.0560376		50.0362	-0.00288846		50.0359	1.37124
	50.1572	0.352346		50.157	-0.0537373		50.1559	0.00185435		50.1555	1.50239
	50.2768	0.3177		50.2767	-0.051091		50.2755	0.0105955		50.2752	1.63648
	50.3965	0.284358		50.3964	-0.0480579		50.3952	0.0238895		50.3948	1.77256
	50.5161	0.252343		50.516	-0.0446239		50.5149	0.0421569		50.5145	1.90964
	50.6358	0.221651		50.6357	-0.0408075		50.6345	0.0656931		50.6341	2.04671
	50.7555	0.192279		50.7553	-0.0366607		50.7542	0.0946705		50.7538	2.18278
	50.8751	0.16424		50.875	-0.0322544		50.8738	0.129171		50.8734	2.31687
	50.9948	0.137578		50.9947	-0.0276644		50.9935	0.169214		50.9931	2.44806
	51.1144	0.112356		51.1143	-0.0229594		51.1131	0.214791		51.1127	2.57542
	51.2341	0.088646		51.234	-0.018189		51.2328	0.265894		51.2324	2.69808
	51.3537	0.0664784		51.3536	-0.0133775		51.3524	0.322554		51.3521	2.8152
	51.4734	0.0458023		51.4733	-0.00850674		51.4721	0.384886		51.4717	2.92594
	51.5931	0.0264747		51.5929	-0.00350302		51.5917	0.453095		51.5914	3.02953
	51.7127	0.008291		51.7126	0.00176538		51.7114	0.527471		51.711	3.12522
	51.8324	-0.0089588		51.8323	0.00748081		51.831	0.608351		51.8307	3.21233
	51.952	-0.0254242		51.9519	0.0138812		51.9507	0.696031		51.9503	3.2902
	52.0717	-0.0411651		52.0716	0.0212537		52.0703	0.790694		52.07	3.35827
	52.1913	-0.0561522		52.1912	0.0299155		52.19	0.892372		52.1896	3.41608
	52.311	-0.0702949		52.3109	0.0401794		52.3096	1.0009		52.3093	3.46321
	52.4307	-0.0834888		52.4305	0.0523283		52.4293	1.11589		52.4289	3.49939
	52.5503	-0.0956372		52.5502	0.0666111		52.5489	1.2368		52.5486	3.52446
	52.67	-0.106662		52.6698	0.0832381		52.6686	1.36295		52.6682	3.53841
	52.7896	-0.116512		52.7895	0.102382		52.7883	1.49357		52.7879	3.54135
	52.9093	-0.12515		52.9092	0.124181		52.9079	1.62785		52.9075	3.53354
	53.029	-0.132533		53.0288	0.14876		53.0276	1.7649		53.0272	3.51533
	53.1486	-0.13862		53.1485	0.176244		53.1472	1.90374		53.1468	3.48717
	53.2683	-0.143434		53.2681	0.206762		53.2669	2.04335		53.2665	3.44955
	53.3879	-0.147121		53.3878	0.240439		53.3865	2.18268		53.3862	3.40298
	53.5076	-0.149978		53.5074	0.277399		53.5062	2.32073		53.5058	3.34797
	53.6272	-0.152408		53.6271	0.317779		53.6258	2.45658		53.6255	3.28498
	53.7469	-0.154843		53.7468	0.361736		53.7455	2.58943		53.7451	3.21441
	53.8665	-0.157686		53.8664	0.409452		53.8651	2.7186		53.8648	3.13666
	53.9862	-0.161237		53.9861	0.461144		53.9848	2.84352		53.9844	3.0521
	54.1059	-0.16565		54.1057	0.517051		54.1044	2.96365		54.1041	2.96115
	54.2255	-0.170919		54.2254	0.577423		54.2241	3.07844		54.2237	2.86425
	54.3452	-0.176905		54.3451	0.642499		54.3438	3.18729		54.3434	2.76192
	54.4648	-0.183396		54.4647	0.712469		54.4634	3.28946		54.463	2.65478
	54.5845	-0.190158		54.5844	0.787463		54.5831	3.38416		54.5827	2.54356
	54.7041	-0.196966		54.704	0.86754		54.7027	3.47052		54.7023	2.42907
	54.8238	-0.20362		54.8237	0.952684		54.8224	3.54763		54.822	2.31213
	54.9435	-0.209939		54.9433	1.0428		54.942	3.61462		54.9416	2.19362
	55.0631	-0.215747		55.063	1.13773		55.0617	3.6707		55.0613	2.07436
	55.1828	-0.220883		55.1827	1.23721		55.1813	3.71518		55.1809	1.95516
	55.3024	-0.225205		55.3023	1.3409		55.301	3.74753		55.3006	1.83672
	55.4221	-0.228628		55.422	1.44839		55.4206	3.76739		55.4202	1.71962
	55.5418	-0.231163		55.5416	1.55916		55.5403	3.77463		55.5399	1.60437
	55.6614	-0.232941		55.6613	1.67266		55.6599	3.76933		55.6595	1.49136
	55.7811	-0.2342		55.7809	1.7883		55.7796	3.75175		55.7792	1.3809
	55.9007	-0.235229		55.9006	1.90553		55.8993	3.7223		55.8989	1.27322
	56.0204	-0.236306		56.0202	2.02383		56.0189	3.68153		56.0185	1.16852
	56.14	-0.237632		56.1399	2.14274		56.1386	3.63003		56.1382	1.06696
	56.2597	-0.239275		56.2596	2.26188		56.2582	3.56848		56.2578	0.968698
	56.3794	-0.241152		56.3792	2.38084		56.3779	3.49756		56.3775	0.87392
	56.499	-0.243065		56.4989	2.49922		56.4975	3.41794		56.4971	0.782825
	56.6187	-0.244768		56.6185	2.6165		56.6172	3.33034		56.6168	0.695636
	56.7383	-0.246049		56.7382	2.73206		56.7368	3.23548		56.7364	0.612589
	56.858	-0.246759		56.8578	2.84516		56.8565	3.13405		56.8561	0.533913
	56.9776	-0.246805		56.9775	2.95496		56.9761	3.02675		56.9757	0.459808
	57.0973	-0.246133		57.0972	3.06057		57.0958	2.91423		57.0954	0.390433
	57.217	-0.244721		57.2168	3.16107		57.2154	2.79712		57.215	0.325888
	57.3366	-0.24256		57.3365	3.25556		57.3351	2.67604		57.3347	0.266193
	57.4563	-0.23968		57.4561	3.34317		57.4547	2.55158		57.4543	0.21129
	57.5759	-0.236163		57.5758	3.42306		57.5744	2.42433		57.574	0.161048
	57.6956	-0.232158		57.6955	3.49447		57.694	2.29491		57.6936	0.11527
	57.8152	-0.227884		57.8151	3.55666		57.8137	2.16399		57.8133	0.0736868
	57.9349	-0.223597		57.9348	3.60897		57.9334	2.0323		57.9329	0.0359741
	58.0546	-0.219525		58.0544	3.65082		58.053	1.90061		58.0526	0.00177236
	58.1742	-0.215799		58.1741	3.68176		58.1727	1.76966		58.1722	-0.0292925
	58.2939	-0.212433		58.2937	3.70145		58.2923	1.6402		58.2919	-0.0575816
	58.4135	-0.209335		58.4134	3.70969		58.412	1.51292		58.4115	-0.0834182
	58.5332	-0.206364		58.5331	3.7064		58.5316	1.38842		58.5312	-0.10706
	58.6528	-0.203374		58.6527	3.69161		58.6513	1.26723		58.6508	-0.128694
	58.7725	-0.200243		58.7724	3.66542		58.7709	1.14974		58.7705	-0.148444
	58.8922	-0.196901		58.892	3.62799		58.8906	1.03629		58.8901	-0.166388
	59.0118	-0.193327		59.0117	3.57958		59.0102	0.927148		59.0098	-0.182573
	59.1315	-0.189534		59.1313	3.5205		59.1299	0.822503		59.1295	-0.197043
	59.2511	-0.185536		59.251	3.45115		59.2495	0.722479		59.2491	-0.209861
	59.3708	-0.181333		59.3706	3.37198		59.3692	0.627139		59.3688	-0.221122
	59.4905	-0.176909		59.4903	3.28356		59.4888	0.536508		59.4884	-0.230941
	59.6101	-0.172246		59.61	3.18646		59.6085	0.450569		59.6081	-0.239444
	59.7298	-0.167342		59.7296	3.08136		59.7282	0.369268		59.7277	-0.246762
	59.8494	-0.162241		59.8493	2.96894		59.8478	0.292521		59.8474	-0.253021
	59.9691	-0.157049		59.9689	2.84997		59.9675	0.220234		59.967	-0.258337
	60.0887	-0.151932		60.0886	2.72524		60.0871	0.152337		60.0867	-0.262797
	60.2084	-0.147101		60.2082	2.59563		60.2068	0.0887833		60.2063	-0.266462
	60.328	-0.142758		60.3279	2.46208		60.3264	0.0295469		60.326	-0.26936
	60.4477	-0.139071		60.4476	2.32558		60.4461	-0.0253752		60.4456	-0.271497
	60.5674	-0.13615		60.5672	2.18716		60.5657	-0.0759507		60.5653	-0.272873
	60.687	-0.134037		60.6869	2.04782		60.6854	-0.122131		60.6849	-0.273485
	60.8067	-0.13271		60.8065	1.90853		60.805	-0.163883		60.8046	-0.273347
	60.9263	-0.132091		60.9262	1.77016		60.9247	-0.201229		60.9242	-0.272514
	61.046	-0.132056		61.0459	1.63348		61.0444	-0.23427		61.0439	-0.271106
	61.1656	-0.132463		61.1655	1.49915		61.164	-0.263205		61.1636	-0.269281
	61.2853	-0.133161		61.2852	1.3677		61.2837	-0.288314		61.2832	-0.267231
	61.405	-0.134004		61.4048	1.23959		61.4033	-0.309949		61.4029	-0.265153
	61.5246	-0.134853		61.5245	1.11523		61.523	-0.328523		61.5225	-0.263206
	61.6443	-0.135588		61.6441	0.994957		61.6426	-0.344458		61.6422	-0.261492
	61.7639	-0.136134		61.7638	0.879074		61.7623	-0.358144		61.7618	-0.260036
	61.8836	-0.136497		61.8834	0.767837		61.8819	-0.369899		61.8815	-0.258784
	62.0033	-0.136745		62.0031	0.661469		62.0016	-0.379965		62.0011	-0.257633
	62.1229	-0.136992		62.1228	0.560143		62.1212	-0.388499		62.1208	-0.256465
	62.2426	-0.137372		62.2424	0.46397		62.2409	-0.395585		62.2404	-0.255156
	62.3622	-0.138017		62.3621	0.373021		62.3605	-0.401243		62.3601	-0.2536
	62.4819	-0.139036		62.4817	0.287335		62.4802	-0.405468		62.4797	-0.251729
	62.6015	-0.140494		62.6014	0.20693		62.5998	-0.408268		62.5994	-0.249508
	62.7212	-0.142383		62.721	0.131794		62.7195	-0.409676		62.719	-0.24692
	62.8409	-0.144623		62.8407	0.0618756		62.8391	-0.409747		62.8387	-0.24397
	62.9605	-0.147067		62.9604	-0.0029262		62.9588	-0.408552		62.9583	-0.240691
	63.0802	-0.149521		63.08	-0.0627588		63.0784	-0.406193		63.078	-0.237137
	63.1998	-0.151749		63.1997	-0.11782		63.1981	-0.40279		63.1976	-0.233387
	63.3195	-0.153503		63.3193	-0.168355		63.3178	-0.398467		63.3173	-0.229537
	63.4391	-0.154544		63.439	-0.214631		63.4374	-0.39333		63.4369	-0.225668
	63.5588	-0.154678		63.5586	-0.25692		63.5571	-0.387466		63.5566	-0.221863
	63.6785	-0.153775		63.6783	-0.295477		63.6767	-0.380949		63.6762	-0.218201
	63.7981	-0.15178		63.798	-0.330537		63.7964	-0.373843		63.7959	-0.214754
	63.9178	-0.14872		63.9176	-0.362311		63.916	-0.366203		63.9156	-0.211569
	64.0374	-0.144711		64.0373	-0.390987		64.0357	-0.358079		64.0352	-0.208665
	64.1571	-0.139951		64.1569	-0.416732		64.1553	-0.34955		64.1548	-0.206026
	64.2767	-0.134705		64.2766	-0.439697		64.275	-0.340722		64.2745	-0.203596
	64.3964	-0.129267		64.3962	-0.460023		64.3946	-0.331724		64.3942	-0.201286
	64.5161	-0.123933		64.5159	-0.477837		64.5143	-0.322675		64.5138	-0.198975
	64.6357	-0.118969		64.6355	-0.493249		64.6339	-0.313683		64.6335	-0.196532
	64.7554	-0.114573		64.7552	-0.506355		64.7536	-0.304842		64.7531	-0.19385
	64.875	-0.110855		64.8749	-0.517242		64.8732	-0.296243		64.8728	-0.190871
	64.9947	-0.107831		64.9945	-0.525985		64.9929	-0.287993		64.9924	-0.187605
	65.1143	-0.105441		65.1142	-0.532646		65.1126	-0.280227		65.1121	-0.184133
	65.234	-0.103569		65.2338	-0.537294		65.2322	-0.273127		65.2317	-0.180606
	65.3537	-0.102066		65.3535	-0.540023		65.3519	-0.26692		65.3514	-0.177218
	65.4733	-0.100779		65.4732	-0.540958		65.4715	-0.261843		65.471	-0.17418
	65.593	-0.0995643		65.5928	-0.540262		65.5912	-0.258096		65.5907	-0.171696
	65.7126	-0.0982966		65.7125	-0.538135		65.7108	-0.255808		65.7103	-0.16993
	65.8323	-0.0968901		65.8321	-0.534791		65.8305	-0.255005		65.83	-0.168956
	65.9519	-0.095312		65.9518	-0.530461		65.9501	-0.255603		65.9496	-0.168766
	66.0716	-0.0935828		66.0714	-0.525359		66.0698	-0.257413		66.0693	-0.169281
	66.1913	-0.0917765		66.1911	-0.519678		66.1894	-0.260159		66.1889	-0.170377
	66.3109	-0.09001		66.3107	-0.513581		66.3091	-0.263503		66.3086	-0.171895
	66.4306	-0.0884217		66.4304	-0.507202		66.4287	-0.267073		66.4283	-0.173683
	66.5502	-0.0871491		66.5501	-0.500624		66.5484	-0.270499		66.5479	-0.175607
	66.6699	-0.0862975		66.6697	-0.493894		66.668	-0.273434		66.6676	-0.17757
	66.7896	-0.0859205		66.7894	-0.487037		66.7877	-0.275574		66.7872	-0.179502
	66.9092	-0.0860194		66.909	-0.480065		66.9074	-0.276682		66.9069	-0.181327
	67.0289	-0.0865529		67.0287	-0.472987		67.027	-0.276612		67.0265	-0.182965
	67.1485	-0.0874465		67.1483	-0.465824		67.1467	-0.275317		67.1462	-0.184335
	67.2682	-0.0886048		67.268	-0.458621		67.2663	-0.272839		67.2658	-0.185351
	67.3878	-0.0899167		67.3877	-0.451467		67.386	-0.269284		67.3855	-0.18593
	67.5075	-0.0912621		67.5073	-0.444487		67.5056	-0.264811		67.5051	-0.186023
	67.6272	-0.0925235		67.627	-0.437805		67.6253	-0.259605		67.6248	-0.18561
	67.7468	-0.0936012		67.7466	-0.431535		67.7449	-0.253837		67.7444	-0.184694
	67.8665	-0.0944195		67.8663	-0.425766		67.8646	-0.247636		67.8641	-0.183297
	67.9861	-0.0949256		67.986	-0.420567		67.9842	-0.24108		67.9837	-0.181468
	68.1058	-0.095097		68.1056	-0.415984		68.1039	-0.234216		68.1034	-0.179275
	68.2254	-0.0949404		68.2253	-0.412039		68.2236	-0.22707		68.223	-0.176797
	68.3451	-0.0944809		68.3449	-0.408736		68.3432	-0.219655		68.3427	-0.174116
	68.4647	-0.0937437		68.4646	-0.406061		68.4629	-0.211996		68.4623	-0.171308
	68.5844	-0.0927528		68.5842	-0.403968		68.5825	-0.204149		68.582	-0.168455
	68.7041	-0.0915279		68.7039	-0.402369		68.7022	-0.196194		68.7016	-0.165634
	68.8237	-0.090091		68.8235	-0.401136		68.8218	-0.18822		68.8213	-0.162918
	68.9434	-0.0884747		68.9432	-0.400116		68.9415	-0.180307		68.9409	-0.160362
	69.063	-0.0867263		69.0629	-0.39912		69.0611	-0.172543		69.0606	-0.158008
	69.1827	-0.0849178		69.1825	-0.397917		69.1808	-0.165045		69.1802	-0.155891
	69.3024	-0.0831381		69.3022	-0.396245		69.3004	-0.157965		69.2999	-0.154031
	69.422	-0.0814802		69.4218	-0.393836		69.4201	-0.151495		69.4196	-0.152444
	69.5417	-0.0800317		69.5415	-0.390445		69.5397	-0.145858		69.5392	-0.151126
	69.6613	-0.0788703		69.6612	-0.385862		69.6594	-0.141283		69.6589	-0.150067
	69.781	-0.0780544		69.7808	-0.379942		69.779	-0.137972		69.7785	-0.149255
	69.9006	-0.077615		69.9005	-0.372646		69.8987	-0.136059		69.8982	-0.148683
	70.0203	-0.0775611		70.0201	-0.364063		70.0183	-0.135584		70.0178	-0.148338
	70.1399	-0.0778994		70.1398	-0.3544		70.138	-0.136505		70.1375	-0.148196
	70.2596	-0.0786423		70.2594	-0.343938		70.2576	-0.138717		70.2571	-0.148222
	70.3793	-0.0797964		70.3791	-0.332996		70.3773	-0.14208		70.3768	-0.14838
	70.4989	-0.0813599		70.4988	-0.321894		70.497	-0.146418		70.4964	-0.148624
	70.6186	-0.0833185		70.6184	-0.310922		70.6166	-0.151517		70.6161	-0.148912
	70.7382	-0.0856402		70.7381	-0.300312		70.7363	-0.157138		70.7357	-0.149221
	70.8579	-0.0882763		70.8577	-0.290217		70.8559	-0.163022		70.8554	-0.149538
	70.9775	-0.0911594		70.9774	-0.280714		70.9756	-0.168899		70.975	-0.149856
	71.0972	-0.0942051		71.097	-0.27181		71.0952	-0.174492		71.0947	-0.150164
	71.2169	-0.0973317		71.2167	-0.26346		71.2149	-0.179543		71.2143	-0.150436
	71.3365	-0.100472		71.3363	-0.255601		71.3345	-0.183835		71.334	-0.15062
	71.4562	-0.103573		71.456	-0.248176		71.4542	-0.187202		71.4536	-0.150649
	71.5758	-0.106595		71.5757	-0.24114		71.5738	-0.189526		71.5733	-0.150464
	71.6955	-0.109506		71.6953	-0.234469		71.6935	-0.190735		71.6929	-0.150028
	71.8152	-0.112278		71.815	-0.228171		71.8131	-0.190801		71.8126	-0.149331
	71.9348	-0.114889		71.9346	-0.222287		71.9328	-0.189728		71.9322	-0.148364
	72.0545	-0.117316		72.0543	-0.216906		72.0524	-0.187558		72.0519	-0.147092
	72.1741	-0.119532		72.174	-0.212145		72.1721	-0.184362		72.1715	-0.145448
	72.2938	-0.121507		72.2936	-0.208137		72.2918	-0.180226		72.2912	-0.143325
	72.4134	-0.123219		72.4133	-0.205027		72.4114	-0.175252		72.4109	-0.140593
	72.5331	-0.124648		72.5329	-0.202958		72.5311	-0.169565		72.5305	-0.137146
	72.6528	-0.125778		72.6526	-0.202034		72.6507	-0.163318		72.6502	-0.132947
	72.7724	-0.1266		72.7722	-0.202289		72.7704	-0.156695		72.7698	-0.12804
	72.8921	-0.12711		72.8919	-0.203685		72.89	-0.149902		72.8895	-0.122542
	73.0117	-0.127311		73.0115	-0.20612		73.0097	-0.143161		73.0091	-0.116617
	73.1314	-0.127219		73.1312	-0.209451		73.1293	-0.136702		73.1288	-0.110461
	73.2511	-0.126862		73.2509	-0.213499		73.249	-0.130745		73.2484	-0.104267
	73.3707	-0.126274		73.3705	-0.218055		73.3686	-0.125464		73.3681	-0.0981714
	73.4904	-0.125494		73.4902	-0.222894		73.4883	-0.120966		73.4877	-0.0922425
	73.61	-0.124561		73.6098	-0.22777		73.608	-0.117298		73.6074	-0.0865093
	73.7297	-0.123507		73.7295	-0.232408		73.7276	-0.114447		73.727	-0.0809902
	73.8493	-0.122362		73.8491	-0.236502		73.8473	-0.112348		73.8467	-0.0756907
	73.969	-0.121155		73.9688	-0.239758		73.9669	-0.110898		73.9663	-0.0705665
	74.0887	-0.119916		74.0885	-0.241946		74.0866	-0.10997		74.086	-0.0655124
	74.2083	-0.118687		74.2081	-0.242947		74.2062	-0.109435		74.2056	-0.0603889
	74.328	-0.117521		74.3278	-0.242749		74.3259	-0.109176		74.3253	-0.0550474
	74.4476	-0.116477		74.4474	-0.241423		74.4455	-0.109101		74.445	-0.0493536
	74.5673	-0.115611		74.5671	-0.239114		74.5652	-0.109146		74.5646	-0.0432025
	74.6869	-0.114963		74.6867	-0.236031		74.6848	-0.10926		74.6843	-0.0365514
	74.8066	-0.114549		74.8064	-0.232411		74.8045	-0.109404		74.8039	-0.0294676
	74.9262	-0.114349		74.9261	-0.228484		74.9241	-0.109538		74.9236	-0.0221393
	75.0459	-0.114299		75.0457	-0.224442		75.0438	-0.109637		75.0432	-0.0148459
	75.1656	-0.114304		75.1654	-0.22043		75.1634	-0.109696		75.1629	-0.00789351
	75.2852	-0.11426		75.285	-0.216568		75.2831	-0.109732		75.2825	-0.00157305
	75.4049	-0.114079		75.4047	-0.212948		75.4027	-0.109791		75.4022	0.00386115
	75.5245	-0.113699		75.5243	-0.2096		75.5224	-0.109959		75.5218	0.00820557
	75.6442	-0.113086		75.644	-0.206494		75.642	-0.110335		75.6415	0.0113283
	75.7639	-0.112232		75.7637	-0.203553		75.7617	-0.110999		75.7611	0.0131866
	75.8835	-0.111156		75.8833	-0.200683		75.8814	-0.111997		75.8808	0.0138133
	76.0032	-0.1099		76.003	-0.197806		76.001	-0.113313		76.0004	0.0132946
	76.1228	-0.108514		76.1226	-0.19487		76.1207	-0.114875		76.1201	0.011743
	76.2425	-0.107041		76.2423	-0.191853		76.2403	-0.11656		76.2397	0.00930826
	76.3621	-0.105526		76.3619	-0.188782		76.36	-0.118215		76.3594	0.0061879
	76.4818	-0.104015		76.4816	-0.185741		76.4796	-0.119681		76.479	0.00259262
	76.6015	-0.10255		76.6013	-0.182852		76.5993	-0.120819		76.5987	-0.00129976
	76.7211	-0.101162		76.7209	-0.18025		76.7189	-0.121522		76.7183	-0.00537284
	76.8408	-0.0998553		76.8406	-0.178054		76.8386	-0.121726		76.838	-0.00959963
	76.9604	-0.0986221		76.9602	-0.176345		76.9582	-0.121432		76.9576	-0.0140475
	77.0801	-0.0974463		77.0799	-0.17517		77.0779	-0.120702		77.0773	-0.0188577
	77.1997	-0.0963089		77.1996	-0.174531		77.1976	-0.119657		77.197	-0.0242137
	77.3194	-0.0951845		77.3192	-0.174398		77.3172	-0.118472		77.3166	-0.0302917
	77.4391	-0.0940437		77.4389	-0.174718		77.4369	-0.117354		77.4363	-0.0372036
	77.5587	-0.0928555		77.5585	-0.175428		77.5565	-0.116519		77.5559	-0.0449771
	77.6784	-0.0915936		77.6782	-0.17647		77.6762	-0.116152		77.6756	-0.0535726
	77.798	-0.0902388		77.7978	-0.177769		77.7958	-0.11639		77.7952	-0.0629047
	77.9177	-0.0887754		77.9175	-0.179221		77.9155	-0.117318		77.9149	-0.0728587
	78.0374	-0.0871972		78.0371	-0.1807		78.0351	-0.118955		78.0345	-0.0832826
	78.157	-0.0855163		78.1568	-0.182065		78.1548	-0.121254		78.1542	-0.0939913
	78.2767	-0.0837669		78.2765	-0.18317		78.2744	-0.124097		78.2738	-0.104781
	78.3963	-0.0819962		78.3961	-0.183886		78.3941	-0.127307		78.3935	-0.115423
	78.516	-0.0802587		78.5158	-0.184125		78.5137	-0.130664		78.5131	-0.125661
	78.6356	-0.0786068		78.6354	-0.183862		78.6334	-0.133917		78.6328	-0.135224
	78.7553	-0.077084		78.7551	-0.183151		78.753	-0.136813		78.7524	-0.143898
	78.8749	-0.0757217		78.8747	-0.182121		78.8727	-0.139125		78.8721	-0.151568
	78.9946	-0.0745324		78.9944	-0.180926		78.9924	-0.14069		78.9917	-0.158219
	79.1143	-0.0734989		79.1141	-0.179722		79.112	-0.141421		79.1114	-0.163896
	79.2339	-0.0725733		79.2337	-0.178651		79.2317	-0.141301		79.231	-0.16868
	79.3536	-0.0716882		79.3534	-0.177831		79.3513	-0.140398		79.3507	-0.172677
	79.4732	-0.0707697		79.473	-0.177298		79.471	-0.138857		79.4703	-0.175991
	79.5929	-0.0697567		79.5927	-0.176988		79.5906	-0.136885		79.59	-0.178687
	79.7125	-0.068611		79.7123	-0.176749		79.7103	-0.134721		79.7096	-0.18077
	79.8322	-0.0673225		79.832	-0.176393		79.8299	-0.1326		79.8293	-0.182217
	79.9519	-0.0659168		79.9517	-0.17574		79.9496	-0.130727		79.9489	-0.183014
	80.0715	-0.0644576		80.0713	-0.17465		80.0692	-0.12925		80.0686	-0.18317
	80.1912	-0.063032		80.191	-0.173021		80.1889	-0.128261		80.1883	-0.18271
	80.3108	-0.061733		80.3106	-0.170825		80.3085	-0.127775		80.3079	-0.18168
	80.4305	-0.0606479		80.4303	-0.168124		80.4282	-0.127732		80.4276	-0.180148
	80.5502	-0.059862		80.5499	-0.165051		80.5478	-0.128035		80.5472	-0.178212
	80.6698	-0.0594596		80.6696	-0.161768		80.6675	-0.128564		80.6669	-0.175988
	80.7895	-0.0595091		80.7892	-0.158433		80.7871	-0.129204		80.7865	-0.173577
	80.9091	-0.0600537		80.9089	-0.155181		80.9068	-0.129863		80.9062	-0.171045
	81.0288	-0.0611089		81.0286	-0.152118		81.0265	-0.130469		81.0258	-0.168412
	81.1484	-0.0626678		81.1482	-0.149322		81.1461	-0.130969		81.1455	-0.165665
	81.2681	-0.0647002		81.2679	-0.146843		81.2658	-0.131347		81.2651	-0.162763
	81.3877	-0.0671506		81.3875	-0.144698		81.3854	-0.131617		81.3848	-0.159634
	81.5074	-0.069945		81.5072	-0.142879		81.5051	-0.131799		81.5044	-0.156206
	81.6271	-0.0730113		81.6269	-0.141374		81.6247	-0.131902		81.6241	-0.15244
	81.7467	-0.0762841		81.7465	-0.140165		81.7444	-0.131916		81.7437	-0.148363
	81.8664	-0.0796976		81.8662	-0.139246		81.864	-0.131805		81.8634	-0.144066
	81.986	-0.0831833		81.9858	-0.138625		81.9837	-0.131518		81.983	-0.139689
	82.1057	-0.0866722		82.1055	-0.138326		82.1033	-0.130999		82.1027	-0.135404
	82.2254	-0.0901046		82.2251	-0.138394		82.223	-0.1302		82.2223	-0.131399
	82.345	-0.0934319		82.3448	-0.138889		82.3426	-0.129093		82.342	-0.127846
	82.4647	-0.096615		82.4644	-0.139872		82.4623	-0.127681		82.4617	-0.124861
	82.5843	-0.099619		82.5841	-0.141388		82.582	-0.125982		82.5813	-0.122485
	82.704	-0.10242		82.7038	-0.143447		82.7016	-0.124023		82.701	-0.120693
	82.8236	-0.105003		82.8234	-0.146023		82.8213	-0.121817		82.8206	-0.119413
	82.9433	-0.10736		82.9431	-0.149047		82.9409	-0.119356		82.9403	-0.118534
	83.063	-0.109482		83.0627	-0.152425		83.0606	-0.116627		83.0599	-0.117918
	83.1826	-0.111363		83.1824	-0.156059		83.1802	-0.113632		83.1796	-0.117405
	83.3023	-0.113007		83.3021	-0.159854		83.2999	-0.110413		83.2992	-0.11682
	83.4219	-0.114423		83.4217	-0.163726		83.4195	-0.107036		83.4189	-0.115986
	83.5416	-0.115623		83.5414	-0.167594		83.5392	-0.103583		83.5385	-0.114712
	83.6612	-0.116606		83.661	-0.171374		83.6588	-0.100131		83.6582	-0.112802
	83.7809	-0.117363		83.7807	-0.174966		83.7785	-0.0967419		83.7778	-0.110081
	83.9006	-0.117882		83.9003	-0.178268		83.8981	-0.0934486		83.8975	-0.106423
	84.0202	-0.118149		84.02	-0.181179		84.0178	-0.0902603		84.0171	-0.101783
	84.1399	-0.118152		84.1397	-0.183625		84.1374	-0.0871561		84.1368	-0.0962056
	84.2595	-0.117888		84.2593	-0.185572		84.2571	-0.0841043		84.2564	-0.0898144
	84.3792	-0.117365		84.379	-0.187052		84.3768	-0.0810986		84.3761	-0.0828069
	84.4988	-0.116607		84.4986	-0.188146		84.4964	-0.0781746		84.4957	-0.075435
	84.6185	-0.115649		84.6183	-0.188955		84.6161	-0.075403		84.6154	-0.0679767
	84.7382	-0.114532		84.7379	-0.189573		84.7357	-0.0728681		84.735	-0.0607033
	84.8578	-0.113298		84.8576	-0.190063		84.8554	-0.0706503		84.8547	-0.0538593
	84.9775	-0.111986		84.9772	-0.190455		84.975	-0.0688209		84.9743	-0.0476451
	85.0971	-0.110642		85.0969	-0.190737		85.0947	-0.0674224		85.094	-0.042199
	85.2168	-0.109309		85.2166	-0.190869		85.2143	-0.0664481		85.2137	-0.0375873
	85.3364	-0.108024		85.3362	-0.190792		85.334	-0.0658361		85.3333	-0.0337969
	85.4561	-0.106817		85.4559	-0.190457		85.4536	-0.0655004		85.453	-0.0307551
	85.5758	-0.105716		85.5755	-0.189828		85.5733	-0.0653524		85.5726	-0.0283511
	85.6954	-0.104761		85.6952	-0.188874		85.6929	-0.0653086		85.6923	-0.0264677
	85.8151	-0.104002		85.8149	-0.187565		85.8126	-0.0652865		85.8119	-0.0250004
	85.9347	-0.103499		85.9345	-0.185886		85.9322	-0.0652177		85.9316	-0.0238829
	86.0544	-0.103304		86.0542	-0.183838		86.0519	-0.0650422		86.0512	-0.0230931
	86.174	-0.103459		86.1738	-0.181444		86.1715	-0.0646986		86.1709	-0.0226626
	86.2937	-0.103991		86.2935	-0.178754		86.2912	-0.064123		86.2905	-0.0226699
	86.4134	-0.104891		86.4131	-0.17584		86.4109	-0.063273		86.4102	-0.0232076
	86.533	-0.106117		86.5328	-0.172791		86.5305	-0.0621539		86.5298	-0.0243495
	86.6527	-0.107601		86.6525	-0.169703		86.6502	-0.0608378		86.6495	-0.0261254
	86.7723	-0.109265		86.7721	-0.166667		86.7698	-0.0594656		86.7691	-0.0285255
	86.892	-0.111033		86.8918	-0.163748		86.8895	-0.0582299		86.8888	-0.0315002
	87.0117	-0.112839		87.0114	-0.160964		87.0091	-0.0573566		87.0084	-0.0349681
	87.1313	-0.114617		87.1311	-0.15829		87.1288	-0.0570657		87.1281	-0.0388122
	87.251	-0.116316		87.2507	-0.155676		87.2484	-0.0575517		87.2477	-0.0429138
	87.3706	-0.117904		87.3704	-0.153064		87.3681	-0.0589592		87.3674	-0.047157
	87.4903	-0.119365		87.49	-0.150396		87.4877	-0.0613793		87.487	-0.0514233
	87.6099	-0.120498		87.6097	-0.146806		87.6074	-0.0680462		87.6067	-0.0526766
	87.7296	-0.121356		87.7294	-0.143314		87.727	-0.0761781		87.7263	-0.0535557
	87.8492	-0.122125		87.849	-0.139879		87.8467	-0.0848189		87.846	-0.0543568
	87.9689	-0.122893		87.9687	-0.136454		87.9664	-0.093554		87.9656	-0.0551469
	88.0886	-0.123691		88.0883	-0.133007		88.086	-0.102262		88.0853	-0.0559033
	88.2082	-0.124526		88.208	-0.12952		88.2057	-0.110925		88.205	-0.0565894
	88.3279	-0.125397		88.3276	-0.125984		88.3253	-0.119557		88.3246	-0.0571758
	88.4475	-0.126298		88.4473	-0.122396		88.445	-0.128183		88.4443	-0.0576421
	88.5672	-0.127219		88.567	-0.118757		88.5646	-0.13683		88.5639	-0.0579752
	88.6869	-0.128151		88.6866	-0.115072		88.6843	-0.145528		88.6836	-0.0581663
	88.8065	-0.129082		88.8063	-0.111347		88.8039	-0.154311		88.8032	-0.058209
	88.9262	-0.130001		88.9259	-0.107588		88.9236	-0.163212		88.9229	-0.058099
	89.0458	-0.130899		89.0456	-0.103801		89.0432	-0.172267		89.0425	-0.0578338
	89.1655	-0.131768		89.1653	-0.0999919		89.1629	-0.181508		89.1622	-0.0574133
	89.2851	-0.132601		89.2849	-0.0961662		89.2825	-0.190966		89.2818	-0.056839
	89.4048	-0.133392		89.4046	-0.0923276		89.4022	-0.200664		89.4015	-0.0561145
	89.5245	-0.134138		89.5242	-0.0884803		89.5218	-0.21062		89.5211	-0.0552457
	89.6441	-0.134837		89.6439	-0.0846287		89.6415	-0.220845		89.6408	-0.0542405
	89.7638	-0.135486		89.7635	-0.0807767		89.7612	-0.231342		89.7604	-0.0531077
	89.8834	-0.136085		89.8832	-0.0769277		89.8808	-0.242107		89.8801	-0.0518569
	90.0031	-0.136635		90.0028	-0.0730846		90.0005	-0.253132		89.9997	-0.0504978

## Sheet: Figure 3h
Figure 3h	TR-FRET CFT-1297:BRD4BD2 binding to CRBN
Repeat 1
[CFT-1297 (M)]	CRBNΔN-DDB1ΔBPB			CRBNmidi			CRBNTBD
6.32911e-06	13	9	23	75	68	78	107	110	105
2.00288e-06	-10	-1	-13	79	88	84	91	95	90
6.33824e-07	52	54	38	126	137	130	100	104	109
2.00577e-07	129	147	119	313	326	341	111	110	106
6.34738e-08	383	372	363	799	811	813	98	97	102
2.00866e-08	756	794	735	1502	1521	1538	45	44	40
6.35653e-09	339	359	325	931	924	913	17	14	10
2.01156e-09	73	94	64	347	363	363	20	18	19
6.3657e-10	5	-3	2	120	116	105	-100	-96	-91
Repeat 2
[CFT-1297 (M)]	CRBNΔN-DDB1ΔBPB			CRBNmidi			CRBNTBD
6.32911e-06	11	4	8	113	129	102	131	129	131
2.00288e-06	14	4	16	130	122	145	112	117	108
6.33824e-07	50	51	69	185	204	173	109	104	106
2.00577e-07	131	143	127	376	352	403	132	129	128
6.34738e-08	382	382	392	850	872	886	117	115	122
2.00866e-08	761	799	801	1551	1571	1561	53	52	52
6.35653e-09	342	338	345	954	948	945	42	47	37
2.01156e-09	70	78	68	394	412	387	27	31	27
6.3657e-10	6	3	5	148	130	152	-28	-32	-31
Repeat 3
[CFT-1297 (M)]	CRBNΔN-DDB1ΔBPB			CRBNmidi			CRBNTBD
6.32911e-06	21	25	18	140	135	145	112	107	117
2.00288e-06	27	34	33	152	153	147	92	89	102
6.33824e-07	66	56	71	213	220	205	98	106	78
2.00577e-07	140	124	132	396	394	394	106	105	108
6.34738e-08	395	387	370	873	864	854	101	103	107
2.00866e-08	763	726	762	1573	1559	1582	41	50	40
6.35653e-09	352	373	376	981	982	990	20	23	11
2.01156e-09	83	85	77	420	430	420	16	0	9
6.3657e-10	13	3	20	174	158	167	-4	-7	0

## Sheet: Figure 3i
Figure 3i			SPR data
	CRBNmidi on chip - CFT-1297 analyte repeat 1 (binary)														CRBNmidi on chip - CFT-1297 analyte repeat 2 (binary)														CRBNmidi on chip - CFT-1297 analyte + 50 µM BRD4BD2 repeat 1 (ternary)														CRBNmidi on chip - CFT-1297 analyte + 50 µM BRD4BD2 repeat 2 (ternary)
	Experimental data (RU)						Fit curves (RU)								Experimental data (RU)						Fit curves (RU)								Experimental data (RU)						Fit curves (RU)								Experimental data (RU)						Fit curves (RU)
Time (s)	21 nM	62 nM	185 nM	556 nM	1667 nM	5000 nM	21 nM	62 nM	185 nM	556 nM	1667 nM	5000 nM		Time (s)	21 nM	62 nM	185 nM	556 nM	1667 nM	5000 nM	21 nM	62 nM	185 nM	556 nM	1667 nM	5000 nM		Time (s)	21 nM	62 nM	185 nM	556 nM	1667 nM	5000 nM	21 nM	62 nM	185 nM	556 nM	1667 nM	5000 nM		Time (s)	21 nM	62 nM	185 nM	556 nM	1667 nM	5000 nM	21 nM
-39.1	-0.8148	-0.6501	-0.173524	-0.390724	-0.237824	-0.152	0	0	0	0	0	0		-39.2	-0.0649	0.0767	0.0749868	-0.1198	0.7309	0.1579	0	0	0	0	0	0		-39.2	-0.033	-0.1133	-0.449416	-1.0254	-1.1533	0.9003	0	0	0	0	0	0		-39.2	-0.1693	-0.3934	-0.596425	-1.5951	0.5502	0.7663	0
-39	-1.2355	-1.3554	-1.2625	-1.0024	-0.8954	-0.8251	0	0	0	0	0	0		-39.1	-0.641587	-0.540187	-0.4223	-0.4375	-0.143687	-0.561087	0	0	0	0	0	0		-39.1	-0.729784	-0.958784	-0.4227	-0.8795	-0.9941	-1.47458	0	0	0	0	0	0		-39.1	-1.07778	-1.00308	-0.932	-1.3705	-2.13338	-2.03088	0
-38.9	-0.571	-0.5791	-0.422495	-0.5957	-0.5578	-0.239	0	0	0	0	0	0		-39	0.1031	0.0243	0.1262	0.2077	0.3142	0.2532	0	0	0	0	0	0		-39	2.4588	2.6548	1.7417	2.0902	1.8966	1.6982	0	0	0	0	0	0		-39	3.2621	3.1185	2.4872	2.7171	2.2101	2.1771	0
-38.8	-0.4068	-0.2362	-0.2452	-0.4414	-0.2972	-0.434605	0	0	0	0	0	0		-38.9	-0.234188	-0.180088	-0.1468	-0.272088	-0.165688	0.0843117	0	0	0	0	0	0		-38.9	0.848666	0.707866	0.8037	0.0284662	0.0202662	0.240066	0	0	0	0	0	0		-38.9	1.26737	1.26157	1.6647	0.661568	0.842368	0.837668	0
-38.7	-0.2645	-0.1383	-0.0123855	-0.1842	-0.1651	-0.057	0	0	0	0	0	0		-38.8	-0.2145	-0.195	-0.0626	-0.3134	-0.616095	-0.468695	0	0	0	0	0	0		-38.8	0.6682	0.5702	0.5991	0.6568	0.6535	0.0896046	0	0	0	0	0	0		-38.8	0.3748	0.3561	0.4806	0.4774	-0.260665	-0.277565	0
-38.6	0.1614	0.2885	0.362485	0.153385	0.256285	0.48	0	0	0	0	0	0		-38.7	0.196	0.1795	0.207389	-0.0235	-0.0052	-0.0491	0	0	0	0	0	0		-38.7	0.4663	0.4664	0.496759	0.4186	0.6412	0.7734	0	0	0	0	0	0		-38.7	1.039	1.0191	1.11814	0.9737	1.1451	1.1272	0
-38.5	-0.1901	-0.1268	-0.0282	-0.2362	-0.0756	0.0683	0	0	0	0	0	0		-38.6	-0.0543885	-0.105789	-0.0886	-0.2402	-0.161189	-0.243289	0	0	0	0	0	0		-38.6	-0.638359	-0.567259	-0.5494	-0.5727	-0.6048	-0.596159	0	0	0	0	0	0		-38.6	-0.586538	-0.586538	-0.4678	-0.6293	-0.505638	-0.473238	0
-38.4	-0.2155	-0.19	-0.0234981	-0.2601	-0.1176	-0.0076	0	0	0	0	0	0		-38.5	-0.1618	-0.2366	-0.239	-0.3094	-0.3191	-0.2762	0	0	0	0	0	0		-38.5	-0.1645	-0.1065	-0.1016	-0.0814	-0.1707	-0.0995	0	0	0	0	0	0		-38.5	-0.0839	-0.1051	0.0287	-0.153	-0.1633	-0.0123	0
-38.3	-0.339	-0.3317	0.0256	-0.2005	-0.0548	0.0143981	0	0	0	0	0	0		-38.4	-0.0812013	-0.183001	-0.162	-0.258101	-0.269701	-0.237201	0	0	0	0	0	0		-38.4	-0.276697	-0.158797	-0.198	-0.178697	-0.255497	-0.151797	0	0	0	0	0	0		-38.4	0.00569711	-0.0111029	0.0518	-0.0617029	-0.0505029	0.0743971	0
-38.2	-0.1483	-0.1096	-0.147901	-0.1952	-0.0219	0.0671	0	0	0	0	0	0		-38.3	-0.1626	-0.2167	-0.2322	-0.2915	-0.307598	-0.279798	0	0	0	0	0	0		-38.3	-0.1842	-0.0724	-0.1318	-0.1125	-0.1951	-0.127702	0	0	0	0	0	0		-38.3	0.0254	0.0186	0.00640001	-0.1122	-0.066499	0.019001	0
-38.1	-0.1956	-0.161	0.0406994	-0.201401	-0.172801	0.0481	0	0	0	0	0	0		-38.2	-0.137	-0.1984	-0.4375	-0.2687	-0.3106	-0.2739	0	0	0	0	0	0		-38.2	-0.1447	-0.0308	-0.0629985	-0.0866	-0.1913	-0.0992	0	0	0	0	0	0		-38.2	0.108	0.0329	-0.1535	-0.059	-0.0143	0.0376	0
-38	-0.2241	-0.1228	-0.0461	-0.1596	0.0295	0.0364	0	0	0	0	0	0		-38.1	-0.1206	-0.1867	-0.2285	-0.2636	-0.2924	-0.2549	0	0	0	0	0	0		-38.1	-0.0970015	0.0314985	-0.0394	0.0122	-0.0714	-0.0579015	0	0	0	0	0	0		-38.1	0.1321	0.0447995	0.11	0.0121	0.0207995	0.0402995	0
-37.9	-0.2466	-0.0079	-0.0530003	-0.1293	-0.0139	0.0424	0	0	0	0	0	0		-38	-0.1139	-0.1827	-0.2202	-0.24	-0.3055	-0.2685	0	0	0	0	0	0		-38	-0.0239	0.1069	-0.001	0.037	-0.0255	0.0511	0	0	0	0	0	0		-38	0.2497	0.0924	0.1293	0.0274	0.1022	-0.1401	0
-37.8	-0.1251	-0.0832	0.0255	-0.1313	-0.0168	0.0435003	0	0	0	0	0	0		-37.9	-0.133899	-0.161899	-0.2535	-0.236599	-0.291999	-0.259899	0	0	0	0	0	0		-37.9	-0.0290973	0.200103	-0.0491	-0.0209973	-0.0655973	-0.0236973	0	0	0	0	0	0		-37.9	0.370502	0.0428018	0.1256	-0.0129982	0.105302	0.0946018	0
-37.7	0.0224	0.1101	0.0436997	-0.087	0.1114	0.0786	0	0	0	0	0	0		-37.8	0.1108	0.1048	-0.2842	-0.2496	-0.288399	-0.268399	0	0	0	0	0	0		-37.8	0.331	0.3143	0.0404	0.0774	0.0433	0.062097	0	0	0	0	0	0		-37.8	0.3293	0.3086	0.2409	-0.0679	0.110701	0.0555014	0
-37.6	-0.2074	-0.1154	0.0764997	-0.0593003	0.1311	0.08	0	0	0	0	0	0		-37.7	-0.1805	-0.268	-0.1995	-0.2315	-0.2952	-0.2715	0	0	0	0	0	0		-37.7	-0.1493	-0.2386	0.336898	0.1612	0.153	0.1375	0	0	0	0	0	0		-37.7	-0.2491	-0.355	0.246898	-0.0161	0.1675	0.119	0
-37.5	0.0748	0.0938	0.1596	0.1147	0.2976	0.1016	0	0	0	0	0	0		-37.6	0.0192002	0.0237002	-0.2024	0.0377	-0.2752	-0.2669	0	0	0	0	0	0		-37.6	0.132802	-0.0684979	-0.2573	0.3803	0.3707	0.118102	0	0	0	0	0	0		-37.6	-0.0839977	0.0308023	-0.3718	0.2528	0.299702	0.271302	0
-37.4	0.0034	0.0194	0.115499	-0.1671	0.0526	0.1221	0	0	0	0	0	0		-37.5	-0.067	-0.0522	-0.1086	-0.2931	-0.2313	-0.1787	0	0	0	0	0	0		-37.5	-0.0329	-0.178	0.0172	-0.2331	-0.1988	0.4395	0	0	0	0	0	0		-37.5	-0.3852	-0.258	-0.2817	-0.4638	0.1592	0.1016	0
-37.3	-0.0488	-0.0366	0.1108	0.0708	0.275	0.130101	0	0	0	0	0	0		-37.4	-0.414992	-0.417492	-0.2814	-0.228692	-0.379592	-0.345492	0	0	0	0	0	0		-37.4	-0.448087	-0.603587	-0.4286	-0.297287	-0.0888874	-0.432187	0	0	0	0	0	0		-37.4	-0.660397	-0.614597	-0.4946	-0.179297	-0.495297	-0.574597	0
-37.2	-0.1976	-0.2546	0.0177969	-0.0173	0.1962	0.1232	0	0	0	0	0	0		-37.3	-0.2054	-0.2946	0.0232	0.0804	0.0343859	0.0846859	0	0	0	0	0	0		-37.3	-0.1567	-0.2253	0.0325	0.2009	0.2047	0.407779	0	0	0	0	0	0		-37.3	-0.3559	-0.3401	-0.00720001	0.2485	0.427176	0.342676	0
-37.1	-0.5369	-0.5791	-0.0681998	-0.1254	0.0208002	0.0777	0	0	0	0	0	0		-37.2	-0.546	-0.5902	-0.477594	-0.3186	-0.2765	-0.1585	0	0	0	0	0	0		-37.2	-0.189	-0.1872	-0.558295	-0.253	-0.2798	-0.0636	0	0	0	0	0	0		-37.2	-0.1549	-0.1695	-0.643795	-0.2852	0.0261	-0.0463	0
-37	-0.682	-0.6815	-0.0898	-0.2626	-0.1194	0.0048	0	0	0	0	0	0		-37.1	-0.432506	-0.443006	-0.3601	-0.351	-0.176506	-0.0696058	0	0	0	0	0	0		-37.1	-0.465905	-0.486105	0.0108	-0.3374	-0.3184	-0.123805	0	0	0	0	0	0		-37.1	-0.420505	-0.396205	-0.026	-0.3485	-0.0737054	-0.0521054	0
-36.9	-0.3795	-0.4231	-0.1256	-0.382	-0.3168	0.00239999	0	0	0	0	0	0		-37	-0.387	-0.4289	-0.2836	-0.2892	-0.1968	-0.0999	0	0	0	0	0	0		-37	-0.2205	-0.2752	-0.1744	0.3401	-0.1897	-0.1812	0	0	0	0	0	0		-37	-0.1913	-0.1714	-0.2462	-0.1392	-0.0736	-0.1158	0
-36.8	-0.4975	-0.5269	-0.1516	-0.4884	-0.6061	-0.0388005	0	0	0	0	0	0		-36.9	-0.201707	-0.249107	-0.2515	-0.167207	-0.0827066	0.0031934	0	0	0	0	0	0		-36.9	-0.0824068	-0.125007	0.0156	0.134893	-0.0551068	0.437393	0	0	0	0	0	0		-36.9	0.0176908	0.0284908	-0.0167	0.0549908	0.135791	0.574591	0
-36.7	-0.3492	-0.4066	-0.143889	-0.2689	-0.3017	-0.3117	0	0	0	0	0	0		-36.8	-0.0985	-0.1338	-0.1168	-0.1244	-0.0264031	0.0177969	0	0	0	0	0	0		-36.8	-0.1028	-0.0884	-0.1121	0.1361	-0.0525	0.0665007	0	0	0	0	0	0		-36.8	0.0289	-0.0245	-0.0912	0.0451	0.084701	0.114501	0
-36.6	-0.0695	0.041	0.124004	-0.120996	0.0177036	-0.0431	0	0	0	0	0	0		-36.7	0.0045	-0.0559	0.105303	-0.0149	0.0433	0.0663	0	0	0	0	0	0		-36.7	0.0369	0.0901	0.0546008	0.1962	0.0646	0.1671	0	0	0	0	0	0		-36.7	0.161	0.1607	0.0851011	0.1622	0.2045	0.2383	0
-36.5	0.0734	0.2063	0.2369	0.0676	0.221	0.1867	0	0	0	0	0	0		-36.6	0.0962969	0.0317969	0.2992	0.0822	0.116797	0.133497	0	0	0	0	0	0		-36.6	0.102499	0.149799	0.0512	0.2045	0.1084	0.0980992	0	0	0	0	0	0		-36.6	0.277999	0.263199	0.1122	0.2279	0.142099	0.178299	0
-36.4	0.1015	0.1598	0.216694	0.2199	0.351	0.36	0	0	0	0	0	0		-36.5	0.0778	-0.0314	0.2139	0.0238	0.0361	0.0683	0	0	0	0	0	0		-36.5	0.0636	0.115	0.00500001	0.0749	-0.0309	-0.0592	0	0	0	0	0	0		-36.5	0.2868	0.2212	0.122	0.2074	0.075	0.0705	0
-36.3	-0.0364	0.0097	0.0702	0.0793	0.2152	0.193006	0	0	0	0	0	0		-36.4	0.0633016	-0.0596984	0.1168	-0.00659836	0.0324016	0.0703016	0	0	0	0	0	0		-36.4	0.159301	0.125601	0.1105	0.0950012	-0.0630988	-0.0214988	0	0	0	0	0	0		-36.4	0.230504	0.171104	0.084	0.104204	0.0191037	0.0270037	0
-36.2	-0.2434	-0.1962	-0.0888004	-0.207	-0.058	-0.036	0	0	0	0	0	0		-36.3	0.0755	-0.0437	0.0941	0.0114	0.0453005	0.0720005	0	0	0	0	0	0		-36.3	0.1118	0.1201	0.0713	0.0711	-0.0693	-0.0143976	0	0	0	0	0	0		-36.3	0.1916	0.1739	0.065	0.0612	0.0106023	0.0454023	0
-36.1	-0.2019	-0.2031	-0.118097	-0.246997	-0.0685974	-0.0696	0	0	0	0	0	0		-36.2	0.0711	-0.0397	0.0722002	0.0303	0.0587	0.0832	0	0	0	0	0	0		-36.2	0.1167	0.1464	0.0827996	0.0279	-0.0395	0.0695	0	0	0	0	0	0		-36.2	0.1763	0.1479	0.0971995	0.1281	0.0835	0.0689	0
-36	-0.1017	-0.1021	-0.0566	-0.1637	0.0001	-0.0053	0	0	0	0	0	0		-36.1	0.0812998	-0.00360016	0.0819	0.0611	0.0627998	0.1385	0	0	0	0	0	0		-36.1	0.1221	0.1521	0.0642	0.03	-0.0141	0.17	0	0	0	0	0	0		-36.1	0.1709	0.1418	0.1231	0.1772	0.1243	0.1115	0
-35.9	-0.0744	-0.0919	-0.0591019	-0.1319	0.0211	-0.00260001	0	0	0	0	0	0		-36	0.0781	0.0027	0.0775	0.0865	0.0784	0.1276	0	0	0	0	0	0		-36	0.1418	0.1528	0.0575	0.0557	0.014	0.1967	0	0	0	0	0	0		-36	0.1864	0.1289	0.137	0.1415	0.1383	0.1223	0
-35.8	-0.1079	-0.1318	-0.1093	-0.1672	-0.0274	-0.0240981	0	0	0	0	0	0		-35.9	0.0712007	-0.0040993	0.0563	0.0755007	0.0692007	0.119601	0	0	0	0	0	0		-35.9	0.131401	0.155601	0.064	0.0470005	0.0263005	0.183801	0	0	0	0	0	0		-35.9	0.2082	0.1393	0.1547	0.1541	0.17	0.141	0
-35.7	-0.098	-0.1254	-0.111101	-0.1793	-0.0316	0.0134	0	0	0	0	0	0		-35.8	0.0683	0.0078	0.0506	0.0797	0.0768001	0.1349	0	0	0	0	0	0		-35.8	0.14	0.1687	0.0565	0.0786	0.0494	0.1924	0	0	0	0	0	0		-35.8	0.1971	0.1399	0.1659	0.1476	0.1918	0.1588	0
-35.6	-0.1075	-0.1409	-0.111701	-0.200101	-0.0526005	-0.0073	0	0	0	0	0	0		-35.7	0.0666	0.000599997	0.0382997	0.0607	0.0682	0.1023	0	0	0	0	0	0		-35.7	0.133	0.1613	0.0604994	0.0671	0.049	0.1962	0	0	0	0	0	0		-35.7	0.1945	0.1627	0.157499	0.1752	0.1775	0.1696	0
-35.5	-0.1211	-0.1567	-0.1048	-0.1908	-0.0586	-0.0146	0	0	0	0	0	0		-35.6	0.0604003	0.0244003	0.051	0.0731	0.0822003	0.1004	0	0	0	0	0	0		-35.6	0.125601	0.150801	0.0587	0.0605	0.0458	0.210001	0	0	0	0	0	0		-35.6	0.173901	0.171701	0.1437	0.1649	0.173801	0.165301	0
-35.4	-0.1243	-0.1621	-0.115001	-0.2072	-0.0454	-0.0196	0	0	0	0	0	0		-35.5	0.0567	0.0224	0.0713	0.0765	0.0772	0.1061	0	0	0	0	0	0		-35.5	0.1207	0.1412	0.0651	0.061	0.0561	0.1949	0	0	0	0	0	0		-35.5	0.1688	0.1811	0.1634	0.1648	0.177	0.1596	0
-35.3	-0.1194	-0.158	-0.1332	-0.2084	-0.0668	-0.0144994	0	0	0	0	0	0		-35.4	0.0629001	0.0209001	0.066	0.0647001	0.0739001	0.1149	0	0	0	0	0	0		-35.4	0.1423	0.1467	0.0738	0.0691	0.0633	0.1971	0	0	0	0	0	0		-35.4	0.171801	0.176301	0.1705	0.144001	0.182201	0.161801	0
-35.2	-0.1222	-0.1554	-0.1297	-0.201	-0.0602	-0.0115	0	0	0	0	0	0		-35.3	0.0572	0.0248	0.0527	0.0802	0.0745999	0.1431	0	0	0	0	0	0		-35.3	0.1268	0.1497	0.0884	0.0725	0.0637	0.2006	0	0	0	0	0	0		-35.3	0.1771	0.1832	0.1836	0.1665	0.1815	0.1786	0
-35.1	-0.1056	-0.1506	-0.116901	-0.189501	-0.0507006	-0.01	0	0	0	0	0	0		-35.2	0.0562	0.0221	0.0479996	0.0691	0.0537	0.1361	0	0	0	0	0	0		-35.2	0.1031	0.1675	0.0800999	0.078	0.0451	0.2104	0	0	0	0	0	0		-35.2	0.1893	0.1849	0.2065	0.162	0.1997	0.1633	0
-35	-0.1102	-0.154	-0.1032	-0.1993	-0.0588	-0.0159	0	0	0	0	0	0		-35.1	0.0690004	0.00900042	0.0448	0.0783	0.0502004	0.1147	0	0	0	0	0	0		-35.1	0.1305	0.1744	0.0817	0.1026	0.0643	0.209	0	0	0	0	0	0		-35.1	0.1735	0.2086	0.1754	0.1894	0.2046	0.1651	0
-34.9	-0.1039	-0.1615	-0.1037	-0.1847	-0.0658	-0.0178	0	0	0	0	0	0		-35	0.0422	0.0189	0.0299	0.0607	0.0378	0.1107	0	0	0	0	0	0		-35	0.1321	0.1782	0.0831	0.1141	0.0637	0.2084	0	0	0	0	0	0		-35	0.1859	0.217	0.1878	0.1741	0.2121	0.1919	0
-34.8	-0.0846	-0.1362	-0.1108	-0.1942	-0.0889	0.00670003	0	0	0	0	0	0		-34.9	0.0500001	0.0201001	0.0274	0.0786001	0.0710001	0.1287	0	0	0	0	0	0		-34.9	0.1393	0.1847	0.0879	0.1257	0.0798999	0.2145	0	0	0	0	0	0		-34.9	0.1903	0.2285	0.2033	0.1819	0.2186	0.1938	0
-34.7	-0.0822	-0.1702	-0.1426	-0.219	-0.1257	-0.00460001	0	0	0	0	0	0		-34.8	0.053	0.0186	0.0509	0.0743	0.0724001	0.1336	0	0	0	0	0	0		-34.8	0.1407	0.1637	0.0873	0.1265	0.079	0.2095	0	0	0	0	0	0		-34.8	0.1986	0.2347	0.21	0.1886	0.2323	0.1957	0
-34.6	-0.0622	-0.1632	-0.1551	-0.2122	-0.1414	-0.0182	0	0	0	0	0	0		-34.7	0.0489	0.0193	0.0256999	0.0734	0.0562	0.1135	0	0	0	0	0	0		-34.7	0.1183	0.1602	0.0966997	0.1475	0.08	0.2064	0	0	0	0	0	0		-34.7	0.2012	0.2335	0.2091	0.1968	0.2294	0.1909	0
-34.5	-0.038	-0.1785	-0.1505	-0.2072	-0.1275	-0.0194	0	0	0	0	0	0		-34.6	0.0486001	0.0182001	0.0081	0.081	0.0352001	0.0837001	0	0	0	0	0	0		-34.6	0.1095	0.1273	0.0972	0.1527	0.0832	0.1936	0	0	0	0	0	0		-34.6	0.2027	0.2066	0.2273	0.1845	0.2249	0.1898	0
-34.4	-0.0601	-0.1857	-0.1669	-0.2057	-0.14	-0.0216	0	0	0	0	0	0		-34.5	0.0364	0.0188	0.00760001	0.0969	0.0339	0.0825	0	0	0	0	0	0		-34.5	0.1097	0.1223	0.0879	0.1168	0.0802	0.1664	0	0	0	0	0	0		-34.5	0.1978	0.1906	0.2189	0.1849	0.207	0.1693	0
-34.3	-0.0801	-0.1978	-0.1658	-0.2058	-0.1357	-0.0239999	0	0	0	0	0	0		-34.4	0.0415	0.00950004	0.00770001	0.0849	0.0283	0.0828	0	0	0	0	0	0		-34.4	0.1051	0.0986	0.0846	0.1425	0.089	0.1672	0	0	0	0	0	0		-34.4	0.169	0.1995	0.1879	0.1729	0.2043	0.1618	0
-34.2	-0.0746	-0.1933	-0.1519	-0.2093	-0.1026	-0.0129	0	0	0	0	0	0		-34.3	0.0313	0.0195	0.00949999	0.0697	0.0326001	0.0876001	0	0	0	0	0	0		-34.3	0.1039	0.1035	0.0673	0.1321	0.092	0.1716	0	0	0	0	0	0		-34.3	0.1911	0.1836	0.195	0.1521	0.2075	0.1665	0
-34.1	-0.0866	-0.1838	-0.1406	-0.1953	-0.0902	-0.00369999	0	0	0	0	0	0		-34.2	0.0429	0.0388	0.0142999	0.0852	0.0423	0.091	0	0	0	0	0	0		-34.2	0.0758	0.1048	0.0521999	0.1451	0.1016	0.1559	0	0	0	0	0	0		-34.2	0.2029	0.1678	0.1945	0.1833	0.2017	0.1695	0
-34	-0.093	-0.1969	-0.1323	-0.1857	-0.0641	0.0112	0	0	0	0	0	0		-34.1	0.0316001	0.0405001	0.0142	0.0845	0.0619001	0.0918001	0	0	0	0	0	0		-34.1	0.0851001	0.1222	0.0617	0.1253	0.0948	0.1388	0	0	0	0	0	0		-34.1	0.1831	0.1711	0.1695	0.1865	0.2044	0.1652	0
-33.9	-0.1087	-0.1929	-0.1144	-0.1844	-0.0394	0.00120001	0	0	0	0	0	0		-34	0.0426	0.0393	0.0242	0.0861	0.068	0.0939	0	0	0	0	0	0		-34	0.0713	0.1156	0.0735	0.1291	0.0652	0.1142	0	0	0	0	0	0		-34	0.1818	0.1882	0.1705	0.1997	0.1832	0.1454	0
-33.8	-0.1115	-0.1747	-0.1078	-0.1705	-0.0507	-0.00390002	0	0	0	0	0	0		-33.9	0.0395001	0.0335001	0.0368	0.0773001	0.0788001	0.0922001	0	0	0	0	0	0		-33.9	0.0556001	0.1198	0.0741	0.1141	0.0515001	0.1352	0	0	0	0	0	0		-33.9	0.1753	0.1936	0.1787	0.1881	0.1702	0.1632	0
-33.7	-0.1211	-0.1651	-0.0897001	-0.1723	-0.0349	-0.0019	0	0	0	0	0	0		-33.8	0.0401	0.0367	0.0312	0.0633	0.0846001	0.0946001	0	0	0	0	0	0		-33.8	0.0645	0.1146	0.0854	0.1227	0.0532	0.1427	0	0	0	0	0	0		-33.8	0.1585	0.1985	0.186	0.1929	0.1737	0.1532	0
-33.6	-0.115	-0.1592	-0.0815999	-0.1846	-0.0312999	0.00250001	0	0	0	0	0	0		-33.7	0.0384	0.0363	0.0359999	0.0672	0.0737	0.105	0	0	0	0	0	0		-33.7	0.0653	0.1296	0.0675999	0.1337	0.0521	0.1449	0	0	0	0	0	0		-33.7	0.1521	0.1948	0.1743	0.1792	0.1664	0.1416	0
-33.5	-0.1245	-0.1574	-0.0795	-0.1858	-0.0332	0.0052	0	0	0	0	0	0		-33.6	0.0408001	0.0379001	0.0392	0.0664	0.0707001	0.1015	0	0	0	0	0	0		-33.6	0.0584001	0.1306	0.0674	0.1234	0.052	0.1432	0	0	0	0	0	0		-33.6	0.1553	0.1952	0.1641	0.1743	0.1679	0.147	0
-33.4	-0.1233	-0.1517	-0.0873002	-0.1755	-0.0245	0.0078	0	0	0	0	0	0		-33.5	0.0473	0.0427	0.0403	0.072	0.0766	0.0973	0	0	0	0	0	0		-33.5	0.0621	0.1285	0.0747	0.1236	0.0469	0.1417	0	0	0	0	0	0		-33.5	0.1491	0.1981	0.1656	0.1654	0.1819	0.1457	0
-33.3	-0.1342	-0.1514	-0.086	-0.1759	-0.0285	0.00510013	0	0	0	0	0	0		-33.4	0.0456001	0.0403001	0.0304	0.0647001	0.0658001	0.0927001	0	0	0	0	0	0		-33.4	0.0570002	0.1153	0.0833	0.1221	0.0492002	0.1354	0	0	0	0	0	0		-33.4	0.153	0.2069	0.1778	0.171	0.1867	0.1536	0
-33.2	-0.1356	-0.1512	-0.0805001	-0.1822	-0.039	-0.0011	0	0	0	0	0	0		-33.3	0.0494	0.0406	0.0352	0.066	0.0659	0.1028	0	0	0	0	0	0		-33.3	0.053	0.1155	0.0793	0.1275	0.0486	0.1303	0	0	0	0	0	0		-33.3	0.1497	0.2063	0.1774	0.1712	0.1992	0.1448	0
-33.1	-0.1305	-0.1541	-0.0760003	-0.1865	-0.0376003	-0.00569999	0	0	0	0	0	0		-33.2	0.0445	0.0362	0.0316	0.0629	0.0635	0.0947	0	0	0	0	0	0		-33.2	0.0607	0.1182	0.0764999	0.1322	0.0462	0.1271	0	0	0	0	0	0		-33.2	0.1474	0.201	0.1732	0.1548	0.1892	0.1537	0
-33	-0.1461	-0.1565	-0.0741	-0.1808	-0.0462	-0.0194	0	0	0	0	0	0		-33.1	0.0508	0.0355	0.0396	0.0575	0.0657	0.0961	0	0	0	0	0	0		-33.1	0.0624001	0.1217	0.0753	0.1289	0.0482	0.1266	0	0	0	0	0	0		-33.1	0.1365	0.1952	0.1594	0.1504	0.1922	0.1483	0
-32.9	-0.1339	-0.1355	-0.0547001	-0.1601	-0.035	-0.0048	0	0	0	0	0	0		-33	0.0452	0.0257	0.0397	0.0621	0.0516	0.0847	0	0	0	0	0	0		-33	0.0669	0.1107	0.0788	0.1377	0.0501	0.1226	0	0	0	0	0	0		-33	0.1424	0.1919	0.1588	0.1502	0.2064	0.1478	0
-32.8	-0.1274	-0.1311	-0.048	-0.1664	-0.0373	0.00260007	0	0	0	0	0	0		-32.9	0.0463001	0.0298001	0.0412	0.0639001	0.0499001	0.0822001	0	0	0	0	0	0		-32.9	0.0756002	0.1025	0.0793	0.1252	0.0472002	0.1137	0	0	0	0	0	0		-32.9	0.1349	0.1868	0.1605	0.1414	0.2051	0.1427	0
-32.7	-0.1248	-0.1237	-0.0388	-0.1618	-0.0304	0.0035	0	0	0	0	0	0		-32.8	0.0458	0.0226	0.0386	0.0559	0.0509	0.0819	0	0	0	0	0	0		-32.8	0.0823	0.1022	0.0855	0.1238	0.0495	0.1301	0	0	0	0	0	0		-32.8	0.1378	0.1906	0.1573	0.1433	0.1978	0.1501	0
-32.6	-0.1213	-0.1265	-0.0322	-0.1593	-0.037	-1.1154e-08	0	0	0	0	0	0		-32.7	0.0448	0.0149	0.0416997	0.0565	0.0475	0.0801	0	0	0	0	0	0		-32.7	0.076	0.1012	0.087	0.1264	0.0402	0.1359	0	0	0	0	0	0		-32.7	0.1298	0.1875	0.1576	0.1492	0.1989	0.1486	0
-32.5	-0.1229	-0.1227	-0.0332	-0.1517	-0.0387	-0.0105	0	0	0	0	0	0		-32.6	0.0374003	0.00330028	0.0368	0.0517	0.0415003	0.0828003	0	0	0	0	0	0		-32.6	0.0745	0.113	0.0945	0.124	0.0508	0.1393	0	0	0	0	0	0		-32.6	0.1326	0.1858	0.1609	0.1449	0.2045	0.1495	0
-32.4	-0.1176	-0.1152	-0.0282	-0.1451	-0.038	0.00280001	0	0	0	0	0	0		-32.5	0.0377	-0.0034	0.0371	0.0493	0.0321	0.0839	0	0	0	0	0	0		-32.5	0.0869	0.1108	0.0958	0.1291	0.056	0.1477	0	0	0	0	0	0		-32.5	0.1264	0.186	0.1608	0.137	0.1966	0.1509	0
-32.3	-0.1137	-0.1146	-0.0295	-0.142	-0.0329	0.00959996	0	0	0	0	0	0		-32.4	0.0375002	-0.0118998	0.033	0.0487002	0.0241002	0.0826002	0	0	0	0	0	0		-32.4	0.0867001	0.1106	0.0953	0.1276	0.0561001	0.1431	0	0	0	0	0	0		-32.4	0.1331	0.1892	0.1646	0.1366	0.2052	0.1524	0
-32.2	-0.1136	-0.1143	-0.0302999	-0.1393	-0.0334	0.004	0	0	0	0	0	0		-32.3	0.0388	-0.0134	0.0344	0.0539	0.022	0.0876	0	0	0	0	0	0		-32.3	0.0826	0.1068	0.0972	0.1182	0.0445	0.1387	0	0	0	0	0	0		-32.3	0.1334	0.1863	0.1645	0.1387	0.2018	0.1567	0
-32.1	-0.1062	-0.1118	-0.0302999	-0.1352	-0.0287999	0.0151	0	0	0	0	0	0		-32.2	0.0366	-0.0108	0.0308001	0.054	0.0178	0.0954	0	0	0	0	0	0		-32.2	0.0848	0.115	0.0977999	0.13	0.0559	0.1381	0	0	0	0	0	0		-32.2	0.1325	0.1864	0.1641	0.134	0.195	0.1541	0
-32	-0.106	-0.1072	-0.0295	-0.132	-0.0223	0.0118	0	0	0	0	0	0		-32.1	0.0388999	-0.00820005	0.0299	0.0574	0.0171999	0.0977999	0	0	0	0	0	0		-32.1	0.0851001	0.1189	0.0926	0.1273	0.0514	0.1398	0	0	0	0	0	0		-32.1	0.1359	0.184	0.1704	0.1363	0.1921	0.1547	0
-31.9	-0.1063	-0.1045	-0.0341002	-0.1361	-0.0246001	0.0155	0	0	0	0	0	0		-32	0.0402	-0.0112	0.0289001	0.0519	0.016	0.0963	0	0	0	0	0	0		-32	0.0878	0.1198	0.0972999	0.1258	0.0456	0.1356	0	0	0	0	0	0		-32	0.1442	0.1769	0.1704	0.1434	0.1859	0.153	0
-31.8	-0.1132	-0.1057	-0.0409	-0.1428	-0.0346	0.00770001	0	0	0	0	0	0		-31.9	0.0451999	-0.0118001	0.028	0.0554	0.0204999	0.0999999	0	0	0	0	0	0		-31.9	0.0801001	0.1112	0.0878999	0.1235	0.0416	0.1301	0	0	0	0	0	0		-31.9	0.1455	0.1701	0.1673	0.1486	0.1799	0.1516	0
-31.7	-0.1115	-0.104	-0.0403001	-0.1404	-0.0305	0.004	0	0	0	0	0	0		-31.8	0.0473	-0.0118	0.0315	0.0574	0.0215	0.1019	0	0	0	0	0	0		-31.8	0.0790001	0.1072	0.0802	0.118	0.044	0.1247	0	0	0	0	0	0		-31.8	0.147	0.17	0.1641	0.1457	0.1829	0.1527	0
-31.6	-0.116	-0.1047	-0.0475	-0.1434	-0.0347	-0.00599991	0	0	0	0	0	0		-31.7	0.046	-0.0146	0.0311	0.0577	0.0263	0.1027	0	0	0	0	0	0		-31.7	0.0842	0.1088	0.0791	0.1144	0.043	0.1204	0	0	0	0	0	0		-31.7	0.1527	0.1693	0.1646	0.1497	0.184	0.159	0
-31.5	-0.1155	-0.1035	-0.0465001	-0.1422	-0.0355	-0.00490002	0	0	0	0	0	0		-31.6	0.0425	-0.016	0.028	0.0587	0.0255	0.1021	0	0	0	0	0	0		-31.6	0.0872	0.1077	0.0792	0.1117	0.0505	0.1222	0	0	0	0	0	0		-31.6	0.1545	0.1722	0.1685	0.1537	0.1779	0.163	0
-31.4	-0.1196	-0.103	-0.0501001	-0.1458	-0.0418	-0.0114	0	0	0	0	0	0		-31.5	0.0455	-0.0143	0.0322	0.0587	0.0291	0.1025	0	0	0	0	0	0		-31.5	0.088	0.106	0.0763	0.1107	0.047	0.1226	0	0	0	0	0	0		-31.5	0.1598	0.1737	0.1686	0.1572	0.1825	0.1634	0
-31.3	-0.1232	-0.1088	-0.0517	-0.1449	-0.0439	-0.0144	0	0	0	0	0	0		-31.4	0.0476	-0.0127	0.0303	0.0564	0.0326	0.105	0	0	0	0	0	0		-31.4	0.0906	0.1078	0.0746	0.1134	0.0464	0.1275	0	0	0	0	0	0		-31.4	0.158	0.1669	0.165	0.157	0.1819	0.1603	0
-31.2	-0.1263	-0.1082	-0.0507	-0.1463	-0.0474	-0.0162	0	0	0	0	0	0		-31.3	0.0515	-0.0116	0.033	0.0567	0.0344	0.1048	0	0	0	0	0	0		-31.3	0.092	0.1078	0.0758	0.1138	0.0509	0.1318	0	0	0	0	0	0		-31.3	0.1519	0.1632	0.1636	0.1529	0.1789	0.1599	0
-31.1	-0.125	-0.1066	-0.0480999	-0.1483	-0.0471	-0.0159	0	0	0	0	0	0		-31.2	0.0511	-0.0138	0.0368	0.0552	0.0299	0.1074	0	0	0	0	0	0		-31.2	0.0899	0.1105	0.0759	0.1151	0.053	0.1315	0	0	0	0	0	0		-31.2	0.1546	0.1673	0.1672	0.156	0.1815	0.1648	0
-31	-0.1196	-0.1011	-0.0437	-0.1407	-0.0417	-0.0124001	0	0	0	0	0	0		-31.1	0.0532	-0.013	0.0385	0.0599	0.0319	0.1104	0	0	0	0	0	0		-31.1	0.0889	0.1118	0.0772	0.114	0.0552	0.1328	0	0	0	0	0	0		-31.1	0.1573	0.1724	0.1695	0.1597	0.1804	0.1693	0
-30.9	-0.1185	-0.0965	-0.0380999	-0.1408	-0.0405999	-0.0144	0	0	0	0	0	0		-31	0.051	-0.0156	0.0338	0.0576	0.0288	0.1081	0	0	0	0	0	0		-31	0.0913	0.1108	0.0760999	0.1106	0.0545	0.1342	0	0	0	0	0	0		-31	0.1532	0.1682	0.1636	0.1574	0.1793	0.1635	0
-30.8	-0.1171	-0.0921	-0.0379	-0.1383	-0.0403	-0.0132	0	0	0	0	0	0		-30.9	0.0513	-0.0173	0.0335001	0.0572	0.0291	0.1066	0	0	0	0	0	0		-30.9	0.0927001	0.108	0.0772	0.1093	0.0536	0.132	0	0	0	0	0	0		-30.9	0.1523	0.161	0.1601	0.1511	0.1747	0.1652	0
-30.7	-0.1211	-0.095	-0.0421	-0.1389	-0.0433	-0.0142	0	0	0	0	0	0		-30.8	0.0551999	-0.0138001	0.0353	0.0595	0.0311999	0.1075	0	0	0	0	0	0		-30.8	0.0953	0.1061	0.0766	0.1082	0.0546	0.1296	0	0	0	0	0	0		-30.8	0.1549	0.1565	0.161	0.152	0.1771	0.1669	0
-30.6	-0.122	-0.099	-0.0456	-0.1424	-0.0433	-0.0165	0	0	0	0	0	0		-30.7	0.0566	-0.0122	0.0301	0.061	0.035	0.1047	0	0	0	0	0	0		-30.7	0.0975	0.1065	0.0783	0.1062	0.0546	0.128	0	0	0	0	0	0		-30.7	0.1519	0.1547	0.1622	0.1526	0.178	0.171	0
-30.5	-0.1213	-0.0987	-0.0483	-0.1407	-0.0451	-0.0173	0	0	0	0	0	0		-30.6	0.055	-0.00800003	0.0286	0.0658	0.0314999	0.1082	0	0	0	0	0	0		-30.6	0.0966	0.1071	0.0775	0.1068	0.054	0.1287	0	0	0	0	0	0		-30.6	0.15	0.1523	0.1596	0.151	0.178	0.1696	0
-30.4	-0.1197	-0.0989	-0.0479	-0.1365	-0.0465	-0.017	0	0	0	0	0	0		-30.5	0.0584	-0.005	0.0329001	0.0752	0.0337999	0.113	0	0	0	0	0	0		-30.5	0.0925	0.1096	0.0782	0.1064	0.0551	0.1345	0	0	0	0	0	0		-30.5	0.1499	0.152	0.1585	0.1459	0.1751	0.1729	0
-30.3	-0.117	-0.1	-0.0447	-0.1382	-0.0503	-0.0191	0	0	0	0	0	0		-30.4	0.0662999	0.000599892	0.0385	0.087	0.0370999	0.1184	0	0	0	0	0	0		-30.4	0.0938	0.107	0.0768	0.1059	0.0535	0.1324	0	0	0	0	0	0		-30.4	0.1466	0.1498	0.1587	0.1449	0.1732	0.1718	0
-30.2	-0.1141	-0.1007	-0.0424001	-0.138	-0.052	-0.0217	0	0	0	0	0	0		-30.3	0.068	0.00139999	0.0376	0.0887	0.0336	0.1198	0	0	0	0	0	0		-30.3	0.0961	0.1065	0.0771	0.1086	0.0532	0.1328	0	0	0	0	0	0		-30.3	0.1445	0.1504	0.1592	0.1477	0.1747	0.1697	0
-30.1	-0.1156	-0.1057	-0.0403	-0.1412	-0.0604	-0.0258999	0	0	0	0	0	0		-30.2	0.0676	0.00270001	0.035	0.0859	0.0321	0.1202	0	0	0	0	0	0		-30.2	0.0900001	0.0985001	0.0726	0.1009	0.0486001	0.1277	0	0	0	0	0	0		-30.2	0.14	0.1455	0.1507	0.1464	0.1714	0.1675	0
-30	-0.1136	-0.1044	-0.0384	-0.1349	-0.0604	-0.0258	0	0	0	0	0	0		-30.1	0.0682	0.00210002	0.035	0.0845	0.0283	0.1245	0	0	0	0	0	0		-30.1	0.0883001	0.0963001	0.0723	0.0981001	0.0429001	0.1275	0	0	0	0	0	0		-30.1	0.1371	0.1438	0.1468	0.1413	0.1661	0.164	0
-29.9	-0.1146	-0.1043	-0.04	-0.1331	-0.0669	-0.0276	0	0	0	0	0	0		-30	0.0649	-0.00460001	0.0341	0.0806	0.0211001	0.1222	0	0	0	0	0	0		-30	0.0923	0.0959	0.0723	0.0979	0.041	0.1293	0	0	0	0	0	0		-30	0.1392	0.1445	0.1441	0.1408	0.1643	0.1622	0
-29.8	-0.117	-0.1024	-0.0387	-0.1336	-0.0692	-0.0264	0	0	0	0	0	0		-29.9	0.0659	-0.00450004	0.0366	0.078	0.0268	0.1251	0	0	0	0	0	0		-29.9	0.0959	0.0989	0.0775	0.0979	0.0424	0.1324	0	0	0	0	0	0		-29.9	0.1413	0.1458	0.1445	0.1381	0.1637	0.1632	0
-29.7	-0.117	-0.1014	-0.04	-0.1368	-0.072	-0.0268	0	0	0	0	0	0		-29.8	0.0626	-0.00479999	0.0328	0.0783	0.0207	0.1254	0	0	0	0	0	0		-29.8	0.0975	0.0972	0.0776	0.0981	0.0448	0.1335	0	0	0	0	0	0		-29.8	0.1401	0.1447	0.1426	0.1357	0.1627	0.161	0
-29.6	-0.116	-0.1052	-0.0406	-0.1363	-0.0748	-0.0263	0	0	0	0	0	0		-29.7	0.0646	-0.00880003	0.031	0.0778	0.022	0.1284	0	0	0	0	0	0		-29.7	0.0993	0.0967	0.0751	0.0972	0.0451	0.1324	0	0	0	0	0	0		-29.7	0.1408	0.1463	0.1423	0.1333	0.1621	0.1589	0
-29.5	-0.1157	-0.1073	-0.0398001	-0.1369	-0.0726	-0.0237	0	0	0	0	0	0		-29.6	0.0652	-0.00960002	0.033	0.0773	0.0237999	0.1302	0	0	0	0	0	0		-29.6	0.0978	0.0966	0.075	0.0968	0.0461	0.1334	0	0	0	0	0	0		-29.6	0.1433	0.1483	0.15	0.1342	0.1657	0.164	0
-29.4	-0.1173	-0.1121	-0.0447999	-0.1406	-0.0806999	-0.0272	0	0	0	0	0	0		-29.5	0.0682	-0.0087	0.0395	0.0781	0.0242	0.131	0	0	0	0	0	0		-29.5	0.1014	0.0971	0.0775	0.1004	0.0483	0.1302	0	0	0	0	0	0		-29.5	0.1433	0.1482	0.1495	0.1338	0.1651	0.1655	0
-29.3	-0.1168	-0.1063	-0.0415	-0.1404	-0.0801	-0.0266	0	0	0	0	0	0		-29.4	0.0726	-0.00680002	0.0426	0.0805	0.0261	0.1345	0	0	0	0	0	0		-29.4	0.1045	0.0973	0.0801	0.1044	0.0485	0.1306	0	0	0	0	0	0		-29.4	0.1377	0.1419	0.1459	0.1323	0.1612	0.163	0
-29.2	-0.1174	-0.1071	-0.0453001	-0.1414	-0.0815	-0.0249	0	0	0	0	0	0		-29.3	0.0727	-0.00669999	0.041	0.0808	0.0225	0.1385	0	0	0	0	0	0		-29.3	0.1127	0.0988	0.0802	0.107	0.0512	0.1331	0	0	0	0	0	0		-29.3	0.1379	0.1376	0.1415	0.1277	0.1576	0.161	0
-29.1	-0.116	-0.1117	-0.0456	-0.145	-0.088	-0.0288	0	0	0	0	0	0		-29.2	0.0742	-0.00410002	0.0426	0.0799	0.024	0.1399	0	0	0	0	0	0		-29.2	0.1166	0.1007	0.0849	0.1085	0.0547	0.1339	0	0	0	0	0	0		-29.2	0.1431	0.1392	0.1452	0.1283	0.1631	0.161	0
-29	-0.116	-0.1115	-0.0439	-0.1453	-0.0874	-0.0302	0	0	0	0	0	0		-29.1	0.0752	-0.00379997	0.0407	0.0786	0.0264001	0.1383	0	0	0	0	0	0		-29.1	0.1133	0.0948001	0.0817	0.102	0.0488001	0.128	0	0	0	0	0	0		-29.1	0.1401	0.137	0.1441	0.1259	0.1656	0.1579	0
-28.9	-0.1124	-0.111	-0.0434	-0.1432	-0.083	-0.0286	0	0	0	0	0	0		-29	0.0741	-0.0031	0.0435	0.0758	0.0217	0.1382	0	0	0	0	0	0		-29	0.1076	0.0914	0.087	0.0976	0.0506	0.1283	0	0	0	0	0	0		-29	0.1466	0.1383	0.1472	0.1296	0.167	0.1576	0
-28.8	-0.1093	-0.1112	-0.0452	-0.1443	-0.0858	-0.0304	0	0	0	0	0	0		-28.9	0.0793	-0.00290003	0.0471	0.0779	0.022	0.1387	0	0	0	0	0	0		-28.9	0.1042	0.0892	0.0862	0.0969	0.0478	0.1256	0	0	0	0	0	0		-28.9	0.1574	0.1432	0.1562	0.1351	0.172	0.161	0
-28.7	-0.1094	-0.1099	-0.0446	-0.142	-0.087	-0.0327	0	0	0	0	0	0		-28.8	0.0797	-0.00459996	0.0416	0.0763	0.0202	0.1364	0	0	0	0	0	0		-28.8	0.1063	0.0915	0.0901	0.0993	0.0489	0.1289	0	0	0	0	0	0		-28.8	0.1508	0.1379	0.1503	0.1348	0.1682	0.1587	0
-28.6	-0.1114	-0.1105	-0.0464999	-0.141	-0.0887	-0.0367	0	0	0	0	0	0		-28.7	0.0782	-0.000800024	0.0352	0.0757	0.0209	0.1372	0	0	0	0	0	0		-28.7	0.1034	0.0898	0.0879	0.0991	0.0468	0.1286	0	0	0	0	0	0		-28.7	0.1469	0.1365	0.1462	0.1351	0.166	0.1565	0
-28.5	-0.1003	-0.1059	-0.0392	-0.1334	-0.0847	-0.0298001	0	0	0	0	0	0		-28.6	0.0798001	-0.00169994	0.0324	0.0695001	0.0187001	0.1305	0	0	0	0	0	0		-28.6	0.1	0.0912	0.0851	0.0957	0.048	0.1233	0	0	0	0	0	0		-28.6	0.1459	0.1334	0.1467	0.1327	0.1638	0.154	0
-28.4	-0.0975	-0.1099	-0.0372	-0.1341	-0.0841	-0.0296	0	0	0	0	0	0		-28.5	0.078	-0.0089	0.0318	0.0713	0.0151	0.127	0	0	0	0	0	0		-28.5	0.0975	0.0901	0.0883	0.0981	0.0498	0.1252	0	0	0	0	0	0		-28.5	0.1456	0.1296	0.144	0.1325	0.1611	0.1513	0
-28.3	-0.0944	-0.1103	-0.0374999	-0.1342	-0.0853999	-0.0294	0	0	0	0	0	0		-28.4	0.0772	-0.012	0.029	0.0702	0.0157	0.124	0	0	0	0	0	0		-28.4	0.0979	0.0914	0.0913001	0.0988	0.0495	0.1285	0	0	0	0	0	0		-28.4	0.1443	0.1325	0.1387	0.1292	0.1603	0.1522	0
-28.2	-0.0943	-0.1081	-0.0385999	-0.13	-0.0813	-0.0291	0	0	0	0	0	0		-28.3	0.0746	-0.0124	0.0309	0.0725	0.0156	0.125	0	0	0	0	0	0		-28.3	0.1031	0.0934999	0.0951	0.1014	0.0524	0.1275	0	0	0	0	0	0		-28.3	0.144	0.1306	0.1376	0.1339	0.1587	0.1498	0
-28.1	-0.0905	-0.1048	-0.0367	-0.1222	-0.0746	-0.0230001	0	0	0	0	0	0		-28.2	0.0774	-0.0112	0.0305	0.0714	0.014	0.1249	0	0	0	0	0	0		-28.2	0.1003	0.092	0.0973	0.099	0.0512	0.1268	0	0	0	0	0	0		-28.2	0.1452	0.1301	0.1332	0.1361	0.1575	0.1488	0
-28	-0.0866	-0.1056	-0.0362	-0.1209	-0.0736	-0.0241	0	0	0	0	0	0		-28.1	0.0793999	-0.00270007	0.0339	0.0709999	0.0159999	0.1304	0	0	0	0	0	0		-28.1	0.1025	0.0899	0.0975	0.0971	0.0491	0.1287	0	0	0	0	0	0		-28.1	0.1495	0.1323	0.139	0.1388	0.1573	0.1515	0
-27.9	-0.0887	-0.1086	-0.0404	-0.1219	-0.0762	-0.0276	0	0	0	0	0	0		-28	0.0807	-0.0013	0.036	0.0733	0.0175999	0.1338	0	0	0	0	0	0		-28	0.0983	0.0878	0.0976	0.0942	0.0478	0.1273	0	0	0	0	0	0		-28	0.153	0.1357	0.1398	0.1401	0.1543	0.1542	0
-27.8	-0.088	-0.1121	-0.0421	-0.1194	-0.0742	-0.0283	0	0	0	0	0	0		-27.9	0.0775	-0.00699999	0.0342001	0.0702	0.0163	0.135	0	0	0	0	0	0		-27.9	0.0976	0.0919	0.0963	0.0958	0.049	0.1297	0	0	0	0	0	0		-27.9	0.151	0.1392	0.1401	0.1422	0.1532	0.1525	0
-27.7	-0.0858	-0.1099	-0.0401999	-0.1197	-0.0685	-0.0306	0	0	0	0	0	0		-27.8	0.0795999	-0.00580007	0.0381	0.0787	0.0161999	0.1395	0	0	0	0	0	0		-27.8	0.095	0.0932	0.0938	0.0981	0.0472	0.1298	0	0	0	0	0	0		-27.8	0.1525	0.1371	0.1373	0.1412	0.1519	0.1523	0
-27.6	-0.0815	-0.1092	-0.0383	-0.1121	-0.0651	-0.0288001	0	0	0	0	0	0		-27.7	0.0832	-0.00400004	0.037	0.0798	0.0152	0.1425	0	0	0	0	0	0		-27.7	0.0956	0.097	0.0929	0.0982	0.0498	0.1294	0	0	0	0	0	0		-27.7	0.1546	0.1371	0.1387	0.1376	0.1524	0.1525	0
-27.5	-0.0835	-0.1113	-0.0415999	-0.1157	-0.0666	-0.0305	0	0	0	0	0	0		-27.6	0.0811	-0.00700002	0.0369	0.0823	0.0162	0.1448	0	0	0	0	0	0		-27.6	0.0894001	0.0910001	0.0884	0.0970001	0.0475001	0.1207	0	0	0	0	0	0		-27.6	0.1555	0.1389	0.1352	0.1375	0.1498	0.1482	0
-27.4	-0.0779	-0.1088	-0.038	-0.1136	-0.0625	-0.0284	0	0	0	0	0	0		-27.5	0.0827	-0.0055	0.0342	0.08	0.0137	0.1445	0	0	0	0	0	0		-27.5	0.0875	0.0914	0.0837	0.0946	0.0422	0.1123	0	0	0	0	0	0		-27.5	0.1591	0.139	0.1332	0.1397	0.149	0.1496	0
-27.3	-0.0821	-0.1089	-0.038	-0.1173	-0.065	-0.0334	0	0	0	0	0	0		-27.4	0.0839	-0.00420002	0.0325	0.0782	0.0103	0.1475	0	0	0	0	0	0		-27.4	0.0864	0.0917	0.0783	0.0901	0.0416	0.1088	0	0	0	0	0	0		-27.4	0.1577	0.14	0.1347	0.1363	0.1512	0.1508	0
-27.2	-0.0824	-0.112	-0.0428	-0.1198	-0.0699	-0.0337	0	0	0	0	0	0		-27.3	0.0816	-0.00859997	0.0324	0.0764	0.00890003	0.1445	0	0	0	0	0	0		-27.3	0.0822	0.0956	0.0771	0.0872	0.0397	0.1083	0	0	0	0	0	0		-27.3	0.153	0.1342	0.1294	0.1301	0.1454	0.145	0
-27.1	-0.0816	-0.1135	-0.0467999	-0.1232	-0.0669	-0.0339	0	0	0	0	0	0		-27.2	0.0808	-0.006	0.0339	0.0804	0.0081	0.1466	0	0	0	0	0	0		-27.2	0.0813	0.0961	0.0816	0.092	0.0394	0.1056	0	0	0	0	0	0		-27.2	0.151	0.1327	0.1286	0.1254	0.1451	0.1424	0
-27	-0.0827	-0.1096	-0.0439	-0.1222	-0.0625	-0.0260001	0	0	0	0	0	0		-27.1	0.0799	0.000499983	0.0346	0.0832	0.00829997	0.1475	0	0	0	0	0	0		-27.1	0.0795	0.095	0.0866	0.0907	0.0415	0.1054	0	0	0	0	0	0		-27.1	0.1534	0.1323	0.1234	0.1267	0.1462	0.143	0
-26.9	-0.0784	-0.1132	-0.0450001	-0.1213	-0.0642001	-0.0285	0	0	0	0	0	0		-27	0.0757	0.00329999	0.0345001	0.0769	0.00560004	0.1462	0	0	0	0	0	0		-27	0.0731	0.0899	0.082	0.0858	0.0368	0.1023	0	0	0	0	0	0		-27	0.1582	0.1345	0.1242	0.1281	0.1481	0.1438	0
-26.8	-0.0811	-0.1165	-0.0506	-0.1236	-0.0644	-0.0331	0	0	0	0	0	0		-26.9	0.0801999	0.0122999	0.0412	0.0826	0.00969991	0.1495	0	0	0	0	0	0		-26.9	0.0697	0.0889	0.083	0.0891	0.0374	0.1028	0	0	0	0	0	0		-26.9	0.1551	0.1337	0.123	0.129	0.1499	0.1433	0
-26.7	-0.0873	-0.1195	-0.0516	-0.1263	-0.0663	-0.036	0	0	0	0	0	0		-26.8	0.0799	0.0137	0.0348	0.0783	0.00650004	0.1447	0	0	0	0	0	0		-26.8	0.0656	0.0859	0.0782	0.088	0.0338	0.0992	0	0	0	0	0	0		-26.8	0.1532	0.132	0.1252	0.1246	0.1482	0.1432	0
-26.6	-0.0915	-0.1241	-0.052	-0.1314	-0.0689	-0.0389	0	0	0	0	0	0		-26.7	0.0799	0.0182	0.0311	0.0781	0.00690003	0.1395	0	0	0	0	0	0		-26.7	0.0613001	0.0814001	0.0724	0.0805001	0.0315001	0.0952001	0	0	0	0	0	0		-26.7	0.1536	0.1293	0.1189	0.124	0.1464	0.1375	0
-26.5	-0.0904	-0.1206	-0.0524	-0.1287	-0.067	-0.0388	0	0	0	0	0	0		-26.6	0.0789	0.02	0.0328	0.0778	0.00660005	0.1365	0	0	0	0	0	0		-26.6	0.0575	0.081	0.0681	0.0782	0.028	0.0912001	0	0	0	0	0	0		-26.6	0.152	0.1276	0.1159	0.1164	0.1386	0.1324	0
-26.4	-0.0915	-0.1216	-0.056	-0.13	-0.0685	-0.0389	0	0	0	0	0	0		-26.5	0.0836	0.03	0.0374	0.0805	0.00649994	0.1365	0	0	0	0	0	0		-26.5	0.0541	0.0804	0.0676999	0.08	0.0284	0.0927	0	0	0	0	0	0		-26.5	0.1485	0.1278	0.117	0.1138	0.1432	0.1269	0
-26.3	-0.096	-0.1248	-0.059	-0.133	-0.068	-0.0384	0	0	0	0	0	0		-26.4	0.0824	0.0355	0.0332	0.0813	0.00669997	0.1328	0	0	0	0	0	0		-26.4	0.0492001	0.0771001	0.0615	0.0717	0.0204	0.0863001	0	0	0	0	0	0		-26.4	0.1497	0.1286	0.1193	0.117	0.1453	0.1275	0
-26.2	-0.0948	-0.1231	-0.0575	-0.1353	-0.0712	-0.0398	0	0	0	0	0	0		-26.3	0.0838	0.0358	0.0328	0.082	0.00739998	0.1297	0	0	0	0	0	0		-26.3	0.0499	0.0776	0.0598	0.0733	0.0222	0.0891	0	0	0	0	0	0		-26.3	0.1453	0.1251	0.1145	0.1107	0.1457	0.1239	0
-26.1	-0.0949	-0.1171	-0.0555999	-0.1332	-0.0746	-0.0388	0	0	0	0	0	0		-26.2	0.0798001	0.0341001	0.0242	0.0795001	0.00160008	0.1252	0	0	0	0	0	0		-26.2	0.0544999	0.0808999	0.0625	0.0762999	0.0284999	0.0927999	0	0	0	0	0	0		-26.2	0.1404	0.1228	0.1121	0.1102	0.1439	0.1211	0
-26	-0.0929	-0.1147	-0.0524999	-0.1328	-0.0729	-0.0357001	0	0	0	0	0	0		-26.1	0.0792	0.0307	0.0216	0.0764	-0.00159992	0.1203	0	0	0	0	0	0		-26.1	0.0573	0.08	0.0657	0.0728	0.0274	0.0907	0	0	0	0	0	0		-26.1	0.1398	0.1207	0.1119	0.1076	0.1411	0.1215	0
-25.9	-0.084	-0.1129	-0.0475999	-0.131	-0.0731	-0.0325	0	0	0	0	0	0		-26	0.0792	0.0323	0.024	0.0767	-0.00280003	0.119	0	0	0	0	0	0		-26	0.0503	0.08	0.0638	0.0697	0.0249	0.0863	0	0	0	0	0	0		-26	0.1433	0.1184	0.1082	0.1061	0.1404	0.1159	0
-25.8	-0.0798	-0.1112	-0.0425	-0.1302	-0.0736	-0.0296	0	0	0	0	0	0		-25.9	0.0735	0.0323	0.0201	0.0708	-0.00419997	0.1122	0	0	0	0	0	0		-25.9	0.0426	0.0756	0.0582	0.0683	0.02	0.0813	0	0	0	0	0	0		-25.9	0.1411	0.1165	0.1048	0.1093	0.142	0.1125	0
-25.7	-0.0804	-0.1126	-0.0407	-0.1321	-0.0712	-0.0302	0	0	0	0	0	0		-25.8	0.0702	0.03	0.0169	0.0684	-0.00639995	0.107	0	0	0	0	0	0		-25.8	0.0445	0.0714	0.0579	0.0679	0.0187	0.0803	0	0	0	0	0	0		-25.8	0.1357	0.1113	0.1014	0.1041	0.1382	0.1086	0
-25.6	-0.0823	-0.1143	-0.041	-0.1309	-0.0708	-0.0297	0	0	0	0	0	0		-25.7	0.0683001	0.0309001	0.0102	0.0632001	-0.00709992	0.1006	0	0	0	0	0	0		-25.7	0.0448	0.0725	0.0566	0.0694	0.0207	0.0787	0	0	0	0	0	0		-25.7	0.1406	0.1121	0.1032	0.1035	0.1405	0.1103	0
-25.5	-0.0839	-0.1182	-0.0434	-0.1309	-0.0747	-0.0326	0	0	0	0	0	0		-25.6	0.0682	0.0322	0.0059	0.0611	-0.0116	0.098	0	0	0	0	0	0		-25.6	0.0446	0.072	0.0582	0.0733	0.0225	0.0789	0	0	0	0	0	0		-25.6	0.138	0.1109	0.1023	0.1043	0.139	0.1088	0
-25.4	-0.0841	-0.119	-0.0404	-0.1313	-0.0747	-0.0374	0	0	0	0	0	0		-25.5	0.0672	0.0309	0.00470004	0.0609	-0.0112	0.0971	0	0	0	0	0	0		-25.5	0.0461	0.0759	0.0596001	0.0777	0.0219	0.0789	0	0	0	0	0	0		-25.5	0.1407	0.1113	0.1021	0.1035	0.1395	0.1116	0
-25.3	-0.0809	-0.12	-0.0366	-0.1293	-0.0724	-0.0361	0	0	0	0	0	0		-25.4	0.0711999	0.0336999	0.00570004	0.0638	-0.00860005	0.0992999	0	0	0	0	0	0		-25.4	0.0479999	0.0809999	0.0626999	0.0803	0.03	0.0826999	0	0	0	0	0	0		-25.4	0.1399	0.1083	0.1028	0.0994	0.1358	0.1065	0
-25.2	-0.0783	-0.1145	-0.0354	-0.1295	-0.0722	-0.0338	0	0	0	0	0	0		-25.3	0.0737	0.0344	0.0096	0.069	-0.00620003	0.0968	0	0	0	0	0	0		-25.3	0.0439001	0.0737001	0.0606	0.0771	0.0264	0.0765001	0	0	0	0	0	0		-25.3	0.143	0.1135	0.1042	0.1011	0.1384	0.1105	0
-25.1	-0.0732	-0.1178	-0.0348999	-0.1282	-0.0696	-0.0354	0	0	0	0	0	0		-25.2	0.0713001	0.0312001	0.0061	0.0676001	-0.0116999	0.0928001	0	0	0	0	0	0		-25.2	0.0434	0.0777	0.065	0.0808	0.0276	0.0769	0	0	0	0	0	0		-25.2	0.1453	0.1152	0.1038	0.1041	0.1391	0.1125	0
-25	-0.0714	-0.1145	-0.0323	-0.1236	-0.0647	-0.0322001	0	0	0	0	0	0		-25.1	0.0691	0.0328	0.0076	0.067	-0.0111	0.0908	0	0	0	0	0	0		-25.1	0.0449	0.0785	0.064	0.0793	0.0289	0.0744	0	0	0	0	0	0		-25.1	0.1411	0.1114	0.0966	0.0994	0.1347	0.112	0
-24.9	-0.0745	-0.1142	-0.0336999	-0.1258	-0.0648	-0.0313	0	0	0	0	0	0		-25	0.0649	0.0337	0.0057	0.0637	-0.012	0.0859	0	0	0	0	0	0		-25	0.0466	0.0769	0.0662	0.0805	0.0298	0.0775	0	0	0	0	0	0		-25	0.1398	0.1062	0.0972	0.0979	0.1366	0.1105	0
-24.8	-0.0743	-0.1139	-0.0302	-0.1191	-0.0625	-0.0259	0	0	0	0	0	0		-24.9	0.0634	0.0347	0.00870003	0.0641	-0.0123	0.0863	0	0	0	0	0	0		-24.9	0.0433	0.0765	0.0675	0.0844	0.0313	0.0793	0	0	0	0	0	0		-24.9	0.1352	0.1055	0.1005	0.0916	0.1341	0.1082	0
-24.7	-0.0754	-0.1148	-0.0295	-0.1145	-0.0622	-0.0249	0	0	0	0	0	0		-24.8	0.0616	0.0331	0.0104	0.0643	-0.0116	0.0867	0	0	0	0	0	0		-24.8	0.0437	0.0787	0.0729	0.0892	0.0361	0.0831	0	0	0	0	0	0		-24.8	0.1323	0.104	0.102	0.0919	0.1313	0.1055	0
-24.6	-0.0753	-0.1168	-0.0300999	-0.1156	-0.0591	-0.0292	0	0	0	0	0	0		-24.7	0.0619	0.0318	0.011	0.0631	-0.0147	0.0841	0	0	0	0	0	0		-24.7	0.0398	0.0775	0.0723	0.0888	0.0374	0.0871	0	0	0	0	0	0		-24.7	0.125	0.1047	0.0973	0.0872001	0.1254	0.102	0
-24.5	-0.0742	-0.1112	-0.0231	-0.1106	-0.0544	-0.0254001	0	0	0	0	0	0		-24.6	0.0627	0.0292	0.0145	0.0667	-0.0169	0.0856	0	0	0	0	0	0		-24.6	0.0392	0.075	0.073	0.0889	0.0386	0.0886	0	0	0	0	0	0		-24.6	0.1276	0.109	0.0986	0.0946	0.1295	0.1023	0
-24.4	-0.0767	-0.1133	-0.0216001	-0.1124	-0.0501	-0.0284	0	0	0	0	0	0		-24.5	0.0659	0.0285	0.0139	0.0649	-0.0141	0.0837	0	0	0	0	0	0		-24.5	0.0361	0.0717	0.0749	0.0874	0.0359	0.0874	0	0	0	0	0	0		-24.5	0.128	0.1101	0.1033	0.0988	0.1327	0.1039	0
-24.3	-0.0797	-0.1171	-0.0237	-0.1149	-0.0516	-0.0322	0	0	0	0	0	0		-24.4	0.0647	0.0296	0.0127	0.0582	-0.0149	0.0795	0	0	0	0	0	0		-24.4	0.0367	0.0703	0.0743	0.0839	0.033	0.0841	0	0	0	0	0	0		-24.4	0.125	0.1099	0.1013	0.0988	0.1319	0.1005	0
-24.2	-0.0819	-0.1172	-0.0278999	-0.1177	-0.0537	-0.0343	0	0	0	0	0	0		-24.3	0.0592	0.0244	0.0121	0.0524	-0.0138	0.0716	0	0	0	0	0	0		-24.3	0.0401	0.0699	0.0719	0.0827	0.03	0.0864	0	0	0	0	0	0		-24.3	0.1287	0.1143	0.0981	0.0987	0.1309	0.0988	0
-24.1	-0.0795	-0.1155	-0.0262	-0.1142	-0.0505	-0.0280001	0	0	0	0	0	0		-24.2	0.0556	0.0234	0.0107	0.0528	-0.0132	0.0665	0	0	0	0	0	0		-24.2	0.0375	0.0673	0.0684	0.0822	0.0264	0.0862	0	0	0	0	0	0		-24.2	0.1271	0.108	0.0942	0.0959	0.1282	0.0971	0
-24	-0.0813	-0.1185	-0.034	-0.1151	-0.0512	-0.0289	0	0	0	0	0	0		-24.1	0.0529	0.0252	0.0087	0.0531	-0.0115001	0.0665999	0	0	0	0	0	0		-24.1	0.0363999	0.0732999	0.0717	0.0869999	0.0242999	0.0846999	0	0	0	0	0	0		-24.1	0.1267	0.1081	0.0957	0.0959	0.1284	0.1011	0
-23.9	-0.081	-0.1143	-0.0338999	-0.1151	-0.0476	-0.0265	0	0	0	0	0	0		-24	0.0541	0.0277	0.00499998	0.0496	-0.00900001	0.0635	0	0	0	0	0	0		-24	0.0359	0.0722	0.0687	0.0837	0.0253	0.0811	0	0	0	0	0	0		-24	0.1257	0.1084	0.0934	0.0962	0.1307	0.0985	0
-23.8	-0.082	-0.1132	-0.0293	-0.1142	-0.0415	-0.0284	0	0	0	0	0	0		-23.9	0.0549	0.0292	0.00149998	0.0455	-0.00959998	0.0601	0	0	0	0	0	0		-23.9	0.0316	0.0686	0.0655	0.0797	0.0231	0.0759	0	0	0	0	0	0		-23.9	0.1232	0.108	0.0938	0.0961	0.1306	0.1006	0
-23.7	-0.0817	-0.113	-0.0282	-0.1123	-0.0423	-0.0304	0	0	0	0	0	0		-23.8	0.0516	0.0278	0.000199997	0.0419	-0.0143	0.0529	0	0	0	0	0	0		-23.8	0.032	0.0644	0.0676	0.0795	0.0231	0.074	0	0	0	0	0	0		-23.8	0.1218	0.1086	0.0949	0.0981	0.1326	0.0968	0
-23.6	-0.0856	-0.1122	-0.029	-0.1128	-0.0451	-0.0317	0	0	0	0	0	0		-23.7	0.0538	0.0264	0.0014	0.0427	-0.00750003	0.0531	0	0	0	0	0	0		-23.7	0.0324	0.0625	0.0662	0.0797	0.0219	0.0723	0	0	0	0	0	0		-23.7	0.1267	0.1125	0.0968	0.1003	0.1363	0.101	0
-23.5	-0.0861	-0.1134	-0.0325	-0.1153	-0.0444	-0.034	0	0	0	0	0	0		-23.6	0.0524	0.0268	0.0015	0.0419	-0.0113001	0.0556999	0	0	0	0	0	0		-23.6	0.0339	0.0601	0.0661	0.0795	0.0198	0.073	0	0	0	0	0	0		-23.6	0.1245	0.11	0.0975	0.0968	0.1339	0.1026	0
-23.4	-0.0888	-0.1125	-0.0351	-0.1162	-0.0454	-0.0382	0	0	0	0	0	0		-23.5	0.0563	0.0298	0.000700004	0.0416	-0.0129	0.0568	0	0	0	0	0	0		-23.5	0.0374	0.0585	0.0672001	0.0819	0.0187	0.0702	0	0	0	0	0	0		-23.5	0.1214	0.1092	0.0926	0.0943	0.1241	0.0957001	0
-23.3	-0.0934	-0.11	-0.0331	-0.112	-0.0424	-0.0373	0	0	0	0	0	0		-23.4	0.0558	0.0294	-0.00160003	0.0417	-0.0129	0.0579	0	0	0	0	0	0		-23.4	0.0352999	0.0618999	0.0676	0.0842	0.0207	0.0768999	0	0	0	0	0	0		-23.4	0.1212	0.109	0.0905	0.0949	0.1273	0.0949	0
-23.2	-0.0939	-0.111	-0.0351	-0.1132	-0.0452	-0.0395	0	0	0	0	0	0		-23.3	0.0518	0.0273	-0.0069	0.0378	-0.0166	0.0546	0	0	0	0	0	0		-23.3	0.0342	0.0662	0.068	0.0823	0.0202	0.0772	0	0	0	0	0	0		-23.3	0.1255	0.1128	0.0885	0.0935	0.127	0.0941	0
-23.1	-0.0973	-0.1128	-0.0366999	-0.1145	-0.045	-0.0408	0	0	0	0	0	0		-23.2	0.0513	0.0263	-0.0101	0.0365	-0.0175	0.0521	0	0	0	0	0	0		-23.2	0.0342999	0.0694999	0.0709	0.0835999	0.0212999	0.0773999	0	0	0	0	0	0		-23.2	0.129	0.1155	0.0873	0.0954	0.1276	0.0956	0
-23	-0.0969	-0.1066	-0.0336	-0.1085	-0.0375	-0.0378001	0	0	0	0	0	0		-23.1	0.0554	0.0276	-0.0132	0.0391	-0.0165	0.0517	0	0	0	0	0	0		-23.1	0.0303001	0.0663001	0.0653	0.0810001	0.0199001	0.0737001	0	0	0	0	0	0		-23.1	0.12	0.1119	0.0839	0.0952001	0.1229	0.0930001	0
-22.9	-0.0973	-0.1103	-0.0363	-0.107	-0.0409	-0.0406	0	0	0	0	0	0		-23	0.0548	0.0286	-0.0126	0.0393	-0.0167	0.0485	0	0	0	0	0	0		-23	0.0305	0.0662	0.0654	0.0843	0.0211	0.0761	0	0	0	0	0	0		-23	0.1186	0.1079	0.0839	0.0919	0.1201	0.0929	0
-22.8	-0.0995	-0.113	-0.0362999	-0.1068	-0.0404999	-0.0422	0	0	0	0	0	0		-22.9	0.0575	0.0269	-0.0129	0.0379	-0.0177	0.046	0	0	0	0	0	0		-22.9	0.0284	0.0652	0.0603	0.0831	0.0175	0.0747	0	0	0	0	0	0		-22.9	0.1151	0.1015	0.0819999	0.0876	0.1177	0.0927	0
-22.7	-0.1004	-0.1086	-0.0338999	-0.1045	-0.0365	-0.0426	0	0	0	0	0	0		-22.8	0.0564	0.0258	-0.0081	0.035	-0.0198	0.0464	0	0	0	0	0	0		-22.8	0.0277	0.0609	0.0583	0.0788	0.0148	0.0698	0	0	0	0	0	0		-22.8	0.1044	0.0978001	0.0765	0.0827	0.1094	0.0883001	0
-22.6	-0.0972	-0.1076	-0.0308999	-0.1041	-0.0355	-0.0414	0	0	0	0	0	0		-22.7	0.0571	0.0297	-0.00489999	0.0362	-0.0152	0.048	0	0	0	0	0	0		-22.7	0.029	0.0607	0.0584	0.0795	0.0162	0.0666	0	0	0	0	0	0		-22.7	0.1049	0.0979	0.0787	0.0821	0.1088	0.0899	0
-22.5	-0.0982	-0.1055	-0.0276001	-0.1055	-0.031	-0.0416	0	0	0	0	0	0		-22.6	0.0581	0.0285	-0.00469999	0.0357	-0.0142	0.0467	0	0	0	0	0	0		-22.6	0.0329999	0.0615999	0.0616	0.0798999	0.0222999	0.0688999	0	0	0	0	0	0		-22.6	0.1066	0.0971	0.0819	0.0835	0.1114	0.0915	0
-22.4	-0.1094	-0.1101	-0.0341001	-0.1109	-0.035	-0.0506	0	0	0	0	0	0		-22.5	0.0546	0.0245	-0.00299997	0.0346	-0.0124	0.0475	0	0	0	0	0	0		-22.5	0.0323	0.0601	0.0556	0.0779	0.021	0.07	0	0	0	0	0	0		-22.5	0.1043	0.0953	0.0781	0.0811	0.1071	0.0866001	0
-22.3	-0.1175	-0.1115	-0.0397	-0.113	-0.0373	-0.0584	0	0	0	0	0	0		-22.4	0.0531	0.0292	-0.00760001	0.0316	-0.0101	0.0472	0	0	0	0	0	0		-22.4	0.0387	0.0666	0.0576999	0.0814	0.0254	0.0709	0	0	0	0	0	0		-22.4	0.1064	0.0947	0.0774999	0.0824	0.108	0.0879	0
-22.2	-0.1223	-0.1132	-0.0405999	-0.1137	-0.0369	-0.0618	0	0	0	0	0	0		-22.3	0.052	0.0271	-0.0063	0.0307	-0.012	0.0482	0	0	0	0	0	0		-22.3	0.0384001	0.0641001	0.055	0.0761	0.0229	0.0711001	0	0	0	0	0	0		-22.3	0.1023	0.0888001	0.0792	0.0802	0.1028	0.0853001	0
-22.1	-0.1194	-0.1068	-0.0394	-0.1163	-0.0369	-0.0585001	0	0	0	0	0	0		-22.2	0.051	0.0214	-0.00159999	0.0274	-0.0141	0.0484	0	0	0	0	0	0		-22.2	0.0290001	0.0578001	0.0508	0.0716001	0.0162001	0.0696001	0	0	0	0	0	0		-22.2	0.1014	0.0870999	0.0851	0.0780999	0.1077	0.0890999	0
-22	-0.1222	-0.1047	-0.0375	-0.1171	-0.0379	-0.0572	0	0	0	0	0	0		-22.1	0.0581999	0.0249999	0.0106	0.0307999	-0.00790016	0.0521998	0	0	0	0	0	0		-22.1	0.0266	0.0584	0.0449	0.0703	0.0183	0.0650001	0	0	0	0	0	0		-22.1	0.0958	0.0848	0.0852	0.0812	0.1054	0.0873001	0
-21.9	-0.1218	-0.1016	-0.0343002	-0.1149	-0.0364001	-0.0576	0	0	0	0	0	0		-22	0.0574	0.0217	0.00609992	0.0301	-0.00569995	0.0485001	0	0	0	0	0	0		-22	0.03	0.0538	0.0429	0.0691	0.0123	0.0604	0	0	0	0	0	0		-22	0.0921	0.0811	0.0834	0.0806	0.1036	0.0843	0
-21.8	-0.1267	-0.1048	-0.0420001	-0.1206	-0.0396001	-0.0604	0	0	0	0	0	0		-21.9	0.0538001	0.0214001	-0.000200027	0.0229	-0.00769992	0.0430001	0	0	0	0	0	0		-21.9	0.0282	0.0546	0.0436001	0.0674	0.0122	0.06	0	0	0	0	0	0		-21.9	0.0897	0.0784	0.0859	0.0809	0.1003	0.0845	0
-21.7	-0.1332	-0.1092	-0.0453	-0.1185	-0.0456	-0.0684	0	0	0	0	0	0		-21.8	0.0523	0.0264	-0.000800003	0.019	-0.00599997	0.0402	0	0	0	0	0	0		-21.8	0.0293999	0.0541999	0.0493	0.0683	0.0162	0.0661999	0	0	0	0	0	0		-21.8	0.0865	0.0771	0.0936	0.0794	0.1021	0.0856	0
-21.6	-0.1305	-0.1113	-0.0474	-0.1124	-0.039	-0.0658	0	0	0	0	0	0		-21.7	0.0563	0.0275	-0.0002	0.0196	-0.000900015	0.0394	0	0	0	0	0	0		-21.7	0.0302999	0.0544999	0.0547	0.0748999	0.0200999	0.0724999	0	0	0	0	0	0		-21.7	0.0868	0.0773	0.0957	0.0798	0.1028	0.0899	0
-21.5	-0.1314	-0.11	-0.0440999	-0.1109	-0.039	-0.0709	0	0	0	0	0	0		-21.6	0.0624999	0.0302999	0.000200003	0.0205999	0.00699985	0.0387999	0	0	0	0	0	0		-21.6	0.0363	0.0561	0.051	0.0709	0.0257	0.0697999	0	0	0	0	0	0		-21.6	0.0836	0.074	0.0953	0.0779	0.0982001	0.0877001	0
-21.4	-0.1327	-0.1094	-0.0410998	-0.1057	-0.0386999	-0.0673	0	0	0	0	0	0		-21.5	0.0678	0.0244	0.00449998	0.0187	0.00429998	0.0344	0	0	0	0	0	0		-21.5	0.0412	0.0576	0.0531001	0.0742	0.0277	0.0729999	0	0	0	0	0	0		-21.5	0.0886	0.073	0.0965001	0.0753	0.0961	0.0949	0
-21.3	-0.1244	-0.1047	-0.0363	-0.098	-0.0344	-0.0634	0	0	0	0	0	0		-21.4	0.0638	0.0163	0.00170005	0.0164	0.00410002	0.0308	0	0	0	0	0	0		-21.4	0.0473999	0.0598999	0.0724	0.0836	0.0338	0.0815999	0	0	0	0	0	0		-21.4	0.0916999	0.0768999	0.1005	0.0814	0.1041	0.107	0
-21.2	-0.1262	-0.1041	-0.033	-0.1028	-0.0243	-0.0629	0	0	0	0	0	0		-21.3	0.0655999	0.0135999	0.00610001	0.012	0.00499995	0.0293999	0	0	0	0	0	0		-21.3	0.0598	0.0558	0.0855	0.0813	0.0343	0.0829	0	0	0	0	0	0		-21.3	0.09	0.0719	0.1132	0.0866	0.1055	0.1219	0
-21.1	-0.126	-0.1081	-0.0319002	-0.1083	-0.0092	-0.0736001	0	0	0	0	0	0		-21.2	0.0729999	0.0207999	0.0082	0.0156999	0.0120999	0.0342999	0	0	0	0	0	0		-21.2	0.0725999	0.0593999	0.0985	0.0827999	0.0343999	0.0850999	0	0	0	0	0	0		-21.2	0.0961001	0.0830001	0.1239	0.0814001	0.101	0.1342	0
-21	-0.1416	-0.1231	-0.0465003	-0.1311	-0.0189	-0.0984998	0	0	0	0	0	0		-21.1	0.0759999	0.0244999	0.0105	0.0169999	0.0193999	0.0377999	0	0	0	0	0	0		-21.1	0.0738001	0.0499001	0.0915	0.0907001	0.0382001	0.0798002	0	0	0	0	0	0		-21.1	0.1097	0.1019	0.1374	0.0847999	0.1152	0.1523	0
-20.9	-0.1599	-0.1398	-0.0612003	-0.1581	-0.0328001	-0.1271	0	0	0	0	0	0		-21	0.0666	0.0222	0.0197001	0.0162	0.0296	0.0348	0	0	0	0	0	0		-21	0.0923	0.0487	0.0829001	0.0911	0.0536	0.0939	0	0	0	0	0	0		-21	0.1146	0.0992	0.1463	0.0944	0.1272	0.1587	0
-20.8	-0.1732	-0.1485	-0.0716999	-0.1679	-0.0494999	-0.1535	0	0	0	0	0	0		-20.9	0.0661999	0.0248999	0.0284001	0.0244	0.0471999	0.0377999	0	0	0	0	0	0		-20.9	0.1107	0.0621999	0.0884999	0.0873	0.0684	0.1182	0	0	0	0	0	0		-20.9	0.1163	0.0918001	0.1381	0.106	0.1263	0.1515	0
-20.7	-0.1686	-0.1462	-0.083	-0.1476	-0.0516	-0.1537	0	0	0	0	0	0		-20.8	0.0551999	0.0212999	0.034	0.0284	0.0446999	0.0482999	0	0	0	0	0	0		-20.8	0.1198	0.0772001	0.0823	0.0835	0.0808	0.1125	0	0	0	0	0	0		-20.8	0.118	0.0876001	0.1277	0.1191	0.1191	0.1394	0
-20.6	-0.1734	-0.1627	-0.0917997	-0.1427	-0.0526	-0.142	0	0	0	0	0	0		-20.7	0.0478001	0.0159001	0.027	0.0340001	0.0374001	0.0440001	0	0	0	0	0	0		-20.7	0.1313	0.0957999	0.0805	0.0845999	0.0953999	0.1099	0	0	0	0	0	0		-20.7	0.1265	0.0859	0.1266	0.1168	0.1153	0.1298	0
-20.5	-0.1637	-0.1434	-0.0809998	-0.1172	-0.0321	-0.1101	0	0	0	0	0	0		-20.6	0.0501999	0.0206999	0.0253	0.0415999	0.0305998	0.0419998	0	0	0	0	0	0		-20.6	0.1189	0.1015	0.0638	0.0733001	0.0863001	0.0961003	0	0	0	0	0	0		-20.6	0.1073	0.0683003	0.1074	0.0983003	0.0949006	0.114501	0
-20.4	-0.1645	-0.1367	-0.0739995	-0.0993997	-0.0328997	-0.0887	0	0	0	0	0	0		-20.5	0.0584	0.0264	0.0239	0.0404	0.0242999	0.0455999	0	0	0	0	0	0		-20.5	0.1013	0.0993	0.0501999	0.0612	0.071	0.0882001	0	0	0	0	0	0		-20.5	0.0823	0.0454	0.0781997	0.0696	0.0678004	0.0902004	0
-20.3	-0.1709	-0.126	-0.0638999	-0.0805999	-0.0230999	-0.0801	0	0	0	0	0	0		-20.4	0.0536001	0.0199001	0.0128	0.0346	0.0135001	0.0453001	0	0	0	0	0	0		-20.4	0.0923001	0.0975001	0.0362999	0.0483	0.0582	0.0866001	0	0	0	0	0	0		-20.4	0.0523003	0.0316003	0.0614995	0.05	0.0533003	0.0756003	0
-20.2	-0.1703	-0.1178	-0.0604	-0.0872	-0.0075	-0.0782	0	0	0	0	0	0		-20.3	0.0598	0.0154	0.0023	0.023	0.0137	0.0487	0	0	0	0	0	0		-20.3	0.0865001	0.0911001	0.0321	0.0424	0.0443	0.0845001	0	0	0	0	0	0		-20.3	0.0177005	0.00410049	0.0373	0.0213	0.0285005	0.0454005	0
-20.1	-0.1682	-0.1043	-0.0551001	-0.0797	-0.0089	-0.0674001	0	0	0	0	0	0		-20.2	0.0557	0.00319997	-0.0178	0.0263	0.0153	0.0445	0	0	0	0	0	0		-20.2	0.0557005	0.0621005	0.0064	0.00970053	0.0164005	0.0515005	0	0	0	0	0	0		-20.2	-0.00419967	-0.0121997	0.0257	0.00390033	0.00540033	0.0287003	0
-20	-0.161	-0.1069	-0.0672998	-0.0908	-0.0076	-0.0745999	0	0	0	0	0	0		-20.1	0.0618001	-0.00619991	-0.0298	0.0117001	-0.00299982	0.0360002	0	0	0	0	0	0		-20.1	0.0158008	0.0198008	-0.0219	-0.0307992	-0.0304992	0.0106015	0	0	0	0	0	0		-20.1	-0.00679998	-0.0161	0.0253	0.00160002	0.00150005	0.0245	0
-19.9	-0.1632	-0.1101	-0.0582991	-0.0892995	-0.0133995	-0.0814	0	0	0	0	0	0		-20	0.0399	-0.00930001	-0.0265998	0.00229999	0.00970004	0.0281	0	0	0	0	0	0		-20	-0.0152	-0.0265	-0.0461997	-0.0607	-0.0727	-0.0238994	0	0	0	0	0	0		-20	0.0064	-0.005	0.0429003	0.0241	0.0133998	0.0410998	0
-19.8	-0.1579	-0.0851	-0.0264999	-0.0601999	0.00130009	-0.0761	0	0	0	0	0	0		-19.9	0.0261998	0.00649983	-0.017	0.0109	0.0211998	0.0365998	0	0	0	0	0	0		-19.9	0.00109969	-0.0170003	-0.0213996	-0.0496	-0.0574	-0.00790031	0	0	0	0	0	0		-19.9	0.0206997	0.00659969	0.0608004	0.0364	0.0284997	0.0542997	0
-19.7	-0.1829	-0.0773	-0.00159998	-0.0572	0.0131	-0.0806	0	0	0	0	0	0		-19.8	0.00979997	0.0145	-0.0162	0.0137	0.0176	0.0368	0	0	0	0	0	0		-19.8	0.0243996	-0.00120042	0.0037	-0.0335	-0.0355	0.0113996	0	0	0	0	0	0		-19.8	0.0411996	0.0286996	0.0836	0.058	0.0495996	0.0676996	0
-19.6	-0.1908	-0.0738	0.0152001	-0.0931	0.0204	-0.0772	0	0	0	0	0	0		-19.7	0.00519994	0.0259999	-0.0105	0.0304999	0.0195999	0.0446999	0	0	0	0	0	0		-19.7	0.0576994	0.0310994	0.0313	-0.00480063	-0.00510063	0.0421994	0	0	0	0	0	0		-19.7	0.0548998	0.0318998	0.0855	0.0679998	0.0581998	0.0679998	0
-19.5	-0.1919	-0.0642	0.0203998	-0.0986	0.0261	-0.0763001	0	0	0	0	0	0		-19.6	0.00599992	0.0399999	-0.000100007	0.0396999	0.0211998	0.0535998	0	0	0	0	0	0		-19.6	0.0762995	0.0555995	0.0434	0.0128995	0.0103995	0.0585991	0	0	0	0	0	0		-19.6	0.0547	0.022	0.0721	0.0688	0.0568999	0.0484999	0
-19.4	-0.2096	-0.0654	0.0178997	-0.1135	0.0155998	-0.0847	0	0	0	0	0	0		-19.5	0.0049	0.0495	0.00779983	0.0468	0.0230999	0.0628999	0	0	0	0	0	0		-19.5	0.0863	0.073	0.0416002	0.0166	0.0221	0.0700997	0	0	0	0	0	0		-19.5	0.0601	0.0271	0.0647003	0.0747	0.0581998	0.0439998	0
-19.3	-0.194	-0.0482	0.00609967	-0.12	0.0130997	-0.0848	0	0	0	0	0	0		-19.4	0.0170002	0.0551002	0.00719975	0.053	0.0155002	0.0546002	0	0	0	0	0	0		-19.4	0.0810998	0.0822998	0.0294	0.0301	0.0162	0.0692998	0	0	0	0	0	0		-19.4	0.0587997	0.0391997	0.0613001	0.0784	0.0555997	0.0373997	0
-19.2	-0.1949	-0.0832	-0.0267002	-0.1397	-0.0018	-0.0813	0	0	0	0	0	0		-19.3	0.0160003	0.0523003	0.0074	0.0424	0.00200025	0.0449003	0	0	0	0	0	0		-19.3	0.0608	0.0793	0.0083	0.0288	-0.0033	0.0519	0	0	0	0	0	0		-19.3	0.0442999	0.0380999	0.0593	0.0586	0.0580999	0.0346999	0
-19.1	-0.1874	-0.0742	-0.0460003	-0.1401	0.003	-0.0819998	0	0	0	0	0	0		-19.2	0.0262002	0.0527002	0.0121	0.0248002	-0.00779982	0.0459002	0	0	0	0	0	0		-19.2	0.0411998	0.0694998	0.0105	0.0245998	-0.0190002	0.0454998	0	0	0	0	0	0		-19.2	0.0208	0.0406	0.054	0.0436	0.044	0.0254	0
-19	-0.1848	-0.0867	-0.0693002	-0.1414	0.00570001	-0.0800997	0	0	0	0	0	0		-19.1	0.0352003	0.0359003	-0.0031	-0.0032997	-0.0216994	0.0322006	0	0	0	0	0	0		-19.1	0.0270998	0.0578998	0.0111	0.0290998	-0.0202002	0.0476996	0	0	0	0	0	0		-19.1	-0.00609989	0.0312001	0.0434	0.0273001	0.0307002	0.00750023	0
-18.9	-0.1855	-0.0957	-0.0926	-0.1358	-0.00530003	-0.0714	0	0	0	0	0	0		-19	0.0362	0.0102	-0.0260002	-0.0241	-0.0387997	0.00770033	0	0	0	0	0	0		-19	0.03	0.0518	0.0201004	0.0467	-0.0163	0.0459997	0	0	0	0	0	0		-19	-0.000300003	0.0441	0.0684002	0.0408	0.0404997	0.0282997	0
-18.8	-0.1709	-0.0973	-0.1031	-0.1225	-0.0113998	-0.0556	0	0	0	0	0	0		-18.9	0.0477002	0.00420017	-0.0301002	-0.0481	-0.0466998	0.00300017	0	0	0	0	0	0		-18.9	0.0393996	0.0395996	0.0377002	0.0737	0.01	0.0691996	0	0	0	0	0	0		-18.9	-0.0037002	0.0512998	0.0740007	0.0582	0.0538998	0.0412998	0
-18.7	-0.1618	-0.0871	-0.0972	-0.1029	-0.0131	-0.0589	0	0	0	0	0	0		-18.8	0.0384002	-0.00799984	-0.0344	-0.0721	-0.0446998	-0.00409984	0	0	0	0	0	0		-18.8	0.0558998	0.0407998	0.0539	0.0673	0.0306	0.0834998	0	0	0	0	0	0		-18.8	0.0277993	0.0901993	0.1082	0.0985	0.0964993	0.0833993	0
-18.6	-0.1815	-0.0873	-0.0947995	-0.1053	-0.0172	-0.0665	0	0	0	0	0	0		-18.7	0.0263	-0.0126	-0.0297	-0.0766	-0.0559	-0.0185	0	0	0	0	0	0		-18.7	0.0797998	0.0556998	0.0649	0.0704998	0.0605998	0.1025	0	0	0	0	0	0		-18.7	0.0708992	0.127399	0.1576	0.125599	0.139599	0.130199	0
-18.5	-0.167	-0.0529	-0.0603	-0.0991	0.0101	-0.0431005	0	0	0	0	0	0		-18.6	0.0196	-0.00969996	-0.0341	-0.0782	-0.0618999	-0.0184999	0	0	0	0	0	0		-18.6	0.142599	0.118099	0.109	0.112099	0.105899	0.148298	0	0	0	0	0	0		-18.6	0.124399	0.169999	0.2042	0.179199	0.181698	0.171598	0
-18.4	-0.1419	-0.0566	-0.0610011	-0.109601	0.0111994	-0.052	0	0	0	0	0	0		-18.5	-0.00200001	-0.0317	-0.0410999	-0.0548	-0.0549001	-0.0200001	0	0	0	0	0	0		-18.5	0.1582	0.1712	0.140901	0.1637	0.1365	0.172999	0	0	0	0	0	0		-18.5	0.1484	0.1818	0.205	0.1852	0.1798	0.1604	0
-18.3	-0.1565	-0.0795	-0.0868002	-0.1182	-0.0143002	-0.0717	0	0	0	0	0	0		-18.4	0.00519994	0.00109994	-0.0535	-0.0558	-0.0588001	-0.0176001	0	0	0	0	0	0		-18.4	0.215599	0.201999	0.1908	0.2219	0.1882	0.238799	0	0	0	0	0	0		-18.4	0.1354	0.1658	0.1857	0.1693	0.17	0.1479	0
-18.2	-0.201	-0.0862	-0.0985	-0.1425	-0.0334	-0.0758	0	0	0	0	0	0		-18.3	0.00259999	-0.021	-0.0331	-0.0508	-0.0342	-0.0215	0	0	0	0	0	0		-18.3	0.2276	0.2118	0.2174	0.2389	0.1668	0.2253	0	0	0	0	0	0		-18.3	0.1311	0.159	0.1539	0.1628	0.1482	0.1355	0
-18.1	-0.2061	-0.0803	-0.0981991	-0.1494	-0.0319	-0.0719	0	0	0	0	0	0		-18.2	0.000199971	-0.0161	-0.0245	-0.0514	-0.0396	-0.0156	0	0	0	0	0	0		-18.2	0.1916	0.1769	0.1868	0.1848	0.1253	0.2311	0	0	0	0	0	0		-18.2	0.0849007	0.107101	0.1453	0.118901	0.107401	0.0838007	0
-18	-0.1406	-0.0277	-0.0615993	-0.1067	0.0218	-0.00460088	0	0	0	0	0	0		-18.1	0.00279995	0.0209	-0.0199	-0.0469	-0.0366001	-0.00630009	0	0	0	0	0	0		-18.1	0.0935016	0.101602	0.0851	0.0989016	0.0432016	0.132403	0	0	0	0	0	0		-18.1	0.0370004	0.1125	0.1118	0.0774004	0.0790008	0.0685008	0
-17.9	-0.1153	0.00760001	-0.0322001	-0.0725	0.0474	0.0375	0	0	0	0	0	0		-18	0.00909999	0.047	-0.0242999	-0.0472	-0.0363001	-0.00220005	0	0	0	0	0	0		-18	0.0453	0.0679	0.0357001	0.0567	-0.0119	0.0939008	0	0	0	0	0	0		-18	0.0431	0.1087	0.1119	0.1002	0.0958001	0.0806001	0
-17.8	-0.1238	0.0143	-0.0333003	-0.0654003	0.0377997	0.0404	0	0	0	0	0	0		-17.9	0.0144999	0.0595999	-0.0243999	-0.0458	-0.0342001	-0.00880006	0	0	0	0	0	0		-17.9	0.0583999	0.0844999	0.0423998	0.0877	0.0243	0.0851999	0	0	0	0	0	0		-17.9	0.0460004	0.0783004	0.0923999	0.0849	0.0948004	0.0851004	0
-17.7	-0.121	0.0032	-0.0451004	-0.0779	0.0216	0.0238	0	0	0	0	0	0		-17.8	0.0170999	0.0521999	-0.026	-0.0423	-0.0361001	-0.0074001	0	0	0	0	0	0		-17.8	0.0840002	0.1132	0.0688	0.082	0.0165	0.0619002	0	0	0	0	0	0		-17.8	0.0454001	0.0804001	0.0784	0.0948	0.1121	0.0822001	0
-17.6	-0.1296	-0.014	-0.0639005	-0.0966	0.0023	-0.00169955	0	0	0	0	0	0		-17.7	0.0228001	0.0229001	-0.0243	-0.0562999	-0.0278999	-0.0113999	0	0	0	0	0	0		-17.7	0.0865002	0.1329	0.0919	0.1033	0.0248002	0.0793002	0	0	0	0	0	0		-17.7	0.0553008	0.0721008	0.0473	0.0751008	0.0722008	0.0499008	0
-17.5	-0.1483	-0.0402	-0.0766004	-0.1197	-0.0289	-0.0301995	0	0	0	0	0	0		-17.6	0.0180001	0.00110011	-0.0317	-0.0567999	-0.0312998	-0.0167998	0	0	0	0	0	0		-17.6	0.0957003	0.1165	0.1072	0.1173	0.0541003	0.0701005	0	0	0	0	0	0		-17.6	0.0573006	0.0496006	0.018	0.0579006	0.0677012	0.00990116	0
-17.4	-0.1419	-0.0676	-0.0990999	-0.1264	-0.0492	-0.0438	0	0	0	0	0	0		-17.5	0.000499995	-0.00290001	-0.0430001	-0.0682	-0.0314999	-0.0233999	0	0	0	0	0	0		-17.5	0.0937	0.058	0.0786999	0.1015	0.059	0.0781004	0	0	0	0	0	0		-17.5	0.0723	0.0411	0.0341004	0.0461	0.0697001	-0.0150999	0
-17.3	-0.1444	-0.0645	-0.0892995	-0.1291	-0.0498995	-0.0439	0	0	0	0	0	0		-17.4	-0.0137999	-0.00929992	-0.0509	-0.0742	-0.0257999	-0.0300999	0	0	0	0	0	0		-17.4	0.0743001	0.0131001	0.0582002	0.083	0.0784	0.0579001	0	0	0	0	0	0		-17.4	0.1006	0.0664996	0.0636006	0.04	0.0745996	-0.0133004	0
-17.2	-0.1171	-0.0343	-0.0507994	-0.1159	-0.0272	-0.0218	0	0	0	0	0	0		-17.3	-0.0149	-0.00839999	-0.0304	-0.0748	-0.0289	-0.0342	0	0	0	0	0	0		-17.3	0.0847998	-0.0246002	0.0425	0.0571	0.0862	0.0749998	0	0	0	0	0	0		-17.3	0.118399	0.0777994	0.1099	0.04	0.0817994	0.00389941	0
-17.1	-0.0757	-0.0146	-0.0248993	-0.1047	-0.0338	-0.0117006	0	0	0	0	0	0		-17.2	-0.00800002	0.00319998	-0.0315	-0.0563	-0.0276	-0.0266	0	0	0	0	0	0		-17.2	0.0852995	-0.0184005	0.0485	0.0488995	0.0905995	0.0879995	0	0	0	0	0	0		-17.2	0.124799	0.0695994	0.1196	0.0557994	0.0809994	0.0206994	0
-17	-0.0531	0.0164	0.0107006	-0.0607	-0.025	0.0144993	0	0	0	0	0	0		-17.1	-0.00290017	0.0148998	-0.0249	-0.0637002	-0.0329003	-0.0302003	0	0	0	0	0	0		-17.1	0.0743997	-0.00900032	0.0472	0.0427997	0.0851997	0.0847994	0	0	0	0	0	0		-17.1	0.1261	0.0751995	0.1306	0.0580995	0.0693991	0.0425991	0
-16.9	-0.0365	0.024	0.0362014	-0.0205993	-0.0123993	-0.0036	0	0	0	0	0	0		-17	-0.00360001	0.0305	-0.0182997	-0.0818	-0.0457001	-0.0251001	0	0	0	0	0	0		-17	0.0676	0.0085	0.0656001	0.0468	0.0746	0.0744998	0	0	0	0	0	0		-17	0.1249	0.0873	0.1177	0.0643	0.0702997	0.0628997	0
-16.8	0.0251	0.0554	0.0788003	0.0142003	0.0155003	0.0295	0	0	0	0	0	0		-16.9	-3.24842e-07	0.0537997	0.00710003	-0.0557	-0.0358003	-0.00630032	0	0	0	0	0	0		-16.9	0.0732999	0.0424999	0.0681997	0.0663	0.0501	0.0743999	0	0	0	0	0	0		-16.9	0.1215	0.0868002	0.0953996	0.0564	0.0610002	0.0806002	0
-16.7	0.05	0.0611	0.0997998	0.0315	0.0307	0.0468	0	0	0	0	0	0		-16.8	-0.00560003	0.0606	0.0118	-0.0658	-0.0307	-0.00490003	0	0	0	0	0	0		-16.8	0.0689003	0.0662003	0.0756	0.0821	0.000899993	0.0545003	0	0	0	0	0	0		-16.8	0.0803004	0.0550004	0.0431	0.0729	0.0458004	0.0855004	0
-16.6	0.0429	0.0635	0.0957992	0.0237	0.0334	0.0459002	0	0	0	0	0	0		-16.7	-0.00190021	0.0825998	0.0286	-0.0564002	-0.0162002	0.00719979	0	0	0	0	0	0		-16.7	0.0597004	0.0747004	0.0857	0.0856004	-0.0435996	0.0274004	0	0	0	0	0	0		-16.7	0.0667006	0.0325006	-0.0026	0.0715006	0.0171006	0.0773006	0
-16.5	0.000599997	0.0223	0.0474991	-0.0151	0.0307	0.0298008	0	0	0	0	0	0		-16.6	-0.0307996	0.0522004	0.0109	-0.0673996	-0.0376993	-0.0123993	0	0	0	0	0	0		-16.6	0.0598002	0.0600002	0.0944	0.0888002	-0.0659998	0.0243005	0	0	0	0	0	0		-16.6	0.0479002	0.0336002	-0.0227	0.0709002	0.0223004	0.0933004	0
-16.4	-0.0478	-0.0198	0.0015991	-0.0603005	0.0385995	0.0124	0	0	0	0	0	0		-16.5	-0.0143	0.0537	0.0247995	-0.0155	-0.00100045	0.0167996	0	0	0	0	0	0		-16.5	0.0573	0.0449	0.102301	0.1068	-0.0712	0.032	0	0	0	0	0	0		-16.5	0.0207	0.0462	-0.0169998	0.0672	0.0454999	0.0948999	0
-16.3	-0.0714	-0.0335	-0.0278006	-0.0806006	0.0431994	0.0366	0	0	0	0	0	0		-16.4	-0.0526995	0.00740053	0.000299964	-0.0367	-0.0186995	-0.0106995	0	0	0	0	0	0		-16.4	0.0663994	0.0456994	0.1103	0.1082	-0.0594	0.0576994	0	0	0	0	0	0		-16.4	0.0038998	0.0600998	-0.00139981	0.0535	0.0394998	0.0929998	0
-16.2	-0.1027	-0.0815	-0.0586001	-0.1102	0.0318	0.0279	0	0	0	0	0	0		-16.3	-0.0509	-0.0288	0.000900006	-0.0208	-0.00509996	-0.0159	0	0	0	0	0	0		-16.3	0.0318998	0.0231998	0.0832	0.0934	-0.0491	0.0534998	0	0	0	0	0	0		-16.3	-0.00810019	0.0534998	0.00909999	0.0438	0.0250998	0.0842998	0
-16.1	-0.1063	-0.0699	-0.0599001	-0.1034	0.0408	0.0337001	0	0	0	0	0	0		-16.2	-0.0492999	-0.0478999	-0.0058	-0.00489986	-0.00239986	-0.0176999	0	0	0	0	0	0		-16.2	0.00719974	-0.0243003	0.062	0.0782997	-0.0105003	0.0678997	0	0	0	0	0	0		-16.2	-0.0382	0.0531	0.024	0.00189998	-0.00970002	0.0495	0
-16	-0.1066	-0.0723	-0.0729994	-0.0915	0.0252	0.0119001	0	0	0	0	0	0		-16.1	-0.0686996	-0.0612996	-0.0246	-0.0256996	-0.0220992	-0.0320992	0	0	0	0	0	0		-16.1	-0.00330033	-0.0541003	0.0591	0.0554997	0.0137997	0.120299	0	0	0	0	0	0		-16.1	-0.0438003	0.0751997	0.0559	-0.00930031	-0.0358006	0.0310994	0
-15.9	-0.0971	-0.0445	-0.0473989	-0.0641995	0.0226005	0.0246	0	0	0	0	0	0		-16	-0.0609	-0.0278	-0.0209001	-0.0181	0.0013998	-0.0214002	0	0	0	0	0	0		-16	-0.0235	-0.0759	0.0556003	0.0457	0.000100004	0.1012	0	0	0	0	0	0		-16	-0.0548	0.0738	0.0527001	-0.0237	-0.0463004	0.0311996	0
-15.8	-0.0731	-0.0213	-0.0139999	-0.0472999	0.0289001	0.0245	0	0	0	0	0	0		-15.9	-0.0711999	-0.00179985	-0.0354001	-0.0367	-0.0171999	-0.0284999	0	0	0	0	0	0		-15.9	-0.0313003	-0.0323003	0.0660997	0.021	0.0096	0.0962997	0	0	0	0	0	0		-15.9	-0.0539001	0.0839999	0.0365999	-0.025	-0.0326001	0.0405999	0
-15.7	-0.0739	0.002	-0.00730008	-0.0675	0.0087	0.0114	0	0	0	0	0	0		-15.8	-0.0758999	0.00320008	-0.0361	-0.0525	-0.0268999	-0.0270999	0	0	0	0	0	0		-15.8	-0.0402997	-0.0131997	0.0724	0.0299	0.0209	0.1017	0	0	0	0	0	0		-15.8	-0.0121999	0.0772001	0.016	0.0054	-0.0530999	0.0616001	0
-15.6	-0.0851	-0.00709999	-0.0181	-0.0524	-0.0179	0.00740007	0	0	0	0	0	0		-15.7	-0.0872	0.0121	-0.0391	-0.0545	-0.0636	-0.0261	0	0	0	0	0	0		-15.7	0.0629988	0.0835988	0.1707	0.125999	0.0709988	0.157899	0	0	0	0	0	0		-15.7	0.0598992	0.151799	0.0669	0.0592992	0.0315992	0.134799	0
-15.5	-0.0869	-0.0067	-0.0270998	-0.048	-0.0158	0.005	0	0	0	0	0	0		-15.6	-0.0583005	0.0275995	-0.0164	-0.0433005	-0.047701	-0.00140099	0	0	0	0	0	0		-15.6	0.0890001	0.1352	0.1661	0.1635	0.1035	0.1787	0	0	0	0	0	0		-15.6	0.1175	0.169	0.1002	0.0910999	0.0739998	0.1744	0
-15.4	-0.0942	-0.0054	-0.0222002	-0.0393001	-0.0117001	0.0057	0	0	0	0	0	0		-15.5	-0.058	0.031	-0.0146	-0.0499	-0.0487	-0.000100046	0	0	0	0	0	0		-15.5	0.0856	0.1766	0.167399	0.1706	0.0992	0.2039	0	0	0	0	0	0		-15.5	0.1615	0.2022	0.144	0.1312	0.1114	0.1954	0
-15.3	-0.0973	-0.00539999	-0.0319999	-0.0457999	-0.0215999	0.01	0	0	0	0	0	0		-15.4	-0.0581	0.035	-0.0192999	-0.0423	-0.0465	-0.00719999	0	0	0	0	0	0		-15.4	0.0848006	0.174501	0.1444	0.162	0.0726	0.216001	0	0	0	0	0	0		-15.4	0.161	0.2064	0.1694	0.1387	0.1056	0.1983	0
-15.2	-0.0953	0.0011	-0.0271	-0.041	-0.0204	0.0186	0	0	0	0	0	0		-15.3	-0.0560001	0.0410999	-0.0102	-0.0286	-0.0487001	-0.0177001	0	0	0	0	0	0		-15.3	0.1085	0.168	0.1615	0.1683	0.0775	0.2297	0	0	0	0	0	0		-15.3	0.1461	0.2118	0.1921	0.1523	0.1073	0.1914	0
-15.1	-0.086	-0.0183	-0.0379999	-0.0362	-0.0125	0.0196	0	0	0	0	0	0		-15.2	-0.0439003	0.0499997	0.000200001	-0.0125003	-0.0428003	-0.0178003	0	0	0	0	0	0		-15.2	0.0815006	0.105101	0.1289	0.141001	0.0598006	0.195101	0	0	0	0	0	0		-15.2	0.1372	0.186	0.1906	0.1378	0.0978003	0.1857	0
-15	-0.0819	-0.0515	-0.0360002	-0.0318	0.0061	0.00679994	0	0	0	0	0	0		-15.1	-0.0572998	0.0323002	-0.016	-0.0252998	-0.0571997	-0.0251997	0	0	0	0	0	0		-15.1	0.0397004	0.0387004	0.1025	0.1127	0.0307004	0.135001	0	0	0	0	0	0		-15.1	0.1182	0.1525	0.1517	0.103	0.076801	0.165501	0
-14.9	-0.0962	-0.0873	-0.0448001	-0.0463	0.00499996	-0.0219	0	0	0	0	0	0		-15	-0.0611	0.0517	-0.00249984	-0.0091	-0.0498001	-0.0309001	0	0	0	0	0	0		-15	-0.0252	-0.0208	0.0558991	0.0605	-0.0167	0.0385008	0	0	0	0	0	0		-15	0.0782	0.1096	0.0865993	0.0466	0.0507007	0.115101	0
-14.8	-0.102	-0.0746	-0.0604	-0.0519	-0.0145	-0.0395	0	0	0	0	0	0		-14.9	-0.0546002	0.0635998	0.0101004	-9.99988e-05	-0.0467002	-0.0231002	0	0	0	0	0	0		-14.9	-0.102299	-0.0834991	0.00269929	-0.0104	-0.0548	-0.0527991	0	0	0	0	0	0		-14.9	0.0377007	0.0701007	0.0156989	-0.0122	0.0157007	0.0676007	0
-14.7	-0.1157	-0.0776	-0.0574002	-0.0413	-0.0385	-0.042	0	0	0	0	0	0		-14.8	-0.0380004	0.0889996	0.032	0.0234	-0.0295004	-0.000400375	0	0	0	0	0	0		-14.8	-0.166699	-0.135799	-0.0428	-0.0628	-0.1038	-0.132699	0	0	0	0	0	0		-14.8	-0.013299	0.010301	-0.0645	-0.0934	-0.034699	0.010701	0
-14.6	-0.1497	-0.1003	-0.0741002	-0.0529	-0.0814	-0.0464998	0	0	0	0	0	0		-14.7	-0.0388001	0.0850999	0.0321	0.0250999	-0.0261001	-0.00590007	0	0	0	0	0	0		-14.7	-0.1873	-0.1319	-0.0722	-0.0808997	-0.1326	-0.1697	0	0	0	0	0	0		-14.7	-0.0893989	-0.0431989	-0.1402	-0.163799	-0.0831989	-0.0554989	0
-14.5	-0.158	-0.1188	-0.0814	-0.079	-0.1215	-0.0588998	0	0	0	0	0	0		-14.6	-0.0529998	0.0805002	0.0174	-0.0126998	-0.0301997	-0.0199997	0	0	0	0	0	0		-14.6	-0.1839	-0.1169	-0.0895	-0.0765997	-0.1575	-0.176699	0	0	0	0	0	0		-14.6	-0.130699	-0.0638994	-0.175	-0.201299	-0.104399	-0.0741988	0
-14.4	-0.1592	-0.1287	-0.0837	-0.0737	-0.1454	-0.0716	0	0	0	0	0	0		-14.5	-0.0499	0.084	0.0175003	0.0026	-0.0186002	-0.0142002	0	0	0	0	0	0		-14.5	-0.1688	-0.083	-0.106	-0.077	-0.1798	-0.178	0	0	0	0	0	0		-14.5	-0.147	-0.0853	-0.1792	-0.2039	-0.1101	-0.0777997	0
-14.3	-0.1438	-0.1391	-0.0776998	-0.0815998	-0.156	-0.0792	0	0	0	0	0	0		-14.4	-0.0122003	0.0885997	0.0190999	0.0264	-0.000300335	-0.00290033	0	0	0	0	0	0		-14.4	-0.153	-0.0640998	-0.1011	-0.0606	-0.1691	-0.153	0	0	0	0	0	0		-14.4	-0.1405	-0.0827	-0.148699	-0.1863	-0.1025	-0.0654	0
-14.2	-0.0987	-0.1448	-0.0611996	-0.071	-0.1361	-0.0755	0	0	0	0	0	0		-14.3	-0.00949987	0.0736001	-0.0024	0.0067	-0.00869987	-0.00159987	0	0	0	0	0	0		-14.3	-0.1172	-0.0219002	-0.0634	-0.0349	-0.1368	-0.1234	0	0	0	0	0	0		-14.3	-0.0989006	-0.0502006	-0.078	-0.1397	-0.0602006	-0.0284006	0
-14.1	-0.0667	-0.1048	-0.0379998	-0.0583	-0.0959	-0.0523004	0	0	0	0	0	0		-14.2	0.0265996	0.0887996	0.0031	0.0161996	0.0117996	0.0370996	0	0	0	0	0	0		-14.2	-0.0714004	0.000899594	-0.0085	-0.00180041	-0.0753004	-0.0836004	0	0	0	0	0	0		-14.2	-0.0367009	0.00579915	0.0187	-0.0593009	0.000499147	0.0382991	0
-14	-0.0676	-0.0802	-0.0373	-0.0538	-0.068	-0.0273002	0	0	0	0	0	0		-14.1	0.0446998	0.0903998	0.0071	0.0224998	0.0140996	0.0687996	0	0	0	0	0	0		-14.1	-0.0383002	0.0246998	0.0248	0.0166998	-0.0354002	-0.0357004	0	0	0	0	0	0		-14.1	-0.0226	0.0142	0.0546	-0.0255	0.00910008	0.0477001	0
-13.9	-0.0749	-0.0885	-0.0511	-0.061	-0.0603	-0.022	0	0	0	0	0	0		-14	0.0546	0.1032	0.0302998	0.0309	0.0165999	0.0751999	0	0	0	0	0	0		-14	0.0096	0.0374	0.0565999	0.0435	0.0111	0.0154997	0	0	0	0	0	0		-14	-0.0285	0.0085	0.0668	-0.0004	-0.00169966	0.0385003	0
-13.8	-0.0844	-0.0833	-0.0637001	-0.0713001	-0.0738001	-0.0265	0	0	0	0	0	0		-13.9	0.0408002	0.0843002	0.0226998	0.033	0.00980022	0.0540002	0	0	0	0	0	0		-13.9	0.00760006	0.0494001	0.0628	0.0641	0.0225	0.0462001	0	0	0	0	0	0		-13.9	-0.0086	0.0313	0.0751999	0.028	0.0134	0.0422	0
-13.7	-0.0883	-0.0971	-0.0664999	-0.0679	-0.0758	-0.0252	0	0	0	0	0	0		-13.8	0.0291002	0.0576002	0.0138	0.0204	-0.00889976	0.0427002	0	0	0	0	0	0		-13.8	0.0181	0.0608	0.0689	0.0848	0.0306	0.0582	0	0	0	0	0	0		-13.8	-0.0077999	0.0399001	0.0719	0.0292	0.0152001	0.0313001	0
-13.6	-0.0947	-0.0927	-0.0649998	-0.0563	-0.0796	-0.0244	0	0	0	0	0	0		-13.7	0.0230001	0.0483001	0.0076	0.0202001	-0.0139999	0.0369001	0	0	0	0	0	0		-13.7	0.0193	0.059	0.0679	0.0865	0.0255	0.0707	0	0	0	0	0	0		-13.7	-0.0020001	0.0421999	0.0844	0.0478999	0.0334999	0.0318999	0
-13.5	-0.0867	-0.0813	-0.0563	-0.048	-0.0675	-0.0185002	0	0	0	0	0	0		-13.6	0.0271999	0.0400999	0.0057	0.0284999	-0.0106002	0.0398998	0	0	0	0	0	0		-13.6	-0.00689971	0.0363003	0.0466	0.0666003	0.0105003	0.0729006	0	0	0	0	0	0		-13.6	-0.00810002	0.0385	0.0779	0.0548	0.0441	0.0253	0
-13.4	-0.0957	-0.0765	-0.0478999	-0.0464999	-0.0749999	-0.0168	0	0	0	0	0	0		-13.5	0.0257	0.0366	0.00950008	0.0363	-0.0127001	0.0436999	0	0	0	0	0	0		-13.5	-0.0312	0.0177	0.0298004	0.0387	-0.0148	0.0460004	0	0	0	0	0	0		-13.5	-0.0027	0.026	0.0695998	0.0442	0.0535001	0.0291001	0
-13.3	-0.092	-0.071	-0.0468001	-0.0390001	-0.0728001	-0.0152	0	0	0	0	0	0		-13.4	0.0341999	0.0428999	0.00530012	0.0397	-0.00180008	0.0409999	0	0	0	0	0	0		-13.4	-0.00970037	0.0473996	0.0561	0.0543	0.0028	0.0667996	0	0	0	0	0	0		-13.4	-0.00819978	0.0107002	0.0589	0.0235	0.0501002	0.0282002	0
-13.2	-0.0993	-0.0852	-0.0609	-0.0538	-0.0864	-0.028	0	0	0	0	0	0		-13.3	0.0317999	0.0533999	0.0074	0.0429	0.00379988	0.0518999	0	0	0	0	0	0		-13.3	0.00689996	0.0485	0.0595	0.0559	0.0052	0.0564	0	0	0	0	0	0		-13.3	0.00620002	0.0149	0.0581	0.0228	0.0615	0.023	0
-13.1	-0.1018	-0.089	-0.0558996	-0.0563	-0.0923	-0.0361	0	0	0	0	0	0		-13.2	0.0266	0.0507	0.0094	0.0372	0.00799997	0.052	0	0	0	0	0	0		-13.2	0.0213997	0.0485997	0.0761	0.0694997	0.0240997	0.0627997	0	0	0	0	0	0		-13.2	0.0143999	0.0120999	0.0579	0.0296999	0.0689999	0.0259999	0
-13	-0.0878	-0.0652	-0.0386	-0.0343	-0.0751	-0.0245004	0	0	0	0	0	0		-13.1	0.0271	0.0483	0.0101	0.0337	0.0091	0.0496	0	0	0	0	0	0		-13.1	0.0234002	0.0293002	0.0619	0.0510002	0.00980023	0.0519005	0	0	0	0	0	0		-13.1	0.0226001	0.0121001	0.0478	0.0235001	0.0690002	0.0230002	0
-12.9	-0.086	-0.0591	-0.0360999	-0.0385999	-0.0782999	-0.0258	0	0	0	0	0	0		-13	0.0248	0.0413	0.00110014	0.0284	-0.00109988	0.0477001	0	0	0	0	0	0		-13	0.0044	0.017	0.0605998	0.0371	-0.0064	0.0388003	0	0	0	0	0	0		-13	0.0326	0.0102	0.0410999	0.0297	0.0536	0.0282	0
-12.8	-0.0835	-0.0645	-0.0293999	-0.0400999	-0.0776999	-0.0207	0	0	0	0	0	0		-12.9	0.0312999	0.0363999	0.00529994	0.0383	0.00349986	0.0594999	0	0	0	0	0	0		-12.9	-0.0111998	0.0234002	0.0559998	0.0261	-0.0113	0.0358002	0	0	0	0	0	0		-12.9	0.0249001	0.0020001	0.0253999	0.027	0.0387001	0.0286001	0
-12.7	-0.0909	-0.0638	-0.0287	-0.0273	-0.0701	-0.0151	0	0	0	0	0	0		-12.8	0.0213001	0.0167001	0.0054	0.0342	-0.00129994	0.0492001	0	0	0	0	0	0		-12.8	-0.0094998	0.0189002	0.0557	0.0328	-0.0018	0.0337002	0	0	0	0	0	0		-12.8	0.00770012	-0.00799988	0.0243	0.0225	0.0279001	0.0146001	0
-12.6	-0.1092	-0.0697	-0.0309001	-0.033	-0.0691	-0.0137	0	0	0	0	0	0		-12.7	0.0171001	0.0142001	0.0064	0.0271001	-0.00729991	0.0480001	0	0	0	0	0	0		-12.7	-0.0138	0.039	0.0652	0.0433	0.0123	0.0521	0	0	0	0	0	0		-12.7	0.0135998	0.00729984	0.04	0.0332998	0.0382998	0.0375998	0
-12.5	-0.1196	-0.0719	-0.0309	-0.0422	-0.0734	-0.0190999	0	0	0	0	0	0		-12.6	0.0187	0.00499998	0.0012	0.0251	-0.0124	0.0382	0	0	0	0	0	0		-12.6	-0.0101999	0.0374001	0.0677	0.0485001	0.0118001	0.0616001	0	0	0	0	0	0		-12.6	0.0159001	0.00690014	0.0483	0.0317001	0.0429003	0.0373003	0
-12.4	-0.122	-0.0687	-0.0295998	-0.0541999	-0.0810999	-0.014	0	0	0	0	0	0		-12.5	0.0152	0.002	0.00639988	0.0293	-0.00810003	0.0277	0	0	0	0	0	0		-12.5	0.0018	0.0272	0.0643999	0.0475	0.0401	0.0627001	0	0	0	0	0	0		-12.5	-0.002	-0.0044	0.0312001	0.0131	0.0388004	0.0290004	0
-12.3	-0.1115	-0.0536	-0.0172999	-0.0425999	-0.0757999	0.00490001	0	0	0	0	0	0		-12.4	0.0169001	-0.00489988	-0.00459999	0.0225	-0.0193999	0.0172001	0	0	0	0	0	0		-12.4	0.00870005	0.0318001	0.0655	0.0467	0.0245	0.0675001	0	0	0	0	0	0		-12.4	0.0111999	-0.00500015	0.0365001	0.029	0.0593999	0.0421999	0
-12.2	-0.0953	-0.0598	-0.0120001	-0.0444	-0.0726	-0.0071	0	0	0	0	0	0		-12.3	0.0161	0.00179999	-0.0064	0.0181	-0.0259	0.0212	0	0	0	0	0	0		-12.3	0.0206	0.0406	0.0691	0.0594	0.0283	0.0726	0	0	0	0	0	0		-12.3	0.0219999	0.00849985	0.0405	0.0455	0.0600999	0.0473999	0
-12.1	-0.0963	-0.0741	-0.0238999	-0.0573	-0.0774	-0.0182999	0	0	0	0	0	0		-12.2	0.0249999	0.00439988	-0.0038	0.0274999	-0.0271001	0.0259999	0	0	0	0	0	0		-12.2	0.00380014	0.0331001	0.0685	0.0607001	0.000800141	0.0523001	0	0	0	0	0	0		-12.2	0.0364999	0.0104999	0.0443	0.0447999	0.0609999	0.0473999	0
-12	-0.0853	-0.0934	-0.0238	-0.0481	-0.0686	-0.0261001	0	0	0	0	0	0		-12.1	0.0212999	0.00839987	0.0091	0.0266999	-0.00960026	0.0530997	0	0	0	0	0	0		-12.1	-0.0210999	0.0192001	0.0498	0.0370001	-0.0249999	0.0257003	0	0	0	0	0	0		-12.1	0.0469	0.00480003	0.0282	0.0224	0.0473001	0.0460001	0
-11.9	-0.0873	-0.1098	-0.0223999	-0.0674	-0.0899	-0.0327	0	0	0	0	0	0		-12	0.0174	0.0098	0.00770001	0.003	-0.00389999	0.0595	0	0	0	0	0	0		-12	-0.02	0.0153	0.0311002	0.0411	-0.0382	0.00549991	0	0	0	0	0	0		-12	0.0398	-0.0117	0.03	0.0084	0.0231	0.0331	0
-11.8	-0.0756	-0.1066	-0.0212999	-0.0731999	-0.0995999	-0.0399	0	0	0	0	0	0		-11.9	0.0074	0.005	0.00549994	0.0045	-0.0047	0.06	0	0	0	0	0	0		-11.9	-0.00450021	0.0242998	0.0156003	0.0296	-0.0458	0.00699979	0	0	0	0	0	0		-11.9	0.016	-0.0315	0.0374998	0.011	0.00409996	0.0278	0
-11.7	-0.0684	-0.0962	-0.0158	-0.0704	-0.0992	-0.0426	0	0	0	0	0	0		-11.8	-0.0271999	0.00210006	0.0056	-0.0039	-0.000199944	0.0542001	0	0	0	0	0	0		-11.8	0.0203997	0.0164997	0.0006	0.0307	-0.0314	0.0427997	0	0	0	0	0	0		-11.8	-0.0117998	-0.0487998	0.0307	0.0069	-0.0198998	0.0257002	0
-11.6	-0.0658	-0.098	-0.0179	-0.0687	-0.0957	-0.0518	0	0	0	0	0	0		-11.7	-0.0257	0.00549995	0.0062	-0.00210005	-0.00910005	0.0568	0	0	0	0	0	0		-11.7	0.0421998	-0.00590018	-0.0165	0.0171998	-0.0149002	0.0597998	0	0	0	0	0	0		-11.7	-0.0102	-0.0527	0.0281	0.0131	-0.0187	0.0263	0
-11.5	-0.0677	-0.0965	-0.0230001	-0.0676	-0.0911	-0.0519	0	0	0	0	0	0		-11.6	-0.0192001	0.00929993	0.005	-0.00430007	-0.00960015	0.0585999	0	0	0	0	0	0		-11.6	0.048	-0.0148	0.0031	-0.00269998	-0.00549998	0.0785	0	0	0	0	0	0		-11.6	0.00929994	-0.0388001	0.0317	0.0216999	-0.0193001	0.0336999	0
-11.4	-0.0799	-0.1147	-0.0354001	-0.0794001	-0.0960001	-0.0627	0	0	0	0	0	0		-11.5	-0.0172	0.0048	-0.00460011	-0.0044	-0.0213	0.0524	0	0	0	0	0	0		-11.5	0.0469	-0.0157	0.0195	-0.0027	-0.0096	0.0798001	0	0	0	0	0	0		-11.5	0.0171	-0.0277	0.0390999	0.0231	-0.0119	0.0371	0
-11.3	-0.0885	-0.1115	-0.0469	-0.0821	-0.0944	-0.0641	0	0	0	0	0	0		-11.4	-0.0154999	-0.00339989	-0.0198	-0.0078	-0.0320999	0.0458001	0	0	0	0	0	0		-11.4	0.0457	-0.00359998	0.0285001	0.0047	-0.0032	0.0845	0	0	0	0	0	0		-11.4	0.0236001	-0.0247999	0.0363999	0.0277	-0.00319992	0.0424001	0
-11.2	-0.0914	-0.1076	-0.0506999	-0.077	-0.0906	-0.0712	0	0	0	0	0	0		-11.3	-0.0191	-0.00509996	-0.0308	-0.0052	-0.0407	0.0469	0	0	0	0	0	0		-11.3	0.0463999	0.0241999	0.0531	0.0213	0.0138	0.0914999	0	0	0	0	0	0		-11.3	0.0207001	-0.0277999	0.0385	0.0284	0.00650009	0.0475001	0
-11.1	-0.0956	-0.1084	-0.0426999	-0.0711	-0.0935	-0.0712001	0	0	0	0	0	0		-11.2	-0.0214001	-0.00250005	-0.038	-0.00740005	-0.0413001	0.0443999	0	0	0	0	0	0		-11.2	0.0423	0.0286	0.0599	0.0348	0.0237	0.0997	0	0	0	0	0	0		-11.2	0.0261	-0.0262	0.0431	0.0288	0.012	0.0564	0
-11	-0.1066	-0.1088	-0.0406999	-0.0716	-0.0928	-0.0752001	0	0	0	0	0	0		-11.1	-0.0132002	0.00569981	-0.0312	-0.00740019	-0.0311004	0.0409996	0	0	0	0	0	0		-11.1	0.0320002	0.0311002	0.0596	0.0461002	0.0288002	0.0813004	0	0	0	0	0	0		-11.1	0.0386001	-0.0262999	0.0453	0.0289001	0.00810016	0.0567002	0
-10.9	-0.1142	-0.1126	-0.0395999	-0.0652	-0.0875	-0.0728	0	0	0	0	0	0		-11	-0.000900002	0.0103	-0.0241999	-0.0012	-0.0224002	0.0395998	0	0	0	0	0	0		-11	0.0136	0.0211	0.0398998	0.0378	0.0236	0.0606004	0	0	0	0	0	0		-11	0.0409	-0.02	0.041	0.0317	0.0219001	0.0616001	0
-10.8	-0.1179	-0.1147	-0.0487998	-0.0605998	-0.0793998	-0.0812	0	0	0	0	0	0		-10.9	0.00439986	0.0289999	-0.0191999	-0.001	-0.0147001	0.0425999	0	0	0	0	0	0		-10.9	0.00830017	0.0223002	0.0437997	0.0402	0.0178	0.0518002	0	0	0	0	0	0		-10.9	0.0344	-0.00689998	0.0361001	0.0275	0.026	0.0574	0
-10.7	-0.1078	-0.1006	-0.0413999	-0.0527	-0.0666	-0.075	0	0	0	0	0	0		-10.8	0.00949987	0.0358999	-0.0098	-0.005	-0.0103001	0.0431999	0	0	0	0	0	0		-10.8	-0.00619966	0.0243003	0.0398	0.0397	0.0048	0.0459003	0	0	0	0	0	0		-10.8	0.0344999	0.0115999	0.0434	0.0234	0.0324999	0.0548999	0
-10.6	-0.1017	-0.0997	-0.0366999	-0.0508	-0.061	-0.0732001	0	0	0	0	0	0		-10.7	0.0108	0.0385	-0.0112	-0.00569998	-0.00949998	0.043	0	0	0	0	0	0		-10.7	-0.0269996	0.0201004	0.0257	0.0216004	-0.00809959	0.0352004	0	0	0	0	0	0		-10.7	0.0441999	0.0281999	0.046	0.0256999	0.0473999	0.0641999	0
-10.5	-0.0898	-0.1	-0.0294999	-0.052	-0.0565	-0.0683001	0	0	0	0	0	0		-10.6	0.00320009	0.0326001	-0.0213	-0.00889991	-0.0180998	0.0379002	0	0	0	0	0	0		-10.6	-0.0524997	0.0170003	0.0061	0.0186003	-0.0152997	0.0228006	0	0	0	0	0	0		-10.6	0.0504999	0.0439999	0.0519	0.0371999	0.0587997	0.0712997	0
-10.4	-0.0834	-0.0956	-0.0349002	-0.0568001	-0.0530001	-0.0665	0	0	0	0	0	0		-10.5	-0.0036	0.0256	-0.0267999	-0.0171	-0.0282	0.0366	0	0	0	0	0	0		-10.5	-0.0617	0.0143	-0.00540003	0.0248	-0.016	0.0210002	0	0	0	0	0	0		-10.5	0.0633	0.0487	0.0549	0.0402	0.0542	0.0664	0
-10.3	-0.0999	-0.0971	-0.0425	-0.0578	-0.0535	-0.0735	0	0	0	0	0	0		-10.4	0.00819993	0.0302999	-0.0303	-0.0144	-0.0225001	0.0371999	0	0	0	0	0	0		-10.4	-0.0683	0.0106	0.00639997	0.0286	-0.0148	0.0322	0	0	0	0	0	0		-10.4	0.062	0.048	0.0541999	0.0417	0.0476	0.0649	0
-10.2	-0.0961	-0.0953	-0.0440999	-0.056	-0.0471	-0.079	0	0	0	0	0	0		-10.3	0.00819998	0.0326	-0.0325	-0.0224	-0.029	0.0348	0	0	0	0	0	0		-10.3	-0.0676	0.0196	0.0052	0.0427	-0.0241	0.0381	0	0	0	0	0	0		-10.3	0.0504001	0.0424001	0.0396	0.0383	0.0346001	0.0594001	0
-10.1	-0.0855	-0.0894	-0.0372	-0.0586	-0.0282	-0.0799001	0	0	0	0	0	0		-10.2	0.0132	0.0245	-0.0308	-0.0222	-0.0295	0.0328	0	0	0	0	0	0		-10.2	-0.0552002	0.0338998	0.0237	0.0599998	-0.00690021	0.0563998	0	0	0	0	0	0		-10.2	0.0492	0.0446	0.0366	0.0333	0.0361	0.0569	0
-10	-0.0865	-0.0848	-0.0371	-0.06	-0.0284	-0.0859	0	0	0	0	0	0		-10.1	0.0289999	0.0232999	-0.024	-0.0136001	-0.0277002	0.0345998	0	0	0	0	0	0		-10.1	-0.0409001	0.0403999	0.0334	0.0711999	-0.00740007	0.0577999	0	0	0	0	0	0		-10.1	0.0420002	0.0401002	0.0379	0.0290002	0.0275003	0.0491003	0
-9.9	-0.0835	-0.0861	-0.0349999	-0.0569999	-0.0309999	-0.0888	0	0	0	0	0	0		-10	0.0308	0.0186	-0.0323999	-0.0218	-0.0405999	0.0294001	0	0	0	0	0	0		-10	-0.0291	0.0477	0.0357998	0.0817	-0.0059	0.0532	0	0	0	0	0	0		-10	0.046	0.0383	0.039	0.0282	0.0280001	0.0441001	0
-9.8	-0.082	-0.0849	-0.0365999	-0.0661999	-0.0300999	-0.0866	0	0	0	0	0	0		-9.9	0.0351999	0.0259999	-0.0263999	-0.0076	-0.0417001	0.0310999	0	0	0	0	0	0		-9.9	-0.0313998	0.0499002	0.0332998	0.0857	0.000400001	0.0463002	0	0	0	0	0	0		-9.9	0.0458	0.0432	0.0434998	0.0366	0.0399	0.0422	0
-9.7	-0.074	-0.0789	-0.0396	-0.0568	-0.0278	-0.0895	0	0	0	0	0	0		-9.8	0.0492999	0.0313999	-0.0238	0.0007	-0.0336001	0.0248999	0	0	0	0	0	0		-9.8	-0.0367998	0.0509002	0.034	0.0725	0.006	0.0301002	0	0	0	0	0	0		-9.8	0.0501002	0.0560002	0.0341	0.0359	0.0453002	0.0369002	0
-9.6	-0.0735	-0.0791	-0.0424001	-0.0585	-0.0231	-0.0925	0	0	0	0	0	0		-9.7	0.0530999	0.0350999	-0.0226	0.00859992	-0.0398001	0.0234999	0	0	0	0	0	0		-9.7	-0.0340996	0.0419004	0.0264	0.0631004	0.00220036	0.0226004	0	0	0	0	0	0		-9.7	0.0557002	0.0560002	0.0313	0.0332002	0.0477002	0.0365002	0
-9.5	-0.0741	-0.0811	-0.0554001	-0.0636	-0.0292	-0.0939999	0	0	0	0	0	0		-9.6	0.0652999	0.0408999	-0.0123	0.0154999	-0.0319003	0.0209997	0	0	0	0	0	0		-9.6	-0.0316998	0.0364002	0.0252	0.0537002	0.0194002	0.0193004	0	0	0	0	0	0		-9.6	0.0648001	0.0560001	0.0263	0.0292001	0.0608002	0.0341002	0
-9.4	-0.0791	-0.0788	-0.0642999	-0.0684999	-0.0275999	-0.1065	0	0	0	0	0	0		-9.5	0.0747	0.05	-0.00769987	0.0315	-0.0274002	0.0178998	0	0	0	0	0	0		-9.5	-0.0482	-0.0167	0.0164998	0.0393	0.0212	0.000400372	0	0	0	0	0	0		-9.5	0.0502	0.0538	0.0157998	0.025	0.0603002	0.0219002	0
-9.3	-0.0703	-0.0805	-0.0653999	-0.0658999	-0.0364999	-0.0981	0	0	0	0	0	0		-9.4	0.0899999	0.0532999	-0.0096	0.038	-0.0215001	0.00939986	0	0	0	0	0	0		-9.4	-0.0571998	-0.0375998	0.00590048	0.000400005	0.0248	-0.00719976	0	0	0	0	0	0		-9.4	0.0492002	0.0512002	0.00379977	0.0231	0.0501002	0.0101002	0
-9.2	-0.0666	-0.0751	-0.0695	-0.0591	-0.0224	-0.0929	0	0	0	0	0	0		-9.3	0.095	0.0543	-0.0134	0.0388	-0.0212	-0.000999998	0	0	0	0	0	0		-9.3	-0.0288005	-0.0311005	0.0222	0.0088	0.0442	0.0208995	0	0	0	0	0	0		-9.3	0.0371002	0.0268002	-0.0066	0.0158	0.0485002	0.000400235	0
-9.1	-0.0686	-0.0902	-0.0723999	-0.0728	-0.0217	-0.1008	0	0	0	0	0	0		-9.2	0.0880999	0.0492999	-0.015	0.0531999	-0.0178001	0.000399887	0	0	0	0	0	0		-9.2	0.00729953	-0.00980047	0.0215	0.0147995	0.0522995	0.0407995	0	0	0	0	0	0		-9.2	0.0130001	-0.00539986	-0.0085	0.0122001	0.0322001	-0.0178999	0
-9	-0.0584	-0.0994	-0.0617999	-0.071	-0.0198	-0.0923001	0	0	0	0	0	0		-9.1	0.0803999	0.0521999	-0.0153	0.0564999	-0.0148002	0.0149998	0	0	0	0	0	0		-9.1	0.0284997	-0.00270028	0.0177	0.0136997	0.0468997	0.0472994	0	0	0	0	0	0		-9.1	-0.0111999	-0.0226999	-0.0121	0.00970008	0.0191002	-0.0221998	0
-8.9	-0.0466	-0.1003	-0.0609998	-0.0653999	-0.0239999	-0.0841	0	0	0	0	0	0		-9	0.0772	0.061	-0.0143	0.0542	-0.00620017	0.0425998	0	0	0	0	0	0		-9	0.0309	-0.0141	-0.00169989	-0.000799997	0.0221	0.0344001	0	0	0	0	0	0		-9	-0.0283	-0.0412	-0.0168	-0.0132	0.00690009	-0.0327999	0
-8.8	-0.038	-0.0925	-0.0616	-0.0692	-0.0197	-0.0757	0	0	0	0	0	0		-8.9	0.0754	0.0558	-0.00629999	0.045	0.0094	0.0447	0	0	0	0	0	0		-8.9	0.0260999	-0.0117001	0.00320016	0.0051	0.0056	0.0226999	0	0	0	0	0	0		-8.9	-0.0277	-0.0518	-0.0283997	-0.0282	-0.00540002	-0.0389	0
-8.7	-0.0399	-0.095	-0.0608999	-0.0747	-0.0253	-0.0728	0	0	0	0	0	0		-8.8	0.0754	0.0511	0.0061	0.0469	0.0153	0.0572	0	0	0	0	0	0		-8.8	0.0193998	-0.00170016	0.0061	0.0079	-0.0055	0.00909984	0	0	0	0	0	0		-8.8	-0.00920033	-0.0374003	-0.0176	-0.0248	-0.00530033	-0.0265003	0
-8.6	-0.0367	-0.0873	-0.0579999	-0.071	-0.0223	-0.0674001	0	0	0	0	0	0		-8.7	0.0671002	0.0430002	-0.0037	0.0334002	0.00530015	0.0536002	0	0	0	0	0	0		-8.7	0.00529987	-0.00210013	0.0118	0.00899987	-0.00250013	0.00979987	0	0	0	0	0	0		-8.7	-0.000900286	-0.0203003	-0.0066	-0.0188003	-0.00870029	-0.0160003	0
-8.5	-0.0467	-0.0902	-0.0551999	-0.0685	-0.0265	-0.0621001	0	0	0	0	0	0		-8.6	0.0558002	0.0338002	-0.0096	0.0268002	-0.00459961	0.0423004	0	0	0	0	0	0		-8.6	0.0115999	-0.0041001	0.01	0.0053999	0.0020999	0.0109998	0	0	0	0	0	0		-8.6	0.00730003	-0.0224	-0.0084	-0.0258	-0.0119999	-0.0219999	0
-8.4	-0.0546	-0.0892	-0.0471995	-0.0632998	-0.0334998	-0.0551	0	0	0	0	0	0		-8.5	0.0516	0.0253	-0.00629996	0.0265	-0.00899991	0.0342001	0	0	0	0	0	0		-8.5	0.0156	-0.0076	0.00850011	0.0146	-0.0045	0.0154999	0	0	0	0	0	0		-8.5	0.0184	-0.0138	0.00150014	-0.0112	0.00509973	-0.00750027	0
-8.3	-0.0446	-0.073	-0.0356999	-0.0560999	-0.0219999	-0.0415	0	0	0	0	0	0		-8.4	0.0564	0.0308	-0.00380009	0.0248	-0.00290004	0.0354	0	0	0	0	0	0		-8.4	0.0165999	-0.00360011	0.00480011	0.0207	-0.0064	0.0201999	0	0	0	0	0	0		-8.4	0.0244999	-0.00480014	0.00410008	-0.006	0.00419986	-0.00620014	0
-8.2	-0.0327	-0.0661	-0.0308998	-0.051	-0.0228	-0.0364	0	0	0	0	0	0		-8.3	0.0530001	0.0276001	-0.0058	0.0164	-0.00369991	0.0316001	0	0	0	0	0	0		-8.3	0.0134999	-0.00340011	0.0104	0.015	0.0016	0.0185999	0	0	0	0	0	0		-8.3	0.0196999	-0.00320008	0.0088	-0.0068	-0.00120008	-0.00460008	0
-8.1	-0.0249	-0.0572	-0.0249999	-0.0448	-0.0229	-0.0238002	0	0	0	0	0	0		-8.2	0.0529	0.0278	-0.007	0.0173	0.00159996	0.0316	0	0	0	0	0	0		-8.2	0.0144999	0.00029992	0.0137	0.0192999	0.00349992	0.0183999	0	0	0	0	0	0		-8.2	0.0195	-0.0131	0.0094	-0.00939997	0.00170003	-0.00419997	0
-8	-0.021	-0.0574	-0.0288	-0.0429	-0.0207	-0.0233001	0	0	0	0	0	0		-8.1	0.0501	0.0309	-0.0086	0.02	0.00369994	0.0286999	0	0	0	0	0	0		-8.1	0.0204	0.00229996	0.0115	0.0221	0.0104	0.0195999	0	0	0	0	0	0		-8.1	0.0201	-0.0148	0.0072	-0.0146	-0.0041999	-0.0048999	0
-7.9	-0.0211	-0.0564	-0.0319999	-0.0425	-0.0233	-0.024	0	0	0	0	0	0		-8	0.05	0.0331	-0.00600005	0.0164	0.00849996	0.0293	0	0	0	0	0	0		-8	0.0214	0.000499999	0.0118	0.0232	0.0083	0.0176	0	0	0	0	0	0		-8	0.015	-0.0137	0.00599999	-0.0188	-0.00720001	-0.00660001	0
-7.8	-0.0096	-0.0498	-0.0294999	-0.0460999	-0.0212999	-0.0241	0	0	0	0	0	0		-7.9	0.0412	0.0262	-0.00899999	0.011	0.00600005	0.0234	0	0	0	0	0	0		-7.9	0.0288	-0.00550001	0.00810002	0.0242	0.01	0.0145	0	0	0	0	0	0		-7.9	0.0127	-0.0113	0.000500031	-0.0216	-0.00929999	-0.00739999	0
-7.7	-0.0121	-0.0467	-0.0282	-0.0405	-0.0187	-0.0264	0	0	0	0	0	0		-7.8	0.0341	0.0239	-0.0056	0.0121	0.00799999	0.0232	0	0	0	0	0	0		-7.8	0.0375	-0.00710002	0.0075	0.0214	0.0093	0.0107	0	0	0	0	0	0		-7.8	0.0121	-0.00980003	0.0012	-0.0203	-0.0104	-0.00810003	0
-7.6	-0.00720003	-0.046	-0.0309	-0.0358	-0.0136	-0.0316	0	0	0	0	0	0		-7.7	0.0317999	0.0232999	-0.0021	0.0102999	0.00269995	0.0230999	0	0	0	0	0	0		-7.7	0.0422001	-0.00889991	0.0032	0.0209001	-0.000499911	0.00490009	0	0	0	0	0	0		-7.7	0.00120008	-0.0104999	-0.0024	-0.0234999	-0.0179999	-0.0123999	0
-7.5	-0.0099	-0.0449	-0.0316	-0.0341	-0.0131	-0.029	0	0	0	0	0	0		-7.6	0.0337	0.02	8.07631e-10	0.0119	0.0043	0.021	0	0	0	0	0	0		-7.6	0.0438002	-0.0206998	-0.0021	0.0143001	-0.00319991	-0.000399827	0	0	0	0	0	0		-7.6	0.00279979	-0.00270021	0.0055	-0.0172001	-0.0103002	-0.0100002	0
-7.4	-0.0113	-0.0439	-0.0335	-0.034	-0.0153	-0.0317	0	0	0	0	0	0		-7.5	0.0373	0.0225	0.002	0.0154	0.00849988	0.0224999	0	0	0	0	0	0		-7.5	0.0503	-0.0208	-0.0046	0.0037	-0.0082	-0.00609998	0	0	0	0	0	0		-7.5	-0.0053	-0.0103	-0.0035	-0.0205	-0.0164	-0.0177	0
-7.3	-0.00729993	-0.0477999	-0.0392999	-0.0327999	-0.0171999	-0.0342	0	0	0	0	0	0		-7.4	0.0331	0.017	0.0035	0.0172	0.00899997	0.021	0	0	0	0	0	0		-7.4	0.0644999	-0.0196001	-0.00170005	0.00419994	-0.00850006	-0.00720006	0	0	0	0	0	0		-7.4	-0.0113	-0.0125	-0.00619996	-0.0242	-0.0208	-0.0197	0
-7.2	-0.0046	-0.0428	-0.0391999	-0.0286	-0.019	-0.0345	0	0	0	0	0	0		-7.3	0.03	0.0109	0.0037	0.0145	0.007	0.022	0	0	0	0	0	0		-7.3	0.0678	-0.0224	-0.0059	-0.0014	-0.0124	-0.0128999	0	0	0	0	0	0		-7.3	-0.0133	-0.0121	-0.0067	-0.0264	-0.0171001	-0.0228001	0
-7.1	-0.0031	-0.0457	-0.0386001	-0.0245001	-0.0172001	-0.0321	0	0	0	0	0	0		-7.2	0.0296	0.0107	0.00060023	0.0107	0.0062	0.0194	0	0	0	0	0	0		-7.2	0.065	-0.0294	-0.0126	-0.0142	-0.0233	-0.0215	0	0	0	0	0	0		-7.2	-0.0183	-0.022	-0.0135	-0.0324	-0.0223	-0.0271	0
-7	-0.0039	-0.0478	-0.0368	-0.0283	-0.0246	-0.0353	0	0	0	0	0	0		-7.1	0.0353998	0.0156998	0.0051	0.0149	0.0109998	0.0242998	0	0	0	0	0	0		-7.1	0.0609	-0.0328	-0.0159	-0.0179	-0.0281	-0.0232	0	0	0	0	0	0		-7.1	-0.0175	-0.0185	-0.0148	-0.0316	-0.0301	-0.0263	0
-6.9	0.0017	-0.0432	-0.0294001	-0.0259	-0.0257	-0.0324	0	0	0	0	0	0		-7	0.039	0.0212	0.0138	0.0178	0.0161	0.0297	0	0	0	0	0	0		-7	0.0558	-0.0348	-0.0201	-0.0211	-0.0272	-0.0282	0	0	0	0	0	0		-7	-0.024	-0.0175	-0.0203	-0.0374	-0.031	-0.0298	0
-6.8	-0.0039	-0.0487	-0.0365	-0.0305	-0.0301	-0.0414999	0	0	0	0	0	0		-6.9	0.0364	0.0155	0.0141	0.0177	0.019	0.0279	0	0	0	0	0	0		-6.9	0.0514	-0.0391	-0.0205	-0.0297	-0.0233	-0.0306	0	0	0	0	0	0		-6.9	-0.0231002	-0.0128002	-0.0139	-0.0349002	-0.0261002	-0.0262002	0
-6.7	-0.0012	-0.0474	-0.0334998	-0.0308	-0.0294	-0.0411	0	0	0	0	0	0		-6.8	0.0328	0.0096	0.0127	0.0146	0.0185	0.0213	0	0	0	0	0	0		-6.8	0.0446	-0.0372	-0.0199	-0.0342	-0.0255	-0.0306001	0	0	0	0	0	0		-6.8	-0.0252	-0.017	-0.0118	-0.0358	-0.0264	-0.0283	0
-6.6	0.0026	-0.0429	-0.0305997	-0.0251997	-0.0232997	-0.0356	0	0	0	0	0	0		-6.7	0.0351	0.009	0.0166999	0.0153	0.0181	0.0235	0	0	0	0	0	0		-6.7	0.0339	-0.0372	-0.0228998	-0.0374	-0.0255	-0.0292	0	0	0	0	0	0		-6.7	-0.0186	-0.0122	-0.00729963	-0.0328	-0.0211	-0.0261	0
-6.5	0.0073	-0.0349	-0.0249	-0.0204	-0.0168	-0.0295	0	0	0	0	0	0		-6.6	0.0330001	0.00460006	0.015	0.0137	0.0152001	0.0213001	0	0	0	0	0	0		-6.6	0.0271998	-0.0306002	-0.022	-0.0346	-0.018	-0.0263002	0	0	0	0	0	0		-6.6	-0.0101004	-0.00500037	0.0003	-0.0269	-0.0163004	-0.0175004	0
-6.4	0.0098	-0.0352	-0.0239999	-0.0238	-0.017	-0.0299	0	0	0	0	0	0		-6.5	0.031	0.0008	0.0104	0.0115	0.0098	0.0157	0	0	0	0	0	0		-6.5	0.0267	-0.0202	-0.014	-0.0236	-0.0094	-0.0188	0	0	0	0	0	0		-6.5	-0.0011	0.002	0.004	-0.0203	-0.0092	-0.0106	0
-6.3	0.0106	-0.0293	-0.0223	-0.0194	-0.015	-0.0204001	0	0	0	0	0	0		-6.4	0.0288	-0.00309998	0.01	0.0157	0.00840002	0.0109	0	0	0	0	0	0		-6.4	0.0279995	-0.00650046	-0.0036	-0.0132005	-0.000600458	-0.0110005	0	0	0	0	0	0		-6.4	0.000799897	0.0039999	0.0054	-0.0142001	-0.0084001	-0.0102001	0
-6.2	0.0135	-0.0245	-0.0223999	-0.0166	-0.0129	-0.0191	0	0	0	0	0	0		-6.3	0.0272	0.0022	0.014	0.0227	0.0092999	0.0113999	0	0	0	0	0	0		-6.3	0.0267	0.0013	-0.001	-0.0093	0.0093	-0.00680027	0	0	0	0	0	0		-6.3	-0.0069	-0.0009	-0.0003	-0.0214	-0.00569991	-0.0148999	0
-6.1	0.008	-0.0262	-0.0174999	-0.0133999	-0.0145999	-0.0183	0	0	0	0	0	0		-6.2	0.0287	0.0062	0.0136	0.021	0.0039	0.0081	0	0	0	0	0	0		-6.2	0.0278	0.0065	-0.0004999	-0.0051	0.0101	-0.0052	0	0	0	0	0	0		-6.2	-0.0082	-0.0027	-0.002	-0.0192	0.0017	-0.0136	0
-6	0.0028	-0.0242	-0.0157	-0.0174	-0.0153	-0.0107	0	0	0	0	0	0		-6.1	0.0259	0.00869998	0.0114	0.0205	0.00529998	0.00829998	0	0	0	0	0	0		-6.1	0.0311999	0.0061999	-0.0015	-0.0056	0.0089	-0.0031001	0	0	0	0	0	0		-6.1	-0.0074	-0.0084	-0.0056	-0.0197	-0.0056	-0.0134	0
-5.9	-0.004	-0.027	-0.0185	-0.0184	-0.0203	-0.0088	0	0	0	0	0	0		-6	0.019	0.0108	0.0048	0.0152	-0.001	0.0076	0	0	0	0	0	0		-6	0.0287	-0.000900001	-0.0057	-0.0106	-5.67525e-10	-0.0081	0	0	0	0	0	0		-6	-0.007	-0.0089	-0.0069	-0.02	-0.0052	-0.0103	0
-5.8	-0.0018	-0.0292	-0.0135	-0.0164	-0.0231	-0.00710002	0	0	0	0	0	0		-5.9	0.0136999	0.0144999	0.0081	0.0148999	0.00239989	0.00939989	0	0	0	0	0	0		-5.9	0.0310998	0.000999813	-0.002	-0.00890019	0.00169981	-0.00130019	0	0	0	0	0	0		-5.9	-0.0112	-0.0107	-0.0083	-0.0216	-0.0114	-0.00930001	0
-5.7	-0.005	-0.0261	-0.0112001	-0.0163	-0.0175	-0.006	0	0	0	0	0	0		-5.8	0.0118	0.0104	0.0084	0.0148	0.00130005	0.00630005	0	0	0	0	0	0		-5.8	0.0247	-0.0019	-0.0005	-0.004	0.0027	-0.000700091	0	0	0	0	0	0		-5.8	-0.0113	-0.0127	-0.0055	-0.0222	-0.0133001	-0.00780008	0
-5.6	-0.0098	-0.0281	-0.0152999	-0.0207999	-0.0209999	-0.0101	0	0	0	0	0	0		-5.7	0.0132	0.0092	0.00949987	0.0134	0.002	0.0053	0	0	0	0	0	0		-5.7	0.0225	-0.0049	-0.00199991	-0.0091	-0.0016	-0.004	0	0	0	0	0	0		-5.7	-0.0076	-0.0122	-0.00239986	-0.0174	-0.0098	-0.0091	0
-5.5	-0.0123	-0.0271	-0.0142	-0.0111	-0.0205	-0.0123	0	0	0	0	0	0		-5.6	0.00820013	0.00570013	0.008	0.007	-0.00199987	0.00160013	0	0	0	0	0	0		-5.6	0.0191999	-0.00350009	-0.0007	-0.0076	-0.003	-0.00340009	0	0	0	0	0	0		-5.6	-0.00360014	-0.0106001	-0.0015	-0.0132	-0.00350014	-0.00610014	0
-5.4	-0.01	-0.0237	-0.0135999	-0.0129	-0.0164	-0.0144	0	0	0	0	0	0		-5.5	0.0096	0.007	0.0056	0.0053	0.0001	0.0011	0	0	0	0	0	0		-5.5	0.0155	-0.0018	-0.0003	-0.0056	-0.0009	-0.0035	0	0	0	0	0	0		-5.5	-0.0016	-0.0079	-0.0013	-0.011	0.0017	-0.0048	0
-5.3	-0.0079	-0.0217	-0.0122	-0.0127	-0.0134	-0.0119001	0	0	0	0	0	0		-5.4	0.00550003	0.00610003	0.0014	0.00310003	-0.00239997	0.000300027	0	0	0	0	0	0		-5.4	0.0121998	-0.00280016	0.0002	0.00109984	0.00389984	-0.000400164	0	0	0	0	0	0		-5.4	0.00289981	-0.00240019	0.0028	-0.00670019	0.00529981	-0.00160019	0
-5.2	-0.0038	-0.0134	-0.0081997	-0.0091	-0.0092	-0.0071	0	0	0	0	0	0		-5.3	0.0005	-5.82077e-11	-0.0019	0.0012	0.000700053	-0.000299947	0	0	0	0	0	0		-5.3	0.0117	-0.0001	0.0026	0.0043	0.002	-0.00160007	0	0	0	0	0	0		-5.3	0.0056	0.0031	0.003	-0.0043	0.00489989	-0.00300011	0
-5.1	0.0023	-0.0038	-0.00269989	-0.00279989	-0.00199989	0.0003	0	0	0	0	0	0		-5.2	0.0019	0.0034	0.00399986	0.0057	0.0017	0.0029	0	0	0	0	0	0		-5.2	0.0136	0.0083	0.00849994	0.0066	0.0055	0.0052	0	0	0	0	0	0		-5.2	0.0007	0.0018	-0.00109991	-0.0044	0.0002	-0.0041	0
-5	0	-0.0007	-0.0015	-0.0009	0.001	0	0	0	0	0	0	0		-5.1	-0.00179986	-0.00109986	-0.0016	-0.0026	-0.00359986	-0.00239986	0	0	0	0	0	0		-5.1	0.00620006	0.00530006	0.0085	0.004	0.004	0.00520006	0	0	0	0	0	0		-5.1	0.000999912	0.00109991	-0.0029	-0.0038	0.00139991	-0.00290009	0
-4.9	0.0003	0.0022	0.00130018	-0.0013	0.002	0.0018	0	0	0	0	0	0		-5	-0.0029	-0.0043	-0.0029	-0.0029	-0.0029	-0.0029	0	0	0	0	0	0		-5	0.0027	0.0049	0.0027	0.0011	0.0027	0.0054	0	0	0	0	0	0		-5	0	0	7.27596e-12	0.0001	0	0.0004	0
-4.8	0.0041	0.007	0.0042	0.0057	0.0018	0.00499982	0	0	0	0	0	0		-4.9	0.000399851	-0.00380015	0.001	0.000799851	-0.000300149	-0.00140015	0	0	0	0	0	0		-4.9	0.00220001	-0.00139999	0.0002	0.00250001	0.00250001	0.00370001	0	0	0	0	0	0		-4.9	0.00429982	0.00309982	0.0033	0.00419982	0.00369982	0.00169982	0
-4.7	0.0044	0.014	0.0079	0.0113	0.0024	0.0057	0	0	0	0	0	0		-4.8	-0.0066	-0.0056	-0.0048	-0.0032	-0.00589992	-0.00549992	0	0	0	0	0	0		-4.8	-0.0037	-0.0068	-0.004	-0.0032	0.0003	-0.00119992	0	0	0	0	0	0		-4.8	0.0061	0.0046	0.0034	0.0071	0.00619987	0.00379987	0
-4.6	0.0007	0.0151	0.0109001	0.00970008	0.00180008	0.0058	0	0	0	0	0	0		-4.7	-0.0078	-0.0043	-0.00589995	-0.0066	-0.01	-0.007	0	0	0	0	0	0		-4.7	-0.0032	-0.0085	-0.00669998	-0.004	-0.0052	-0.0011	0	0	0	0	0	0		-4.7	0.0066	0.0083	0.00590016	0.0123	0.0069	0.0076	0
-4.5	0.0028	0.0194	0.0086	0.0112	0.003	0.0077	0	0	0	0	0	0		-4.6	-0.00850005	-0.00120005	-0.0054	-0.0056	-0.0129001	-0.00810005	0	0	0	0	0	0		-4.6	-0.00410002	-0.00870002	-0.0059	-0.0019	-0.0072	-0.00240002	0	0	0	0	0	0		-4.6	0.0107998	0.0102998	0.0138	0.0162	0.0103998	0.0101998	0
-4.4	0.0019	0.0186	0.0100001	0.0127	0.006	0.0105	0	0	0	0	0	0		-4.5	-0.0059	-0.0007	-0.0095	-0.007	-0.0109	-0.0081	0	0	0	0	0	0		-4.5	-0.0022	-0.0063	-0.0041	-0.0032	-0.0045	-0.0012	0	0	0	0	0	0		-4.5	0.0107	0.0142	0.0159	0.0168	0.011	0.0111	0
-4.3	0.004	0.0215	0.0113	0.014	0.0089	0.0114999	0	0	0	0	0	0		-4.4	-0.00570009	0.00289991	-0.0043	-0.000600088	-0.00960009	-0.00520009	0	0	0	0	0	0		-4.4	-0.000900061	-0.00520006	-0.003	-0.00430006	-0.00180006	-0.00230006	0	0	0	0	0	0		-4.4	0.0106999	0.0159999	0.0169	0.0188999	0.00919986	0.0135999	0
-4.2	0.0009	0.0164	0.00850018	0.0127	0.0063	0.0054	0	0	0	0	0	0		-4.3	-0.0082	-0.0012	-0.0071	-0.0108	-0.0177999	-0.0131999	0	0	0	0	0	0		-4.3	-0.007	-0.007	-0.0053	-0.0031	-0.004	-0.00599997	0	0	0	0	0	0		-4.3	0.01	0.0157	0.0169	0.0172	0.00749998	0.0115	0
-4.1	0.0031	0.0219	0.0116001	0.0187001	0.00830007	0.0094	0	0	0	0	0	0		-4.2	-0.0155	-0.0026	-0.0102999	-0.0165	-0.0246	-0.0189	0	0	0	0	0	0		-4.2	-0.0122	-0.0141	-0.0049	-0.0068	-0.0098	-0.008	0	0	0	0	0	0		-4.2	0.0082	0.0164	0.0156999	0.0153	0.0066	0.0138	0
-4	0.0054	0.0253	0.0088	0.0193	0.0106	0.0121	0	0	0	0	0	0		-4.1	-0.0161001	0.000999931	-0.0064	-0.0173	-0.0243001	-0.0179001	0	0	0	0	0	0		-4.1	-0.0123	-0.013	-0.0037	-0.0069	-0.0107	-0.0088	0	0	0	0	0	0		-4.1	0.00630006	0.0138001	0.0116	0.0126	0.00280006	0.0144001	0
-3.9	0.0048	0.0244	0.00829992	0.0191	0.0135	0.0095	0	0	0	0	0	0		-4	-0.0169	0.002	-0.0061	-0.0157	-0.0244	-0.0149	0	0	0	0	0	0		-4	-0.0165	-0.0146	-0.0069	-0.0114	-0.0143	-0.0108	0	0	0	0	0	0		-4	0.0071	0.0138	0.0155	0.0142	0.0061	0.0175	0
-3.8	0.0012	0.0218	0.0026	0.0147	0.0106	0.0109001	0	0	0	0	0	0		-3.9	-0.0116002	0.00709978	0.0031	-0.0119002	-0.0206002	-0.00720022	0	0	0	0	0	0		-3.9	-0.0165001	-0.00960006	-0.0041	-0.0119001	-0.0121001	-0.0113001	0	0	0	0	0	0		-3.9	0.0104999	0.0152999	0.0158	0.0177999	0.00749992	0.0170999	0
-3.7	-0.0075	0.0114	-0.00210005	0.0118	0.0086	0.0074	0	0	0	0	0	0		-3.8	-0.0113	0.01	0.0049	-0.0101	-0.0241001	-0.00630008	0	0	0	0	0	0		-3.8	-0.0173	-0.0123	-0.0086	-0.0153	-0.0161	-0.0123	0	0	0	0	0	0		-3.8	0.0138	0.0186	0.0169	0.0249	0.00809988	0.0238999	0
-3.6	-0.0107	0.0034	-0.00150016	0.0104998	0.00879984	0.0026	0	0	0	0	0	0		-3.7	-0.0118	0.004	0.00150003	-0.0139	-0.0315	-0.0063	0	0	0	0	0	0		-3.7	-0.0205	-0.0168	-0.0109	-0.0201	-0.0169	-0.0159	0	0	0	0	0	0		-3.7	0.0077	0.0138	0.0199001	0.0205	0.0071	0.0223	0
-3.5	-0.0181	0.0002	-0.0023	0.0045	0.0075	-0.0027	0	0	0	0	0	0		-3.6	-0.0128	0.00509997	0.0016	-0.016	-0.032	-0.00620003	0	0	0	0	0	0		-3.6	-0.0196	-0.0245	-0.0158	-0.0245	-0.0162	-0.0204	0	0	0	0	0	0		-3.6	0.00759993	0.0147999	0.0203	0.0232	0.0105999	0.0258999	0
-3.4	-0.0248	-0.0005	-0.00229997	0.0022	0.004	-0.0025	0	0	0	0	0	0		-3.5	-0.0165	0.0015	0.0024	-0.0176	-0.0334	-0.0021	0	0	0	0	0	0		-3.5	-0.0172	-0.0254	-0.0137	-0.0228	-0.0119	-0.0179	0	0	0	0	0	0		-3.5	0.0054	0.018	0.0199	0.0236	0.0137	0.0297	0
-3.3	-0.0242	-0.0032	-0.0006	0.0037	0.0002	-0.00420003	0	0	0	0	0	0		-3.4	-0.0196	0.00759995	0.0016	-0.0133	-0.0376	0.000599951	0	0	0	0	0	0		-3.4	-0.0205999	-0.0252999	-0.014	-0.0226999	-0.0132999	-0.0188999	0	0	0	0	0	0		-3.4	0.00260003	0.0187	0.0228	0.0197	0.0148	0.0281	0
-3.2	-0.0314	-0.0074	-0.00620015	0.0004	-0.0007	-0.0052	0	0	0	0	0	0		-3.3	-0.0133	0.0076	0.0025	-0.0134	-0.0346002	0.0109998	0	0	0	0	0	0		-3.3	-0.0193	-0.0286	-0.01	-0.0288	-0.0231	-0.0213	0	0	0	0	0	0		-3.3	0.0011	0.0111	0.0171	0.018	0.0135001	0.0336001	0
-3.1	-0.0429	-0.0119	-0.00860006	-0.00230006	-0.00370006	-0.0133	0	0	0	0	0	0		-3.2	-0.0127	0.0082	0.00610004	-0.015	-0.0404	0.012	0	0	0	0	0	0		-3.2	-0.0205	-0.0324	-0.0179	-0.0331	-0.0265	-0.022	0	0	0	0	0	0		-3.2	-0.0011	0.0111	0.0161	0.0272	0.0116	0.0341	0
-3	-0.0479	-0.0157	-0.0082	-0.004	-0.0016	-0.0172	0	0	0	0	0	0		-3.1	-0.0122	0.00709996	0.0036	-0.0151	-0.045	0.0114	0	0	0	0	0	0		-3.1	-0.0232	-0.0326	-0.0199	-0.0385	-0.0297	-0.022	0	0	0	0	0	0		-3.1	-0.00710004	0.0102	0.0125	0.0284	0.0128	0.029	0
-2.9	-0.0521	-0.017	-0.00719989	-0.0056	0.0006	-0.0192	0	0	0	0	0	0		-3	-0.015	0.0049	0.0033	-0.0142	-0.0503	0.0116	0	0	0	0	0	0		-3	-0.0232	-0.033	-0.018	-0.0383	-0.0306	-0.0223	0	0	0	0	0	0		-3	-0.0039	0.0103	0.0135	0.0302	0.0154	0.0318	0
-2.8	-0.0502	-0.0184	-0.0066	-0.0006	0.0017	-0.0188001	0	0	0	0	0	0		-2.9	-0.00970015	0.00659985	0.0025	-0.0117001	-0.0501001	0.0142999	0	0	0	0	0	0		-2.9	-0.0256	-0.0324	-0.0195	-0.0425	-0.0344	-0.0234	0	0	0	0	0	0		-2.9	-0.00380003	0.00229997	0.0136	0.0334	0.0147	0.0307	0
-2.7	-0.0526	-0.0178	-0.0053	-0.0006	0.0035	-0.0163	0	0	0	0	0	0		-2.8	-0.0067	0.0038	0.0027	-0.0157	-0.0559	0.0126	0	0	0	0	0	0		-2.8	-0.0262	-0.0361	-0.0169	-0.0486	-0.0345	-0.0213001	0	0	0	0	0	0		-2.8	-0.0029	0.0042	0.0155	0.0353	0.0166999	0.0338999	0
-2.6	-0.0509	-0.0161	-0.00199989	-0.00539989	-0.000399893	-0.0175	0	0	0	0	0	0		-2.7	-0.0092	0.005	-0.00160013	-0.017	-0.0578	0.0127	0	0	0	0	0	0		-2.7	-0.0232	-0.0397	-0.0193999	-0.0528	-0.0349	-0.0212	0	0	0	0	0	0		-2.7	0.0024	0.0002	0.0157001	0.0336	0.0175	0.0349	0
-2.5	-0.0501	-0.0172	0.0022	-0.0055	0.0003	-0.0184	0	0	0	0	0	0		-2.6	-0.0143999	-0.00159987	-0.0083	-0.0259	-0.0658999	0.0138001	0	0	0	0	0	0		-2.6	-0.0212001	-0.0358001	-0.019	-0.0491	-0.0298	-0.0225001	0	0	0	0	0	0		-2.6	0.0047999	-0.0025001	0.0123	0.0353	0.0179999	0.0388999	0
-2.4	-0.053	-0.0143	0.00570021	-0.0045	-0.0007	-0.0147	0	0	0	0	0	0		-2.5	-0.0104	-0.006	-0.0051	-0.0243	-0.071	0.0184	0	0	0	0	0	0		-2.5	-0.0272	-0.035	-0.0219	-0.0478	-0.0331	-0.0249	0	0	0	0	0	0		-2.5	0.0102	0.000999998	0.0165	0.0356	0.0202	0.0401	0
-2.3	-0.0504	0.0012	0.0131	-0.0067	0.0119	-0.0110002	0	0	0	0	0	0		-2.4	-0.0124999	-0.00249992	-0.0099	-0.0273999	-0.0745999	0.0165001	0	0	0	0	0	0		-2.4	-0.0282	-0.0372	-0.023	-0.0512	-0.0313	-0.0206	0	0	0	0	0	0		-2.4	0.0126	-0.0021	0.0181	0.0372	0.0206	0.0346	0
-2.2	-0.047	0.0055	0.0140004	-0.004	0.0167	-0.0042	0	0	0	0	0	0		-2.3	-0.0099	-0.0022	-0.0138	-0.0277	-0.0762	0.0163	0	0	0	0	0	0		-2.3	-0.0311	-0.0411	-0.0306	-0.055	-0.0339	-0.0245999	0	0	0	0	0	0		-2.3	0.0115	-0.0078	0.0149	0.0415	0.0160001	0.0299001	0
-2.1	-0.0357	0.0197	0.0176	0.00149996	0.0273	0.0084	0	0	0	0	0	0		-2.2	-0.0092	0.0059	-0.0120999	-0.0303	-0.0784	0.0192	0	0	0	0	0	0		-2.2	-0.0292	-0.0492	-0.0323999	-0.0602	-0.0403	-0.0256	0	0	0	0	0	0		-2.2	0.0064	-0.0078	0.0158	0.0416	0.0223	0.0367	0
-2	-0.0412	0.0168	0.0216	-0.0038	0.0257	0.0091	0	0	0	0	0	0		-2.1	-0.00130007	0.00379993	-0.0082	-0.0294	-0.0787001	0.0219999	0	0	0	0	0	0		-2.1	-0.0352001	-0.0466001	-0.0336	-0.0511	-0.0386	-0.0268001	0	0	0	0	0	0		-2.1	0.00650001	-0.0179	0.0149	0.0417	0.0186	0.0416	0
-1.9	-0.0423	0.0226	0.0169999	-0.005	0.0261	0.0127	0	0	0	0	0	0		-2	0.0041	0.0071	-0.001	-0.0278	-0.0809	0.0288	0	0	0	0	0	0		-2	-0.036	-0.0434	-0.0333	-0.0585	-0.0393	-0.0252	0	0	0	0	0	0		-2	0.015	-0.0064	0.0177	0.0532	0.0315	0.0528	0
-1.8	-0.0548	0.0209	0.0119	-0.0106	0.0217	0.0159001	0	0	0	0	0	0		-1.9	0.00819986	0.0136999	0.0002	-0.0259001	-0.0805001	0.0390999	0	0	0	0	0	0		-1.9	-0.0390001	-0.0490001	-0.0298	-0.0583001	-0.0401001	-0.0214001	0	0	0	0	0	0		-1.9	0.0156999	-0.00400008	0.0189	0.0616999	0.0297999	0.0520999	0
-1.7	-0.0591	0.02	0.0039002	-0.0071	0.0289	0.0124	0	0	0	0	0	0		-1.8	0.0127	0.0161	-0.0065	-0.0331	-0.0784001	0.0480999	0	0	0	0	0	0		-1.8	-0.0362	-0.051	-0.0198	-0.0582	-0.0359	-0.0128002	0	0	0	0	0	0		-1.8	0.022	-0.006	0.0227	0.0684	0.0371998	0.0599998	0
-1.6	-0.049	0.0245	0.0122001	-0.00419991	0.0476001	0.0161	0	0	0	0	0	0		-1.7	0.0198	0.0203	-0.00420002	-0.0292	-0.0711	0.0526	0	0	0	0	0	0		-1.7	-0.0397	-0.0672	-0.0220001	-0.0651	-0.0429	-0.0171	0	0	0	0	0	0		-1.7	0.0331	-0.000899998	0.0343	0.0747	0.0349	0.0557	0
-1.5	-0.0556	0.018	0.0124	0.004	0.0515	0.0184	0	0	0	0	0	0		-1.6	0.0153	0.0266	-0.0043	-0.0209	-0.0761	0.048	0	0	0	0	0	0		-1.6	-0.0339999	-0.0702999	-0.024	-0.0632	-0.0459	-0.0221999	0	0	0	0	0	0		-1.6	0.036	0.00700001	0.0335	0.0727	0.0328	0.0508	0
-1.4	-0.0555	0.018	0.0124	0.004	0.0453	0.0303	0	0	0	0	0	0		-1.5	0.0229	0.035	-0.0041	-0.0222	-0.0816	0.0518	0	0	0	0	0	0		-1.5	-0.0307	-0.0668	-0.0239	-0.0521	-0.037	-0.0224	0	0	0	0	0	0		-1.5	0.0347	0.0123	0.0343	0.0813	0.0355	0.0606	0
-1.3	-0.0556	0.018	0.0238003	0.0104	0.0453	0.0379997	0	0	0	0	0	0		-1.4	0.0283997	0.0437997	0.011	-0.0107003	-0.0832003	0.0666997	0	0	0	0	0	0		-1.4	-0.0356	-0.0746998	-0.0254	-0.0579998	-0.0509998	-0.0240998	0	0	0	0	0	0		-1.4	0.0279002	0.0123	0.0327	0.0719002	0.0195002	0.0630002	0
-1.2	-0.0555	0.0165	0.0248	0.02	0.0456	0.0496	0	0	0	0	0	0		-1.3	0.0283997	0.0589	0.011	-0.0033	-0.0870004	0.0822	0	0	0	0	0	0		-1.3	-0.0361998	-0.0888	-0.0274	-0.0744	-0.0583	-0.0276	0	0	0	0	0	0		-1.3	0.0279002	-0.0031	0.0343	0.0622	0.0195002	0.0715002	0
-1.1	-0.0555	0.0163	0.0248	0.02	0.0515	0.0696	0	0	0	0	0	0		-1.2	0.0325	0.0623996	0.016	0.0056	-0.0914004	0.0845996	0	0	0	0	0	0		-1.2	-0.0366	-0.0746998	-0.0254	-0.0774	-0.0612002	-0.0276	0	0	0	0	0	0		-1.2	0.0266	-0.0082	0.0356	0.0593	0.0195002	0.0799004	0
-1	-0.0556	0.0123	0.0279	0.02	0.0721	0.072	0	0	0	0	0	0		-1.1	0.0423996	0.0589	0.0191	0.0071	-0.0870004	0.102	0	0	0	0	0	0		-1.1	-0.0366	-0.078	-0.0254997	-0.0832	-0.0612002	-0.0269999	0	0	0	0	0	0		-1.1	0.0236	-0.0087	0.0343	0.0568	0.0195002	0.0829	0
-0.900002	-0.0555	0.0123	0.0307004	0.0222	0.0824	0.0833	0	0	0	0	0	0		-1	0.0548	0.0557	0.0242	0.0125	-0.0914004	0.0845996	0	0	0	0	0	0		-1	-0.0361998	-0.078	-0.0266	-0.0774	-0.0583	-0.0240998	0	0	0	0	0	0		-1	0.02	-0.0082	0.0343	0.0568	0.0221	0.0889	0
-0.799999	-0.0555	0.0123	0.0308005	0.0222	0.0824	0.072	0	0	0	0	0	0		-0.900002	0.0467006	0.0437997	0.0242	0.0125	-0.0914004	0.0822	0	0	0	0	0	0		-0.900002	-0.0361998	-0.0746998	-0.0254997	-0.0744	-0.0509998	-0.0240998	0	0	0	0	0	0		-0.900002	0.0108983	-0.0031	0.0327	0.0506	0.0221	0.0889	0
-0.700001							0	0	0	0	0	0		-0.799999	0.0423996	0.035601	0.0191	0.0125	-0.0870004	0.0666997	0	0	0	0	0	0		-0.799999	-0.0361998	-0.0689002	-0.0254997	-0.0587	-0.037	-0.0240998	0	0	0	0	0	0		-0.799999	0.0082	-0.0082	0.0284	0.0348	0.0221	0.0829	0
-0.600002							0	0	0	0	0	0		-0.700001							0	0	0	0	0	0		-0.700001							0	0	0	0	0	0		-0.700001							0
-0.5							0	0	0	0	0	0		-0.600002							0	0	0	0	0	0		-0.600002							0	0	0	0	0	0		-0.600002							0
-0.400002							0	0	0	0	0	0		-0.5							0	0	0	0	0	0		-0.5							0	0	0	0	0	0		-0.5							0
-0.299999							0	0	0	0	0	0		-0.400002							0	0	0	0	0	0		-0.400002							0	0	0	0	0	0		-0.400002							0
-0.200001							0	0	0	0	0	0		-0.299999							0	0	0	0	0	0		-0.299999							0	0	0	0	0	0		-0.299999							0
-0.100002							0	0	0	0	0	0		-0.200001							0	0	0	0	0	0		-0.200001							0	0	0	0	0	0		-0.200001							0
0							0	0	0	0	0	0		-0.100002							0	0	0	0	0	0		-0.100002							0	0	0	0	0	0		-0.100002							0
0.0999985							0	0	0.141409	0.424682	1.27052	0		0							0	0	0	0	0	0		0							0	0	0	0	0	0		0							0
0.200001							0.0157511	0.0474024	0.28157	0.845009	2.52256	3.78611		0.0999985							0	0	0.123278	0	0	0		0.0999985							0	0	0.0421938	0	0	0		0.0999985							0
0.299999							0.0313734	0.0944095	0.420502	1.26104	3.75642	7.46876		0.200001							0.0137316	0.0413247	0.245453	0.370234	1.10765	3.3009		0.200001							0.0047	0.0141444	0.0842747	0.126708	0.378983	1.12857		0.200001							0.00426785
0.399998							0.0468685	0.141026	0.55822	1.67284	4.97243	11.0509		0.299999							0.0273489	0.0822992	0.366539	0.736626	2.19908	6.5116		0.299999							0.00939078	0.0282584	0.126245	0.252873	0.754533	2.23088		0.299999							0.00852298
0.5							0.0622381	0.187258	0.694723	2.08042	6.17075	14.5355		0.399998							0.0408536	0.122928	0.48655	1.09923	3.27457	9.63469		0.399998							0.0140725	0.0423428	0.168105	0.378504	1.1267	3.30759		0.399998							0.0127656
0.599998							0.077482	0.233105	0.830034	2.48384	7.35172	17.9248		0.5							0.0542469	0.163215	0.605488	1.4581	4.33439	12.6727		0.5							0.0187454	0.056398	0.209854	0.503607	1.49552	4.35933		0.5							0.0169959
0.700001							0.0926025	0.278572	0.964151	2.88314	8.5155	21.2218		0.599998							0.0675289	0.203161	0.72337	1.81324	5.37869	15.6276		0.599998							0.0234091	0.0704231	0.251495	0.628176	1.86099	5.3866		0.599998							0.0212136
0.799999							0.107599	0.323661	1.09709	3.27835	9.6624	24.4287		0.700001							0.0807014	0.242772	0.840197	2.16472	6.40778	18.5021		0.700001							0.028064	0.0844193	0.293024	0.752221	2.22319	6.39006		0.700001							0.025419
0.899998							0.122474	0.368375	1.22887	3.66954	10.7927	27.548		0.799999							0.0937644	0.282046	0.955982	2.51256	7.4218	21.298		0.799999							0.0327098	0.0983854	0.334443	0.875735	2.58211	7.37017		0.799999							0.0296119
1							0.137228	0.412719	1.35949	4.05671	11.9066	30.5824		0.899998							0.106719	0.320989	1.07074	2.8568	8.42102	24.0176		0.899998							0.0373466	0.112322	0.375755	0.998726	2.93779	8.32751		0.899998							0.0337925
1.1							0.151862	0.456694	1.48896	4.43995	13.0043	33.5339		1							0.119567	0.359605	1.18447	3.19749	9.40567	26.663		1							0.0419747	0.12623	0.416957	1.1212	3.29027	9.26266		1							0.0379609
1.2							0.166377	0.500306	1.6173	4.81926	14.086	36.4049		1.1							0.132308	0.397894	1.29719	3.53465	10.3759	29.2362		1.1							0.0465937	0.140108	0.458051	1.24315	3.63956	10.176		1.1							0.0421169
1.3							0.180773	0.543554	1.7445	5.19469	15.1521	39.1975		1.2							0.144945	0.435861	1.40891	3.86834	11.332	31.7393		1.2							0.0512039	0.153958	0.499035	1.36459	3.98572	11.0683		1.2							0.0462608
1.4							0.195052	0.586443	1.8706	5.5663	16.2027	41.9138		1.3							0.157476	0.473507	1.51962	4.19856	12.2741	34.174		1.3							0.0558051	0.167777	0.539912	1.48551	4.32873	11.9397		1.3							0.0503924
1.5							0.209216	0.628978	1.99558	5.9341	17.2381	44.5562		1.4							0.169903	0.510834	1.62936	4.52536	13.2025	36.5422		1.4							0.0603975	0.181568	0.580682	1.60591	4.66866	12.7909		1.4							0.0545118
1.6							0.223263	0.671158	2.11948	6.29816	18.2584	47.1264		1.5							0.182228	0.547848	1.73811	4.8488	14.1173	38.8459		1.5							0.0649811	0.19533	0.621343	1.72582	5.00553	13.6224		1.5							0.0586192
1.7							0.237197	0.71299	2.24228	6.65848	19.264	49.6265		1.6							0.194451	0.584549	1.8459	5.16889	15.0187	41.0866		1.6							0.0695558	0.209063	0.661898	1.8452	5.33935	14.4345		1.6							0.0627144
1.8	1.85326	0.887502	2.3898	6.34101	20.4497	65.4291	0.251017	0.754473	2.364	7.01513	20.2549	52.0583		1.7							0.206572	0.620941	1.95272	5.48567	15.907	43.2663		1.7							0.0741218	0.222767	0.702345	1.96409	5.67017	15.2278		1.7							0.0667978
1.9	1.89203	0.898152	2.55921	6.67868	21.627	68.6323	0.264725	0.795611	2.48466	7.36814	21.2315	54.4237		1.8	-0.00609017	-0.0227333	1.12472	5.42016	16.6325	56.6985	0.218593	0.657024	2.05859	5.79917	16.7823	45.3864		1.8	-1.57445	-1.99971	-6.84788	-5.56526	-1.38487	9.38859	0.0786789	0.236442	0.742685	2.08247	5.998	16.0027		1.8	-7.8985	-11.6009	-13.0419	-8.12067	-1.9512	7.94942	0.0708689
2	1.89731	0.928648	2.75118	7.00483	22.7238	71.6516	0.278321	0.83641	2.60425	7.71753	22.1938	56.7247		1.9	-0.0128392	0.0220853	1.20258	5.7374	17.7064	59.3632	0.230515	0.692804	2.16352	6.10942	17.6448	47.4487		1.9	-1.43531	-2.01793	-6.80145	-5.37407	-1.22227	9.83188	0.0832271	0.250088	0.782921	2.20034	6.32287	16.7595		1.9	-7.83872	-11.4087	-13.5261	-7.92766	-1.4455	8.60002	0.0749281
2.1	1.90073	0.936839	2.8916	7.37622	23.7254	74.65	0.291806	0.876868	2.7228	8.06337	23.1423	58.9628		2	-0.0128392	0.0377142	1.21809	6.07955	18.6874	61.7431	0.242338	0.728282	2.26752	6.41648	18.4947	49.4547		2	-1.42303	-2.0203	-6.37163	-4.92163	-0.572007	10.8461	0.0877668	0.263706	0.823048	2.31773	6.64482	17.4988		2	-7.48808	-10.5641	-13.0419	-7.45519	-0.669718	9.66007	0.0789754
2.2	1.90073	0.957464	2.99131	7.70467	24.6913	77.0691	0.305182	0.916992	2.8403	8.40566	24.0769	61.1399		2.1	-0.0128392	0.0417493	1.36515	6.40849	19.7161	64.3135	0.254063	0.76346	2.37058	6.72036	19.3322	51.406		2.1	-1.3808	-2.02061	-6.33348	-4.81282	-0.0936944	11.6926	0.0922976	0.277294	0.863072	2.4346	6.96385	18.2209		2.1	-7.14295	-10.0688	-12.596	-7.04968	-0.396209	10.4471	0.0830108
2.3	1.90136	0.970676	3.14428	8.13306	25.7529	79.5654	0.318449	0.956782	2.95678	8.74445	24.998	63.2575		2.2	-0.0776639	0.0417493	1.44814	6.66847	20.6378	66.5617	0.265691	0.798342	2.47273	7.0211	20.1575	53.304		2.2	-1.42303	-2.03503	-5.96211	-4.36232	0.418282	12.5289	0.0968198	0.290855	0.902988	2.55099	7.28002	18.9262		2.2	-6.97626	-9.64299	-12.1213	-6.47451	0.362057	11.3881	0.0870344
2.4	1.90191	0.982444	3.1836	8.42953	26.73	81.9729	0.331607	0.996241	3.07223	9.0798	25.9057	65.3174		2.3	-0.0898434	0.0480031	1.48475	6.92953	21.5408	68.6756	0.277223	0.832929	2.57397	7.31872	20.9708	55.1502		2.3	-1.42303	-2.0203	-5.83091	-4.00632	0.801606	13.4814	0.101333	0.304387	0.9428	2.66688	7.59333	19.6152		2.3	-6.4139	-8.8308	-11.2494	-6.22945	1.04119	12.1288	0.091046
2.5	1.89731	0.982444	3.2369	8.76233	27.6227	84.3062	0.344659	1.03537	3.18667	9.4117	26.8003	67.3211		2.4	-0.11063	0.0480031	1.58617	7.25229	22.4884	70.7578	0.288659	0.867224	2.67431	7.61326	21.7721	56.9461		2.4	-1.42303	-2.01793	-5.587	-3.63994	1.35922	14.1602	0.105838	0.31789	0.982507	2.78228	7.90381	20.2881		2.4	-6.19692	-8.3315	-10.8295	-5.73874	1.63506	13.06	0.0950458
2.6	1.89957	1.01216	3.3487	9.05723	28.4905	86.4978	0.357604	1.07418	3.30011	9.74023	27.6819	69.2701		2.5	-0.11063	0.0607173	1.68288	7.55889	23.415	72.8008	0.300001	0.901231	2.77375	7.90477	22.5617	58.693		2.5	-1.16606	-1.92978	-5.03279	-3.06306	2.27183	15.2587	0.110334	0.331365	1.02211	2.8972	8.2115	20.9455		2.5	-5.81362	-7.56609	-10.3591	-5.45497	1.98175	13.8699	0.0990339
2.7	1.90743	1.02835	3.42999	9.38805	29.3811	88.6926	0.370445	1.11267	3.41254	10.0654	28.5506	71.1659		2.6	-0.0973116	0.0827629	1.77247	7.87674	24.3038	74.7856	0.311248	0.934949	2.8723	8.19326	23.3398	60.3921		2.6	-1.24915	-1.7548	-4.89207	-2.53207	2.89461	16.1584	0.114821	0.344811	1.06161	3.01162	8.5164	21.5875		2.6	-5.41715	-7.29686	-9.95346	-4.96781	2.5136	14.7101	0.10301
2.8	1.90938	1.06702	3.52711	9.71058	30.2964	90.6279	0.38318	1.15083	3.52399	10.3872	29.4068	73.01		2.7	-0.0685817	0.1417	1.90819	8.18317	25.1882	76.6507	0.322403	0.968384	2.96998	8.47877	24.1066	62.0449		2.7	-1.16264	-1.79055	-4.6567	-2.3619	3.50209	16.7168	0.1193	0.35823	1.101	3.12556	8.81857	22.2146		2.7	-5.25513	-6.66113	-9.13154	-4.43327	3.21114	15.4515	0.106975
2.9	1.91471	1.08286	3.62493	10.0463	31.1311	92.5225	0.395812	1.18868	3.63447	10.7058	30.2505	74.8037		2.8	-0.0695634	0.157616	2.0006	8.47821	25.9931	78.4401	0.333465	1.00154	3.06678	8.76132	24.8621	63.6526		2.8	-1.06087	-1.84464	-4.34575	-1.92998	4.01917	17.5355	0.12377	0.371619	1.14029	3.23902	9.118	22.8272		2.8	-5.05143	-6.33085	-8.83118	-4.06965	3.56457	16.0614	0.110928
3	1.92791	1.10927	3.7151	10.3671	31.9938	94.3664	0.408341	1.22622	3.74397	11.0211	31.082	76.5485		2.9	-0.0591598	0.200731	2.10064	8.78352	26.8472	80.1438	0.344435	1.03441	3.16273	9.04094	25.6066	65.2164		2.9	-1.15319	-1.45824	-3.73249	-1.53814	4.50766	18.4836	0.128232	0.384981	1.17948	3.35199	9.41472	23.4255		2.9	-4.45267	-5.5644	-8.07583	-3.71888	4.04969	16.9831	0.114869
3.1	1.94938	1.11852	3.82102	10.6985	32.882	96.1315	0.420768	1.26344	3.85252	11.3332	31.9015	78.2457		3	-0.0195149	0.239909	2.21479	9.1245	27.6759	81.7783	0.355315	1.067	3.25782	9.31769	26.3403	66.7376		3	-1.16333	-1.59949	-3.56229	-1.33624	5.02806	19.1764	0.132685	0.398315	1.21856	3.46449	9.70878	24.01		3	-4.2759	-4.88816	-7.3282	-3.1954	4.62058	17.6632	0.118799
3.2	1.94838	1.11557	3.90421	10.9831	33.73	97.7889	0.433094	1.30036	3.9601	11.6421	32.709	79.8966		3.1	0.000286955	0.265581	2.33165	9.41955	28.4661	83.2917	0.366105	1.09932	3.35206	9.59156	27.0632	68.2172		3.1	-0.959758	-1.34946	-3.17106	-0.574388	6.06899	20.0066	0.137129	0.41162	1.25754	3.57651	10.0002	24.5808		3.1	-4.108	-4.72485	-6.87306	-2.80867	5.06187	18.1805	0.122717
3.3	1.95879	1.12902	4.00962	11.2874	34.5587	99.3977	0.44532	1.33696	4.06675	11.9478	33.5048	81.5025		3.2	0.00589365	0.295681	2.41893	9.70274	29.2544	84.7008	0.376806	1.13137	3.44546	9.86261	27.7756	69.6565		3.2	-0.903391	-1.41129	-3.07954	-0.431074	6.23359	20.88	0.141565	0.424898	1.29642	3.68806	10.289	25.1385		3.2	-3.79794	-4.27228	-6.54672	-2.43364	5.52317	18.9938	0.126624
3.4	1.95533	1.15227	4.09705	11.5919	35.3491	100.91	0.457446	1.37327	4.17246	12.2504	34.2891	83.0644		3.3	0.0215762	0.340317	2.50873	9.99563	30.0242	86.0673	0.387417	1.16315	3.53803	10.1309	28.4776	71.0565		3.3	-0.998768	-1.343	-2.89063	-0.302496	6.87484	21.3354	0.145992	0.438147	1.33519	3.79913	10.5751	25.6831		3.3	-3.69274	-3.87508	-6.083	-2.2251	5.95792	19.5429	0.130519
3.5	1.95489	1.17852	4.18494	11.8997	36.1503	102.38	0.469474	1.40927	4.27724	12.5499	35.062	84.5839		3.4	0.0411392	0.386808	2.62077	10.2891	30.775	87.4463	0.397941	1.19466	3.62977	10.3963	29.1693	72.4183		3.4	-1.08818	-1.12717	-2.52825	0.273861	7.45594	22.2031	0.15041	0.451369	1.37386	3.90973	10.8587	26.2151		3.4	-3.43914	-3.60417	-5.57983	-1.5378	6.35654	20.2309	0.134403
3.6	1.98534	1.20508	4.29036	12.22	36.9333	103.744	0.481403	1.44498	4.3811	12.8464	35.8237	86.0618		3.5	0.0495285	0.424128	2.72107	10.5853	31.4661	88.6828	0.408378	1.2259	3.7207	10.659	29.8509	73.7429		3.5	-1.02917	-1.09738	-2.40572	0.572829	8.02268	22.7749	0.154821	0.464563	1.41243	4.01987	11.1398	26.7348		3.5	-3.18475	-3.25004	-5.18153	-1.29756	6.80774	20.6936	0.138275
3.7	1.97787	1.20789	4.36007	12.4993	37.6862	105.025	0.493236	1.48038	4.48405	13.1398	36.5743	87.4994		3.6	0.0549257	0.450659	2.81537	10.8588	32.1623	89.8668	0.418729	1.25688	3.81082	10.9191	30.5225	75.0314		3.6	-1.06447	-1.05395	-2.14408	0.803718	8.26395	23.3431	0.159222	0.477729	1.4509	4.12953	11.4182	27.2423		3.6	-2.99976	-2.84623	-4.74625	-0.749349	7.36857	21.1726	0.142136
3.8	1.95416	1.21945	4.44596	12.7821	38.4534	106.188	0.504972	1.5155	4.5861	13.4302	37.314	88.8978		3.7	0.0565298	0.483829	2.92298	11.1434	32.868	90.9693	0.428994	1.2876	3.90013	11.1764	31.1844	76.2847		3.7	-0.902184	-0.900445	-1.94505	1.2565	9.03705	24.1602	0.163616	0.490867	1.48927	4.23873	11.6942	27.7381		3.7	-2.89287	-2.79871	-4.51306	-0.629584	7.53097	21.6267	0.145986
3.9	1.96033	1.24259	4.53951	13.0793	39.197	107.397	0.516612	1.55032	4.68725	13.7177	38.043	90.258		3.8	0.0577565	0.50556	3.00851	11.4126	33.5457	92.0863	0.439173	1.31806	3.98864	11.431	31.8365	77.5038		3.8	-1.01433	-1.09719	-2.02593	1.22752	9.30453	24.44	0.168	0.503978	1.52753	4.34747	11.9677	28.2224		3.8	-2.74986	-2.43235	-4.07082	-0.423289	7.97772	22.2635	0.149824
4	1.95535	1.26746	4.62302	13.3554	39.9323	108.551	0.528158	1.58485	4.78751	14.0022	38.7614	91.5811		3.9	0.0769876	0.539191	3.08633	11.6614	34.222	93.1306	0.449269	1.34826	4.07637	11.6831	32.4792	78.6897		3.9	-1.0026	-0.84708	-1.69474	1.57705	9.86347	25.0085	0.172376	0.517061	1.5657	4.45575	12.2387	28.6954		3.9	-2.66649	-2.12148	-3.78738	-0.0997986	8.39727	22.6929	0.153651
4.1	1.9689	1.29594	4.72251	13.6282	40.6878	109.605	0.53961	1.6191	4.8869	14.2839	39.4694	92.8681		4	0.096601	0.572286	3.19016	11.9219	34.8969	94.0789	0.459281	1.37821	4.16332	11.9325	33.1125	79.8432		4	-1.0074	-1.02288	-1.5424	1.91001	10.1709	25.5862	0.176744	0.530116	1.60376	4.56357	12.5073	29.1574		4	-2.51705	-2.22627	-3.34688	0.350358	8.91547	23.3637	0.157466
4.2	1.9745	1.32064	4.81966	13.9111	41.4298	110.629	0.550969	1.65306	4.98541	14.5626	40.1672	94.12		4.1	0.106674	0.606653	3.26904	12.174	35.5545	94.9609	0.46921	1.4079	4.24949	12.1793	33.7365	80.9652		4.1	-0.853254	-0.899005	-1.21411	2.24357	10.8436	26.1134	0.181104	0.543144	1.64173	4.67093	12.7735	29.6087		4.1	-2.29167	-1.96983	-3.11237	0.565117	9.00808	23.6632	0.161271
4.3	1.97283	1.34845	4.90019	14.1853	42.0928	111.53	0.562235	1.68674	5.08305	14.8385	40.8547	95.3377		4.2	0.114851	0.638441	3.35692	12.4283	36.216	95.8331	0.479057	1.43734	4.3349	12.4236	34.3514	82.0566		4.2	-1.11159	-0.75224	-1.15412	2.53152	11.1692	26.6571	0.185455	0.556145	1.67959	4.77784	13.0373	30.0496		4.2	-2.16862	-1.83045	-2.8188	0.81336	9.53737	24.1572	0.165064
4.4	1.98478	1.36891	4.99685	14.4617	42.7475	112.454	0.573409	1.72015	5.17984	15.1116	41.5324	96.5221		4.3	0.123523	0.668798	3.43225	12.6885	36.8916	96.6461	0.488822	1.46654	4.41954	12.6654	34.9573	83.1182		4.3	-1.06288	-0.802007	-0.909447	2.7942	11.647	27.1894	0.189798	0.569118	1.71735	4.88429	13.2986	30.4801		4.3	-1.91686	-1.46244	-2.35874	1.37729	10.1193	24.6426	0.168846
4.5	1.98439	1.38133	5.07901	14.7201	43.4213	113.311	0.584493	1.75327	5.27578	15.3819	42.2001	97.6743		4.4	0.133276	0.694558	3.50428	12.9424	37.5442	97.438	0.498506	1.49549	4.50343	12.9046	35.5544	84.1508		4.4	-1.03647	-0.569046	-0.373765	3.38327	12.4065	27.9319	0.194132	0.582064	1.75502	4.99029	13.5576	30.9007		4.4	-2.02176	-1.54841	-2.25107	1.48589	10.3847	24.9217	0.172617
4.6	1.98112	1.40023	5.16032	14.969	44.0753	114.176	0.595486	1.78612	5.37088	15.6494	42.8582	98.795		4.5	0.133017	0.719849	3.58627	13.177	38.1237	98.2043	0.508111	1.52419	4.58656	13.1414	36.1427	85.1553		4.5	-0.884524	-0.633731	-0.229056	3.4379	12.4804	28.2243	0.198458	0.594983	1.79258	5.09585	13.8143	31.3115		4.5	-1.82996	-1.45179	-2.04378	1.95097	10.7158	25.2505	0.176377
4.7	1.98121	1.42391	5.24084	15.2313	44.7258	114.894	0.60639	1.8187	5.46514	15.9142	43.5068	99.8852		4.6	0.136458	0.735595	3.65707	13.4175	38.6945	98.8851	0.517636	1.55265	4.66897	13.3758	36.7225	86.1323		4.6	-1.01681	-0.594897	-0.162177	3.58867	12.9622	28.4241	0.202775	0.607874	1.83005	5.20095	14.0687	31.7128		4.6	-1.73854	-0.982862	-1.54924	2.31618	11.0513	25.7248	0.180126
4.8	1.9828	1.44048	5.33505	15.4883	45.3579	115.585	0.617205	1.851	5.55858	16.1763	44.1459	100.946		4.7	0.152493	0.763121	3.74626	13.6631	39.294	99.5199	0.527082	1.58088	4.75063	13.6077	37.2938	87.0828		4.7	-1.13825	-0.517331	-0.161341	3.7767	13.3345	28.9714	0.207085	0.620739	1.86742	5.30561	14.3208	32.1047		4.7	-1.62585	-1.02859	-1.60432	2.37159	11.2859	26.0932	0.183863
4.9	1.98152	1.45113	5.41432	15.7316	45.9812	116.256	0.627932	1.88304	5.65119	16.4357	44.7758	101.977		4.8	0.170183	0.787551	3.84109	13.9043	39.8872	100.124	0.536449	1.60886	4.83157	13.8372	37.8567	88.0072		4.8	-0.948283	-0.492886	-0.155696	3.9919	13.3481	29.4699	0.211386	0.633576	1.90469	5.40983	14.5706	32.4876		4.8	-1.73093	-0.969082	-1.26987	2.63869	11.693	26.3131	0.18759
5	1.98065	1.4585	5.49424	15.9622	46.6017	116.954	0.638572	1.91481	5.74299	16.6925	45.3965	102.98		4.9	0.174853	0.808532	3.90626	14.1364	40.4506	100.739	0.545739	1.63661	4.91178	14.0643	38.4115	88.9064		4.9	-0.927292	-0.292853	0.00373836	4.27151	14.0162	29.7296	0.215678	0.646386	1.94186	5.5136	14.8181	32.8615		4.9	-1.51526	-0.822246	-1.0252	2.74799	11.9637	26.5753	0.191306
5.1	1.97504	1.47063	5.57636	16.2026	47.1951	117.584	0.649125	1.94632	5.83399	16.9466	46.0082	103.956		5	0.185493	0.833543	3.99496	14.3776	41.0222	101.332	0.554953	1.66412	4.99128	14.2891	38.9581	89.7811		5	-0.829758	-0.251251	0.36396	4.62634	14.4589	30.1628	0.219963	0.65917	1.97893	5.61694	15.0635	33.2268		5	-1.35479	-0.86134	-0.774639	3.20314	12.2492	27.0933	0.195011
5.2	1.97604	1.48796	5.65165	16.4486	47.776	118.171	0.659593	1.97757	5.92419	17.1982	46.611	104.906		5.1	0.193029	0.854737	4.08232	14.6326	41.5724	101.868	0.56409	1.6914	5.07008	14.5116	39.4967	90.6319		5.1	-0.934239	-0.411133	0.658294	4.7644	14.5348	30.4845	0.224239	0.671926	2.01591	5.71983	15.3066	33.5836		5.1	-1.29611	-0.82251	-0.81268	3.1235	12.2733	27.3084	0.198705
5.3	1.96836	1.50407	5.73199	16.6886	48.3488	118.68	0.669975	2.00855	6.01359	17.4471	47.2051	105.829		5.2	0.191187	0.871063	4.14255	14.8485	42.1013	102.427	0.573151	1.71846	5.14817	14.7318	40.0275	91.4595		5.2	-0.889563	-0.283499	0.445739	5.03909	15.1832	30.9831	0.228507	0.684656	2.05278	5.8223	15.5475	33.9321		5.2	-1.2598	-0.547826	-0.297484	3.47275	13.0452	27.6535	0.202388
5.4	1.97588	1.52291	5.81019	16.9215	48.8973	119.222	0.680272	2.03928	6.10222	17.6936	47.7905	106.727		5.3	0.186428	0.882186	4.19907	15.0316	42.6086	102.941	0.582138	1.74528	5.22556	14.9497	40.5505	92.2645		5.3	-1.16011	-0.354449	0.597351	4.98258	15.3632	31.1685	0.232767	0.697358	2.08956	5.92432	15.7862	34.2725		5.3	-1.39639	-0.761525	-0.493111	3.61365	13.0013	27.7446	0.20606
5.5	1.98157	1.54974	5.89194	17.1637	49.4699	119.716	0.690486	2.06976	6.19006	17.9375	48.3675	107.601		5.4	0.188848	0.896948	4.26855	15.2235	43.1369	103.389	0.591049	1.77188	5.30227	15.1653	41.0659	93.0476		5.4	-0.99335	-0.285652	0.745165	5.66929	15.7752	31.569	0.237018	0.710034	2.12625	6.02591	16.0228	34.6049		5.4	-1.34019	-0.617388	-0.388673	3.87769	13.3461	27.9741	0.209721
5.6	1.99156	1.57979	5.97526	17.4071	50.0424	120.208	0.700617	2.09998	6.27713	18.1789	48.9361	108.451		5.5	0.19863	0.918749	4.33181	15.4025	43.6352	103.796	0.599888	1.79825	5.37828	15.3787	41.5738	93.8093		5.5	-0.830306	0.0650811	1.11327	5.73835	16.1768	32.0639	0.241262	0.722684	2.16283	6.12708	16.2572	34.9297		5.5	-1.20476	-0.463412	-0.201793	4.03283	13.8225	28.6186	0.213372
5.7	1.98879	1.58573	6.05068	17.639	50.5846	120.655	0.710665	2.12995	6.36344	18.4179	49.4964	109.277		5.6	0.19892	0.941666	4.38275	15.5876	44.1265	104.189	0.608653	1.8244	5.45363	15.5899	42.0742	94.5502		5.6	-0.85079	0.0742249	1.21633	5.51619	16.4885	32.2286	0.245497	0.735306	2.19932	6.22781	16.4896	35.2469		5.6	-1.03467	-0.46099	0.237903	4.23141	13.896	28.6726	0.217012
5.8	1.98095	1.59624	6.11561	17.8455	51.0971	121.064	0.720632	2.15967	6.44899	18.6544	50.0486	110.081		5.7	0.205875	0.968133	4.4311	15.759	44.6169	104.599	0.617345	1.85033	5.5283	15.799	42.5674	95.2709		5.7	-1.03226	-0.0119866	1.22304	5.93728	16.4843	32.5291	0.249724	0.747902	2.23571	6.32812	16.7198	35.5568		5.7	-1.04018	-0.45983	0.286513	4.44259	14.2509	28.8927	0.220641
5.9	1.9785	1.61003	6.18881	18.0492	51.6116	121.468	0.730517	2.18915	6.53379	18.8885	50.5928	110.864		5.8	0.220818	1.00214	4.50763	15.9466	45.0943	104.971	0.625966	1.87604	5.60231	16.0058	43.0533	95.9719		5.8	-1.06024	-0.0661915	1.1399	6.03706	16.8192	32.9047	0.253943	0.760472	2.27201	6.428	16.948	35.8594		5.8	-0.899178	-0.123762	0.19102	4.73084	14.3975	29.2626	0.22426
6	1.97705	1.62096	6.26386	18.2622	52.127	121.83	0.740322	2.21838	6.61784	19.1202	51.1291	111.624		5.9	0.239641	1.02926	4.57914	16.1387	45.545	105.29	0.634515	1.90153	5.67565	16.2105	43.5321	96.6537		5.9	-0.911745	0.291733	1.27309	6.50014	17.2781	33.3902	0.258154	0.773015	2.30821	6.52746	17.1741	36.1551		5.9	-0.990445	-0.109318	0.41646	4.69436	14.4288	29.4126	0.227868
6.1	1.98271	1.64096	6.33768	18.4834	52.6833	122.165	0.750047	2.24737	6.70116	19.3495	51.6576	112.365		6	0.250306	1.0554	4.6509	16.3413	45.9937	105.591	0.642993	1.92681	5.74835	16.4131	44.004	97.317		6	-1.00016	-0.0206794	1.35604	6.47942	17.4279	33.463	0.262356	0.785532	2.34432	6.6265	17.3982	36.4438		6	-0.994414	-0.26254	0.629856	4.86396	14.7941	29.5703	0.231465
6.2	1.98941	1.66848	6.41194	18.6956	53.1941	122.503	0.759693	2.27612	6.78375	19.5765	52.1785	113.084		6.1	0.258242	1.07028	4.71527	16.5299	46.4281	105.886	0.651401	1.95187	5.82039	16.6136	44.4689	97.9622		6.1	-0.927224	-0.179215	1.5325	6.65384	17.7342	33.6637	0.266551	0.798022	2.38033	6.72512	17.6202	36.7259		6.1	-0.813311	-0.093603	0.905001	4.99653	15.2664	29.8241	0.235052
6.3	1.9965	1.69157	6.47771	18.9164	53.6888	122.843	0.76926	2.30463	6.86561	19.8012	52.6917	113.785		6.2	0.262527	1.08819	4.78038	16.7086	46.8794	106.203	0.65974	1.97673	5.8918	16.8121	44.9271	98.5898		6.2	-0.870223	0.095674	1.75176	6.75863	18.1234	34.0954	0.270737	0.810486	2.41625	6.82332	17.8402	37.0014		6.2	-0.823492	-0.230242	0.718303	5.23595	15.4055	30.0435	0.238628
6.4	1.99349	1.70975	6.54349	19.1372	54.1121	123.186	0.778749	2.3329	6.94675	20.0236	53.1976	114.466		6.3	0.265056	1.1003	4.83793	16.8917	47.3	106.508	0.66801	2.00137	5.96256	17.0085	45.3785	99.2002		6.3	-0.886876	0.0545181	1.87565	6.88407	18.3696	34.4385	0.274916	0.822924	2.45207	6.9211	18.0583	37.2705		6.3	-0.739357	-0.0353837	0.862746	5.45209	15.6811	30.4243	0.242193
6.5	2.00016	1.73507	6.61014	19.3491	54.5439	123.477	0.788162	2.36094	7.02718	20.2437	53.6961	115.128		6.4	0.27338	1.12544	4.9065	17.079	47.6866	106.786	0.67621	2.02581	6.0327	17.2028	45.8234	99.794		6.4	-0.795541	0.0636864	1.87792	7.15357	18.6542	34.5309	0.279086	0.835335	2.4878	7.01847	18.2744	37.5333		6.4	-0.661755	-0.0350008	0.912919	5.72553	15.9118	30.6636	0.245748
6.6	2.00406	1.7575	6.68282	19.5561	54.991	123.75	0.797497	2.38874	7.10691	20.4615	54.1874	115.773		6.5	0.279369	1.14726	4.96568	17.2837	48.0679	107.059	0.684344	2.05004	6.10221	17.3952	46.2618	100.372		6.5	-0.705024	-0.0175872	1.92113	7.35091	18.7518	34.6849	0.283248	0.847721	2.52343	7.11543	18.4885	37.7901		6.5	-0.556846	0.110876	1.1967	5.86571	16.2648	30.8891	0.249293
6.7	2.00356	1.77957	6.74655	19.7597	55.4211	123.999	0.806757	2.41632	7.18593	20.6772	54.6715	116.4		6.6	0.285637	1.17023	5.021	17.4814	48.4455	107.32	0.69241	2.07406	6.1711	17.5855	46.6938	100.933		6.6	-0.598015	0.518608	2.24554	7.64803	19.3337	35.3267	0.287403	0.86008	2.55897	7.21197	18.7007	38.0408		6.6	-0.698914	-0.0855559	1.21433	5.86397	16.3742	31.1264	0.252827
6.8	2.00368	1.79981	6.80548	19.9666	55.8492	124.265	0.815941	2.44366	7.26426	20.8906	55.1486	117.009		6.7	0.288497	1.18759	5.07526	17.6599	48.825	107.583	0.700409	2.09788	6.23938	17.7739	47.1194	101.48		6.7	-0.740855	0.476906	2.22693	7.65444	19.5155	35.5473	0.291549	0.872414	2.59441	7.30811	18.911	38.2858		6.7	-0.592973	0.0221005	1.27747	5.87473	16.3511	31.3762	0.256351
6.9	2.00328	1.8188	6.87437	20.1571	56.2652	124.51	0.825051	2.47078	7.3419	21.1018	55.6188	117.602		6.8	0.295145	1.20886	5.14053	17.8471	49.1979	107.867	0.708342	2.12151	6.30705	17.9603	47.5389	102.011		6.8	-0.688494	0.291595	2.18769	7.85824	19.73	35.5808	0.295687	0.884721	2.62977	7.40384	19.1194	38.5251		6.8	-0.6859	0.00330782	1.25314	5.97252	16.4246	31.3399	0.259865
7	2.00763	1.83989	6.94157	20.3633	56.6779	124.747	0.834086	2.49768	7.41886	21.3109	56.0821	118.179		6.9	0.29777	1.22786	5.18703	18.0357	49.5679	108.078	0.716209	2.14493	6.37412	18.1448	47.9522	102.528		6.9	-0.666171	0.446421	2.37724	8.03016	19.9454	35.8504	0.299818	0.897003	2.66503	7.49916	19.3259	38.7588		6.9	-0.619489	0.139724	1.34788	6.2125	16.5772	31.3654	0.263368
7.1	2.01636	1.85829	7.00921	20.5552	57.0801	124.961	0.843048	2.52435	7.49515	21.5179	56.5388	118.741		7	0.305444	1.25214	5.2379	18.2193	49.9218	108.312	0.724011	2.16815	6.44058	18.3274	48.3595	103.031		7	-0.752185	0.495646	2.45116	8.15302	20.243	35.896	0.30394	0.909259	2.70019	7.59408	19.5306	38.987		7	-0.582774	0.201473	1.47485	6.38603	16.859	31.6249	0.266861
7.2	2.01866	1.8778	7.07999	20.759	57.481	125.19	0.851937	2.5508	7.57077	21.7227	56.9888	119.286		7.1	0.305778	1.27528	5.29204	18.399	50.2634	108.523	0.731748	2.19118	6.50646	18.5082	48.7608	103.521		7.1	-0.846967	0.476511	2.47814	8.1644	20.3881	36.2081	0.308054	0.921488	2.73526	7.6886	19.7334	39.21		7.1	-0.563069	0.0810237	1.59665	6.54246	17.0729	31.7385	0.270343
7.3	2.02198	1.89519	7.15178	20.9463	57.8756	125.407	0.860754	2.57703	7.64572	21.9255	57.4322	119.817		7.2	0.31787	1.29769	5.34663	18.5806	50.6088	108.724	0.739422	2.21402	6.57175	18.687	49.1563	103.997		7.2	-0.765438	0.472734	2.60298	8.22287	20.5317	36.483	0.312161	0.933693	2.77024	7.78272	19.9344	39.4278		7.2	-0.559334	-0.0230254	1.77304	6.70171	17.3094	32.0056	0.273815
7.4	2.0273	1.9152	7.21598	21.1422	58.2775	125.62	0.869498	2.60304	7.72002	22.1262	57.8693	120.334		7.3	0.32056	1.3148	5.40104	18.7402	50.9413	108.915	0.747032	2.23666	6.63645	18.864	49.546	104.459		7.3	-0.732082	0.493055	2.70433	8.38953	20.6365	36.6631	0.31626	0.945871	2.80513	7.87643	20.1336	39.6405		7.3	-0.51834	0.191304	1.85198	6.81321	17.5355	32.2317	0.277277
7.5	2.02816	1.93514	7.27442	21.3036	58.6659	125.828	0.878172	2.62883	7.79366	22.3248	58.3	120.836		7.4	0.327457	1.3354	5.44997	18.9096	51.2763	109.108	0.754578	2.25911	6.70059	19.0392	49.93	104.91		7.4	-0.650793	0.563183	2.8304	8.63447	20.9828	36.7682	0.32035	0.958024	2.83993	7.96975	20.3309	39.8483		7.4	-0.336585	0.428259	2.05189	7.06609	17.8968	32.5374	0.280729
7.6	2.02975	1.95861	7.33759	21.493	59.0477	126.015	0.886775	2.65442	7.86666	22.5214	58.7244	121.325		7.5	0.334507	1.3558	5.51269	19.0776	51.5938	109.272	0.762063	2.28137	6.76414	19.2125	50.3084	105.348		7.5	-0.725219	0.652564	2.89542	8.79005	21.1826	37.0841	0.324433	0.970151	2.87463	8.06268	20.5265	40.0513		7.5	-0.318643	0.5107	2.12664	7.07179	18.0996	32.7032	0.284171
7.7	2.03263	1.98489	7.39609	21.6681	59.4083	126.183	0.895308	2.67979	7.93901	22.716	59.1427	121.8		7.6	0.343699	1.37755	5.57074	19.2375	51.9141	109.452	0.769485	2.30344	6.82714	19.3841	50.6813	105.774		7.6	-0.609314	0.813254	3.11593	9.05122	21.5099	37.513	0.328508	0.982253	2.90925	8.15521	20.7203	40.2496		7.6	-0.303849	0.463535	2.24266	7.238	18.2704	32.9117	0.287603
7.8	2.03665	2.0033	7.46006	21.8331	59.7742	126.366	0.903772	2.70494	8.01073	22.9086	59.5549	122.263		7.7	0.356952	1.39996	5.62853	19.3952	52.2355	109.614	0.776846	2.32533	6.88957	19.5539	51.0487	106.188		7.7	-0.582604	0.951339	3.21505	9.25365	21.6817	37.8138	0.332575	0.994329	2.94377	8.24735	20.9124	40.4432		7.7	-0.35213	0.399155	2.23421	7.25353	18.2869	32.9031	0.291024
7.9	2.04127	2.02285	7.52395	22.0091	60.1438	126.54	0.912166	2.72989	8.08182	23.0992	59.9612	122.712		7.8	0.364032	1.42052	5.68599	19.559	52.5226	109.785	0.784146	2.34703	6.95144	19.7219	51.4108	106.591		7.8	-0.479599	0.8928	3.25294	9.33885	21.8901	37.8382	0.336634	1.00638	2.9782	8.33909	21.1028	40.6324		7.8	-0.350176	0.431051	2.17251	7.29684	18.3516	33.0426	0.294436
8	2.0416	2.03728	7.58151	22.1847	60.492	126.702	0.920493	2.75464	8.15229	23.2879	60.3615	123.15		7.9	0.369144	1.43815	5.73797	19.7076	52.8061	109.947	0.791386	2.36855	7.01277	19.8882	51.7675	106.983		7.9	-0.512815	0.72961	3.18728	9.42306	21.9787	37.8853	0.340686	1.0184	3.01254	8.43045	21.2914	40.8171		7.9	-0.270821	0.536158	2.30004	7.59167	18.6989	33.3278	0.297837
8.1	2.03933	2.05057	7.63881	22.3549	60.8298	126.855	0.928751	2.77917	8.22214	23.4747	60.7561	123.576		8	0.373787	1.45888	5.79666	19.8524	53.084	110.091	0.798566	2.38989	7.07354	20.0528	52.1191	107.365		8	-0.595862	0.692244	3.17789	9.50409	22.1322	38.0494	0.34473	1.03041	3.04679	8.52142	21.4783	40.9976		8	-0.331809	0.538164	2.31858	7.69459	18.789	33.5074	0.301228
8.2	2.04378	2.06582	7.70138	22.5131	61.1652	127.007	0.936943	2.80351	8.29138	23.6595	61.1449	123.989		8.1	0.382938	1.47398	5.84998	19.9984	53.3698	110.233	0.805686	2.41104	7.13378	20.2156	52.4655	107.736		8.1	-0.606467	0.644733	3.1907	9.59373	22.3073	38.2528	0.348765	1.04238	3.08095	8.61201	21.6636	41.1738		8.1	-0.390709	0.537239	2.28076	7.74711	18.9353	33.5986	0.30461
8.3	2.04105	2.0764	7.7544	22.6763	61.4788	127.146	0.945067	2.82764	8.36	23.8425	61.528	124.392		8.2	0.390805	1.48986	5.90438	20.1431	53.6424	110.352	0.812747	2.43202	7.19348	20.3768	52.8069	108.097		8.2	-0.609864	0.774044	3.28905	9.66608	22.5264	38.4382	0.352794	1.05433	3.11502	8.70221	21.8471	41.346		8.2	-0.332947	0.630064	2.41928	7.83341	19.018	33.6986	0.307981
8.4	2.03278	2.08203	7.80591	22.8399	61.7884	127.284	0.953126	2.85157	8.42803	24.0236	61.9056	124.784		8.3	0.393693	1.50583	5.95252	20.2841	53.9148	110.486	0.81975	2.45283	7.25264	20.5364	53.1433	108.448		8.3	-0.577195	0.907858	3.40232	9.80497	22.8313	38.6279	0.356814	1.06625	3.14899	8.79203	22.029	41.5142		8.3	-0.226916	0.732566	2.62476	8.04027	19.3157	33.883	0.311343
8.5	2.02619	2.09415	7.85987	22.9975	62.0971	127.396	0.961119	2.87531	8.49546	24.2028	62.2778	125.165		8.4	0.395866	1.52416	6.0069	20.4219	54.1752	110.619	0.826695	2.47345	7.31128	20.6942	53.4747	108.789		8.4	-0.448714	1.00291	3.65717	9.98638	23.1318	38.8382	0.360826	1.07815	3.18288	8.88147	22.2093	41.6785		8.4	-0.122327	0.746317	2.77131	8.18887	19.4995	33.985	0.314694
8.6	2.02449	2.10628	7.91031	23.1662	62.3986	127.528	0.969046	2.89884	8.5623	24.3802	62.6445	125.535		8.5	0.397216	1.5401	6.05512	20.5612	54.4343	110.734	0.833582	2.4939	7.3694	20.8505	53.8014	109.121		8.5	-0.367231	1.05818	3.73664	10.1023	23.3023	39.1506	0.364831	1.09003	3.21668	8.97053	22.388	41.8389		8.5	-0.217523	0.650257	2.73395	8.22874	19.5657	34.0931	0.318036
8.7	2.01397	2.11915	7.95541	23.3246	62.6831	127.653	0.97691	2.92218	8.62854	24.5558	63.0059	125.896		8.6	0.403038	1.55553	6.10362	20.7072	54.6914	110.859	0.840413	2.51418	7.427	21.0051	54.1232	109.444		8.6	-0.362275	1.07246	3.76797	10.2448	23.4026	39.2728	0.368829	1.10188	3.2504	9.05921	22.565	41.9957		8.6	-0.115734	0.755987	2.85701	8.3562	19.7415	34.3258	0.321368
8.8	2.00488	2.12772	7.99927	23.4789	62.9669	127.763	0.984709	2.94533	8.69421	24.7296	63.362	126.246		8.7	0.401694	1.57597	6.15202	20.8561	54.9377	110.966	0.847187	2.53429	7.48408	21.1581	54.4404	109.758		8.7	-0.342817	1.06973	3.74264	10.389	23.4903	39.3673	0.372818	1.1137	3.28402	9.14752	22.7404	42.1487		8.7	-0.121203	0.82531	2.86096	8.39323	19.8792	34.5011	0.324691
8.9	2.00572	2.14285	8.04817	23.6391	63.2347	127.883	0.992445	2.96828	8.75931	24.9017	63.713	126.587		8.8	0.410996	1.59881	6.20648	21.0049	55.1739	111.092	0.853904	2.55423	7.54066	21.3096	54.7529	110.064		8.8	-0.413044	1.06842	3.72166	10.4662	23.61	39.4115	0.3768	1.1255	3.31755	9.23545	22.9143	42.2983		8.8	-0.0824063	0.913605	2.88328	8.53034	20.0361	34.6725	0.328003
9	2.01797	2.16259	8.10402	23.8058	63.4994	127.993	1.00012	2.99105	8.82383	25.0719	64.0589	126.919		8.9	0.414874	1.61908	6.25918	21.1455	55.422	111.212	0.860566	2.574	7.59673	21.4594	55.0609	110.361		8.9	-0.472806	1.07792	3.71825	10.6023	23.7525	39.5201	0.380774	1.13728	3.351	9.32301	23.0866	42.4443		8.9	-0.114619	0.9074	2.99167	8.63215	20.1849	34.7156	0.331305
9.1	2.02087	2.17647	8.15843	23.9545	63.7729	128.102	1.00773	3.01362	8.88778	25.2405	64.3998	127.242		9	0.420588	1.63961	6.31553	21.2837	55.6489	111.321	0.867173	2.59361	7.6523	21.6078	55.3643	110.651		9	-0.379488	1.14292	3.86495	10.7462	23.9323	39.6638	0.38474	1.14903	3.38435	9.4102	23.2573	42.587		9	-0.144257	0.878341	2.97823	8.67108	20.2493	34.735	0.334598
9.2	2.01975	2.19517	8.2164	24.12	64.0376	128.214	1.01528	3.03601	8.95117	25.4073	64.7357	127.556		9.1	0.422797	1.65647	6.36758	21.4163	55.8693	111.417	0.873726	2.61304	7.70738	21.7546	55.6634	110.932		9.1	-0.287336	1.16315	4.00844	10.8177	24.0771	39.8937	0.388699	1.16075	3.41762	9.49702	23.4265	42.7263		9.1	-0.278228	0.695646	2.86391	8.55109	20.2045	34.6707	0.337882
9.3	2.02081	2.21106	8.27358	24.2826	64.295	128.325	1.02276	3.05821	9.01401	25.5724	65.0668	127.861		9.2	0.428404	1.67328	6.42143	21.5415	56.0941	111.52	0.880224	2.63232	7.76196	21.8999	55.958	111.206		9.2	-0.316909	1.17972	4.06067	10.8577	24.1953	40.0927	0.39265	1.17245	3.4508	9.58347	23.5942	42.8625		9.2	-0.291994	0.66304	2.88946	8.71308	20.2375	34.8082	0.341155
9.4	2.02094	2.22682	8.32858	24.4342	64.5571	128.431	1.03019	3.08023	9.0763	25.7358	65.3931	128.158		9.3	0.433104	1.68471	6.46976	21.6705	56.3272	111.622	0.886668	2.65143	7.81606	22.0436	56.2484	111.472		9.3	-0.261494	1.25064	4.11526	11.0402	24.4362	40.2462	0.396594	1.18413	3.4839	9.66955	23.7603	42.9954		9.3	-0.225503	0.764008	2.98132	8.84839	20.2912	34.9795	0.344419
9.5	2.01587	2.24027	8.37949	24.5769	64.8052	128.535	1.03756	3.10207	9.13803	25.8976	65.7146	128.447		9.4	0.437711	1.70349	6.51868	21.8047	56.5409	111.714	0.893059	2.67038	7.86968	22.1859	56.5345	111.731		9.4	-0.199151	1.26728	4.14831	11.0858	24.6293	40.3498	0.40053	1.19578	3.5169	9.75527	23.925	43.1253		9.4	-0.165325	0.77713	3.04161	8.94721	20.4474	35.0809	0.347673
9.6	2.01711	2.26127	8.4369	24.7278	65.0449	128.629	1.04486	3.12372	9.19923	26.0577	66.0314	128.728		9.5	0.44701	1.71908	6.57206	21.9396	56.7497	111.813	0.899397	2.68917	7.92282	22.3267	56.8165	111.982		9.5	-0.206661	1.25937	4.2065	11.2291	24.802	40.4938	0.404458	1.20741	3.54982	9.84063	24.0881	43.2521		9.5	-0.127832	0.800054	3.17944	9.08566	20.7066	35.1619	0.350918
9.7	2.01911	2.27484	8.49439	24.8663	65.2865	128.729	1.05211	3.1452	9.25989	26.2161	66.3437	129.001		9.6	0.452481	1.73751	6.62525	22.0582	56.9558	111.903	0.905682	2.7078	7.97549	22.4661	57.0943	112.227		9.6	-0.241926	1.27889	4.29555	11.3489	24.9076	40.6231	0.408379	1.21901	3.58266	9.92562	24.2498	43.376		9.6	-0.144781	0.794552	3.24683	9.12317	20.8114	35.3213	0.354153
9.8	2.02279	2.28535	8.54747	25.0092	65.5157	128.815	1.0593	3.16649	9.32001	26.373	66.6514	129.267		9.7	0.459961	1.75911	6.68002	22.1893	57.1622	111.993	0.911916	2.72628	8.02768	22.604	57.3681	112.466		9.7	-0.117221	1.43284	4.39592	11.5525	25.0115	40.7624	0.412292	1.23059	3.6154	10.0103	24.4101	43.497		9.7	-0.140425	0.831433	3.37934	9.21679	20.9206	35.4046	0.357379
9.9	2.01996	2.29501	8.59955	25.1472	65.7396	128.905	1.06642	3.18761	9.37962	26.5282	66.9546	129.526		9.8	0.463673	1.77499	6.7312	22.3122	57.3576	112.085	0.918098	2.7446	8.07941	22.7405	57.6378	112.698		9.8	-0.16018	1.35989	4.34831	11.5721	25.0213	40.8935	0.416198	1.24214	3.64806	10.0945	24.5689	43.6153		9.8	-0.109153	0.863496	3.35954	9.32466	21.0733	35.4965	0.360595
10	2.01954	2.30343	8.65136	25.282	65.9508	128.989	1.0735	3.20856	9.43869	26.6819	67.2535	129.777		9.9	0.472985	1.79535	6.78304	22.4317	57.5414	112.173	0.924228	2.76276	8.13069	22.8756	57.9036	112.923		9.9	-0.231237	1.35669	4.41032	11.6772	25.1236	41.0786	0.420096	1.25367	3.68063	10.1784	24.7262	43.7307		9.9	-0.00093077	0.952165	3.39988	9.37915	21.1794	35.5829	0.363802
10.1	2.02401	2.31941	8.70204	25.4168	66.1653	129.067	1.08051	3.22932	9.49725	26.834	67.548	130.022		10	0.479448	1.81637	6.83253	22.5427	57.7104	112.268	0.930308	2.78077	8.1815	23.0093	58.1656	113.142		10	-0.225059	1.31396	4.44654	11.7653	25.2572	41.1128	0.423987	1.26517	3.71312	10.262	24.8822	43.8435		10	0.109991	1.00948	3.52642	9.51372	21.3294	35.8109	0.366999
10.2	2.02356	2.33809	8.75567	25.5441	66.3713	129.151	1.08746	3.24992	9.55529	26.9845	67.8383	130.26		10.1	0.48615	1.83005	6.88236	22.6621	57.8954	112.361	0.936338	2.79863	8.23186	23.1416	58.4237	113.356		10.1	-0.203574	1.32358	4.50731	11.8441	25.3673	41.1857	0.42787	1.27665	3.74552	10.3452	25.0367	43.9537		10.1	0.0916071	1.05033	3.548	9.58307	21.4605	35.8536	0.370187
10.3	2.02032	2.34984	8.8084	25.6768	66.5738	129.226	1.09436	3.27035	9.61282	27.1335	68.1243	130.492		10.2	0.494221	1.84919	6.93279	22.7776	58.0803	112.449	0.942318	2.81634	8.28177	23.2725	58.6781	113.563		10.2	-0.191449	1.39559	4.61274	11.9175	25.5709	41.3098	0.431746	1.28811	3.77784	10.4281	25.1899	44.0613		10.2	0.12048	0.982949	3.55358	9.68222	21.5809	35.8951	0.373366
10.4	2.01751	2.36548	8.85733	25.8112	66.7711	129.304	1.10121	3.29061	9.66985	27.281	68.4062	130.717		10.3	0.50033	1.86854	6.9818	22.8945	58.2594	112.528	0.948248	2.8339	8.33124	23.4021	58.9287	113.765		10.3	-0.222916	1.47624	4.69433	11.9906	25.7621	41.4143	0.435614	1.29954	3.81007	10.5106	25.3416	44.1664		10.3	0.123621	1.00481	3.56143	9.63927	21.669	35.9552	0.376535
10.5	2.0135	2.37403	8.90394	25.9367	66.9532	129.38	1.10799	3.3107	9.72638	27.4269	68.684	130.936		10.4	0.511369	1.89272	7.03279	23.0084	58.4391	112.609	0.954129	2.85131	8.38027	23.5303	59.1757	113.961		10.4	-0.203635	1.52503	4.73275	12.1751	25.8927	41.4849	0.439475	1.31095	3.84222	10.5927	25.492	44.269		10.4	0.0899508	1.05642	3.59441	9.69644	21.7833	36.0707	0.379695
10.6	2.00969	2.38497	8.95086	26.0596	67.1204	129.448	1.11473	3.33062	9.78242	27.5714	68.9577	131.149		10.5	0.519071	1.90908	7.07973	23.1207	58.6174	112.681	0.959961	2.86857	8.42885	23.6572	59.419	114.152		10.5	-0.129128	1.62366	4.83602	12.3349	26.0635	41.6554	0.443328	1.32233	3.87428	10.6745	25.641	44.3693		10.5	0.085622	1.17947	3.65324	9.81519	21.8682	36.2285	0.382845
10.7	2.01256	2.40427	9.0071	26.1941	67.3107	129.534	1.12141	3.35038	9.83796	27.7144	69.2275	131.356		10.6	0.524588	1.92656	7.12744	23.2404	58.7789	112.76	0.965745	2.88569	8.47701	23.7828	59.6589	114.338		10.6	-0.0930233	1.65634	4.89679	12.4359	26.2118	41.8292	0.447174	1.33369	3.90626	10.756	25.7887	44.4673		10.6	0.107259	1.19764	3.6931	9.92535	21.9812	36.2557	0.385986
10.8	2.00757	2.41244	9.05339	26.3193	67.4943	129.61	1.12803	3.36997	9.89301	27.8559	69.4934	131.558		10.7	0.532856	1.944	7.17018	23.3593	58.9367	112.836	0.971482	2.90267	8.52474	23.9071	59.8952	114.519		10.7	-0.0798908	1.69243	4.99032	12.6002	26.3582	41.9831	0.451013	1.34503	3.93815	10.8371	25.9351	44.5629		10.7	0.0510714	1.11818	3.74428	9.9143	21.9904	36.2697	0.389119
10.9	1.99709	2.42094	9.09968	26.4452	67.6583	129.684	1.1346	3.3894	9.94758	27.996	69.7554	131.754		10.8	0.533617	1.96468	7.20979	23.4678	59.0825	112.915	0.97717	2.9195	8.57204	24.0302	60.128	114.694		10.8	-0.0729696	1.65693	4.96318	12.6536	26.4714	42.0528	0.454844	1.35634	3.96996	10.9179	26.0801	44.6564		10.8	0.13093	1.18067	3.78146	10.0354	22.1194	36.3465	0.392241
11	2.0001	2.43383	9.15034	26.5713	67.842	129.762	1.14111	3.40867	10.0017	28.1347	70.0136	131.945		10.9	0.538741	1.98161	7.25319	23.5801	59.2293	112.994	0.982812	2.93619	8.61892	24.1519	60.3575	114.865		10.9	0.0411726	1.66161	4.98184	12.7522	26.587	42.1804	0.458668	1.36763	4.00168	10.9983	26.2239	44.7477		10.9	0.120934	1.22196	3.8608	10.1175	22.2052	36.409	0.395355
11.1	2.00846	2.4481	9.20933	26.6925	68.0107	129.843	1.14758	3.42778	10.0553	28.2719	70.2681	132.13		11	0.546092	1.9981	7.29773	23.6914	59.3845	113.074	0.988407	2.95273	8.66538	24.2724	60.5836	115.032		11	0.168713	1.77524	5.11762	12.9355	26.7823	42.3458	0.462484	1.3789	4.03332	11.0784	26.3663	44.8368		11	0.114188	1.28847	3.89089	10.2045	22.3133	36.5447	0.398459
11.2	2.01046	2.45908	9.25645	26.8107	68.1931	129.919	1.15399	3.44673	10.1084	28.4078	70.5188	132.311		11.1	0.553589	2.01706	7.34578	23.7971	59.5279	113.156	0.993956	2.96914	8.71143	24.3916	60.8064	115.193		11.1	0.197473	1.8248	5.16141	13.0045	26.8921	42.4779	0.466293	1.39014	4.06488	11.1582	26.5074	44.9239		11.1	0.166307	1.30001	3.94226	10.2602	22.4368	36.6119	0.401555
11.3	2.01491	2.47425	9.30917	26.9388	68.355	129.993	1.16034	3.46552	10.1611	28.5422	70.766	132.486		11.2	0.563074	2.03499	7.38768	23.9009	59.6691	113.237	0.999458	2.98541	8.75707	24.5096	61.0259	115.351		11.2	0.189781	1.83147	5.23138	13.0784	27.0677	42.6208	0.470095	1.40136	4.09636	11.2376	26.6473	45.009		11.2	0.143292	1.27823	3.98005	10.3143	22.5334	36.692	0.404641
11.4	2.01886	2.4895	9.35475	27.0598	68.5175	130.072	1.16665	3.48416	10.2133	28.6753	71.0095	132.657		11.3	0.575498	2.05525	7.43217	24.0071	59.7978	113.314	1.00492	3.00154	8.8023	24.6264	61.2423	115.504		11.3	0.209745	1.82524	5.26801	13.1747	27.1132	42.6792	0.473889	1.41255	4.12775	11.3166	26.7859	45.0921		11.3	0.15222	1.28083	4.00928	10.369	22.557	36.7469	0.407718
11.5	2.01529	2.50055	9.40466	27.1756	68.6603	130.148	1.17291	3.50264	10.2651	28.807	71.2495	132.823		11.4	0.579335	2.06861	7.47298	24.1008	59.9395	113.394	1.01033	3.01754	8.84713	24.742	61.4555	115.653		11.4	0.195722	1.82898	5.31925	13.2174	27.1698	42.7463	0.477676	1.42372	4.15906	11.3954	26.9233	45.1732		11.4	0.157933	1.30507	4.02484	10.4421	22.6261	36.8456	0.410786
11.6	2.01033	2.50752	9.44606	27.2874	68.8066	130.22	1.17911	3.52097	10.3164	28.9374	71.486	132.985		11.5	0.590281	2.08589	7.5195	24.2033	60.08	113.467	1.01569	3.0334	8.89156	24.8564	61.6655	115.798		11.5	0.186982	1.86325	5.39958	13.2987	27.2799	42.8921	0.481456	1.43487	4.19028	11.4738	27.0594	45.2525		11.5	0.166638	1.39508	4.04711	10.5343	22.7562	36.9813	0.413845
11.7	2.00474	2.51738	9.48682	27.4061	68.9544	130.293	1.18526	3.53915	10.3672	29.0665	71.7191	133.142		11.6	0.602583	2.1095	7.56248	24.3067	60.2059	113.541	1.02102	3.04913	8.93559	24.9696	61.8725	115.938		11.6	0.150016	1.89066	5.45226	13.4023	27.3905	43.0327	0.485229	1.44599	4.22143	11.5518	27.1943	45.3299		11.6	0.235176	1.44136	4.06964	10.6538	22.8592	37.1078	0.416895
11.8	2.00843	2.53339	9.53307	27.5229	69.0994	130.361	1.19137	3.55717	10.4176	29.1942	71.9488	133.295		11.7	0.606753	2.12715	7.60428	24.4012	60.3381	113.607	1.0263	3.06472	8.97923	25.0816	62.0765	116.075		11.7	0.159275	1.87738	5.4952	13.4593	27.4748	43.1135	0.488994	1.45709	4.25249	11.6296	27.328	45.4056		11.7	0.236552	1.43315	4.11681	10.7458	22.9609	37.1277	0.419936
11.9	2.00811	2.54651	9.57986	27.6427	69.2493	130.423	1.19742	3.57505	10.4676	29.3206	72.1752	133.444		11.8	0.610075	2.14454	7.64756	24.4982	60.4742	113.675	1.03153	3.08019	9.02248	25.1925	62.2775	116.209		11.8	0.192252	1.88325	5.5412	13.502	27.5891	43.1226	0.492752	1.46817	4.28347	11.707	27.4605	45.4795		11.8	0.236191	1.44679	4.18486	10.7942	23.0363	37.1985	0.422968
12	2.00641	2.55982	9.62421	27.7562	69.3871	130.488	1.20343	3.59278	10.5171	29.4457	72.3983	133.588		11.9	0.6184	2.16173	7.68605	24.5932	60.5956	113.742	1.03672	3.09552	9.06535	25.3022	62.4756	116.338		11.9	0.232218	1.931	5.60046	13.5762	27.735	43.2291	0.496503	1.47922	4.31437	11.7841	27.5917	45.5516		11.9	0.251022	1.46385	4.25287	10.8703	23.1215	37.3124	0.425992
12.1	2.00865	2.56841	9.66802	27.8724	69.5367	130.548	1.20938	3.61036	10.5662	29.5696	72.6182	133.729		12	0.627165	2.17941	7.72662	24.6862	60.7191	113.808	1.04187	3.11072	9.10783	25.4108	62.6708	116.464		12	0.258287	1.94633	5.63116	13.6704	27.8433	43.3337	0.500246	1.49025	4.34518	11.8608	27.7218	45.6221		12	0.250689	1.47118	4.31694	10.8997	23.2041	37.3785	0.429006
12.2	2.01423	2.58816	9.7212	27.997	69.6852	130.62	1.21529	3.62779	10.6149	29.6922	72.8348	133.866		12.1	0.626887	2.19019	7.76469	24.7756	60.8376	113.872	1.04698	3.1258	9.14994	25.5183	62.8631	116.587		12.1	0.325288	2.05333	5.69499	13.8332	28.0292	43.4249	0.503983	1.50126	4.37592	11.9373	27.8508	45.6909		12.1	0.292526	1.4868	4.37476	10.9353	23.2968	37.4552	0.432011
12.3	2.02057	2.60921	9.77275	28.1157	69.8323	130.684	1.22115	3.64508	10.6631	29.8135	73.0484	133.999		12.2	0.631923	2.20344	7.80125	24.8706	60.9436	113.931	1.05204	3.14074	9.19167	25.6247	63.0526	116.706		12.2	0.305848	2.033	5.70204	13.8976	28.0956	43.4635	0.507712	1.51224	4.40657	12.0134	27.9785	45.7582		12.2	0.256429	1.49972	4.38163	10.9542	23.3884	37.467	0.435008
12.4	2.02315	2.62481	9.82006	28.2366	69.9674	130.75	1.22696	3.66223	10.7109	29.9336	73.2588	134.129		12.3	0.643655	2.21818	7.84259	24.9645	61.0553	113.999	1.05706	3.15557	9.23302	25.7299	63.2393	116.823		12.3	0.29531	2.04754	5.73093	13.9497	28.1132	43.4865	0.511434	1.5232	4.43715	12.0892	28.1051	45.8239		12.3	0.29644	1.54398	4.45863	11.0271	23.498	37.5248	0.437996
12.5	2.02164	2.63327	9.8664	28.3473	70.1024	130.813	1.23272	3.67924	10.7583	30.0525	73.4662	134.255		12.4	0.653048	2.23252	7.88451	25.0571	61.1621	114.066	1.06204	3.17026	9.27401	25.8341	63.4234	116.935		12.4	0.324252	2.08484	5.82607	14.0531	28.2168	43.5561	0.515148	1.53414	4.46764	12.1646	28.2306	45.888		12.4	0.307817	1.53716	4.50379	11.077	23.5656	37.5599	0.440975
12.6	2.02548	2.65267	9.91619	28.4644	70.231	130.878	1.23844	3.6961	10.8053	30.1701	73.6705	134.377		12.5	0.658321	2.2475	7.92594	25.1526	61.2702	114.133	1.06698	3.18484	9.31464	25.9372	63.6047	117.045		12.5	0.330359	2.08986	5.84138	14.1069	28.2722	43.6443	0.518856	1.54505	4.49805	12.2398	28.3549	45.9507		12.5	0.337819	1.56625	4.56856	11.1576	23.6091	37.6217	0.443945
12.7	2.03058	2.6653	9.96442	28.5779	70.3677	130.947	1.24411	3.71282	10.8519	30.2866	73.8719	134.496		12.6	0.671103	2.2721	7.96988	25.2481	61.3837	114.201	1.07188	3.19928	9.3549	26.0392	63.7834	117.152		12.6	0.336884	2.11722	5.89892	14.1995	28.3804	43.749	0.522557	1.55594	4.52838	12.3146	28.4781	46.0119		12.6	0.334181	1.55756	4.59746	11.1902	23.6709	37.6614	0.446906
12.8	2.03732	2.67722	10.0073	28.6843	70.5005	131.007	1.24974	3.72941	10.898	30.4018	74.0704	134.612		12.7	0.680547	2.29641	8.0164	25.3398	61.5037	114.265	1.07674	3.21361	9.3948	26.1402	63.9595	117.256		12.7	0.380471	2.17298	5.9789	14.2893	28.5153	43.8973	0.52625	1.56681	4.55864	12.3891	28.6002	46.0717		12.7	0.351173	1.58998	4.67302	11.2526	23.751	37.7287	0.449859
12.9	2.03908	2.69076	10.0482	28.7794	70.6179	131.069	1.25531	3.74585	10.9438	30.5159	74.266	134.725		12.8	0.688589	2.31374	8.05396	25.4298	61.6082	114.326	1.08156	3.22782	9.43435	26.2401	64.1329	117.357		12.8	0.432734	2.22082	6.03639	14.3811	28.6195	43.972	0.529936	1.57766	4.58881	12.4633	28.7212	46.1301		12.8	0.393863	1.62459	4.71127	11.3169	23.8421	37.7617	0.452803
13	2.04115	2.70153	10.0862	28.8822	70.7355	131.134	1.26085	3.76217	10.9891	30.6288	74.4587	134.835		12.9	0.698479	2.3286	8.09568	25.5238	61.7185	114.39	1.08633	3.24191	9.47355	26.339	64.3039	117.455		12.9	0.418591	2.23977	6.0668	14.4339	28.6768	44.0093	0.533615	1.58848	4.6189	12.5372	28.8411	46.1872		12.9	0.357861	1.58919	4.72911	11.3561	23.8909	37.7913	0.455739
13.1	2.04072	2.7096	10.1321	28.9849	70.8427	131.195	1.26634	3.77834	11.0341	30.7406	74.6487	134.941		13	0.710064	2.34633	8.13921	25.6132	61.8274	114.452	1.09107	3.25587	9.51239	26.4369	64.4724	117.551		13	0.469494	2.26782	6.11613	14.5296	28.7808	44.1043	0.537287	1.59928	4.64891	12.6107	28.96	46.2429		13	0.389814	1.64406	4.78748	11.4718	23.9943	37.9047	0.458666
13.2	2.03899	2.71765	10.1751	29.0837	70.9569	131.251	1.27178	3.79438	11.0786	30.8512	74.8359	135.045		13.1	0.718037	2.35294	8.17919	25.7011	61.9291	114.51	1.09577	3.26972	9.55089	26.5337	64.6384	117.644		13.1	0.462161	2.29121	6.14336	14.5721	28.8413	44.1524	0.540952	1.61006	4.67885	12.684	29.0777	46.2973		13.1	0.357816	1.62353	4.77201	11.5193	24.0271	37.9542	0.461584
13.3	2.04328	2.73323	10.2241	29.1877	71.0768	131.313	1.27718	3.81029	11.1228	30.9607	75.0204	135.146		13.2	0.727741	2.36552	8.22339	25.7823	62.0326	114.572	1.10043	3.28346	9.58905	26.6296	64.802	117.734		13.2	0.484027	2.33142	6.20344	14.672	28.9487	44.2486	0.54461	1.62081	4.7087	12.7569	29.1944	46.3505		13.2	0.403612	1.66523	4.84279	11.6247	24.1279	38.0352	0.464493
13.4	2.03752	2.74068	10.263	29.2877	71.1749	131.366	1.28253	3.82606	11.1665	31.0691	75.2022	135.244		13.3	0.739204	2.38103	8.25928	25.8637	62.1309	114.633	1.10505	3.29707	9.62686	26.7245	64.9632	117.822		13.3	0.517608	2.35988	6.28263	14.7656	29.0778	44.3585	0.548261	1.63154	4.73848	12.8296	29.31	46.4024		13.3	0.420261	1.67998	4.87657	11.6982	24.2131	38.1238	0.467394
13.5	2.03612	2.74889	10.3002	29.3906	71.2847	131.422	1.28785	3.84171	11.2099	31.1763	75.3813	135.34		13.4	0.748343	2.3934	8.29837	25.9448	62.223	114.693	1.10963	3.31058	9.66434	26.8183	65.122	117.908		13.4	0.543831	2.41158	6.35402	14.8453	29.1625	44.426	0.551905	1.64225	4.76818	12.9019	29.4246	46.4531		13.4	0.473883	1.71693	4.92747	11.8077	24.3273	38.2315	0.470287
13.6	2.03457	2.76212	10.3395	29.4788	71.3893	131.476	1.29311	3.85722	11.253	31.2825	75.5579	135.433		13.5	0.760346	2.40537	8.34294	26.0298	62.324	114.755	1.11418	3.32397	9.70149	26.9113	65.2785	117.991		13.5	0.54575	2.4291	6.37452	14.9238	29.252	44.4793	0.555542	1.65294	4.7978	12.9739	29.5382	46.5027		13.5	0.437501	1.70143	4.9556	11.8284	24.3824	38.2703	0.473171
13.7	2.03503	2.77876	10.3799	29.5839	71.4932	131.534	1.29834	3.87261	11.2956	31.3876	75.7319	135.523		13.6	0.770487	2.41917	8.38581	26.1136	62.414	114.815	1.11869	3.33724	9.7383	27.0032	65.4328	118.072		13.6	0.588	2.43658	6.42761	15.0238	29.3701	44.5826	0.559172	1.6636	4.82734	13.0456	29.6507	46.5511		13.6	0.484576	1.71153	5.01247	11.8948	24.4815	38.3575	0.476046
13.8	2.03479	2.79719	10.4205	29.6878	71.5945	131.598	1.30352	3.88787	11.3378	31.4916	75.9034	135.611		13.7	0.779953	2.4353	8.42427	26.193	62.5025	114.873	1.12316	3.3504	9.77479	27.0942	65.5848	118.151		13.7	0.559153	2.42807	6.45958	15.0796	29.4312	44.6466	0.562794	1.67425	4.85681	13.117	29.7623	46.5983		13.7	0.458772	1.72331	5.0364	11.9268	24.5386	38.414	0.478913
13.9	2.0352	2.80849	10.4551	29.7812	71.6999	131.657	1.30866	3.903	11.3797	31.5946	76.0724	135.697		13.8	0.78849	2.4503	8.46597	26.2717	62.5924	114.932	1.12759	3.36346	9.81095	27.1843	65.7345	118.228		13.8	0.599547	2.46587	6.51722	15.1727	29.5432	44.775	0.56641	1.68487	4.88619	13.1881	29.8728	46.6445		13.8	0.491462	1.77264	5.07813	11.9827	24.6357	38.4943	0.481772
14	2.03768	2.81439	10.4921	29.8729	71.8016	131.706	1.31376	3.91801	11.4212	31.6965	76.2389	135.78		13.9	0.797141	2.46848	8.5029	26.3513	62.6782	114.989	1.13199	3.3764	9.84679	27.2734	65.8821	118.302		13.9	0.628822	2.49827	6.56058	15.2795	29.6397	44.8722	0.570019	1.69546	4.9155	13.2589	29.9823	46.6896		13.9	0.496794	1.79149	5.11491	12.0376	24.718	38.5114	0.484622
14.1	2.03763	2.82781	10.5272	29.9694	71.8979	131.756	1.31882	3.93289	11.4624	31.7973	76.403	135.861		14	0.805363	2.48562	8.54353	26.4316	62.7682	115.044	1.13635	3.38923	9.88231	27.3616	66.0275	118.375		14	0.626825	2.50881	6.58296	15.3416	29.7243	44.8889	0.573621	1.70604	4.94473	13.3295	30.0908	46.7336		14	0.504927	1.81457	5.12817	12.0934	24.7842	38.5814	0.487464
14.2	2.04124	2.83462	10.566	30.0588	71.9921	131.812	1.32384	3.94765	11.5032	31.8971	76.5648	135.939		14.1	0.809253	2.49929	8.58017	26.5118	62.8463	115.099	1.14067	3.40196	9.91751	27.4489	66.1708	118.445		14.1	0.644429	2.55326	6.62629	15.3929	29.7881	44.9653	0.577216	1.71659	4.97389	13.3997	30.1984	46.7767		14.1	0.494671	1.83192	5.15561	12.1515	24.8409	38.6503	0.490297
14.3	2.0462	2.84155	10.6066	30.1557	72.094	131.873	1.32881	3.96228	11.5436	31.9959	76.7242	136.016		14.2	0.817272	2.51743	8.61419	26.5838	62.9304	115.155	1.14496	3.41458	9.9524	27.5353	66.312	118.514		14.2	0.664319	2.5775	6.67495	15.4917	29.8924	45.0518	0.580804	1.72712	5.00296	13.4696	30.305	46.8187		14.2	0.515527	1.84188	5.15168	12.1988	24.8884	38.7082	0.493122
14.4	2.05377	2.85632	10.6495	30.2524	72.1907	131.931	1.33375	3.9768	11.5837	32.0937	76.8812	136.09		14.3	0.828375	2.53402	8.65376	26.6616	63.0161	115.207	1.14921	3.42709	9.98698	27.6208	66.4512	118.581		14.3	0.684245	2.61239	6.71554	15.5676	29.9681	45.118	0.584385	1.73763	5.03197	13.5392	30.4106	46.8597		14.3	0.530143	1.87569	5.2179	12.2925	24.9792	38.758	0.495939
14.5	2.05364	2.86638	10.6876	30.3427	72.2776	131.979	1.33864	3.99119	11.6234	32.1905	77.036	136.163		14.4	0.839423	2.55274	8.69489	26.7408	63.1028	115.261	1.15343	3.43949	10.0213	27.7054	66.5883	118.646		14.4	0.693721	2.63531	6.76351	15.6566	30.0607	45.1926	0.587959	1.74811	5.06089	13.6085	30.5152	46.8998		14.4	0.560491	1.91899	5.23764	12.3396	25.0566	38.8323	0.498748
14.6	2.04844	2.87014	10.7175	30.4269	72.369	132.017	1.3435	4.00546	11.6628	32.2864	77.1886	136.233		14.5	0.847696	2.572	8.73587	26.8137	63.1856	115.318	1.15761	3.45179	10.0552	27.7892	66.7234	118.709		14.5	0.734523	2.67042	6.83182	15.7105	30.1336	45.2688	0.591527	1.75858	5.08974	13.6775	30.619	46.939		14.5	0.579918	1.96351	5.28616	12.4221	25.1337	38.9067	0.501548
14.7	2.03503	2.87677	10.7488	30.5073	72.4535	132.062	1.34831	4.01962	11.7019	32.3812	77.3389	136.302		14.6	0.857164	2.58572	8.77594	26.8891	63.2675	115.373	1.16176	3.46399	10.0889	27.8721	66.8565	118.77		14.6	0.701311	2.66932	6.82137	15.7768	30.164	45.2994	0.595087	1.76902	5.11851	13.7463	30.7217	46.9773		14.6	0.571353	1.94115	5.29601	12.4489	25.1544	38.9238	0.50434
14.8	2.03319	2.89083	10.7876	30.5888	72.5475	132.117	1.35309	4.03366	11.7406	32.475	77.4871	136.369		14.7	0.857647	2.58987	8.806	26.9633	63.3394	115.427	1.16587	3.47608	10.1222	27.9541	66.9877	118.83		14.7	0.708631	2.6784	6.86589	15.8096	30.2514	45.3605	0.598641	1.77944	5.14721	13.8147	30.8236	47.0146		14.7	0.585683	1.96246	5.32516	12.5013	25.2289	38.9692	0.507124
14.9	2.02999	2.89547	10.8224	30.6736	72.632	132.162	1.35783	4.04758	11.7789	32.5679	77.6331	136.433		14.8	0.859523	2.59489	8.83472	27.0383	63.4166	115.481	1.16995	3.48807	10.1553	28.0352	67.117	118.888		14.8	0.746789	2.71731	6.94445	15.9241	30.3512	45.4217	0.602188	1.78984	5.17583	13.8828	30.9245	47.0511		14.8	0.572135	1.99929	5.32701	12.5409	25.2688	38.9909	0.509899
15	2.03114	2.90614	10.8586	30.7645	72.7212	132.212	1.36253	4.06139	11.8169	32.6599	77.777	136.496		14.9	0.864272	2.59912	8.863	27.1062	63.492	115.523	1.174	3.49997	10.1881	28.1156	67.2444	118.945		14.9	0.775189	2.74254	6.99558	15.9934	30.4268	45.5133	0.605728	1.80021	5.20437	13.9507	31.0246	47.0868		14.9	0.558688	1.99434	5.34767	12.5419	25.3141	39.0056	0.512667
15.1	2.03113	2.91988	10.8959	30.8533	72.8119	132.261	1.36719	4.07508	11.8546	32.7509	77.9188	136.558		15	0.869135	2.60833	8.89599	27.1733	63.5633	115.572	1.17801	3.51176	10.2206	28.1951	67.3699	119		15	0.779108	2.76947	7.01018	16.0531	30.5062	45.5719	0.609261	1.81057	5.23284	14.0183	31.1237	47.1216		15	0.554015	2.01425	5.37877	12.5907	25.3641	39.0623	0.515426
15.2	2.02983	2.93241	10.9377	30.9392	72.9015	132.31	1.37181	4.08866	11.892	32.841	78.0585	136.618		15.1	0.871376	2.62322	8.93214	27.2394	63.6326	115.622	1.18199	3.52345	10.2527	28.2738	67.4936	119.053		15.1	0.797375	2.78493	7.0553	16.1066	30.5987	45.6351	0.612787	1.8209	5.26124	14.0856	31.2219	47.1556		15.1	0.567881	2.05736	5.4316	12.6291	25.4065	39.1129	0.518177
15.3	2.0332	2.94795	10.9812	31.0276	72.986	132.359	1.3764	4.10212	11.929	32.9302	78.1963	136.676		15.2	0.874069	2.6374	8.96655	27.3036	63.7101	115.676	1.18593	3.53504	10.2846	28.3516	67.6155	119.105		15.2	0.818958	2.81053	7.11839	16.1861	30.6748	45.7025	0.616307	1.83121	5.28956	14.1526	31.3193	47.1888		15.2	0.576319	2.05347	5.43121	12.6703	25.4348	39.1219	0.52092
15.4	2.03218	2.96026	11.0213	31.1118	73.072	132.404	1.38094	4.11547	11.9657	33.0184	78.332	136.732		15.3	0.882162	2.65773	8.99997	27.3725	63.7769	115.729	1.18985	3.54653	10.3163	28.4287	67.7356	119.156		15.3	0.858474	2.83118	7.15714	16.2453	30.7642	45.7739	0.619819	1.8415	5.3178	14.2193	31.4158	47.2213		15.3	0.589244	2.09176	5.50002	12.7553	25.526	39.1858	0.523655
15.5	2.03689	2.97464	11.0621	31.1953	73.1536	132.459	1.38545	4.12872	12.0021	33.1058	78.4657	136.787		15.4	0.888784	2.6664	9.03614	27.4392	63.8479	115.777	1.19373	3.55793	10.3476	28.5049	67.8539	119.205		15.4	0.917795	2.88896	7.21159	16.3229	30.8513	45.8313	0.623325	1.85177	5.34597	14.2857	31.5114	47.253		15.4	0.612003	2.08409	5.54394	12.7823	25.5791	39.2271	0.526382
15.6	2.03315	2.98353	11.0948	31.2737	73.231	132.506	1.38993	4.14185	12.0381	33.1922	78.5975	136.84		15.5	0.899924	2.68507	9.07468	27.5075	63.9215	115.829	1.19758	3.56923	10.3786	28.5804	67.9705	119.253		15.5	0.909025	2.88589	7.26091	16.3691	30.9034	45.8874	0.626825	1.86201	5.37407	14.3519	31.6061	47.284		15.5	0.593279	2.06181	5.54788	12.8168	25.5882	39.2559	0.529101
15.7	2.03305	2.99434	11.1234	31.3471	73.3082	132.553	1.39437	4.15487	12.0739	33.2778	78.7274	136.892		15.6	0.903007	2.70011	9.10256	27.5692	63.9864	115.875	1.20139	3.58044	10.4094	28.6551	68.0855	119.299		15.6	0.920158	2.89816	7.29317	16.4287	30.9699	45.9356	0.630317	1.87224	5.40209	14.4177	31.7	47.3142		15.6	0.566108	2.0827	5.55551	12.8314	25.6172	39.2759	0.531812
15.8	2.03708	3.00693	11.1546	31.4231	73.3811	132.601	1.39877	4.16779	12.1093	33.3625	78.8554	136.943		15.7	0.905939	2.71593	9.13415	27.628	64.0551	115.921	1.20518	3.59155	10.4399	28.729	68.1987	119.345		15.7	0.932206	2.89994	7.33123	16.4627	31.0457	45.9941	0.633803	1.88244	5.43004	14.4833	31.793	47.3437		15.7	0.594243	2.07843	5.59634	12.8723	25.6881	39.3129	0.534515
15.9	2.04178	3.02164	11.1947	31.4998	73.4543	132.645	1.40313	4.1806	12.1444	33.4463	78.9816	136.992		15.8	0.910926	2.72858	9.17127	27.6901	64.1208	115.967	1.20893	3.60257	10.4702	28.8022	68.3103	119.389		15.8	0.927827	2.90982	7.35761	16.5108	31.1208	46.045	0.637282	1.89262	5.45791	14.5487	31.8852	47.3726		15.8	0.600611	2.11036	5.60766	12.9135	25.7412	39.3414	0.53721
16	2.04206	3.03096	11.2309	31.5738	73.5277	132.687	1.40746	4.1933	12.1792	33.5293	79.1059	137.04		15.9	0.917255	2.7397	9.20146	27.7527	64.1916	116.009	1.21266	3.61349	10.5001	28.8746	68.4202	119.432		15.9	0.962248	2.94845	7.38303	16.5907	31.1558	46.0976	0.640754	1.90278	5.48572	14.6137	31.9766	47.4008		15.9	0.62577	2.12828	5.65039	12.9779	25.7964	39.385	0.539897
16.1	2.04206	3.03801	11.2673	31.6482	73.6034	132.729	1.41176	4.2059	12.2137	33.6115	79.2284	137.086		16	0.920494	2.75132	9.2323	27.8155	64.2568	116.043	1.21635	3.62432	10.5298	28.9463	68.5286	119.473		16	0.985777	2.93531	7.42358	16.6571	31.2029	46.1448	0.64422	1.91292	5.51344	14.6785	32.0671	47.4283		16	0.635127	2.14541	5.65695	13.005	25.8607	39.4195	0.542576
16.2	2.04498	3.05018	11.3032	31.7305	73.6819	132.777	1.41602	4.21839	12.2479	33.6927	79.3492	137.132		16.1	0.923989	2.76492	9.26563	27.8767	64.3235	116.085	1.22001	3.63507	10.5593	29.0172	68.6354	119.514		16.1	0.977136	2.94839	7.45634	16.6914	31.2725	46.1972	0.647679	1.92304	5.5411	14.7429	32.1568	47.4552		16.1	0.66727	2.16324	5.66259	13.0436	25.9025	39.4599	0.545247
16.3	2.04221	3.06528	11.3394	31.8052	73.7551	132.819	1.42024	4.23078	12.2818	33.7732	79.4681	137.176		16.2	0.934072	2.77904	9.2955	27.9409	64.3889	116.123	1.22364	3.64572	10.5884	29.0873	68.7406	119.553		16.2	1.02	2.97338	7.49394	16.7716	31.3374	46.2679	0.651131	1.93313	5.56868	14.8072	32.2458	47.4815		16.2	0.677206	2.18694	5.69262	13.0927	25.9555	39.5185	0.547911
16.4	2.04488	3.07352	11.3677	31.882	73.8234	132.86	1.42443	4.24306	12.3154	33.8528	79.5854	137.219		16.3	0.944372	2.79426	9.32865	28.0078	64.4541	116.172	1.22724	3.65628	10.6173	29.1568	68.8442	119.592		16.3	1.03783	2.99939	7.5125	16.824	31.4201	46.3405	0.654577	1.94321	5.59619	14.8711	32.3339	47.5071		16.3	0.702968	2.22098	5.71019	13.1292	26.0016	39.5567	0.550566
16.5	2.04909	3.08539	11.4001	31.9514	73.8954	132.9	1.42859	4.25525	12.3487	33.9317	79.701	137.26		16.4	0.951372	2.80556	9.35855	28.0697	64.5176	116.212	1.23081	3.66675	10.646	29.2255	68.9464	119.629		16.4	1.04092	3.03137	7.55589	16.9057	31.4688	46.3944	0.658016	1.95326	5.62363	14.9348	32.4212	47.5322		16.4	0.69868	2.25272	5.73313	13.1709	26.0494	39.5825	0.553214
16.6	2.04893	3.0918	11.4405	32.0204	73.9681	132.946	1.43271	4.26733	12.3817	34.0097	79.8148	137.301		16.5	0.960781	2.81886	9.39179	28.1322	64.5768	116.252	1.23436	3.67713	10.6744	29.2936	69.0471	119.665		16.5	1.0809	3.05747	7.5756	16.9536	31.5186	46.4602	0.661449	1.96329	5.65099	14.9982	32.5077	47.5567		16.5	0.691415	2.25566	5.7571	13.2257	26.0778	39.6276	0.555854
16.7	2.05274	3.10553	11.4717	32.0907	74.0372	132.985	1.4368	4.27931	12.4145	34.0869	79.9271	137.34		16.6	0.964703	2.82531	9.4194	28.1922	64.6332	116.29	1.23787	3.68743	10.7025	29.3609	69.1463	119.701		16.6	1.07972	3.08367	7.60922	16.9978	31.5968	46.496	0.664874	1.9733	5.67828	15.0613	32.5935	47.5806		16.6	0.7289	2.28391	5.76514	13.2793	26.1214	39.6499	0.558486
16.8	2.05082	3.1131	11.5026	32.1614	74.0988	133.024	1.44086	4.29119	12.4469	34.1634	80.0377	137.378		16.7	0.972623	2.83592	9.45142	28.2528	64.688	116.335	1.24135	3.69764	10.7304	29.4275	69.244	119.735		16.7	1.11963	3.11207	7.63435	17.0587	31.6812	46.5605	0.668294	1.98329	5.7055	15.1242	32.6784	47.6039		16.7	0.719342	2.29515	5.77287	13.313	26.1736	39.6798	0.561111
16.9	2.04444	3.11649	11.5324	32.2232	74.1603	133.062	1.44488	4.30298	12.479	34.239	80.1467	137.416		16.8	0.97754	2.84318	9.47911	28.3061	64.7344	116.371	1.24481	3.70776	10.7581	29.4934	69.3403	119.768		16.8	1.12803	3.12793	7.66534	17.0913	31.7192	46.5819	0.671706	1.99326	5.73265	15.1868	32.7626	47.6267		16.8	0.746784	2.3278	5.7972	13.3664	26.2251	39.7228	0.563727
17	2.04572	3.127	11.5597	32.2922	74.2202	133.101	1.44887	4.31466	12.5109	34.3139	80.2541	137.452		16.9	0.978845	2.85313	9.50707	28.3655	64.7909	116.411	1.24823	3.71779	10.7855	29.5587	69.4352	119.801		16.9	1.14824	3.14353	7.7158	17.1459	31.7853	46.6446	0.675112	2.00321	5.75973	15.2491	32.8461	47.649		16.9	0.75663	2.35724	5.81964	13.4108	26.2696	39.7761	0.566336
17.1	2.0465	3.1385	11.5905	32.3556	74.2721	133.139	1.45283	4.32625	12.5425	34.388	80.3599	137.487		17	0.986118	2.86795	9.53526	28.4206	64.8466	116.449	1.25163	3.72775	10.8126	29.6233	69.5288	119.832		17	1.13731	3.14596	7.72807	17.1585	31.8313	46.6868	0.678512	2.01314	5.78673	15.3112	32.9288	47.6708		17	0.773435	2.36006	5.84766	13.4459	26.2968	39.7993	0.568938
17.2	2.05296	3.1475	11.6239	32.4231	74.3376	133.182	1.45676	4.33775	12.5738	34.4614	80.4642	137.522		17.1	0.991259	2.87423	9.56304	28.4741	64.9033	116.487	1.255	3.73762	10.8395	29.6872	69.6209	119.863		17.1	1.16654	3.14897	7.7439	17.1855	31.8651	46.7274	0.681905	2.02304	5.81367	15.373	33.0107	47.692		17.1	0.780868	2.37393	5.8738	13.4803	26.3487	39.8321	0.571531
17.3	2.04664	3.15568	11.6553	32.4953	74.3959	133.215	1.46065	4.34914	12.6049	34.534	80.567	137.555		17.2	0.994791	2.88437	9.59209	28.5249	64.9563	116.523	1.25834	3.7474	10.8662	29.7504	69.7118	119.893		17.2	1.16457	3.16582	7.77316	17.2359	31.8971	46.7805	0.685291	2.03293	5.84053	15.4345	33.092	47.7128		17.2	0.787005	2.38889	5.90394	13.5044	26.3704	39.8906	0.574118
17.4	2.04301	3.16335	11.685	32.564	74.452	133.253	1.46451	4.36045	12.6356	34.6058	80.6684	137.587		17.3	0.997376	2.89094	9.61756	28.5807	65.0096	116.559	1.26166	3.7571	10.8926	29.813	69.8012	119.922		17.3	1.17729	3.18434	7.79748	17.2791	31.9576	46.834	0.688671	2.04279	5.86732	15.4958	33.1724	47.7331		17.3	0.794831	2.39261	5.93574	13.5364	26.4258	39.93	0.576696
17.5	2.04042	3.17545	11.7168	32.6316	74.5164	133.289	1.46834	4.37166	12.6661	34.677	80.7682	137.619		17.4	0.99621	2.89783	9.63962	28.6314	65.0599	116.593	1.26494	3.76672	10.9188	29.875	69.8894	119.951		17.4	1.18377	3.20776	7.8372	17.3289	32.0156	46.8802	0.692044	2.05264	5.89405	15.5568	33.2522	47.7529		17.4	0.795367	2.39765	5.95208	13.5616	26.4688	39.9632	0.579267
17.6	2.0441	3.18889	11.7486	32.6943	74.5787	133.329	1.47214	4.38277	12.6964	34.7474	80.8666	137.65		17.5	0.999847	2.91025	9.66221	28.6816	65.112	116.628	1.2682	3.77626	10.9448	29.9363	69.9763	119.978		17.5	1.18434	3.22994	7.85719	17.3518	32.067	46.9226	0.695411	2.06246	5.9207	15.6176	33.3312	47.7722		17.5	0.800084	2.39945	5.97249	13.5816	26.5039	39.9985	0.58183
17.7	2.04881	3.20181	11.785	32.7623	74.6414	133.368	1.47591	4.3938	12.7263	34.8171	80.9636	137.68		17.6	1.00479	2.91447	9.68409	28.7327	65.162	116.664	1.27143	3.78572	10.9705	29.997	70.0619	120.005		17.6	1.19726	3.24739	7.88485	17.3924	32.1141	46.9496	0.698772	2.07226	5.94728	15.6781	33.4095	47.7911		17.6	0.812695	2.40867	5.99269	13.61	26.563	40.0353	0.584386
17.8	2.04827	3.21149	11.8144	32.8269	74.6997	133.404	1.47965	4.40473	12.756	34.8861	81.0591	137.709		17.7	1.01372	2.91902	9.7097	28.7872	65.2121	116.699	1.27464	3.7951	10.996	30.057	70.1463	120.031		17.7	1.20481	3.26342	7.92545	17.4475	32.1515	46.9839	0.702126	2.08204	5.97379	15.7384	33.4872	47.8096		17.7	0.815833	2.40323	6.00301	13.6324	26.5985	40.0653	0.586934
17.9	2.04887	3.22267	11.853	32.8941	74.7638	133.444	1.48336	4.41557	12.7855	34.9543	81.1533	137.737		17.8	1.02744	2.93121	9.73922	28.8435	65.2669	116.737	1.27782	3.8044	11.0213	30.1164	70.2295	120.056		17.8	1.21572	3.27585	7.94307	17.4747	32.1993	47.0234	0.705473	2.0918	6.00023	15.7984	33.5641	47.8276		17.8	0.826138	2.42293	6.03712	13.6593	26.641	40.0885	0.589475
18	2.04671	3.23338	11.8877	32.9559	74.818	133.479	1.48703	4.42632	12.8146	35.0219	81.2461	137.765		17.9	1.03422	2.9437	9.76615	28.8963	65.3166	116.774	1.28097	3.81362	11.0464	30.1753	70.3114	120.081		17.9	1.23041	3.29664	7.96825	17.5317	32.2385	47.0652	0.708814	2.10154	6.0266	15.8581	33.6403	47.8452		17.9	0.834061	2.44895	6.06772	13.7037	26.6709	40.1138	0.592008
18.1	2.0463	3.2399	11.9158	33.0171	74.8731	133.512	1.49068	4.43699	12.8436	35.0888	81.3376	137.791		18	1.03651	2.95031	9.78718	28.9498	65.3659	116.81	1.2841	3.82277	11.0712	30.2335	70.3921	120.105		18	1.24778	3.31782	7.98815	17.5761	32.2837	47.1245	0.712149	2.11126	6.0529	15.9176	33.7158	47.8624		18	0.835296	2.45063	6.08786	13.734	26.7082	40.1228	0.594534
18.2	2.04374	3.2503	11.945	33.082	74.9236	133.549	1.4943	4.44756	12.8722	35.155	81.4277	137.817		18.1	1.0376	2.9563	9.80942	28.9978	65.4127	116.841	1.2872	3.83183	11.0958	30.2911	70.4717	120.128		18.1	1.2726	3.33879	8.01113	17.6187	32.3429	47.1653	0.715477	2.12096	6.07914	15.9768	33.7907	47.8792		18.1	0.848796	2.46498	6.10858	13.7719	26.7601	40.1556	0.597052
18.3	2.04101	3.25498	11.9783	33.1427	74.9791	133.586	1.49789	4.45805	12.9007	35.2205	81.5165	137.843		18.2	1.04367	2.96739	9.84175	29.0473	65.4607	116.876	1.29027	3.84082	11.1202	30.3481	70.5501	120.151		18.2	1.29236	3.35657	8.04424	17.6777	32.3801	47.21	0.718798	2.13064	6.1053	16.0358	33.8649	47.8957		18.2	0.856899	2.47364	6.13409	13.8122	26.8098	40.1724	0.599563
18.4	2.0412	3.26585	12.0124	33.2041	75.0339	133.626	1.50145	4.46845	12.9288	35.2854	81.604	137.867		18.3	1.05328	2.98225	9.87202	29.1013	65.5123	116.914	1.29332	3.84974	11.1444	30.4045	70.6273	120.173		18.3	1.32349	3.37655	8.08442	17.7185	32.4157	47.2591	0.722114	2.1403	6.13139	16.0945	33.9384	47.9117		18.3	0.856023	2.4796	6.15959	13.8494	26.8582	40.203	0.602067
18.5	2.04622	3.2777	12.0513	33.2683	75.0879	133.669	1.50498	4.47876	12.9567	35.3496	81.6903	137.891		18.4	1.06075	2.99519	9.89879	29.1501	65.5611	116.948	1.29635	3.85858	11.1683	30.4603	70.7034	120.194		18.4	1.3572	3.40587	8.12357	17.7876	32.4795	47.3157	0.725423	2.14994	6.15742	16.153	34.0112	47.9274		18.4	0.863434	2.48734	6.1831	13.8878	26.8793	40.2314	0.604563
18.6	2.04954	3.28665	12.0816	33.3299	75.1372	133.707	1.50848	4.48899	12.9844	35.4131	81.7753	137.914		18.5	1.06665	3.005	9.92615	29.194	65.6134	116.982	1.29935	3.86734	11.1921	30.5156	70.7784	120.215		18.5	1.36869	3.43374	8.16513	17.8461	32.5351	47.3789	0.728725	2.15956	6.18337	16.2113	34.0834	47.9427		18.5	0.868262	2.50455	6.2097	13.9296	26.9085	40.2687	0.607052
18.7	2.04735	3.29128	12.1065	33.3904	75.1839	133.741	1.51195	4.49913	13.0119	35.476	81.8591	137.937		18.6	1.07267	3.02059	9.95629	29.2478	65.6666	117.019	1.30232	3.87603	11.2156	30.5703	70.8523	120.236		18.6	1.38751	3.47504	8.22792	17.912	32.5983	47.4275	0.732021	2.16915	6.20926	16.2693	34.1549	47.9576		18.6	0.878242	2.52495	6.23579	13.9726	26.9505	40.3073	0.609534
18.8	2.04422	3.30018	12.1306	33.4484	75.2371	133.774	1.5154	4.50919	13.0391	35.5382	81.9417	137.959		18.7	1.07333	3.02657	9.98219	29.2947	65.7162	117.05	1.30527	3.88465	11.2389	30.6244	70.9252	120.255		18.7	1.40374	3.50298	8.27525	17.9575	32.6315	47.4811	0.735311	2.17873	6.23508	16.327	34.2258	47.9722		18.7	0.883847	2.53945	6.26	14.0055	26.9748	40.337	0.612008
18.9	2.04646	3.31244	12.1601	33.5045	75.2899	133.811	1.51881	4.51916	13.066	35.5998	82.023	137.981		18.8	1.07306	3.03261	10.0049	29.334	65.7615	117.083	1.3082	3.89319	11.262	30.6779	70.9969	120.275		18.8	1.42141	3.53053	8.31412	18.0101	32.689	47.5232	0.738595	2.18829	6.26083	16.3845	34.2961	47.9864		18.8	0.885141	2.55794	6.27742	14.0264	26.998	40.3624	0.614475
19	2.05283	3.3281	12.1979	33.5629	75.3447	133.852	1.5222	4.52905	13.0927	35.6608	82.1032	138.002		18.9	1.07849	3.04507	10.0335	29.383	65.809	117.119	1.3111	3.90167	11.2849	30.7309	71.0677	120.293		18.9	1.44444	3.56064	8.36535	18.072	32.7309	47.5641	0.741872	2.19783	6.28652	16.4418	34.3657	48.0004		18.9	0.898197	2.57572	6.302	14.0572	27.0317	40.3938	0.616935
19.1	2.05537	3.3425	12.2298	33.6213	75.397	133.893	1.52556	4.53886	13.1192	35.7212	82.1822	138.022		19	1.08076	3.05274	10.0522	29.4291	65.8526	117.149	1.31397	3.91007	11.3076	30.7834	71.1373	120.311		19	1.45702	3.58271	8.40073	18.1245	32.7696	47.6089	0.745143	2.20734	6.31214	16.4988	34.4347	48.014		19	0.907394	2.59282	6.3308	14.0904	27.0564	40.4125	0.619387
19.2	2.05859	3.35511	12.2622	33.6742	75.4527	133.929	1.5289	4.54859	13.1455	35.7809	82.2601	138.042		19.1	1.07934	3.06115	10.0694	29.4759	65.8927	117.18	1.31683	3.9184	11.3301	30.8353	71.206	120.329		19.1	1.47811	3.61229	8.44184	18.1885	32.81	47.6483	0.748408	2.21684	6.33768	16.5555	34.503	48.0273		19.1	0.917969	2.60951	6.35829	14.1212	27.0922	40.4372	0.621832
19.3	2.05982	3.36149	12.2936	33.7245	75.5036	133.961	1.5322	4.55824	13.1715	35.84	82.3368	138.061		19.2	1.07986	3.0698	10.0902	29.5235	65.935	117.215	1.31966	3.92666	11.3524	30.8867	71.2737	120.346		19.2	1.48	3.62135	8.46633	18.2351	32.8352	47.6818	0.751666	2.22632	6.36317	16.6121	34.5708	48.0402		19.2	0.931244	2.63089	6.39386	14.153	27.1232	40.4691	0.62427
19.4	2.06068	3.3709	12.3252	33.7768	75.55	133.994	1.53548	4.56781	13.1973	35.8986	82.4125	138.079		19.3	1.08342	3.07476	10.1084	29.5668	65.976	117.245	1.32246	3.93485	11.3745	30.9375	71.3404	120.363		19.3	1.48852	3.63886	8.51064	18.2836	32.8813	47.7192	0.754918	2.23578	6.38858	16.6684	34.6379	48.0529		19.3	0.932158	2.6451	6.41588	14.1732	27.1413	40.4816	0.626701
19.5	2.06309	3.37954	12.3628	33.827	75.5948	134.028	1.53873	4.5773	13.2228	35.9565	82.487	138.098		19.4	1.08263	3.08077	10.1252	29.6093	66.0157	117.271	1.32525	3.94297	11.3964	30.9879	71.4061	120.379		19.4	1.50173	3.65796	8.55616	18.3398	32.9263	47.7615	0.758164	2.24521	6.41393	16.7244	34.7045	48.0653		19.4	0.944218	2.6615	6.44694	14.2136	27.1607	40.516	0.629125
19.6	2.06535	3.39018	12.3913	33.8809	75.6396	134.067	1.54196	4.58671	13.2482	36.0138	82.5604	138.115		19.5	1.08701	3.0914	10.1515	29.6553	66.0679	117.304	1.32801	3.95102	11.4182	31.0377	71.4708	120.395		19.5	1.51091	3.6758	8.59343	18.4014	32.9744	47.7873	0.761403	2.25463	6.43921	16.7802	34.7704	48.0774		19.5	0.9544	2.68517	6.47274	14.2423	27.1819	40.5587	0.631542
19.7	2.07107	3.40409	12.4265	33.9379	75.6957	134.105	1.54516	4.59604	13.2733	36.0706	82.6328	138.132		19.6	1.08469	3.09565	10.17	29.6938	66.1064	117.33	1.33074	3.959	11.4397	31.087	71.5346	120.411		19.6	1.53269	3.7007	8.63501	18.4706	33.032	47.819	0.764636	2.26403	6.46442	16.8358	34.8357	48.0892		19.6	0.970153	2.70456	6.49644	14.2791	27.2082	40.5989	0.633951
19.8	2.07908	3.41912	12.4609	33.9921	75.7465	134.145	1.54834	4.60529	13.2982	36.1267	82.7042	138.149		19.7	1.08634	3.10433	10.188	29.7373	66.1498	117.36	1.33346	3.96692	11.461	31.1357	71.5975	120.426		19.7	1.53753	3.72074	8.66696	18.5145	33.0791	47.8521	0.767864	2.27341	6.48957	16.8912	34.9005	48.1007		19.7	0.98203	2.72554	6.52433	14.3182	27.237	40.6383	0.636354
19.9	2.08063	3.42814	12.4956	34.0464	75.7987	134.182	1.55148	4.61447	13.3229	36.1823	82.7745	138.165		19.8	1.09295	3.11562	10.2139	29.779	66.1945	117.394	1.33615	3.97477	11.4821	31.184	71.6594	120.44		19.8	1.54379	3.73547	8.693	18.5589	33.1286	47.8835	0.771084	2.28276	6.51465	16.9463	34.9646	48.112		19.8	0.997203	2.74206	6.555	14.3622	27.2785	40.6713	0.638749
20	2.07976	3.43792	12.5256	34.0975	75.8414	134.218	1.55461	4.62357	13.3474	36.2374	82.8437	138.181		19.9	1.09674	3.12576	10.236	29.8167	66.2344	117.426	1.33882	3.98255	11.5031	31.2318	71.7205	120.454		19.9	1.56511	3.76774	8.7353	18.6138	33.1901	47.93	0.774299	2.2921	6.53966	17.0011	35.0282	48.123		19.9	1.00827	2.75846	6.59116	14.4044	27.3169	40.7095	0.641137
20.1	2.08442	3.44433	12.5526	34.1453	75.8811	134.242	1.5577	4.63259	13.3716	36.2918	82.912	138.197		20	1.10059	3.13694	10.2567	29.8567	66.2748	117.457	1.34147	3.99027	11.5238	31.2791	71.7806	120.468		20	1.58312	3.78675	8.76853	18.6677	33.2425	47.9577	0.777507	2.30142	6.56461	17.0558	35.0912	48.1338		20	1.01795	2.77475	6.61882	14.4439	27.3564	40.7385	0.643518
20.2	2.07968	3.45045	12.5795	34.1913	75.9207	134.272	1.56078	4.64155	13.3956	36.3457	82.9793	138.212		20.1	1.10785	3.15058	10.279	29.897	66.3162	117.488	1.34409	3.99793	11.5444	31.3258	71.8399	120.481		20.1	1.59064	3.79977	8.79514	18.7105	33.2881	47.9912	0.78071	2.31072	6.5895	17.1102	35.1537	48.1443		20.1	1.02184	2.78696	6.63919	14.4774	27.3851	40.7637	0.645893
20.3	2.08811	3.46154	12.6143	34.2472	75.9708	134.308	1.56382	4.65042	13.4195	36.3991	83.0456	138.226		20.2	1.11453	3.16501	10.3039	29.9418	66.3589	117.521	1.3467	4.00551	11.5648	31.3722	71.8983	120.495		20.2	1.59028	3.81048	8.81625	18.754	33.3238	48.01	0.783906	2.32	6.61431	17.1644	35.2156	48.1545		20.2	1.03329	2.80105	6.66714	14.5125	27.4175	40.7916	0.64826
20.4	2.09179	3.4683	12.6491	34.295	76.0144	134.347	1.56685	4.65922	13.4431	36.4519	83.1109	138.24		20.3	1.12047	3.17643	10.3258	29.9849	66.4043	117.553	1.34928	4.01304	11.585	31.418	71.9558	120.507		20.3	1.59915	3.82315	8.84112	18.8017	33.3624	48.0314	0.787096	2.32926	6.63907	17.2183	35.2769	48.1645		20.3	1.03599	2.81268	6.68466	14.5412	27.4491	40.8191	0.65062
20.5	2.09321	3.47697	12.6746	34.3438	76.0578	134.379	1.56984	4.66795	13.4665	36.5042	83.1753	138.254		20.4	1.12419	3.18731	10.3477	30.0243	66.4448	117.587	1.35184	4.0205	11.605	31.4633	72.0126	120.52		20.4	1.60395	3.83265	8.85843	18.8392	33.4142	48.0511	0.790279	2.3385	6.66375	17.2721	35.3377	48.1743		20.4	1.04936	2.82828	6.71073	14.5779	27.4894	40.847	0.652974
20.6	2.09967	3.48867	12.7069	34.393	76.1012	134.416	1.57282	4.67661	13.4897	36.5559	83.2388	138.267		20.5	1.13078	3.19501	10.372	30.0672	66.4845	117.619	1.35438	4.0279	11.6249	31.5082	72.0684	120.532		20.5	1.60514	3.84414	8.88089	18.8834	33.4524	48.0836	0.793457	2.34772	6.68837	17.3255	35.3979	48.1839		20.5	1.05534	2.84386	6.73511	14.6162	27.5244	40.8747	0.65532
20.7	2.10463	3.49917	12.7342	34.4399	76.1446	134.446	1.57577	4.6852	13.5127	36.6071	83.3013	138.28		20.6	1.13688	3.20327	10.3931	30.1095	66.5261	117.651	1.3569	4.03523	11.6446	31.5526	72.1235	120.543		20.6	1.61858	3.86328	8.91361	18.9358	33.509	48.1234	0.796629	2.35692	6.71293	17.3788	35.4576	48.1932		20.6	1.05565	2.85518	6.76059	14.6531	27.5535	40.9107	0.65766
20.8	2.10797	3.51063	12.762	34.4869	76.1893	134.48	1.57869	4.69371	13.5355	36.6578	83.363	138.293		20.7	1.14132	3.21256	10.4164	30.1496	66.5626	117.683	1.3594	4.04251	11.664	31.5966	72.1778	120.555		20.7	1.62116	3.8631	8.93607	18.975	33.5415	48.1434	0.799794	2.3661	6.73742	17.4319	35.5167	48.2023		20.7	1.06823	2.87079	6.79137	14.694	27.5926	40.9318	0.659992
20.9	2.11665	3.52246	12.7914	34.5366	76.234	134.512	1.58159	4.70215	13.5581	36.708	83.4237	138.305		20.8	1.14323	3.22339	10.4378	30.1878	66.6016	117.712	1.36188	4.04972	11.6834	31.6401	72.2313	120.566		20.8	1.64395	3.88203	8.97496	19.0298	33.5889	48.1841	0.802953	2.37527	6.76185	17.4847	35.5753	48.2113		20.8	1.07631	2.88776	6.81605	14.7309	27.6263	40.9475	0.662318
21	2.12923	3.53766	12.8233	34.5911	76.2803	134.548	1.58447	4.71053	13.5805	36.7577	83.4836	138.317		20.9	1.14683	3.23189	10.4605	30.2227	66.6387	117.739	1.36433	4.05687	11.7025	31.6832	72.2839	120.576		20.9	1.65832	3.89361	9.00083	19.0708	33.6221	48.2134	0.806107	2.38441	6.78621	17.5373	35.6334	48.22		20.9	1.08418	2.89717	6.8431	14.7679	27.6561	40.962	0.664637
21.1	2.12877	3.54305	12.849	34.6311	76.3161	134.573	1.58732	4.71883	13.6027	36.8068	83.5426	138.329		21	1.15524	3.24528	10.4853	30.2624	66.6808	117.774	1.36677	4.06396	11.7215	31.7258	72.3359	120.587		21	1.67564	3.91366	9.03495	19.1347	33.665	48.253	0.809254	2.39354	6.81051	17.5896	35.6909	48.2285		21	1.09337	2.92023	6.87077	14.8144	27.695	40.985	0.666949
21.2	2.13099	3.54976	12.8758	34.6739	76.354	134.602	1.59015	4.72706	13.6247	36.8555	83.6007	138.34		21.1	1.15804	3.25128	10.5059	30.2936	66.7213	117.803	1.36919	4.07099	11.7403	31.7679	72.387	120.597		21.1	1.67182	3.92411	9.04512	19.168	33.6928	48.2712	0.812395	2.40264	6.83475	17.6418	35.748	48.2368		21.1	1.10056	2.93393	6.89624	14.8502	27.7291	41.0035	0.669254
21.3	2.13717	3.56017	12.9077	34.7234	76.3962	134.637	1.59296	4.73523	13.6465	36.9036	83.658	138.352		21.2	1.15859	3.26041	10.5242	30.3254	66.7565	117.829	1.37158	4.07797	11.759	31.8097	72.4374	120.607		21.2	1.69099	3.94329	9.07233	19.2157	33.7288	48.3086	0.81553	2.41173	6.85892	17.6937	35.8045	48.2449		21.2	1.10383	2.94331	6.91251	14.8812	27.7557	41.0158	0.671553
21.4	2.13919	3.57139	12.937	34.773	76.4334	134.67	1.59575	4.74333	13.6681	36.9513	83.7144	138.362		21.3	1.16108	3.26808	10.5433	30.3567	66.7939	117.852	1.37396	4.08488	11.7774	31.851	72.4871	120.617		21.3	1.70631	3.95949	9.10683	19.2634	33.7732	48.3441	0.818659	2.42079	6.88302	17.7454	35.8605	48.2528		21.3	1.10409	2.95367	6.93454	14.9144	27.7844	41.0416	0.673845
21.5	2.1389	3.57686	12.9577	34.8127	76.4683	134.698	1.59851	4.75136	13.6896	36.9984	83.7701	138.373		21.4	1.16541	3.27594	10.562	30.3914	66.8341	117.875	1.37632	4.09173	11.7958	31.8919	72.5361	120.626		21.4	1.71711	3.9713	9.13124	19.3073	33.8054	48.368	0.821782	2.42984	6.90707	17.7969	35.916	48.2605		21.4	1.10538	2.96117	6.95441	14.94	27.8075	41.0583	0.67613
21.6	2.14407	3.58461	12.9885	34.8569	76.5083	134.728	1.60125	4.75933	13.7108	37.0451	83.8249	138.383		21.5	1.16722	3.28442	10.5815	30.4256	66.8715	117.902	1.37865	4.09853	11.8139	31.9323	72.5843	120.635		21.5	1.73629	3.98821	9.16503	19.3506	33.8463	48.4007	0.824899	2.43887	6.93105	17.8482	35.971	48.2681		21.5	1.10366	2.96915	6.97028	14.9708	27.8366	41.0777	0.678408
21.7	2.15458	3.59574	13.0207	34.9088	76.5574	134.762	1.60397	4.76722	13.7319	37.0913	83.8789	138.393		21.6	1.17146	3.29653	10.5999	30.4581	66.9084	117.931	1.38097	4.10527	11.8319	31.9723	72.6319	120.644		21.6	1.75262	4.00344	9.18958	19.3904	33.8876	48.4317	0.82801	2.44788	6.95497	17.8992	36.0255	48.2755		21.6	1.1101	2.98629	6.99373	15.0013	27.8711	41.1018	0.68068
21.8	2.15963	3.6021	13.0542	34.9527	76.598	134.793	1.60666	4.77506	13.7527	37.1371	83.9322	138.402		21.7	1.17293	3.3081	10.6217	30.4944	66.9535	117.958	1.38327	4.11195	11.8497	32.012	72.6787	120.652		21.7	1.77808	4.0314	9.22737	19.4434	33.9357	48.4633	0.831115	2.45687	6.97882	17.9501	36.0795	48.2827		21.7	1.11246	2.99688	7.01439	15.0238	27.8962	41.1257	0.682945
21.9	2.16582	3.61357	13.0812	34.9941	76.6454	134.827	1.60934	4.78283	13.7734	37.1824	83.9847	138.412		21.8	1.17413	3.31497	10.6455	30.5335	66.9885	117.989	1.38555	4.11858	11.8674	32.0512	72.7249	120.661		21.8	1.78113	4.04652	9.25361	19.4823	33.9698	48.4865	0.834214	2.46584	7.00261	18.0007	36.1331	48.2897		21.8	1.11792	3.01205	7.03944	15.052	27.9269	41.151	0.685203
22	2.17064	3.62199	13.1091	35.0372	76.6848	134.861	1.61199	4.79053	13.7939	37.2272	84.0364	138.421		21.9	1.1771	3.32377	10.665	30.5685	67.0296	118.021	1.38781	4.12515	11.8849	32.09	72.7703	120.669		21.9	1.79183	4.0657	9.28151	19.5292	34.0127	48.5169	0.837307	2.47479	7.02634	18.0511	36.1861	48.2966		21.9	1.1203	3.02453	7.0594	15.0767	27.9582	41.1728	0.687454
22.1	2.17297	3.63112	13.1318	35.0832	76.7237	134.892	1.61462	4.79817	13.8143	37.2715	84.0873	138.43		22	1.18319	3.33231	10.689	30.6051	67.063	118.047	1.39005	4.13167	11.9023	32.1284	72.8152	120.677		22	1.81549	4.09285	9.31379	19.5716	34.0629	48.5595	0.840394	2.48373	7.05	18.1013	36.2387	48.3033		22	1.12969	3.03892	7.07938	15.1061	27.9875	41.1956	0.689699
22.2	2.17176	3.63847	13.1603	35.1253	76.7608	134.92	1.61723	4.80575	13.8344	37.3154	84.1376	138.438		22.1	1.18627	3.33856	10.7051	30.637	67.0975	118.073	1.39228	4.13812	11.9195	32.1664	72.8593	120.685		22.1	1.82228	4.11062	9.33401	19.612	34.1086	48.5902	0.843475	2.49264	7.07361	18.1513	36.2908	48.3099		22.1	1.13866	3.04881	7.09865	15.1315	28.0162	41.2181	0.691938
22.3	2.17296	3.64848	13.1883	35.1686	76.7958	134.949	1.61982	4.81326	13.8544	37.3589	84.1871	138.447		22.2	1.18731	3.34211	10.7239	30.6682	67.1292	118.098	1.39448	4.14453	11.9365	32.204	72.9028	120.692		22.2	1.8342	4.1352	9.3685	19.6512	34.1478	48.6208	0.84655	2.50154	7.09715	18.201	36.3424	48.3163		22.2	1.14114	3.0593	7.11494	15.1587	28.0422	41.2381	0.694169
22.4	2.18005	3.65761	13.2147	35.2134	76.8355	134.979	1.62238	4.82071	13.8742	37.4019	84.2358	138.455		22.3	1.1876	3.34562	10.7407	30.6965	67.1583	118.122	1.39667	4.15088	11.9534	32.2412	72.9457	120.699		22.3	1.84279	4.14719	9.39997	19.6875	34.1856	48.653	0.84962	2.51042	7.12063	18.2506	36.3936	48.3226		22.3	1.14042	3.06907	7.133	15.1896	28.0702	41.2627	0.696395
22.5	2.18128	3.6636	13.2404	35.2579	76.8704	135.007	1.62493	4.8281	13.8938	37.4445	84.2839	138.463		22.4	1.18265	3.34896	10.7535	30.7232	67.1886	118.148	1.39884	4.15718	11.9701	32.2781	72.988	120.707		22.4	1.85999	4.17275	9.43893	19.732	34.2333	48.6929	0.852683	2.51928	7.14404	18.2999	36.4442	48.3287		22.4	1.1478	3.08516	7.15698	15.2263	28.1057	41.2864	0.698613
22.6	2.18245	3.67172	13.2624	35.2992	76.9006	135.038	1.62745	4.83543	13.9133	37.4866	84.3313	138.47		22.5	1.1824	3.35228	10.7685	30.7512	67.2225	118.172	1.40099	4.16342	11.9867	32.3145	73.0296	120.713		22.5	1.88391	4.20168	9.47937	19.7792	34.2821	48.7337	0.85574	2.52812	7.1674	18.3491	36.4945	48.3346		22.5	1.14541	3.08608	7.1665	15.2524	28.1228	41.3002	0.700826
22.7	2.18878	3.68192	13.2853	35.3417	76.9345	135.068	1.62996	4.84269	13.9326	37.5283	84.378	138.478		22.6	1.18119	3.35852	10.7822	30.7802	67.2512	118.192	1.40312	4.16962	12.0032	32.3506	73.0707	120.72		22.6	1.89699	4.21098	9.51074	19.8218	34.3227	48.7673	0.858792	2.53694	7.19069	18.398	36.5443	48.3405		22.6	1.15258	3.10026	7.18887	15.2861	28.1538	41.323	0.703031
22.8	2.19273	3.69148	13.3096	35.386	76.9694	135.097	1.63244	4.8499	13.9517	37.5696	84.424	138.485		22.7	1.18666	3.36809	10.8008	30.8126	67.2875	118.224	1.40524	4.17576	12.0195	32.3863	73.1111	120.727		22.7	1.91494	4.22896	9.53802	19.8642	34.37	48.7936	0.861838	2.54574	7.21392	18.4467	36.5936	48.3462		22.7	1.15366	3.11144	7.20564	15.3086	28.1782	41.3387	0.70523
22.9	2.19626	3.70274	13.337	35.4281	77.0081	135.124	1.63491	4.85705	13.9706	37.6104	84.4693	138.492		22.8	1.1917	3.37056	10.8181	30.8391	67.322	118.245	1.40733	4.18184	12.0356	32.4217	73.1509	120.733		22.8	1.92961	4.24286	9.55973	19.9089	34.4095	48.8275	0.864877	2.55453	7.23709	18.4952	36.6425	48.3517		22.8	1.15884	3.11793	7.22382	15.3342	28.2033	41.359	0.707423
23	2.20532	3.72116	13.3673	35.4748	77.0544	135.163	1.63735	4.86413	13.9894	37.6509	84.514	138.499		22.9	1.19134	3.38123	10.8368	30.8737	67.3537	118.27	1.40941	4.18788	12.0517	32.4567	73.1902	120.739		22.9	1.9337	4.25197	9.57445	19.9454	34.4372	48.8446	0.867911	2.56329	7.26021	18.5436	36.691	48.3572		22.9	1.16541	3.13138	7.23909	15.3537	28.2297	41.3803	0.709609
23.1	2.20422	3.72736	13.3898	35.5113	77.0895	135.19	1.63977	4.87116	14.008	37.6909	84.558	138.506		23	1.19913	3.39188	10.8572	30.9076	67.3901	118.298	1.41148	4.19387	12.0675	32.4913	73.2289	120.745		23	1.93519	4.25787	9.59514	19.9798	34.467	48.8616	0.87094	2.57204	7.28325	18.5917	36.739	48.3625		23	1.16959	3.13815	7.25545	15.3772	28.2516	41.4026	0.711789
23.2	2.20823	3.73688	13.4132	35.5524	77.1274	135.221	1.64218	4.87813	14.0265	37.7305	84.6014	138.512		23.1	1.20419	3.40049	10.8768	30.9397	67.429	118.325	1.41352	4.1998	12.0833	32.5255	73.267	120.751		23.1	1.95494	4.27455	9.62471	20.0168	34.5129	48.8864	0.873962	2.58077	7.30624	18.6396	36.7865	48.3677		23.1	1.16766	3.14851	7.27261	15.4027	28.2732	41.4201	0.713962
23.3	2.20679	3.74856	13.4369	35.5949	77.1635	135.251	1.64456	4.88505	14.0447	37.7697	84.6442	138.519		23.2	1.20972	3.40796	10.896	30.9708	67.4624	118.353	1.41555	4.20569	12.0988	32.5594	73.3046	120.757		23.2	1.96789	4.28952	9.65812	20.0558	34.5543	48.9137	0.876978	2.58948	7.32917	18.6873	36.8337	48.3728		23.2	1.16844	3.15959	7.28648	15.4291	28.299	41.4397	0.716129
23.4	2.21102	3.76334	13.4608	35.6304	77.2033	135.284	1.64693	4.8919	14.0629	37.8085	84.6863	138.525		23.3	1.21399	3.41178	10.9123	31.0013	67.4901	118.379	1.41757	4.21152	12.1143	32.593	73.3416	120.762		23.3	1.97584	4.30416	9.68486	20.0988	34.5924	48.9384	0.879989	2.59818	7.35204	18.7348	36.8804	48.3777		23.3	1.18149	3.17696	7.30934	15.4647	28.3309	41.4686	0.71829
23.5	2.21638	3.77564	13.4928	35.6734	77.2419	135.323	1.64927	4.8987	14.0808	37.847	84.7279	138.531		23.4	1.21581	3.42158	10.933	31.0313	67.5242	118.405	1.41956	4.21731	12.1296	32.6262	73.3781	120.768		23.4	1.99917	4.31714	9.70892	20.1413	34.6287	48.9673	0.882994	2.60685	7.37484	18.7821	36.9267	48.3825		23.4	1.18607	3.18964	7.32571	15.4889	28.3554	41.489	0.720444
23.6	2.21657	3.78264	13.5123	35.7042	77.271	135.347	1.6516	4.90544	14.0987	37.885	84.7688	138.537		23.5	1.22024	3.43476	10.9554	31.0639	67.5563	118.434	1.42154	4.22305	12.1448	32.659	73.414	120.773		23.5	2.00367	4.33223	9.72521	20.1713	34.6564	48.9859	0.885993	2.61551	7.39759	18.8291	36.9726	48.3873		23.5	1.18576	3.19265	7.34119	15.5082	28.3751	41.5033	0.722592
23.7	2.21333	3.78968	13.5336	35.7408	77.3036	135.376	1.65391	4.91213	14.1163	37.9226	84.8091	138.542		23.6	1.22708	3.44486	10.9771	31.0971	67.5889	118.462	1.4235	4.22873	12.1598	32.6916	73.4494	120.778		23.6	2.01863	4.36366	9.75378	20.2109	34.6972	49.0138	0.888986	2.62414	7.42028	18.876	37.0181	48.3919		23.6	1.18962	3.20373	7.35905	15.5318	28.401	41.5253	0.724734
23.8	2.21353	3.79903	13.5564	35.7775	77.3372	135.403	1.6562	4.91876	14.1338	37.9599	84.8489	138.548		23.7	1.23235	3.45277	10.9976	31.1288	67.6212	118.485	1.42545	4.23438	12.1747	32.7237	73.4843	120.783		23.7	2.03525	4.38984	9.78649	20.2475	34.7308	49.0438	0.891974	2.63276	7.4429	18.9227	37.0631	48.3964		23.7	1.1883	3.21102	7.37472	15.5576	28.4231	41.5424	0.726869
23.9	2.21567	3.80842	13.5814	35.8149	77.3732	135.434	1.65847	4.92533	14.1512	37.9967	84.8881	138.553		23.8	1.23439	3.46387	11.0145	31.1583	67.6556	118.517	1.42738	4.23997	12.1895	32.7556	73.5187	120.788		23.8	2.06702	4.41167	9.82637	20.296	34.7745	49.0801	0.894955	2.64136	7.46547	18.9692	37.1078	48.4008		23.8	1.19516	3.21931	7.38971	15.5881	28.4421	41.562	0.728998
24	2.21814	3.81642	13.6059	35.8515	77.4075	135.458	1.66072	4.93185	14.1683	38.0332	84.9267	138.559		23.9	1.23374	3.47216	11.0352	31.1846	67.6824	118.546	1.42929	4.24552	12.2041	32.7871	73.5526	120.792		23.9	2.08465	4.43509	9.8588	20.3378	34.8138	49.1158	0.897931	2.64995	7.48798	19.0155	37.1521	48.4051		23.9	1.2033	3.23436	7.41404	15.6136	28.4662	41.5823	0.731121
24.1	2.22167	3.82431	13.631	35.8898	77.4411	135.49	1.66295	4.93832	14.1854	38.0693	84.9647	138.564		24	1.23142	3.48125	11.0558	31.211	67.7135	118.574	1.43119	4.25101	12.2186	32.8183	73.586	120.797		24	2.08902	4.44516	9.88055	20.3754	34.8454	49.1422	0.900902	2.65851	7.51043	19.0616	37.1959	48.4093		24	1.20876	3.24653	7.4321	15.6446	28.4916	41.5996	0.733237
24.2	2.22379	3.83369	13.656	35.9269	77.47	135.524	1.66517	4.94473	14.2023	38.1051	85.0022	138.569		24.1	1.23365	3.48525	11.0742	31.2343	67.7409	118.596	1.43308	4.25647	12.233	32.8492	73.6189	120.801		24.1	2.09906	4.46317	9.90269	20.4095	34.8756	49.1697	0.903866	2.66706	7.53282	19.1075	37.2394	48.4134		24.1	1.21819	3.25807	7.45015	15.6761	28.5223	41.6247	0.735347
24.3	2.23019	3.84214	13.6815	35.9643	77.5058	135.553	1.66737	4.95109	14.219	38.1405	85.0392	138.573		24.2	1.23456	3.49037	11.0867	31.2595	67.7694	118.617	1.43494	4.26187	12.2473	32.8797	73.6513	120.806		24.2	2.10939	4.47621	9.92882	20.4396	34.9064	49.193	0.906825	2.67559	7.55515	19.1533	37.2824	48.4174		24.2	1.22186	3.26484	7.46939	15.7016	28.5444	41.6465	0.737452
24.4	2.23688	3.85697	13.7061	36.0029	77.5388	135.584	1.66954	4.9574	14.2356	38.1755	85.0756	138.578		24.3	1.23692	3.5004	11.1076	31.2929	67.8017	118.646	1.4368	4.26724	12.2614	32.91	73.6833	120.81		24.3	2.1147	4.48802	9.95283	20.4652	34.9348	49.2141	0.909778	2.6841	7.57742	19.1988	37.3251	48.4213		24.3	1.2312	3.28447	7.49531	15.7313	28.5746	41.6679	0.739549
24.5	2.23936	3.86114	13.7274	36.0373	77.5724	135.61	1.67171	4.96365	14.2521	38.2102	85.1115	138.583		24.4	1.23779	3.50395	11.1261	31.3179	67.8272	118.67	1.43863	4.27255	12.2754	32.9399	73.7148	120.814		24.4	2.12702	4.50403	9.97916	20.4998	34.9695	49.241	0.912726	2.69259	7.59963	19.2441	37.3674	48.4251		24.4	1.23874	3.30211	7.51347	15.7556	28.6017	41.6894	0.741641
24.6	2.23974	3.86884	13.7473	36.0702	77.6066	135.638	1.67385	4.96986	14.2684	38.2445	85.1468	138.587		24.5	1.23942	3.51054	11.1403	31.345	67.8567	118.696	1.44045	4.27782	12.2893	32.9695	73.7458	120.818		24.5	2.14351	4.51726	10.0104	20.5438	35.0068	49.2688	0.915668	2.70107	7.62178	19.2892	37.4093	48.4289		24.5	1.25076	3.32033	7.537	15.7816	28.6309	41.714	0.743727
24.7	2.23935	3.8792	13.7722	36.1005	77.6413	135.667	1.67598	4.97601	14.2846	38.2784	85.1817	138.591		24.6	1.24228	3.51828	11.1551	31.3715	67.882	118.719	1.44226	4.28305	12.303	32.9988	73.7764	120.822		24.6	2.14281	4.52971	10.0262	20.5692	35.0327	49.2859	0.918604	2.70953	7.64388	19.3342	37.4509	48.4325		24.6	1.25711	3.33138	7.55607	15.8069	28.6602	41.7379	0.745806
24.8	2.2459	3.894	13.7982	36.1386	77.6773	135.697	1.67809	4.98211	14.3006	38.3121	85.216	138.596		24.7	1.24639	3.52735	11.1709	31.4001	67.9119	118.746	1.44405	4.28823	12.3167	33.0278	73.8065	120.826		24.7	2.15247	4.53758	10.048	20.6023	35.0608	49.306	0.921534	2.71797	7.66592	19.3789	37.492	48.4361		24.7	1.26326	3.34324	7.57015	15.8346	28.6852	41.7557	0.747879
24.9	2.25226	3.90392	13.8293	36.1779	77.7097	135.728	1.68018	4.98816	14.3165	38.3453	85.2499	138.6		24.8	1.25017	3.53163	11.1814	31.4244	67.9368	118.768	1.44583	4.29337	12.3302	33.0565	73.8362	120.829		24.8	2.15691	4.54759	10.0687	20.6351	35.0925	49.3278	0.924459	2.72639	7.68789	19.4235	37.5328	48.4396		24.8	1.27589	3.35441	7.59279	15.861	28.7126	41.7767	0.749946
25	2.2521	3.91438	13.8509	36.2146	77.7392	135.754	1.68225	4.99416	14.3322	38.3783	85.2832	138.604		24.9	1.25533	3.5373	11.198	31.4508	67.966	118.792	1.44759	4.29847	12.3436	33.085	73.8654	120.833		24.9	2.15946	4.55735	10.0927	20.6689	35.1212	49.3577	0.927378	2.73479	7.70982	19.4679	37.5732	48.443		24.9	1.27775	3.36067	7.60655	15.8813	28.7344	41.7954	0.752007
25.1	2.2567	3.92406	13.8694	36.2496	77.7673	135.778	1.68431	5.00011	14.3478	38.4109	85.3161	138.607		25	1.25966	3.54714	11.2166	31.4772	67.9958	118.816	1.44934	4.30352	12.3568	33.1131	73.8942	120.836		25	2.1659	4.56809	10.119	20.7011	35.1471	49.3799	0.930292	2.74318	7.73168	19.5121	37.6133	48.4463		25	1.28507	3.37399	7.62319	15.9043	28.7663	41.8124	0.754063
25.2	2.26224	3.93353	13.8902	36.2838	77.7991	135.8	1.68635	5.00601	14.3633	38.4431	85.3485	138.611		25.1	1.26394	3.55534	11.2318	31.5053	68.0249	118.84	1.45107	4.30853	12.37	33.1409	73.9226	120.84		25.1	2.16975	4.57464	10.1443	20.7319	35.1809	49.4142	0.9332	2.75155	7.75349	19.5561	37.653	48.4495		25.1	1.29491	3.38725	7.64047	15.9332	28.7976	41.8353	0.756112
25.3	2.26454	3.94086	13.9143	36.316	77.8345	135.825	1.68838	5.01186	14.3786	38.475	85.3804	138.615		25.2	1.27049	3.56215	11.2472	31.5365	68.0558	118.865	1.45279	4.3135	12.383	33.1684	73.9506	120.843		25.2	2.17592	4.59155	10.1764	20.7676	35.2037	49.4453	0.936102	2.7599	7.77523	19.5999	37.6923	48.4527		25.2	1.30383	3.40109	7.66262	15.9602	28.8241	41.8503	0.758155
25.4	2.26582	3.95032	13.9343	36.3525	77.8628	135.849	1.69039	5.01766	14.3938	38.5066	85.4119	138.618		25.3	1.27501	3.56819	11.2601	31.5632	68.0895	118.89	1.45449	4.31842	12.3959	33.1957	73.9782	120.846		25.3	2.19426	4.61009	10.2011	20.8035	35.2341	49.4688	0.938999	2.76824	7.79692	19.6435	37.7313	48.4558		25.3	1.31506	3.41345	7.68625	15.9841	28.8534	41.8744	0.760191
25.5	2.27099	3.96076	13.9592	36.3888	77.8943	135.876	1.69238	5.02342	14.4089	38.5379	85.4429	138.622		25.4	1.28012	3.57641	11.2779	31.5906	68.1185	118.915	1.45618	4.32331	12.4087	33.2227	74.0054	120.849		25.4	2.20223	4.62664	10.2328	20.8425	35.2599	49.4966	0.94189	2.77655	7.81856	19.687	37.7699	48.4588		25.4	1.317	3.41382	7.70161	15.9976	28.8687	41.889	0.762222
25.6	2.27536	3.97086	13.9785	36.4232	77.926	135.901	1.69436	5.02912	14.4238	38.5689	85.4734	138.625		25.5	1.28287	3.58385	11.2937	31.6167	68.1527	118.939	1.45786	4.32815	12.4214	33.2494	74.0322	120.852		25.5	2.21266	4.65194	10.263	20.8828	35.2986	49.5267	0.944776	2.78485	7.84014	19.7302	37.8082	48.4617		25.5	1.32653	3.42815	7.72115	16.0224	28.899	41.9107	0.764247
25.7	2.28268	3.9826	14.0026	36.4586	77.9569	135.929	1.69632	5.03478	14.4386	38.5995	85.5035	138.629		25.6	1.28429	3.58965	11.3028	31.6366	68.1758	118.956	1.45952	4.33295	12.434	33.2758	74.0586	120.855		25.6	2.22072	4.66717	10.2968	20.9232	35.3298	49.5515	0.947656	2.79313	7.86165	19.7733	37.8461	48.4646		25.6	1.33276	3.4367	7.73649	16.0448	28.9221	41.9246	0.766266
25.8	2.28799	3.98929	14.0204	36.4937	77.9859	135.956	1.69826	5.04039	14.4533	38.6299	85.5332	138.632		25.7	1.29008	3.59862	11.3195	31.6613	68.207	118.978	1.46117	4.33771	12.4464	33.3019	74.0846	120.858		25.7	2.23187	4.67306	10.3194	20.9488	35.3521	49.5685	0.95053	2.8014	7.88312	19.8162	37.8837	48.4674		25.7	1.33062	3.44933	7.75381	16.0688	28.94	41.9364	0.76828
25.9	2.28306	3.99704	14.0412	36.5265	78.0155	135.98	1.70019	5.04596	14.4678	38.6599	85.5625	138.635		25.8	1.29398	3.60446	11.3324	31.6847	68.233	118.999	1.4628	4.34243	12.4588	33.3278	74.1102	120.861		25.8	2.24064	4.68563	10.3488	20.9872	35.3756	49.5935	0.953399	2.80964	7.90452	19.8589	37.921	48.4702		25.8	1.34642	3.45798	7.76946	16.0943	28.9647	41.9543	0.770287
26	2.2842	4.005	14.0582	36.5559	78.0427	136	1.7021	5.05148	14.4822	38.6896	85.5913	138.638		25.9	1.29644	3.6118	11.3452	31.71	68.263	119.02	1.46443	4.34712	12.471	33.3534	74.1354	120.863		25.9	2.2481	4.70517	10.3702	21.0187	35.398	49.6194	0.956263	2.81787	7.92587	19.9014	37.9579	48.4729		25.9	1.35006	3.46602	7.78251	16.116	28.984	41.971	0.772288
26.1	2.29401	4.01717	14.0799	36.5901	78.0754	136.03	1.704	5.05695	14.4965	38.719	85.6197	138.641		26	1.29804	3.61572	11.3602	31.7324	68.2905	119.042	1.46603	4.35176	12.4832	33.3787	74.1603	120.866		26	2.26382	4.72559	10.3992	21.0583	35.429	49.6438	0.959121	2.82608	7.94717	19.9438	37.9945	48.4755		26	1.3558	3.47376	7.79645	16.1393	29.0062	41.9873	0.774283
26.2	2.28852	4.02527	14.0946	36.6181	78.1058	136.056	1.70588	5.06238	14.5107	38.7481	85.6477	138.644		26.1	1.3039	3.62331	11.3748	31.7541	68.3172	119.067	1.46763	4.35636	12.4952	33.4038	74.1848	120.869		26.1	2.27045	4.7426	10.4199	21.0969	35.4533	49.6671	0.961973	2.83428	7.9684	19.9859	38.0307	48.4781		26.1	1.35983	3.47522	7.80373	16.1584	29.0261	41.9989	0.776273
26.3	2.29608	4.03457	14.1191	36.6556	78.1406	136.087	1.70774	5.06776	14.5247	38.777	85.6752	138.646		26.2	1.30479	3.62887	11.3892	31.7793	68.3433	119.091	1.46921	4.36093	12.5071	33.4286	74.209	120.871		26.2	2.28447	4.76629	10.4514	21.1305	35.4883	49.6916	0.96482	2.84246	7.98959	20.0279	38.0667	48.4806		26.2	1.36745	3.48138	7.82456	16.1836	29.0487	42.0141	0.778256
26.4	2.29945	4.0468	14.1376	36.6888	78.1746	136.114	1.7096	5.0731	14.5386	38.8055	85.7024	138.649		26.3	1.30756	3.63397	11.3974	31.7975	68.366	119.11	1.47078	4.36545	12.5189	33.4532	74.2328	120.873		26.3	2.30089	4.78041	10.4731	21.1642	35.5187	49.7135	0.967661	2.85062	8.01071	20.0697	38.1023	48.483		26.3	1.37528	3.4937	7.83782	16.2105	29.0706	42.0283	0.780234
26.5	2.30121	4.05374	14.1543	36.7194	78.2038	136.142	1.71143	5.0784	14.5524	38.8337	85.7292	138.652		26.4	1.31233	3.6379	11.4147	31.8146	68.3897	119.124	1.47233	4.36994	12.5306	33.4775	74.2563	120.876		26.4	2.29567	4.79203	10.4879	21.182	35.5342	49.7353	0.970497	2.85876	8.03178	20.1114	38.1375	48.4854		26.4	1.38829	3.50684	7.85208	16.2408	29.0924	42.0485	0.782206
26.6	2.30169	4.05975	14.1687	36.744	78.2299	136.161	1.71325	5.08365	14.5661	38.8617	85.7556	138.654		26.5	1.31182	3.64174	11.4275	31.8375	68.4105	119.142	1.47388	4.37439	12.5422	33.5016	74.2794	120.878		26.5	2.3002	4.80186	10.5087	21.2014	35.5548	49.7506	0.973328	2.86688	8.0528	20.1528	38.1725	48.4877		26.5	1.39432	3.51339	7.86353	16.2607	29.109	42.0651	0.784172
26.7	2.30733	4.07244	14.191	36.7748	78.2651	136.19	1.71506	5.08885	14.5796	38.8893	85.7816	138.657		26.6	1.31439	3.64677	11.4401	31.8619	68.439	119.165	1.4754	4.3788	12.5537	33.5254	74.3022	120.88		26.6	2.29869	4.81091	10.5305	21.2186	35.5735	49.7666	0.976153	2.87499	8.07376	20.1941	38.2072	48.49		26.6	1.39786	3.51734	7.87698	16.2802	29.1261	42.078	0.786133
26.8	2.30874	4.0796	14.2127	36.8043	78.2979	136.217	1.71685	5.09402	14.5931	38.9167	85.8073	138.659		26.7	1.31533	3.6505	11.4521	31.8792	68.4609	119.181	1.47692	4.38317	12.5651	33.5489	74.3246	120.883		26.7	2.31372	4.82375	10.5526	21.2466	35.6041	49.7987	0.978973	2.88309	8.09466	20.2352	38.2415	48.4923		26.7	1.40689	3.52968	7.89832	16.3044	29.1494	42.0972	0.788087
26.9	2.30709	4.08607	14.2272	36.8328	78.326	136.241	1.71863	5.09914	14.6064	38.9438	85.8325	138.661		26.8	1.31454	3.66083	11.4622	31.9049	68.4873	119.203	1.47843	4.38751	12.5764	33.5723	74.3467	120.885		26.8	2.33362	4.85044	10.5853	21.289	35.64	49.8298	0.981787	2.89116	8.11551	20.2762	38.2755	48.4944		26.8	1.41404	3.53744	7.91677	16.326	29.1693	42.1178	0.790036
27	2.30176	4.08796	14.2404	36.8605	78.352	136.262	1.72039	5.10422	14.6196	38.9706	85.8574	138.664		26.9	1.3234	3.67107	11.4795	31.9331	68.5165	119.229	1.47992	4.39181	12.5876	33.5953	74.3685	120.887		26.9	2.34856	4.87115	10.608	21.3183	35.6675	49.8589	0.984596	2.89922	8.1363	20.3169	38.3092	48.4966		26.9	1.41549	3.54201	7.93442	16.3457	29.1895	42.1346	0.791979
27.1	2.29879	4.0947	14.2552	36.8897	78.3782	136.284	1.72214	5.10925	14.6327	38.9971	85.882	138.666		27	1.32284	3.6761	11.4886	31.9532	68.5409	119.252	1.4814	4.39608	12.5987	33.6182	74.39	120.889		27	2.35723	4.88451	10.6323	21.3513	35.6941	49.8798	0.987399	2.90726	8.15704	20.3575	38.3426	48.4986		27	1.42141	3.55223	7.94676	16.3679	29.213	42.1511	0.793917
27.2	2.30033	4.10395	14.2757	36.9229	78.4063	136.308	1.72387	5.11425	14.6456	39.0234	85.9062	138.668		27.1	1.32266	3.67929	11.4976	31.9719	68.5606	119.267	1.48287	4.40031	12.6097	33.6408	74.4112	120.891		27.1	2.36489	4.89884	10.6533	21.3809	35.7154	49.903	0.990197	2.91528	8.17772	20.3979	38.3758	48.5007		27.1	1.43572	3.56505	7.96817	16.3902	29.2323	42.1642	0.795849
27.3	2.29964	4.11109	14.295	36.9528	78.436	136.33	1.72559	5.1192	14.6585	39.0494	85.93	138.67		27.2	1.32431	3.68347	11.5108	31.9936	68.5836	119.288	1.48432	4.4045	12.6206	33.6631	74.432	120.892		27.2	2.37555	4.90451	10.6723	21.4083	35.7361	49.9212	0.99299	2.92329	8.19835	20.4382	38.4086	48.5026		27.2	1.44053	3.56819	7.98379	16.4137	29.2454	42.1765	0.797775
27.4	2.29845	4.12197	14.3116	36.9838	78.4653	136.347	1.7273	5.12411	14.6712	39.0752	85.9535	138.672		27.3	1.32921	3.68887	11.5266	32.0145	68.6123	119.309	1.48576	4.40866	12.6314	33.6853	74.4526	120.894		27.3	2.39128	4.92273	10.7065	21.446	35.7717	49.9541	0.995777	2.93128	8.21893	20.4783	38.4411	48.5046		27.3	1.44305	3.57541	7.99712	16.4361	29.2582	42.1874	0.799695
27.5	2.30241	4.13348	14.3307	37.011	78.4991	136.372	1.72899	5.12898	14.6839	39.1006	85.9766	138.674		27.4	1.33048	3.69673	11.5362	32.0372	68.6383	119.331	1.48719	4.41278	12.6421	33.7072	74.4728	120.896		27.4	2.39799	4.92726	10.7294	21.4721	35.7937	49.9683	0.998558	2.93925	8.23945	20.5182	38.4733	48.5065		27.4	1.44578	3.57577	8.00934	16.4583	29.2705	42.1989	0.80161
27.6	2.3024	4.14404	14.3493	37.0381	78.529	136.398	1.73067	5.13381	14.6964	39.1258	85.9994	138.676		27.5	1.32991	3.70207	11.5483	32.0601	68.6623	119.354	1.48861	4.41687	12.6527	33.7289	74.4928	120.898		27.5	2.41261	4.95122	10.7522	21.5043	35.8226	49.9944	1.00133	2.94721	8.25992	20.5579	38.5053	48.5083		27.5	1.44941	3.58002	8.02158	16.4781	29.2879	42.2145	0.803519
27.7	2.30434	4.15289	14.3664	37.0679	78.5601	136.422	1.73233	5.1386	14.7088	39.1508	86.0219	138.678		27.6	1.32707	3.7046	11.5582	32.0826	68.6815	119.37	1.49002	4.42092	12.6632	33.7503	74.5124	120.899		27.6	2.41956	4.95967	10.769	21.5285	35.8429	50.0101	1.00411	2.95515	8.28033	20.5975	38.5369	48.5101		27.6	1.44824	3.58457	8.03281	16.4963	29.2971	42.2273	0.805422
27.8	2.30344	4.16487	14.3822	37.0886	78.5877	136.444	1.73398	5.14335	14.7211	39.1755	86.0441	138.68		27.7	1.32466	3.70744	11.5697	32.1035	68.7034	119.39	1.49142	4.42494	12.6736	33.7716	74.5318	120.901		27.7	2.43317	4.98203	10.7922	21.5626	35.8607	50.0384	1.00687	2.96307	8.30069	20.6369	38.5683	48.5119		27.7	1.45036	3.5936	8.04924	16.5165	29.3155	42.2445	0.80732
27.9	2.3006	4.17046	14.3934	37.1126	78.6113	136.463	1.73562	5.14807	14.7333	39.1999	86.0659	138.682		27.8	1.32731	3.70958	11.5822	32.1255	68.7253	119.408	1.4928	4.42893	12.684	33.7926	74.5509	120.903		27.8	2.439	4.98645	10.8079	21.5787	35.8742	50.0486	1.00963	2.97098	8.32099	20.6761	38.5993	48.5136		27.8	1.45944	3.60381	8.06754	16.534	29.3366	42.2586	0.809212
28	2.30042	4.17284	14.4146	37.1376	78.6399	136.485	1.73724	5.15274	14.7454	39.2242	86.0874	138.683		27.9	1.33131	3.71632	11.5941	32.1436	68.7513	119.427	1.49418	4.43288	12.6942	33.8134	74.5697	120.904		27.9	2.44922	4.99318	10.8263	21.598	35.8973	50.0602	1.01239	2.97887	8.34124	20.7152	38.6301	48.5153		27.9	1.46228	3.61595	8.08387	16.5541	29.3555	42.2729	0.811099
28.1	2.30538	4.18386	14.4364	37.1673	78.6736	136.518	1.73885	5.15737	14.7573	39.2481	86.1086	138.685		28	1.32991	3.71998	11.6066	32.1654	68.7714	119.443	1.49554	4.4368	12.7043	33.834	74.5883	120.906		28	2.46441	5.01336	10.8443	21.6289	35.9261	50.0842	1.01514	2.98674	8.36144	20.7541	38.6607	48.5169		28	1.46831	3.62518	8.09991	16.576	29.3764	42.2912	0.81298
28.2	2.30816	4.1946	14.4516	37.1926	78.7021	136.539	1.74045	5.16197	14.7692	39.2718	86.1295	138.687		28.1	1.33061	3.7255	11.6183	32.1849	68.7981	119.46	1.49689	4.44068	12.7144	33.8543	74.6065	120.907		28.1	2.47051	5.01621	10.86	21.647	35.9476	50.1012	1.01788	2.9946	8.38159	20.7928	38.6909	48.5185		28.1	1.46983	3.62983	8.10965	16.5925	29.3905	42.2988	0.814856
28.3	2.30351	4.19703	14.4591	37.2113	78.728	136.559	1.74204	5.16652	14.781	39.2953	86.1501	138.688		28.2	1.33401	3.73239	11.6335	32.2046	68.8213	119.48	1.49823	4.44453	12.7244	33.8745	74.6245	120.909		28.2	2.47666	5.0307	10.8817	21.6666	35.9697	50.1164	1.02062	3.00243	8.40168	20.8314	38.7209	48.5201		28.2	1.46918	3.6339	8.11931	16.6091	29.4027	42.309	0.816726
28.4	2.30581	4.20284	14.4815	37.2359	78.7572	136.585	1.74361	5.17104	14.7927	39.3185	86.1704	138.69		28.3	1.33329	3.73806	11.6433	32.2237	68.8433	119.498	1.49955	4.44835	12.7342	33.8945	74.6423	120.91		28.3	2.48521	5.04471	10.9041	21.6873	35.9908	50.1317	1.02335	3.01026	8.42172	20.8698	38.7506	48.5216		28.3	1.48198	3.64364	8.13864	16.6298	29.4239	42.3218	0.818591
28.5	2.3021	4.20675	14.4917	37.2571	78.7817	136.606	1.74517	5.17552	14.8042	39.3415	86.1904	138.691		28.4	1.33692	3.74639	11.659	32.2491	68.8717	119.518	1.50087	4.45214	12.744	33.9142	74.6597	120.911		28.4	2.4987	5.06625	10.941	21.7245	36.0234	50.1615	1.02608	3.01806	8.4417	20.908	38.78	48.5231		28.4	1.49369	3.65468	8.16105	16.6563	29.4468	42.3395	0.82045
28.6	2.30222	4.21528	14.509	37.2848	78.8095	136.628	1.74671	5.17997	14.8157	39.3642	86.2101	138.693		28.5	1.3458	3.75744	11.6752	32.2748	68.9005	119.54	1.50218	4.4559	12.7537	33.9337	74.677	120.913		28.5	2.52304	5.08123	10.9756	21.7592	36.0529	50.1898	1.02881	3.02585	8.46164	20.9461	38.8092	48.5245		28.5	1.50073	3.66781	8.17362	16.6807	29.4692	42.3544	0.822303
28.7	2.30371	4.22246	14.5286	37.3102	78.8356	136.65	1.74825	5.18437	14.827	39.3868	86.2295	138.694		28.6	1.35276	3.76715	11.6882	32.2955	68.9271	119.56	1.50347	4.45962	12.7633	33.9531	74.6939	120.914		28.6	2.52808	5.09144	10.9915	21.7798	36.0642	50.2059	1.03153	3.03363	8.48152	20.984	38.8381	48.526		28.6	1.50593	3.67673	8.19423	16.7024	29.4882	42.3722	0.824152
28.8	2.30397	4.22897	14.5473	37.3321	78.8625	136.671	1.74977	5.18875	14.8383	39.4091	86.2486	138.696		28.7	1.3605	3.7768	11.7021	32.3177	68.9541	119.581	1.50476	4.46331	12.7728	33.9722	74.7107	120.915		28.7	2.52811	5.09555	11.0048	21.7912	36.0747	50.2153	1.03424	3.04139	8.50135	21.0218	38.8667	48.5274		28.7	1.50914	3.68266	8.21087	16.7189	29.5043	42.389	0.825994
28.9	2.3016	4.23664	14.5647	37.3564	78.8858	136.693	1.75128	5.19308	14.8495	39.4311	86.2675	138.697		28.8	1.36378	3.78351	11.714	32.3382	68.98	119.597	1.50603	4.46698	12.7823	33.9912	74.7271	120.916		28.8	2.53442	5.11084	11.025	21.8124	36.1009	50.234	1.03695	3.04913	8.52112	21.0594	38.8951	48.5287		28.8	1.51565	3.6893	8.22929	16.7376	29.5224	42.4036	0.827832
29	2.30545	4.24386	14.5819	37.3842	78.9163	136.716	1.75277	5.19738	14.8605	39.453	86.2861	138.698		28.9	1.36211	3.78965	11.7275	32.3579	69.0011	119.613	1.50729	4.47061	12.7916	34.0099	74.7434	120.918		28.9	2.53843	5.11834	11.0414	21.8354	36.123	50.2497	1.03965	3.05685	8.54085	21.0968	38.9232	48.53		28.9	1.5136	3.69156	8.23386	16.7448	29.536	42.4098	0.829663
29.1	2.30419	4.2474	14.601	37.4084	78.9374	136.735	1.75426	5.20164	14.8715	39.4746	86.3044	138.7		29	1.3641	3.79282	11.7432	32.3733	69.0227	119.632	1.50855	4.47421	12.8009	34.0285	74.7594	120.919		29	2.55699	5.1367	11.0673	21.8603	36.1525	50.2715	1.04235	3.06456	8.56052	21.1341	38.9511	48.5313		29	1.51623	3.702	8.2503	16.7691	29.5554	42.4224	0.83149
29.2	2.30805	4.2543	14.6223	37.4349	78.9588	136.753	1.75573	5.20587	14.8824	39.496	86.3225	138.701		29.1	1.36466	3.7961	11.7525	32.3913	69.0477	119.653	1.50979	4.47778	12.8101	34.0468	74.7752	120.92		29.1	2.56961	5.14731	11.093	21.8849	36.1773	50.2861	1.04504	3.07225	8.58014	21.1712	38.9787	48.5326		29.1	1.51867	3.71255	8.26316	16.7961	29.5746	42.4344	0.833311
29.3	2.31162	4.26154	14.6401	37.463	78.9886	136.775	1.75719	5.21006	14.8931	39.5171	86.3402	138.702		29.2	1.36425	3.80055	11.7613	32.4078	69.0714	119.667	1.51102	4.48132	12.8192	34.065	74.7907	120.921		29.2	2.58311	5.15742	11.1192	21.9096	36.197	50.3102	1.04772	3.07993	8.59971	21.2082	39.0061	48.5338		29.2	1.53267	3.73076	8.28647	16.8275	29.5992	42.4584	0.835127
29.4	2.3157	4.26953	14.6564	37.4868	79.0151	136.795	1.75864	5.21422	14.9038	39.5381	86.3578	138.703		29.3	1.3657	3.80443	11.7694	32.4303	69.0942	119.681	1.51224	4.48483	12.8283	34.083	74.806	120.922		29.3	2.59747	5.17786	11.1418	21.9334	36.2247	50.3329	1.05041	3.08759	8.61923	21.245	39.0333	48.5351		29.3	1.54208	3.74587	8.3044	16.85	29.6189	42.4793	0.836937
29.5	2.31882	4.27708	14.6789	37.5164	79.043	136.818	1.76007	5.21834	14.9144	39.5589	86.3751	138.704		29.4	1.3677	3.81063	11.7793	32.4514	69.118	119.698	1.51346	4.48831	12.8372	34.1008	74.8211	120.923		29.4	2.60461	5.19581	11.1694	21.964	36.2474	50.3533	1.05308	3.09523	8.63869	21.2817	39.0601	48.5362		29.4	1.54789	3.75999	8.32402	16.8724	29.6407	42.4941	0.838743
29.6	2.32427	4.2845	14.6935	37.5425	79.0707	136.833	1.7615	5.22243	14.9249	39.5794	86.3921	138.705		29.5	1.37278	3.81452	11.7875	32.4691	69.1364	119.716	1.51466	4.49176	12.8461	34.1184	74.836	120.924		29.5	2.61134	5.20253	11.1829	21.9842	36.2602	50.3626	1.05575	3.10286	8.65811	21.3182	39.0868	48.5374		29.5	1.55063	3.77094	8.34516	16.8902	29.6572	42.5036	0.840542
29.7	2.33227	4.29345	14.7148	37.5774	79.1044	136.859	1.76291	5.22648	14.9353	39.5997	86.4089	138.706		29.6	1.37502	3.82099	11.7982	32.4889	69.1616	119.732	1.51585	4.49518	12.8549	34.1358	74.8506	120.925		29.6	2.60988	5.20914	11.1941	22.0015	36.2735	50.374	1.05842	3.11047	8.67747	21.3545	39.1132	48.5385		29.6	1.55188	3.78058	8.35951	16.9041	29.6718	42.5132	0.842337
29.8	2.33911	4.30057	14.7337	37.6073	79.1337	136.876	1.76431	5.23051	14.9456	39.6198	86.4254	138.708		29.7	1.37575	3.83141	11.8137	32.5095	69.1843	119.751	1.51703	4.49857	12.8636	34.1531	74.865	120.926		29.7	2.62304	5.23288	11.2228	22.0362	36.3044	50.3969	1.06108	3.11807	8.69678	21.3907	39.1393	48.5396		29.7	1.559	3.78742	8.37653	16.9265	29.6893	42.5291	0.844126
29.9	2.34158	4.30474	14.7472	37.6318	79.1587	136.891	1.76571	5.23449	14.9558	39.6397	86.4417	138.709		29.8	1.37577	3.83709	11.8263	32.5284	69.2079	119.773	1.51821	4.50193	12.8722	34.1701	74.8793	120.927		29.8	2.63743	5.24796	11.2461	22.0664	36.3266	50.4188	1.06374	3.12565	8.71604	21.4267	39.1653	48.5407		29.8	1.56811	3.79903	8.39753	16.9555	29.7113	42.5464	0.84591
30	2.34797	4.31043	14.7627	37.6629	79.1867	136.912	1.76708	5.23845	14.966	39.6594	86.4578	138.71		29.9	1.37598	3.84157	11.8402	32.5481	69.2316	119.79	1.51937	4.50527	12.8808	34.187	74.8933	120.928		29.9	2.64172	5.26182	11.2629	22.0887	36.3434	50.4403	1.06639	3.13321	8.73525	21.4626	39.191	48.5417		29.9	1.57531	3.81076	8.40917	16.9765	29.7306	42.5643	0.847689
30.1	2.3533	4.31947	14.7805	37.6885	79.2109	136.935	1.76845	5.24237	14.976	39.6789	86.4736	138.711		30	1.3755	3.84694	11.8448	32.5637	69.2553	119.803	1.52052	4.50858	12.8892	34.2038	74.9071	120.929		30	2.6504	5.2742	11.2815	22.1126	36.3641	50.4576	1.06903	3.14076	8.75441	21.4983	39.2164	48.5428		30	1.5843	3.82368	8.42071	16.9951	29.7476	42.5844	0.849462
30.2	2.35732	4.33018	14.7943	37.7125	79.2345	136.955	1.76981	5.24626	14.986	39.6983	86.4892	138.711		30.1	1.37682	3.84641	11.8475	32.5765	69.2746	119.815	1.52166	4.51186	12.8976	34.2203	74.9207	120.929		30.1	2.66418	5.29087	11.3068	22.1385	36.3843	50.4802	1.07168	3.14829	8.77352	21.5339	39.2417	48.5438		30.1	1.58094	3.82702	8.42756	17.0141	29.758	42.5914	0.851231
30.3	2.35563	4.33617	14.81	37.7373	79.2606	136.974	1.77115	5.25012	14.9958	39.7174	86.5046	138.712		30.2	1.38132	3.85705	11.8592	32.5952	69.3021	119.834	1.5228	4.51511	12.906	34.2367	74.9341	120.93		30.2	2.67816	5.31422	11.3338	22.1681	36.4193	50.5055	1.07431	3.15581	8.79258	21.5694	39.2667	48.5447		30.2	1.58954	3.84192	8.44477	17.0378	29.7829	42.6082	0.852994
30.4	2.35955	4.34336	14.8293	37.759	79.2847	136.992	1.77249	5.25394	15.0056	39.7363	86.5197	138.713		30.3	1.38545	3.86946	11.8758	32.6158	69.3303	119.856	1.52392	4.51833	12.9142	34.2529	74.9473	120.931		30.3	2.69153	5.3302	11.3537	22.189	36.4388	50.5235	1.07694	3.16331	8.81159	21.6046	39.2914	48.5457		30.3	1.59596	3.85284	8.46039	17.0594	29.8061	42.6297	0.854752
30.5	2.36044	4.34759	14.8415	37.7802	79.3065	137.008	1.77381	5.25774	15.0153	39.755	86.5346	138.714		30.4	1.38879	3.87575	11.8859	32.6366	69.3504	119.877	1.52504	4.52153	12.9224	34.2689	74.9604	120.932		30.4	2.70279	5.34155	11.3723	22.2142	36.4599	50.5444	1.07957	3.1708	8.83054	21.6398	39.316	48.5466		30.4	1.5894	3.85379	8.46863	17.0763	29.8234	42.638	0.856504
30.6	2.36288	4.3566	14.8602	37.8046	79.3286	137.027	1.77513	5.2615	15.0249	39.7735	86.5493	138.715		30.5	1.39107	3.88299	11.8977	32.6545	69.3769	119.894	1.52614	4.5247	12.9305	34.2848	74.9732	120.933		30.5	2.71078	5.34846	11.386	22.2321	36.4755	50.557	1.08219	3.17826	8.84945	21.6747	39.3403	48.5475		30.5	1.59101	3.85603	8.47994	17.0939	29.8328	42.6468	0.858252
30.7	2.36312	4.36446	14.8797	37.8288	79.3553	137.048	1.77643	5.26523	15.0344	39.7919	86.5638	138.716		30.6	1.39394	3.89052	11.9115	32.6754	69.401	119.91	1.52724	4.52784	12.9386	34.3005	74.9858	120.933		30.6	2.72278	5.36104	11.4096	22.2581	36.5015	50.5746	1.0848	3.18572	8.86831	21.7096	39.3644	48.5484		30.6	1.58924	3.86277	8.49147	17.1118	29.8445	42.6567	0.859994
30.8	2.36477	4.37114	14.8966	37.8538	79.3801	137.066	1.77772	5.26893	15.0439	39.81	86.5781	138.717		30.7	1.39915	3.89309	11.9276	32.6949	69.4272	119.923	1.52833	4.53096	12.9465	34.3161	74.9983	120.934		30.7	2.74144	5.37791	11.4408	22.2866	36.5339	50.5988	1.08741	3.19316	8.88712	21.7443	39.3883	48.5493		30.7	1.60122	3.8803	8.51028	17.1315	29.8637	42.6759	0.861732
30.9	2.36541	4.37876	14.9096	37.8813	79.4061	137.088	1.779	5.2726	15.0532	39.828	86.5922	138.717		30.8	1.39341	3.89081	11.932	32.7058	69.4412	119.931	1.52941	4.53405	12.9544	34.3314	75.0106	120.935		30.8	2.74407	5.38891	11.4557	22.3081	36.5542	50.6113	1.09002	3.20058	8.90588	21.7788	39.412	48.5502		30.8	1.60824	3.88814	8.5254	17.1535	29.88	42.6903	0.863464
31	2.36853	4.3848	14.9245	37.9046	79.4296	137.103	1.78027	5.27623	15.0625	39.8458	86.6061	138.718		30.9	1.39611	3.89669	11.9425	32.7246	69.4624	119.945	1.53048	4.53712	12.9622	34.3467	75.0227	120.935		30.9	2.74426	5.40197	11.4686	22.3301	36.5718	50.6267	1.09262	3.20798	8.92459	21.8132	39.4355	48.551		30.9	1.61676	3.90426	8.53934	17.1798	29.9011	42.7088	0.865191
31.1	2.37083	4.39119	14.9424	37.9266	79.4605	137.121	1.78153	5.27984	15.0717	39.8634	86.6198	138.719		31	1.40287	3.90519	11.956	32.7431	69.4883	119.966	1.53154	4.54016	12.97	34.3617	75.0346	120.936		31	2.75913	5.42103	11.4924	22.3612	36.5992	50.6514	1.09521	3.21537	8.94325	21.8474	39.4587	48.5518		31	1.62177	3.91638	8.55007	17.1993	29.9162	42.7221	0.866913
31.2	2.3695	4.3953	14.9592	37.9457	79.4876	137.143	1.78278	5.28342	15.0808	39.8808	86.6332	138.72		31.1	1.40555	3.90967	11.9657	32.7596	69.5082	119.983	1.53259	4.54317	12.9777	34.3767	75.0464	120.937		31.1	2.76572	5.4332	11.51	22.3901	36.6178	50.6747	1.0978	3.22275	8.96186	21.8815	39.4818	48.5526		31.1	1.62711	3.91926	8.56361	17.2155	29.9283	42.7378	0.86863
31.3	2.37206	4.40064	14.9727	37.9643	79.5145	137.162	1.78402	5.28697	15.0899	39.898	86.6465	138.72		31.2	1.40825	3.91755	11.9775	32.7768	69.5284	120.001	1.53363	4.54616	12.9853	34.3914	75.0579	120.937		31.2	2.77211	5.4449	11.523	22.4091	36.6388	50.6905	1.10039	3.23011	8.98042	21.9155	39.5046	48.5534		31.2	1.62565	3.9284	8.58242	17.2274	29.9449	42.7476	0.870342
31.4	2.38119	4.41116	14.9917	37.9891	79.5394	137.183	1.78525	5.29049	15.0988	39.9151	86.6596	138.721		31.3	1.41093	3.92331	11.9904	32.7931	69.5446	120.019	1.53467	4.54912	12.9928	34.406	75.0693	120.938		31.3	2.78735	5.45728	11.5416	22.4399	36.6586	50.7106	1.10297	3.23745	8.99893	21.9493	39.5273	48.5541		31.3	1.62936	3.93474	8.60233	17.2429	29.963	42.7575	0.872049
31.5	2.38418	4.41607	15.0092	38.0136	79.5653	137.203	1.78647	5.29398	15.1077	39.932	86.6725	138.722		31.4	1.41077	3.92788	11.9993	32.8069	69.5606	120.032	1.5357	4.55206	13.0003	34.4205	75.0806	120.939		31.4	2.79333	5.46627	11.5575	22.4666	36.6739	50.723	1.10555	3.24478	9.0174	21.983	39.5497	48.5548		31.4	1.63926	3.94946	8.61866	17.2666	29.9816	42.775	0.87375
31.6	2.38515	4.42285	15.0219	38.0362	79.5895	137.22	1.78768	5.29744	15.1165	39.9487	86.6852	138.722		31.5	1.40799	3.93338	12.0098	32.822	69.5832	120.045	1.53671	4.55497	13.0077	34.4348	75.0917	120.939		31.5	2.79703	5.47845	11.5801	22.4859	36.6895	50.7351	1.10812	3.25209	9.03581	22.0165	39.5719	48.5556		31.5	1.64588	3.95403	8.62491	17.2847	29.9905	42.7851	0.875447
31.7	2.38456	4.4283	15.0407	38.0552	79.6097	137.237	1.78888	5.30087	15.1252	39.9653	86.6977	138.723		31.6	1.41261	3.94172	12.0277	32.8443	69.6092	120.062	1.53772	4.55786	13.0151	34.4489	75.1026	120.94		31.6	2.81312	5.49474	11.6072	22.5164	36.7179	50.7577	1.11068	3.25939	9.05418	22.0499	39.5939	48.5563		31.6	1.64921	3.96237	8.63775	17.3007	30.0052	42.7972	0.877139
31.8	2.3865	4.43833	15.0579	38.0761	79.6326	137.253	1.79007	5.30428	15.1338	39.9817	86.7101	138.723		31.7	1.41287	3.94429	12.0376	32.8603	69.6339	120.078	1.53872	4.56072	13.0224	34.463	75.1133	120.94		31.7	2.81863	5.50587	11.6296	22.5274	36.7324	50.7712	1.11324	3.26667	9.0725	22.0831	39.6158	48.557		31.7	1.65344	3.97291	8.64811	17.3182	30.0192	42.8059	0.878826
31.9	2.38832	4.44373	15.0764	38.0996	79.6553	137.268	1.79126	5.30765	15.1424	39.9979	86.7222	138.724		31.8	1.41435	3.94643	12.0491	32.8768	69.6552	120.094	1.53972	4.56356	13.0296	34.4768	75.1239	120.941		31.8	2.82226	5.50951	11.6392	22.5414	36.744	50.7764	1.1158	3.27394	9.09077	22.1162	39.6374	48.5576		31.8	1.66673	3.98405	8.66124	17.34	30.0358	42.8205	0.880508
32	2.39158	4.45086	15.0884	38.1165	79.6783	137.283	1.79243	5.311	15.1509	40.0139	86.7342	138.725		31.9	1.41782	3.95514	12.0628	32.8976	69.6803	120.109	1.5407	4.56638	13.0367	34.4906	75.1344	120.941		31.9	2.83154	5.52978	11.6618	22.5659	36.7754	50.7951	1.11835	3.28119	9.10899	22.1492	39.6588	48.5583		31.9	1.66898	3.9899	8.67707	17.352	30.0454	42.8277	0.882185
32.1	2.39633	4.45818	15.1058	38.1413	79.7029	137.303	1.79359	5.31432	15.1593	40.0298	86.746	138.725		32	1.41904	3.95972	12.0735	32.9139	69.7002	120.121	1.54168	4.56917	13.0438	34.5041	75.1447	120.942		32	2.83275	5.54565	11.6794	22.5943	36.7943	50.8073	1.12089	3.28843	9.12716	22.182	39.6801	48.5589		32	1.66973	4.00251	8.6945	17.3693	30.0588	42.8415	0.883857
32.2	2.39276	4.46107	15.1206	38.1633	79.7232	137.319	1.79474	5.31761	15.1677	40.0455	86.7577	138.726		32.1	1.42312	3.96433	12.0844	32.9341	69.7193	120.136	1.54265	4.57194	13.0509	34.5176	75.1548	120.942		32.1	2.83384	5.55823	11.6986	22.6198	36.8156	50.8243	1.12343	3.29565	9.14529	22.2147	39.7011	48.5596		32.1	1.67405	4.00685	8.70424	17.39	30.0768	42.8515	0.885524
32.3	2.40043	4.47091	15.1379	38.186	79.7492	137.341	1.79588	5.32088	15.1759	40.0611	86.7692	138.726		32.2	1.42283	3.96364	12.0907	32.9537	69.737	120.146	1.54361	4.57468	13.0578	34.5309	75.1648	120.943		32.2	2.85217	5.57947	11.7256	22.6542	36.8406	50.8481	1.12597	3.30286	9.16337	22.2472	39.722	48.5602		32.2	1.6763	4.01897	8.71569	17.4111	30.0907	42.8609	0.887186
32.4	2.40052	4.47772	15.1534	38.2092	79.7714	137.357	1.79702	5.32411	15.1841	40.0765	86.7805	138.727		32.3	1.42526	3.968	12.1046	32.9718	69.7563	120.158	1.54456	4.5774	13.0647	34.544	75.1747	120.943		32.3	2.86336	5.58668	11.75	22.6775	36.8646	50.8662	1.1285	3.31005	9.1814	22.2796	39.7426	48.5608		32.3	1.68213	4.02811	8.72822	17.4346	30.1095	42.8667	0.888843
32.5	2.40038	4.48283	15.172	38.23	79.7969	137.37	1.79814	5.32732	15.1923	40.0917	86.7916	138.727		32.4	1.42886	3.97217	12.1205	32.9913	69.7778	120.171	1.5455	4.5801	13.0716	34.5571	75.1844	120.944		32.4	2.87365	5.60378	11.7724	22.7059	36.8886	50.8869	1.13103	3.31722	9.19938	22.3119	39.7631	48.5613		32.4	1.69064	4.03943	8.74274	17.4516	30.1248	42.878	0.890496
32.6	2.40157	4.49131	15.1902	38.2519	79.8215	137.385	1.79926	5.33051	15.2003	40.1068	86.8026	138.728		32.5	1.43138	3.97725	12.1292	33.0103	69.7984	120.186	1.54644	4.58278	13.0784	34.57	75.1939	120.944		32.5	2.88045	5.61519	11.7906	22.73	36.9122	50.9052	1.13355	3.32438	9.21732	22.344	39.7834	48.5619		32.5	1.68579	4.04448	8.74939	17.4656	30.134	42.8861	0.892143
32.7	2.40601	4.49983	15.21	38.2763	79.8497	137.405	1.80036	5.33367	15.2083	40.1218	86.8134	138.728		32.6	1.43827	3.98453	12.1391	33.0326	69.8204	120.201	1.54737	4.58543	13.0851	34.5827	75.2033	120.944		32.6	2.88841	5.63055	11.8147	22.7559	36.9302	50.9232	1.13607	3.33153	9.23521	22.376	39.8035	48.5625		32.6	1.69391	4.04704	8.75953	17.4818	30.1431	42.8943	0.893786
32.8	2.40226	4.50234	15.2198	38.2944	79.8702	137.418	1.80146	5.3368	15.2162	40.1365	86.8241	138.729		32.7	1.44007	3.98728	12.1488	33.0502	69.8378	120.214	1.54829	4.58806	13.0917	34.5954	75.2126	120.945		32.7	2.89436	5.64494	11.8297	22.781	36.9494	50.9395	1.13858	3.33866	9.25305	22.4079	39.8235	48.563		32.7	1.70444	4.0543	8.76828	17.5024	30.1568	42.9047	0.895424
32.9	2.40285	4.50893	15.2322	38.3157	79.8896	137.435	1.80255	5.3399	15.2241	40.1512	86.8346	138.729		32.8	1.44365	3.9931	12.1574	33.0697	69.8535	120.229	1.5492	4.59067	13.0983	34.6079	75.2218	120.945		32.8	2.89795	5.65324	11.8438	22.8017	36.9646	50.9515	1.14108	3.34577	9.27084	22.4396	39.8432	48.5635		32.8	1.71952	4.07008	8.78686	17.527	30.1776	42.9259	0.897057
33	2.40758	4.51728	15.2484	38.3373	79.9104	137.45	1.80363	5.34298	15.2318	40.1657	86.8449	138.73		32.9	1.45077	3.9954	12.1685	33.0852	69.8658	120.24	1.55011	4.59326	13.1049	34.6202	75.2308	120.946		32.9	2.89404	5.65386	11.8539	22.8215	36.9745	50.9626	1.14359	3.35288	9.28859	22.4712	39.8628	48.5641		32.9	1.73033	4.07751	8.79859	17.5462	30.1915	42.94	0.898685
33.1	2.40901	4.52571	15.2636	38.3553	79.9309	137.465	1.8047	5.34604	15.2396	40.18	86.8552	138.73		33	1.4484	3.99768	12.1762	33.0987	69.8795	120.25	1.55101	4.59582	13.1114	34.6325	75.2397	120.946		33	2.90081	5.65756	11.8664	22.8391	36.9926	50.9724	1.14608	3.35996	9.30629	22.5027	39.8822	48.5646		33	1.72557	4.07475	8.80901	17.5557	30.2028	42.9489	0.900308
33.2	2.41166	4.53162	15.2746	38.3715	79.9496	137.482	1.80576	5.34907	15.2472	40.1942	86.8652	138.73		33.1	1.45448	4.00517	12.1881	33.1215	69.9006	120.267	1.5519	4.59837	13.1178	34.6446	75.2484	120.946		33.1	2.9112	5.66944	11.8829	22.8633	37.0129	50.9873	1.14858	3.36703	9.32394	22.534	39.9014	48.5651		33.1	1.72542	4.08089	8.82253	17.5655	30.2169	42.9563	0.901927
33.3	2.41536	4.53695	15.2889	38.3922	79.9722	137.502	1.80681	5.35207	15.2548	40.2082	86.8751	138.731		33.2	1.45861	4.01132	12.1989	33.142	69.9243	120.284	1.55278	4.60089	13.1241	34.6566	75.2571	120.947		33.2	2.90871	5.68081	11.8963	22.8837	37.0285	50.9943	1.15106	3.37409	9.34155	22.5652	39.9205	48.5655		33.2	1.72396	4.08204	8.82779	17.5726	30.2234	42.9641	0.903541
33.4	2.42322	4.54488	15.3056	38.4175	79.9941	137.52	1.80786	5.35505	15.2623	40.2221	86.8849	138.731		33.3	1.46028	4.01735	12.2074	33.1644	69.9484	120.301	1.55366	4.60339	13.1305	34.6684	75.2656	120.947		33.3	2.90823	5.68573	11.9022	22.897	37.0412	50.9978	1.15355	3.38113	9.35911	22.5962	39.9394	48.566		33.3	1.72649	4.08776	8.83733	17.5889	30.2379	42.9771	0.90515
33.5	2.432	4.55211	15.3219	38.44	80.0151	137.541	1.80889	5.358	15.2697	40.2359	86.8945	138.732		33.4	1.46242	4.02407	12.2176	33.1851	69.9659	120.319	1.55453	4.60587	13.1367	34.6802	75.2739	120.947		33.4	2.91569	5.69991	11.9238	22.9149	37.0616	51.0122	1.15602	3.38815	9.37662	22.6272	39.9581	48.5665		33.4	1.72772	4.09209	8.84904	17.5997	30.2472	42.987	0.906755
33.6	2.43702	4.56047	15.3351	38.4613	80.0384	137.559	1.80992	5.36093	15.2771	40.2495	86.904	138.732		33.5	1.46644	4.02838	12.2297	33.2026	69.99	120.337	1.55539	4.60833	13.1429	34.6918	75.2822	120.948		33.5	2.90981	5.70701	11.9438	22.9342	37.0784	51.0223	1.1585	3.39517	9.39409	22.658	39.9766	48.5669		33.5	1.73852	4.10291	8.86275	17.6225	30.2642	43	0.908354
33.7	2.44608	4.56903	15.3531	38.4857	80.0609	137.577	1.81094	5.36384	15.2844	40.263	86.9134	138.732		33.6	1.47375	4.03748	12.244	33.2227	70.0099	120.355	1.55625	4.61077	13.1491	34.7033	75.2903	120.948		33.6	2.9171	5.71411	11.9574	22.9492	37.092	51.0328	1.16096	3.40216	9.41151	22.6886	39.995	48.5674		33.6	1.74084	4.10854	8.87647	17.636	30.2771	43.0119	0.909949
33.8	2.44652	4.57728	15.3652	38.5071	80.0834	137.594	1.81195	5.36672	15.2916	40.2763	86.9226	138.733		33.7	1.47829	4.04733	12.26	33.2429	70.0335	120.372	1.55709	4.61318	13.1551	34.7147	75.2983	120.948		33.7	2.92251	5.72602	11.9726	22.9687	37.1082	51.0485	1.16343	3.40914	9.42889	22.7192	40.0132	48.5678		33.7	1.73918	4.1107	8.88124	17.649	30.2838	43.0141	0.91154
33.9	2.45358	4.58673	15.3827	38.534	80.1098	137.617	1.81295	5.36958	15.2988	40.2895	86.9317	138.733		33.8	1.48482	4.05398	12.2746	33.2597	70.0591	120.394	1.55793	4.61558	13.1612	34.726	75.3062	120.949		33.8	2.92701	5.73522	11.9872	22.9862	37.122	51.0624	1.16589	3.41611	9.44622	22.7496	40.0312	48.5682		33.8	1.73862	4.10975	8.88879	17.6639	30.2932	43.02	0.913125
34	2.45748	4.59436	15.399	38.5579	80.1393	137.641	1.81395	5.37241	15.306	40.3026	86.9406	138.733		33.9	1.49273	4.06313	12.2838	33.2783	70.0808	120.413	1.55877	4.61796	13.1672	34.7371	75.314	120.949		33.9	2.93718	5.74349	11.9967	23.0049	37.1351	51.0734	1.16834	3.42306	9.4635	22.7798	40.0491	48.5686		33.9	1.73737	4.11291	8.89584	17.6766	30.304	43.0273	0.914706
34.1	2.46082	4.60116	15.4134	38.5778	80.161	137.657	1.81493	5.37522	15.313	40.3155	86.9494	138.734		34	1.49851	4.07166	12.2962	33.2981	70.1052	120.431	1.55959	4.62031	13.1731	34.7481	75.3217	120.949		34	2.94616	5.75038	12.0079	23.0227	37.1461	51.0812	1.17079	3.43	9.48074	22.81	40.0668	48.569		34	1.7439	4.12025	8.90678	17.6903	30.3173	43.041	0.916283
34.2	2.45952	4.60543	15.4242	38.5953	80.1826	137.666	1.81591	5.37801	15.32	40.3283	86.9581	138.734		34.1	1.50328	4.07834	12.3051	33.3169	70.1239	120.446	1.56041	4.62265	13.179	34.7591	75.3292	120.95		34.1	2.95414	5.76275	12.0282	23.0428	37.1672	51.0949	1.17324	3.43692	9.49794	22.84	40.0844	48.5694		34.1	1.75072	4.12828	8.91721	17.7076	30.3336	43.057	0.917854
34.3	2.45804	4.61176	15.4382	38.6181	80.2063	137.684	1.81688	5.38077	15.3269	40.341	86.9667	138.734		34.2	1.50429	4.08717	12.3122	33.3352	70.1403	120.459	1.56123	4.62497	13.1848	34.7699	75.3367	120.95		34.2	2.95962	5.77253	12.041	23.0654	37.1866	51.105	1.17568	3.44383	9.51509	22.8699	40.1018	48.5698		34.2	1.75444	4.12843	8.92383	17.7223	30.3436	43.0694	0.919421
34.4	2.46773	4.62624	15.4556	38.6436	80.2328	137.706	1.81785	5.38351	15.3338	40.3535	86.9751	138.734		34.3	1.50685	4.09465	12.3213	33.3556	70.1592	120.48	1.56203	4.62726	13.1906	34.7806	75.344	120.95		34.3	2.9705	5.79248	12.0605	23.0927	37.209	51.1297	1.17811	3.45073	9.53219	22.8997	40.119	48.5702		34.3	1.75618	4.132	8.93068	17.7309	30.3498	43.073	0.920984
34.5	2.46902	4.6353	15.4656	38.6629	80.2595	137.725	1.8188	5.38623	15.3406	40.366	86.9834	138.735		34.4	1.51108	4.10006	12.3325	33.3713	70.1785	120.498	1.56283	4.62954	13.1963	34.7911	75.3513	120.95		34.4	2.97214	5.79421	12.0744	23.1085	37.2202	51.1405	1.18054	3.45761	9.54925	22.9293	40.1361	48.5705		34.4	1.7647	4.14403	8.9476	17.7544	30.3664	43.0886	0.922542
34.6	2.47287	4.64315	15.4828	38.6839	80.2835	137.745	1.81975	5.38892	15.3474	40.3782	86.9916	138.735		34.5	1.50948	4.10584	12.3415	33.3845	70.197	120.509	1.56363	4.6318	13.2019	34.8016	75.3584	120.951		34.5	2.97245	5.80041	12.0889	23.1246	37.2308	51.1526	1.18297	3.46447	9.56626	22.9588	40.1531	48.5709		34.5	1.76932	4.14698	8.96401	17.7709	30.381	43.1008	0.924095
34.7	2.48239	4.64905	15.4957	38.7035	80.3044	137.759	1.82069	5.3916	15.3541	40.3904	86.9997	138.735		34.6	1.50994	4.10771	12.3526	33.3937	70.2127	120.522	1.56441	4.63404	13.2076	34.812	75.3654	120.951		34.6	2.98165	5.81371	12.1122	23.1401	37.2437	51.1672	1.18539	3.47132	9.58323	22.9882	40.1699	48.5712		34.6	1.77523	4.15749	8.98129	17.7906	30.3992	43.1167	0.925644
34.8	2.48606	4.65425	15.5067	38.7223	80.3286	137.775	1.82162	5.39425	15.3607	40.4024	87.0077	138.736		34.7	1.51273	4.11397	12.3672	33.4105	70.2321	120.54	1.56519	4.63626	13.2131	34.8222	75.3723	120.951		34.7	2.98715	5.8258	12.135	23.1579	37.2622	51.179	1.18781	3.47816	9.60015	23.0175	40.1865	48.5716		34.7	1.77517	4.15895	8.98753	17.7985	30.403	43.1204	0.927188
34.9	2.49082	4.6649	15.5211	38.7439	80.3595	137.794	1.82254	5.39688	15.3673	40.4144	87.0155	138.736		34.8	1.51225	4.11642	12.3815	33.428	70.2509	120.555	1.56597	4.63846	13.2187	34.8324	75.3791	120.951		34.8	3.0052	5.85102	12.1676	23.1869	37.2936	51.2019	1.19022	3.48498	9.61703	23.0466	40.203	48.5719		34.8	1.78047	4.16659	9.00055	17.8119	30.4184	43.1326	0.928727
35	2.4977	4.66869	15.538	38.7682	80.3854	137.813	1.82346	5.39948	15.3738	40.4262	87.0233	138.736		34.9	1.51259	4.12183	12.3951	33.4436	70.2701	120.566	1.56673	4.64065	13.2241	34.8424	75.3858	120.952		34.9	3.01427	5.8645	12.1929	23.2115	37.3074	51.2208	1.19262	3.49179	9.63386	23.0756	40.2193	48.5722		34.9	1.78629	4.17462	9.01407	17.8228	30.434	43.1414	0.930262
35.1	2.49893	4.67347	15.552	38.7866	80.4035	137.828	1.82437	5.40207	15.3803	40.4378	87.0309	138.736		35	1.51683	4.12982	12.4073	33.4609	70.2893	120.581	1.5675	4.64281	13.2295	34.8524	75.3925	120.952		35	3.02036	5.87311	12.2089	23.2268	37.317	51.2315	1.19503	3.49858	9.65065	23.1045	40.2355	48.5726		35	1.79878	4.18274	9.03016	17.8392	30.4462	43.1541	0.931793
35.2	2.50601	4.67884	15.562	38.8051	80.4226	137.847	1.82527	5.40463	15.3867	40.4494	87.0384	138.737		35.1	1.52077	4.13472	12.4149	33.477	70.3087	120.593	1.56825	4.64496	13.2349	34.8622	75.399	120.952		35.1	3.02426	5.88259	12.2294	23.2418	37.3316	51.2389	1.19743	3.50536	9.6674	23.1333	40.2515	48.5729		35.1	1.80816	4.18816	9.04027	17.8563	30.4586	43.1662	0.933319
35.3	2.51407	4.68791	15.5727	38.8267	80.4462	137.865	1.82616	5.40718	15.393	40.4608	87.0458	138.737		35.2	1.52624	4.14528	12.4275	33.4967	70.3266	120.603	1.569	4.64709	13.2402	34.872	75.4054	120.952		35.2	3.02744	5.88997	12.2471	23.257	37.3459	51.2511	1.19982	3.51212	9.6841	23.162	40.2674	48.5732		35.2	1.81397	4.19698	9.05309	17.8686	30.4744	43.1769	0.93484
35.4	2.51721	4.68908	15.5847	38.844	80.4609	137.88	1.82705	5.4097	15.3993	40.4721	87.0531	138.737		35.3	1.53059	4.15101	12.4411	33.5131	70.3441	120.616	1.56974	4.6492	13.2455	34.8816	75.4118	120.952		35.3	3.03712	5.90334	12.2698	23.2815	37.3624	51.2651	1.20221	3.51887	9.70076	23.1905	40.2832	48.5735		35.3	1.81448	4.19641	9.06449	17.8812	30.4872	43.1863	0.936357
35.5	2.52248	4.69427	15.5995	38.8596	80.4779	137.898	1.82793	5.4122	15.4056	40.4833	87.0603	138.737		35.4	1.5346	4.15928	12.4557	33.5285	70.3642	120.629	1.57048	4.65129	13.2507	34.8911	75.418	120.953		35.4	3.0449	5.91462	12.2844	23.307	37.3745	51.2767	1.20459	3.52561	9.71737	23.2189	40.2988	48.5738		35.4	1.8186	4.20215	9.07932	17.8994	30.5006	43.2004	0.93787
35.6	2.52754	4.69331	15.6082	38.8726	80.4943	137.913	1.8288	5.41468	15.4117	40.4944	87.0674	138.737		35.5	1.53818	4.1658	12.4718	33.5461	70.3853	120.646	1.57121	4.65337	13.2559	34.9006	75.4241	120.953		35.5	3.04589	5.92049	12.3005	23.3209	37.3886	51.2898	1.20697	3.53233	9.73394	23.2472	40.3142	48.574		35.5	1.8214	4.20977	9.08984	17.9099	30.514	43.2106	0.939378
35.7	2.52632	4.69641	15.6187	38.8882	80.5137	137.93	1.82967	5.41714	15.4179	40.5054	87.0743	138.738		35.6	1.54362	4.17479	12.4859	33.5645	70.4058	120.659	1.57193	4.65543	13.2611	34.9099	75.4302	120.953		35.6	3.04867	5.93235	12.3149	23.3386	37.3988	51.2968	1.20935	3.53904	9.75047	23.2754	40.3296	48.5743		35.6	1.8262	4.21151	9.09856	17.9226	30.5258	43.2156	0.940882
35.8	2.52745	4.69986	15.6288	38.9065	80.5327	137.945	1.83053	5.41958	15.4239	40.5163	87.0812	138.738		35.7	1.54664	4.17934	12.4976	33.5774	70.4249	120.675	1.57265	4.65747	13.2662	34.9192	75.4362	120.953		35.7	3.05345	5.93974	12.3243	23.3523	37.4083	51.3099	1.21172	3.54573	9.76695	23.3034	40.3448	48.5746		35.7	1.8324	4.21682	9.11564	17.9386	30.537	43.2268	0.942381
35.9	2.52848	4.70332	15.6429	38.926	80.5562	137.963	1.83138	5.42199	15.43	40.527	87.088	138.738		35.8	1.54564	4.17773	12.5029	33.5912	70.4396	120.682	1.57336	4.65949	13.2712	34.9283	75.4421	120.953		35.8	3.06552	5.94673	12.3439	23.3687	37.427	51.3193	1.21408	3.55241	9.78339	23.3313	40.3598	48.5748		35.8	1.83322	4.21785	9.12328	17.951	30.5483	43.2303	0.943876
[truncated: 6,242 more rows]
[truncated: 5 more columns]

## Sheet: Supplementary Figure 1
Figure S1

## Sheet: Supplementary Figure 3a_c
Supplementary Figure 3a and 3c M.D. simulation : Comparison of Average RMSF (Å) of protein residues in the topologically equivalent regions of the Lon + HB domains of CRBNDN vs. CRBNmidi construct (Residue positions that are mutated are indicated with magenta coloured cells under the 'residue number' column)
[truncated: 181 more rows]

[truncated: 6 more sheets: Supplementary Figure 3b_d, Supplementary Figure 3a_b_c_d, Supplementary Figure 4a, Supplementary Figure 4b, Supplementary Figure 6a, Supplementary Figure 6b]
